# Supplementary material for: Active inference under visuo-proprioceptive conflict: Simulation and empirical results
Source: Sci Rep. 2020 Mar 4;10:4010. doi: 10.1038/s41598-020-61097-w (PMC7055248; doi:10.1038/s41598-020-61097-w)
Supplement: Supplementary file 1 — Supplementary Information. [file 41598_2020_61097_MOESM1_ESM.zip › log_sj14_run2_20190514-163501.csv]

0	0	1	0	0	0	999	0.032825598975161574	859.4208278032867	934.4208278032867	934.4208278032867	959.4208278032867	0.04878048598766327	0.06329113990068436	0.21153846383094788	0.09090909361839294	0.699999988079071	859	934	934	959	1540
0.01826144794469009	0.01826144794469009	1	0	2	0	0.004052267294011048	0.032825598975161574	859.4208278032867	934.4208278032867	934.4208278032867	959.4208278032867	0.04878048598766327	0.06329113990068436	0.21153846383094788	0.09090909361839294	0.699999988079071	859	934	934	959	1540
0.04061595182596811	0.04061595182596811	1	0	2	0	0.0075	0.032825598975161574	859.4208278032867	934.4208278032867	934.4208278032867	959.4208278032867	0.04878048598766327	0.06329113990068436	0.21153846383094788	0.09090909361839294	0.699999988079071	859	934	934	959	1540
0.052860382542242235	0.05286077728194094	1	0	2	0	0.0075	0.032825598975161574	859.4208278032867	934.4208278032867	934.4208278032867	959.4208278032867	0.04878048598766327	0.06329113990068436	0.21153846383094788	0.09090909361839294	0.699999988079071	859	934	934	959	1540
0.06682114146878781	0.06682114146878781	1	0	2	0	0.0075	0.032825598975161574	859.4208278032867	934.4208278032867	934.4208278032867	959.4208278032867	0.04878048598766327	0.06329113990068436	0.21153846383094788	0.09090909361839294	0.699999988079071	859	934	934	959	1540
0.08387034379854086	0.08386994905884215	1	0	2	0	0.0075	0.02966104216639187	846.4619676713747	921.4619676713747	921.4619676713747	946.4619676713747	0.04878048598766327	0.050632912665605545	0.21153846383094788	0.09090909361839294	0.6499999761581421	846	921	921	946	1530
0.0996180893414369	0.0996180893414369	1	0	2	0	0.0075	0.02966104216639187	846.4619676713747	921.4619676713747	921.4619676713747	946.4619676713747	0.04878048598766327	0.050632912665605545	0.21153846383094788	0.09090909361839294	0.699999988079071	846	921	921	946	1540
0.11908388810708459	0.11908388810708637	1	0	2	0	0.0075	0.02966104216639187	846.4619676713747	921.4619676713747	921.4619676713747	946.4619676713747	0.04878048598766327	0.050632912665605545	0.21153846383094788	0.09090909361839294	0.699999988079071	846	921	921	946	1540
0.13366912523709118	0.13366912523709118	1	0	2	0	0.0075	0.02966104216639187	846.4619676713747	921.4619676713747	921.4619676713747	946.4619676713747	0.04878048598766327	0.050632912665605545	0.21153846383094788	0.09090909361839294	0.6499999761581421	846	921	921	946	1530
0.14988345310393747	0.14988345310393747	1	0	2	0	0.0075	0.032825598975161574	859.4208278032867	934.4208278032867	934.4208278032867	959.4208278032867	0.04878048598766327	0.06329113990068436	0.21153846383094788	0.09090909361839294	0.699999988079071	859	934	934	959	1540
0.16656120537714436	0.16656081063744566	1	0	2	0	0.0075	0.032825598975161574	859.4208278032867	934.4208278032867	934.4208278032867	959.4208278032867	0.04878048598766327	0.06329113990068436	0.21153846383094788	0.09090909361839294	0.699999988079071	859	934	934	959	1540
0.18354093351991452	0.1835405387802158	1	0	2	0	0.0075	0.032825598975161574	859.4208278032867	934.4208278032867	934.4208278032867	959.4208278032867	0.04878048598766327	0.06329113990068436	0.21153846383094788	0.09090909361839294	0.699999988079071	859	934	934	959	1540
0.19973078752543572	0.19973078752543572	1	0	2	0	0.0075	0.032825598975161574	859.4208278032867	934.4208278032867	934.4208278032867	959.4208278032867	0.04878048598766327	0.06329113990068436	0.21153846383094788	0.09090909361839294	0.699999988079071	859	934	934	959	1540
0.21683091127633247	0.21683051653663377	1	0	2	0	0.0075	0.032825598975161574	859.4208278032867	934.4208278032867	934.4208278032867	959.4208278032867	0.04878048598766327	0.06329113990068436	0.21153846383094788	0.09090909361839294	0.699999988079071	859	934	934	959	1540
0.23361879592549784	0.23361879592549784	1	0	2	0	0.0075	0.032825598975161574	859.4208278032867	934.4208278032867	934.4208278032867	959.4208278032867	0.04878048598766327	0.06329113990068436	0.21153846383094788	0.09090909361839294	0.699999988079071	859	934	934	959	1540
0.24967246473494242	0.24967206999524372	1	0	2	0	0.0075	0.032825598975161574	859.4208278032867	934.4208278032867	934.4208278032867	959.4208278032867	0.04878048598766327	0.06329113990068436	0.21153846383094788	0.09090909361839294	0.699999988079071	859	934	934	959	1540
0.2666944300254812	0.2666944300254812	1	0	2	0	0.0075	0.03936022264765693	886.1801117421551	961.1801117421551	961.1801117421551	986.1801117421551	0.0731707289814949	0.06329113990068436	0.23076923191547394	0.09090909361839294	0.699999988079071	886	961	961	986	1540
0.2837057373441514	0.28370573734415316	1	0	2	0	0.0075	0.03936022264765693	886.1801117421551	961.1801117421551	961.1801117421551	986.1801117421551	0.0731707289814949	0.06329113990068436	0.23076923191547394	0.09090909361839294	0.699999988079071	886	961	961	986	1540
0.2997151953073356	0.2997155900470343	1	0	2	0	0.0075	0.03936022264765693	886.1801117421551	961.1801117421551	961.1801117421551	986.1801117421551	0.0731707289814949	0.06329113990068436	0.23076923191547394	0.09090909361839294	0.699999988079071	886	961	961	986	1540
0.3165879489917369	0.3165875542520382	1	0	2	0	0.0075	0.03936022264765693	886.1801117421551	961.1801117421551	961.1801117421551	986.1801117421551	0.0731707289814949	0.06329113990068436	0.23076923191547394	0.09090909361839294	0.699999988079071	886	961	961	986	1540
0.33371570452154664	0.33371570452154664	1	0	2	0	0.0075	0.03936022264765693	886.1801117421551	961.1801117421551	961.1801117421551	986.1801117421551	0.0731707289814949	0.06329113990068436	0.23076923191547394	0.09090909361839294	0.699999988079071	886	961	961	986	1540
0.3497117413349713	0.3497117413349713	1	0	2	0	0.0075	0.03326266189919902	861.2106004772199	936.2106004772199	936.2106004772199	961.2106004772199	0.04878048598766327	0.06329113990068436	0.23076923191547394	0.09090909361839294	0.699999988079071	861	936	936	961	1540
0.3665075207781108	0.36650712603841207	1	0	2	0	0.0075	0.038777471901364075	883.7937474360858	958.7937474360858	958.7937474360858	983.7937474360858	0.0731707289814949	0.06329113990068436	0.23076923191547394	0.08080808073282242	0.699999988079071	883	958	958	983	1540
0.38355988102545524	0.38355909154605783	1	0	2	0	0.0075	0.04252477852510406	899.1389680603011	974.1389680603011	974.1389680603011	999.1389680603011	0.0731707289814949	0.07594936341047287	0.23076923191547394	0.09090909361839294	0.699999988079071	899	974	974	999	1540
0.39969762939074016	0.39969802413043887	1	0	2	0	0.0075	0.04252477852510406	899.1389680603011	974.1389680603011	974.1389680603011	999.1389680603011	0.0731707289814949	0.07594936341047287	0.23076923191547394	0.09090909361839294	0.699999988079071	899	974	974	999	1540
0.41659998855254976	0.41659959381285105	1	0	2	0	0.0075	0.04252477852510406	899.1389680603011	974.1389680603011	974.1389680603011	999.1389680603011	0.0731707289814949	0.07594936341047287	0.23076923191547394	0.09090909361839294	0.699999988079071	899	974	974	999	1540
0.4335927431053772	0.433592743105379	1	0	2	0	0.0075	0.04252477852510406	899.1389680603011	974.1389680603011	974.1389680603011	999.1389680603011	0.0731707289814949	0.07594936341047287	0.23076923191547394	0.09090909361839294	0.699999988079071	899	974	974	999	1540
0.4497127281842168	0.4497131229239173	1	0	2	0	0.0075	0.04252477852510406	899.1389680603011	974.1389680603011	974.1389680603011	999.1389680603011	0.0731707289814949	0.07594936341047287	0.23076923191547394	0.09090909361839294	0.699999988079071	899	974	974	999	1540
0.4677412797066296	0.4677416744463283	1	0	2	0	0.0075	0.04252477852510406	899.1389680603011	974.1389680603011	974.1389680603011	999.1389680603011	0.0731707289814949	0.07594936341047287	0.23076923191547394	0.09090909361839294	0.699999988079071	899	974	974	999	1540
0.4837156058366219	0.4837156058366219	1	0	2	0	0.0075	0.04252477852510406	899.1389680603011	974.1389680603011	974.1389680603011	999.1389680603011	0.0731707289814949	0.07594936341047287	0.23076923191547394	0.09090909361839294	0.6499999761581421	899	974	974	999	1530
0.4997791431385359	0.4997795378782346	1	0	2	0	0.0075	0.04252477852510406	899.1389680603011	974.1389680603011	974.1389680603011	999.1389680603011	0.0731707289814949	0.07594936341047287	0.23076923191547394	0.09090909361839294	0.699999988079071	899	974	974	999	1540
0.5165275538178236	0.5165271590781249	1	0	2	0	0.0075	0.045689336265196334	912.097832005979	987.097832005979	987.097832005979	1012.097832005979	0.0731707289814949	0.08860759437084198	0.23076923191547394	0.09090909361839294	0.699999988079071	912	987	987	1012	1540
0.533648993512454	0.533648993512454	1	0	2	0	0.0075	0.045689336265196334	912.097832005979	987.097832005979	987.097832005979	1012.097832005979	0.0731707289814949	0.08860759437084198	0.23076923191547394	0.09090909361839294	0.699999988079071	912	987	987	1012	1540
0.5497784523440625	0.5497784523440643	1	0	2	0	0.0075	0.045689336265196334	912.097832005979	987.097832005979	987.097832005979	1012.097832005979	0.0731707289814949	0.08860759437084198	0.23076923191547394	0.09090909361839294	0.699999988079071	912	987	987	1012	1540
0.5665185734896774	0.5665181787499787	1	0	2	0	0.0075	0.045689336265196334	912.097832005979	987.097832005979	987.097832005979	1012.097832005979	0.0731707289814949	0.08860759437084198	0.23076923191547394	0.09090909361839294	0.699999988079071	912	987	987	1012	1540
0.5852864724678923	0.5852860777281954	1	0	2	0	0.0075	0.045689336265196334	912.097832005979	987.097832005979	987.097832005979	1012.097832005979	0.0731707289814949	0.08860759437084198	0.23076923191547394	0.09090909361839294	0.699999988079071	912	987	987	1012	1540
0.5995977602469491	0.5995973655072504	1	0	2	0	0.0075	0.04612639918923378	913.8876046799123	988.8876046799123	988.8876046799123	1013.8876046799123	0.0731707289814949	0.08860759437084198	0.25	0.09090909361839294	0.699999988079071	913	988	988	1013	1540
0.6165980148540555	0.6165976201143568	1	0	2	0	0.0075	0.04612639918923378	913.8876046799123	988.8876046799123	988.8876046799123	1013.8876046799123	0.0731707289814949	0.08860759437084198	0.25	0.09090909361839294	0.699999988079071	913	988	988	1013	1540
0.6335505059576096	0.6335501112179109	1	0	2	0	0.0075	0.04612639918923378	913.8876046799123	988.8876046799123	988.8876046799123	1013.8876046799123	0.0731707289814949	0.08860759437084198	0.25	0.09090909361839294	0.699999988079071	913	988	988	1013	1540
0.6520026131768066	0.6520022184371079	1	0	2	0	0.0075	0.05222395993769169	938.8571159448475	1013.8571159448475	1013.8571159448475	1038.8571159448475	0.09756097197532654	0.08860759437084198	0.25	0.09090909361839294	0.699999988079071	938	1013	1013	1038	1540
0.6665152182022371	0.6665148234625384	1	0	2	0	0.0075	0.05159264663234353	936.2718879594468	1011.2718879594468	1011.2718879594468	1036.2718879594468	0.09756097197532654	0.08860759437084198	0.25	0.08080808073282242	0.699999988079071	936	1011	1011	1036	1540
0.6835821838184355	0.6835825785581342	1	0	2	0	0.0075	0.05159264663234353	936.2718879594468	1011.2718879594468	1011.2718879594468	1036.2718879594468	0.09756097197532654	0.08860759437084198	0.25	0.08080808073282242	0.699999988079071	936	1011	1011	1036	1540
0.6998454594079302	0.6998454594079302	1	0	2	0	0.0075	0.05159264663234353	936.2718879594468	1011.2718879594468	1011.2718879594468	1036.2718879594468	0.09756097197532654	0.08860759437084198	0.25	0.08080808073282242	0.699999988079071	936	1011	1011	1036	1540
0.71738887584055	0.71738887584055	1	0	2	0	0.0075	0.05159264663234353	936.2718879594468	1011.2718879594468	1011.2718879594468	1036.2718879594468	0.09756097197532654	0.08860759437084198	0.25	0.08080808073282242	0.699999988079071	936	1011	1011	1036	1540
0.7341586024635713	0.7341586024635713	1	0	2	0	0.0075	0.05475720437243581	949.2307519051246	1024.2307519051246	1024.2307519051246	1049.2307519051246	0.09756097197532654	0.10126582533121109	0.25	0.08080808073282242	0.699999988079071	949	1024	1024	1049	1540
0.7497456889490657	0.7497456889490657	1	0	2	0	0.0075	0.05159264663234353	936.2718879594468	1011.2718879594468	1011.2718879594468	1036.2718879594468	0.09756097197532654	0.08860759437084198	0.25	0.08080808073282242	0.699999988079071	936	1011	1011	1036	1540
0.766579363403288	0.7665789686635893	1	0	2	0	0.0075	0.05475720437243581	949.2307519051246	1024.2307519051246	1024.2307519051246	1049.2307519051246	0.09756097197532654	0.10126582533121109	0.25	0.08080808073282242	0.699999988079071	949	1024	1024	1049	1540
0.7835886970234665	0.7835883022837677	1	0	2	0	0.0075	0.05475720437243581	949.2307519051246	1024.2307519051246	1024.2307519051246	1049.2307519051246	0.09756097197532654	0.10126582533121109	0.25	0.08080808073282242	0.699999988079071	949	1024	1024	1049	1540
0.7997840773847713	0.7997840773847713	1	0	2	0	0.0075	0.05514570503845151	950.8216621324589	1025.8216621324589	1025.8216621324589	1050.8216621324589	0.09756097197532654	0.10126582533121109	0.26923078298568726	0.08080808073282242	0.699999988079071	950	1025	1025	1050	1540
0.8165218300921921	0.8165214353524934	1	0	2	0	0.0075	0.05475720437243581	949.2307519051246	1024.2307519051246	1024.2307519051246	1049.2307519051246	0.09756097197532654	0.10126582533121109	0.25	0.08080808073282242	0.699999988079071	949	1024	1024	1049	1540
0.8337068228783231	0.8337064281386244	1	0	2	0	0.0075	0.05475720437243581	949.2307519051246	1024.2307519051246	1024.2307519051246	1049.2307519051246	0.09756097197532654	0.10126582533121109	0.25	0.08080808073282242	0.699999988079071	949	1024	1024	1049	1540
0.849565490276575	0.8495650955368763	1	0	2	0	0.0075	0.05475720437243581	949.2307519051246	1024.2307519051246	1024.2307519051246	1049.2307519051246	0.09756097197532654	0.10126582533121109	0.25	0.08080808073282242	0.699999988079071	949	1024	1024	1049	1540
0.8665550869118128	0.8665546921721141	1	0	2	0	0.0075	0.05514570503845151	950.8216621324589	1025.8216621324589	1025.8216621324589	1050.8216621324589	0.09756097197532654	0.10126582533121109	0.26923078298568726	0.08080808073282242	0.699999988079071	950	1025	1025	1050	1540
0.8836903424958997	0.883689947756201	1	0	2	0	0.0075	0.057921760249882936	962.1896082232706	1037.1896082232706	1037.1896082232706	1062.1896082232706	0.09756097197532654	0.1139240488409996	0.25	0.08080808073282242	0.75	962	1037	1037	1062	1550
0.8996571685716148	0.8996571685716148	1	0	2	0	0.0075	0.060854766983538866	974.2002707975917	1049.2002707975917	1049.2002707975917	1074.2002707975917	0.12195122241973877	0.10126582533121109	0.25	0.08080808073282242	0.75	974	1049	1049	1074	1550
0.91857704233386	0.9185766475941612	1	0	2	0	0.0075	0.0644078235270017	988.7500373430719	1063.7500373430719	1063.7500373430719	1088.7500373430719	0.12195122241973877	0.1139240488409996	0.26923078298568726	0.08080808073282242	0.75	988	1063	1063	1088	1550
0.9342908402626602	0.9342908402626602	1	0	2	0	0.0075	0.06372794762496903	985.9659455242481	1060.9659455242481	1060.9659455242481	1085.9659455242481	0.12195122241973877	0.1139240488409996	0.26923078298568726	0.07070706784725189	0.75	985	1060	1060	1085	1550
0.9497267414435235	0.9497271361832222	1	0	2	0	0.0075	0.06372794762496903	985.9659455242481	1060.9659455242481	1060.9659455242481	1085.9659455242481	0.12195122241973877	0.1139240488409996	0.26923078298568726	0.07070706784725189	0.75	985	1060	1060	1085	1550
0.9666243637289487	0.9666243637289487	1	0	2	0	0.0075	0.0668925053650613	998.924809469926	1073.924809469926	1073.924809469926	1098.924809469926	0.12195122241973877	0.1265822798013687	0.26923078298568726	0.07070706784725189	0.75	998	1073	1073	1098	1550
0.9835164596585901	0.9835160649188914	1	0	2	0	0.0075	0.06655256729573011	997.5327630760148	1072.5327630760148	1072.5327630760148	1097.5327630760148	0.12195122241973877	0.1265822798013687	0.25	0.07070706784725189	0.75	997	1072	1072	1097	1550
0.999745787633989	0.9997457876339908	1	0	2	0	0.0075	0.0668925053650613	998.924809469926	1073.924809469926	1073.924809469926	1098.924809469926	0.12195122241973877	0.1265822798013687	0.26923078298568726	0.07070706784725189	0.75	998	1073	1073	1098	1550
1.0165869621424903	1.0165865674027916	1	0	2	0	0.0075	0.07265012618154287	1022.5022667134181	1097.502266713418	1097.502266713418	1122.502266713418	0.1463414579629898	0.1265822798013687	0.25	0.07070706784725189	0.75	1022	1097	1097	1122	1550
1.033768402271333	1.033768402271333	1	0	2	0	0.0075	0.07265012618154287	1022.5022667134181	1097.502266713418	1097.502266713418	1122.502266713418	0.1463414579629898	0.1265822798013687	0.25	0.07070706784725189	0.75	1022	1097	1097	1122	1550
1.0499235191833627	1.0499235191833627	1	0	2	0	0.0075	0.07581468205899	1035.461123031564	1110.461123031564	1110.461123031564	1135.461123031564	0.1463414579629898	0.13924050331115723	0.25	0.07070706784725189	0.75	1035	1110	1110	1135	1550
1.0666387717279537	1.066638376988255	1	0	2	0	0.0075	0.07581468205899	1035.461123031564	1110.461123031564	1110.461123031564	1135.461123031564	0.1463414579629898	0.13924050331115723	0.25	0.07070706784725189	0.75	1035	1110	1110	1135	1550
1.083662710716986	1.0836623159772873	1	0	2	0	0.0075	0.07172743805916437	1018.7238588522781	1093.7238588522782	1093.7238588522782	1118.7238588522782	0.1463414579629898	0.1265822798013687	0.23076923191547394	0.06060606241226196	0.75	1018	1093	1093	1118	1550
1.0997065110339612	1.0997065110339612	1	0	2	0	0.0075	0.07231018837561604	1021.1102213981476	1096.1102213981476	1096.1102213981476	1121.1102213981476	0.1463414579629898	0.1265822798013687	0.23076923191547394	0.07070706784725189	0.75	1021	1096	1096	1121	1550
1.1186441480826517	1.1186445428223504	1	0	2	0	0.0075	0.07806781318079226	1044.6876949753444	1119.6876949753444	1119.6876949753444	1144.6876949753444	0.17073170840740204	0.1265822798013687	0.21153846383094788	0.07070706784725189	0.75	1044	1119	1119	1144	1550
1.1335818877636612	1.1335818877636612	1	0	2	0	0.0075	0.07806781318079226	1044.6876949753444	1119.6876949753444	1119.6876949753444	1144.6876949753444	0.17073170840740204	0.1265822798013687	0.21153846383094788	0.07070706784725189	0.75	1044	1119	1119	1144	1550
1.149527003155944	1.1495266084162452	1	0	2	0	0.0075	0.07806781318079226	1044.6876949753444	1119.6876949753444	1119.6876949753444	1144.6876949753444	0.17073170840740204	0.1265822798013687	0.21153846383094788	0.07070706784725189	0.75	1044	1119	1119	1144	1550
1.166616468934972	1.1666160741952751	1	0	2	0	0.0075	0.06510694915893334	991.612956805832	1066.612956805832	1066.612956805832	1091.612956805832	0.1463414579629898	0.10126582533121109	0.21153846383094788	0.06060606241226196	0.699999988079071	991	1066	1066	1091	1540
1.1853575256136732	1.1853575256136732	1	0	2	0	0.0075	0.06564113695214979	993.8004558190535	1068.8004558190535	1068.8004558190535	1093.8004558190535	0.1463414579629898	0.10126582533121109	0.21153846383094788	0.07070706784725189	0.699999988079071	993	1068	1068	1093	1540
1.1996648659957412	1.1996652607354399	1	0	2	0	0.0075	0.06194239141884106	978.6540928601542	1053.6540928601542	1053.6540928601542	1078.6540928601542	0.1463414579629898	0.08860759437084198	0.21153846383094788	0.06060606241226196	0.6000000238418579	978	1053	1053	1078	1520
1.2165557777062865	1.2165557777062865	1	0	2	0	0.0075	0.05848645839605715	964.502047131854	1039.502047131854	1039.502047131854	1064.502047131854	0.1463414579629898	0.07594936341047287	0.19230769574642181	0.06060606241226196	0.6000000238418579	964	1039	1039	1064	1520
1.2335694534631507	1.233569058723452	1	0	2	0	0.0075	0.05238889951024439	939.5325434944508	1014.5325434944508	1014.5325434944508	1039.5325434944507	0.12195122241973877	0.07594936341047287	0.19230769574642181	0.06060606241226196	0.550000011920929	939	1014	1014	1039	1510
1.251884586006872	1.251884191267175	1	0	2	0	0.0075	0.04922434363279726	926.5736871763048	1001.5736871763048	1001.5736871763048	1026.5736871763047	0.12195122241973877	0.06329113990068436	0.19230769574642181	0.06060606241226196	0.550000011920929	926	1001	1001	1026	1510
1.2665625869660904	1.2665621922263917	1	0	2	0	0.0075	0.04873871800461502	924.5850502288985	999.5850502288985	999.5850502288985	1024.5850502288986	0.12195122241973877	0.06329113990068436	0.19230769574642181	0.05050504952669144	0.550000011920929	924	999	999	1024	1510
1.2838071854467366	1.2838071854467366	1	0	2	0	0.0075	0.045574161195845314	911.6261900969865	986.6261900969865	986.6261900969865	1011.6261900969865	0.12195122241973877	0.050632912665605545	0.19230769574642181	0.05050504952669144	0.5	911	986	986	1011	1500
1.299673352899264	1.299672958159567	1	0	2	0	0.0075	0.045574161195845314	911.6261900969865	986.6261900969865	986.6261900969865	1011.6261900969865	0.12195122241973877	0.050632912665605545	0.19230769574642181	0.05050504952669144	0.5	911	986	986	1011	1500
1.3186855957510222	1.3186855957510222	1	0	2	0	0.0075	0.045574161195845314	911.6261900969865	986.6261900969865	986.6261900969865	1011.6261900969865	0.12195122241973877	0.050632912665605545	0.19230769574642181	0.05050504952669144	0.5	911	986	986	1011	1500
1.3335807035445661	1.3335807035445661	1	0	2	0	0.0075	0.045574161195845314	911.6261900969865	986.6261900969865	986.6261900969865	1011.6261900969865	0.12195122241973877	0.050632912665605545	0.19230769574642181	0.05050504952669144	0.5	911	986	986	1011	1500
1.34962489860124	1.34962489860124	1	0	2	0	0.0075	0.045574161195845314	911.6261900969865	986.6261900969865	986.6261900969865	1011.6261900969865	0.12195122241973877	0.050632912665605545	0.19230769574642181	0.05050504952669144	0.5	911	986	986	1011	1500
1.3667960754979145	1.3667956807582158	1	0	2	0	0.0075	0.04922434363279726	926.5736871763048	1001.5736871763048	1001.5736871763048	1026.5736871763047	0.12195122241973877	0.06329113990068436	0.19230769574642181	0.06060606241226196	0.5	926	1001	1001	1026	1500
1.3852860777281943	1.3852856829884956	1	0	2	0	0.0075	0.04922434363279726	926.5736871763048	1001.5736871763048	1001.5736871763048	1026.5736871763047	0.12195122241973877	0.06329113990068436	0.19230769574642181	0.06060606241226196	0.550000011920929	926	1001	1001	1026	1510
1.3996530238047775	1.3996530238047775	1	0	2	0	0.0075	0.05877783367874878	965.6952289144763	1040.6952289144763	1040.6952289144763	1065.6952289144763	0.1463414579629898	0.07594936341047287	0.21153846383094788	0.06060606241226196	0.550000011920929	965	1040	1040	1065	1510
1.4166027517304407	1.416602356990742	1	0	2	0	0.0075	0.05848645839605715	964.502047131854	1039.502047131854	1039.502047131854	1064.502047131854	0.1463414579629898	0.07594936341047287	0.19230769574642181	0.06060606241226196	0.5	964	1039	1039	1064	1500
1.4336705068260365	1.4336701120863378	1	0	2	0	0.0075	0.043126781021694205	901.6041682838378	976.6041682838378	976.6041682838378	1001.6041682838378	0.09756097197532654	0.06329113990068436	0.19230769574642181	0.06060606241226196	0.44999998807907104	901	976	976	1001	1490
1.4495911483569959	1.4495911483569959	1	0	2	0	0.0075	0.043126781021694205	901.6041682838378	976.6041682838378	976.6041682838378	1001.6041682838378	0.09756097197532654	0.06329113990068436	0.19230769574642181	0.06060606241226196	0.44999998807907104	901	976	976	1001	1490
1.4665448236796461	1.4665444289399474	1	0	2	0	0.0075	0.03435028873444784	865.6644323675639	940.6644323675639	940.6644323675639	965.6644323675639	0.0731707289814949	0.050632912665605545	0.19230769574642181	0.07070706784725189	0.4000000059604645	865	940	940	965	1480
1.483532841356089	1.4835324466163904	1	0	2	0	0.0075	0.027912790180063096	839.3028757873584	914.3028757873584	914.3028757873584	939.3028757873584	0.04878048598766327	0.050632912665605545	0.17307692766189575	0.07070706784725189	0.3499999940395355	839	914	914	939	1470
1.4995454572368612	1.4995450624971625	1	0	2	0	0.0075	0.027961352884207896	839.5017400608314	914.5017400608314	914.5017400608314	939.5017400608314	0.04878048598766327	0.050632912665605545	0.1538461595773697	0.08080808073282242	0.3499999940395355	839	914	914	939	1470
1.5192263891383426	1.51922717861774	1	0	2	0	0.0075	0.021475291770767846	812.9413198012943	887.9413198012943	887.9413198012943	912.9413198012943	0.024390242993831635	0.050632912665605545	0.13461539149284363	0.08080808073282242	0.3499999940395355	812	887	887	912	1470
1.5335345189998097	1.533534124260111	1	0	2	0	0.0075	0.02463984857953755	825.9001799332062	900.9001799332062	900.9001799332062	925.9001799332062	0.024390242993831635	0.06329113990068436	0.13461539149284363	0.08080808073282242	0.3499999940395355	825	900	900	925	1470
1.5496296354776256	1.5496296354776256	1	0	2	0	0.0075	0.024542723437185054	825.5024524752728	900.5024524752728	900.5024524752728	925.5024524752728	0.024390242993831635	0.06329113990068436	0.11538461595773697	0.09090909361839294	0.30000001192092896	825	900	900	925	1460
1.5665509421449766	1.5665505474052779	1	0	2	0	0.0075	0.024251348064038628	824.3092703222381	899.3092703222381	899.3092703222381	924.3092703222381	0.024390242993831635	0.06329113990068436	0.11538461595773697	0.08080808073282242	0.30000001192092896	824	899	899	924	1460
1.5858284500743096	1.585828055334611	1	0	2	0	0.0075	0.023862847699056486	822.7183613276363	897.7183613276363	897.7183613276363	922.7183613276363	0.024390242993831635	0.06329113990068436	0.09615384787321091	0.08080808073282242	0.30000001192092896	822	897	897	922	1460
1.5996372342168268	1.5996372342168268	1	0	2	0	0.0075	0.023862847699056486	822.7183613276363	897.7183613276363	897.7183613276363	922.7183613276363	0.024390242993831635	0.06329113990068436	0.09615384787321091	0.08080808073282242	0.30000001192092896	822	897	897	922	1460
1.61668998920387	1.61668998920387	1	0	2	0	0.0075	0.023862847699056486	822.7183613276363	897.7183613276363	897.7183613276363	922.7183613276363	0.024390242993831635	0.06329113990068436	0.09615384787321091	0.08080808073282242	0.25	822	897	897	922	1450
1.6340853782494484	1.6340853782494484	1	0	2	0	0.0075	0.02030979052530464	808.1685922011225	883.1685922011225	883.1685922011225	908.1685922011225	0.024390242993831635	0.06329113990068436	0.07692307978868484	0.08080808073282242	0.25	808	883	883	908	1450
1.6497502284556003	1.6497498337159016	1	0	2	0	0.0075	0.023474347334074344	821.1274523330344	896.1274523330344	896.1274523330344	921.1274523330344	0.024390242993831635	0.06329113990068436	0.07692307978868484	0.08080808073282242	0.25	821	896	896	921	1450
1.6665586395691019	1.6665582448294032	1	0	2	0	0.0075	0.017376786585616436	796.1579410680993	871.1579410680993	871.1579410680993	896.1579410680993	0.0	0.06329113990068436	0.07692307978868484	0.08080808073282242	0.25	796	871	871	896	1450
1.6836070524194593	1.6836066576797606	1	0	2	0	0.0075	0.01684259845880269	793.970440688797	868.970440688797	868.970440688797	893.970440688797	0.0	0.06329113990068436	0.057692307978868484	0.07070706784725189	0.25	793	868	868	893	1450
1.6996848003505285	1.6996844056108298	1	0	2	0	0.0075	0.01684259845880269	793.970440688797	868.970440688797	868.970440688797	893.970440688797	0.0	0.06329113990068436	0.057692307978868484	0.07070706784725189	0.20000000298023224	793	868	868	893	1440
1.716562290911316	1.7165626856510148	1	0	2	0	0.0075	0.013678041650032988	781.0115805568851	856.0115805568851	856.0115805568851	881.0115805568851	0.0	0.050632912665605545	0.057692307978868484	0.07070706784725189	0.20000000298023224	781	856	856	881	1440
1.73354083483499	1.7335404400952914	1	0	2	0	0.0075	0.013678041650032988	781.0115805568851	856.0115805568851	856.0115805568851	881.0115805568851	0.0	0.050632912665605545	0.057692307978868484	0.07070706784725189	0.20000000298023224	781	856	856	881	1440
1.7496991096646095	1.7496991096646095	1	0	2	0	0.0075	0.013240978788228441	779.2218081377955	854.2218081377955	854.2218081377955	879.2218081377955	0.0	0.050632912665605545	0.03846153989434242	0.06060606241226196	0.20000000298023224	779	854	854	879	1440
1.7665229156263642	1.7665221261469668	1	0	2	0	0.0075	0.010076421048136164	766.2629441921176	841.2629441921176	841.2629441921176	866.2629441921176	0.0	0.037974681705236435	0.03846153989434242	0.06060606241226196	0.20000000298023224	766	841	841	866	1440
1.78352948606865	1.7835290913289512	1	0	2	0	0.0075	0.009979295920618254	765.8652167949317	840.8652167949317	840.8652167949317	865.8652167949317	0.0	0.037974681705236435	0.03846153989434242	0.05050504952669144	0.20000000298023224	765	840	840	865	1440
1.7996506553665856	1.7996506553665856	1	0	2	0	0.0075	0.009979295920618254	765.8652167949317	840.8652167949317	840.8652167949317	865.8652167949317	0.0	0.037974681705236435	0.03846153989434242	0.05050504952669144	0.20000000298023224	765	840	840	865	1440
1.8165585408841771	1.8165585408841771	1	0	2	0	0.0075	0.006523364284506361	751.7131767450536	826.7131767450536	826.7131767450536	851.7131767450536	0.0	0.025316456332802773	0.01923076994717121	0.04040404036641121	0.20000000298023224	751	826	826	851	1440
1.8335276110550804	1.8335272163153817	1	0	2	0	0.0075	0.006523364284506361	751.7131767450536	826.7131767450536	826.7131767450536	851.7131767450536	0.0	0.025316456332802773	0.01923076994717121	0.04040404036641121	0.20000000298023224	751	826	826	851	1440
1.85236498422028	1.8523645894805831	1	0	2	0	0.0075	0.006523364284506361	751.7131767450536	826.7131767450536	826.7131767450536	851.7131767450536	0.0	0.025316456332802773	0.01923076994717121	0.04040404036641121	0.20000000298023224	751	826	826	851	1440
1.8665696922806685	1.8665692975409698	1	0	2	0	0.0075	0.006474801738657457	751.5143131198023	826.5143131198023	826.5143131198023	851.5143131198023	0.0	0.025316456332802773	0.01923076994717121	0.03030303120613098	0.20000000298023224	751	826	826	851	1440
1.8835565257380154	1.8835561309983166	1	0	2	0	0.0075	0.006474801738657457	751.5143131198023	826.5143131198023	826.5143131198023	851.5143131198023	0.0	0.025316456332802773	0.01923076994717121	0.03030303120613098	0.20000000298023224	751	826	826	851	1440
1.8996070366298703	1.8996066418901716	1	0	2	0	0.0075	0.0033102446970571103	738.5554520344489	813.5554520344489	813.5554520344489	838.5554520344489	0.0	0.012658228166401386	0.01923076994717121	0.03030303120613098	0.20000000298023224	738	813	813	838	1440
1.9189378344185393	1.9189374396788406	1	0	2	0	0.0075	0.0032616821422531807	738.3565883725267	813.3565883725267	813.3565883725267	838.3565883725267	0.0	0.012658228166401386	0.01923076994717121	0.020202020183205605	0.20000000298023224	738	813	813	838	1440
1.9336537303888388	1.9336537303888388	1	0	2	0	0.0075	0.0033102446970571103	738.5554520344489	813.5554520344489	813.5554520344489	838.5554520344489	0.0	0.012658228166401386	0.01923076994717121	0.03030303120613098	0.20000000298023224	738	813	813	838	1440
1.9495984510414228	1.9495980563017241	1	0	2	0	0.0075	0.003358807242906015	738.7543156597002	813.7543156597002	813.7543156597002	838.7543156597002	0.0	0.012658228166401386	0.03846153989434242	0.020202020183205605	0.20000000298023224	738	813	813	838	1440
1.966514626092689	1.9665142313529902	1	0	2	0	0.0075	0.003455932352513874	739.1520429835443	814.1520429835443	814.1520429835443	839.1520429835443	0.0	0.012658228166401386	0.03846153989434242	0.03030303120613098	0.20000000298023224	739	814	814	839	1440
1.985670554194801	1.9856701594551023	1	0	2	0	0.0075	0.003358807242906015	738.7543156597002	813.7543156597002	813.7543156597002	838.7543156597002	0.0	0.012658228166401386	0.03846153989434242	0.020202020183205605	0.20000000298023224	738	813	813	838	1440
1.9995713126871308	1.9995717074268313	1	0	2	0	0.0075	0.003358807242906015	738.7543156597002	813.7543156597002	813.7543156597002	838.7543156597002	0.0	0.012658228166401386	0.03846153989434242	0.020202020183205605	0.20000000298023224	738	813	813	838	1440
2.0165557777062855	2.0165553829665885	1	0	2	0	0.0075	0.003455932352513874	739.1520429835443	814.1520429835443	814.1520429835443	839.1520429835443	0.0	0.012658228166401386	0.03846153989434242	0.03030303120613098	0.20000000298023224	739	814	814	839	1440
2.0336006378993527	2.033600243159656	1	0	2	0	0.0075	0.003358807242906015	738.7543156597002	813.7543156597002	813.7543156597002	838.7543156597002	0.0	0.012658228166401386	0.03846153989434242	0.020202020183205605	0.20000000298023224	738	813	813	838	1440
2.0525122221279233	2.052511432648526	1	0	2	0	0.0075	0.003455932352513874	739.1520429835443	814.1520429835443	814.1520429835443	839.1520429835443	0.0	0.012658228166401386	0.03846153989434242	0.03030303120613098	0.20000000298023224	739	814	814	839	1440
2.066554692172115	2.0665542974324165	1	0	2	0	0.0075	0.003455932352513874	739.1520429835443	814.1520429835443	814.1520429835443	839.1520429835443	0.0	0.012658228166401386	0.03846153989434242	0.03030303120613098	0.20000000298023224	739	814	814	839	1440
2.0835932365300014	2.0835928417903027	1	0	2	0	0.0075	0.00029137531091352753	726.1931818981909	801.1931818981909	801.1931818981909	826.1931818981909	0.0	0.0	0.03846153989434242	0.03030303120613098	0.20000000298023224	726	801	801	826	1440
2.0996409842439654	2.0996409842439654	1	0	2	0	0.0075	0.00029137531091352753	726.1931818981909	801.1931818981909	801.1931818981909	826.1931818981909	0.0	0.0	0.03846153989434242	0.03030303120613098	0.20000000298023224	726	801	801	826	1440
2.119270599984606	2.119270599984606	1	0	2	0	0.0075	0.00029137531091352753	726.1931818981909	801.1931818981909	801.1931818981909	826.1931818981909	0.0	0.0	0.03846153989434242	0.03030303120613098	0.20000000298023224	726	801	801	826	1440
2.1335151767545693	2.1335147820148705	1	0	2	0	0.0075	0.00029137531091352753	726.1931818981909	801.1931818981909	801.1931818981909	826.1931818981909	0.0	0.0	0.03846153989434242	0.03030303120613098	0.20000000298023224	726	801	801	826	1440
2.1495850298916643	2.1495846351519656	1	0	2	0	0.0075	0.00029137531091352753	726.1931818981909	801.1931818981909	801.1931818981909	826.1931818981909	0.0	0.0	0.03846153989434242	0.03030303120613098	0.20000000298023224	726	801	801	826	1440
2.166525284064557	2.166524889324858	1	0	2	0	0.0075	0.00029137531091352753	726.1931818981909	801.1931818981909	801.1931818981909	826.1931818981909	0.0	0.0	0.03846153989434242	0.03030303120613098	0.20000000298023224	726	801	801	826	1440
2.185873055660272	2.185873055660272	1	0	2	0	0.0075	0.00029137531091352753	726.1931818981909	801.1931818981909	801.1931818981909	826.1931818981909	0.0	0.0	0.03846153989434242	0.03030303120613098	0.20000000298023224	726	801	801	826	1440
2.1995815759193	2.1995823653986974	1	0	2	0	0.0075	0.00029137531091352753	726.1931818981909	801.1931818981909	801.1931818981909	826.1931818981909	0.0	0.0	0.03846153989434242	0.03030303120613098	0.20000000298023224	726	801	801	826	1440
2.2165166984761075	2.216516303736409	1	0	2	0	0.0075	0.00029137531091352753	726.1931818981909	801.1931818981909	801.1931818981909	826.1931818981909	0.0	0.0	0.03846153989434242	0.03030303120613098	0.20000000298023224	726	801	801	826	1440
2.233565506066162	2.233565111326463	1	0	2	0	0.0075	0.00029137531091352753	726.1931818981909	801.1931818981909	801.1931818981909	826.1931818981909	0.0	0.0	0.03846153989434242	0.03030303120613098	0.20000000298023224	726	801	801	826	1440
2.249640096079643	2.249640096079643	1	0	2	0	0.0075	0.00029137531091352753	726.1931818981909	801.1931818981909	801.1931818981909	826.1931818981909	0.0	0.0	0.03846153989434242	0.03030303120613098	0.15000000596046448	726	801	801	826	1430
2.2665649554042826	2.266564560664584	1	0	2	0	0.0075	0.00029137531091352753	726.1931818981909	801.1931818981909	801.1931818981909	826.1931818981909	0.0	0.0	0.03846153989434242	0.03030303120613098	0.15000000596046448	726	801	801	826	1430
2.2835881049139175	2.283587710174219	1	0	2	0	0.0075	0.00029137531091352753	726.1931818981909	801.1931818981909	801.1931818981909	826.1931818981909	0.0	0.0	0.03846153989434242	0.03030303120613098	0.20000000298023224	726	801	801	826	1440
2.2996382210660737	2.2996382210660737	1	0	2	0	0.0075	0.00029137531091352753	726.1931818981909	801.1931818981909	801.1931818981909	826.1931818981909	0.0	0.0	0.03846153989434242	0.03030303120613098	0.15000000596046448	726	801	801	826	1430
2.3192473103423783	2.3192480998217757	1	0	2	0	0.0075	0.0001942502013056683	725.7954545743468	800.7954545743468	800.7954545743468	825.7954545743468	0.0	0.0	0.03846153989434242	0.020202020183205605	0.20000000298023224	725	800	800	825	1440
2.3335897825576364	2.3335893878179395	1	0	2	0	0.0075	0.0001942502013056683	725.7954545743468	800.7954545743468	800.7954545743468	825.7954545743468	0.0	0.0	0.03846153989434242	0.020202020183205605	0.20000000298023224	725	800	800	825	1440
2.349632793395216	2.349632398655517	1	0	2	0	0.0075	0.0001942502013056683	725.7954545743468	800.7954545743468	800.7954545743468	825.7954545743468	0.0	0.0	0.03846153989434242	0.020202020183205605	0.15000000596046448	725	800	800	825	1430
2.366547784227386	2.366547389487687	1	0	2	0	0.0075	0.0001942502013056683	725.7954545743468	800.7954545743468	800.7954545743468	825.7954545743468	0.0	0.0	0.03846153989434242	0.020202020183205605	0.15000000596046448	725	800	800	825	1430
2.385869503002983	2.385869503002983	1	0	2	0	0.0075	0.0001942502013056683	725.7954545743468	800.7954545743468	800.7954545743468	825.7954545743468	0.0	0.0	0.03846153989434242	0.020202020183205605	0.15000000596046448	725	800	800	825	1430
2.3996672344339345	2.3996672344339345	1	0	2	0	0.0075	0.0001942502013056683	725.7954545743468	800.7954545743468	800.7954545743468	825.7954545743468	0.0	0.0	0.03846153989434242	0.020202020183205605	0.15000000596046448	725	800	800	825	1430
2.4167152525445914	2.4167152525445914	1	0	2	0	0.0075	0.0002913752925512037	726.1931818229972	801.1931818229972	801.1931818229972	826.1931818229972	0.0	0.0	0.057692307978868484	0.020202020183205605	0.15000000596046448	726	801	801	826	1430
2.4335959010229686	2.4335962957626673	1	0	2	0	0.0075	0.0002913752925512037	726.1931818229972	801.1931818229972	801.1931818229972	826.1931818229972	0.0	0.0	0.057692307978868484	0.020202020183205605	0.15000000596046448	726	801	801	826	1430
2.4524691955007576	2.452468800761059	1	0	2	0	0.0075	0.0002913752925512037	726.1931818229972	801.1931818229972	801.1931818229972	826.1931818229972	0.0	0.0	0.057692307978868484	0.020202020183205605	0.15000000596046448	726	801	801	826	1430
2.466514823462539	2.4665144287228404	1	0	2	0	0.0075	0.0002913752925512037	726.1931818229972	801.1931818229972	801.1931818229972	826.1931818229972	0.0	0.0	0.057692307978868484	0.020202020183205605	0.15000000596046448	726	801	801	826	1430
2.483551394121932	2.483550999382233	1	0	2	0	0.0075	0.0002913752925512037	726.1931818229972	801.1931818229972	801.1931818229972	826.1931818229972	0.0	0.0	0.057692307978868484	0.020202020183205605	0.15000000596046448	726	801	801	826	1430
2.4996492737776403	2.4996488790379416	1	0	2	0	0.0075	0.0002913752925512037	726.1931818229972	801.1931818229972	801.1931818229972	826.1931818229972	0.0	0.0	0.057692307978868484	0.020202020183205605	0.15000000596046448	726	801	801	826	1430
2.518662700848493	2.5186623061087943	1	0	2	0	0.0075	0.0003885004026113366	726.5909091486934	801.5909091486934	801.5909091486934	826.5909091486934	0.0	0.0	0.07692307978868484	0.020202020183205605	0.15000000596046448	726	801	801	826	1430
2.5335325453013144	2.5335321505616157	1	0	2	0	0.0075	0.0003885004026113366	726.5909091486934	801.5909091486934	801.5909091486934	826.5909091486934	0.0	0.0	0.07692307978868484	0.020202020183205605	0.15000000596046448	726	801	801	826	1430
2.549580687754977	2.549580687754977	1	0	2	0	0.0075	0.0003885004026113366	726.5909091486934	801.5909091486934	801.5909091486934	826.5909091486934	0.0	0.0	0.07692307978868484	0.020202020183205605	0.15000000596046448	726	801	801	826	1430
2.566536336776121	2.566535942036424	1	0	2	0	0.0075	0.0003885004026113366	726.5909091486934	801.5909091486934	801.5909091486934	826.5909091486934	0.0	0.0	0.07692307978868484	0.020202020183205605	0.15000000596046448	726	801	801	826	1430
2.58578344974865	2.5857830550089513	1	0	2	0	0.0075	0.0003885004026113366	726.5909091486934	801.5909091486934	801.5909091486934	826.5909091486934	0.0	0.0	0.07692307978868484	0.020202020183205605	0.15000000596046448	726	801	801	826	1430
2.599712629499292	2.599712629499294	1	0	2	0	0.0075	0.0003885004026113366	726.5909091486934	801.5909091486934	801.5909091486934	826.5909091486934	0.0	0.0	0.07692307978868484	0.020202020183205605	0.15000000596046448	726	801	801	826	1430
2.6165147247776144	2.6165143300379157	1	0	2	0	0.0075	0.0003885004026113366	726.5909091486934	801.5909091486934	801.5909091486934	826.5909091486934	0.0	0.0	0.07692307978868484	0.020202020183205605	0.15000000596046448	726	801	801	826	1430
2.633800376186933	2.633800770926632	1	0	2	0	0.0075	0.0003885004026113366	726.5909091486934	801.5909091486934	801.5909091486934	826.5909091486934	0.0	0.0	0.07692307978868484	0.020202020183205605	0.15000000596046448	726	801	801	826	1430
2.652441563721844	2.652441563721844	1	0	2	0	0.0075	0.0003885004026113366	726.5909091486934	801.5909091486934	801.5909091486934	826.5909091486934	0.0	0.0	0.07692307978868484	0.020202020183205605	0.15000000596046448	726	801	801	826	1430
2.666790351772283	2.666790351772283	1	0	2	0	0.0075	0.0003885004026113366	726.5909091486934	801.5909091486934	801.5909091486934	826.5909091486934	0.0	0.0	0.07692307978868484	0.020202020183205605	0.15000000596046448	726	801	801	826	1430
2.6836540264436124	2.6836540264436124	1	0	2	0	0.0075	0.0003885004026113366	726.5909091486934	801.5909091486934	801.5909091486934	826.5909091486934	0.0	0.0	0.07692307978868484	0.020202020183205605	0.15000000596046448	726	801	801	826	1430
2.6995833522479433	2.6995829575082464	1	0	2	0	0.0075	0.0003885004026113366	726.5909091486934	801.5909091486934	801.5909091486934	826.5909091486934	0.0	0.0	0.07692307978868484	0.020202020183205605	0.15000000596046448	726	801	801	826	1430
2.719107177749313	2.7191067830096145	1	0	2	0	0.0075	0.0003885004026113366	726.5909091486934	801.5909091486934	801.5909091486934	826.5909091486934	0.0	0.0	0.07692307978868484	0.020202020183205605	0.15000000596046448	726	801	801	826	1430
2.7335195188912547	2.7335191241515577	1	0	2	0	0.0075	0.0003885004026113366	726.5909091486934	801.5909091486934	801.5909091486934	826.5909091486934	0.0	0.0	0.07692307978868484	0.020202020183205605	0.15000000596046448	726	801	801	826	1430
2.749595687863531	2.7495960826032295	1	0	2	0	0.0075	0.0003885004026113366	726.5909091486934	801.5909091486934	801.5909091486934	826.5909091486934	0.0	0.0	0.07692307978868484	0.020202020183205605	0.15000000596046448	726	801	801	826	1430
2.7665801528826854	2.7665797581429867	1	0	2	0	0.0075	0.000485625493856872	726.9886363973438	801.9886363973438	801.9886363973438	826.9886363973438	0.0	0.0	0.09615384787321091	0.020202020183205605	0.15000000596046448	726	801	801	826	1430
2.785803186733588	2.7858027919938895	1	0	2	0	0.0075	0.000485625493856872	726.9886363973438	801.9886363973438	801.9886363973438	826.9886363973438	0.0	0.0	0.09615384787321091	0.020202020183205605	0.15000000596046448	726	801	801	826	1430
2.7995855233162867	2.7995855233162885	1	0	2	0	0.0075	0.000485625493856872	726.9886363973438	801.9886363973438	801.9886363973438	826.9886363973438	0.0	0.0	0.09615384787321091	0.020202020183205605	0.15000000596046448	726	801	801	826	1430
2.8165407775977336	2.816540382858035	1	0	2	0	0.0075	0.000485625493856872	726.9886363973438	801.9886363973438	801.9886363973438	826.9886363973438	0.0	0.0	0.09615384787321091	0.020202020183205605	0.15000000596046448	726	801	801	826	1430
2.833766823312537	2.833766823312537	1	0	2	0	0.0075	0.000485625493856872	726.9886363973438	801.9886363973438	801.9886363973438	826.9886363973438	0.0	0.0	0.09615384787321091	0.020202020183205605	0.15000000596046448	726	801	801	826	1430
2.8524688007610592	2.8524684060213605	1	0	2	0	0.0075	0.000485625493856872	726.9886363973438	801.9886363973438	801.9886363973438	826.9886363973438	0.0	0.0	0.09615384787321091	0.020202020183205605	0.15000000596046448	726	801	801	826	1430
2.8665381131047667	2.866537718365068	1	0	2	0	0.0075	0.000485625493856872	726.9886363973438	801.9886363973438	801.9886363973438	826.9886363973438	0.0	0.0	0.09615384787321091	0.020202020183205605	0.15000000596046448	726	801	801	826	1430
2.8836331052395785	2.8836331052395785	1	0	2	0	0.0075	0.0005827505851024074	727.3863636459944	802.3863636459944	802.3863636459944	827.3863636459944	0.0	0.0	0.11538461595773697	0.020202020183205605	0.15000000596046448	727	802	802	827	1430
2.899865591132567	2.899865591132569	1	0	2	0	0.0075	0.0005827505851024074	727.3863636459944	802.3863636459944	802.3863636459944	827.3863636459944	0.0	0.0	0.11538461595773697	0.020202020183205605	0.15000000596046448	727	802	802	827	1430
2.9166317650983	2.9166313703586013	1	0	2	0	0.0075	0.0005827505851024074	727.3863636459944	802.3863636459944	802.3863636459944	827.3863636459944	0.0	0.0	0.11538461595773697	0.020202020183205605	0.15000000596046448	727	802	802	827	1430
2.933641888197876	2.933641493458177	1	0	2	0	0.0075	0.0005827505851024074	727.3863636459944	802.3863636459944	802.3863636459944	827.3863636459944	0.0	0.0	0.11538461595773697	0.020202020183205605	0.15000000596046448	727	802	802	827	1430
2.9496339776143117	2.9496339776143117	1	0	2	0	0.0075	0.0005827505851024074	727.3863636459944	802.3863636459944	802.3863636459944	827.3863636459944	0.0	0.0	0.11538461595773697	0.020202020183205605	0.15000000596046448	727	802	802	827	1430
2.96653673151582	2.9665363367761213	1	0	2	0	0.0075	0.0008741259045186855	728.579545579004	803.579545579004	803.579545579004	828.579545579004	0.0	0.0	0.11538461595773697	0.03030303120613098	0.15000000596046448	728	803	803	828	1430
2.9856448961143798	2.985644501374681	1	0	2	0	0.0075	0.0008741259045186855	728.579545579004	803.579545579004	803.579545579004	828.579545579004	0.0	0.0	0.11538461595773697	0.03030303120613098	0.15000000596046448	728	803	803	828	1430
2.9996107866570085	2.99961039191731	1	0	2	0	0.0075	0.006971686652976594	753.5490568439392	828.5490568439392	828.5490568439392	853.5490568439392	0.024390242993831635	0.0	0.11538461595773697	0.03030303120613098	0.15000000596046448	753	828	828	853	1430
3.017392231127989	3.017392231127989	1	0	2	0	0.0075	0.006971686652976594	753.5490568439392	828.5490568439392	828.5490568439392	853.5490568439392	0.024390242993831635	0.0	0.11538461595773697	0.03030303120613098	0.15000000596046448	753	828	828	853	1430
3.0336764279215185	3.0336760331818198	1	0	2	0	0.0075	0.006971686652976594	753.5490568439392	828.5490568439392	828.5490568439392	853.5490568439392	0.024390242993831635	0.0	0.11538461595773697	0.03030303120613098	0.15000000596046448	753	828	828	853	1430
3.049614043259524	3.049614043259524	1	0	2	0	0.0075	0.006971686652976594	753.5490568439392	828.5490568439392	828.5490568439392	853.5490568439392	0.024390242993831635	0.0	0.11538461595773697	0.03030303120613098	0.15000000596046448	753	828	828	853	1430
3.0666600876716874	3.0666596929319887	1	0	2	0	0.0075	0.006971686652976594	753.5490568439392	828.5490568439392	828.5490568439392	853.5490568439392	0.024390242993831635	0.0	0.11538461595773697	0.03030303120613098	0.15000000596046448	753	828	828	853	1430
3.0835628415731957	3.083562446833497	1	0	2	0	0.0075	0.006971686652976594	753.5490568439392	828.5490568439392	828.5490568439392	853.5490568439392	0.024390242993831635	0.0	0.11538461595773697	0.03030303120613098	0.15000000596046448	753	828	828	853	1430
3.099590852302221	3.099590852302221	1	0	2	0	0.0075	0.01013624369457694	766.5079179292926	841.5079179292926	841.5079179292926	866.5079179292926	0.024390242993831635	0.012658228166401386	0.11538461595773697	0.03030303120613098	0.15000000596046448	766	841	841	866	1430
3.116518474804753	3.1165180800650543	1	0	2	0	0.0075	0.013446488433966897	780.0633701370945	855.0633701370945	855.0633701370945	880.0633701370945	0.024390242993831635	0.025316456332802773	0.13461539149284363	0.03030303120613098	0.15000000596046448	780	855	855	880	1430
3.13366951997679	3.13366951997679	1	0	2	0	0.0075	0.02880616627399113	842.9612508919937	917.9612508919937	917.9612508919937	942.9612508919937	0.0731707289814949	0.037974681705236435	0.13461539149284363	0.03030303120613098	0.15000000596046448	842	917	917	942	1430
3.1495822667137734	3.149582661453472	1	0	2	0	0.0075	0.044968890006130774	909.1476045751056	984.1476045751056	984.1476045751056	1009.1476045751056	0.0731707289814949	0.10126582533121109	0.13461539149284363	0.04040404036641121	0.15000000596046448	909	984	984	1009	1430
3.1666093636203954	3.1666089688806967	1	0	2	0	0.0075	0.0481334458835779	922.1064608932516	997.1064608932516	997.1064608932516	1022.1064608932516	0.0731707289814949	0.1139240488409996	0.13461539149284363	0.04040404036641121	0.10000000149011612	922	997	997	1022	1420
3.1856610804420296	3.185660685702331	1	0	2	0	0.0075	0.0481334458835779	922.1064608932516	997.1064608932516	997.1064608932516	1022.1064608932516	0.0731707289814949	0.1139240488409996	0.13461539149284363	0.04040404036641121	0.10000000149011612	922	997	997	1022	1420
3.1995614441946625	3.1995614441946625	1	0	2	0	0.0075	0.05423100663203581	947.0759721581867	1022.0759721581867	1022.0759721581867	1047.0759721581867	0.09756097197532654	0.1139240488409996	0.13461539149284363	0.04040404036641121	0.10000000149011612	947	1022	1022	1047	1420
3.216581435786706	3.2165810410470073	1	0	2	0	0.0075	0.05457094445768179	948.4680175542069	1023.4680175542069	1023.4680175542069	1048.4680175542069	0.09756097197532654	0.1139240488409996	0.13461539149284363	0.05050504952669144	0.10000000149011612	948	1023	1023	1048	1420
3.233537874287249	3.23353747954755	1	0	2	0	0.0075	0.05457094445768179	948.4680175542069	1023.4680175542069	1023.4680175542069	1048.4680175542069	0.09756097197532654	0.1139240488409996	0.13461539149284363	0.05050504952669144	0.10000000149011612	948	1023	1023	1048	1420
3.252400510793171	3.2523997213137736	1	0	2	0	0.0075	0.04214427009168448	897.5807860254479	972.5807860254479	972.5807860254479	997.5807860254479	0.0731707289814949	0.08860759437084198	0.13461539149284363	0.05050504952669144	0.10000000149011612	897	972	972	997	1420
3.26657245545856	3.266572060718861	1	0	2	0	0.0075	0.0389797123515922	884.62192207977	959.62192207977	959.62192207977	984.62192207977	0.0731707289814949	0.07594936341047287	0.13461539149284363	0.05050504952669144	0.10000000149011612	884	959	959	984	1420
3.283510735932957	3.28351034119326	1	0	2	0	0.0075	0.03581515647414507	871.663065761624	946.663065761624	946.663065761624	971.663065761624	0.0731707289814949	0.06329113990068436	0.13461539149284363	0.05050504952669144	0.10000000149011612	871	946	946	971	1420
3.2996544053937242	3.2996544053937242	1	0	2	0	0.0075	0.032407786847666056	857.7098871411924	932.7098871411924	932.7098871411924	957.7098871411924	0.0731707289814949	0.050632912665605545	0.11538461595773697	0.05050504952669144	0.10000000149011612	857	932	932	957	1420
3.3190396772608217	3.3190396772608235	1	0	2	0	0.0075	0.026310226099208148	832.7403758762573	907.7403758762573	907.7403758762573	932.7403758762573	0.04878048598766327	0.050632912665605545	0.11538461595773697	0.05050504952669144	0.10000000149011612	832	907	907	932	1420
3.33359530891342	3.3335949141737213	1	0	2	0	0.0075	0.026310226099208148	832.7403758762573	907.7403758762573	907.7403758762573	932.7403758762573	0.04878048598766327	0.050632912665605545	0.11538461595773697	0.05050504952669144	0.10000000149011612	832	907	907	932	1420
3.349562134989135	3.3495617402494364	1	0	2	0	0.0075	0.026310226099208148	832.7403758762573	907.7403758762573	907.7403758762573	932.7403758762573	0.04878048598766327	0.050632912665605545	0.11538461595773697	0.05050504952669144	0.10000000149011612	832	907	907	932	1420
3.3667100222435824	3.3667096275038837	1	0	2	0	0.0075	0.022902855635479544	818.7871938272888	893.7871938272888	893.7871938272888	918.7871938272888	0.04878048598766327	0.037974681705236435	0.09615384787321091	0.05050504952669144	0.10000000149011612	818	893	893	918	1420
3.38368698720846	3.38368698720846	1	0	2	0	0.0075	0.022660042911843217	817.792875723998	892.792875723998	892.792875723998	917.792875723998	0.04878048598766327	0.037974681705236435	0.07692307978868484	0.05050504952669144	0.10000000149011612	817	892	892	917	1420
3.3995614441946618	3.399561049454963	1	0	2	0	0.0075	0.022417230141170398	816.7985574280927	891.7985574280927	891.7985574280927	916.7985574280927	0.04878048598766327	0.037974681705236435	0.057692307978868484	0.05050504952669144	0.10000000149011612	816	891	891	916	1420
3.4165506460902026	3.416550251350504	1	0	2	0	0.0075	0.022077292325836263	815.4065120742995	890.4065120742995	890.4065120742995	915.4065120742995	0.04878048598766327	0.037974681705236435	0.03846153989434242	0.04040404036641121	0.10000000149011612	815	890	890	915	1420
3.4335923483656785	3.4335919536259816	1	0	2	0	0.0075	0.021883042124530593	814.6110574999527	889.6110574999527	889.6110574999527	914.6110574999527	0.04878048598766327	0.037974681705236435	0.01923076994717121	0.04040404036641121	0.10000000149011612	814	889	889	914	1420
3.452357878905703	3.4523574841660043	1	0	2	0	0.0075	0.021883042124530593	814.6110574999527	889.6110574999527	889.6110574999527	914.6110574999527	0.04878048598766327	0.037974681705236435	0.01923076994717121	0.04040404036641121	0.10000000149011612	814	889	889	914	1420
3.4665771923349453	3.4665767975952466	1	0	2	0	0.0075	0.021688791923224926	813.8156029256061	888.8156029256061	888.8156029256061	913.8156029256061	0.04878048598766327	0.037974681705236435	0.0	0.04040404036641121	0.10000000149011612	813	888	888	913	1420
3.4835608678747025	3.483560473135004	1	0	2	0	0.0075	0.021688791923224926	813.8156029256061	888.8156029256061	888.8156029256061	913.8156029256061	0.04878048598766327	0.037974681705236435	0.0	0.04040404036641121	0.10000000149011612	813	888	888	913	1420
3.4996113787665575	3.4996113787665575	1	0	2	0	0.0075	0.021688791923224926	813.8156029256061	888.8156029256061	888.8156029256061	913.8156029256061	0.04878048598766327	0.037974681705236435	0.0	0.04040404036641121	0.10000000149011612	813	888	888	913	1420
3.5165966332651095	3.5165966332651095	1	1	2	0	0.0075	0.021688791923224926	813.8156029256061	888.8156029256061	888.8156029256061	913.8156029256061	0.04878048598766327	0.037974681705236435	0.0	0.04040404036641121	0.10000000149011612	813	888	888	913	1420
3.7568288981038673	3.756828898103869	1	1	2	0	0.0075	0.019252673798061982	803.8396992030638	878.8396992030638	878.8396992030638	903.8396992030638	0.04878048598766327	0.025316456332802773	0.057692307978868484	0.05050504952669144	0.15000000596046448	803	878	878	903	1430
3.7575927194209964	3.7575923246812977	1	1	2	0	0.0075	0.019252673798061982	803.8396992030638	878.8396992030638	878.8396992030638	903.8396992030638	0.04878048598766327	0.025316456332802773	0.057692307978868484	0.05050504952669144	0.15000000596046448	803	878	878	903	1430
3.7580423279379005	3.758041933198202	1	1	2	0	0.0075	0.019252673798061982	803.8396992030638	878.8396992030638	878.8396992030638	903.8396992030638	0.04878048598766327	0.025316456332802773	0.057692307978868484	0.05050504952669144	0.15000000596046448	803	878	878	903	1430
3.758505752344261	3.7585049628648637	1	1	2	0	0.0075	0.019252673798061982	803.8396992030638	878.8396992030638	878.8396992030638	903.8396992030638	0.04878048598766327	0.025316456332802773	0.057692307978868484	0.05050504952669144	0.15000000596046448	803	878	878	903	1430
3.758929702780744	3.7589293080410453	1	1	2	0	0.0075	0.019252673798061982	803.8396992030638	878.8396992030638	878.8396992030638	903.8396992030638	0.04878048598766327	0.025316456332802773	0.057692307978868484	0.05050504952669144	0.15000000596046448	803	878	878	903	1430
3.7722644045450338	3.772264009805335	1	1	2	0	0.0075	0.019252673798061982	803.8396992030638	878.8396992030638	878.8396992030638	903.8396992030638	0.04878048598766327	0.025316456332802773	0.057692307978868484	0.05050504952669144	0.15000000596046448	803	878	878	903	1430
3.785616869595767	3.7856164748560683	1	1	2	0	0.0075	0.019106986165218918	803.2431083465715	878.2431083465715	878.2431083465715	903.2431083465715	0.04878048598766327	0.025316456332802773	0.057692307978868484	0.04040404036641121	0.15000000596046448	803	878	878	903	1430
3.800819874354355	3.800819479614656	1	1	2	0	0.0075	0.019106986165218918	803.2431083465715	878.2431083465715	878.2431083465715	903.2431083465715	0.04878048598766327	0.025316456332802773	0.057692307978868484	0.04040404036641121	0.15000000596046448	803	878	878	903	1430
3.817639338179422	3.8176389434397233	1	1	2	0	0.0075	0.019252673798061982	803.8396992030638	878.8396992030638	878.8396992030638	903.8396992030638	0.04878048598766327	0.025316456332802773	0.057692307978868484	0.05050504952669144	0.15000000596046448	803	878	878	903	1430
3.8391013356017716	3.8391013356017716	1	1	2	0	0.0075	0.0194954865687348	804.834017498969	879.834017498969	879.834017498969	904.834017498969	0.04878048598766327	0.025316456332802773	0.07692307978868484	0.05050504952669144	0.15000000596046448	804	879	879	904	1430
3.8525256432776818	3.852525248537983	1	1	2	0	0.0075	0.019252673798061982	803.8396992030638	878.8396992030638	878.8396992030638	903.8396992030638	0.04878048598766327	0.025316456332802773	0.057692307978868484	0.05050504952669144	0.15000000596046448	803	878	878	903	1430
3.8665282446122973	3.8665278498725986	1	1	2	0	0.0075	0.0194954865687348	804.834017498969	879.834017498969	879.834017498969	904.834017498969	0.04878048598766327	0.025316456332802773	0.07692307978868484	0.05050504952669144	0.15000000596046448	804	879	879	904	1430
3.8835225781239213	3.8835221833842226	1	1	2	0	0.0075	0.019252673798061982	803.8396992030638	878.8396992030638	878.8396992030638	903.8396992030638	0.04878048598766327	0.025316456332802773	0.057692307978868484	0.05050504952669144	0.15000000596046448	803	878	878	903	1430
3.9003534894002527	3.9003538841399514	1	1	2	0	0.0075	0.019252673798061982	803.8396992030638	878.8396992030638	878.8396992030638	903.8396992030638	0.04878048598766327	0.025316456332802773	0.057692307978868484	0.05050504952669144	0.15000000596046448	803	878	878	903	1430
3.9191348095282272	3.9191344147885285	1	1	2	0	0.0075	0.019252673798061982	803.8396992030638	878.8396992030638	878.8396992030638	903.8396992030638	0.04878048598766327	0.025316456332802773	0.057692307978868484	0.05050504952669144	0.15000000596046448	803	878	878	903	1430
3.9336316249657077	3.9336316249657077	1	1	2	0	0.0075	0.0194954865687348	804.834017498969	879.834017498969	879.834017498969	904.834017498969	0.04878048598766327	0.025316456332802773	0.07692307978868484	0.05050504952669144	0.15000000596046448	804	879	879	904	1430
3.9495597665509425	3.949559371811244	1	1	2	0	0.0075	0.0194954865687348	804.834017498969	879.834017498969	879.834017498969	904.834017498969	0.04878048598766327	0.025316456332802773	0.07692307978868484	0.05050504952669144	0.15000000596046448	804	879	879	904	1430
3.966532389379134	3.966532389379134	1	1	2	0	0.0075	0.0194954865687348	804.834017498969	879.834017498969	879.834017498969	904.834017498969	0.04878048598766327	0.025316456332802773	0.07692307978868484	0.05050504952669144	0.15000000596046448	804	879	879	904	1430
3.985820950020033	3.985820555280334	1	1	2	0	0.0075	0.0194954865687348	804.834017498969	879.834017498969	879.834017498969	904.834017498969	0.04878048598766327	0.025316456332802773	0.07692307978868484	0.05050504952669144	0.15000000596046448	804	879	879	904	1430
3.9996873661585717	3.9996873661585717	1	1	2	0	0.0075	0.019106986165218918	803.2431083465715	878.2431083465715	878.2431083465715	903.2431083465715	0.04878048598766327	0.025316456332802773	0.057692307978868484	0.04040404036641121	0.15000000596046448	803	878	878	903	1430
4.016530514365565	4.016530119625866	1	1	2	0	0.0075	0.0194954865687348	804.834017498969	879.834017498969	879.834017498969	904.834017498969	0.04878048598766327	0.025316456332802773	0.07692307978868484	0.05050504952669144	0.15000000596046448	804	879	879	904	1430
4.033609716912425	4.033608927433027	1	1	2	0	0.0075	0.0194954865687348	804.834017498969	879.834017498969	879.834017498969	904.834017498969	0.04878048598766327	0.025316456332802773	0.07692307978868484	0.05050504952669144	0.15000000596046448	804	879	879	904	1430
4.052544196043524	4.052543801303825	1	1	2	0	0.0075	0.0194954865687348	804.834017498969	879.834017498969	879.834017498969	904.834017498969	0.04878048598766327	0.025316456332802773	0.07692307978868484	0.05050504952669144	0.15000000596046448	804	879	879	904	1430
4.066546402638441	4.066546402638441	1	1	2	0	0.0075	0.0194954865687348	804.834017498969	879.834017498969	879.834017498969	904.834017498969	0.04878048598766327	0.025316456332802773	0.07692307978868484	0.05050504952669144	0.15000000596046448	804	879	879	904	1430
4.0837546850668005	4.0837546850668005	1	1	2	0	0.0075	0.0194954865687348	804.834017498969	879.834017498969	879.834017498969	904.834017498969	0.04878048598766327	0.025316456332802773	0.07692307978868484	0.05050504952669144	0.15000000596046448	804	879	879	904	1430
4.099753485058116	4.099753485058116	1	1	2	0	0.0075	0.0194954865687348	804.834017498969	879.834017498969	879.834017498969	904.834017498969	0.04878048598766327	0.025316456332802773	0.07692307978868484	0.05050504952669144	0.15000000596046448	804	879	879	904	1430
4.116645975727456	4.116645580987758	1	1	2	0	0.0075	0.0194954865687348	804.834017498969	879.834017498969	879.834017498969	904.834017498969	0.04878048598766327	0.025316456332802773	0.07692307978868484	0.05050504952669144	0.15000000596046448	804	879	879	904	1430
4.133533729520412	4.133533334780713	1	1	2	0	0.0075	0.0194954865687348	804.834017498969	879.834017498969	879.834017498969	904.834017498969	0.04878048598766327	0.025316456332802773	0.07692307978868484	0.05050504952669144	0.15000000596046448	804	879	879	904	1430
4.149635161833409	4.149635161833409	1	1	2	0	0.0075	0.0194954865687348	804.834017498969	879.834017498969	879.834017498969	904.834017498969	0.04878048598766327	0.025316456332802773	0.07692307978868484	0.05050504952669144	0.20000000298023224	804	879	879	904	1440
4.166556073761061	4.1665556790213625	1	1	2	0	0.0075	0.0194954865687348	804.834017498969	879.834017498969	879.834017498969	904.834017498969	0.04878048598766327	0.025316456332802773	0.07692307978868484	0.05050504952669144	0.20000000298023224	804	879	879	904	1440
4.18575779166823	4.1857573969285315	1	1	2	0	0.0075	0.0194954865687348	804.834017498969	879.834017498969	879.834017498969	904.834017498969	0.04878048598766327	0.025316456332802773	0.07692307978868484	0.05050504952669144	0.20000000298023224	804	879	879	904	1440
4.199524733402676	4.199524338662977	1	1	2	0	0.0075	0.0194954865687348	804.834017498969	879.834017498969	879.834017498969	904.834017498969	0.04878048598766327	0.025316456332802773	0.07692307978868484	0.05050504952669144	0.20000000298023224	804	879	879	904	1440
4.216540777597732	4.216539988118335	1	1	2	0	0.0075	0.0194954865687348	804.834017498969	879.834017498969	879.834017498969	904.834017498969	0.04878048598766327	0.025316456332802773	0.07692307978868484	0.05050504952669144	0.20000000298023224	804	879	879	904	1440
4.233638532910437	4.233638138170738	1	1	2	0	0.0075	0.0194954865687348	804.834017498969	879.834017498969	879.834017498969	904.834017498969	0.04878048598766327	0.025316456332802773	0.07692307978868484	0.05050504952669144	0.20000000298023224	804	879	879	904	1440
4.2524534059128065	4.252453011173108	1	1	2	0	0.0075	0.0194954865687348	804.834017498969	879.834017498969	879.834017498969	904.834017498969	0.04878048598766327	0.025316456332802773	0.07692307978868484	0.05050504952669144	0.20000000298023224	804	879	879	904	1440
4.266529428831394	4.266529034091695	1	1	2	0	0.0075	0.0194954865687348	804.834017498969	879.834017498969	879.834017498969	904.834017498969	0.04878048598766327	0.025316456332802773	0.07692307978868484	0.05050504952669144	0.20000000298023224	804	879	879	904	1440
4.283597973406387	4.283597578666688	1	1	2	0	0.0075	0.0194954865687348	804.834017498969	879.834017498969	879.834017498969	904.834017498969	0.04878048598766327	0.025316456332802773	0.07692307978868484	0.05050504952669144	0.20000000298023224	804	879	879	904	1440
4.3004703323510896	4.3004703323510896	1	1	2	0	0.0075	0.0194954865687348	804.834017498969	879.834017498969	879.834017498969	904.834017498969	0.04878048598766327	0.025316456332802773	0.07692307978868484	0.05050504952669144	0.20000000298023224	804	879	879	904	1440
4.31967481343615	4.31967481343615	1	1	2	0	0.0075	0.0194954865687348	804.834017498969	879.834017498969	879.834017498969	904.834017498969	0.04878048598766327	0.025316456332802773	0.07692307978868484	0.05050504952669144	0.20000000298023224	804	879	879	904	1440
4.333563729737518	4.333563729737518	1	1	2	0	0.0075	0.0194954865687348	804.834017498969	879.834017498969	879.834017498969	904.834017498969	0.04878048598766327	0.025316456332802773	0.07692307978868484	0.05050504952669144	0.20000000298023224	804	879	879	904	1440
4.349690030651537	4.34968963591184	1	1	2	0	0.0075	0.0194954865687348	804.834017498969	879.834017498969	879.834017498969	904.834017498969	0.04878048598766327	0.025316456332802773	0.07692307978868484	0.05050504952669144	0.20000000298023224	804	879	879	904	1440
4.366567521212325	4.366567126472626	1	1	2	0	0.0075	0.0194954865687348	804.834017498969	879.834017498969	879.834017498969	904.834017498969	0.04878048598766327	0.025316456332802773	0.07692307978868484	0.05050504952669144	0.20000000298023224	804	879	879	904	1440
4.385902266397981	4.385901871658282	1	1	2	0	0.0075	0.0194954865687348	804.834017498969	879.834017498969	879.834017498969	904.834017498969	0.04878048598766327	0.025316456332802773	0.07692307978868484	0.05050504952669144	0.20000000298023224	804	879	879	904	1440
4.399563023153457	4.399562628413758	1	1	2	0	0.0075	0.013397925820276893	779.8645062340339	854.8645062340339	854.8645062340339	879.8645062340339	0.024390242993831635	0.025316456332802773	0.07692307978868484	0.05050504952669144	0.20000000298023224	779	854	854	879	1440
4.416650515233993	4.416650120494294	1	1	2	0	0.0075	0.0194954865687348	804.834017498969	879.834017498969	879.834017498969	904.834017498969	0.04878048598766327	0.025316456332802773	0.07692307978868484	0.05050504952669144	0.20000000298023224	804	879	879	904	1440
4.433650375101399	4.433650375101399	1	1	2	0	0.0075	0.0194954865687348	804.834017498969	879.834017498969	879.834017498969	904.834017498969	0.04878048598766327	0.025316456332802773	0.07692307978868484	0.05050504952669144	0.20000000298023224	804	879	879	904	1440
4.452482221910817	4.452481827171118	1	1	2	0	0.0075	0.0194954865687348	804.834017498969	879.834017498969	879.834017498969	904.834017498969	0.04878048598766327	0.025316456332802773	0.07692307978868484	0.05050504952669144	0.20000000298023224	804	879	879	904	1440
4.466605613593256	4.466605218853559	1	1	2	0	0.0075	0.013397925820276893	779.8645062340339	854.8645062340339	854.8645062340339	879.8645062340339	0.024390242993831635	0.025316456332802773	0.07692307978868484	0.05050504952669144	0.20000000298023224	779	854	854	879	1440
4.483600736584279	4.4835999471048815	1	1	2	0	0.0075	0.013397925820276893	779.8645062340339	854.8645062340339	854.8645062340339	879.8645062340339	0.024390242993831635	0.025316456332802773	0.07692307978868484	0.05050504952669144	0.20000000298023224	779	854	854	879	1440
4.49980993283504	4.499809538095342	1	1	2	0	0.0075	0.010233368778676546	766.9056451486805	841.9056451486805	841.9056451486805	866.9056451486805	0.024390242993831635	0.012658228166401386	0.07692307978868484	0.05050504952669144	0.20000000298023224	766	841	841	866	1440
4.519086256545277	4.51908586180558	1	1	2	0	0.0075	0.010233368778676546	766.9056451486805	841.9056451486805	841.9056451486805	866.9056451486805	0.024390242993831635	0.012658228166401386	0.07692307978868484	0.05050504952669144	0.20000000298023224	766	841	841	866	1440
4.533600440529504	4.533600045789806	1	1	2	0	0.0075	0.010233368778676546	766.9056451486805	841.9056451486805	841.9056451486805	866.9056451486805	0.024390242993831635	0.012658228166401386	0.07692307978868484	0.05050504952669144	0.20000000298023224	766	841	841	866	1440
4.54972832040232	4.549727925662621	1	1	2	0	0.0075	0.009990556008003727	765.9113268527752	840.9113268527752	840.9113268527752	865.9113268527752	0.024390242993831635	0.012658228166401386	0.057692307978868484	0.05050504952669144	0.20000000298023224	765	840	840	865	1440
4.56661410049678	4.5666137057570815	1	1	2	0	0.0075	0.009990556008003727	765.9113268527752	840.9113268527752	840.9113268527752	865.9113268527752	0.024390242993831635	0.012658228166401386	0.057692307978868484	0.05050504952669144	0.20000000298023224	765	840	840	865	1440
4.585756212709434	4.585755423230037	1	1	2	0	0.0075	0.009990556008003727	765.9113268527752	840.9113268527752	840.9113268527752	865.9113268527752	0.024390242993831635	0.012658228166401386	0.057692307978868484	0.05050504952669144	0.20000000298023224	765	840	840	865	1440
4.599617102492189	4.5996167077524905	1	1	2	0	0.0075	0.009990556008003727	765.9113268527752	840.9113268527752	840.9113268527752	865.9113268527752	0.024390242993831635	0.012658228166401386	0.057692307978868484	0.05050504952669144	0.20000000298023224	765	840	840	865	1440
4.616563672500261	4.616563277760564	1	1	2	0	0.0075	0.0038929952595458187	740.9418155878401	815.9418155878401	815.9418155878401	840.9418155878401	0.0	0.012658228166401386	0.057692307978868484	0.05050504952669144	0.20000000298023224	740	815	815	840	1440
4.6335741903395355	4.6335741903395355	1	1	2	0	0.0075	0.0038929952595458187	740.9418155878401	815.9418155878401	815.9418155878401	840.9418155878401	0.0	0.012658228166401386	0.057692307978868484	0.05050504952669144	0.20000000298023224	740	815	815	840	1440
4.6524956430605755	4.652495248320877	1	1	2	0	0.0075	0.006825998966403381	752.9524657674218	827.9524657674218	827.9524657674218	852.9524657674218	0.024390242993831635	0.0	0.057692307978868484	0.05050504952669144	0.20000000298023224	752	827	827	852	1440
4.6666008767168705	4.666600481977174	1	1	2	0	0.0075	0.006825998966403381	752.9524657674218	827.9524657674218	827.9524657674218	852.9524657674218	0.024390242993831635	0.0	0.057692307978868484	0.05050504952669144	0.20000000298023224	752	827	827	852	1440
4.684244162293281	4.684243767553582	1	1	2	0	0.0075	0.006680311333560316	752.3558749109295	827.3558749109295	827.3558749109295	852.3558749109295	0.024390242993831635	0.0	0.057692307978868484	0.04040404036641121	0.20000000298023224	752	827	827	852	1440
4.70587037143032	4.705869976690622	1	1	2	0	0.0075	0.006680311333560316	752.3558749109295	827.3558749109295	827.3558749109295	852.3558749109295	0.024390242993831635	0.0	0.057692307978868484	0.04040404036641121	0.20000000298023224	752	827	827	852	1440
4.719087046024676	4.719086651284977	1	1	2	0	0.0075	0.01297212230213849	778.1208408272571	853.1208408272571	853.1208408272571	878.1208408272571	0.04878048598766327	0.0	0.07692307978868484	0.04040404036641121	0.20000000298023224	778	853	853	878	1440
4.733568861353602	4.733568466613903	1	1	2	0	0.0075	0.01297212230213849	778.1208408272571	853.1208408272571	853.1208408272571	878.1208408272571	0.04878048598766327	0.0	0.07692307978868484	0.04040404036641121	0.20000000298023224	778	853	853	878	1440
4.749621345943952	4.749621740683651	1	1	2	0	0.0075	0.01297212230213849	778.1208408272571	853.1208408272571	853.1208408272571	878.1208408272571	0.04878048598766327	0.0	0.07692307978868484	0.04040404036641121	0.20000000298023224	778	853	853	878	1440
4.766537520995218	4.766537126255519	1	1	2	0	0.0075	0.012777872118742872	777.3253863262521	852.3253863262521	852.3253863262521	877.3253863262521	0.04878048598766327	0.0	0.07692307978868484	0.03030303120613098	0.20000000298023224	777	852	852	877	1440
4.785712001863171	4.785711607123472	1	1	2	0	0.0075	0.012923559760088688	777.9219772175632	852.9219772175632	852.9219772175632	877.9219772175632	0.04878048598766327	0.0	0.09615384787321091	0.03030303120613098	0.20000000298023224	777	852	852	877	1440
4.799554733619782	4.799554338880084	1	1	2	0	0.0075	0.012923559760088688	777.9219772175632	852.9219772175632	852.9219772175632	877.9219772175632	0.04878048598766327	0.0	0.09615384787321091	0.03030303120613098	0.15000000596046448	777	852	852	877	1430
4.816574725211828	4.816574330472129	1	1	2	0	0.0075	0.012923559760088688	777.9219772175632	852.9219772175632	852.9219772175632	877.9219772175632	0.04878048598766327	0.0	0.09615384787321091	0.03030303120613098	0.20000000298023224	777	852	852	877	1440
4.834313932535039	4.834313932535039	1	1	2	0	0.0075	0.012923559760088688	777.9219772175632	852.9219772175632	852.9219772175632	877.9219772175632	0.04878048598766327	0.0	0.09615384787321091	0.03030303120613098	0.15000000596046448	777	852	852	877	1430
4.8524020897519655	4.852401695012267	1	1	2	0	0.0075	0.006825999011630779	752.952465952628	827.952465952628	827.952465952628	852.952465952628	0.024390242993831635	0.0	0.09615384787321091	0.03030303120613098	0.20000000298023224	752	827	827	852	1440
4.866554692172114	4.866554692172114	1	1	2	0	0.0075	0.006825999011630779	752.952465952628	827.952465952628	827.952465952628	852.952465952628	0.024390242993831635	0.0	0.09615384787321091	0.03030303120613098	0.20000000298023224	752	827	827	852	1440
4.883559288915906	4.883558894176208	1	1	2	0	0.0075	0.006971686652976594	753.5490568439392	828.5490568439392	828.5490568439392	853.5490568439392	0.024390242993831635	0.0	0.11538461595773697	0.03030303120613098	0.20000000298023224	753	828	828	853	1440
4.899663484406796	4.899663089667097	1	1	2	0	0.0075	0.0008741259045186855	728.579545579004	803.579545579004	803.579545579004	828.579545579004	0.0	0.0	0.11538461595773697	0.03030303120613098	0.20000000298023224	728	803	803	828	1440
4.919044414137208	4.919044019397509	1	1	2	0	0.0075	0.0008741259045186855	728.579545579004	803.579545579004	803.579545579004	828.579545579004	0.0	0.0	0.11538461595773697	0.03030303120613098	0.20000000298023224	728	803	803	828	1440
4.93357280875059	4.933572414010891	1	1	2	0	0.0075	0.0010198136023082949	729.1761367014525	804.1761367014525	804.1761367014525	829.1761367014525	0.0	0.0	0.13461539149284363	0.03030303120613098	0.20000000298023224	729	804	804	829	1440
4.949607530054495	4.949607135314796	1	1	2	0	0.0075	0.0010198136023082949	729.1761367014525	804.1761367014525	804.1761367014525	829.1761367014525	0.0	0.0	0.13461539149284363	0.03030303120613098	0.20000000298023224	729	804	804	829	1440
4.966594363511842	4.966593968772143	1	1	2	0	0.0075	0.0010198136023082949	729.1761367014525	804.1761367014525	804.1761367014525	829.1761367014525	0.0	0.0	0.13461539149284363	0.03030303120613098	0.20000000298023224	729	804	804	829	1440
4.9862006896102535	4.9862006896102535	1	1	2	0	0.0075	0.0010198136023082949	729.1761367014525	804.1761367014525	804.1761367014525	829.1761367014525	0.0	0.0	0.13461539149284363	0.03030303120613098	0.20000000298023224	729	804	804	829	1440
4.999559075756469	4.9995586810167705	1	1	2	0	0.0075	0.0013597514279542755	730.5681820974728	805.5681820974728	805.5681820974728	830.5681820974728	0.0	0.0	0.13461539149284363	0.04040404036641121	0.20000000298023224	730	805	805	830	1440
5.016595251676163	5.016595251676163	1	1	2	0	0.0075	0.0010198136023082949	729.1761367014525	804.1761367014525	804.1761367014525	829.1761367014525	0.0	0.0	0.13461539149284363	0.03030303120613098	0.20000000298023224	729	804	804	829	1440
5.03351774256261	5.033517347822912	1	1	2	0	0.0075	0.0008741259045186855	728.579545579004	803.579545579004	803.579545579004	828.579545579004	0.0	0.0	0.11538461595773697	0.03030303120613098	0.20000000298023224	728	803	803	828	1440
5.052563143549065	5.0525627488093665	1	1	2	0	0.0075	0.0036016199938596893	739.7486338748554	814.7486338748554	814.7486338748554	839.7486338748554	0.0	0.012658228166401386	0.057692307978868484	0.03030303120613098	0.20000000298023224	739	814	814	839	1440
5.0665610080072945	5.066560613267596	1	1	2	0	0.0075	0.003455932352513874	739.1520429835443	814.1520429835443	814.1520429835443	839.1520429835443	0.0	0.012658228166401386	0.03846153989434242	0.03030303120613098	0.20000000298023224	739	814	814	839	1440
5.08351310437115	5.083512709631451	1	1	2	0	0.0075	0.003455932352513874	739.1520429835443	814.1520429835443	814.1520429835443	839.1520429835443	0.0	0.012658228166401386	0.03846153989434242	0.03030303120613098	0.20000000298023224	739	814	814	839	1440
5.099650852736435	5.099650852736435	1	1	2	0	0.0075	0.003455932352513874	739.1520429835443	814.1520429835443	814.1520429835443	839.1520429835443	0.0	0.012658228166401386	0.03846153989434242	0.03030303120613098	0.20000000298023224	739	814	814	839	1440
5.119061387944255	5.119060993204556	1	1	2	0	0.0075	0.003358807242906015	738.7543156597002	813.7543156597002	813.7543156597002	838.7543156597002	0.0	0.012658228166401386	0.03846153989434242	0.020202020183205605	0.20000000298023224	738	813	813	838	1440
5.133627282829021	5.13362767756872	1	1	2	0	0.0075	0.003455932352513874	739.1520429835443	814.1520429835443	814.1520429835443	839.1520429835443	0.0	0.012658228166401386	0.03846153989434242	0.03030303120613098	0.20000000298023224	739	814	814	839	1440
5.1495262136765465	5.149525818936848	1	1	2	0	0.0075	0.003455932352513874	739.1520429835443	814.1520429835443	814.1520429835443	839.1520429835443	0.0	0.012658228166401386	0.03846153989434242	0.03030303120613098	0.20000000298023224	739	814	814	839	1440
5.166607389921902	5.166606995182203	1	1	2	0	0.0075	0.003455932352513874	739.1520429835443	814.1520429835443	814.1520429835443	839.1520429835443	0.0	0.012658228166401386	0.03846153989434242	0.03030303120613098	0.20000000298023224	739	814	814	839	1440
5.185676080550584	5.185675685810885	1	1	2	0	0.0075	0.0034559323341515503	739.1520429083506	814.1520429083506	814.1520429083506	839.1520429083506	0.0	0.012658228166401386	0.057692307978868484	0.020202020183205605	0.20000000298023224	739	814	814	839	1440
5.199542496689121	5.199542101949422	1	1	2	0	0.0075	0.009699180742317598	764.7181451397905	839.7181451397905	839.7181451397905	864.7181451397905	0.024390242993831635	0.012658228166401386	0.057692307978868484	0.03030303120613098	0.20000000298023224	764	839	839	864	1440
5.216517882695204	5.216517882695204	1	1	2	0	0.0075	0.00984486841188531	765.3147361466704	840.3147361466704	840.3147361466704	865.3147361466704	0.024390242993831635	0.012658228166401386	0.07692307978868484	0.03030303120613098	0.20000000298023224	765	840	840	865	1440
5.233653138279291	5.233652743539592	1	1	2	0	0.0075	0.00984486841188531	765.3147361466704	840.3147361466704	840.3147361466704	865.3147361466704	0.024390242993831635	0.012658228166401386	0.07692307978868484	0.03030303120613098	0.20000000298023224	765	840	840	865	1440
5.25262630190087	5.25262630190087	1	1	2	0	0.0075	0.00984486841188531	765.3147361466704	840.3147361466704	840.3147361466704	865.3147361466704	0.024390242993831635	0.012658228166401386	0.07692307978868484	0.03030303120613098	0.20000000298023224	765	840	840	865	1440
5.266566534363077	5.266566139623379	1	1	2	0	0.0075	0.013009425453485657	778.2735972320238	853.2735972320238	853.2735972320238	878.2735972320238	0.024390242993831635	0.025316456332802773	0.07692307978868484	0.03030303120613098	0.20000000298023224	778	853	853	878	1440
5.283562446833496	5.283561657354101	1	1	2	0	0.0075	0.013155113094831472	778.8701881233349	853.8701881233349	853.8701881233349	878.8701881233349	0.024390242993831635	0.025316456332802773	0.09615384787321091	0.03030303120613098	0.20000000298023224	778	853	853	878	1440
5.299580194330353	5.299579799590655	1	1	2	0	0.0075	0.013155113094831472	778.8701881233349	853.8701881233349	853.8701881233349	878.8701881233349	0.024390242993831635	0.025316456332802773	0.09615384787321091	0.03030303120613098	0.20000000298023224	778	853	853	878	1440
5.319203888975512	5.319204283715212	1	1	2	0	0.0075	0.013397925819372346	779.8645062303298	854.8645062303298	854.8645062303298	879.8645062303298	0.024390242993831635	0.025316456332802773	0.09615384787321091	0.04040404036641121	0.20000000298023224	779	854	854	879	1440
5.333609914282274	5.333609914282276	1	1	2	0	0.0075	0.016756732344971832	793.6188189526597	868.6188189526597	868.6188189526597	893.6188189526597	0.024390242993831635	0.037974681705236435	0.11538461595773697	0.04040404036641121	0.20000000298023224	793	868	868	893	1440
5.349598845781122	5.349598451041423	1	1	2	0	0.0075	0.016756732344971832	793.6188189526597	868.6188189526597	868.6188189526597	893.6188189526597	0.024390242993831635	0.037974681705236435	0.11538461595773697	0.04040404036641121	0.20000000298023224	793	868	868	893	1440
5.366537520995218	5.366537126255519	1	1	2	0	0.0075	0.020698290892095877	809.7595012031326	884.7595012031326	884.7595012031326	909.7595012031326	0.024390242993831635	0.050632912665605545	0.1538461595773697	0.05050504952669144	0.20000000298023224	809	884	884	909	1440
5.385817002623046	5.385816607883347	1	1	2	0	0.0075	0.02386284770086558	822.7183613350445	897.7183613350445	897.7183613350445	922.7183613350445	0.024390242993831635	0.06329113990068436	0.1538461595773697	0.05050504952669144	0.20000000298023224	822	897	897	922	1440
5.399581181179601	5.399580786439902	1	1	2	0	0.0075	0.02454272349362885	825.5024527064102	900.5024527064102	900.5024527064102	925.5024527064102	0.024390242993831635	0.06329113990068436	0.17307692766189575	0.06060606241226196	0.20000000298023224	825	900	900	925	1440
5.417083939423247	5.417083939423247	1	1	2	0	0.0075	0.027707279371075977	838.4613090245562	913.4613090245562	913.4613090245562	938.4613090245562	0.024390242993831635	0.07594936341047287	0.17307692766189575	0.06060606241226196	0.20000000298023224	838	913	913	938	1440
5.433587216749595	5.433586822009897	1	1	2	0	0.0075	0.033804840119533885	863.4308202894913	938.4308202894913	938.4308202894913	963.4308202894913	0.04878048598766327	0.07594936341047287	0.17307692766189575	0.06060606241226196	0.20000000298023224	863	938	938	963	1440
5.452729723701948	5.452729723701948	1	1	2	0	0.0075	0.037260773142317793	877.5828660177914	952.5828660177914	952.5828660177914	977.5828660177914	0.04878048598766327	0.08860759437084198	0.19230769574642181	0.06060606241226196	0.20000000298023224	877	952	952	977	1440
5.466558244829404	5.466558244829404	1	1	2	0	0.0075	0.037552148425009424	878.7760478004136	953.7760478004136	953.7760478004136	978.7760478004136	0.04878048598766327	0.08860759437084198	0.21153846383094788	0.06060606241226196	0.20000000298023224	878	953	953	978	1440
5.483809948624629	5.483809948624629	1	1	2	0	0.0075	0.037552148425009424	878.7760478004136	953.7760478004136	953.7760478004136	978.7760478004136	0.04878048598766327	0.08860759437084198	0.21153846383094788	0.06060606241226196	0.20000000298023224	878	953	953	978	1440
5.4996595370098085	5.499659931749507	1	1	2	0	0.0075	0.04125089395831816	893.9224107593129	968.9224107593129	968.9224107593129	993.9224107593129	0.04878048598766327	0.10126582533121109	0.21153846383094788	0.07070706784725189	0.20000000298023224	893	968	968	993	1440
5.51910165139353	5.5191012566538316	1	0	2	0	0.0075	0.04125089395831816	893.9224107593129	968.9224107593129	968.9224107593129	993.9224107593129	0.04878048598766327	0.10126582533121109	0.21153846383094788	0.07070706784725189	0.20000000298023224	893	968	968	993	1440
5.533628861787816	5.533628467048118	1	0	2	0	0.0075	0.04091095615239132	892.5303654440424	967.5303654440424	967.5303654440424	992.5303654440424	0.04878048598766327	0.10126582533121109	0.19230769574642181	0.07070706784725189	0.20000000298023224	892	967	967	992	1440
5.549681741117864	5.549681741117864	1	0	2	0	0.0075	0.03774639841229904	879.5715014983646	954.5715014983646	954.5715014983646	979.5715014983646	0.04878048598766327	0.08860759437084198	0.19230769574642181	0.07070706784725189	0.20000000298023224	879	954	954	979	1440
5.566522126146966	5.566521731407267	1	0	2	0	0.0075	0.037406460606372205	878.1794561830942	953.1794561830942	953.1794561830942	978.1794561830942	0.04878048598766327	0.08860759437084198	0.17307692766189575	0.07070706784725189	0.20000000298023224	878	953	953	978	1440
5.585620816992755	5.585620422253056	1	0	2	0	0.0075	0.03390196506035309	863.828546922146	938.828546922146	938.828546922146	963.828546922146	0.04878048598766327	0.07594936341047287	0.1538461595773697	0.07070706784725189	0.20000000298023224	863	938	938	963	1440
5.599547233565506	5.599546838825807	1	0	2	0	0.0075	0.033222089554150624	861.0444567242469	936.0444567242469	936.0444567242469	961.0444567242469	0.04878048598766327	0.07594936341047287	0.13461539149284363	0.06060606241226196	0.20000000298023224	861	936	936	961	1440
5.6165131458188196	5.6165131458188196	1	0	2	0	0.0075	0.032930714158571406	859.85127447935	934.85127447935	934.85127447935	959.85127447935	0.04878048598766327	0.07594936341047287	0.11538461595773697	0.06060606241226196	0.20000000298023224	859	934	934	959	1440
5.63375340216278	5.63375340216278	1	0	2	0	0.0075	0.029766158281124278	846.892418161204	921.892418161204	921.892418161204	946.892418161204	0.04878048598766327	0.06329113990068436	0.11538461595773697	0.06060606241226196	0.20000000298023224	846	921	921	946	1440
5.652351168330824	5.652350773591126	1	0	2	0	0.0075	0.032930714158571406	859.85127447935	934.85127447935	934.85127447935	959.85127447935	0.04878048598766327	0.07594936341047287	0.11538461595773697	0.06060606241226196	0.20000000298023224	859	934	934	959	1440
5.666569692280667	5.666569297540969	1	0	2	0	0.0075	0.032930714158571406	859.85127447935	934.85127447935	934.85127447935	959.85127447935	0.04878048598766327	0.07594936341047287	0.11538461595773697	0.06060606241226196	0.20000000298023224	859	934	934	959	1440
5.683766921997462	5.683766921997462	1	0	2	0	0.0075	0.032930714158571406	859.85127447935	934.85127447935	934.85127447935	959.85127447935	0.04878048598766327	0.07594936341047287	0.11538461595773697	0.06060606241226196	0.20000000298023224	859	934	934	959	1440
5.699609799807762	5.699610194547461	1	0	2	0	0.0075	0.032930714158571406	859.85127447935	934.85127447935	934.85127447935	959.85127447935	0.04878048598766327	0.07594936341047287	0.11538461595773697	0.06060606241226196	0.20000000298023224	859	934	934	959	1440
5.719103625092025	5.719103230352326	1	0	2	0	0.0075	0.033222089554150624	861.0444567242469	936.0444567242469	936.0444567242469	961.0444567242469	0.04878048598766327	0.07594936341047287	0.13461539149284363	0.06060606241226196	0.20000000298023224	861	936	936	961	1440
5.733557019162639	5.73355662442294	1	0	2	0	0.0075	0.033222089554150624	861.0444567242469	936.0444567242469	936.0444567242469	961.0444567242469	0.04878048598766327	0.07594936341047287	0.13461539149284363	0.06060606241226196	0.20000000298023224	861	936	936	961	1440
5.750267929570544	5.750268324310243	1	0	2	0	0.0075	0.033222089554150624	861.0444567242469	936.0444567242469	936.0444567242469	961.0444567242469	0.04878048598766327	0.07594936341047287	0.13461539149284363	0.06060606241226196	0.20000000298023224	861	936	936	961	1440
5.766532389379133	5.766531994639436	1	0	2	0	0.0075	0.033222089554150624	861.0444567242469	936.0444567242469	936.0444567242469	961.0444567242469	0.04878048598766327	0.07594936341047287	0.13461539149284363	0.06060606241226196	0.20000000298023224	861	936	936	961	1440
5.78563226444402	5.785631869704321	1	0	2	0	0.0075	0.033222089554150624	861.0444567242469	936.0444567242469	936.0444567242469	961.0444567242469	0.04878048598766327	0.07594936341047287	0.13461539149284363	0.06060606241226196	0.20000000298023224	861	936	936	961	1440
5.799543680908217	5.799543286168518	1	0	2	0	0.0075	0.033222089554150624	861.0444567242469	936.0444567242469	936.0444567242469	961.0444567242469	0.04878048598766327	0.07594936341047287	0.13461539149284363	0.06060606241226196	0.20000000298023224	861	936	936	961	1440
5.816537619680142	5.8165372249404435	1	0	2	0	0.0075	0.033513464836842255	862.2376385068691	937.2376385068691	937.2376385068691	962.2376385068691	0.04878048598766327	0.07594936341047287	0.1538461595773697	0.06060606241226196	0.20000000298023224	862	937	937	962	1440
5.83359866420086	5.833598269461161	1	0	2	0	0.0075	0.033513464836842255	862.2376385068691	937.2376385068691	937.2376385068691	962.2376385068691	0.04878048598766327	0.07594936341047287	0.1538461595773697	0.06060606241226196	0.20000000298023224	862	937	937	962	1440
5.852284062582033	5.852283667842334	1	0	2	0	0.0075	0.033513464836842255	862.2376385068691	937.2376385068691	937.2376385068691	962.2376385068691	0.04878048598766327	0.07594936341047287	0.1538461595773697	0.06060606241226196	0.20000000298023224	862	937	937	962	1440
5.866501797052479	5.86650140231278	1	0	2	0	0.0075	0.039611025585300164	887.2071497718042	962.2071497718042	962.2071497718042	987.2071497718042	0.0731707289814949	0.07594936341047287	0.1538461595773697	0.06060606241226196	0.20000000298023224	887	962	962	987	1440
5.88377086939445	5.88377086939445	1	0	2	0	0.0075	0.03667802257693453	875.196502452547	950.196502452547	950.196502452547	975.196502452547	0.04878048598766327	0.08860759437084198	0.1538461595773697	0.06060606241226196	0.20000000298023224	875	950	950	975	1440
5.900110329745807	5.900110329745807	1	0	2	0	0.0075	0.04306695860808407	901.3591955001043	976.3591955001043	976.3591955001043	1001.3591955001043	0.0731707289814949	0.08860759437084198	0.17307692766189575	0.06060606241226196	0.20000000298023224	901	976	976	1001	1440
5.916562290911315	5.916561896171618	1	0	2	0	0.0075	0.04306695860808407	901.3591955001043	976.3591955001043	976.3591955001043	1001.3591955001043	0.0731707289814949	0.08860759437084198	0.17307692766189575	0.06060606241226196	0.20000000298023224	901	976	976	1001	1440
5.933561756039024	5.933561756039024	1	0	2	0	0.0075	0.04306695860808407	901.3591955001043	976.3591955001043	976.3591955001043	1001.3591955001043	0.0731707289814949	0.08860759437084198	0.17307692766189575	0.06060606241226196	0.20000000298023224	901	976	976	1001	1440
5.949536871648414	5.949536871648414	1	0	2	0	0.0075	0.04306695860808407	901.3591955001043	976.3591955001043	976.3591955001043	1001.3591955001043	0.0731707289814949	0.08860759437084198	0.17307692766189575	0.06060606241226196	0.20000000298023224	901	976	976	1001	1440
5.966527257763049	5.966526863023351	1	0	2	0	0.0075	0.04306695860808407	901.3591955001043	976.3591955001043	976.3591955001043	1001.3591955001043	0.0731707289814949	0.08860759437084198	0.17307692766189575	0.06060606241226196	0.20000000298023224	901	976	976	1001	1440
5.985725028273231	5.985724633533533	1	0	2	0	0.0075	0.04306695860808407	901.3591955001043	976.3591955001043	976.3591955001043	1001.3591955001043	0.0731707289814949	0.08860759437084198	0.17307692766189575	0.06060606241226196	0.20000000298023224	901	976	976	1001	1440
5.999544470387615	5.999544075647917	1	0	2	0	0.0075	0.04306695860808407	901.3591955001043	976.3591955001043	976.3591955001043	1001.3591955001043	0.0731707289814949	0.08860759437084198	0.17307692766189575	0.06060606241226196	0.20000000298023224	901	976	976	1001	1440
6.016576304170622	6.016575909430925	0	0	2	0	0.0075	0.043504021354830114	903.1489674480293	978.1489674480293	978.1489674480293	1003.1489674480293	0.0731707289814949	0.08860759437084198	0.17307692766189575	0.07070706784725189	0.20000000298023224	903	978	978	1003	1440
6.0391226515455045	6.039122256805806	0	0	2	0	0.0074897215106593034	0.04306695860808407	901.3591955001043	976.3591955001043	976.3591955001043	1001.3591955001043	0.0731707289814949	0.08860759437084198	0.17307692766189575	0.06060606241226196	0.20000000298023224	901	976	976	1001	1440
6.052376431671545	6.052376036931847	0	0	2	0	0.007458914215262049	0.04306695860808407	901.3591955001043	976.3591955001043	976.3591955001043	1001.3591955001043	0.0731707289814949	0.08860759437084198	0.17307692766189575	0.06060606241226196	0.20000000298023224	901	976	976	1001	1440
6.066569297540969	6.06656890280127	0	0	2	0	0.007407662554463533	0.04384395916075695	904.5410127632997	979.5410127632997	979.5410127632997	1004.5410127632997	0.0731707289814949	0.08860759437084198	0.19230769574642181	0.07070706784725189	0.20000000298023224	904	979	979	1004	1440
6.083544288807353	6.083544683547052	0	0	2	0	0.007336107005503543	0.04700851690084923	917.4998767089776	992.4998767089776	992.4998767089776	1017.4998767089776	0.0731707289814949	0.10126582533121109	0.19230769574642181	0.07070706784725189	0.20000000298023224	917	992	992	1017	1440
6.105736554672436	6.105736554672436	0	0	2	0	0.007244443697168012	0.04700851690084923	917.4998767089776	992.4998767089776	992.4998767089776	1017.4998767089776	0.0731707289814949	0.10126582533121109	0.19230769574642181	0.07070706784725189	0.20000000298023224	917	992	992	1017	1440
6.118985203182392	6.118984413702995	0	0	2	0	0.007132923872213651	0.04091095615239132	892.5303654440424	967.5303654440424	967.5303654440424	992.5303654440424	0.04878048598766327	0.10126582533121109	0.19230769574642181	0.07070706784725189	0.20000000298023224	892	967	967	992	1440
6.133655704087333	6.133655704087333	0	0	2	0	0.007001853198729013	0.04091095615239132	892.5303654440424	967.5303654440424	967.5303654440424	992.5303654440424	0.04878048598766327	0.10126582533121109	0.19230769574642181	0.07070706784725189	0.20000000298023224	892	967	967	992	1440
6.149544766442389	6.1495443717026905	0	0	2	0	0.006851590932319507	0.04091095615239132	892.5303654440424	967.5303654440424	967.5303654440424	992.5303654440424	0.04878048598766327	0.10126582533121109	0.19230769574642181	0.07070706784725189	0.20000000298023224	892	967	967	992	1440
6.172272694078707	6.172272299339008	0	0	2	0	0.006682548931412759	0.04057101834646448	891.1383201287721	966.1383201287721	966.1383201287721	991.1383201287721	0.04878048598766327	0.10126582533121109	0.17307692766189575	0.07070706784725189	0.20000000298023224	891	966	966	991	1440
6.185547395408783	6.185547395408783	0	0	2	0	0.006495190528383289	0.04057101834646448	891.1383201287721	966.1383201287721	966.1383201287721	991.1383201287721	0.04878048598766327	0.10126582533121109	0.17307692766189575	0.07070706784725189	0.20000000298023224	891	966	966	991	1440
6.199576049563516	6.199575654823818	0	0	2	0	0.0062900292595906805	0.037406460606372205	878.1794561830942	953.1794561830942	953.1794561830942	978.1794561830942	0.04878048598766327	0.08860759437084198	0.17307692766189575	0.07070706784725189	0.20000000298023224	878	953	953	978	1440
6.216565646198756	6.216565251459057	0	0	2	0	0.006067627457812106	0.037406460606372205	878.1794561830942	953.1794561830942	953.1794561830942	978.1794561830942	0.04878048598766327	0.08860759437084198	0.17307692766189575	0.07070706784725189	0.20000000298023224	878	953	953	978	1440
6.2391281779012875	6.239127783161589	0	0	2	0	0.005828594710927282	0.037406460606372205	878.1794561830942	953.1794561830942	953.1794561830942	978.1794561830942	0.04878048598766327	0.08860759437084198	0.17307692766189575	0.07070706784725189	0.20000000298023224	878	953	953	978	1440
6.252412747723833	6.252412352984134	0	0	2	0	0.005573586191080457	0.037406460606372205	878.1794561830942	953.1794561830942	953.1794561830942	978.1794561830942	0.04878048598766327	0.08860759437084198	0.17307692766189575	0.07070706784725189	0.20000000298023224	878	953	953	978	1440
6.26658824504651	6.266587850306811	0	0	2	0	0.005303300858899107	0.04057101834646448	891.1383201287721	966.1383201287721	966.1383201287721	991.1383201287721	0.04878048598766327	0.10126582533121109	0.17307692766189575	0.07070706784725189	0.20000000298023224	891	966	966	991	1440
6.283877449113119	6.283877449113119	0	0	2	0	0.0050184795476914375	0.037406460606372205	878.1794561830942	953.1794561830942	953.1794561830942	978.1794561830942	0.04878048598766327	0.08860759437084198	0.17307692766189575	0.07070706784725189	0.20000000298023224	878	953	953	978	1440
6.30562247489949	6.305622080159791	0	0	2	0	0.004719902932873782	0.04057101834646448	891.1383201287721	966.1383201287721	966.1383201287721	991.1383201287721	0.04878048598766327	0.10126582533121109	0.17307692766189575	0.07070706784725189	0.20000000298023224	891	966	966	991	1440
6.31884743902752	6.318847044287821	0	0	2	0	0.00440838939219355	0.04091095615239132	892.5303654440424	967.5303654440424	967.5303654440424	992.5303654440424	0.04878048598766327	0.10126582533121109	0.19230769574642181	0.07070706784725189	0.20000000298023224	892	967	967	992	1440
6.333600440529505	6.333600440529505	0	0	2	0	0.004084792762612705	0.04407551202983845	905.4892217621884	980.4892217621884	980.4892217621884	1005.4892217621884	0.04878048598766327	0.1139240488409996	0.19230769574642181	0.07070706784725189	0.20000000298023224	905	980	980	1005	1440
6.3497077939379825	6.349707399198284	0	0	2	0	0.0037500000000000025	0.051047198771460744	934.0382789691317	1009.0382789691317	1009.0382789691317	1034.0382789691316	0.0731707289814949	0.1139240488409996	0.21153846383094788	0.08080808073282242	0.20000000298023224	934	1009	1009	1034	1440
6.372302694295815	6.372302299556116	0	0	2	0	0.0034049287480466027	0.05776481275398229	961.5469082275574	1036.5469082275574	1036.5469082275574	1061.5469082275574	0.0731707289814949	0.13924050331115723	0.23076923191547394	0.08080808073282242	0.20000000298023224	961	1036	1036	1061	1440
6.385511868835893	6.3855114740961945	0	0	2	0	0.003050524823068503	0.06804674305021763	1003.6514127906412	1078.6514127906412	1078.6514127906412	1103.6514127906412	0.09756097197532654	0.15189872682094574	0.25	0.09090909361839294	0.20000000298023224	1003	1078	1078	1103	1440
6.399590654932371	6.399590654932371	0	0	2	0	0.002687759621589753	0.07232824131620652	1021.1841481898657	1096.1841481898657	1096.1841481898657	1121.1841481898657	0.09756097197532654	0.16455696523189545	0.26923078298568726	0.10101009905338287	0.25	1021	1096	1096	1121	1450
6.416536040721347	6.416535645981648	0	0	2	0	0.002317627457812106	0.07724104910834223	1041.3020960986614	1116.3020960986614	1116.3020960986614	1141.3020960986614	0.09756097197532654	0.17721518874168396	0.3076923191547394	0.1111111119389534	0.25	1041	1116	1116	1141	1450
6.438962781967501	6.438962387227804	0	0	2	0	0.0019411428382689055	0.10871815771188675	1170.2008558301764	1245.2008558301764	1245.2008558301764	1270.2008558301764	0.17073170840740204	0.2151898741722107	0.3461538553237915	0.14141413569450378	0.25	1170	1245	1245	1270	1450
6.4522228779287225	6.452222088449325	0	0	2	0	0.0015593376811331942	0.12031127567162048	1217.6746738752859	1292.6746738752859	1292.6746738752859	1317.6746738752859	0.19512194395065308	0.2278480976819992	0.38461539149284363	0.1515151560306549	0.25	1217	1292	1292	1317	1450
6.466540481542959	6.46654008680326	0	0	2	0	0.0011732584878017302	0.1394961409519695	1296.2366971983151	1371.2366971983151	1371.2366971983151	1396.2366971983151	0.2195121943950653	0.26582279801368713	0.42307692766189575	0.17171716690063477	0.25	1296	1371	1371	1396	1450
6.483562841573196	6.483562446833497	0	0	2	0	0.0007839634745073992	0.15883794781790284	1375.441396314312	1450.441396314312	1450.441396314312	1475.441396314312	0.26829269528388977	0.27848100662231445	0.4615384638309479	0.19191919267177582	0.25	1375	1450	1450	1475	1450
6.50552892159088	6.505528526851181	0	0	2	0	0.0003925196718220764	0.17120806500315666	1426.0970261879265	1501.0970261879265	1501.0970261879265	1526.0970261879265	0.2926829159259796	0.29113924503326416	0.5	0.20202019810676575	0.25	1426	1501	1501	1526	1450
6.518805596619449	6.518804807140052	0	0	2	0	-2.871426524195212e-18	0.18113080681994176	1466.7306539276615	1541.7306539276615	1541.7306539276615	1566.7306539276615	0.2926829159259796	0.3164556920528412	0.5192307829856873	0.2222222238779068	0.25	1466	1541	1541	1566	1450
6.533592545735528	6.53359215099583	0	0	2	0	-0.00039251967182208215	0.19418080948241112	1520.1704148304734	1595.1704148304734	1595.1704148304734	1620.1704148304734	0.31707316637039185	0.3291139304637909	0.5384615659713745	0.24242424964904785	0.25	1520	1595	1595	1620	1450
6.549596872082628	6.549596477342929	0	0	2	0	-0.000783963474507405	0.20918129340375735	1581.5973964883865	1656.5973964883865	1656.5973964883865	1681.5973964883865	0.3414634168148041	0.3544303774833679	0.557692289352417	0.2525252401828766	0.25	1581	1656	1656	1681	1450
6.572280983612382	6.572280588872683	0	0	2	0	-0.0011732584878017358	0.22704697792398765	1654.7573745987293	1729.7573745987293	1729.7573745987293	1754.7573745987293	0.3658536672592163	0.37974682450294495	0.5961538553237915	0.27272728085517883	0.25	1654	1729	1729	1754	1450
6.585513447794689	6.585512658315292	0	0	2	0	-0.0015593376811331998	0.22704697792398765	1654.7573745987293	1729.7573745987293	1729.7573745987293	1754.7573745987293	0.3658536672592163	0.37974682450294495	0.5961538553237915	0.27272728085517883	0.25	1654	1729	1729	1754	1450
6.599759208783748	6.5997588140440495	0	0	2	0	-0.001941142838268911	0.24072828426343484	1710.7823240587657	1785.7823240587657	1785.7823240587657	1810.7823240587657	0.39024388790130615	0.39240506291389465	0.6153846383094788	0.2929292917251587	0.25	1710	1785	1785	1810	1450
6.616585777923394	6.616585383183695	0	0	2	0	-0.002317627457812111	0.25927383581461516	1786.726357660849	1861.726357660849	1861.726357660849	1886.726357660849	0.4146341383457184	0.4177215099334717	0.6538461446762085	0.31313130259513855	0.25	1786	1861	1861	1886	1450
6.638954097694128	6.638953308214731	0	0	2	0	-0.002687759621589758	0.2656435263824375	1812.8102405360814	1887.8102405360814	1887.8102405360814	1912.8102405360814	0.4146341383457184	0.4303797483444214	0.6730769276618958	0.3232323229312897	0.30000001192092896	1812	1887	1887	1912	1460
6.652194061930711	6.652193667191012	0	0	2	0	-0.003050524823068508	0.28146957760067437	1877.6179202747614	1952.6179202747614	1952.6179202747614	1977.6179202747614	0.4390243887901306	0.4556961953639984	0.6730769276618958	0.34343433380126953	0.25	1877	1952	1952	1977	1450
6.66657561337615	6.666575218636451	0	0	2	0	-0.003404928748046606	0.28628526498920337	1897.3381601307879	1972.3381601307879	1972.3381601307879	1997.3381601307879	0.4390243887901306	0.4683544337749481	0.692307710647583	0.34343433380126953	0.30000001192092896	1897	1972	1972	1997	1460
6.683599552365182	6.683599552365182	0	0	2	0	-0.003750000000000004	0.2958307663165467	1936.4269880662587	2011.4269880662587	2011.4269880662587	2036.4269880662587	0.46341463923454285	0.4683544337749481	0.7115384340286255	0.35353535413742065	0.30000001192092896	1936	2011	2011	2036	1460
6.705633527611056	6.705633132871357	0	0	2	0	-0.004084792762612706	0.3007921419673032	1956.7438213561065	2031.7438213561065	2031.7438213561065	2056.7438213561063	0.46341463923454285	0.4810126721858978	0.7115384340286255	0.3636363744735718	0.30000001192092896	1956	2031	2031	2056	1460
6.718925992227575	6.7189255974878765	0	0	2	0	-0.004408389392193551	0.3186578213004938	2029.903778225522	2104.903778225522	2104.903778225522	2129.903778225522	0.4878048896789551	0.5063291192054749	0.7307692170143127	0.38383838534355164	0.30000001192092896	2029	2104	2104	2129	1460
6.733545176971676	6.733544782231977	0	0	2	0	-0.004719902932873782	0.3347752475828836	2095.904638851908	2170.904638851908	2170.904638851908	2195.904638851908	0.5121951103210449	0.5316455960273743	0.7307692170143127	0.4040403962135315	0.30000001192092896	2095	2170	2170	2195	1460
6.7498870057612255	6.749887005761227	0	0	2	0	-0.005018479547691437	0.3510383665561676	2162.5021110475063	2237.5021110475063	2237.5021110475063	2262.5021110475063	0.5365853905677795	0.5569620132446289	0.75	0.4141414165496826	0.30000001192092896	2162	2237	2237	2262	1460
6.772601512247787	6.772601512247787	0	0	2	0	-0.005303300858899106	0.35609686747193336	2183.216672297567	2258.216672297567	2258.216672297567	2283.216672297567	0.5365853905677795	0.5696202516555786	0.75	0.42424243688583374	0.30000001192092896	2183	2258	2258	2283	1460
6.78358396014708	6.7835835654073815	0	0	2	0	-0.005573586191080455	0.36725291796028614	2228.9006990473717	2303.9006990473717	2303.9006990473717	2328.9006990473717	0.5609756112098694	0.5822784900665283	0.75	0.4343434274196625	0.30000001192092896	2228	2303	2303	2328	1460
6.799775393111398	6.799776577330494	0	0	2	0	-0.00582859471092728	0.3744481725570483	2258.365266621113	2333.365266621113	2333.365266621113	2358.365266621113	0.5609756112098694	0.594936728477478	0.7692307829856873	0.4444444477558136	0.30000001192092896	2258	2333	2333	2358	1460
6.816590909539478	6.816591304279177	0	0	2	0	-0.006067627457812103	0.3898291533817222	2321.3503830981526	2396.3503830981526	2396.3503830981526	2421.3503830981526	0.5853658318519592	0.607594907283783	0.7884615659713745	0.46464645862579346	0.30000001192092896	2321	2396	2396	2421	1460
6.838914623724252	6.838914228984553	0	0	2	0	-0.006290029259590677	0.40940253540769334	2401.503382494504	2476.503382494504	2476.503382494504	2501.503382494504	0.6097561120986938	0.6455696225166321	0.7884615659713745	0.4848484992980957	0.30000001192092896	2401	2476	2476	2501	1460
6.852220509490529	6.85222011475083	0	0	2	0	-0.006495190528383286	0.4169377148956084	2432.3599424975164	2507.3599424975164	2507.3599424975164	2532.3599424975164	0.6097561120986938	0.6582278609275818	0.807692289352417	0.49494948983192444	0.30000001192092896	2432	2507	2507	2532	1460
6.866564955404282	6.8665645606645835	0	0	2	0	-0.006682548931412756	0.4221418975405946	2453.671070428735	2528.671070428735	2528.671070428735	2553.671070428735	0.6097561120986938	0.6708860993385315	0.807692289352417	0.5050504803657532	0.30000001192092896	2453	2528	2528	2553	1460
6.883555341518919	6.883555341518919	0	0	2	0	-0.006851590932319503	0.4282394527011171	2478.6405588110747	2553.6405588110747	2553.6405588110747	2578.6405588110747	0.6341463327407837	0.6708860993385315	0.807692289352417	0.5050504803657532	0.30000001192092896	2478	2553	2553	2578	1460
6.906007740845494	6.906007740845494	0	0	2	0	-0.0070018531987290095	0.4282394527011171	2478.6405588110747	2553.6405588110747	2553.6405588110747	2578.6405588110747	0.6341463327407837	0.6708860993385315	0.807692289352417	0.5050504803657532	0.30000001192092896	2478	2553	2553	2578	1460
6.916616370250049	6.916616370250049	0	0	2	0	-0.007132923872213648	0.4302790817611424	2486.992839811878	2561.992839811878	2561.992839811878	2586.992839811878	0.6341463327407837	0.6708860993385315	0.807692289352417	0.5151515007019043	0.30000001192092896	2486	2561	2561	2586	1460
6.933645440855164	6.933645440855164	0	0	2	0	-0.007244443697168009	0.4334436264627186	2499.951650364833	2574.951650364833	2574.951650364833	2599.951650364833	0.6341463327407837	0.6835442781448364	0.807692289352417	0.5151515007019043	0.30000001192092896	2499	2574	2574	2599	1460
6.949602793178109	6.94960239843841	0	0	2	0	-0.007336107005503539	0.4334436264627186	2499.951650364833	2574.951650364833	2574.951650364833	2599.951650364833	0.6341463327407837	0.6835442781448364	0.807692289352417	0.5151515007019043	0.30000001192092896	2499	2574	2574	2599	1460
6.972368615825509	6.9723682210858104	0	0	2	0	-0.00740766255446353	0.4334436264627186	2499.951650364833	2574.951650364833	2574.951650364833	2599.951650364833	0.6341463327407837	0.6835442781448364	0.807692289352417	0.5151515007019043	0.30000001192092896	2499	2574	2574	2599	1460
6.985643317155585	6.985642922415886	0	0	2	0	-0.007458914215262048	0.4334436264627186	2499.951650364833	2574.951650364833	2574.951650364833	2599.951650364833	0.6341463327407837	0.6835442781448364	0.807692289352417	0.5151515007019043	0.30000001192092896	2499	2574	2574	2599	1460
6.999859472667236	6.999859472667238	0	0	2	0	-0.007489721510659303	0.4334436264627186	2499.951650364833	2574.951650364833	2574.951650364833	2599.951650364833	0.6341463327407837	0.6835442781448364	0.807692289352417	0.5151515007019043	0.30000001192092896	2499	2574	2574	2599	1460
7.016538803899239	7.016538409159541	0	0	2	0	-0.0075	0.43383212644887603	2501.5425578081476	2576.5425578081476	2576.5425578081476	2601.5425578081476	0.6341463327407837	0.6835442781448364	0.8269230723381042	0.5050504803657532	0.30000001192092896	2501	2576	2576	2601	1460
7.039117125189723	7.039116730450024	0	0	2	0	-0.007489721510659305	0.4282394527011171	2478.6405588110747	2553.6405588110747	2553.6405588110747	2578.6405588110747	0.6341463327407837	0.6708860993385315	0.807692289352417	0.5050504803657532	0.30000001192092896	2478	2553	2553	2578	1460
7.052670118007434	7.052670118007434	0	0	2	0	-0.007458914215262052	0.42507489309837965	2465.681687237865	2540.681687237865	2540.681687237865	2565.681687237865	0.6341463327407837	0.6582278609275818	0.807692289352417	0.5050504803657532	0.30000001192092896	2465	2540	2540	2565	1460
7.06653021831079	7.066529823571091	0	0	2	0	-0.0074076625544635365	0.42507489309837965	2465.681687237865	2540.681687237865	2540.681687237865	2565.681687237865	0.6341463327407837	0.6582278609275818	0.807692289352417	0.5050504803657532	0.30000001192092896	2465	2540	2540	2565	1460
7.083619289350121	7.083619289350121	0	0	2	0	-0.007336107005503547	0.42507489309837965	2465.681687237865	2540.681687237865	2540.681687237865	2565.681687237865	0.6341463327407837	0.6582278609275818	0.807692289352417	0.5050504803657532	0.30000001192092896	2465	2540	2540	2565	1460
7.105925634988148	7.105925634988148	0	0	2	0	-0.0072444436971680175	0.42303527005613084	2457.329430879856	2532.329430879856	2532.329430879856	2557.329430879856	0.6341463327407837	0.6582278609275818	0.807692289352417	0.49494948983192444	0.30000001192092896	2457	2532	2532	2557	1460
7.116636896714384	7.116636896714384	0	0	2	0	-0.007132923872213658	0.42303527005613084	2457.329430879856	2532.329430879856	2532.329430879856	2557.329430879856	0.6341463327407837	0.6582278609275818	0.807692289352417	0.49494948983192444	0.30000001192092896	2457	2532	2532	2557	1460
7.133764652244194	7.133764652244194	0	0	2	0	-0.007001853198729022	0.42507489309837965	2465.681687237865	2540.681687237865	2540.681687237865	2565.681687237865	0.6341463327407837	0.6582278609275818	0.807692289352417	0.5050504803657532	0.30000001192092896	2465	2540	2540	2565	1460
7.1598383935673215	7.159837998827623	0	0	2	0	-0.006851590932319517	0.42303527005613084	2457.329430879856	2532.329430879856	2532.329430879856	2557.329430879856	0.6341463327407837	0.6582278609275818	0.807692289352417	0.49494948983192444	0.30000001192092896	2457	2532	2532	2557	1460
7.168625299262034	7.168624904522336	0	0	2	0	-0.0066825489314127715	0.42303527005613084	2457.329430879856	2532.329430879856	2532.329430879856	2557.329430879856	0.6341463327407837	0.6582278609275818	0.807692289352417	0.49494948983192444	0.30000001192092896	2457	2532	2532	2557	1460
7.18577673917377	7.18577713391347	0	0	2	0	-0.006495190528383305	0.4198707104533934	2444.370559306646	2519.370559306646	2519.370559306646	2544.370559306646	0.6341463327407837	0.6455696225166321	0.807692289352417	0.49494948983192444	0.30000001192092896	2444	2519	2519	2544	1460
7.199534996634844	7.199534601895145	0	0	2	0	-0.006290029259590696	0.41377315529287095	2419.4010709243066	2494.4010709243066	2494.4010709243066	2519.4010709243066	0.6097561120986938	0.6455696225166321	0.807692289352417	0.49494948983192444	0.30000001192092896	2419	2494	2494	2519	1460
7.225597290506707	7.2255968957670085	0	0	2	0	-0.006067627457812124	0.41173353225062215	2411.0488145662976	2486.0488145662976	2486.0488145662976	2511.0488145662976	0.6097561120986938	0.6455696225166321	0.807692289352417	0.4848484992980957	0.30000001192092896	2411	2486	2486	2511	1460
7.233577348257127	7.233576953517428	0	0	2	0	-0.005828594710927302	0.4062379758049559	2388.544510921294	2463.544510921294	2463.544510921294	2488.544510921294	0.6097561120986938	0.6329113841056824	0.7884615659713745	0.4848484992980957	0.30000001192092896	2388	2463	2463	2488	1460
7.252413931942929	7.25241353720323	0	0	2	0	-0.005573586191080479	0.38565277636468	2304.2481192133646	2379.2481192133646	2379.2481192133646	2404.2481192133646	0.5853658318519592	0.607594907283783	0.7692307829856873	0.4545454680919647	0.30000001192092896	2304	2379	2379	2404	1460
7.266542060501754	7.266541665762055	0	0	2	0	-0.005303300858899131	0.3733504731208086	2253.870187429711	2328.870187429711	2328.870187429711	2353.870187429711	0.5853658318519592	0.5822784900665283	0.75	0.4343434274196625	0.30000001192092896	2253	2328	2328	2353	1460
7.283565210011389	7.28356481527169	0	0	2	0	-0.0050184795476914635	0.35514485578992705	2179.318184459751	2254.318184459751	2254.318184459751	2279.318184459751	0.5609756112098694	0.5569620132446289	0.7307692170143127	0.4141414165496826	0.30000001192092896	2179	2254	2254	2279	1460
7.305514316222025	7.305513921482326	0	0	2	0	-0.004719902932873809	0.3339689440009268	2092.6028256837953	2167.6028256837953	2167.6028256837953	2192.6028256837953	0.5365853905677795	0.5189873576164246	0.7115384340286255	0.39393940567970276	0.30000001192092896	2092	2167	2167	2192	1460
7.320227054274735	7.320227054274735	0	0	2	0	-0.004408389392193576	0.3112390121067321	1999.523754577068	2074.523754577068	2074.523754577068	2099.523754577068	0.5121951103210449	0.4810126721858978	0.692307710647583	0.3636363744735718	0.30000001192092896	1999	2074	2074	2099	1460
7.333532545301315	7.3335321505616164	0	0	2	0	-0.00408479276261273	0.28426488899649716	1889.064720440656	1964.064720440656	1964.064720440656	1989.064720440656	0.46341463923454285	0.4556961953639984	0.6538461446762085	0.3333333432674408	0.30000001192092896	1889	1964	1964	1989	1460
7.349589372028351	7.349589372028351	0	0	2	0	-0.003750000000000026	0.257768395783057	1780.5615807316183	1855.5615807316183	1855.5615807316183	1880.5615807316183	0.4146341383457184	0.4177215099334717	0.6346153616905212	0.31313130259513855	0.30000001192092896	1780	1855	1855	1880	1460
7.372256904490756	7.3722565097510575	0	0	2	0	-0.0034049287480466253	0.22735760135615202	1656.0293775534424	1731.0293775534424	1731.0293775534424	1756.0293775534424	0.39024388790130615	0.3670886158943176	0.557692289352417	0.27272728085517883	0.30000001192092896	1656	1731	1731	1756	1460
7.3855154214931815	7.385515026753483	0	0	2	0	-0.0030505248230685246	0.22735760135615202	1656.0293775534424	1731.0293775534424	1731.0293775534424	1756.0293775534424	0.39024388790130615	0.3670886158943176	0.557692289352417	0.27272728085517883	0.30000001192092896	1656	1731	1731	1756	1460
7.399529075539363	7.399528680799664	0	0	2	0	-0.002687759621589774	0.21406479525468836	1601.5953365679488	1676.5953365679488	1676.5953365679488	1701.5953365679488	0.3658536672592163	0.3544303774833679	0.5384615659713745	0.2525252401828766	0.30000001192092896	1601	1676	1676	1701	1460
7.416518672174602	7.416517882695205	0	0	2	0	-0.002317627457812126	0.20521043267075	1565.3367217867212	1640.3367217867212	1640.3367217867212	1665.3367217867212	0.3658536672592163	0.3291139304637909	0.5192307829856873	0.24242424964904785	0.30000001192092896	1565	1640	1640	1665	1460
7.438881465589555	7.438881070849856	0	0	2	0	-0.0019411428382689242	0.16941125128670032	1418.7390740190378	1493.7390740190378	1493.7390740190378	1518.7390740190378	0.2926829159259796	0.29113924503326416	0.4423076808452606	0.21212121844291687	0.30000001192092896	1418	1493	1493	1518	1460
7.452179061822157	7.452178667082459	0	0	2	0	-0.0015593376811332115	0.14879883189845566	1334.3312166241758	1409.3312166241758	1409.3312166241758	1434.3312166241758	0.24390244483947754	0.26582279801368713	0.42307692766189575	0.20202019810676575	0.30000001192092896	1334	1409	1409	1434	1460
7.4665432447208495	7.466542849981151	0	0	2	0	-0.001173258487801746	0.14364320762302052	1313.218935216269	1388.218935216269	1388.218935216269	1413.218935216269	0.24390244483947754	0.2531645596027374	0.4038461446762085	0.19191919267177582	0.30000001192092896	1313	1388	1388	1413	1460
7.483960739189559	7.483960739189561	0	0	2	0	-0.0007839634745074134	0.1385847135492555	1292.5044019842012	1367.5044019842012	1367.5044019842012	1392.5044019842012	0.24390244483947754	0.2405063360929489	0.38461539149284363	0.1818181872367859	0.30000001192092896	1292	1367	1367	1392	1460
7.505540369042144	7.505539579562749	0	0	2	0	-0.00039251967182208893	0.12752577546975274	1247.2180505486376	1322.2180505486376	1322.2180505486376	1347.2180505486376	0.2195121943950653	0.2278480976819992	0.36538460850715637	0.17171716690063477	0.30000001192092896	1247	1322	1322	1347	1460
7.518504015489587	7.518504015489585	0	0	2	0	-8.039065796791711e-18	0.12266153148531034	1227.2989714323458	1302.2989714323458	1302.2989714323458	1327.2989714323458	0.2195121943950653	0.2151898741722107	0.3461538553237915	0.16161616146564484	0.30000001192092896	1227	1302	1302	1327	1460
7.53362412491143	7.5336237301717315	0	0	2	0	0.00039251967182207294	0.11106841108980992	1179.8251434127715	1254.8251434127715	1254.8251434127715	1279.8251434127715	0.19512194395065308	0.20253165066242218	0.3076923191547394	0.1515151560306549	0.30000001192092896	1179	1254	1254	1279	1460
7.549647004024372	7.54964700402437	0	0	2	0	0.0007839634745073974	0.10644697375514522	1160.9003575273196	1235.9003575273196	1235.9003575273196	1260.9003575273196	0.19512194395065308	0.18987341225147247	0.2884615361690521	0.14141413569450378	0.30000001192092896	1160	1235	1235	1260	1460
7.571866112188971	7.571866112188969	0	0	2	0	0.00117325848780173	0.08949599302610456	1091.4860914418982	1166.4860914418982	1166.4860914418982	1191.4860914418982	0.17073170840740204	0.15189872682094574	0.26923078298568726	0.13131313025951385	0.30000001192092896	1091	1166	1166	1191	1460
7.585260024908074	7.5852600249080755	0	0	2	0	0.0015593376811331957	0.08506881073117256	1073.3567799441516	1148.3567799441516	1148.3567799441516	1173.3567799441516	0.17073170840740204	0.13924050331115723	0.25	0.12121212482452393	0.30000001192092896	1073	1148	1148	1173	1460
7.599646313229897	7.599646313229899	0	0	2	0	0.0019411428382689084	0.07464119093094626	1030.655676862225	1105.655676862225	1105.655676862225	1130.655676862225	0.1463414579629898	0.1265822798013687	0.23076923191547394	0.1111111119389534	0.30000001192092896	1030	1105	1105	1130	1460
7.616590120060081	7.616589725320383	0	0	2	0	0.0023176274578121103	0.07040825699728848	1013.3218124038963	1088.3218124038963	1088.3218124038963	1113.3218124038963	0.1463414579629898	0.1139240488409996	0.21153846383094788	0.10101009905338287	0.30000001192092896	1013	1088	1088	1113	1460
7.638320145737897	7.638319750998198	0	0	2	0	0.002687759621589759	0.06627245040258745	996.3856843985956	1071.3856843985955	1071.3856843985955	1096.3856843985955	0.1463414579629898	0.10126582533121109	0.19230769574642181	0.09090909361839294	0.25	996	1071	1071	1096	1450
7.651626426243876	7.651626031504177	0	0	2	0	0.0030505248230685103	0.0593007655236103	967.8366348191842	1042.8366348191842	1042.8366348191842	1067.8366348191842	0.12195122241973877	0.10126582533121109	0.17307692766189575	0.08080808073282242	0.25	967	1042	1042	1067	1450
7.666601271456571	7.666600876716872	0	0	2	0	0.0034049287480466114	0.05569914471439108	953.0879976054315	1028.0879976054314	1028.0879976054314	1053.0879976054314	0.12195122241973877	0.08860759437084198	0.17307692766189575	0.07070706784725189	0.25	953	1028	1028	1053	1450
7.683598368146086	7.683597973406387	0	0	2	0	0.0037500000000000124	0.04858176879115872	923.942343199795	998.942343199795	998.942343199795	1023.942343199795	0.09756097197532654	0.08860759437084198	0.13461539149284363	0.06060606241226196	0.25	923	998	998	1023	1450
7.705072997238798	7.7050722077593985	0	0	2	0	0.004084792762612716	0.044834460282340796	908.5971148561855	983.5971148561855	983.5971148561855	1008.5971148561855	0.09756097197532654	0.07594936341047287	0.11538461595773697	0.05050504952669144	0.25	908	983	983	1008	1450
7.718329935282426	7.718329540542728	0	0	2	0	0.004408389392193564	0.044834460282340796	908.5971148561855	983.5971148561855	983.5971148561855	1008.5971148561855	0.09756097197532654	0.07594936341047287	0.11538461595773697	0.05050504952669144	0.25	908	983	983	1008	1450
7.733553861245049	7.7335534665053505	0	0	2	0	0.004719902932873797	0.044348834834163596	906.6084786458999	981.6084786458999	981.6084786458999	1006.6084786458999	0.09756097197532654	0.07594936341047287	0.09615384787321091	0.04040404036641121	0.25	906	981	981	1006	1450
7.750479510049086	7.750479904788785	0	0	2	0	0.005018479547691453	0.041415831825797965	894.5978313266427	969.5978313266427	969.5978313266427	994.5978313266427	0.0731707289814949	0.08860759437084198	0.09615384787321091	0.04040404036641121	0.25	894	969	969	994	1450
7.771714532144642	7.771713742665243	0	0	2	0	0.005303300858899124	0.04117301910125709	893.6035132196478	968.6035132196478	968.6035132196478	993.6035132196478	0.0731707289814949	0.08860759437084198	0.09615384787321091	0.03030303120613098	0.25	893	968	968	993	1450
7.784978575502848	7.784978180763149	0	0	2	0	0.0055735861910804745	0.04117301910125709	893.6035132196478	968.6035132196478	968.6035132196478	993.6035132196478	0.0731707289814949	0.08860759437084198	0.09615384787321091	0.03030303120613098	0.25	893	968	968	993	1450
7.79955907575647	7.799558681016771	0	0	2	0	0.0058285947109273	0.04117301910125709	893.6035132196478	968.6035132196478	968.6035132196478	993.6035132196478	0.0731707289814949	0.08860759437084198	0.09615384787321091	0.03030303120613098	0.25	893	968	968	993	1450
7.8166974892581464	7.816697489258148	0	0	2	0	0.006067627457812124	0.04117301910125709	893.6035132196478	968.6035132196478	968.6035132196478	993.6035132196478	0.0731707289814949	0.08860759437084198	0.09615384787321091	0.03030303120613098	0.25	893	968	968	993	1450
7.838378567213315	7.838378172473616	0	0	2	0	0.006290029259590699	0.040930206331941096	892.6091949292988	967.6091949292988	967.6091949292988	992.6091949292988	0.0731707289814949	0.08860759437084198	0.09615384787321091	0.020202020183205605	0.25	892	967	967	992	1450
7.851678137144415	7.851677742404716	0	0	2	0	0.006495190528383307	0.040930206331941096	892.6091949292988	967.6091949292988	967.6091949292988	992.6091949292988	0.0731707289814949	0.08860759437084198	0.09615384787321091	0.020202020183205605	0.25	892	967	967	992	1450
7.866697587943072	7.866697193203374	0	0	2	0	0.006682548931412777	0.040930206331941096	892.6091949292988	967.6091949292988	967.6091949292988	992.6091949292988	0.0731707289814949	0.08860759437084198	0.09615384787321091	0.020202020183205605	0.25	892	967	967	992	1450
7.883700210988369	7.883701395207465	0	0	2	0	0.006851590932319523	0.03776564859184882	879.650330983621	954.650330983621	954.650330983621	979.650330983621	0.0731707289814949	0.07594936341047287	0.09615384787321091	0.020202020183205605	0.25	879	954	954	979	1450
7.905307867359568	7.905307867359566	0	0	2	0	0.007001853198729028	0.03776564859184882	879.650330983621	954.650330983621	954.650330983621	979.650330983621	0.0731707289814949	0.07594936341047287	0.09615384787321091	0.020202020183205605	0.25	879	954	954	979	1450
7.9183275668442334	7.918327172104535	0	0	2	0	0.007132923872213665	0.03776564859184882	879.650330983621	954.650330983621	954.650330983621	979.650330983621	0.0731707289814949	0.07594936341047287	0.09615384787321091	0.020202020183205605	0.25	879	954	954	979	1450
7.933558598121433	7.933558203381734	0	0	2	0	0.0072444436971680235	0.03166808784339091	854.6808197186858	929.6808197186858	929.6808197186858	954.6808197186858	0.04878048598766327	0.07594936341047287	0.09615384787321091	0.020202020183205605	0.25	854	929	929	954	1450
7.949639109230397	7.949638714490698	0	0	2	0	0.007336107005503552	0.03166808784339091	854.6808197186858	929.6808197186858	929.6808197186858	954.6808197186858	0.04878048598766327	0.07594936341047287	0.09615384787321091	0.020202020183205605	0.25	854	929	929	954	1450
7.9717382165265676	7.971737821786869	0	0	2	0	0.007407662554463541	0.03176521293463644	855.0785469673363	930.0785469673363	930.0785469673363	955.0785469673363	0.04878048598766327	0.07594936341047287	0.11538461595773697	0.020202020183205605	0.25	855	930	930	955	1450
7.984990812433512	7.984990417693814	0	0	2	0	0.007458914215262055	0.03176521293463644	855.0785469673363	930.0785469673363	930.0785469673363	955.0785469673363	0.04878048598766327	0.07594936341047287	0.11538461595773697	0.020202020183205605	0.25	855	930	930	955	1450
7.999585523316288	7.999585128576589	0	0	2	0	0.007489721510659307	0.041464394440392516	894.7966952334074	969.7966952334074	969.7966952334074	994.7966952334074	0.0731707289814949	0.08860759437084198	0.13461539149284363	0.03030303120613098	0.25	894	969	969	994	1450
8.016521435352495	8.016521040612796	0	0	2	0	0.0075	0.045163140188621845	909.9430590724064	984.9430590724064	984.9430590724064	1009.9430590724064	0.0731707289814949	0.10126582533121109	0.1538461595773697	0.04040404036641121	0.25	909	984	984	1009	1450
8.038378567213314	8.038378172473616	0	0	2	0	0.007489721510659301	0.048959009156496536	925.4871424958533	1000.4871424958533	1000.4871424958533	1025.4871424958533	0.0731707289814949	0.1139240488409996	0.17307692766189575	0.05050504952669144	0.25	925	1000	1000	1025	1450
8.051656031721283	8.051655636981584	0	0	2	0	0.007458914215262044	0.04968744750831511	928.4700975465504	1003.4700975465504	1003.4700975465504	1028.4700975465503	0.0731707289814949	0.1139240488409996	0.19230769574642181	0.06060606241226196	0.25	928	1003	1003	1028	1450
8.066521534037417	8.066521139297718	0	0	2	0	0.007407662554463523	0.053337630518388635	943.4175969728014	1018.4175969728014	1018.4175969728014	1043.4175969728014	0.0731707289814949	0.1265822798013687	0.19230769574642181	0.07070706784725189	0.25	943	1018	1018	1043	1450
8.083577841681748	8.08357744694205	0	0	2	0	0.007336107005503528	0.06444512424873305	988.9027837985618	1063.9027837985618	1063.9027837985618	1088.9027837985618	0.09756097197532654	0.13924050331115723	0.23076923191547394	0.09090909361839294	0.25	988	1063	1063	1088	1450
8.105065102444822	8.105064707705123	0	0	2	0	0.007244443697167994	0.07037774520790857	1013.1968666263856	1088.1968666263856	1088.1968666263856	1113.1968666263856	0.09756097197532654	0.15189872682094574	0.2884615361690521	0.1111111119389534	0.30000001192092896	1013	1088	1088	1113	1460
8.118331514241223	8.118331119501525	0	0	2	0	0.00713292387221363	0.08153380697597434	1058.8809395666149	1133.8809395666149	1133.8809395666149	1158.8809395666149	0.12195122241973877	0.16455696523189545	0.32692307233810425	0.12121212482452393	0.30000001192092896	1058	1133	1133	1158	1460
8.134051233265506	8.134051628005205	0	0	2	0	0.007001853198728986	0.09288411084909887	1105.3604339270598	1180.3604339270598	1180.3604339270598	1205.3604339270598	0.1463414579629898	0.17721518874168396	0.36538460850715637	0.13131313025951385	0.30000001192092896	1105	1180	1180	1205	1460
8.149609503752988	8.14960950375299	0	0	2	0	0.006851590932319475	0.10251548006210154	1144.8008908543059	1219.8008908543059	1219.8008908543059	1244.8008908543059	0.1463414579629898	0.20253165066242218	0.4038461446762085	0.1515151560306549	0.30000001192092896	1144	1219	1219	1244	1460
8.171699926775787	8.171699532036088	0	0	2	0	0.006682548931412723	0.11435141303614882	1193.2690363830293	1268.2690363830293	1268.2690363830293	1293.2690363830293	0.17073170840740204	0.2151898741722107	0.4423076808452606	0.16161616146564484	0.30000001192092896	1193	1268	1268	1293	1460
8.18493673309478	8.184936338355081	0	0	2	0	0.006495190528383249	0.13481815197818392	1277.0803323506632	1352.0803323506632	1352.0803323506632	1377.0803323506632	0.2195121943950653	0.2405063360929489	0.4615384638309479	0.17171716690063477	0.30000001192092896	1277	1352	1352	1377	1460
8.19966565547514	8.199665260735442	0	0	2	0	0.006290029259590635	0.1473339611082609	1328.3325707383283	1403.3325707383283	1403.3325707383283	1428.3325707383283	0.24390244483947754	0.2531645596027374	0.48076921701431274	0.19191919267177582	0.30000001192092896	1328	1403	1403	1428	1460
8.216560909322371	8.216560514582673	0	0	2	0	0.0060676274578120555	0.15365508712376608	1354.217581771822	1429.217581771822	1429.217581771822	1454.217581771822	0.24390244483947754	0.26582279801368713	0.5192307829856873	0.20202019810676575	0.30000001192092896	1354	1429	1429	1454	1460
8.238343830119824	8.238343435380125	0	0	2	0	0.005828594710927226	0.17293706889718008	1433.1772971339524	1508.1772971339524	1508.1772971339524	1533.1772971339524	0.26829269528388977	0.3037974536418915	0.5384615659713745	0.2222222238779068	0.30000001192092896	1433	1508	1508	1533	1460
8.251763795659048	8.25176340091935	0	0	2	0	0.0055735861910803965	0.17857831524049672	1456.2782009098341	1531.2782009098341	1531.2782009098341	1556.2782009098341	0.26829269528388977	0.3164556920528412	0.557692289352417	0.23232322931289673	0.30000001192092896	1456	1531	1531	1556	1460
8.266602060935966	8.266601666196268	0	0	2	0	0.005303300858899042	0.1904142473266397	1504.7463428025894	1579.7463428025894	1579.7463428025894	1604.7463428025894	0.2926829159259796	0.3291139304637909	0.5769230723381042	0.24242424964904785	0.30000001192092896	1504	1579	1579	1604	1460
8.283671789730057	8.28367178973006	0	0	2	0	0.005018479547691366	0.19624973762499653	1528.642675574361	1603.642675574361	1603.642675574361	1628.642675574361	0.2926829159259796	0.3417721390724182	0.5961538553237915	0.2525252401828766	0.30000001192092896	1528	1603	1603	1628	1460
8.30502089159856	8.30502049685886	0	0	2	0	0.004719902932873706	0.20827992754845814	1577.906303310936	1652.906303310936	1652.906303310936	1677.906303310936	0.31707316637039185	0.3544303774833679	0.6153846383094788	0.2626262605190277	0.30000001192092896	1577	1652	1652	1677	1460
8.318264013752732	8.318263619013033	0	0	2	0	0.004408389392193469	0.2098339307349879	1584.2699463597755	1659.2699463597755	1659.2699463597755	1684.2699463597755	0.31707316637039185	0.3544303774833679	0.6153846383094788	0.27272728085517883	0.30000001192092896	1584	1659	1659	1684	1460
8.333799389337685	8.333799784077387	0	0	2	0	0.004084792762612619	0.2220097996132404	1634.1301294162195	1709.1301294162195	1709.1301294162195	1734.1301294162195	0.3414634168148041	0.3670886158943176	0.6346153616905212	0.28282827138900757	0.30000001192092896	1634	1709	1709	1734	1460
8.34971450451286	8.349714109773162	0	0	2	0	0.0037499999999999114	0.22517435176539724	1647.0889704793017	1722.0889704793017	1722.0889704793017	1747.0889704793017	0.3414634168148041	0.37974682450294495	0.6346153616905212	0.28282827138900757	0.30000001192092896	1647	1722	1722	1747	1460
8.372015718534804	8.372015323795106	0	0	2	0	0.0034049287480465078	0.24061191416032202	1710.3057884865186	1785.3057884865186	1785.3057884865186	1810.3057884865186	0.3658536672592163	0.40506330132484436	0.6538461446762085	0.2929292917251587	0.30000001192092896	1710	1785	1785	1810	1460
8.385099760590371	8.385098971110976	0	0	2	0	0.003050524823068404	0.24061191416032202	1710.3057884865186	1785.3057884865186	1785.3057884865186	1810.3057884865186	0.3658536672592163	0.40506330132484436	0.6538461446762085	0.2929292917251587	0.30000001192092896	1710	1785	1785	1810	1460
8.399650260626885	8.399650655366587	0	0	2	0	0.0026877596215896505	0.24371992000367815	1723.0330724150622	1798.0330724150622	1798.0330724150622	1823.0330724150622	0.3658536672592163	0.40506330132484436	0.6730769276618958	0.3030303120613098	0.30000001192092896	1723	1798	1798	1823	1460
8.41655735666508	8.416556961925382	0	0	2	0	0.002317627457812	0.2546817132350703	1767.9216156976129	1842.9216156976129	1842.9216156976129	1867.9216156976129	0.39024388790130615	0.4177215099334717	0.6730769276618958	0.31313130259513855	0.30000001192092896	1767	1842	1842	1867	1460
8.438353303872596	8.438352909132897	0	0	2	0	0.0019411428382687965	0.2721103422152691	1839.291851371527	1914.291851371527	1914.291851371527	1939.291851371527	0.4146341383457184	0.4430379867553711	0.692307710647583	0.3333333432674408	0.30000001192092896	1839	1914	1914	1939	1460
8.451649321146402	8.451648926406707	0	0	2	0	0.001559337681133082	0.2768774546969395	1858.8131769839672	1933.8131769839672	1933.8131769839672	1958.8131769839672	0.4146341383457184	0.4556961953639984	0.7115384340286255	0.3333333432674408	0.30000001192092896	1858	1933	1933	1958	1460
8.46658232395103	8.466581929211332	0	0	2	0	0.0011732584878016152	0.2879363876574246	1904.0995074571535	1979.0995074571535	1979.0995074571535	2004.0995074571535	0.4390243887901306	0.4683544337749481	0.7115384340286255	0.34343433380126953	0.30000001192092896	1904	1979	1979	2004	1460
8.483842712019626	8.483843106759325	0	0	2	0	0.0007839634745072818	0.2945974537264773	1931.3765730099244	2006.3765730099244	2006.3765730099244	2031.3765730099244	0.4390243887901306	0.4810126721858978	0.7307692170143127	0.35353535413742065	0.30000001192092896	1931	2006	2006	2031	1460
8.505008654667897	8.505008259928198	0	0	2	0	0.0003925196718219568	0.2996073845591578	1951.8922397697513	2026.8922397697513	2026.8922397697513	2051.8922397697515	0.4390243887901306	0.49367088079452515	0.7307692170143127	0.3636363744735718	0.30000001192092896	1951	2026	2026	2051	1460
8.518259276876346	8.518258882136648	0	0	2	0	-1.2426921205886656e-16	0.312511695548892	2004.7353932727128	2079.735393272713	2079.735393272713	2104.735393272713	0.46341463923454285	0.5063291192054749	0.75	0.3737373650074005	0.30000001192092896	2004	2079	2079	2104	1460
8.533583466722458	8.53358307198276	0	0	2	0	-0.00039251967182220505	0.3245226381854578	2053.9202033694496	2128.9202033694496	2128.9202033694496	2153.9202033694496	0.46341463923454285	0.5316455960273743	0.7692307829856873	0.39393940567970276	0.30000001192092896	2053	2128	2128	2153	1460
8.549680162159067	8.549679767419368	0	0	2	0	-0.000783963474507529	0.3357272437124541	2099.8030630024996	2174.8030630024996	2174.8030630024996	2199.8030630024996	0.4878048896789551	0.5443037748336792	0.7692307829856873	0.4040403962135315	0.30000001192092896	2099	2174	2174	2199	1460
8.571972297167939	8.57197190242824	0	0	2	0	-0.0011732584878018542	0.3520874879507474	2166.798263158311	2241.798263158311	2241.798263158311	2266.798263158311	0.5121951103210449	0.5696202516555786	0.7884615659713745	0.4141414165496826	0.30000001192092896	2166	2241	2241	2266	1460
8.585031865362183	8.585031470622484	0	0	2	0	-0.0015593376811333186	0.35724311413152243	2187.9105523685844	2262.9105523685844	2262.9105523685844	2287.9105523685844	0.5121951103210449	0.5822784900665283	0.7884615659713745	0.42424243688583374	0.30000001192092896	2187	2262	2262	2287	1460
8.599542101949421	8.599541707209722	0	0	2	0	-0.00194114283826903	0.3684963044994847	2233.9923669253894	2308.9923669253894	2308.9923669253894	2333.9923669253894	0.5365853905677795	0.594936728477478	0.7884615659713745	0.4343434274196625	0.30000001192092896	2233	2308	2308	2333	1460
8.616569198856045	8.616568804116346	0	0	2	0	-0.00231762745781223	0.3736519157790985	2255.1045951154083	2330.1045951154083	2330.1045951154083	2355.1045951154083	0.5365853905677795	0.607594907283783	0.7884615659713745	0.4444444477558136	0.30000001192092896	2255	2330	2330	2355	1460
8.638442515044517	8.638442120304818	0	0	2	0	-0.002687759621589876	0.38913002970289057	2318.487471633337	2393.487471633337	2393.487471633337	2418.487471633337	0.5609756112098694	0.6202531456947327	0.807692289352417	0.46464645862579346	0.30000001192092896	2318	2393	2393	2418	1460
8.651677347665018	8.65167695292532	0	0	2	0	-0.003050524823068625	0.3943342183656533	2339.7986242073503	2414.7986242073503	2414.7986242073503	2439.7986242073503	0.5609756112098694	0.6329113841056824	0.807692289352417	0.4747474789619446	0.30000001192092896	2339	2414	2414	2439	1460
8.666567718582176	8.666567323842477	0	0	2	0	-0.0034049287480467233	0.3974987779683907	2352.75749578056	2427.75749578056	2427.75749578056	2452.75749578056	0.5609756112098694	0.6455696225166321	0.807692289352417	0.4747474789619446	0.30000001192092896	2352	2427	2427	2452	1460
8.683690737235597	8.683691131975296	0	0	2	0	-0.0037500000000001204	0.40796696625667295	2395.6247268210755	2470.6247268210755	2470.6247268210755	2495.6247268210755	0.5853658318519592	0.6455696225166321	0.8269230723381042	0.4848484992980957	0.30000001192092896	2395	2470	2470	2495	1460
8.704992865079944	8.704992470340246	0	0	2	0	-0.004084792762612822	0.4132197113908833	2417.134718145667	2492.134718145667	2492.134718145667	2517.134718145667	0.5853658318519592	0.6582278609275818	0.8269230723381042	0.49494948983192444	0.30000001192092896	2417	2492	2492	2517	1460
8.71831296147538	8.718312566735682	0	0	2	0	-0.004408389392193665	0.41638427099362074	2430.093589718877	2505.093589718877	2505.093589718877	2530.093589718877	0.5853658318519592	0.6708860993385315	0.8269230723381042	0.49494948983192444	0.30000001192092896	2430	2505	2505	2530	1460
8.73362807230842	8.733628072308418	0	0	2	0	-0.004719902932873894	0.41638427099362074	2430.093589718877	2505.093589718877	2505.093589718877	2530.093589718877	0.5853658318519592	0.6708860993385315	0.8269230723381042	0.49494948983192444	0.30000001192092896	2430	2505	2505	2530	1460
8.750853723283523	8.750854118023222	0	0	2	0	-0.005018479547691547	0.41638427099362074	2430.093589718877	2505.093589718877	2505.093589718877	2530.093589718877	0.5853658318519592	0.6708860993385315	0.8269230723381042	0.49494948983192444	0.30000001192092896	2430	2505	2505	2530	1460
8.771722032198916	8.771721637459217	0	0	2	0	-0.005303300858899213	0.4224818410553044	2455.0631391214715	2530.0631391214715	2530.0631391214715	2555.0631391214715	0.6097561120986938	0.6708860993385315	0.8269230723381042	0.49494948983192444	0.30000001192092896	2455	2530	2530	2555	1460
8.784963575394297	8.784963180654598	0	0	2	0	-0.005573586191080559	0.4224818410553044	2455.0631391214715	2530.0631391214715	2530.0631391214715	2555.0631391214715	0.6097561120986938	0.6708860993385315	0.8269230723381042	0.49494948983192444	0.30000001192092896	2455	2530	2530	2555	1460
8.799518022827797	8.799517628088099	0	0	2	0	-0.005828594710927379	0.4224818410553044	2455.0631391214715	2530.0631391214715	2530.0631391214715	2555.0631391214715	0.6097561120986938	0.6708860993385315	0.8269230723381042	0.49494948983192444	0.30000001192092896	2455	2530	2530	2555	1460
8.816709331449111	8.81670933144911	0	0	2	0	-0.006067627457812198	0.4224818410553044	2455.0631391214715	2530.0631391214715	2530.0631391214715	2555.0631391214715	0.6097561120986938	0.6708860993385315	0.8269230723381042	0.49494948983192444	0.30000001192092896	2455	2530	2530	2555	1460
8.838344224859522	8.838343830119824	0	0	2	0	-0.006290029259590766	0.4224818410553044	2455.0631391214715	2530.0631391214715	2530.0631391214715	2555.0631391214715	0.6097561120986938	0.6708860993385315	0.8269230723381042	0.49494948983192444	0.30000001192092896	2455	2530	2530	2555	1460
8.851622873586585	8.851622478846886	0	0	2	0	-0.0064951905283833706	0.424861407612263	2464.807464172217	2539.807464172217	2539.807464172217	2564.807464172217	0.6097561120986938	0.6708860993385315	0.8461538553237915	0.49494948983192444	0.30000001192092896	2464	2539	2539	2564	1460
8.866578376554042	8.866577981814343	0	0	2	0	-0.006682548931412833	0.4132197113908833	2417.134718145667	2492.134718145667	2492.134718145667	2517.134718145667	0.5853658318519592	0.6582278609275818	0.8269230723381042	0.49494948983192444	0.30000001192092896	2417	2492	2492	2517	1460
8.883532446616389	8.88353205187669	0	0	2	0	-0.006851590932319573	0.41638427099362074	2430.093589718877	2505.093589718877	2505.093589718877	2530.093589718877	0.5853658318519592	0.6708860993385315	0.8269230723381042	0.49494948983192444	0.30000001192092896	2430	2505	2505	2530	1460
8.905001154613618	8.90500075987392	0	0	2	0	-0.007001853198729073	0.4155992779478419	2426.8790431964126	2501.8790431964126	2501.8790431964126	2526.8790431964126	0.5853658318519592	0.6582278609275818	0.8461538553237915	0.49494948983192444	0.30000001192092896	2426	2501	2501	2526	1460
8.918343751171882	8.918343356432183	0	0	2	0	-0.007132923872213704	0.41931728145256697	2442.1042675482618	2517.1042675482618	2517.1042675482618	2542.1042675482618	0.6097561120986938	0.6582278609275818	0.8269230723381042	0.49494948983192444	0.30000001192092896	2442	2517	2517	2542	1460
8.93360478266619	8.933604782666192	0	0	2	0	-0.0072444436971680565	0.41931728145256697	2442.1042675482618	2517.1042675482618	2517.1042675482618	2542.1042675482618	0.6097561120986938	0.6582278609275818	0.8269230723381042	0.49494948983192444	0.30000001192092896	2442	2517	2517	2542	1460
8.949590556247447	8.949590556247449	0	0	2	0	-0.007336107005503578	0.4132197113908833	2417.134718145667	2492.134718145667	2492.134718145667	2517.134718145667	0.5853658318519592	0.6582278609275818	0.8269230723381042	0.49494948983192444	0.30000001192092896	2417	2492	2492	2517	1460
8.971678216092354	8.971677821352655	0	0	2	0	-0.007407662554463561	0.4195600999888285	2443.0986094542527	2518.0986094542527	2518.0986094542527	2543.0986094542527	0.6097561120986938	0.6582278609275818	0.8461538553237915	0.4848484992980957	0.30000001192092896	2443	2518	2518	2543	1460
8.984937522574178	8.98493712783448	0	0	2	0	-0.007458914215262068	0.4111315258594104	2408.583598394285	2483.583598394285	2483.583598394285	2508.583598394285	0.5853658318519592	0.6582278609275818	0.8269230723381042	0.4848484992980957	0.30000001192092896	2408	2483	2483	2508	1460
8.999594997069057	8.999594997069059	0	0	2	0	-0.007489721510659314	0.4111315258594104	2408.583598394285	2483.583598394285	2483.583598394285	2508.583598394285	0.5853658318519592	0.6582278609275818	0.8269230723381042	0.4848484992980957	0.30000001192092896	2408	2483	2483	2508	1460
9.017052360247344	9.017052754987043	0	0	2	0	-0.0075	0.40796696625667295	2395.6247268210755	2470.6247268210755	2470.6247268210755	2495.6247268210755	0.5853658318519592	0.6455696225166321	0.8269230723381042	0.4848484992980957	0.30000001192092896	2395	2470	2470	2495	1460
9.038402251595244	9.038401856855545	0	0	2	0	-0.007489721510659294	0.3966166598008831	2349.145221884616	2424.145221884616	2424.145221884616	2449.145221884616	0.5609756112098694	0.6329113841056824	0.8269230723381042	0.4747474789619446	0.30000001192092896	2349	2424	2424	2449	1460
9.05164340005092	9.051643005311222	0	0	2	0	-0.00745891421526203	0.3787216732963028	2275.86525214836	2350.86525214836	2350.86525214836	2375.86525214836	0.5609756112098694	0.594936728477478	0.807692289352417	0.4444444477558136	0.30000001192092896	2275	2350	2350	2375	1460
9.066813246674812	9.066813246674814	0	0	2	0	-0.007407662554463503	0.36017612459046866	2199.921230197969	2274.921230197969	2274.921230197969	2299.921230197969	0.5365853905677795	0.5696202516555786	0.7884615659713745	0.42424243688583374	0.30000001192092896	2199	2274	2274	2299	1460
9.083717184795418	9.083717579535117	0	0	2	0	-0.007336107005503502	0.3379883598536253	2109.0623336005956	2184.0623336005956	2184.0623336005956	2209.0623336005956	0.5121951103210449	0.5443037748336792	0.75	0.39393940567970276	0.30000001192092896	2109	2184	2184	2209	1460
9.105233656296196	9.105234051035895	0	0	2	0	-0.007244443697167961	0.3168124426199701	2022.3469525287776	2097.3469525287774	2097.3469525287774	2122.3469525287774	0.4878048896789551	0.5063291192054749	0.7307692170143127	0.3737373650074005	0.30000001192092896	2022	2097	2097	2122	1460
9.118370988211097	9.118370593471402	0	0	2	0	-0.007132923872213591	0.2879363876574246	1904.0995074571535	1979.0995074571535	1979.0995074571535	2004.0995074571535	0.4390243887901306	0.4683544337749481	0.7115384340286255	0.34343433380126953	0.30000001192092896	1904	1979	1979	2004	1460
9.133564913956615	9.133564519216916	0	0	2	0	-0.007001853198728941	0.2656435263824375	1812.8102405360814	1887.8102405360814	1887.8102405360814	1912.8102405360814	0.4146341383457184	0.4303797483444214	0.6730769276618958	0.3232323229312897	0.30000001192092896	1812	1887	1887	1912	1460
9.149592529945942	9.149592135206243	0	0	2	0	-0.006851590932319425	0.24389284386617227	1723.7411956319754	1798.7411956319754	1798.7411956319754	1823.7411956319754	0.39024388790130615	0.40506330132484436	0.6153846383094788	0.2929292917251587	0.30000001192092896	1723	1798	1798	1823	1460
9.171635978944586	9.171635978944584	0	0	2	0	-0.006682548931412667	0.2122599884589791	1594.2046527395194	1669.2046527395194	1669.2046527395194	1694.2046527395194	0.3658536672592163	0.3417721390724182	0.5384615659713745	0.2626262605190277	0.30000001192092896	1594	1669	1669	1694	1460
9.184920548767131	9.184920154027433	0	0	2	0	-0.006495190528383187	0.2122599884589791	1594.2046527395194	1669.2046527395194	1669.2046527395194	1694.2046527395194	0.3658536672592163	0.3417721390724182	0.5384615659713745	0.2626262605190277	0.30000001192092896	1594	1669	1669	1694	1460
9.199656181722368	9.19965618172237	0	0	2	0	-0.006290029259590567	0.18985074784580647	1502.4388124285774	1577.4388124285774	1577.4388124285774	1602.4388124285774	0.31707316637039185	0.3164556920528412	0.5192307829856873	0.24242424964904785	0.30000001192092896	1502	1577	1577	1602	1460
9.216791042566754	9.216791437306453	0	0	2	0	-0.006067627457811982	0.17266494138405108	1432.0629349676892	1507.0629349676892	1507.0629349676892	1532.0629349676892	0.2926829159259796	0.29113924503326416	0.48076921701431274	0.2222222238779068	0.30000001192092896	1432	1507	1507	1532	1460
9.238433830771143	9.238433436031444	0	0	2	0	-0.005828594710927147	0.14456589670928532	1316.9973470245234	1391.9973470245234	1391.9973470245234	1416.9973470245234	0.24390244483947754	0.2531645596027374	0.42307692766189575	0.19191919267177582	0.30000001192092896	1316	1391	1391	1416	1460
9.251670637090136	9.251670242350437	0	0	2	0	-0.005573586191080312	0.1310708430315648	1261.735102214258	1336.735102214258	1336.735102214258	1361.735102214258	0.2195121943950653	0.2278480976819992	0.42307692766189575	0.1818181872367859	0.30000001192092896	1261	1336	1336	1361	1460
9.26654679737814	9.266546402638442	0	0	2	0	-0.005303300858898952	0.12835133936264853	1250.5987346900456	1325.5987346900456	1325.5987346900456	1350.5987346900456	0.2195121943950653	0.2278480976819992	0.38461539149284363	0.17171716690063477	0.30000001192092896	1250	1325	1325	1350	1460
9.283550999382232	9.283550604642533	0	0	2	0	-0.005018479547691274	0.12436121959230562	1234.2591942304916	1309.2591942304916	1309.2591942304916	1334.2591942304916	0.2195121943950653	0.2151898741722107	0.36538460850715637	0.17171716690063477	0.30000001192092896	1234	1309	1309	1334	1460
9.305016944201569	9.30501654946187	0	0	2	0	-0.004719902932873609	0.11339941299676015	1189.3705962217327	1264.3705962217327	1264.3705962217327	1289.3705962217327	0.19512194395065308	0.20253165066242218	0.3461538553237915	0.16161616146564484	0.30000001192092896	1189	1264	1264	1289	1460
9.318341777473389	9.31834138273369	0	0	2	0	-0.004408389392193368	0.10936072790053064	1172.832180752673	1247.832180752673	1247.832180752673	1272.832180752673	0.19512194395065308	0.18987341225147247	0.3461538553237915	0.1515151560306549	0.30000001192092896	1172	1247	1247	1272	1460
9.333712941343656	9.333712941343654	0	0	2	0	-0.004084792762612514	0.10532204524006783	1156.2937752580779	1231.2937752580779	1231.2937752580779	1256.2937752580779	0.19512194395065308	0.17721518874168396	0.3461538553237915	0.14141413569450378	0.30000001192092896	1156	1231	1231	1256	1460
9.349558187592148	9.34955779285245	0	0	2	0	-0.0037499999999998025	0.09538005433814556	1115.581322514706	1190.581322514706	1190.581322514706	1215.581322514706	0.17073170840740204	0.16455696523189545	0.32692307233810425	0.14141413569450378	0.30000001192092896	1115	1190	1190	1215	1460
9.37166597916169	9.371665584421992	0	0	2	0	-0.003404928748046396	0.08388405614521677	1068.5052099146626	1143.5052099146626	1143.5052099146626	1168.5052099146626	0.1463414579629898	0.15189872682094574	0.3076923191547394	0.12121212482452393	0.30000001192092896	1068	1143	1143	1168	1460
9.384930811999297	9.384930811999299	0	0	2	0	-0.003050524823068289	0.08330130512828315	1066.1188445003195	1141.1188445003195	1141.1188445003195	1166.1188445003195	0.1463414579629898	0.15189872682094574	0.2884615361690521	0.12121212482452393	0.30000001192092896	1066	1141	1141	1166	1460
9.399656576462068	9.399656181722369	0	0	2	0	-0.002687759621589533	0.07887412323497045	1047.989534647204	1122.989534647204	1122.989534647204	1147.989534647204	0.1463414579629898	0.13924050331115723	0.26923078298568726	0.1111111119389534	0.30000001192092896	1047	1122	1122	1147	1460
9.416588541101284	9.416588146361585	0	0	2	0	-0.0023176274578118805	0.07570956735752332	1035.030678329058	1110.030678329058	1110.030678329058	1135.030678329058	0.1463414579629898	0.1265822798013687	0.26923078298568726	0.1111111119389534	0.30000001192092896	1035	1110	1110	1135	1460
9.43833593532585	9.43833554058615	0	0	2	0	-0.0019411428382686748	0.07502969145549065	1032.2465865102342	1107.2465865102342	1107.2465865102342	1132.2465865102342	0.1463414579629898	0.1265822798013687	0.26923078298568726	0.10101009905338287	0.30000001192092896	1032	1107	1107	1132	1460
9.451667479172546	9.451667084432847	0	0	2	0	-0.0015593376811329591	0.06528194900602102	992.3295811796561	1067.329581179656	1067.329581179656	1092.329581179656	0.12195122241973877	0.1139240488409996	0.25	0.10101009905338287	0.30000001192092896	992	1067	1067	1092	1460
9.466519560338924	9.466519165599225	0	0	2	0	-0.0011732584878014912	0.06465063616633415	989.7443551011384	1064.7443551011384	1064.7443551011384	1089.7443551011384	0.12195122241973877	0.1139240488409996	0.25	0.09090909361839294	0.30000001192092896	989	1064	1064	1089	1460
9.483524157082716	9.483523762343017	0	0	2	0	-0.0007839634745071568	0.060466266618556724	972.6093618029897	1047.6093618029897	1047.6093618029897	1072.6093618029897	0.12195122241973877	0.10126582533121109	0.23076923191547394	0.08080808073282242	0.30000001192092896	972	1047	1047	1072	1460
9.506254058417529	9.50625366367783	0	0	2	0	-0.0003925196718218313	0.056913208513482305	958.05958886271	1033.05958886271	1033.05958886271	1058.05958886271	0.12195122241973877	0.08860759437084198	0.21153846383094788	0.08080808073282242	0.30000001192092896	958	1033	1033	1058	1460
9.516616370250048	9.516616764989747	0	0	2	0	2.499161517667739e-16	0.056379020326244755	955.8720882359723	1030.8720882359723	1030.8720882359723	1055.8720882359723	0.12195122241973877	0.08860759437084198	0.21153846383094788	0.07070706784725189	0.30000001192092896	955	1030	1030	1055	1460
9.533557808642037	9.533557413902338	0	0	2	0	0.00039251967182233054	0.05603908252031792	954.4800429207019	1029.4800429207019	1029.4800429207019	1054.4800429207019	0.12195122241973877	0.08860759437084198	0.19230769574642181	0.07070706784725189	0.30000001192092896	954	1029	1029	1054	1460
9.549645425065577	9.549645425065576	0	0	2	0	0.0007839634745076539	0.05287452478022564	941.521178975024	1016.521178975024	1016.521178975024	1041.521178975024	0.12195122241973877	0.07594936341047287	0.19230769574642181	0.07070706784725189	0.30000001192092896	941	1016	1016	1041	1460
9.571685321406932	9.571685321406934	0	0	2	0	0.0011732584878019847	0.0459999616164497	913.3698428193616	988.3698428193616	988.3698428193616	1013.3698428193616	0.09756097197532654	0.07594936341047287	0.17307692766189575	0.06060606241226196	0.30000001192092896	913	988	988	1013	1460
9.584936338355082	9.584935943615383	0	0	2	0	0.001559337681133448	0.0459999616164497	913.3698428193616	988.3698428193616	988.3698428193616	1013.3698428193616	0.09756097197532654	0.07594936341047287	0.17307692766189575	0.06060606241226196	0.25	913	988	988	1013	1450
9.599520786005687	9.599519996526292	0	0	2	0	0.0019411428382691577	0.0459999616164497	913.3698428193616	988.3698428193616	988.3698428193616	1013.3698428193616	0.09756097197532654	0.07594936341047287	0.17307692766189575	0.06060606241226196	0.25	913	988	988	1013	1450
9.616539988118337	9.616539593378638	0	0	2	0	0.0023176274578123562	0.04570858633375807	912.1766610367393	987.1766610367393	987.1766610367393	1012.1766610367393	0.09756097197532654	0.07594936341047287	0.1538461595773697	0.06060606241226196	0.25	912	987	987	1012	1450
9.638342251161028	9.638341461681632	0	0	2	0	0.0026877596215899996	0.045320085823686435	910.585751447996	985.585751447996	985.585751447996	1010.585751447996	0.09756097197532654	0.07594936341047287	0.1538461595773697	0.05050504952669144	0.30000001192092896	910	985	985	1010	1460
9.65161576827201	9.65161537353231	0	0	2	0	0.0030505248230687457	0.045320085823686435	910.585751447996	985.585751447996	985.585751447996	1010.585751447996	0.09756097197532654	0.07594936341047287	0.1538461595773697	0.05050504952669144	0.30000001192092896	910	985	985	1010	1460
9.666849167987401	9.6668491679874	0	0	2	0	0.0034049287480468413	0.045320085823686435	910.585751447996	985.585751447996	985.585751447996	1010.585751447996	0.09756097197532654	0.07594936341047287	0.1538461595773697	0.05050504952669144	0.30000001192092896	910	985	985	1010	1460
9.683573499545062	9.683573104805363	0	0	2	0	0.0037500000000002353	0.04556289854732276	911.5800695512867	986.5800695512867	986.5800695512867	1011.5800695512867	0.09756097197532654	0.07594936341047287	0.17307692766189575	0.05050504952669144	0.25	911	986	986	1011	1450
9.704971943875911	9.704971549136213	0	0	2	0	0.004084792762612933	0.04239834266987563	898.6212132331407	973.6212132331407	973.6212132331407	998.6212132331407	0.09756097197532654	0.06329113990068436	0.17307692766189575	0.05050504952669144	0.25	898	973	973	998	1450
9.718231645097433	9.718231250357734	0	0	2	0	0.004408389392193772	0.04239834266987563	898.6212132331407	973.6212132331407	973.6212132331407	998.6212132331407	0.09756097197532654	0.06329113990068436	0.17307692766189575	0.05050504952669144	0.30000001192092896	898	973	973	998	1460
9.733542808533482	9.733542413793783	0	0	2	0	0.0047199029328739974	0.04239834266987563	898.6212132331407	973.6212132331407	973.6212132331407	998.6212132331407	0.09756097197532654	0.06329113990068436	0.17307692766189575	0.05050504952669144	0.30000001192092896	898	973	973	998	1460
9.750486220623966	9.750486220623964	0	0	2	0	0.005018479547691645	0.0459999616164497	913.3698428193616	988.3698428193616	988.3698428193616	1013.3698428193616	0.09756097197532654	0.07594936341047287	0.17307692766189575	0.06060606241226196	0.30000001192092896	913	988	988	1013	1460
9.771662031764706	9.771661242285306	0	0	2	0	0.005303300858899306	0.040193776150683425	889.5935133370486	964.5935133370486	964.5935133370486	989.5935133370486	0.0731707289814949	0.07594936341047287	0.19230769574642181	0.06060606241226196	0.30000001192092896	889	964	964	989	1460
9.784989628214415	9.784989233474716	0	0	2	0	0.005573586191080647	0.040193776150683425	889.5935133370486	964.5935133370486	964.5935133370486	989.5935133370486	0.0731707289814949	0.07594936341047287	0.19230769574642181	0.06060606241226196	0.30000001192092896	889	964	964	989	1460
9.799595391808758	9.79959499706906	0	0	2	0	0.005828594710927462	0.05378595326116081	945.2534786044536	1020.2534786044536	1020.2534786044536	1045.2534786044534	0.09756097197532654	0.10126582533121109	0.23076923191547394	0.07070706784725189	0.30000001192092896	945	1020	1020	1045	1460
9.816522224831889	9.81652183009219	0	0	2	0	0.006067627457812276	0.05729044694453478	959.6043802378699	1034.60438023787	1034.60438023787	1059.60438023787	0.09756097197532654	0.1139240488409996	0.25	0.07070706784725189	0.30000001192092896	959	1034	1034	1059	1460
9.838710148560285	9.838710148560287	0	0	2	0	0.006290029259590839	0.061086317989975214	975.1484721689485	1050.1484721689485	1050.1484721689485	1075.1484721689485	0.09756097197532654	0.1265822798013687	0.25	0.08080808073282242	0.30000001192092896	975	1050	1050	1075	1460
9.849507068801156	9.849506674061457	0	0	2	0	0.0064951905283834365	0.06463937453343804	989.6982387144287	1064.6982387144287	1064.6982387144287	1089.6982387144287	0.09756097197532654	0.13924050331115723	0.26923078298568726	0.08080808073282242	0.30000001192092896	989	1064	1064	1089	1460
9.866633640111871	9.866633245372173	0	0	2	0	0.006682548931412893	0.06531925043547071	992.4823305332525	1067.4823305332525	1067.4823305332525	1092.4823305332525	0.09756097197532654	0.13924050331115723	0.26923078298568726	0.09090909361839294	0.30000001192092896	992	1067	1067	1092	1460
9.883571920586267	9.883571525846568	0	0	2	0	0.006851590932319628	0.06848380631291784	1005.4411868513985	1080.4411868513985	1080.4411868513985	1105.4411868513985	0.09756097197532654	0.15189872682094574	0.26923078298568726	0.09090909361839294	0.30000001192092896	1005	1080	1080	1105	1460
9.904986943984465	9.904986549244766	0	0	2	0	0.0070018531987291206	0.07281386638718723	1023.1727828555318	1098.1727828555318	1098.1727828555318	1123.1727828555318	0.09756097197532654	0.16455696523189545	0.2884615361690521	0.10101009905338287	0.30000001192092896	1023	1098	1098	1123	1460
9.918281777039176	9.918281382299478	0	0	2	0	0.007132923872213745	0.0740764932308951	1028.3432397805154	1103.3432397805154	1103.3432397805154	1128.3432397805154	0.09756097197532654	0.16455696523189545	0.3076923191547394	0.1111111119389534	0.30000001192092896	1028	1103	1103	1128	1460
9.933571229791795	9.933570440312396	0	0	2	0	0.007244443697168091	0.07724104910834223	1041.3020960986614	1116.3020960986614	1116.3020960986614	1141.3020960986614	0.09756097197532654	0.17721518874168396	0.3076923191547394	0.1111111119389534	0.30000001192092896	1041	1116	1116	1141	1460
9.94977963656316	9.94978003130286	0	0	2	0	0.007336107005503606	0.08469836285342147	1071.8397958847609	1146.8397958847609	1146.8397958847609	1171.8397958847609	0.12195122241973877	0.17721518874168396	0.32692307233810425	0.12121212482452393	0.30000001192092896	1071	1146	1146	1171	1460
9.971651768532535	9.971651373792836	0	0	2	0	0.007407662554463582	0.0893197952412943	1090.7645615131	1165.7645615131	1165.7645615131	1190.7645615131	0.12195122241973877	0.18987341225147247	0.3461538553237915	0.13131313025951385	0.30000001192092896	1090	1165	1165	1190	1460
9.98494660158725	9.984946206847551	0	0	2	0	0.007458914215262083	0.096048666726546	1118.3192902452058	1193.3192902452058	1193.3192902452058	1218.3192902452058	0.1463414579629898	0.18987341225147247	0.36538460850715637	0.13131313025951385	0.30000001192092896	1118	1193	1193	1218	1460
9.999603681342432	9.99960368134243	0	0	2	0	0.00748972151065932	0.10013591430838154	1135.0565690928224	1210.0565690928224	1210.0565690928224	1235.0565690928224	0.1463414579629898	0.20253165066242218	0.36538460850715637	0.14141413569450378	0.30000001192092896	1135	1210	1210	1235	1460
10.016810384811997	10.016809990072298	0	0	2	0	0.0075	0.10466022140953601	1153.5836066720499	1228.5836066720499	1228.5836066720499	1253.5836066720499	0.1463414579629898	0.2151898741722107	0.4038461446762085	0.14141413569450378	0.30000001192092896	1153	1228	1228	1253	1460
10.03836711976205	10.038366725022351	0	0	2	0	0.007489721510659287	0.11751596891359595	1206.2278927011753	1281.2278927011753	1281.2278927011753	1306.2278927011753	0.17073170840740204	0.2278480976819992	0.4423076808452606	0.16161616146564484	0.30000001192092896	1206	1281	1281	1306	1460
10.05160155764285	10.051601162903152	0	0	2	0	0.007458914215262016	0.12789502547418508	1248.730129316788	1323.730129316788	1323.730129316788	1348.730129316788	0.19512194395065308	0.2405063360929489	0.4423076808452606	0.17171716690063477	0.30000001192092896	1248	1323	1323	1348	1460
10.066599692497775	10.066599297758076	0	0	2	0	0.007407662554463482	0.14123639849715786	1303.3630518458613	1378.3630518458613	1378.3630518458613	1403.3630518458613	0.2195121943950653	0.2531645596027374	0.48076921701431274	0.19191919267177582	0.30000001192092896	1303	1378	1378	1403	1460
10.08376455355927	10.083764158819571	0	0	2	0	0.007336107005503474	0.15878139808773994	1375.209825169295	1450.209825169295	1450.209825169295	1475.209825169295	0.26829269528388977	0.26582279801368713	0.5	0.20202019810676575	0.30000001192092896	1375	1450	1450	1475	1460
10.10500391779151	10.105003523051812	0	0	2	0	0.007244443697167927	0.1748016950650475	1440.8129412913695	1515.8129412913695	1515.8129412913695	1540.8129412913695	0.2926829159259796	0.29113924503326416	0.5192307829856873	0.2222222238779068	0.30000001192092896	1440	1515	1515	1540	1460
10.118243882028093	10.118243487288394	0	0	2	0	0.00713292387221355	0.18039437485880505	1463.7149650468068	1538.7149650468068	1538.7149650468068	1563.7149650468068	0.2926829159259796	0.3037974536418915	0.5384615659713745	0.23232322931289673	0.30000001192092896	1463	1538	1538	1563	1460
10.13366873049739	10.133668730497392	0	0	2	0	0.007001853198728894	0.19675461903776004	1530.7101649596275	1605.7101649596275	1605.7101649596275	1630.7101649596275	0.31707316637039185	0.3291139304637909	0.557692289352417	0.2525252401828766	0.30000001192092896	1530	1605	1605	1630	1460
10.149541213785099	10.1495412137851	0	0	2	0	0.00685159093231937	0.20868767624563178	1579.5760342258623	1654.5760342258623	1654.5760342258623	1679.5760342258623	0.3414634168148041	0.3417721390724182	0.5769230723381042	0.2626262605190277	0.30000001192092896	1579	1654	1654	1679	1460
10.171681374009943	10.171680979270244	0	0	2	0	0.006682548931412607	0.23897203520554022	1703.5904841666872	1778.5904841666872	1778.5904841666872	1803.5904841666872	0.39024388790130615	0.37974682450294495	0.6346153616905212	0.2929292917251587	0.30000001192092896	1703	1778	1778	1803	1460
10.184942259450562	10.184941864710863	0	0	2	0	0.00649519052838312	0.23897203520554022	1703.5904841666872	1778.5904841666872	1778.5904841666872	1803.5904841666872	0.39024388790130615	0.37974682450294495	0.6346153616905212	0.2929292917251587	0.30000001192092896	1703	1778	1778	1803	1460
10.19958789175448	10.199587891754481	0	0	2	0	0.006290029259590495	0.25610928366245833	1773.7675165977669	1848.7675165977669	1848.7675165977669	1873.7675165977669	0.4146341383457184	0.40506330132484436	0.6538461446762085	0.31313130259513855	0.30000001192092896	1773	1848	1848	1873	1460
10.21658025156761	10.216579856827911	0	0	2	0	0.006067627457811904	0.28312070538646594	1884.379288557578	1959.379288557578	1959.379288557578	1984.379288557578	0.4390243887901306	0.4556961953639984	0.692307710647583	0.34343433380126953	0.30000001192092896	1884	1959	1959	1984	1460
10.23833554058615	10.23833514584645	0	0	2	0	0.005828594710927064	0.3007921419673032	1956.7438213561065	2031.7438213561065	2031.7438213561065	2056.7438213561063	0.46341463923454285	0.4810126721858978	0.7115384340286255	0.3636363744735718	0.30000001192092896	1956	2031	2031	2056	1460
10.251597215506166	10.251597215506164	0	0	2	0	0.005573586191080225	0.3075503204061296	1984.4185620631008	2059.4185620631006	2059.4185620631006	2084.4185620631006	0.46341463923454285	0.49367088079452515	0.7307692170143127	0.3737373650074005	0.3499999940395355	1984	2059	2059	2084	1470
10.266594560881693	10.266594166141994	0	0	2	0	0.0053033008588988595	0.32366775958375493	2050.4194754954765	2125.4194754954765	2125.4194754954765	2150.4194754954765	0.4878048896789551	0.5189873576164246	0.7307692170143127	0.39393940567970276	0.30000001192092896	2050	2125	2125	2150	1460
10.283579815380243	10.283579420640544	0	0	2	0	0.005018479547691176	0.33671775087714195	2103.8591898418963	2178.8591898418963	2178.8591898418963	2203.8591898418963	0.5121951103210449	0.5316455960273743	0.75	0.4040403962135315	0.30000001192092896	2103	2178	2178	2203	1460
10.304989312422656	10.304988917682957	0	0	2	0	0.0047199029328735065	0.3497677482664585	2157.2989291511476	2232.2989291511476	2232.2989291511476	2257.2989291511476	0.5365853905677795	0.5443037748336792	0.75	0.42424243688583374	0.30000001192092896	2157	2232	2232	2257	1460
10.318252961041164	10.318252566301465	0	0	2	0	0.00440838939219326	0.36324355384825546	2212.482353008606	2287.482353008606	2287.482353008606	2312.482353008606	0.5365853905677795	0.5822784900665283	0.7692307829856873	0.4343434274196625	0.30000001192092896	2212	2287	2287	2312	1460
10.333654914607934	10.333654914607935	0	0	2	0	0.004084792762612402	0.37658492623804474	2267.115272944793	2342.115272944793	2342.115272944793	2367.115272944793	0.5609756112098694	0.594936728477478	0.7884615659713745	0.4444444477558136	0.30000001192092896	2267	2342	2342	2367	1460
10.349725162484727	10.349724767745029	0	0	2	0	0.003749999999999688	0.3817405375176586	2288.227501134812	2363.227501134812	2363.227501134812	2388.227501134812	0.5609756112098694	0.607594907283783	0.7884615659713745	0.4545454680919647	0.3499999940395355	2288	2363	2363	2388	1470
10.371866901668369	10.371866901668367	0	0	2	0	0.003404928748046278	0.3898291533817222	2321.3503830981526	2396.3503830981526	2396.3503830981526	2421.3503830981526	0.5853658318519592	0.607594907283783	0.7884615659713745	0.46464645862579346	0.3499999940395355	2321	2396	2396	2421	1470
10.38495568060032	10.384955285860622	0	0	2	0	0.0030505248230681685	0.3949847795624972	2342.462672308426	2417.462672308426	2417.462672308426	2442.462672308426	0.5853658318519592	0.6202531456947327	0.7884615659713745	0.4747474789619446	0.3499999940395355	2342	2417	2417	2442	1470
10.399605655040926	10.399605260301227	0	0	2	0	0.00268775962158941	0.39814933916523465	2355.421543881636	2430.421543881636	2430.421543881636	2455.421543881636	0.5853658318519592	0.6329113841056824	0.7884615659713745	0.4747474789619446	0.3499999940395355	2355	2430	2430	2455	1470
10.416813542729585	10.416813542729587	0	0	2	0	0.0023176274578117547	0.41173353225062215	2411.0488145662976	2486.0488145662976	2486.0488145662976	2511.0488145662976	0.6097561120986938	0.6455696225166321	0.807692289352417	0.4848484992980957	0.3499999940395355	2411	2486	2486	2511	1470
10.438320145737897	10.438319750998199	0	0	2	0	0.0019411428382685471	0.4169377148956084	2432.3599424975164	2507.3599424975164	2507.3599424975164	2532.3599424975164	0.6097561120986938	0.6582278609275818	0.807692289352417	0.49494948983192444	0.3499999940395355	2432	2507	2507	2532	1470
10.451634715777548	10.45163471577755	0	0	2	0	0.0015593376811328297	0.4169377148956084	2432.3599424975164	2507.3599424975164	2507.3599424975164	2532.3599424975164	0.6097561120986938	0.6582278609275818	0.807692289352417	0.49494948983192444	0.3499999940395355	2432	2507	2507	2532	1470
10.466618640003315	10.466618245263616	0	0	2	0	0.0011732584878013604	0.4169377148956084	2432.3599424975164	2507.3599424975164	2507.3599424975164	2532.3599424975164	0.6097561120986938	0.6582278609275818	0.807692289352417	0.49494948983192444	0.3499999940395355	2432	2507	2507	2532	1470
10.483618105131026	10.483618105131024	0	0	2	0	0.0007839634745070253	0.4169377148956084	2432.3599424975164	2507.3599424975164	2507.3599424975164	2532.3599424975164	0.6097561120986938	0.6582278609275818	0.807692289352417	0.49494948983192444	0.3499999940395355	2432	2507	2507	2532	1470
10.504917864537177	10.504917075057781	0	0	2	0	0.00039251967182169927	0.42303527005613084	2457.329430879856	2532.329430879856	2532.329430879856	2557.329430879856	0.6341463327407837	0.6582278609275818	0.807692289352417	0.49494948983192444	0.3499999940395355	2457	2532	2532	2557	1470
10.518178749977796	10.518178355238097	0	0	2	0	-3.8222442962243216e-16	0.42303527005613084	2457.329430879856	2532.329430879856	2532.329430879856	2557.329430879856	0.6341463327407837	0.6582278609275818	0.807692289352417	0.49494948983192444	0.3499999940395355	2457	2532	2532	2557	1470
10.53361070376167	10.533610309021972	0	0	2	0	-0.00039251967182246265	0.42619982965886827	2470.2883024530656	2545.2883024530656	2545.2883024530656	2570.2883024530656	0.6341463327407837	0.6708860993385315	0.807692289352417	0.49494948983192444	0.3499999940395355	2470	2545	2545	2570	1470
10.549632793395215	10.549632793395217	0	0	2	0	-0.0007839634745077855	0.42619982965886827	2470.2883024530656	2545.2883024530656	2545.2883024530656	2570.2883024530656	0.6341463327407837	0.6708860993385315	0.807692289352417	0.49494948983192444	0.3499999940395355	2470	2545	2545	2570	1470
10.571617031439043	10.571616636699344	0	0	2	0	-0.0011732584878021155	0.42619982965886827	2470.2883024530656	2545.2883024530656	2545.2883024530656	2570.2883024530656	0.6341463327407837	0.6708860993385315	0.807692289352417	0.49494948983192444	0.3499999940395355	2470	2545	2545	2570	1470
10.584894101207311	10.584893706467613	0	0	2	0	-0.0015593376811335773	0.42619982965886827	2470.2883024530656	2545.2883024530656	2545.2883024530656	2570.2883024530656	0.6341463327407837	0.6708860993385315	0.807692289352417	0.49494948983192444	0.3499999940395355	2470	2545	2545	2570	1470
10.60026092294089	10.600261317680589	0	0	2	0	-0.0019411428382692857	0.42857939621582686	2480.032627503811	2555.032627503811	2555.032627503811	2580.032627503811	0.6341463327407837	0.6708860993385315	0.8269230723381042	0.49494948983192444	0.3499999940395355	2480	2555	2555	2580	1470
10.616622093975682	10.616621699235983	0	0	2	0	-0.0023176274578124816	0.42857939621582686	2480.032627503811	2555.032627503811	2555.032627503811	2580.032627503811	0.6341463327407837	0.6708860993385315	0.8269230723381042	0.49494948983192444	0.3499999940395355	2480	2555	2555	2580	1470
10.63836159340627	10.638361198666571	0	0	2	0	-0.002687759621590123	0.42619982965886827	2470.2883024530656	2545.2883024530656	2545.2883024530656	2570.2883024530656	0.6341463327407837	0.6708860993385315	0.807692289352417	0.49494948983192444	0.3499999940395355	2470	2545	2545	2570	1470
10.651584189096106	10.651583794356407	0	0	2	0	-0.0030505248230688667	0.42857939621582686	2480.032627503811	2555.032627503811	2555.032627503811	2580.032627503811	0.6341463327407837	0.6708860993385315	0.8269230723381042	0.49494948983192444	0.3499999940395355	2480	2555	2555	2580	1470
10.666590613484704	10.666590218745005	0	0	2	0	-0.003404928748046959	0.42857939621582686	2480.032627503811	2555.032627503811	2555.032627503811	2580.032627503811	0.6341463327407837	0.6708860993385315	0.8269230723381042	0.49494948983192444	0.3499999940395355	2480	2555	2555	2580	1470
10.683746395533127	10.683746395533126	0	0	2	0	-0.0037500000000003494	0.42619982965886827	2470.2883024530656	2545.2883024530656	2545.2883024530656	2570.2883024530656	0.6341463327407837	0.6708860993385315	0.807692289352417	0.49494948983192444	0.3499999940395355	2470	2545	2545	2570	1470
10.704955364808562	10.704954970068863	0	0	2	0	-0.004084792762613043	0.42857939621582686	2480.032627503811	2555.032627503811	2555.032627503811	2580.032627503811	0.6341463327407837	0.6708860993385315	0.8269230723381042	0.49494948983192444	0.3499999940395355	2480	2555	2555	2580	1470
10.718372172430197	10.718371777690498	0	0	2	0	-0.004408389392193879	0.42857939621582686	2480.032627503811	2555.032627503811	2555.032627503811	2580.032627503811	0.6341463327407837	0.6708860993385315	0.8269230723381042	0.49494948983192444	0.3499999940395355	2480	2555	2555	2580	1470
10.73449373646783	10.734493736467831	0	0	2	0	-0.0047199029328741	0.42619982965886827	2470.2883024530656	2545.2883024530656	2545.2883024530656	2570.2883024530656	0.6341463327407837	0.6708860993385315	0.807692289352417	0.49494948983192444	0.3499999940395355	2470	2545	2545	2570	1470
10.749723978265632	10.74972437300533	0	0	2	0	-0.005018479547691743	0.42857939621582686	2480.032627503811	2555.032627503811	2555.032627503811	2580.032627503811	0.6341463327407837	0.6708860993385315	0.8269230723381042	0.49494948983192444	0.3499999940395355	2480	2555	2555	2580	1470
10.771654136970728	10.77165413697073	0	0	2	0	-0.0053033008588994	0.42857939621582686	2480.032627503811	2555.032627503811	2555.032627503811	2580.032627503811	0.6341463327407837	0.6708860993385315	0.8269230723381042	0.49494948983192444	0.3499999940395355	2480	2555	2555	2580	1470
10.784980154461646	10.784979759721947	0	0	2	0	-0.005573586191080736	0.42857939621582686	2480.032627503811	2555.032627503811	2555.032627503811	2580.032627503811	0.6341463327407837	0.6708860993385315	0.8269230723381042	0.49494948983192444	0.3499999940395355	2480	2555	2555	2580	1470
10.799735129662121	10.79973591914152	0	0	2	0	-0.0058285947109275454	0.42857939621582686	2480.032627503811	2555.032627503811	2555.032627503811	2580.032627503811	0.6341463327407837	0.6708860993385315	0.8269230723381042	0.49494948983192444	0.3499999940395355	2480	2555	2555	2580	1470
10.816603541209837	10.816603146470138	0	0	2	0	-0.006067627457812354	0.42857939621582686	2480.032627503811	2555.032627503811	2555.032627503811	2580.032627503811	0.6341463327407837	0.6708860993385315	0.8269230723381042	0.49494948983192444	0.3499999940395355	2480	2555	2555	2580	1470
10.838455541454575	10.838455541454577	0	0	2	0	-0.006290029259590911	0.42541483661308943	2467.0737559306012	2542.0737559306012	2542.0737559306012	2567.0737559306012	0.6341463327407837	0.6582278609275818	0.8269230723381042	0.49494948983192444	0.3499999940395355	2467	2542	2542	2567	1470
10.852163666973905	10.852163272234206	0	0	2	0	-0.006495190528383502	0.42099564701388204	2448.977174521847	2523.977174521847	2523.977174521847	2548.977174521847	0.6341463327407837	0.6582278609275818	0.807692289352417	0.4848484992980957	0.3499999940395355	2448	2523	2523	2548	1470
10.86653732362537	10.866537323625368	0	0	2	0	-0.006682548931412953	0.4148980918533596	2424.0076861395073	2499.0076861395073	2499.0076861395073	2524.0076861395073	0.6097561120986938	0.6582278609275818	0.807692289352417	0.4848484992980957	0.3499999940395355	2424	2499	2499	2524	1470
10.883688368797404	10.883688368797406	0	0	2	0	-0.006851590932319682	0.41173353225062215	2411.0488145662976	2486.0488145662976	2486.0488145662976	2511.0488145662976	0.6097561120986938	0.6455696225166321	0.807692289352417	0.4848484992980957	0.3499999940395355	2411	2486	2486	2511	1470
10.90505878660964	10.905058391869941	0	0	2	0	-0.007001853198729167	0.40969390319059684	2402.696533565494	2477.696533565494	2477.696533565494	2502.696533565494	0.6097561120986938	0.6455696225166321	0.807692289352417	0.4747474789619446	0.3499999940395355	2402	2477	2477	2502	1470
10.918337040597006	10.918336645857307	0	0	2	0	-0.007132923872213786	0.4044897145278341	2381.385380991481	2456.385380991481	2456.385380991481	2481.385380991481	0.6097561120986938	0.6329113841056824	0.807692289352417	0.46464645862579346	0.3499999940395355	2381	2456	2456	2481	1470
10.933626098609924	10.933625703870225	0	0	2	0	-0.007244443697168125	0.384905097120396	2301.1863727080217	2376.1863727080217	2376.1863727080217	2401.1863727080217	0.5609756112098694	0.6202531456947327	0.7884615659713745	0.4545454680919647	0.3499999940395355	2301	2376	2376	2401	1470
10.949596872082626	10.949596477342928	0	0	2	0	-0.007336107005503633	0.36324355384825546	2212.482353008606	2287.482353008606	2287.482353008606	2312.482353008606	0.5365853905677795	0.5822784900665283	0.7692307829856873	0.4343434274196625	0.3499999940395355	2212	2287	2287	2312	1470
10.971780848414035	10.971780453674336	0	0	2	0	-0.007407662554463602	0.3279199360637537	2067.832138181071	2142.832138181071	2142.832138181071	2167.832138181071	0.5121951103210449	0.5189873576164246	0.7307692170143127	0.38383838534355164	0.30000001192092896	2067	2142	2142	2167	1460
10.985021207390318	10.98502081265062	0	0	2	0	-0.007458914215262096	0.3279199360637537	2067.832138181071	2142.832138181071	2142.832138181071	2167.832138181071	0.5121951103210449	0.5189873576164246	0.7307692170143127	0.38383838534355164	0.30000001192092896	2067	2142	2142	2167	1460
10.999636839477127	10.999636839477128	0	0	2	0	-0.007489721510659327	0.30688970457840625	1981.7133402485736	2056.7133402485733	2056.7133402485733	2081.7133402485733	0.4878048896789551	0.4810126721858978	0.7115384340286255	0.3636363744735718	0.30000001192092896	1981	2056	2056	2081	1460
11.016534461762554	11.016534067022855	0	0	2	0	-0.0075	0.28270290214090776	1882.6683842670172	1957.6683842670172	1957.6683842670172	1982.6683842670172	0.46341463923454285	0.4430379867553711	0.6730769276618958	0.3333333432674408	0.3499999940395355	1882	1957	1957	1982	1470
11.03829014552079	11.038289750781091	0	0	2	0	-0.00748972151065928	0.23756372466069742	1697.823452485556	1772.823452485556	1772.823452485556	1797.823452485556	0.39024388790130615	0.37974682450294495	0.6153846383094788	0.2929292917251587	0.30000001192092896	1697	1772	1772	1797	1460
11.05157313638454	11.051572346905141	0	0	2	0	-0.007458914215262003	0.21940667638099276	1623.4703397801654	1698.4703397801654	1698.4703397801654	1723.4703397801654	0.3658536672592163	0.3544303774833679	0.5769230723381042	0.27272728085517883	0.30000001192092896	1623	1698	1698	1723	1460
11.066570481760067	11.066570087020368	0	0	2	0	-0.007407662554463461	0.21352261170113884	1599.3750949161636	1674.3750949161636	1674.3750949161636	1699.3750949161636	0.3658536672592163	0.3417721390724182	0.557692289352417	0.2626262605190277	0.30000001192092896	1599	1674	1674	1699	1460
11.083536788753076	11.083536394013377	0	0	2	0	-0.007336107005503446	0.20457112389705667	1562.718752358447	1637.718752358447	1637.718752358447	1662.718752358447	0.3658536672592163	0.3164556920528412	0.5384615659713745	0.2525252401828766	0.30000001192092896	1562	1637	1637	1662	1460
11.104914311879888	11.10491391714019	0	0	2	0	-0.007244443697167893	0.1927837508541721	1514.4494597478347	1589.4494597478347	1589.4494597478347	1614.4494597478347	0.3414634168148041	0.3037974536418915	0.5192307829856873	0.24242424964904785	0.30000001192092896	1514	1589	1589	1614	1460
11.118374540868388	11.118374146128689	0	0	2	0	-0.007132923872213509	0.17792894691228867	1453.619037605822	1528.619037605822	1528.619037605822	1553.619037605822	0.31707316637039185	0.27848100662231445	0.5	0.23232322931289673	0.30000001192092896	1453	1528	1528	1553	1460
11.133780836571844	11.133780836571843	0	0	2	0	-0.0070018531987288465	0.1652674544443432	1401.7702259495854	1476.7702259495854	1476.7702259495854	1501.7702259495854	0.2926829159259796	0.26582279801368713	0.4615384638309479	0.2222222238779068	0.30000001192092896	1401	1476	1476	1501	1460
11.149570819262507	11.149570424522809	0	0	2	0	-0.0068515909323193175	0.1477224621574431	1329.9234825347296	1404.9234825347296	1404.9234825347296	1429.9234825347296	0.24390244483947754	0.2531645596027374	0.4423076808452606	0.21212121844291687	0.30000001192092896	1329	1404	1404	1429	1460
11.171621373575729	11.17162097883603	0	0	2	0	-0.006682548931412546	0.13629427911726744	1283.1250729852102	1358.1250729852102	1358.1250729852102	1383.1250729852102	0.24390244483947754	0.2278480976819992	0.4038461446762085	0.1818181872367859	0.30000001192092896	1283	1358	1358	1383	1460
11.18488146953695	11.184881469536952	0	0	2	0	-0.006495190528383055	0.12202222760775427	1224.6810220537536	1299.6810220537536	1299.6810220537536	1324.6810220537536	0.2195121943950653	0.20253165066242218	0.38461539149284363	0.17171716690063477	0.30000001192092896	1224	1299	1299	1324	1460
11.19965499750327	11.199654602763575	0	0	2	0	-0.006290029259590423	0.11710941613302295	1204.563059064729	1279.563059064729	1279.563059064729	1304.563059064729	0.2195121943950653	0.18987341225147247	0.36538460850715637	0.16161616146564484	0.30000001192092896	1204	1279	1279	1304	1460
11.216766963445131	11.21676696344513	0	0	2	0	-0.0060676274578118266	0.10619617202308351	1159.873324434527	1234.873324434527	1234.873324434527	1259.873324434527	0.19512194395065308	0.17721518874168396	0.3461538553237915	0.1515151560306549	0.30000001192092896	1159	1234	1234	1259	1460
11.238310277245429	11.23830988250573	0	0	2	0	-0.005828594710926981	0.10147761322395832	1140.5508261521093	1215.5508261521093	1215.5508261521093	1240.5508261521093	0.19512194395065308	0.16455696523189545	0.32692307233810425	0.14141413569450378	0.30000001192092896	1140	1215	1215	1240	1460
11.251680505582605	11.251680110842907	0	0	2	0	-0.005573586191080136	0.09153561965036316	1099.8383624682372	1174.8383624682372	1174.8383624682372	1199.8383624682372	0.17073170840740204	0.15189872682094574	0.3076923191547394	0.14141413569450378	0.30000001192092896	1099	1174	1174	1199	1460
11.267498514791885	11.267498909531584	0	0	2	0	-0.005303300858898766	0.08623431186193908	1078.1295070746405	1153.1295070746405	1153.1295070746405	1178.1295070746405	0.17073170840740204	0.13924050331115723	0.2884615361690521	0.12121212482452393	0.30000001192092896	1078	1153	1153	1178	1460
11.28361889461042	11.283618499870725	0	0	2	0	-0.005018479547691077	0.08013674925083603	1053.1599881821735	1128.1599881821735	1128.1599881821735	1153.1599881821735	0.1463414579629898	0.13924050331115723	0.2884615361690521	0.12121212482452393	0.30000001192092896	1053	1128	1128	1153	1460
11.305973793231399	11.3059737932314	0	0	2	0	-0.004719902932873403	0.07570956735752332	1035.030678329058	1110.030678329058	1110.030678329058	1135.030678329058	0.1463414579629898	0.1265822798013687	0.26923078298568726	0.1111111119389534	0.30000001192092896	1035	1110	1110	1135	1460
11.316555185596737	11.316554790857039	0	0	2	0	-0.004408389392193153	0.07137950789183378	1017.2990848170593	1092.2990848170593	1092.2990848170593	1117.2990848170593	0.1463414579629898	0.1139240488409996	0.25	0.10101009905338287	0.30000001192092896	1017	1092	1092	1117	1460
11.333643072416972	11.33364307241697	0	0	2	0	-0.004084792762612291	0.061486080288887024	976.7854987829924	1051.7854987829924	1051.7854987829924	1076.7854987829924	0.12195122241973877	0.10126582533121109	0.25	0.09090909361839294	0.30000001192092896	976	1051	1051	1076	1460
11.34963397761431	11.349633582874615	0	0	2	0	-0.0037499999999995736	0.060466266618556724	972.6093618029897	1047.6093618029897	1047.6093618029897	1072.6093618029897	0.12195122241973877	0.10126582533121109	0.23076923191547394	0.08080808073282242	0.30000001192092896	972	1047	1047	1072	1460
11.371723216418015	11.371722821678317	0	0	2	0	-0.00340492874804616	0.06007776625357458	971.0184528083879	1046.0184528083878	1046.0184528083878	1071.0184528083878	0.12195122241973877	0.10126582533121109	0.21153846383094788	0.08080808073282242	0.30000001192092896	971	1046	1046	1071	1460
11.384860943072614	11.384860548332915	0	0	2	0	-0.0030505248230680475	0.06007776625357458	971.0184528083879	1046.0184528083878	1046.0184528083878	1071.0184528083878	0.12195122241973877	0.10126582533121109	0.21153846383094788	0.08080808073282242	0.30000001192092896	971	1046	1046	1071	1460
11.399693681993753	11.399693681993751	0	0	2	0	-0.002687759621589286	0.05954357806633703	968.8309521816502	1043.8309521816502	1043.8309521816502	1068.8309521816502	0.12195122241973877	0.10126582533121109	0.21153846383094788	0.07070706784725189	0.30000001192092896	968	1043	1043	1068	1460
11.416545119734419	11.416544330255023	0	0	2	0	-0.0023176274578116285	0.05954357806633703	968.8309521816502	1043.8309521816502	1043.8309521816502	1068.8309521816502	0.12195122241973877	0.10126582533121109	0.21153846383094788	0.07070706784725189	0.30000001192092896	968	1043	1043	1068	1460
11.438240013579048	11.438239618839349	0	0	2	0	-0.0019411428382684192	0.05900939027312058	966.6434531684288	1041.6434531684288	1041.6434531684288	1066.6434531684288	0.12195122241973877	0.10126582533121109	0.21153846383094788	0.06060606241226196	0.30000001192092896	966	1041	1041	1066	1460
11.45156642580966	11.45156603106996	0	0	2	0	-0.0015593376811327004	0.058718014990428946	965.4502713858066	1040.4502713858064	1040.4502713858064	1065.4502713858064	0.12195122241973877	0.10126582533121109	0.19230769574642181	0.06060606241226196	0.30000001192092896	965	1040	1040	1065	1460
11.466583902909825	11.466583508170126	0	0	2	0	-0.0011732584878012297	0.05555345725033667	952.4914074401287	1027.4914074401286	1027.4914074401286	1052.4914074401286	0.12195122241973877	0.08860759437084198	0.19230769574642181	0.06060606241226196	0.30000001192092896	952	1027	1027	1052	1460
11.483530867657596	11.483530472917897	0	0	2	0	-0.0007839634745068937	0.05555345725033667	952.4914074401287	1027.4914074401286	1027.4914074401286	1052.4914074401286	0.12195122241973877	0.08860759437084198	0.19230769574642181	0.06060606241226196	0.30000001192092896	952	1027	1027	1052	1460
11.504842469254712	11.504842074515013	0	0	2	0	-0.0003925196718215671	0.05555345725033667	952.4914074401287	1027.4914074401286	1027.4914074401286	1052.4914074401286	0.12195122241973877	0.08860759437084198	0.19230769574642181	0.06060606241226196	0.30000001192092896	952	1027	1027	1052	1460
11.518118354803885	11.518117960064187	0	0	2	0	5.145327074780904e-16	0.05506783162215442	950.5027704927223	1025.5027704927224	1025.5027704927224	1050.5027704927224	0.12195122241973877	0.08860759437084198	0.19230769574642181	0.05050504952669144	0.30000001192092896	950	1025	1025	1050	1460
11.53367583581197	11.533675835811971	0	0	2	0	0.00039251967182259476	0.05506783162215442	950.5027704927223	1025.5027704927224	1025.5027704927224	1050.5027704927224	0.12195122241973877	0.08860759437084198	0.19230769574642181	0.05050504952669144	0.30000001192092896	950	1025	1025	1050	1460
11.549596477342927	11.549596477342929	0	0	2	0	0.0007839634745079172	0.05506783162215442	950.5027704927223	1025.5027704927224	1025.5027704927224	1050.5027704927224	0.12195122241973877	0.08860759437084198	0.19230769574642181	0.05050504952669144	0.30000001192092896	950	1025	1025	1050	1460
11.571638742122477	11.571638347382779	0	0	2	0	0.0011732584878022462	0.057989576638610374	962.4673163351094	1037.4673163351094	1037.4673163351094	1062.4673163351094	0.12195122241973877	0.10126582533121109	0.17307692766189575	0.05050504952669144	0.30000001192092896	962	1037	1037	1062	1460
11.584831337595208	11.58483094285551	0	0	2	0	0.001559337681133707	0.054825018898518096	949.5084523894316	1024.5084523894316	1024.5084523894316	1049.5084523894316	0.12195122241973877	0.08860759437084198	0.17307692766189575	0.05050504952669144	0.30000001192092896	949	1024	1024	1049	1460
11.59965223432538	11.59965183958568	0	0	2	0	0.0019411428382694134	0.04872745628741504	924.5389334969645	999.5389334969645	999.5389334969645	1024.5389334969645	0.09756097197532654	0.08860759437084198	0.17307692766189575	0.05050504952669144	0.30000001192092896	924	999	999	1024	1460
11.616929596201025	11.616929596201027	0	0	2	0	0.0023176274578126073	0.04872745628741504	924.5389334969645	999.5389334969645	999.5389334969645	1024.5389334969645	0.09756097197532654	0.08860759437084198	0.17307692766189575	0.05050504952669144	0.30000001192092896	924	999	999	1024	1460
11.6383197509982	11.638319356258501	0	0	2	0	0.0026877596215902464	0.04872745628741504	924.5389334969645	999.5389334969645	999.5389334969645	1024.5389334969645	0.09756097197532654	0.08860759437084198	0.17307692766189575	0.05050504952669144	0.30000001192092896	924	999	999	1024	1460
11.651599583944357	11.651599189204658	0	0	2	0	0.0030505248230689877	0.048970269011051365	925.5332516002553	1000.5332516002553	1000.5332516002553	1025.5332516002554	0.09756097197532654	0.08860759437084198	0.19230769574642181	0.05050504952669144	0.30000001192092896	925	1000	1000	1025	1460
11.666840088974329	11.666840088974327	0	0	2	0	0.0034049287480470767	0.04872745628741504	924.5389334969645	999.5389334969645	999.5389334969645	1024.5389334969645	0.09756097197532654	0.08860759437084198	0.17307692766189575	0.05050504952669144	0.30000001192092896	924	999	999	1024	1460
11.683637447376263	11.683637447376265	0	0	2	0	0.0037500000000004643	0.04872745628741504	924.5389334969645	999.5389334969645	999.5389334969645	1024.5389334969645	0.09756097197532654	0.08860759437084198	0.17307692766189575	0.05050504952669144	0.30000001192092896	924	999	999	1024	1460
11.704999180915124	11.704998786175429	0	0	2	0	0.004084792762613155	0.048970269011051365	925.5332516002553	1000.5332516002553	1000.5332516002553	1025.5332516002554	0.09756097197532654	0.08860759437084198	0.19230769574642181	0.05050504952669144	0.30000001192092896	925	1000	1000	1025	1460
11.718211513372793	11.718211118633095	0	0	2	0	0.004408389392193986	0.04872745628741504	924.5389334969645	999.5389334969645	999.5389334969645	1024.5389334969645	0.09756097197532654	0.08860759437084198	0.17307692766189575	0.05050504952669144	0.30000001192092896	924	999	999	1024	1460
11.733836494869372	11.733836889609071	0	0	2	0	0.004719902932874203	0.04872745628741504	924.5389334969645	999.5389334969645	999.5389334969645	1024.5389334969645	0.09756097197532654	0.08860759437084198	0.17307692766189575	0.05050504952669144	0.30000001192092896	924	999	999	1024	1460
11.750154639276996	11.750155034016695	0	0	2	0	0.005018479547691842	0.04872745628741504	924.5389334969645	999.5389334969645	999.5389334969645	1024.5389334969645	0.09756097197532654	0.08860759437084198	0.17307692766189575	0.05050504952669144	0.30000001192092896	924	999	999	1024	1460
11.771560188922422	11.771559794182723	0	0	2	0	0.005303300858899494	0.04872745628741504	924.5389334969645	999.5389334969645	999.5389334969645	1024.5389334969645	0.09756097197532654	0.08860759437084198	0.17307692766189575	0.05050504952669144	0.30000001192092896	924	999	999	1024	1460
11.784925285643514	11.784924890903815	0	0	2	0	0.005573586191080825	0.04580571127095909	912.5743876545774	987.5743876545774	987.5743876545774	1012.5743876545774	0.09756097197532654	0.07594936341047287	0.19230769574642181	0.05050504952669144	0.30000001192092896	912	987	987	1012	1460
11.799581575919301	11.799581181179603	0	0	2	0	0.005828594710927629	0.04580571127095909	912.5743876545774	987.5743876545774	987.5743876545774	1012.5743876545774	0.09756097197532654	0.07594936341047287	0.19230769574642181	0.05050504952669144	0.30000001192092896	912	987	987	1012	1460
11.817013281017164	11.817013281017166	0	0	2	0	0.006067627457812431	0.048970269011051365	925.5332516002553	1000.5332516002553	1000.5332516002553	1025.5332516002554	0.09756097197532654	0.08860759437084198	0.19230769574642181	0.05050504952669144	0.30000001192092896	925	1000	1000	1025	1460
11.838301198232354	11.838300803492656	0	0	2	0	0.006290029259590983	0.046048523994595414	913.5687057578682	988.5687057578682	988.5687057578682	1013.5687057578682	0.09756097197532654	0.07594936341047287	0.21153846383094788	0.05050504952669144	0.30000001192092896	913	988	988	1013	1460
11.851688400376581	11.851688005636882	0	0	2	0	0.006495190528383569	0.04921308173468769	926.5275697035461	1001.5275697035461	1001.5275697035461	1026.527569703546	0.09756097197532654	0.08860759437084198	0.21153846383094788	0.05050504952669144	0.30000001192092896	926	1001	1001	1026	1460
11.866738640871745	11.866738246132046	0	0	2	0	0.006682548931413013	0.04945589445832402	927.5218878068368	1002.5218878068368	1002.5218878068368	1027.5218878068367	0.09756097197532654	0.08860759437084198	0.23076923191547394	0.05050504952669144	0.30000001192092896	927	1002	1002	1027	1460
11.883727053287885	11.883727053287886	0	0	2	0	0.006851590932319736	0.05349457822740078	944.0602978412062	1019.0602978412062	1019.0602978412062	1044.0602978412062	0.09756097197532654	0.10126582533121109	0.25	0.06060606241226196	0.30000001192092896	944	1019	1019	1044	1460
11.905054839212653	11.905054444472954	0	0	2	0	0.007001853198729215	0.05665913410484791	957.0191541593522	1032.0191541593522	1032.0191541593522	1057.0191541593522	0.09756097197532654	0.1139240488409996	0.25	0.06060606241226196	0.30000001192092896	957	1032	1032	1057	1460
11.918290461312548	11.91829006657285	0	0	2	0	0.0071329238722138266	0.06079494275395825	973.955290577459	1048.955290577459	1048.955290577459	1073.955290577459	0.09756097197532654	0.1265822798013687	0.26923078298568726	0.07070706784725189	0.30000001192092896	973	1048	1048	1073	1460
11.933630835486309	11.93363083548631	0	0	2	0	0.00724444369716816	0.06395949863140538	986.914146895605	1061.914146895605	1061.914146895605	1086.914146895605	0.09756097197532654	0.13924050331115723	0.26923078298568726	0.07070706784725189	0.30000001192092896	986	1061	1061	1086	1460
11.949622924902748	11.949622135423349	0	0	2	0	0.007336107005503661	0.06819243047483375	1004.2480027944442	1079.2480027944443	1079.2480027944443	1104.2480027944443	0.09756097197532654	0.15189872682094574	0.2884615361690521	0.08080808073282242	0.30000001192092896	1004	1079	1079	1104	1460
11.971655715929522	11.971654926450126	0	0	2	0	0.007407662554463622	0.07501843150939558	1032.200477030975	1107.200477030975	1107.200477030975	1132.200477030975	0.12195122241973877	0.15189872682094574	0.2884615361690521	0.09090909361839294	0.30000001192092896	1032	1107	1107	1132	1460
11.984922522465624	11.984922127725925	0	0	2	0	0.00745891421526211	0.07501843150939558	1032.200477030975	1107.200477030975	1107.200477030975	1132.200477030975	0.12195122241973877	0.15189872682094574	0.2884615361690521	0.09090909361839294	0.30000001192092896	1032	1107	1107	1132	1460
11.999602102383637	11.999601707643938	0	0	2	0	0.007489721510659335	0.08017405584199816	1053.3127586729825	1128.3127586729825	1128.3127586729825	1153.3127586729825	0.12195122241973877	0.16455696523189545	0.3076923191547394	0.1111111119389534	0.30000001192092896	1053	1128	1128	1153	1460
12.016622883455078	12.01662248871538	0	0	2	0	0.0075	0.08469836285342147	1071.8397958847609	1146.8397958847609	1146.8397958847609	1171.8397958847609	0.12195122241973877	0.17721518874168396	0.32692307233810425	0.12121212482452393	0.30000001192092896	1071	1146	1146	1171	1460
12.03828343494591	12.038283040206212	0	0	2	0	0.007489721510659273	0.09454322863361497	1112.1545212546534	1187.1545212546534	1187.1545212546534	1212.1545212546534	0.1463414579629898	0.18987341225147247	0.3461538553237915	0.12121212482452393	0.30000001192092896	1112	1187	1187	1212	1460
12.051634321037849	12.05163392629815	0	0	2	0	0.0074589142152619884	0.09541735412710706	1115.7340651505033	1190.7340651505033	1190.7340651505033	1215.7340651505033	0.1463414579629898	0.18987341225147247	0.3461538553237915	0.13131313025951385	0.30000001192092896	1115	1190	1190	1215	1460
12.066525876174104	12.066525481434406	0	0	2	0	0.00740766255446344	0.10691335305814698	1162.8101807731118	1237.8101807731118	1237.8101807731118	1262.8101807731118	0.17073170840740204	0.20253165066242218	0.38461539149284363	0.14141413569450378	0.30000001192092896	1162	1237	1237	1262	1460
12.083611394556144	12.083610999816445	0	0	2	0	0.0073361070055034195	0.1186035962076315	1210.681726470251	1285.681726470251	1285.681726470251	1310.681726470251	0.19512194395065308	0.2151898741722107	0.42307692766189575	0.1515151560306549	0.30000001192092896	1210	1285	1285	1310	1460
12.104911943441696	12.104911548701997	0	0	2	0	0.007244443697167859	0.13914821020789914	1294.811920801347	1369.811920801347	1369.811920801347	1394.811920801347	0.2195121943950653	0.2531645596027374	0.4615384638309479	0.1818181872367859	0.30000001192092896	1294	1369	1369	1394	1460
12.118181907895387	12.118181118415988	0	0	2	0	0.007132923872213468	0.15142120979726315	1345.0698541197926	1420.0698541197926	1420.0698541197926	1445.0698541197926	0.24390244483947754	0.26582279801368713	0.5	0.19191919267177582	0.30000001192092896	1345	1420	1420	1445	1460
12.133757546929616	12.133757152189917	0	0	2	0	0.007001853198728799	0.16291720188702596	1392.1459417273713	1467.1459417273713	1467.1459417273713	1492.1459417273713	0.26829269528388977	0.27848100662231445	0.5192307829856873	0.20202019810676575	0.30000001192092896	1392	1467	1467	1492	1460
12.149699504404307	12.149699504404309	0	0	2	0	0.006851590932319263	0.17903462405770254	1458.1467855162919	1533.1467855162919	1533.1467855162919	1558.1467855162919	0.2926829159259796	0.3037974536418915	0.5384615659713745	0.2222222238779068	0.30000001192092896	1458	1533	1533	1558	1460
12.171658084367717	12.171657689628018	0	0	2	0	0.006682548931412486	0.19077343301212224	1506.2172081846406	1581.2172081846406	1581.2172081846406	1606.2172081846406	0.31707316637039185	0.3164556920528412	0.557692289352417	0.23232322931289673	0.30000001192092896	1506	1581	1581	1606	1460
12.185025154787304	12.185024760047606	0	0	2	0	0.006495190528382989	0.2072307983241113	1573.6101191372359	1648.6101191372359	1648.6101191372359	1673.6101191372359	0.3414634168148041	0.3417721390724182	0.5769230723381042	0.2525252401828766	0.3499999940395355	1573	1648	1648	1673	1470
12.199595391808757	12.199595391808758	0	0	2	0	0.00629002925959035	0.21921242561506826	1622.6748828937045	1697.6748828937045	1697.6748828937045	1722.6748828937045	0.3658536672592163	0.3544303774833679	0.5961538553237915	0.2626262605190277	0.30000001192092896	1622	1697	1697	1722	1460
12.216809200592898	12.216809595332597	0	0	2	0	0.0060676274578117485	0.22519361555993145	1647.1678557179193	1722.1678557179193	1722.1678557179193	1747.1678557179193	0.3658536672592163	0.3670886158943176	0.6153846383094788	0.27272728085517883	0.30000001192092896	1647	1722	1722	1747	1460
12.238529357778248	12.238529357778246	0	0	2	0	0.0058285947109268975	0.24213659480827765	1716.549355739897	1791.549355739897	1791.549355739897	1816.549355739897	0.39024388790130615	0.39240506291389465	0.6346153616905212	0.2929292917251587	0.3499999940395355	1716	1791	1791	1816	1470
12.249553253345912	12.249552463866516	0	0	2	0	0.005573586191080047	0.24213659480827765	1716.549355739897	1791.549355739897	1791.549355739897	1816.549355739897	0.39024388790130615	0.39240506291389465	0.6346153616905212	0.2929292917251587	0.3499999940395355	1716	1791	1791	1816	1470
12.26658153447163	12.266581139731931	0	0	2	0	0.005303300858898672	0.26394383544891076	1805.8500061632897	1880.8500061632897	1880.8500061632897	1905.8500061632897	0.4146341383457184	0.4303797483444214	0.6730769276618958	0.31313130259513855	0.30000001192092896	1805	1880	1880	1905	1460
12.283635078938072	12.283634684198374	0	0	2	0	0.005018479547690979	0.27820790482637214	1864.261370263994	1939.261370263994	1939.261370263994	1964.261370263994	0.4390243887901306	0.4430379867553711	0.692307710647583	0.3333333432674408	0.3499999940395355	1864	1939	1939	1964	1470
12.304958522726153	12.304958127986454	0	0	2	0	0.004719902932873301	0.2923828276003064	1922.3076790232549	1997.3076790232549	1997.3076790232549	2022.3076790232549	0.46341463923454285	0.4683544337749481	0.692307710647583	0.34343433380126953	0.3499999940395355	1922	1997	1997	2022	1470
12.318158618253157	12.318158223513459	0	0	2	0	0.004408389392193047	0.2989953259192841	1949.3858596394684	2024.3858596394684	2024.3858596394684	2049.3858596394684	0.46341463923454285	0.4810126721858978	0.7115384340286255	0.35353535413742065	0.3499999940395355	1949	2024	2024	2049	1470
12.333667546278296	12.333667546278297	0	0	2	0	0.004084792762612181	0.30570494717026087	1976.8617586622183	2051.8617586622186	2051.8617586622186	2076.8617586622186	0.46341463923454285	0.49367088079452515	0.7307692170143127	0.3636363744735718	0.3499999940395355	1976	2051	2051	2076	1470
12.34964463558618	12.349644240846482	0	0	2	0	0.0037499999999994586	0.3168124426199701	2022.3469525287776	2097.3469525287774	2097.3469525287774	2122.3469525287774	0.4878048896789551	0.5063291192054749	0.7307692170143127	0.3737373650074005	0.3499999940395355	2022	2097	2097	2122	1470
12.371590189139528	12.37158979439983	0	0	2	0	0.003404928748046042	0.3379883598536253	2109.0623336005956	2184.0623336005956	2184.0623336005956	2209.0623336005956	0.5121951103210449	0.5443037748336792	0.75	0.39393940567970276	0.3499999940395355	2109	2184	2184	2209	1470
12.384832521814303	12.384832127074604	0	0	2	0	0.0030505248230679265	0.3379883598536253	2109.0623336005956	2184.0623336005956	2184.0623336005956	2209.0623336005956	0.5121951103210449	0.5443037748336792	0.75	0.39393940567970276	0.3499999940395355	2109	2184	2184	2209	1470
12.399621444628877	12.399621049889179	0	0	2	0	0.0026877596215891626	0.3510383665561676	2162.5021110475063	2237.5021110475063	2237.5021110475063	2262.5021110475063	0.5365853905677795	0.5569620132446289	0.75	0.4141414165496826	0.3499999940395355	2162	2237	2237	2262	1470
12.416600383292248	12.41659998855255	0	0	2	0	0.0023176274578115027	0.3642340511917235	2216.538439630108	2291.538439630108	2291.538439630108	2316.538439630108	0.5609756112098694	0.5696202516555786	0.7692307829856873	0.42424243688583374	0.3499999940395355	2216	2291	2291	2316	1470
12.43830909302633	12.438308698286631	0	0	2	0	0.0019411428382682915	0.37250566861151535	2250.410712964155	2325.410712964155	2325.410712964155	2350.410712964155	0.5609756112098694	0.594936728477478	0.7692307829856873	0.4343434274196625	0.3499999940395355	2250	2325	2325	2350	1470
12.451603926081045	12.451603531341346	0	0	2	0	0.001559337681132571	0.37974947093962097	2280.074083497748	2355.074083497748	2355.074083497748	2380.074083497748	0.5609756112098694	0.607594907283783	0.7884615659713745	0.4444444477558136	0.3499999940395355	2280	2355	2355	2380	1470
12.466583113430428	12.466582718690729	0	0	2	0	0.0011732584878010991	0.39100265228091846	2326.155861090361	2401.155861090361	2401.155861090361	2426.155861090361	0.5853658318519592	0.6202531456947327	0.7884615659713745	0.4545454680919647	0.3499999940395355	2326	2401	2401	2426	1470
12.483680474003432	12.48368047400343	0	0	2	0	0.0007839634745067622	0.39615827258719705	2347.268126244572	2422.268126244572	2422.268126244572	2447.268126244572	0.5853658318519592	0.6329113841056824	0.7884615659713745	0.46464645862579346	0.3499999940395355	2347	2422	2422	2447	1470
12.504878785307	12.5048783905673	0	0	2	0	0.000392519671821435	0.40969390319059684	2402.696533565494	2477.696533565494	2477.696533565494	2502.696533565494	0.6097561120986938	0.6455696225166321	0.807692289352417	0.4747474789619446	0.3499999940395355	2402	2477	2477	2502	1470
12.51812624959786	12.51812585485816	0	0	2	0	-6.468409853337487e-16	0.40969390319059684	2402.696533565494	2477.696533565494	2477.696533565494	2502.696533565494	0.6097561120986938	0.6455696225166321	0.807692289352417	0.4747474789619446	0.3499999940395355	2402	2477	2477	2502	1470
12.533670704195885	12.533670704195886	0	0	2	0	-0.00039251967182272687	0.4148980918533596	2424.0076861395073	2499.0076861395073	2499.0076861395073	2524.0076861395073	0.6097561120986938	0.6582278609275818	0.807692289352417	0.4848484992980957	0.3499999940395355	2424	2499	2499	2524	1470
12.550062664927182	12.550063059666881	0	0	2	0	-0.0007839634745080487	0.418062651456097	2436.966557712717	2511.966557712717	2511.966557712717	2536.966557712717	0.6097561120986938	0.6708860993385315	0.807692289352417	0.4848484992980957	0.3499999940395355	2436	2511	2511	2536	1470
12.571829401396982	12.571829006657287	0	0	2	0	-0.0011732584878023768	0.4224818410553044	2455.0631391214715	2530.0631391214715	2530.0631391214715	2555.0631391214715	0.6097561120986938	0.6708860993385315	0.8269230723381042	0.49494948983192444	0.3499999940395355	2455	2530	2530	2555	1470
12.58497581232496	12.58497541758526	0	0	2	0	-0.0015593376811338364	0.42857939621582686	2480.032627503811	2555.032627503811	2555.032627503811	2580.032627503811	0.6341463327407837	0.6708860993385315	0.8269230723381042	0.49494948983192444	0.3499999940395355	2480	2555	2555	2580	1470
12.599570917947432	12.599570523207733	0	0	2	0	-0.0019411428382695413	0.42857939621582686	2480.032627503811	2555.032627503811	2555.032627503811	2580.032627503811	0.6341463327407837	0.6708860993385315	0.8269230723381042	0.49494948983192444	0.3499999940395355	2480	2555	2555	2580	1470
12.616616567619896	12.616616172880198	0	0	2	0	-0.002317627457812733	0.42857939621582686	2480.032627503811	2555.032627503811	2555.032627503811	2580.032627503811	0.6341463327407837	0.6708860993385315	0.8269230723381042	0.49494948983192444	0.3499999940395355	2480	2555	2555	2580	1470
12.6382877770826	12.6382873823429	0	0	2	0	-0.00268775962159037	0.42857939621582686	2480.032627503811	2555.032627503811	2555.032627503811	2580.032627503811	0.6341463327407837	0.6708860993385315	0.8269230723381042	0.49494948983192444	0.3499999940395355	2480	2555	2555	2580	1470
12.651551030961407	12.651550636221709	0	0	2	0	-0.0030505248230691083	0.4224818410553044	2455.0631391214715	2530.0631391214715	2530.0631391214715	2555.0631391214715	0.6097561120986938	0.6708860993385315	0.8269230723381042	0.49494948983192444	0.3499999940395355	2455	2530	2530	2555	1470
12.666570481760065	12.666570087020366	0	0	2	0	-0.003404928748047195	0.42039365552383146	2446.5120193700895	2521.5120193700895	2521.5120193700895	2546.5120193700895	0.6097561120986938	0.6708860993385315	0.8269230723381042	0.4848484992980957	0.3499999940395355	2446	2521	2521	2546	1470
12.683744421834632	12.683744421834634	0	0	2	0	-0.0037500000000005793	0.41722909592109403	2433.55314779688	2508.55314779688	2508.55314779688	2533.55314779688	0.6097561120986938	0.6582278609275818	0.8269230723381042	0.4848484992980957	0.3499999940395355	2433	2508	2508	2533	1470
12.704921811934167	12.704921811934165	0	0	2	0	-0.004084792762613266	0.4148980918533596	2424.0076861395073	2499.0076861395073	2499.0076861395073	2524.0076861395073	0.6097561120986938	0.6582278609275818	0.807692289352417	0.4848484992980957	0.3499999940395355	2424	2499	2499	2524	1470
12.718214671290383	12.718214276550688	0	0	2	0	-0.004408389392194093	0.4035963331289132	2377.7269841628995	2452.7269841628995	2452.7269841628995	2477.7269841628995	0.5853658318519592	0.6455696225166321	0.807692289352417	0.4747474789619446	0.3499999940395355	2377	2452	2452	2477	1470
12.733540045355593	12.733539650615894	0	0	2	0	-0.004719902932874305	0.39839214446615046	2356.4158315888862	2431.4158315888862	2431.4158315888862	2456.4158315888862	0.5853658318519592	0.6329113841056824	0.807692289352417	0.46464645862579346	0.3499999940395355	2356	2431	2431	2456	1470
12.749821478971231	12.74982147897123	0	0	2	0	-0.005018479547691941	0.39100265228091846	2326.155861090361	2401.155861090361	2401.155861090361	2426.155861090361	0.5853658318519592	0.6202531456947327	0.7884615659713745	0.4545454680919647	0.3499999940395355	2326	2401	2401	2426	1470
12.77162492623302	12.771624531493321	0	0	2	0	-0.005303300858899587	0.35619399208566804	2183.6143975908108	2258.6143975908108	2258.6143975908108	2283.6143975908108	0.5365853905677795	0.5696202516555786	0.7692307829856873	0.4141414165496826	0.3499999940395355	2183	2258	2258	2283	1470
12.784856600935928	12.78485620619623	0	0	2	0	-0.0055735861910809125	0.35619399208566804	2183.6143975908108	2258.6143975908108	2258.6143975908108	2283.6143975908108	0.5365853905677795	0.5696202516555786	0.7692307829856873	0.4141414165496826	0.3499999940395355	2183	2258	2258	2283	1470
12.799567760029841	12.799567365290143	0	0	2	0	-0.005828594710927712	0.3379883598536253	2109.0623336005956	2184.0623336005956	2184.0623336005956	2209.0623336005956	0.5121951103210449	0.5443037748336792	0.75	0.39393940567970276	0.3499999940395355	2109	2184	2184	2209	1470
12.81663512038574	12.816634725646042	0	0	2	0	-0.006067627457812508	0.3150156270799451	2014.9889928923753	2089.9889928923753	2089.9889928923753	2114.9889928923753	0.4878048896789551	0.5063291192054749	0.7115384340286255	0.3737373650074005	0.3499999940395355	2014	2089	2089	2114	1470
12.8382550136876	12.838254618947902	0	0	2	0	-0.006290029259591055	0.2656435263824375	1812.8102405360814	1887.8102405360814	1887.8102405360814	1912.8102405360814	0.4146341383457184	0.4303797483444214	0.6730769276618958	0.3232323229312897	0.3499999940395355	1812	1887	1887	1912	1470
12.85156918898755	12.851568794247855	0	0	2	0	-0.006495190528383635	0.24983672308789817	1748.081381044943	1823.081381044943	1823.081381044943	1848.081381044943	0.4146341383457184	0.39240506291389465	0.6346153616905212	0.3030303120613098	0.3499999940395355	1748	1823	1823	1848	1470
12.866511270805251	12.866510876065552	0	0	2	0	-0.006682548931413073	0.23148541704468606	1672.9327827979894	1747.9327827979894	1747.9327827979894	1772.9327827979894	0.39024388790130615	0.3670886158943176	0.5961538553237915	0.28282827138900757	0.30000001192092896	1672	1747	1747	1772	1460
12.88367731608584	12.883677316085839	0	0	2	0	-0.006851590932319789	0.21352261170113884	1599.3750949161636	1674.3750949161636	1674.3750949161636	1699.3750949161636	0.3658536672592163	0.3417721390724182	0.557692289352417	0.2626262605190277	0.3499999940395355	1599	1674	1674	1699	1470
12.90493681204272	12.904936417303022	0	0	2	0	-0.007001853198729263	0.19847356128595361	1537.74923346598	1612.74923346598	1612.74923346598	1637.74923346598	0.3414634168148041	0.3164556920528412	0.5384615659713745	0.2525252401828766	0.30000001192092896	1537	1612	1612	1637	1460
12.918212302852194	12.918212302852192	0	0	2	0	-0.007132923872213867	0.18537499806854552	1484.1106170906937	1559.1106170906937	1559.1106170906937	1584.1106170906937	0.31707316637039185	0.3037974536418915	0.5192307829856873	0.23232322931289673	0.30000001192092896	1484	1559	1559	1584	1460
12.933641098718478	12.933641098718477	0	0	2	0	-0.0072444436971681936	0.16950038178131366	1419.1040633944795	1494.1040633944795	1494.1040633944795	1519.1040633944795	0.2926829159259796	0.27848100662231445	0.48076921701431274	0.2222222238779068	0.30000001192092896	1419	1494	1494	1519	1460
12.949788320836532	12.949788320836534	0	0	2	0	-0.007336107005503688	0.15270308504878272	1350.3191332747651	1425.3191332747651	1425.3191332747651	1450.3191332747651	0.26829269528388977	0.2531645596027374	0.4423076808452606	0.20202019810676575	0.30000001192092896	1350	1425	1425	1450	1460
12.971716505843133	12.971716505843135	0	0	2	0	-0.007407662554463643	0.15066345932038838	1341.9668659169904	1416.9668659169904	1416.9668659169904	1441.9668659169904	0.26829269528388977	0.2531645596027374	0.42307692766189575	0.19191919267177582	0.30000001192092896	1341	1416	1416	1441	1460
12.985388710049875	12.985389104789574	0	0	2	0	-0.007458914215262124	0.13945883872000486	1296.08394455842	1371.08394455842	1371.08394455842	1396.08394455842	0.24390244483947754	0.2405063360929489	0.4038461446762085	0.1818181872367859	0.30000001192092896	1296	1371	1371	1396	1460
13.000362371043476	13.000362371043474	0	0	2	0	-0.007489721510659341	0.13542015394651807	1279.5455304109914	1354.5455304109914	1354.5455304109914	1379.5455304109914	0.24390244483947754	0.2278480976819992	0.38461539149284363	0.1818181872367859	0.30000001192092896	1279	1354	1354	1379	1460
13.017024728468432	13.017024333728733	0	0	2	0	-0.0075	0.12752577546975274	1247.2180505486376	1322.2180505486376	1322.2180505486376	1347.2180505486376	0.2195121943950653	0.2278480976819992	0.36538460850715637	0.17171716690063477	0.30000001192092896	1247	1322	1322	1347	1460
13.038249092592118	13.038248697852419	0	0	2	0	-0.007489721510659266	0.12436121959230562	1234.2591942304916	1309.2591942304916	1309.2591942304916	1334.2591942304916	0.2195121943950653	0.2151898741722107	0.36538460850715637	0.17171716690063477	0.30000001192092896	1234	1309	1309	1334	1460
13.051620505148392	13.051620110408694	0	0	2	0	-0.0074589142152619746	0.11871997427583181	1211.1582946595313	1286.1582946595313	1286.1582946595313	1311.1582946595313	0.2195121943950653	0.20253165066242218	0.32692307233810425	0.16161616146564484	0.30000001192092896	1211	1286	1286	1311	1460
13.06654600789874	13.066545613159041	0	0	2	0	-0.007407662554463419	0.10863228912936362	1169.849223984744	1244.849223984744	1244.849223984744	1269.849223984744	0.19512194395065308	0.18987341225147247	0.32692307233810425	0.1515151560306549	0.30000001192092896	1169	1244	1244	1269	1460
13.083535999273678	13.08353599927368	0	0	2	0	-0.007336107005503392	0.10790385148707249	1166.8662718395617	1241.8662718395617	1241.8662718395617	1266.8662718395617	0.19512194395065308	0.18987341225147247	0.3076923191547394	0.1515151560306549	0.30000001192092896	1166	1241	1241	1266	1460
13.10497865445079	13.104979049190488	0	0	2	0	-0.007244443697167825	0.10396229401636048	1150.7255939969962	1225.7255939969962	1225.7255939969962	1250.7255939969962	0.19512194395065308	0.17721518874168396	0.3076923191547394	0.14141413569450378	0.30000001192092896	1150	1225	1225	1250	1460
13.118202039620023	13.118201644880324	0	0	2	0	-0.0071329238722134276	0.10011786200025097	1134.9826448910276	1209.9826448910276	1209.9826448910276	1234.9826448910276	0.19512194395065308	0.16455696523189545	0.2884615361690521	0.14141413569450378	0.30000001192092896	1134	1209	1209	1234	1460
13.133585835160648	13.13358544042095	0	0	2	0	-0.007001853198728752	0.09402030311443821	1110.0131412536243	1185.0131412536243	1185.0131412536243	1210.0131412536243	0.17073170840740204	0.16455696523189545	0.2884615361690521	0.14141413569450378	0.30000001192092896	1110	1185	1185	1210	1460
13.149725162484728	13.14972516248473	0	0	2	0	-0.006851590932319209	0.09329186522828092	1107.0301881098103	1182.0301881098103	1182.0301881098103	1207.0301881098103	0.17073170840740204	0.16455696523189545	0.2884615361690521	0.13131313025951385	0.30000001192092896	1107	1182	1182	1207	1460
13.171534136102302	13.171533741362603	0	0	2	0	-0.006682548931412426	0.0888161176255533	1088.7020016766407	1163.7020016766407	1163.7020016766407	1188.7020016766407	0.17073170840740204	0.15189872682094574	0.26923078298568726	0.12121212482452393	0.30000001192092896	1088	1163	1163	1188	1460
13.18485304827864	13.184852653538941	0	0	2	0	-0.006495190528382922	0.0888161176255533	1088.7020016766407	1163.7020016766407	1163.7020016766407	1188.7020016766407	0.17073170840740204	0.15189872682094574	0.26923078298568726	0.12121212482452393	0.30000001192092896	1088	1163	1163	1188	1460
13.199604865561529	13.19960407608213	0	0	2	0	-0.006290029259590279	0.08213580399751663	1061.3461173698306	1136.3461173698306	1136.3461173698306	1161.3461173698306	0.1463414579629898	0.15189872682094574	0.25	0.12121212482452393	0.30000001192092896	1061	1136	1136	1161	1460
13.216551040829902	13.216550646090203	0	0	2	0	-0.006067627457811671	0.0789712481200695	1048.3872610516846	1123.3872610516846	1123.3872610516846	1148.3872610516846	0.1463414579629898	0.13924050331115723	0.25	0.12121212482452393	0.30000001192092896	1048	1123	1123	1148	1460
13.238221460813204	13.238221066073505	0	0	2	0	-0.005828594710926814	0.07780574680839339	1043.614533180371	1118.614533180371	1118.614533180371	1143.614533180371	0.1463414579629898	0.13924050331115723	0.23076923191547394	0.1111111119389534	0.30000001192092896	1043	1118	1118	1143	1460
13.251774058891215	13.251773664151516	0	0	2	0	-0.0055735861910799584	0.07112543717628778	1016.2586652368984	1091.2586652368984	1091.2586652368984	1116.2586652368984	0.12195122241973877	0.13924050331115723	0.23076923191547394	0.10101009905338287	0.30000001192092896	1016	1091	1091	1116	1460
13.266557850089704	13.266557455350005	0	0	2	0	-0.0053033008588985785	0.06796088129884065	1003.2998089187524	1078.2998089187524	1078.2998089187524	1103.2998089187524	0.12195122241973877	0.1265822798013687	0.23076923191547394	0.10101009905338287	0.30000001192092896	1003	1078	1078	1103	1460
13.283678105565237	13.283678105565238	0	0	2	0	-0.005018479547690881	0.06796088129884065	1003.2998089187524	1078.2998089187524	1078.2998089187524	1103.2998089187524	0.12195122241973877	0.1265822798013687	0.23076923191547394	0.10101009905338287	0.30000001192092896	1003	1078	1078	1103	1460
13.305063128746326	13.305063918225725	0	0	2	0	-0.004719902932873198	0.067475255851568	1001.3111727121709	1076.311172712171	1076.311172712171	1101.311172712171	0.12195122241973877	0.1265822798013687	0.21153846383094788	0.10101009905338287	0.30000001192092896	1001	1076	1076	1101	1460
13.318491778558926	13.318492173298624	0	0	2	0	-0.00440838939219294	0.06694106805835154	999.1236736989496	1074.1236736989495	1074.1236736989495	1099.1236736989495	0.12195122241973877	0.1265822798013687	0.21153846383094788	0.09090909361839294	0.30000001192092896	999	1074	1074	1099	1460
13.333669519976791	13.33366951997679	0	0	2	0	-0.00408479276261207	0.06377651031825926	986.1648097532717	1061.1648097532716	1061.1648097532716	1086.1648097532716	0.12195122241973877	0.1139240488409996	0.21153846383094788	0.09090909361839294	0.30000001192092896	986	1061	1061	1086	1460
13.349656083037445	13.349656477777144	0	0	2	0	-0.003749999999999344	0.06377651031825926	986.1648097532717	1061.1648097532716	1061.1648097532716	1086.1648097532716	0.12195122241973877	0.1139240488409996	0.21153846383094788	0.09090909361839294	0.30000001192092896	986	1061	1061	1086	1460
13.372043745053418	13.372043350313719	0	0	2	0	-0.0034049287480459245	0.06285382176603957	982.3864001319321	1057.386400131932	1057.386400131932	1082.386400131932	0.12195122241973877	0.1139240488409996	0.19230769574642181	0.08080808073282242	0.30000001192092896	982	1057	1057	1082	1460
13.384872785263578	13.38487239052388	0	0	2	0	-0.003050524823067806	0.059203640260410195	967.4389068663797	1042.4389068663797	1042.4389068663797	1067.4389068663797	0.12195122241973877	0.10126582533121109	0.19230769574642181	0.07070706784725189	0.30000001192092896	967	1042	1042	1067	1460
13.399601707643939	13.39960131290424	0	0	2	0	-0.002687759621589039	0.059203640260410195	967.4389068663797	1042.4389068663797	1042.4389068663797	1067.4389068663797	0.12195122241973877	0.10126582533121109	0.19230769574642181	0.07070706784725189	0.30000001192092896	967	1042	1042	1067	1460
13.416545119734419	13.41654472499472	0	0	2	0	-0.0023176274578113774	0.05886370245448336	966.0468615511094	1041.0468615511093	1041.0468615511093	1066.0468615511093	0.12195122241973877	0.10126582533121109	0.17307692766189575	0.07070706784725189	0.30000001192092896	966	1041	1041	1066	1460
13.438211592320734	13.438211197581035	0	0	2	0	-0.0019411428382681635	0.05232907709663426	939.2875707107173	1014.2875707107173	1014.2875707107173	1039.2875707107173	0.09756097197532654	0.10126582533121109	0.17307692766189575	0.06060606241226196	0.30000001192092896	939	1014	1014	1039	1460
13.451529320277977	13.451528925538279	0	0	2	0	-0.0015593376811324415	0.05232907709663426	939.2875707107173	1014.2875707107173	1014.2875707107173	1039.2875707107173	0.09756097197532654	0.10126582533121109	0.17307692766189575	0.06060606241226196	0.30000001192092896	939	1014	1014	1039	1460
13.466574429157053	13.466574034417354	0	0	2	0	-0.0011732584878009686	0.05232907709663426	939.2875707107173	1014.2875707107173	1014.2875707107173	1039.2875707107173	0.09756097197532654	0.10126582533121109	0.17307692766189575	0.06060606241226196	0.30000001192092896	939	1014	1014	1039	1460
13.483538367711873	13.483537972972174	0	0	2	0	-0.0007839634745066304	0.05164920130387099	936.5034793393518	1011.5034793393518	1011.5034793393518	1036.5034793393518	0.09756097197532654	0.10126582533121109	0.1538461595773697	0.05050504952669144	0.30000001192092896	936	1011	1011	1036	1460
13.504940759439705	13.504940364700007	0	0	2	0	-0.0003925196718213029	0.05164920130387099	936.5034793393518	1011.5034793393518	1011.5034793393518	1036.5034793393518	0.09756097197532654	0.10126582533121109	0.1538461595773697	0.05050504952669144	0.30000001192092896	936	1011	1011	1036	1460
13.518365461855318	13.518365461855316	0	0	2	0	7.791492631894069e-16	0.05164920130387099	936.5034793393518	1011.5034793393518	1011.5034793393518	1036.5034793393518	0.09756097197532654	0.10126582533121109	0.1538461595773697	0.05050504952669144	0.30000001192092896	936	1011	1011	1036	1460
13.533684914825042	13.533684914825043	0	0	2	0	0.000392519671822859	0.05442525681452688	947.8714266554875	1022.8714266554875	1022.8714266554875	1047.8714266554875	0.09756097197532654	0.1139240488409996	0.1538461595773697	0.04040404036641121	0.30000001192092896	947	1022	1022	1047	1460
13.549615030108772	13.549614635369073	0	0	2	0	0.0007839634745081803	0.05442525681452688	947.8714266554875	1022.8714266554875	1022.8714266554875	1047.8714266554875	0.09756097197532654	0.1139240488409996	0.1538461595773697	0.04040404036641121	0.30000001192092896	947	1022	1022	1047	1460
13.571628478890307	13.571628084150609	0	0	2	0	0.0011732584878025075	0.05423100663203581	947.0759721581867	1022.0759721581867	1022.0759721581867	1047.0759721581867	0.09756097197532654	0.1139240488409996	0.13461539149284363	0.04040404036641121	0.30000001192092896	947	1022	1022	1047	1460
13.584823048061534	13.584822653321835	0	0	2	0	0.0015593376811339657	0.05423100663203581	947.0759721581867	1022.0759721581867	1022.0759721581867	1047.0759721581867	0.09756097197532654	0.1139240488409996	0.13461539149284363	0.04040404036641121	0.30000001192092896	947	1022	1022	1047	1460
13.599572496906227	13.599572102166528	0	0	2	0	0.001941142838269669	0.05423100663203581	947.0759721581867	1022.0759721581867	1022.0759721581867	1047.0759721581867	0.09756097197532654	0.1139240488409996	0.13461539149284363	0.04040404036641121	0.30000001192092896	947	1022	1022	1047	1460
13.616600383292248	13.616599593812852	0	0	2	0	0.0023176274578128593	0.05389106880638983	945.6839267621664	1020.6839267621664	1020.6839267621664	1045.6839267621663	0.09756097197532654	0.1139240488409996	0.13461539149284363	0.03030303120613098	0.30000001192092896	945	1020	1020	1045	1460
13.638271987494647	13.638271987494646	0	0	2	0	0.002687759621590494	0.054036756447735645	946.2805176534774	1021.2805176534774	1021.2805176534774	1046.2805176534775	0.09756097197532654	0.1139240488409996	0.1538461595773697	0.03030303120613098	0.30000001192092896	946	1021	1021	1046	1460
13.65150208323876	13.651501688499062	0	0	2	0	0.0030505248230692293	0.05087220057028852	933.3216613353314	1008.3216613353314	1008.3216613353314	1033.3216613353316	0.09756097197532654	0.10126582533121109	0.1538461595773697	0.03030303120613098	0.30000001192092896	933	1008	1008	1033	1460
13.666564955404283	13.666564560664584	0	0	2	0	0.0034049287480473127	0.05087220057028852	933.3216613353314	1008.3216613353314	1008.3216613353314	1033.3216613353316	0.09756097197532654	0.10126582533121109	0.1538461595773697	0.03030303120613098	0.30000001192092896	933	1008	1008	1033	1460
13.683601131323979	13.68360034184458	0	0	2	0	0.0037500000000006933	0.05087220057028852	933.3216613353314	1008.3216613353314	1008.3216613353314	1033.3216613353316	0.09756097197532654	0.10126582533121109	0.1538461595773697	0.03030303120613098	0.30000001192092896	933	1008	1008	1033	1460
13.704903259168322	13.704902864428623	0	0	2	0	0.004084792762613376	0.05087220057028852	933.3216613353314	1008.3216613353314	1008.3216613353314	1033.3216613353316	0.09756097197532654	0.10126582533121109	0.1538461595773697	0.03030303120613098	0.30000001192092896	933	1008	1008	1033	1460
13.718204802797914	13.718204408058218	0	0	2	0	0.0044083893921942	0.05087220057028852	933.3216613353314	1008.3216613353314	1008.3216613353314	1033.3216613353316	0.09756097197532654	0.10126582533121109	0.1538461595773697	0.03030303120613098	0.30000001192092896	933	1008	1008	1033	1460
13.733657283046128	13.733657283046126	0	0	2	0	0.004719902932874409	0.05087220057028852	933.3216613353314	1008.3216613353314	1008.3216613353314	1033.3216613353316	0.09756097197532654	0.10126582533121109	0.1538461595773697	0.03030303120613098	0.30000001192092896	933	1008	1008	1033	1460
13.749556213893655	13.749555819153956	0	0	2	0	0.005018479547692039	0.051454951119570824	935.7080248346425	1010.7080248346425	1010.7080248346425	1035.7080248346424	0.09756097197532654	0.10126582533121109	0.17307692766189575	0.04040404036641121	0.30000001192092896	935	1010	1010	1035	1460
13.771574794291276	13.771574399551577	0	0	2	0	0.00530330085889968	0.05101788821163433	933.9182522266426	1008.9182522266426	1008.9182522266426	1033.9182522266426	0.09756097197532654	0.10126582533121109	0.17307692766189575	0.03030303120613098	0.30000001192092896	933	1008	1008	1033	1460
13.784871601044483	13.784871206304784	0	0	2	0	0.005573586191081001	0.05101788821163433	933.9182522266426	1008.9182522266426	1008.9182522266426	1033.9182522266426	0.09756097197532654	0.10126582533121109	0.17307692766189575	0.03030303120613098	0.30000001192092896	933	1008	1008	1033	1460
13.799752892948568	13.799752892948566	0	0	2	0	0.005828594710927795	0.051649201302061895	936.5034793319435	1011.5034793319435	1011.5034793319435	1036.5034793319435	0.09756097197532654	0.10126582533121109	0.19230769574642181	0.04040404036641121	0.30000001192092896	936	1011	1011	1036	1460
13.816687226025977	13.816687226025978	0	0	2	0	0.006067627457812587	0.051843451484552966	937.2989338292443	1012.2989338292443	1012.2989338292443	1037.2989338292443	0.09756097197532654	0.10126582533121109	0.21153846383094788	0.04040404036641121	0.30000001192092896	937	1012	1012	1037	1460
13.838205276485553	13.838204881745854	0	0	2	0	0.006290029259591127	0.05203770166704404	938.0943883265453	1013.0943883265453	1013.0943883265453	1038.0943883265454	0.09756097197532654	0.10126582533121109	0.23076923191547394	0.04040404036641121	0.30000001192092896	938	1013	1013	1038	1460
13.851468530364365	13.851468135624666	0	0	2	0	0.006495190528383701	0.04676570417359471	916.5055585908704	991.5055585908704	991.5055585908704	1016.5055585908704	0.0731707289814949	0.10126582533121109	0.25	0.05050504952669144	0.30000001192092896	916	991	991	1016	1460
13.866595745100788	13.86659535036109	0	0	2	0	0.006682548931413134	0.05627063371128205	955.4282450477	1030.4282450476999	1030.4282450476999	1055.4282450476999	0.09756097197532654	0.1139240488409996	0.26923078298568726	0.05050504952669144	0.30000001192092896	955	1030	1030	1055	1460
13.883577841681749	13.88357744694205	0	0	2	0	0.006851590932319843	0.056950509613314715	958.2123368665237	1033.2123368665239	1033.2123368665239	1058.2123368665239	0.09756097197532654	0.1139240488409996	0.26923078298568726	0.06060606241226196	0.30000001192092896	958	1033	1033	1058	1460
13.904848390350192	13.904847995610494	0	0	2	0	0.0070018531987293105	0.05820187542546995	963.3366798672994	1038.3366798672994	1038.3366798672994	1063.3366798672994	0.0731707289814949	0.13924050331115723	0.2884615361690521	0.07070706784725189	0.30000001192092896	963	1038	1038	1063	1460
13.91815230241798	13.91815151293858	0	0	2	0	0.007132923872213908	0.06502787459738663	991.2891464762982	1066.2891464762984	1066.2891464762984	1091.2891464762984	0.09756097197532654	0.13924050331115723	0.2884615361690521	0.08080808073282242	0.30000001192092896	991	1066	1066	1091	1460
13.933675441072271	13.933675441072273	0	0	2	0	0.007244443697168227	0.06858093114084945	1005.8389130217786	1080.8389130217786	1080.8389130217786	1105.8389130217786	0.09756097197532654	0.15189872682094574	0.3076923191547394	0.08080808073282242	0.30000001192092896	1005	1080	1080	1105	1460
13.9497673996325	13.949767399632497	0	0	2	0	0.007336107005503715	0.06935793216099273	1009.0207321992652	1084.0207321992652	1084.0207321992652	1109.0207321992652	0.09756097197532654	0.15189872682094574	0.3076923191547394	0.09090909361839294	0.30000001192092896	1009	1084	1084	1109	1460
13.971546767772661	13.971546373032963	0	0	2	0	0.007407662554463664	0.07329949221075183	1025.1614206030288	1100.1614206030288	1100.1614206030288	1125.1614206030288	0.09756097197532654	0.16455696523189545	0.3076923191547394	0.10101009905338287	0.30000001192092896	1025	1100	1100	1125	1460
13.984860548332914	13.984860548332916	0	0	2	0	0.007458914215262138	0.08070824343440497	1055.5002568638884	1130.5002568638884	1130.5002568638884	1155.5002568638884	0.12195122241973877	0.16455696523189545	0.32692307233810425	0.1111111119389534	0.30000001192092896	1055	1130	1130	1155	1460
13.999550391483098	13.999550391483096	0	0	2	0	0.007489721510659348	0.08153380697597434	1058.8809395666149	1133.8809395666149	1133.8809395666149	1158.8809395666149	0.12195122241973877	0.16455696523189545	0.32692307233810425	0.12121212482452393	0.30000001192092896	1058	1133	1133	1158	1460
14.01656169880177	14.016561304062071	0	0	2	0	0.0075	0.08528111387035509	1074.2261612991042	1149.2261612991042	1149.2261612991042	1174.2261612991042	0.12195122241973877	0.17721518874168396	0.3461538553237915	0.12121212482452393	0.30000001192092896	1074	1149	1149	1174	1460
14.038204881745855	14.038204487006157	0	0	2	0	0.007489721510659259	0.09765123084430649	1124.881790307435	1199.881790307435	1199.881790307435	1224.881790307435	0.1463414579629898	0.18987341225147247	0.38461539149284363	0.14141413569450378	0.30000001192092896	1124	1199	1199	1224	1460
14.051483530472918	14.05148313573322	0	0	2	0	0.0074589142152619616	0.10934148144437161	1172.7533665147018	1247.7533665147018	1247.7533665147018	1272.7533665147018	0.17073170840740204	0.20253165066242218	0.42307692766189575	0.1515151560306549	0.30000001192092896	1172	1247	1247	1272	1460
14.066904036805528	14.066904431545227	0	0	2	0	0.007407662554463399	0.1236135277994087	1231.1973963385785	1306.1973963385785	1306.1973963385785	1331.1973963385785	0.19512194395065308	0.2278480976819992	0.4423076808452606	0.16161616146564484	0.30000001192092896	1231	1306	1306	1331	1460
14.08359007861241	14.083589683872711	0	0	2	0	0.007336107005503364	0.1316535923754465	1264.1214607774534	1339.1214607774534	1339.1214607774534	1364.1214607774534	0.2195121943950653	0.2278480976819992	0.4615384638309479	0.17171716690063477	0.30000001192092896	1264	1339	1339	1364	1460
14.10483654815923	14.104836153419532	0	0	2	0	0.00724444369716779	0.14295534211230443	1310.4021259498868	1385.4021259498868	1385.4021259498868	1410.4021259498868	0.24390244483947754	0.2405063360929489	0.48076921701431274	0.1818181872367859	0.30000001192092896	1310	1385	1385	1410	1460
14.11809388094256	14.118093486202861	0	0	2	0	0.007132923872213387	0.15142120979726315	1345.0698541197926	1420.0698541197926	1420.0698541197926	1445.0698541197926	0.24390244483947754	0.26582279801368713	0.5	0.19191919267177582	0.30000001192092896	1345	1420	1420	1445	1460
14.133623335432034	14.133622940692335	0	0	2	0	0.007001853198728705	0.1642283920615495	1397.5152654920453	1472.5152654920453	1472.5152654920453	1497.5152654920453	0.26829269528388977	0.27848100662231445	0.5192307829856873	0.21212121844291687	0.30000001192092896	1397	1472	1472	1497	1460
14.14962884599823	14.149628845998228	0	0	2	0	0.006851590932319155	0.1758700719055457	1445.1879444532096	1520.1879444532096	1520.1879444532096	1545.1879444532096	0.2926829159259796	0.29113924503326416	0.5384615659713745	0.2222222238779068	0.30000001192092896	1445	1520	1520	1545	1460
14.171770585181868	14.171770979921567	0	0	2	0	0.006682548931412366	0.1979686835608514	1535.6817591816866	1610.6817591816866	1610.6817591816866	1635.6817591816866	0.31707316637039185	0.3291139304637909	0.5769230723381042	0.2525252401828766	0.3499999940395355	1535	1610	1610	1635	1470
14.184810416391173	14.184810021651474	0	0	2	0	0.006495190528382856	0.1979686835608514	1535.6817591816866	1610.6817591816866	1610.6817591816866	1635.6817591816866	0.31707316637039185	0.3291139304637909	0.5769230723381042	0.2525252401828766	0.3499999940395355	1535	1610	1610	1635	1470
14.199646313229898	14.1996463132299	0	0	2	0	0.006290029259590206	0.20995030340122778	1584.7464924280278	1659.7464924280278	1659.7464924280278	1684.7464924280278	0.3414634168148041	0.3417721390724182	0.5961538553237915	0.2626262605190277	0.3499999940395355	1584	1659	1659	1684	1470
14.216627225591765	14.216626830852066	0	0	2	0	0.006067627457811592	0.23736946953702276	1697.0279777541082	1772.0279777541082	1772.0279777541082	1797.0279777541082	0.39024388790130615	0.37974682450294495	0.6346153616905212	0.28282827138900757	0.30000001192092896	1697	1772	1772	1797	1460
14.238197776431278	14.23819738169158	0	0	2	0	0.005828594710926731	0.2512936006302322	1754.0472945808008	1829.0472945808008	1829.0472945808008	1854.0472945808008	0.4146341383457184	0.39240506291389465	0.6538461446762085	0.3030303120613098	0.3499999940395355	1754	1829	1829	1854	1470
14.25148313573322	14.251482740993522	0	0	2	0	0.005573586191079871	0.2576147236940165	1779.9322935269977	1854.9322935269977	1854.9322935269977	1879.9322935269977	0.4146341383457184	0.40506330132484436	0.6730769276618958	0.31313130259513855	0.3499999940395355	1779	1854	1854	1879	1470
14.266594166141992	14.266593771402293	0	0	2	0	0.005303300858898486	0.2750433452236347	1851.3024986907842	1926.3024986907842	1926.3024986907842	1951.3024986907842	0.4390243887901306	0.4303797483444214	0.692307710647583	0.3333333432674408	0.3499999940395355	1851	1926	1926	1951	1470
14.283571131106871	14.283570736367173	0	0	2	0	0.005018479547690782	0.28477182805468715	1891.1406358839438	1966.1406358839438	1966.1406358839438	1991.1406358839438	0.4390243887901306	0.4556961953639984	0.7115384340286255	0.34343433380126953	0.3499999940395355	1891	1966	1966	1991	1470
14.304806153202424	14.304805758462726	0	0	2	0	0.004719902932873095	0.29762758236456577	1943.7849497828968	2018.7849497828968	2018.7849497828968	2043.7849497828968	0.46341463923454285	0.4683544337749481	0.7115384340286255	0.3636363744735718	0.3499999940395355	1943	2018	2018	2043	1470
14.318172039402917	14.318171644663218	0	0	2	0	0.0044083893921928324	0.31048333086507585	1996.4292398924856	2071.4292398924854	2071.4292398924854	2096.4292398924854	0.4878048896789551	0.4810126721858978	0.7307692170143127	0.3737373650074005	0.3499999940395355	1996	2071	2071	2096	1470
14.333674651592872	14.333674651592874	0	0	2	0	0.004084792762611958	0.33165925554931164	2083.144651474431	2158.144651474431	2158.144651474431	2183.144651474431	0.5121951103210449	0.5189873576164246	0.75	0.39393940567970276	0.3499999940395355	2083	2158	2158	2183	1470
14.349536082169017	14.349535687429318	0	0	2	0	0.0037499999999992296	0.344757824233084	2136.783290234479	2211.783290234479	2211.783290234479	2236.783290234479	0.5365853905677795	0.5316455960273743	0.7692307829856873	0.4040403962135315	0.3499999940395355	2136	2211	2211	2236	1470
14.371536109800793	14.371535715061098	0	0	2	0	0.0034049287480458065	0.35180737682572616	2165.651208101349	2240.651208101349	2240.651208101349	2265.651208101349	0.5365853905677795	0.5443037748336792	0.7692307829856873	0.42424243688583374	0.3499999940395355	2165	2240	2240	2265	1470
14.384771337160991	14.384771337160993	0	0	2	0	0.003050524823067685	0.3661765494060405	2224.4929698177357	2299.4929698177357	2299.4929698177357	2324.4929698177357	0.5609756112098694	0.5696202516555786	0.7692307829856873	0.4343434274196625	0.3499999940395355	2224	2299	2299	2324	1470
14.399650260626885	14.399649865887186	0	0	2	0	0.0026877596215889154	0.3734203666353073	2254.1564013715833	2329.1564013715833	2329.1564013715833	2354.1564013715833	0.5609756112098694	0.5822784900665283	0.7884615659713745	0.4444444477558136	0.3499999940395355	2254	2329	2329	2354	1470
14.416529330146467	14.416528935406768	0	0	2	0	0.0023176274578112516	0.3846735479766048	2300.238178964197	2375.238178964197	2375.238178964197	2400.238178964197	0.5853658318519592	0.594936728477478	0.7884615659713745	0.4545454680919647	0.3499999940395355	2300	2375	2375	2400	1470
14.438210013361939	14.43820961862224	0	0	2	0	0.0019411428382680358	0.403364783985122	2376.7787904190745	2451.7787904190745	2451.7787904190745	2476.7787904190745	0.6097561120986938	0.6202531456947327	0.807692289352417	0.4747474789619446	0.3499999940395355	2376	2451	2451	2476	1470
14.451496951622676	14.451496556882978	0	0	2	0	0.001559337681132312	0.4065293435878594	2389.7376619922843	2464.7376619922843	2464.7376619922843	2489.7376619922843	0.6097561120986938	0.6329113841056824	0.807692289352417	0.4747474789619446	0.3499999940395355	2389	2464	2464	2489	1470
14.466542849981153	14.466542455241454	0	0	2	0	0.0011732584878008379	0.4108999767156192	2407.6354046504603	2482.6354046504603	2482.6354046504603	2507.6354046504603	0.6097561120986938	0.6329113841056824	0.8269230723381042	0.4848484992980957	0.3499999940395355	2407	2482	2482	2507	1470
14.483667052853672	14.483666658113973	0	0	2	0	0.0007839634745064989	0.422250277010352	2454.1148843573915	2529.1148843573915	2529.1148843573915	2554.1148843573915	0.6341463327407837	0.6455696225166321	0.8269230723381042	0.49494948983192444	0.3499999940395355	2454	2529	2529	2554	1470
14.505292867251015	14.505292472511316	0	0	2	0	0.0003925196718211707	0.4275030221445624	2475.624875681983	2550.624875681983	2550.624875681983	2575.624875681983	0.6341463327407837	0.6582278609275818	0.8269230723381042	0.5050504803657532	0.3499999940395355	2475	2550	2550	2575	1470
14.518091907244067	14.518091512504368	0	0	2	0	-9.11457541045065e-16	0.4388533435015134	2522.1044416386976	2597.1044416386976	2597.1044416386976	2622.1044416386976	0.6585366129875183	0.6708860993385315	0.8269230723381042	0.5151515007019043	0.3499999940395355	2522	2597	2597	2622	1470
14.533615045898358	14.53361504589836	0	0	2	0	-0.00039251967182299115	0.4420178882030896	2535.0632521916523	2610.0632521916523	2610.0632521916523	2635.0632521916523	0.6585366129875183	0.6835442781448364	0.8269230723381042	0.5151515007019043	0.3499999940395355	2535	2610	2610	2635	1470
14.549852663407432	14.549852663407433	0	0	2	0	-0.0007839634745083118	0.449795893809549	2566.914185150103	2641.914185150103	2641.914185150103	2666.914185150103	0.6585366129875183	0.6962025165557861	0.8461538553237915	0.5252525210380554	0.3499999940395355	2566	2641	2641	2666	1470
14.572103745487631	14.572103350747932	0	0	2	0	-0.0011732584878026383	0.46119476289784345	2613.592554066669	2688.592554066669	2688.592554066669	2713.592554066669	0.6829268336296082	0.7088607549667358	0.8461538553237915	0.5353535413742065	0.3499999940395355	2613	2688	2688	2713	1470
14.583591854941055	14.583591460201356	0	0	2	0	-0.0015593376811340951	0.46119476289784345	2613.592554066669	2688.592554066669	2688.592554066669	2713.592554066669	0.6829268336296082	0.7088607549667358	0.8461538553237915	0.5353535413742065	0.3499999940395355	2613	2688	2688	2713	1470
14.599647892188695	14.599647892188694	0	0	2	0	-0.0019411428382697968	0.4659538967990793	2633.0812073922298	2708.0812073922298	2708.0812073922298	2733.0812073922298	0.6829268336296082	0.7088607549667358	0.8653846383094788	0.5454545617103577	0.3499999940395355	2633	2708	2708	2733	1470
14.616881043218076	14.616881043218077	0	0	2	0	-0.002317627457812985	0.4774013285198784	2679.9584402889022	2754.9584402889022	2754.9584402889022	2779.9584402889022	0.707317054271698	0.7215189933776855	0.8653846383094788	0.5555555820465088	0.3499999940395355	2679	2754	2754	2779	1470
14.63832290891579	14.63832251417609	0	0	2	0	-0.0026877596215906176	0.4805658881226158	2692.917311862112	2767.917311862112	2767.917311862112	2792.917311862112	0.707317054271698	0.7341772317886353	0.8653846383094788	0.5555555820465088	0.3499999940395355	2692	2767	2767	2792	1470
14.65150563589605	14.651505241156352	0	0	2	0	-0.0030505248230693503	0.48591575178765645	2714.825003570453	2789.825003570453	2789.825003570453	2814.825003570453	0.707317054271698	0.746835470199585	0.8653846383094788	0.5656565427780151	0.3499999940395355	2714	2789	2789	2814	1470
14.666600481977174	14.666600087237475	0	0	2	0	-0.0034049287480474306	0.48591575178765645	2714.825003570453	2789.825003570453	2789.825003570453	2814.825003570453	0.707317054271698	0.746835470199585	0.8653846383094788	0.5656565427780151	0.3499999940395355	2714	2789	2789	2814	1470
14.683543894067654	14.683543499327955	0	0	2	0	-0.0037500000000008082	0.48810106874519565	2723.7738765115764	2798.7738765115764	2798.7738765115764	2823.7738765115764	0.707317054271698	0.746835470199585	0.8653846383094788	0.5757575631141663	0.3499999940395355	2723	2798	2798	2823	1470
14.704840890295916	14.70484010081652	0	0	2	0	-0.004084792762613487	0.4941986388068793	2748.743425914171	2823.743425914171	2823.743425914171	2848.743425914171	0.7317073345184326	0.746835470199585	0.8653846383094788	0.5757575631141663	0.3499999940395355	2748	2823	2823	2848	1470
14.718084012450092	14.718083617710393	0	0	2	0	-0.004408389392194307	0.4941986388068793	2748.743425914171	2823.743425914171	2823.743425914171	2848.743425914171	0.7317073345184326	0.746835470199585	0.8653846383094788	0.5757575631141663	0.3499999940395355	2748	2823	2823	2848	1470
14.733671493675285	14.733671098935586	0	0	2	0	-0.004719902932874511	0.4969666974145772	2760.0786259126935	2835.0786259126935	2835.0786259126935	2860.0786259126935	0.7317073345184326	0.746835470199585	0.8846153616905212	0.5757575631141663	0.3499999940395355	2760	2835	2835	2860	1470
14.74980568938328	14.749805689383278	0	0	2	0	-0.005018479547692137	0.4969666974145772	2760.0786259126935	2835.0786259126935	2835.0786259126935	2860.0786259126935	0.7317073345184326	0.746835470199585	0.8846153616905212	0.5757575631141663	0.3499999940395355	2760	2835	2835	2860	1470
14.771504135885195	14.771503346405796	0	0	2	0	-0.005303300858899775	0.4920133218493401	2739.7945529730478	2814.7945529730478	2814.7945529730478	2839.7945529730478	0.7317073345184326	0.746835470199585	0.8653846383094788	0.5656565427780151	0.3499999940395355	2739	2814	2814	2839	1470
14.784801337378099	14.7848009426384	0	0	2	0	-0.00557358619108109	0.48863524791336665	2725.9613402052364	2800.9613402052364	2800.9613402052364	2825.9613402052364	0.707317054271698	0.746835470199585	0.8846153616905212	0.5656565427780151	0.3499999940395355	2725	2800	2800	2825	1470
14.799521970224784	14.799521575485086	0	0	2	0	-0.0058285947109278785	0.482751192184919	2701.8661319972434	2776.8661319972434	2776.8661319972434	2801.8661319972434	0.707317054271698	0.7341772317886353	0.8653846383094788	0.5656565427780151	0.3499999940395355	2701	2776	2776	2801	1470
14.816663146904354	14.816662752164655	0	0	2	0	-0.006067627457812664	0.4774013285198784	2679.9584402889022	2754.9584402889022	2754.9584402889022	2779.9584402889022	0.707317054271698	0.7215189933776855	0.8653846383094788	0.5555555820465088	0.3499999940395355	2679	2754	2754	2779	1470
14.838238039880551	14.838237645140852	0	0	2	0	-0.006290029259591199	0.4691184564018167	2646.0400789654395	2721.0400789654395	2721.0400789654395	2746.0400789654395	0.6829268336296082	0.7215189933776855	0.8653846383094788	0.5454545617103577	0.3499999940395355	2646	2721	2721	2746	1470
14.851483135733218	14.85148274099352	0	0	2	0	-0.006495190528383767	0.46060402023880265	2611.173462877897	2686.173462877897	2686.173462877897	2711.173462877897	0.6829268336296082	0.6962025165557861	0.8653846383094788	0.5353535413742065	0.3499999940395355	2611	2686	2686	2711	1470
14.866510086586153	14.866509691846455	0	0	2	0	-0.006682548931413194	0.452728889367334	2578.924801959233	2653.924801959233	2653.924801959233	2678.924801959233	0.6829268336296082	0.6835442781448364	0.8461538553237915	0.5252525210380554	0.3499999940395355	2578	2653	2653	2678	1470
14.883541130889764	14.883540736150065	0	0	2	0	-0.006851590932319897	0.44663133420681156	2553.9553135768933	2628.9553135768933	2628.9553135768933	2653.9553135768933	0.6585366129875183	0.6835442781448364	0.8461538553237915	0.5252525210380554	0.3499999940395355	2553	2628	2628	2653	1470
14.90487286421152	14.90487246947182	0	0	2	0	-0.007001853198729357	0.44133003518020075	2532.246494062922	2607.246494062922	2607.246494062922	2632.246494062922	0.6585366129875183	0.6708860993385315	0.8461538553237915	0.5151515007019043	0.3499999940395355	2532	2607	2607	2632	1470
14.918091907244065	14.918091512504366	0	0	2	0	-0.00713292387221395	0.43602872125242875	2510.537613528696	2585.537613528696	2585.537613528696	2610.537613528696	0.6585366129875183	0.6582278609275818	0.8461538553237915	0.5050504803657532	0.3499999940395355	2510	2585	2585	2610	1470
14.933564124477218	14.93356372973752	0	0	2	0	-0.007244443697168262	0.422250277010352	2454.1148843573915	2529.1148843573915	2529.1148843573915	2554.1148843573915	0.6341463327407837	0.6455696225166321	0.8269230723381042	0.49494948983192444	0.3499999940395355	2454	2529	2529	2554	1470
14.949656477777143	14.949656477777141	0	0	2	0	-0.007336107005503743	0.4108999767156192	2407.6354046504603	2482.6354046504603	2482.6354046504603	2507.6354046504603	0.6097561120986938	0.6329113841056824	0.8269230723381042	0.4848484992980957	0.3499999940395355	2407	2482	2482	2507	1470
14.971533346622902	14.971532951883203	0	0	2	0	-0.007407662554463685	0.3929564275785342	2334.1565709340975	2409.1565709340975	2409.1565709340975	2434.1565709340975	0.6097561120986938	0.594936728477478	0.807692289352417	0.4545454680919647	0.3499999940395355	2334	2409	2409	2434	1470
14.985085549961216	14.985085549961218	0	0	2	0	-0.0074589142152621515	0.3929564275785342	2334.1565709340975	2409.1565709340975	2409.1565709340975	2434.1565709340975	0.6097561120986938	0.594936728477478	0.807692289352417	0.4545454680919647	0.3499999940395355	2334	2409	2409	2434	1470
14.999591839151467	14.999591444411768	0	0	2	0	-0.0074897215106593555	0.3877522389157715	2312.8454183600843	2387.8454183600843	2387.8454183600843	2412.8454183600843	0.6097561120986938	0.5822784900665283	0.807692289352417	0.4444444477558136	0.3499999940395355	2312	2387	2387	2412	1470
15.016586172663093	15.016585777923394	0	0	2	0	-0.0075	0.3764504801913251	2266.5647163834765	2341.5647163834765	2341.5647163834765	2366.5647163834765	0.5853658318519592	0.5696202516555786	0.807692289352417	0.4343434274196625	0.3499999940395355	2266	2341	2341	2366	1470
15.038196986951881	15.038196592212183	0	0	2	0	-0.007489721510659252	0.3631091201482537	2211.931847007099	2286.931847007099	2286.931847007099	2311.931847007099	0.5609756112098694	0.5569620132446289	0.7884615659713745	0.42424243688583374	0.3499999940395355	2211	2286	2286	2311	1470
15.051877875431995	15.051877480692296	0	0	2	0	-0.007458914215261947	0.3631091201482537	2211.931847007099	2286.931847007099	2286.931847007099	2311.931847007099	0.5609756112098694	0.5569620132446289	0.7884615659713745	0.42424243688583374	0.3499999940395355	2211	2286	2286	2311	1470
15.066589034525908	15.06658863978621	0	0	2	0	-0.007407662554463379	0.35994456054551627	2198.972975433889	2273.972975433889	2273.972975433889	2298.972975433889	0.5609756112098694	0.5443037748336792	0.7884615659713745	0.42424243688583374	0.3499999940395355	2198	2273	2273	2298	1470
15.083736527040656	15.083736527040658	0	0	2	0	-0.007336107005503337	0.35795349396747866	2190.8195577968254	2265.8195577968254	2265.8195577968254	2290.8195577968254	0.5609756112098694	0.5443037748336792	0.7884615659713745	0.4141414165496826	0.3499999940395355	2190	2265	2265	2290	1470
15.10495852272615	15.104958127986452	0	0	2	0	-0.0072444436971677555	0.35478894926590243	2177.8607472438707	2252.8607472438707	2252.8607472438707	2277.8607472438707	0.5609756112098694	0.5316455960273743	0.7884615659713745	0.4141414165496826	0.3499999940395355	2177	2252	2252	2277	1470
15.118224539782855	15.118223750303455	0	0	2	0	-0.007132923872213346	0.35478894926590243	2177.8607472438707	2252.8607472438707	2252.8607472438707	2277.8607472438707	0.5609756112098694	0.5316455960273743	0.7884615659713745	0.4141414165496826	0.3499999940395355	2177	2252	2252	2277	1470
15.133669125237091	15.133668730497392	0	0	2	0	-0.007001853198728657	0.34159326463034656	2123.824418661269	2198.824418661269	2198.824418661269	2223.824418661269	0.5365853905677795	0.5189873576164246	0.7692307829856873	0.4040403962135315	0.3499999940395355	2123	2198	2198	2223	1470
15.150743196167866	15.150743590907565	0	0	2	0	-0.0068515909323191015	0.34159326463034656	2123.824418661269	2198.824418661269	2198.824418661269	2223.824418661269	0.5365853905677795	0.5189873576164246	0.7692307829856873	0.4040403962135315	0.3499999940395355	2123	2198	2198	2223	1470
15.171769006223073	15.171768611483374	0	0	2	0	-0.006682548931412306	0.33965076641602954	2115.869888473641	2190.869888473641	2190.869888473641	2215.869888473641	0.5365853905677795	0.5189873576164246	0.7692307829856873	0.39393940567970276	0.3499999940395355	2115	2190	2190	2215	1470
15.184783574091654	15.184783179351955	0	0	2	0	-0.006495190528382789	0.3364862068132921	2102.911016900431	2177.911016900431	2177.911016900431	2202.911016900431	0.5365853905677795	0.5063291192054749	0.7692307829856873	0.39393940567970276	0.3499999940395355	2102	2177	2177	2202	1470
15.199654602763573	15.199654602763575	0	0	2	0	-0.006290029259590135	0.33454370286775914	2094.956463243474	2169.956463243474	2169.956463243474	2194.956463243474	0.5365853905677795	0.5063291192054749	0.7692307829856873	0.38383838534355164	0.3499999940395355	2094	2169	2169	2194	1470
15.216537619680143	15.216537619680144	0	0	2	0	-0.006067627457811515	0.3313791432650217	2081.9975916702642	2156.9975916702642	2156.9975916702642	2181.9975916702642	0.5365853905677795	0.49367088079452515	0.7692307829856873	0.38383838534355164	0.3499999940395355	2081	2156	2156	2181	1470
15.238146065530739	15.23814567079104	0	0	2	0	-0.005828594710926648	0.32943663931948874	2074.0430380133066	2149.0430380133066	2149.0430380133066	2174.0430380133066	0.5365853905677795	0.49367088079452515	0.7692307829856873	0.3737373650074005	0.3499999940395355	2074	2149	2149	2174	1470
15.251444845982437	15.251444451242739	0	0	2	0	-0.005573586191079782	0.3183777015656233	2028.7566879112273	2103.7566879112273	2103.7566879112273	2128.7566879112273	0.5121951103210449	0.4810126721858978	0.75	0.3737373650074005	0.3499999940395355	2028	2103	2103	2128	1470
15.26654008680326	15.266539297323861	0	0	2	0	-0.005303300858898391	0.30216315016150475	1962.358099911362	2037.358099911362	2037.358099911362	2062.358099911362	0.4878048896789551	0.4556961953639984	0.75	0.35353535413742065	0.3499999940395355	1962	2037	2037	2062	1470
15.283563631052594	15.283563631052592	0	0	2	0	-0.005018479547690684	0.3002692088484764	1954.602410234511	2029.602410234511	2029.602410234511	2054.602410234511	0.4878048896789551	0.4556961953639984	0.75	0.34343433380126953	0.3499999940395355	1954	2029	2029	2054	1470
15.304786021477788	15.30478562673809	0	0	2	0	-0.004719902932872991	0.2875105930635562	1902.3558785952625	1977.3558785952625	1977.3558785952625	2002.3558785952625	0.46341463923454285	0.4430379867553711	0.7307692170143127	0.3333333432674408	0.3499999940395355	1902	1977	1977	2002	1470
15.318133749652137	15.318133354912439	0	0	2	0	-0.004408389392192726	0.28274346816425133	1882.8345021326093	1957.8345021326093	1957.8345021326093	1982.8345021326093	0.46341463923454285	0.4303797483444214	0.7115384340286255	0.3333333432674408	0.3499999940395355	1882	1957	1957	1982	1470
15.333802941994975	15.333802941994977	0	0	2	0	-0.004084792762611848	0.27778209251349484	1862.5176688427614	1937.5176688427614	1937.5176688427614	1962.5176688427614	0.46341463923454285	0.4177215099334717	0.7115384340286255	0.3232323229312897	0.3499999940395355	1862	1937	1937	1962	1470
15.350157007715186	15.350157402454888	0	0	2	0	-0.003749999999999115	0.2667231617022159	1817.231347170574	1892.231347170574	1892.231347170574	1917.231347170574	0.4390243887901306	0.40506330132484436	0.7115384340286255	0.31313130259513855	0.3499999940395355	1817	1892	1892	1917	1470
15.371674268695365	15.371673873955666	0	0	2	0	-0.003404928748045688	0.26030491832600333	1790.9486405449836	1865.9486405449836	1865.9486405449836	1890.9486405449836	0.4390243887901306	0.39240506291389465	0.692307710647583	0.3030303120613098	0.3499999940395355	1790	1865	1865	1890	1470
15.38490160126159	15.38490120652189	0	0	2	0	-0.003050524823067564	0.26030491832600333	1790.9486405449836	1865.9486405449836	1865.9486405449836	1890.9486405449836	0.4390243887901306	0.39240506291389465	0.692307710647583	0.3030303120613098	0.3499999940395355	1790	1865	1865	1890	1470
15.399606444520323	15.399606049780624	0	0	2	0	-0.002687759621588792	0.2510507872390395	1753.0529737438667	1828.0529737438667	1828.0529737438667	1853.0529737438667	0.4146341383457184	0.39240506291389465	0.6730769276618958	0.2929292917251587	0.3499999940395355	1753	1828	1828	1853	1470
15.416611830743513	15.416611436003814	0	0	2	0	-0.0023176274578111254	0.24788622763630208	1740.0941021706572	1815.0941021706572	1815.0941021706572	1840.0941021706572	0.4146341383457184	0.37974682450294495	0.6730769276618958	0.2929292917251587	0.3499999940395355	1740	1815	1815	1840	1470
15.439291600136581	15.43929160013658	0	0	2	0	-0.0019411428382679079	0.24132229863190569	1713.2148128976537	1788.2148128976537	1788.2148128976537	1813.2148128976537	0.4146341383457184	0.3670886158943176	0.6730769276618958	0.27272728085517883	0.3499999940395355	1713	1788	1788	1813	1470
15.44969930703446	15.449699307034459	0	0	2	0	-0.0015593376811321826	0.24132229863190569	1713.2148128976537	1788.2148128976537	1788.2148128976537	1813.2148128976537	0.4146341383457184	0.3670886158943176	0.6730769276618958	0.27272728085517883	0.3499999940395355	1713	1788	1788	1813	1470
15.466552323733922	15.466551534254526	0	0	2	0	-0.001173258487800707	0.22909785832894247	1663.1557298570194	1738.1557298570194	1738.1557298570194	1763.1557298570194	0.39024388790130615	0.3544303774833679	0.6538461446762085	0.2626262605190277	0.3499999940395355	1663	1738	1738	1763	1470
15.483947318039803	15.483947318039801	0	0	2	0	-0.0007839634745063674	0.22909785832894247	1663.1557298570194	1738.1557298570194	1738.1557298570194	1763.1557298570194	0.39024388790130615	0.3544303774833679	0.6538461446762085	0.2626262605190277	0.3499999940395355	1663	1738	1738	1763	1470
15.504855100925074	15.504854706185375	0	0	2	0	-0.0003925196718210386	0.226232665504829	1651.4227652422746	1726.4227652422746	1726.4227652422746	1751.4227652422746	0.39024388790130615	0.3544303774833679	0.6346153616905212	0.2525252401828766	0.3499999940395355	1651	1726	1726	1751	1470
15.518117565324488	15.51811717058479	0	0	2	0	1.0437658189007235e-15	0.22306810590209158	1638.4638936690649	1713.4638936690649	1713.4638936690649	1738.4638936690649	0.39024388790130615	0.3417721390724182	0.6346153616905212	0.2525252401828766	0.3499999940395355	1638	1713	1713	1738	1470
15.53354399275258	15.533543203273181	0	0	2	0	0.00039251967182312326	0.21420249137984015	1602.1592022004454	1677.1592022004454	1677.1592022004454	1702.1592022004454	0.3658536672592163	0.3417721390724182	0.6153846383094788	0.24242424964904785	0.3499999940395355	1602	1677	1677	1702	1470
15.550817801970936	15.550818196710635	0	0	2	0	0.0007839634745084434	0.2126484881933104	1595.795559151606	1670.795559151606	1670.795559151606	1695.795559151606	0.3658536672592163	0.3417721390724182	0.6153846383094788	0.23232322931289673	0.3499999940395355	1595	1670	1670	1695	1470
15.571559794182722	15.571559399443023	0	0	2	0	0.001173258487802769	0.20686155830661201	1572.0980812655762	1647.0980812655762	1647.0980812655762	1672.0980812655762	0.3658536672592163	0.3291139304637909	0.5961538553237915	0.2222222238779068	0.30000001192092896	1572	1647	1647	1672	1460
15.58478475831075	15.584784758310752	0	0	2	0	0.0015593376811342246	0.20535611997343306	1565.9333112912084	1640.9333112912084	1640.9333112912084	1665.9333112912084	0.3658536672592163	0.3291139304637909	0.5961538553237915	0.21212121844291687	0.30000001192092896	1565	1640	1640	1665	1460
15.599537365073036	15.599537365073038	0	0	2	0	0.0019411428382699247	0.19823874308269618	1536.787652923641	1611.787652923641	1611.787652923641	1636.787652923641	0.3414634168148041	0.3291139304637909	0.5769230723381042	0.21212121844291687	0.30000001192092896	1536	1611	1611	1636	1460
15.61676341078784	15.616763410787842	0	0	2	0	0.002317627457813111	0.19361730555843826	1517.8628662618048	1592.8628662618048	1592.8628662618048	1617.8628662618048	0.3414634168148041	0.3164556920528412	0.5769230723381042	0.20202019810676575	0.3499999940395355	1517	1592	1592	1617	1470
15.638205276485554	15.638204881745855	0	0	2	0	0.0026877596215907408	0.19123774069985888	1508.1185481659222	1583.1185481659222	1583.1185481659222	1608.1185481659222	0.3414634168148041	0.3164556920528412	0.557692289352417	0.19191919267177582	0.30000001192092896	1508	1583	1583	1608	1460
15.651697479389654	15.651697479389655	0	0	2	0	0.0030505248230694713	0.1819756184860184	1470.1901577002454	1545.1901577002454	1545.1901577002454	1570.1901577002454	0.31707316637039185	0.3037974536418915	0.557692289352417	0.19191919267177582	0.30000001192092896	1470	1545	1545	1570	1460
15.666532192009285	15.666531797269586	0	0	2	0	0.0034049287480475486	0.1796931814584699	1460.8435780724344	1535.8435780724344	1535.8435780724344	1560.8435780724344	0.31707316637039185	0.3037974536418915	0.5384615659713745	0.1818181872367859	0.3499999940395355	1460	1535	1535	1560	1470
15.68358139433904	15.683580999599341	0	0	2	0	0.003750000000000923	0.17043106669521002	1422.9152181168852	1497.9152181168852	1497.9152181168852	1522.9152181168852	0.2926829159259796	0.29113924503326416	0.5384615659713745	0.1818181872367859	0.3499999940395355	1422	1497	1497	1522	1470
15.704892206456758	15.70489181171706	0	0	2	0	0.004084792762613599	0.15689544565975666	1367.4868499767035	1442.4868499767035	1442.4868499767035	1467.4868499767035	0.26829269528388977	0.27848100662231445	0.5	0.16161616146564484	0.30000001192092896	1367	1442	1442	1467	1460
15.718143618144605	15.718143223404907	0	0	2	0	0.0044083893921944145	0.1549043812092159	1359.333441051739	1434.333441051739	1434.333441051739	1459.333441051739	0.26829269528388977	0.27848100662231445	0.48076921701431274	0.1515151560306549	0.30000001192092896	1359	1434	1434	1459	1460
15.733559387600831	15.733558992861132	0	0	2	0	0.004719902932874614	0.14564226644595601	1321.4050810961899	1396.4050810961899	1396.4050810961899	1421.4050810961899	0.24390244483947754	0.26582279801368713	0.48076921701431274	0.1515151560306549	0.30000001192092896	1321	1396	1396	1421	1460
15.749635161833407	15.749634767093708	0	0	2	0	0.0050184795476922355	0.14058376684865936	1300.6905252452602	1375.6905252452602	1375.6905252452602	1400.6905252452602	0.24390244483947754	0.2531645596027374	0.4615384638309479	0.14141413569450378	0.30000001192092896	1300	1375	1375	1400	1460
15.77150571484399	15.771505320104291	0	0	2	0	0.005303300858899867	0.13332070360465298	1270.948281261054	1345.948281261054	1345.948281261054	1370.948281261054	0.2195121943950653	0.2531645596027374	0.4615384638309479	0.13131313025951385	0.30000001192092896	1270	1345	1345	1370	1460
15.78482028488364	15.784819495404244	0	0	2	0	0.005573586191081179	0.12899064709430252	1253.2166998511689	1328.2166998511689	1328.2166998511689	1353.2166998511689	0.2195121943950653	0.2405063360929489	0.4615384638309479	0.12121212482452393	0.3499999940395355	1253	1328	1328	1353	1470
15.799549996743398	15.7995496020037	0	0	2	0	0.005828594710927962	0.11972852488046204	1215.288309385492	1290.288309385492	1290.288309385492	1315.288309385492	0.19512194395065308	0.2278480976819992	0.4615384638309479	0.12121212482452393	0.30000001192092896	1215	1290	1290	1315	1460
15.816758279171758	15.816758279171756	0	0	2	0	0.0060676274578127425	0.11972852488046204	1215.288309385492	1290.288309385492	1290.288309385492	1315.288309385492	0.19512194395065308	0.2278480976819992	0.4615384638309479	0.12121212482452393	0.30000001192092896	1215	1290	1290	1315	1460
15.838179618405132	15.838179223665437	0	0	2	0	0.006290029259591271	0.10876672020436734	1170.3997192368843	1245.3997192368843	1245.3997192368843	1270.3997192368843	0.17073170840740204	0.2151898741722107	0.4423076808452606	0.1111111119389534	0.30000001192092896	1170	1245	1245	1270	1460
15.851481951514124	15.851481556774425	0	0	2	0	0.006495190528383834	0.1050679767345134	1155.2533647278324	1230.2533647278324	1230.2533647278324	1255.2533647278324	0.17073170840740204	0.20253165066242218	0.42307692766189575	0.1111111119389534	0.30000001192092896	1155	1230	1230	1255	1460
15.8665914029641	15.866591008224402	0	0	2	0	0.006682548931413254	0.10083504075730088	1137.919491901147	1212.919491901147	1212.919491901147	1237.919491901147	0.17073170840740204	0.18987341225147247	0.42307692766189575	0.10101009905338287	0.30000001192092896	1137	1212	1212	1237	1460
15.883655605402407	15.883655605402408	0	0	2	0	0.006851590932319951	0.09580585452067292	1117.3249742621556	1192.3249742621556	1192.3249742621556	1217.3249742621556	0.1463414579629898	0.18987341225147247	0.42307692766189575	0.1111111119389534	0.30000001192092896	1117	1192	1192	1217	1460
15.904840495556218	15.90484010081652	0	0	2	0	0.007001853198729405	0.09527166610042381	1115.1374726812355	1190.1374726812355	1190.1374726812355	1215.1374726812355	0.1463414579629898	0.18987341225147247	0.4038461446762085	0.1111111119389534	0.30000001192092896	1115	1190	1190	1215	1460
15.918134539131533	15.918134144391834	0	0	2	0	0.0071329238722139905	0.09527166610042381	1115.1374726812355	1190.1374726812355	1190.1374726812355	1215.1374726812355	0.1463414579629898	0.18987341225147247	0.4038461446762085	0.1111111119389534	0.30000001192092896	1115	1190	1190	1215	1460
15.933620177514442	15.933620177514443	0	0	2	0	0.007244443697168296	0.09527166610042381	1115.1374726812355	1190.1374726812355	1190.1374726812355	1215.1374726812355	0.1463414579629898	0.18987341225147247	0.4038461446762085	0.1111111119389534	0.30000001192092896	1115	1190	1190	1215	1460
15.949584240412268	15.949583845672569	0	0	2	0	0.007336107005503771	0.09210711022297668	1102.1786163630895	1177.1786163630895	1177.1786163630895	1202.1786163630895	0.1463414579629898	0.17721518874168396	0.4038461446762085	0.1111111119389534	0.30000001192092896	1102	1177	1177	1202	1460
15.971912296733727	15.971911901994028	0	0	2	0	0.007407662554463706	0.09580585452067292	1117.3249742621556	1192.3249742621556	1192.3249742621556	1217.3249742621556	0.1463414579629898	0.18987341225147247	0.42307692766189575	0.1111111119389534	0.30000001192092896	1117	1192	1192	1217	1460
15.98477567929768	15.984775284557982	0	0	2	0	0.007458914215262165	0.09580585452067292	1117.3249742621556	1192.3249742621556	1192.3249742621556	1217.3249742621556	0.1463414579629898	0.18987341225147247	0.42307692766189575	0.1111111119389534	0.30000001192092896	1117	1192	1192	1217	1460
15.999588681233877	15.99958868123388	0	0	2	0	0.0074897215106593616	0.09580585452067292	1117.3249742621556	1192.3249742621556	1192.3249742621556	1217.3249742621556	0.1463414579629898	0.18987341225147247	0.42307692766189575	0.1111111119389534	0.30000001192092896	1117	1192	1192	1217	1460
16.016536830200746	16.01653643546105	0	0	2	0	0.0075	0.10003879049788544	1134.658847088841	1209.658847088841	1209.658847088841	1234.658847088841	0.1463414579629898	0.20253165066242218	0.42307692766189575	0.12121212482452393	0.30000001192092896	1134	1209	1209	1234	1460
16.038163434077482	16.03816264459809	0	0	2	0	0.007489721510659245	0.10003879049788544	1134.658847088841	1209.658847088841	1209.658847088841	1234.658847088841	0.1463414579629898	0.20253165066242218	0.42307692766189575	0.12121212482452393	0.30000001192092896	1134	1209	1209	1234	1460
16.051704189964532	16.051704189964532	0	0	2	0	0.007458914215261934	0.10427172196176548	1151.9927014334296	1226.9927014334296	1226.9927014334296	1251.9927014334296	0.1463414579629898	0.2151898741722107	0.42307692766189575	0.13131313025951385	0.30000001192092896	1151	1226	1226	1251	1460
16.06661785052392	16.06661745578422	0	0	2	0	0.007407662554463358	0.10427172196176548	1151.9927014334296	1226.9927014334296	1226.9927014334296	1251.9927014334296	0.1463414579629898	0.2151898741722107	0.42307692766189575	0.13131313025951385	0.30000001192092896	1151	1226	1226	1251	1460
16.08362876310289	16.083628368363193	0	0	2	0	0.007336107005503309	0.10918452851069049	1172.1106442512776	1247.1106442512776	1247.1106442512776	1272.1106442512776	0.1463414579629898	0.2278480976819992	0.4423076808452606	0.14141413569450378	0.30000001192092896	1172	1247	1247	1272	1460
16.104860232541157	16.104859837801456	0	0	2	0	0.007244443697167722	0.11912652686319336	1212.823127504777	1287.823127504777	1287.823127504777	1312.823127504777	0.17073170840740204	0.2405063360929489	0.4615384638309479	0.14141413569450378	0.3499999940395355	1212	1287	1287	1312	1470
16.118110854749606	16.11811046000991	0	0	2	0	0.007132923872213304	0.13149664473952183	1263.478760208342	1338.478760208342	1338.478760208342	1363.478760208342	0.19512194395065308	0.2531645596027374	0.48076921701431274	0.16161616146564484	0.30000001192092896	1263	1338	1338	1363	1460
16.133528992644028	16.13352859790433	0	0	2	0	0.00700185319872861	0.1367008313536644	1284.7899043932557	1359.7899043932557	1359.7899043932557	1384.7899043932557	0.19512194395065308	0.26582279801368713	0.5	0.17171716690063477	0.30000001192092896	1284	1359	1359	1384	1460
16.14964068818919	16.149640688189194	0	0	2	0	0.006851590932319048	0.1480997001843436	1331.4682722548869	1406.4682722548869	1406.4682722548869	1431.4682722548869	0.2195121943950653	0.27848100662231445	0.5192307829856873	0.1818181872367859	0.3499999940395355	1331	1406	1406	1431	1470
16.171515583336458	16.171515188596757	0	0	2	0	0.006682548931412246	0.159595699724687	1378.5443903725932	1453.5443903725932	1453.5443903725932	1478.5443903725932	0.24390244483947754	0.29113924503326416	0.5384615659713745	0.19191919267177582	0.3499999940395355	1378	1453	1453	1478	1470
16.18484278504647	16.18484239030677	0	0	2	0	0.0064951905283827235	0.17259712921485892	1431.7852441348473	1506.7852441348473	1506.7852441348473	1531.7852441348473	0.26829269528388977	0.3037974536418915	0.557692289352417	0.21212121844291687	0.3499999940395355	1431	1506	1506	1531	1470
16.199629339422852	16.199628944683155	0	0	2	0	0.006290029259590062	0.19043349664117026	1504.8251687455922	1579.8251687455922	1579.8251687455922	1604.8251687455922	0.31707316637039185	0.3164556920528412	0.5769230723381042	0.2222222238779068	0.3499999940395355	1504	1579	1579	1604	1470
16.21657709365002	16.216577093650024	0	0	2	0	0.006067627457811438	0.20693942673486987	1572.4169524792921	1647.4169524792921	1647.4169524792921	1672.4169524792921	0.3414634168148041	0.3417721390724182	0.5961538553237915	0.24242424964904785	0.3499999940395355	1572	1647	1647	1672	1470
16.238202513307662	16.238202118567962	0	0	2	0	0.0058285947109265645	0.22490223561556144	1645.9746548457242	1720.9746548457242	1720.9746548457242	1745.9746548457242	0.3658536672592163	0.3670886158943176	0.6346153616905212	0.2626262605190277	0.3499999940395355	1645	1720	1720	1745	1470
16.25142787217539	16.25142747743569	0	0	2	0	0.005573586191079693	0.24663159175086324	1734.956368219785	1809.956368219785	1809.956368219785	1834.956368219785	0.4146341383457184	0.39240506291389465	0.6346153616905212	0.28282827138900757	0.3499999940395355	1734	1809	1809	1834	1470
16.266521534037416	16.266521139297716	0	0	2	0	0.005303300858898298	0.25280703193194753	1760.2447957613251	1835.2447957613251	1835.2447957613251	1860.2447957613251	0.4146341383457184	0.40506330132484436	0.6538461446762085	0.2929292917251587	0.3499999940395355	1760	1835	1835	1860	1470
16.283720737452704	16.283720737452704	0	0	2	0	0.005018479547690586	0.26517715253856355	1810.9004396454177	1885.9004396454177	1885.9004396454177	1910.9004396454177	0.4390243887901306	0.4177215099334717	0.6730769276618958	0.3030303120613098	0.3499999940395355	1810	1885	1885	1910	1470
16.30485983780146	16.30485944306176	0	0	2	0	0.004719902932872889	0.2700413980600138	1830.8195250557567	1905.8195250557567	1905.8195250557567	1930.8195250557567	0.4390243887901306	0.4303797483444214	0.6730769276618958	0.31313130259513855	0.3499999940395355	1830	1905	1905	1930	1470
16.318081644011897	16.318081249272197	0	0	2	0	0.004408389392192618	0.28255721387144384	1882.0717908035624	1957.0717908035624	1957.0717908035624	1982.0717908035624	0.46341463923454285	0.4430379867553711	0.692307710647583	0.3232323229312897	0.3499999940395355	1882	1957	1957	1982	1470
16.33426834009983	16.334267945360132	0	0	2	0	0.004084792762611737	0.2935675822007351	1927.1592491120102	2002.1592491120102	2002.1592491120102	2027.1592491120102	0.4878048896789551	0.4556961953639984	0.692307710647583	0.3333333432674408	0.3499999940395355	1927	2002	2002	2027	1470
16.34959213520624	16.349591740466543	0	0	2	0	0.0037499999999990002	0.3001315128796307	1954.0385452420876	2029.0385452420876	2029.0385452420876	2054.038545242088	0.4878048896789551	0.4683544337749481	0.7115384340286255	0.34343433380126953	0.3499999940395355	1954	2029	2029	2054	1470
16.371626505191813	16.371626110452112	0	0	2	0	0.0034049287480455706	0.31615181189108554	2019.6416696939953	2094.641669693995	2094.641669693995	2119.641669693995	0.5121951103210449	0.49367088079452515	0.7115384340286255	0.3636363744735718	0.3499999940395355	2019	2094	2094	2119	1470
16.38477252138009	16.384771731900692	0	0	2	0	0.003050524823067443	0.31615181189108554	2019.6416696939953	2094.641669693995	2094.641669693995	2119.641669693995	0.5121951103210449	0.49367088079452515	0.7115384340286255	0.3636363744735718	0.3499999940395355	2019	2094	2094	2119	1470
16.399569733728338	16.399569733728335	0	0	2	0	0.002687759621588668	0.32290999778049256	2047.316440911117	2122.316440911117	2122.316440911117	2147.316440911117	0.5121951103210449	0.5063291192054749	0.7307692170143127	0.3737373650074005	0.3499999940395355	2047	2122	2122	2147	1470
16.41660275173044	16.416602356990744	0	0	2	0	0.0023176274578109997	0.33401750612543735	2092.8016875836656	2167.8016875836656	2167.8016875836656	2192.8016875836656	0.5365853905677795	0.5189873576164246	0.7307692170143127	0.38383838534355164	0.3499999940395355	2092	2167	2167	2192	1470
16.438150012927725	16.438149223448328	0	0	2	0	0.0019411428382677801	0.34891287609934807	2153.7982276268303	2228.7982276268303	2228.7982276268303	2253.7982276268303	0.5609756112098694	0.5316455960273743	0.75	0.4040403962135315	0.3499999940395355	2153	2228	2228	2253	1470
16.45144997759852	16.45144958285882	0	0	2	0	0.0015593376811320532	0.3520774208009243	2166.757038179785	2241.757038179785	2241.757038179785	2266.757038179785	0.5609756112098694	0.5443037748336792	0.75	0.4040403962135315	0.3499999940395355	2166	2241	2241	2266	1470
16.46656298170579	16.466563376445485	0	0	2	0	0.0011732584878005763	0.35713592171669006	2187.471599429846	2262.471599429846	2262.471599429846	2287.471599429846	0.5609756112098694	0.5569620132446289	0.75	0.4141414165496826	0.3499999940395355	2187	2262	2262	2287	1470
16.48360626294006	16.483605868200364	0	0	2	0	0.0007839634745062358	0.37033160635224593	2241.5079280124473	2316.5079280124473	2316.5079280124473	2341.5079280124473	0.5853658318519592	0.5696202516555786	0.7692307829856873	0.42424243688583374	0.3499999940395355	2241	2316	2316	2341	1470
16.5048468113914	16.504846811391396	0	0	2	0	0.00039251967182090644	0.37033160635224593	2241.5079280124473	2316.5079280124473	2316.5079280124473	2341.5079280124473	0.5853658318519592	0.5696202516555786	0.7692307829856873	0.42424243688583374	0.3499999940395355	2241	2316	2316	2341	1470
16.518241118850202	16.518241118850206	0	0	2	0	-1.1760740967563817e-15	0.3754386641693004	2262.421329773285	2337.421329773285	2337.421329773285	2362.421329773285	0.5853658318519592	0.5822784900665283	0.7692307829856873	0.4343434274196625	0.3499999940395355	2262	2337	2337	2362	1470
16.533668730497393	16.53366873049739	0	0	2	0	-0.0003925196718232554	0.38664329777925444	2308.304304406047	2383.304304406047	2383.304304406047	2408.304304406047	0.6097561120986938	0.594936728477478	0.7692307829856873	0.4444444477558136	0.3499999940395355	2308	2383	2383	2408	1470
16.54959608260323	16.54959568786353	0	0	2	0	-0.000783963474508575	0.3939356627398647	2338.166538919746	2413.166538919746	2413.166538919746	2438.166538919746	0.6097561120986938	0.607594907283783	0.7884615659713745	0.4545454680919647	0.3499999940395355	2338	2413	2413	2438	1470
16.57146703035351	16.57146663561381	0	0	2	0	-0.0011732584878028998	0.3990912830461433	2359.278804073957	2434.278804073957	2434.278804073957	2459.278804073957	0.6097561120986938	0.6202531456947327	0.7884615659713745	0.46464645862579346	0.3499999940395355	2359	2434	2434	2459	1470
16.58473067897202	16.58472988949262	0	0	2	0	-0.0015593376811343538	0.40835339780940316	2397.207164029506	2472.207164029506	2472.207164029506	2497.207164029506	0.6341463327407837	0.6329113841056824	0.7884615659713745	0.46464645862579346	0.3499999940395355	2397	2472	2472	2497	1470
16.59976473513953	16.59976512987923	0	0	2	0	-0.0019411428382700524	0.41034446438744077	2405.36058166657	2480.36058166657	2480.36058166657	2505.36058166657	0.6341463327407837	0.6329113841056824	0.7884615659713745	0.4747474789619446	0.3499999940395355	2405	2480	2480	2505	1470
16.616587751621886	16.616587356882185	0	0	2	0	-0.0023176274578132366	0.42159766062989945	2451.442420279438	2526.442420279438	2526.442420279438	2551.442420279438	0.6585366129875183	0.6455696225166321	0.7884615659713745	0.4848484992980957	0.3499999940395355	2451	2526	2526	2551	1470
16.63821711867652	16.63821672393682	0	0	2	0	-0.0026877596215908644	0.4270932170755657	2473.9467239244414	2548.9467239244414	2548.9467239244414	2573.9467239244414	0.6585366129875183	0.6582278609275818	0.807692289352417	0.4848484992980957	0.3499999940395355	2473	2548	2548	2573	1470
16.65145353025581	16.651453530255814	0	0	2	0	-0.003050524823069592	0.43433702276280073	2503.6101082136693	2578.6101082136693	2578.6101082136693	2603.6101082136693	0.6585366129875183	0.6708860993385315	0.807692289352417	0.5050504803657532	0.3499999940395355	2503	2578	2578	2603	1470
16.66659535036109	16.66659495562139	0	0	2	0	-0.003404928748047666	0.4456387516849247	2549.890688149767	2624.890688149767	2624.890688149767	2649.890688149767	0.6829268336296082	0.6835442781448364	0.807692289352417	0.5151515007019043	0.3499999940395355	2549	2624	2624	2649	1470
16.68366507915518	16.683665079155176	0	0	2	0	-0.0037500000000010372	0.44880331128766215	2562.8495597229767	2637.8495597229767	2637.8495597229767	2662.8495597229767	0.6829268336296082	0.6962025165557861	0.807692289352417	0.5151515007019043	0.3499999940395355	2562	2637	2637	2662	1470
16.70480417950393	16.70480378476423	0	0	2	0	-0.0040847927626137094	0.45336819465887945	2581.5427571281116	2656.5427571281116	2656.5427571281116	2681.5427571281116	0.6829268336296082	0.6962025165557861	0.8269230723381042	0.5252525210380554	0.3499999940395355	2581	2656	2656	2681	1470
16.718134933871234	16.718134539131533	0	0	2	0	-0.004408389392194521	0.46263030942213934	2619.471117083661	2694.471117083661	2694.471117083661	2719.471117083661	0.707317054271698	0.7088607549667358	0.8269230723381042	0.5252525210380554	0.3499999940395355	2619	2694	2694	2719	1470
16.73363123022601	16.73363083548631	0	0	2	0	-0.004719902932874717	0.46263030942213934	2619.471117083661	2694.471117083661	2694.471117083661	2719.471117083661	0.707317054271698	0.7088607549667358	0.8269230723381042	0.5252525210380554	0.3499999940395355	2619	2694	2694	2719	1470
16.749664372571118	16.749663977831418	0	0	2	0	-0.0050184795476923335	0.4647185011146693	2628.022262064571	2703.022262064571	2703.022262064571	2728.022262064571	0.707317054271698	0.7088607549667358	0.8269230723381042	0.5353535413742065	0.3499999940395355	2628	2703	2703	2728	1470
16.771474135668086	16.771473740928386	0	0	2	0	-0.005303300858899961	0.4678830607174067	2640.9811336377807	2715.9811336377807	2715.9811336377807	2740.9811336377807	0.707317054271698	0.7215189933776855	0.8269230723381042	0.5353535413742065	0.3499999940395355	2640	2715	2715	2740	1470
16.784770547681596	16.784770547681596	0	0	2	0	-0.005573586191081266	0.4678830607174067	2640.9811336377807	2715.9811336377807	2715.9811336377807	2740.9811336377807	0.707317054271698	0.7215189933776855	0.8269230723381042	0.5353535413742065	0.3499999940395355	2640	2715	2715	2740	1470
16.79957249690623	16.79957210216653	0	0	2	0	-0.005828594710928045	0.4678830607174067	2640.9811336377807	2715.9811336377807	2715.9811336377807	2740.9811336377807	0.707317054271698	0.7215189933776855	0.8269230723381042	0.5353535413742065	0.3499999940395355	2640	2715	2715	2740	1470
16.816600778031948	16.816600383292247	0	0	2	0	-0.00606762745781282	0.46997125240993665	2649.5322786186907	2724.5322786186907	2724.5322786186907	2749.5322786186907	0.707317054271698	0.7215189933776855	0.8269230723381042	0.5454545617103577	0.3499999940395355	2649	2724	2724	2749	1470
16.838223434511697	16.838223039771997	0	0	2	0	-0.006290029259591343	0.4678830607174067	2640.9811336377807	2715.9811336377807	2715.9811336377807	2740.9811336377807	0.707317054271698	0.7215189933776855	0.8269230723381042	0.5353535413742065	0.3499999940395355	2640	2715	2715	2740	1470
16.85143142483268	16.851431030092982	0	0	2	0	-0.0064951905283839	0.4678830607174067	2640.9811336377807	2715.9811336377807	2715.9811336377807	2740.9811336377807	0.707317054271698	0.7215189933776855	0.8269230723381042	0.5353535413742065	0.3499999940395355	2640	2715	2715	2740	1470
16.866521534037417	16.866521139297717	0	0	2	0	-0.006682548931413314	0.4678830607174067	2640.9811336377807	2715.9811336377807	2715.9811336377807	2740.9811336377807	0.707317054271698	0.7215189933776855	0.8269230723381042	0.5353535413742065	0.3499999940395355	2640	2715	2715	2740	1470
16.88435705784713	16.884356663107432	0	0	2	0	-0.0068515909323200045	0.4678830607174067	2640.9811336377807	2715.9811336377807	2715.9811336377807	2740.9811336377807	0.707317054271698	0.7215189933776855	0.8269230723381042	0.5353535413742065	0.3499999940395355	2640	2715	2715	2740	1470
16.90483417972104	16.904833784981342	0	0	2	0	-0.007001853198729453	0.4565327542616169	2594.5016287013214	2669.5016287013214	2669.5016287013214	2694.5016287013214	0.6829268336296082	0.7088607549667358	0.8269230723381042	0.5252525210380554	0.3499999940395355	2594	2669	2669	2694	1470
16.918384409360858	16.918384409360854	0	0	2	0	-0.007132923872214031	0.45336819465887945	2581.5427571281116	2656.5427571281116	2656.5427571281116	2681.5427571281116	0.6829268336296082	0.6962025165557861	0.8269230723381042	0.5252525210380554	0.3499999940395355	2581	2656	2656	2681	1470
16.93380767887136	16.93380807361106	0	0	2	0	-0.00724444369716833	0.4512800029663495	2572.9916121472015	2647.9916121472015	2647.9916121472015	2672.9916121472015	0.6829268336296082	0.6962025165557861	0.8269230723381042	0.5151515007019043	0.3499999940395355	2572	2647	2647	2672	1470
16.949638319751	16.949638319750996	0	0	2	0	-0.0073361070055037985	0.4481154433636121	2560.0327405739918	2635.0327405739918	2635.0327405739918	2660.0327405739918	0.6829268336296082	0.6835442781448364	0.8269230723381042	0.5151515007019043	0.3499999940395355	2560	2635	2635	2660	1470
16.971439793314293	16.971439793314296	0	0	2	0	-0.007407662554463726	0.4428627069695059	2538.522785040127	2613.522785040127	2613.522785040127	2638.522785040127	0.6829268336296082	0.6708860993385315	0.8269230723381042	0.5050504803657532	0.3499999940395355	2538	2613	2613	2638	1470
16.984729100013222	16.984728705273525	0	0	2	0	-0.007458914215262179	0.43523039527833696	2507.26846866479	2582.26846866479	2582.26846866479	2607.26846866479	0.6829268336296082	0.6582278609275818	0.807692289352417	0.49494948983192444	0.3499999940395355	2507	2582	2582	2607	1470
16.999707892622908	16.999707497883207	0	0	2	0	-0.0074897215106593685	0.4270932170755657	2473.9467239244414	2548.9467239244414	2548.9467239244414	2573.9467239244414	0.6585366129875183	0.6582278609275818	0.807692289352417	0.4848484992980957	0.3499999940395355	2473	2548	2548	2573	1470
17.016530514365567	17.01653011962587	0	0	2	0	-0.0075	0.42188902841280296	2452.635571350428	2527.635571350428	2527.635571350428	2552.635571350428	0.6585366129875183	0.6455696225166321	0.807692289352417	0.4747474789619446	0.3499999940395355	2452	2527	2527	2552	1470
17.0380608017558	17.038060407016104	0	0	2	0	-0.007489721510659238	0.4164420344491244	2430.3301310691645	2505.3301310691645	2505.3301310691645	2530.3301310691645	0.6585366129875183	0.6329113841056824	0.7884615659713745	0.4747474789619446	0.3499999940395355	2430	2505	2505	2530	1470
17.051440109106053	17.051440109106053	0	0	2	0	-0.00745891421526192	0.40518883820666574	2384.2482924562964	2459.2482924562964	2459.2482924562964	2484.2482924562964	0.6341463327407837	0.6202531456947327	0.7884615659713745	0.46464645862579346	0.3499999940395355	2384	2459	2459	2484	1470
17.066550744775128	17.066550350035428	0	0	2	0	-0.007407662554463337	0.39804215132234955	2354.9826096650213	2429.9826096650213	2429.9826096650213	2454.9826096650213	0.6341463327407837	0.607594907283783	0.7884615659713745	0.4444444477558136	0.3499999940395355	2354	2429	2429	2454	1470
17.08360586820036	17.083605868200365	0	0	2	0	-0.0073361070055032816	0.3907983489942439	2325.3192391314287	2400.3192391314287	2400.3192391314287	2425.3192391314287	0.6341463327407837	0.594936728477478	0.7692307829856873	0.4343434274196625	0.3499999940395355	2325	2400	2400	2425	1470
17.10477575824562	17.104775363505922	0	0	2	0	-0.007244443697167687	0.3856912911771895	2304.405837370591	2379.405837370591	2379.405837370591	2404.405837370591	0.6341463327407837	0.5822784900665283	0.7692307829856873	0.42424243688583374	0.3499999940395355	2304	2379	2379	2404	1470
17.118033880508346	17.11803348576865	0	0	2	0	-0.007132923872213263	0.3744866724683966	2258.5229237580843	2333.5229237580843	2333.5229237580843	2358.5229237580843	0.6097561120986938	0.5696202516555786	0.7692307829856873	0.4141414165496826	0.3499999940395355	2258	2333	2333	2358	1470
17.133858995032202	17.1338593897719	0	0	2	0	-0.007001853198728562	0.36743710562586784	2229.654947537929	2304.654947537929	2304.654947537929	2329.654947537929	0.6097561120986938	0.5569620132446289	0.75	0.4040403962135315	0.3499999940395355	2229	2304	2304	2329	1470
17.149772531248583	17.14977253124858	0	0	2	0	-0.006851590932318994	0.36237861029803753	2208.9404091704637	2283.9404091704637	2283.9404091704637	2308.9404091704637	0.6097561120986938	0.5443037748336792	0.75	0.39393940567970276	0.3499999940395355	2208	2283	2283	2308	1470
17.171490319995737	17.17148992525604	0	0	2	0	-0.006682548931412186	0.3480579946190119	2150.2974879648536	2225.2974879648536	2225.2974879648536	2250.2974879648536	0.5853658318519592	0.5189873576164246	0.75	0.38383838534355164	0.3499999940395355	2150	2225	2225	2250	1470
17.184722389438345	17.18472199469865	0	0	2	0	-0.006495190528382658	0.3480579946190119	2150.2974879648536	2225.2974879648536	2225.2974879648536	2250.2974879648536	0.5853658318519592	0.5189873576164246	0.75	0.38383838534355164	0.3499999940395355	2150	2225	2225	2250	1470
17.199582365398697	17.199582365398697	0	0	2	0	-0.00629002925958999	0.3332597497668299	2089.698675295169	2164.698675295169	2164.698675295169	2189.698675295169	0.5609756112098694	0.5063291192054749	0.7307692170143127	0.3636363744735718	0.3499999940395355	2089	2164	2164	2189	1470
17.21689604332663	17.216896043326628	0	0	2	0	-0.00606762745781136	0.3282498114835688	2069.182978025214	2144.182978025214	2144.182978025214	2169.182978025214	0.5609756112098694	0.49367088079452515	0.7307692170143127	0.35353535413742065	0.3499999940395355	2069	2144	2144	2169	1470
17.238160276159892	17.238159881420195	0	0	2	0	-0.005828594710926481	0.3105298273551922	1996.619643019512	2071.6196430195123	2071.6196430195123	2096.6196430195123	0.5365853905677795	0.4683544337749481	0.7115384340286255	0.3333333432674408	0.3499999940395355	1996	2071	2071	2096	1470
17.251483530472917	17.251483530472917	0	0	2	0	-0.0055735861910796046	0.2963063294905952	1938.3744192639874	2013.3744192639874	2013.3744192639874	2038.3744192639874	0.5121951103210449	0.4430379867553711	0.7115384340286255	0.3232323229312897	0.3499999940395355	1938	2013	2013	2038	1470
17.26654995529573	17.26654956055603	0	0	2	0	-0.005303300858898205	0.27764440070267504	1861.9538208774543	1936.9538208774543	1936.9538208774543	1961.9538208774543	0.46341463923454285	0.4303797483444214	0.692307710647583	0.31313130259513855	0.3499999940395355	1861	1936	1936	1961	1470
17.283566394230483	17.283565999490783	0	0	2	0	-0.005018479547690488	0.27273159269200065	1841.8358720737426	1916.8358720737426	1916.8358720737426	1941.8358720737426	0.46341463923454285	0.4177215099334717	0.692307710647583	0.3030303120613098	0.3499999940395355	1841	1916	1916	1941	1470
17.304797468929053	17.304797074189352	0	0	2	0	-0.004719902932872786	0.2695750242161399	1828.9097241650927	1903.9097241650927	1903.9097241650927	1928.9097241650927	0.46341463923454285	0.4177215099334717	0.6730769276618958	0.2929292917251587	0.3499999940395355	1828	1903	1903	1928	1470
17.318092696723465	17.318092301983768	0	0	2	0	-0.004408389392192511	0.2647107811304563	1808.9906487292187	1883.9906487292187	1883.9906487292187	1908.9906487292187	0.46341463923454285	0.40506330132484436	0.6730769276618958	0.28282827138900757	0.3499999940395355	1808	1883	1883	1908	1470
17.33370780972757	17.33370780972757	0	0	2	0	-0.004084792762611626	0.25544865891661583	1771.062258263542	1846.062258263542	1846.062258263542	1871.062258263542	0.4390243887901306	0.39240506291389465	0.6730769276618958	0.28282827138900757	0.3499999940395355	1771	1846	1846	1871	1470
17.349524239978052	17.349523845238352	0	0	2	0	-0.0037499999999988857	0.24927322360706494	1745.773850670931	1820.773850670931	1820.773850670931	1845.773850670931	0.4390243887901306	0.37974682450294495	0.6538461446762085	0.27272728085517883	0.3499999940395355	1745	1820	1820	1845	1470
17.371494662132424	17.371494267392727	0	0	2	0	-0.0034049287480454526	0.2354947877186695	1689.3511557079514	1764.3511557079514	1764.3511557079514	1789.3511557079514	0.4146341383457184	0.3670886158943176	0.6346153616905212	0.2525252401828766	0.3499999940395355	1689	1764	1764	1789	1470
17.38474291590268	17.384742521162984	0	0	2	0	-0.0030505248230673224	0.2307276671756675	1669.8297970843585	1744.8297970843585	1744.8297970843585	1769.8297970843585	0.4146341383457184	0.3544303774833679	0.6346153616905212	0.24242424964904785	0.3499999940395355	1669	1744	1744	1769	1470
17.399531838717255	17.39953183871725	0	0	2	0	-0.002687759621588545	0.22800816556767334	1658.6934379996223	1733.6934379996223	1733.6934379996223	1758.6934379996223	0.4146341383457184	0.3544303774833679	0.6153846383094788	0.23232322931289673	0.3499999940395355	1658	1733	1733	1758	1470
17.416569988335443	17.416569593595746	0	0	2	0	-0.002317627457810874	0.2161236656192913	1610.0264107109979	1685.0264107109979	1685.0264107109979	1710.0264107109979	0.39024388790130615	0.3417721390724182	0.5961538553237915	0.2222222238779068	0.3499999940395355	1610	1685	1685	1710	1470
17.4381251443267	17.438125144326705	0	0	2	0	-0.0019411428382676522	0.2104338608543217	1586.7266601984475	1661.7266601984475	1661.7266601984475	1686.7266601984475	0.39024388790130615	0.3291139304637909	0.5769230723381042	0.21212121844291687	0.3499999940395355	1586	1661	1661	1686	1470
17.451455898694004	17.451455503954307	0	0	2	0	-0.0015593376811319237	0.2089769829328012	1580.760745109821	1655.760745109821	1655.760745109821	1680.760745109821	0.39024388790130615	0.3291139304637909	0.5769230723381042	0.20202019810676575	0.3499999940395355	1580	1655	1655	1680	1470
17.46653337622838	17.466532981488683	0	0	2	0	-0.0011732584878004458	0.19874361652241213	1538.8551096592778	1613.8551096592778	1613.8551096592778	1638.8551096592778	0.3658536672592163	0.3164556920528412	0.557692289352417	0.20202019810676575	0.3499999940395355	1538	1613	1613	1638	1470
17.483637052636567	17.483636657896866	0	0	2	0	-0.0007839634745061043	0.19324805748177853	1516.350795387883	1591.350795387883	1591.350795387883	1616.350795387883	0.3658536672592163	0.3037974536418915	0.5384615659713745	0.19191919267177582	0.3499999940395355	1516	1591	1591	1616	1470
17.50487562738941	17.50487523264971	0	0	2	0	-0.00039251967182077433	0.18579074406957297	1485.8130969649014	1560.8130969649014	1560.8130969649014	1585.8130969649014	0.3414634168148041	0.3037974536418915	0.5384615659713745	0.1818181872367859	0.3499999940395355	1485	1560	1560	1585	1470
17.516665317972695	17.516665317972695	0	0	2	0	1.30838237461204e-15	0.18262619191741614	1472.8542559018192	1547.8542559018192	1547.8542559018192	1572.8542559018192	0.3414634168148041	0.29113924503326416	0.5384615659713745	0.1818181872367859	0.3499999940395355	1472	1547	1547	1572	1470
17.533656888306428	17.53365688830643	0	0	2	0	0.00039251967182338753	0.17727631561475476	1450.9465124424207	1525.9465124424207	1525.9465124424207	1550.9465124424207	0.3414634168148041	0.27848100662231445	0.5192307829856873	0.17171716690063477	0.3499999940395355	1450	1525	1525	1550	1470
17.54958305619317	17.54958266145347	0	0	2	0	0.0007839634745087067	0.16909056343138218	1417.42585725151	1492.42585725151	1492.42585725151	1517.42585725151	0.31707316637039185	0.27848100662231445	0.5	0.16161616146564484	0.30000001192092896	1417	1492	1492	1517	1460
17.571477293585676	17.57147689884598	0	0	2	0	0.0011732584878030303	0.16514900994719395	1401.2851957337593	1476.2851957337593	1476.2851957337593	1501.2851957337593	0.31707316637039185	0.26582279801368713	0.48076921701431274	0.16161616146564484	0.3499999940395355	1401	1476	1476	1501	1470
17.58468212598907	17.58468173124937	0	0	2	0	0.0015593376811344833	0.15783738421758153	1371.3440883709964	1446.3440883709964	1446.3440883709964	1471.3440883709964	0.2926829159259796	0.26582279801368713	0.48076921701431274	0.1515151560306549	0.3499999940395355	1371	1446	1446	1471	1470
17.59962618150526	17.599626576244958	0	0	2	0	0.0019411428382701804	0.15394438697255297	1355.4022646526046	1430.4022646526046	1430.4022646526046	1455.4022646526046	0.2926829159259796	0.2531645596027374	0.4615384638309479	0.1515151560306549	0.30000001192092896	1355	1430	1430	1455	1460
17.61653761968014	17.616537224940444	0	0	2	0	0.002317627457813363	0.14961432874283775	1337.6706762019207	1412.6706762019207	1412.6706762019207	1437.6706762019207	0.2926829159259796	0.2405063360929489	0.4615384638309479	0.14141413569450378	0.30000001192092896	1337	1412	1412	1437	1460
17.63810895999905	17.63810856525935	0	0	2	0	0.002687759621590988	0.14781751453213643	1330.3127220090987	1405.3127220090987	1405.3127220090987	1430.3127220090987	0.2926829159259796	0.2405063360929489	0.4423076808452606	0.13131313025951385	0.30000001192092896	1330	1405	1405	1430	1460
17.65140537201256	17.65140497727286	0	0	2	0	0.003050524823069713	0.1374384616968376	1287.8105006485498	1362.8105006485498	1362.8105006485498	1387.8105006485498	0.26829269528388977	0.2278480976819992	0.4423076808452606	0.12121212482452393	0.30000001192092896	1287	1362	1362	1387	1460
17.666583902909824	17.666583508170127	0	0	2	0	0.003404928748047784	0.1374384616968376	1287.8105006485498	1362.8105006485498	1362.8105006485498	1387.8105006485498	0.26829269528388977	0.2278480976819992	0.4423076808452606	0.12121212482452393	0.30000001192092896	1287	1362	1362	1387	1460
17.683569157408375	17.683568762668678	0	0	2	0	0.003750000000001152	0.13134089908573454	1262.8409817560828	1337.8409817560828	1337.8409817560828	1362.8409817560828	0.24390244483947754	0.2278480976819992	0.4423076808452606	0.12121212482452393	0.3499999940395355	1262	1337	1337	1362	1470
17.70477536350592	17.704774574026523	0	0	2	0	0.0040847927626138205	0.12705940431238621	1245.3082606592216	1320.3082606592216	1320.3082606592216	1345.3082606592216	0.24390244483947754	0.2151898741722107	0.4423076808452606	0.1111111119389534	0.30000001192092896	1245	1320	1320	1345	1460
17.718097433599848	17.71809703886015	0	0	2	0	0.004408389392194629	0.1265252167199794	1243.1207624683157	1318.1207624683157	1318.1207624683157	1343.1207624683157	0.24390244483947754	0.2151898741722107	0.42307692766189575	0.1111111119389534	0.30000001192092896	1243	1318	1318	1343	1460
17.733577150887278	17.733576756147578	0	0	2	0	0.00471990293287482	0.1265252167199794	1243.1207624683157	1318.1207624683157	1318.1207624683157	1343.1207624683157	0.24390244483947754	0.2151898741722107	0.42307692766189575	0.1111111119389534	0.30000001192092896	1243	1318	1318	1343	1460
17.74955976655094	17.749559766550945	0	0	2	0	0.0050184795476924315	0.12229228446805718	1225.786904896694	1300.786904896694	1300.786904896694	1325.786904896694	0.24390244483947754	0.20253165066242218	0.42307692766189575	0.10101009905338287	0.30000001192092896	1225	1300	1300	1325	1460
17.771842033067344	17.771842033067344	0	0	2	0	0.005303300858900055	0.11619472185695412	1200.817386004227	1275.817386004227	1275.817386004227	1300.817386004227	0.2195121943950653	0.20253165066242218	0.42307692766189575	0.10101009905338287	0.30000001192092896	1200	1275	1275	1300	1460
17.784825416499725	17.784824627020328	0	0	2	0	0.005573586191081356	0.11619472185695412	1200.817386004227	1275.817386004227	1275.817386004227	1300.817386004227	0.2195121943950653	0.20253165066242218	0.42307692766189575	0.10101009905338287	0.30000001192092896	1200	1275	1275	1300	1460
17.79954604934641	17.79954565460671	0	0	2	0	0.005828594710928128	0.114689283007821	1194.6526139170269	1269.6526139170269	1269.6526139170269	1294.6526139170269	0.2195121943950653	0.20253165066242218	0.4038461446762085	0.09090909361839294	0.30000001192092896	1194	1269	1269	1294	1460
17.816572356773634	17.816571962033933	0	0	2	0	0.006067627457812898	0.11152472340508357	1181.6937423438171	1256.6937423438171	1256.6937423438171	1281.6937423438171	0.2195121943950653	0.18987341225147247	0.4038461446762085	0.09090909361839294	0.30000001192092896	1181	1256	1256	1281	1460
17.83817764470664	17.83817685522724	0	0	2	0	0.006290029259591415	0.11152472340508357	1181.6937423438171	1256.6937423438171	1256.6937423438171	1281.6937423438171	0.2195121943950653	0.18987341225147247	0.4038461446762085	0.09090909361839294	0.30000001192092896	1181	1256	1256	1281	1460
17.851380503411537	17.85138010867184	0	0	2	0	0.006495190528383966	0.10542716079398051	1156.72422345135	1231.72422345135	1231.72422345135	1256.72422345135	0.19512194395065308	0.18987341225147247	0.4038461446762085	0.09090909361839294	0.30000001192092896	1156	1231	1231	1256	1460
17.866516007681636	17.86651561294194	0	0	2	0	0.0066825489314133735	0.10586422405668072	1158.5139975121076	1233.5139975121076	1233.5139975121076	1258.5139975121076	0.19512194395065308	0.18987341225147247	0.42307692766189575	0.09090909361839294	0.30000001192092896	1158	1233	1233	1258	1460
17.883591657571206	17.88359126283151	0	0	2	0	0.006851590932320058	0.10542716079398051	1156.72422345135	1231.72422345135	1231.72422345135	1256.72422345135	0.19512194395065308	0.18987341225147247	0.4038461446762085	0.09090909361839294	0.30000001192092896	1156	1231	1231	1256	1460
17.90478838991598	17.904787995176278	0	0	2	0	0.0070018531987295	0.1026996681792336	1145.5551411939616	1220.5551411939616	1220.5551411939616	1245.5551411939616	0.19512194395065308	0.17721518874168396	0.42307692766189575	0.09090909361839294	0.30000001192092896	1145	1220	1220	1245	1460
17.91807848609431	17.91807848609431	0	0	2	0	0.007132923872214073	0.1026996681792336	1145.5551411939616	1220.5551411939616	1220.5551411939616	1245.5551411939616	0.19512194395065308	0.17721518874168396	0.42307692766189575	0.09090909361839294	0.30000001192092896	1145	1220	1220	1245	1460
17.933528992644025	17.933528597904328	0	0	2	0	0.007244443697168365	0.1026996681792336	1145.5551411939616	1220.5551411939616	1220.5551411939616	1245.5551411939616	0.19512194395065308	0.17721518874168396	0.42307692766189575	0.09090909361839294	0.30000001192092896	1145	1220	1220	1245	1460
17.949559371811244	17.949558977071547	0	0	2	0	0.007336107005503826	0.1026996681792336	1145.5551411939616	1220.5551411939616	1220.5551411939616	1245.5551411939616	0.19512194395065308	0.17721518874168396	0.42307692766189575	0.09090909361839294	0.30000001192092896	1145	1220	1220	1245	1460
17.971453609203753	17.971453214464056	0	0	2	0	0.007407662554463747	0.10586422405668072	1158.5139975121076	1233.5139975121076	1233.5139975121076	1258.5139975121076	0.19512194395065308	0.18987341225147247	0.42307692766189575	0.09090909361839294	0.30000001192092896	1158	1233	1233	1258	1460
17.98469870505642	17.984698310316723	0	0	2	0	0.007458914215262192	0.10693259964311363	1162.8889955385503	1237.8889955385503	1237.8889955385503	1262.8889955385503	0.19512194395065308	0.18987341225147247	0.42307692766189575	0.10101009905338287	0.30000001192092896	1162	1237	1237	1262	1460
17.99957249690623	17.999572102166532	0	0	2	0	0.007489721510659376	0.10800097601758873	1167.2639967920259	1242.2639967920259	1242.2639967920259	1267.2639967920259	0.19512194395065308	0.18987341225147247	0.42307692766189575	0.1111111119389534	0.3499999940395355	1167	1242	1242	1267	1470
18.016538803899238	18.016538409159537	0	0	2	0	0.0075	0.11726309823142922	1205.1923872577026	1280.1923872577026	1280.1923872577026	1305.1923872577026	0.2195121943950653	0.20253165066242218	0.42307692766189575	0.1111111119389534	0.3499999940395355	1205	1280	1280	1305	1470
18.038651332345168	18.038651332345168	0	0	2	0	0.0074897215106592314	0.1231957186692233	1229.4864679504694	1304.4864679504694	1304.4864679504694	1329.4864679504694	0.2195121943950653	0.2151898741722107	0.4423076808452606	0.13131313025951385	0.30000001192092896	1229	1304	1304	1329	1460
18.04958285882332	18.04958246408362	0	0	2	0	0.007458914215261905	0.1231957186692233	1229.4864679504694	1304.4864679504694	1304.4864679504694	1329.4864679504694	0.2195121943950653	0.2151898741722107	0.4423076808452606	0.13131313025951385	0.30000001192092896	1229	1304	1304	1329	1460
18.066551928994222	18.066551534254522	0	0	2	0	0.007407662554463316	0.13048809174254317	1259.3487356857142	1334.3487356857142	1334.3487356857142	1359.3487356857142	0.2195121943950653	0.2278480976819992	0.4615384638309479	0.16161616146564484	0.3499999940395355	1259	1334	1334	1359	1470
18.08359047335211	18.08359007861241	0	0	2	0	0.007336107005503255	0.14174127720279017	1305.4305301454258	1380.4305301454258	1380.4305301454258	1405.4305301454258	0.24390244483947754	0.2405063360929489	0.48076921701431274	0.17171716690063477	0.3499999940395355	1305	1380	1380	1405	1470
18.104889048539167	18.10488865379947	0	0	2	0	0.007244443697167653	0.15026696784191684	1340.3432333126493	1415.3432333126493	1415.3432333126493	1440.3432333126493	0.26829269528388977	0.2405063360929489	0.48076921701431274	0.19191919267177582	0.3499999940395355	1340	1415	1415	1440	1470
18.118101775736534	18.11810098625714	0	0	2	0	0.007132923872213222	0.16004402562975883	1380.3802849538624	1455.3802849538624	1455.3802849538624	1480.3802849538624	0.26829269528388977	0.26582279801368713	0.5	0.21212121844291687	0.3499999940395355	1380	1455	1455	1480	1470
18.13363675658179	18.133636756581794	0	0	2	0	0.007001853198728515	0.16130665130913258	1385.550737110898	1460.550737110898	1460.550737110898	1485.550737110898	0.26829269528388977	0.26582279801368713	0.5	0.2222222238779068	0.3499999940395355	1385	1460	1460	1485	1470
18.149565292906725	18.149565687646422	0	0	2	0	0.00685159093231894	0.1729483237025482	1433.2233855619347	1508.2233855619347	1508.2233855619347	1533.2233855619347	0.2926829159259796	0.27848100662231445	0.5192307829856873	0.23232322931289673	0.3499999940395355	1433	1508	1508	1533	1470
18.17148834629724	18.171487951557545	0	0	2	0	0.006682548931412125	0.18740663972698446	1492.4301896820014	1567.4301896820014	1567.4301896820014	1592.4301896820014	0.31707316637039185	0.29113924503326416	0.5384615659713745	0.2626262605190277	0.3499999940395355	1492	1567	1567	1592	1470
18.18469831031672	18.18469791557702	0	0	2	0	0.006495190528382592	0.18740663972698446	1492.4301896820014	1567.4301896820014	1567.4301896820014	1592.4301896820014	0.31707316637039185	0.29113924503326416	0.5384615659713745	0.2626262605190277	0.3499999940395355	1492	1567	1567	1592	1470
18.19964276057261	18.199642365832908	0	0	2	0	0.006290029259589918	0.19193094468616945	1510.9572184898639	1585.9572184898639	1585.9572184898639	1610.9572184898639	0.31707316637039185	0.3037974536418915	0.5384615659713745	0.27272728085517883	0.3499999940395355	1510	1585	1585	1610	1470
18.21660551490833	18.21660512016863	0	0	2	0	0.006067627457811282	0.2039125637580419	1560.0219485891816	1635.0219485891816	1635.0219485891816	1660.0219485891816	0.3414634168148041	0.3164556920528412	0.557692289352417	0.28282827138900757	0.3499999940395355	1560	1635	1635	1660	1470
18.238091591452307	18.23809119671261	0	0	2	0	0.005828594710926398	0.22061274624440497	1628.4091958708382	1703.4091958708382	1703.4091958708382	1728.4091958708382	0.3658536672592163	0.3417721390724182	0.5769230723381042	0.3030303120613098	0.3499999940395355	1628	1703	1703	1728	1470
18.251448398639727	18.25144800390003	0	0	2	0	0.005573586191079517	0.2313317346307735	1672.3034533130176	1747.3034533130176	1747.3034533130176	1772.3034533130176	0.39024388790130615	0.3544303774833679	0.5769230723381042	0.31313130259513855	0.3499999940395355	1672	1747	1747	1772	1470
18.26658863978621	18.266588245046513	0	0	2	0	0.005303300858898111	0.23750717481909422	1697.5918808841907	1772.5918808841907	1772.5918808841907	1797.5918808841907	0.39024388790130615	0.3670886158943176	0.5961538553237915	0.3232323229312897	0.3499999940395355	1697	1772	1772	1797	1470
18.28352257812392	18.28352218338422	0	0	2	0	0.005018479547690389	0.24978016624871202	1747.8497807884758	1822.8497807884758	1822.8497807884758	1847.8497807884758	0.4146341383457184	0.37974682450294495	0.5961538553237915	0.34343433380126953	0.3499999940395355	1747	1822	1822	1847	1470
18.30480773216122	18.304807337421522	0	0	2	0	0.004719902932872683	0.2544501664054746	1766.9734314304185	1841.9734314304185	1841.9734314304185	1866.9734314304185	0.4146341383457184	0.39240506291389465	0.5961538553237915	0.35353535413742065	0.3499999940395355	1766	1841	1841	1866	1470
18.318276645423094	18.318276250683397	0	0	2	0	0.004408389392192404	0.26696598222414103	1818.2256972078576	1893.2256972078576	1893.2256972078576	1918.2256972078576	0.4390243887901306	0.40506330132484436	0.6153846383094788	0.3636363744735718	0.3499999940395355	1818	1893	1893	1918	1470
18.333745309998953	18.333745309998953	0	0	2	0	0.004084792762611515	0.2782484682200139	1864.427477360957	1939.427477360957	1939.427477360957	1964.427477360957	0.4390243887901306	0.4303797483444214	0.6346153616905212	0.38383838534355164	0.3499999940395355	1864	1939	1939	1964	1470
18.349603977397205	18.349603582657508	0	0	2	0	0.0037499999999987712	0.28911315610237187	1908.9183742392129	1983.9183742392129	1983.9183742392129	2008.9183742392129	0.46341463923454285	0.4430379867553711	0.6346153616905212	0.39393940567970276	0.3499999940395355	1908	1983	1983	2008	1470
18.371417687891164	18.37141808263086	0	0	2	0	0.0034049287480453347	0.3019203351001547	1961.3637722351334	2036.3637722351334	2036.3637722351334	2061.363772235133	0.4878048896789551	0.4556961953639984	0.6538461446762085	0.4040403962135315	0.3499999940395355	1961	2036	2036	2061	1470
18.38466909957901	18.384669099579014	0	0	2	0	0.0030505248230672014	0.3083871513049363	1987.8453845937142	2062.8453845937142	2062.8453845937142	2087.8453845937142	0.4878048896789551	0.4683544337749481	0.6538461446762085	0.42424243688583374	0.3499999940395355	1987	2062	2062	2087	1470
18.399566181071048	18.399566181071044	0	0	2	0	0.0026877596215884214	0.3213885805461767	2041.0862373365935	2116.0862373365935	2116.0862373365935	2141.0862373365935	0.5121951103210449	0.4810126721858978	0.6730769276618958	0.4343434274196625	0.3499999940395355	2041	2116	2116	2141	1470
18.416562488281166	18.416562093541465	0	0	2	0	0.002317627457810748	0.33991281752327707	2116.9429877578195	2191.9429877578195	2191.9429877578195	2216.9429877578195	0.5609756112098694	0.5063291192054749	0.6730769276618958	0.4343434274196625	0.3499999940395355	2116	2191	2191	2216	1470
18.438166197255374	18.438165802515677	0	0	2	0	0.0019411428382675245	0.348662075306569	2152.7711983804	2227.7711983804	2227.7711983804	2252.7711983804	0.5609756112098694	0.5189873576164246	0.692307710647583	0.4545454680919647	0.3499999940395355	2152	2227	2227	2252	1470
18.45145353025581	18.45145313551611	0	0	2	0	0.0015593376811317945	0.36142069204379723	2205.0177339193497	2280.0177339193497	2280.0177339193497	2305.0177339193497	0.5853658318519592	0.5316455960273743	0.692307710647583	0.4747474789619446	0.3499999940395355	2205	2280	2280	2305	1470
18.46655311321332	18.466552718473622	0	0	2	0	0.001173258487800315	0.36866448715433364	2234.6810748969965	2309.6810748969965	2309.6810748969965	2334.6810748969965	0.5853658318519592	0.5443037748336792	0.7115384340286255	0.4848484992980957	0.3499999940395355	2234	2309	2309	2334	1470
18.48373297438337	18.483732974383365	0	0	2	0	0.0007839634745059725	0.37972342756539934	2279.9674358803104	2354.9674358803104	2354.9674358803104	2379.9674358803104	0.6097561120986938	0.5569620132446289	0.7115384340286255	0.49494948983192444	0.3499999940395355	2279	2354	2354	2379	1470
18.504815232215496	18.504814442736098	0	0	2	0	0.0003925196718206422	0.3871129269609641	2310.227435905148	2385.227435905148	2385.227435905148	2410.227435905148	0.6097561120986938	0.5696202516555786	0.7307692170143127	0.5050504803657532	0.3499999940395355	2310	2385	2385	2410	1470
18.518098617818946	18.51809822307925	0	0	2	0	-1.4406906524676981e-15	0.39321048212148657	2335.1969242874875	2410.1969242874875	2410.1969242874875	2435.1969242874875	0.6341463327407837	0.5696202516555786	0.7307692170143127	0.5050504803657532	0.3499999940395355	2335	2410	2410	2435	1470
18.533705441289378	18.533705441289378	0	0	2	0	-0.00039251967182351964	0.3982204204047477	2355.7126215574417	2430.7126215574417	2430.7126215574417	2455.7126215574417	0.6341463327407837	0.5822784900665283	0.7307692170143127	0.5151515007019043	0.3499999940395355	2355	2430	2430	2455	1470
18.549739767853584	18.54973976785358	0	0	2	0	-0.0007839634745088382	0.4057556129992008	2386.5692352317274	2461.5692352317274	2461.5692352317274	2486.5692352317274	0.6341463327407837	0.594936728477478	0.75	0.5252525210380554	0.3499999940395355	2386	2461	2461	2486	1470
18.571755585073312	18.571755585073312	0	0	2	0	-0.0011732584878031609	0.41691166907548904	2432.2532848641276	2507.2532848641276	2507.2532848641276	2532.2532848641276	0.6585366129875183	0.607594907283783	0.75	0.5353535413742065	0.3499999940395355	2432	2507	2507	2532	1470
18.584714889384067	18.584714494644366	0	0	2	0	-0.0015593376811346127	0.41691166907548904	2432.2532848641276	2507.2532848641276	2507.2532848641276	2532.2532848641276	0.6585366129875183	0.607594907283783	0.75	0.5353535413742065	0.3499999940395355	2432	2507	2507	2532	1470
18.59954249668912	18.599541707209724	0	0	2	0	-0.001941142838270308	0.41691166907548904	2432.2532848641276	2507.2532848641276	2507.2532848641276	2532.2532848641276	0.6585366129875183	0.607594907283783	0.75	0.5353535413742065	0.3499999940395355	2432	2507	2507	2532	1470
18.616629594029956	18.61662919929026	0	0	2	0	-0.0023176274578134886	0.42806772515177727	2477.937334496528	2552.937334496528	2552.937334496528	2577.937334496528	0.6829268336296082	0.6202531456947327	0.75	0.5454545617103577	0.3499999940395355	2477	2552	2552	2577	1470
18.638217908155916	18.638217908155916	0	0	2	0	-0.002687759621591111	0.4357971682762489	2509.5894040912394	2584.5894040912394	2584.5894040912394	2609.5894040912394	0.6829268336296082	0.6329113841056824	0.7692307829856873	0.5555555820465088	0.3499999940395355	2509	2584	2584	2609	1470
18.651384056068828	18.651383661329128	0	0	2	0	-0.003050524823069834	0.44090422036208743	2530.5027823827477	2605.5027823827477	2605.5027823827477	2630.5027823827477	0.6829268336296082	0.6455696225166321	0.7692307829856873	0.5656565427780151	0.3499999940395355	2530	2605	2605	2630	1470
18.666528639351995	18.666528244612294	0	0	2	0	-0.003404928748047902	0.44090422036208743	2530.5027823827477	2605.5027823827477	2605.5027823827477	2630.5027823827477	0.6829268336296082	0.6455696225166321	0.7692307829856873	0.5656565427780151	0.3499999940395355	2530	2605	2605	2630	1470
18.683528499219403	18.683528104479706	0	0	2	0	-0.003750000000001266	0.4460112839103578	2551.416207612915	2626.416207612915	2626.416207612915	2651.416207612915	0.6829268336296082	0.6582278609275818	0.7692307829856873	0.5757575631141663	0.3499999940395355	2551	2626	2626	2651	1470
18.704703915620442	18.704703126141048	0	0	2	0	-0.0040847927626139315	0.45487690625803445	2587.720931126651	2662.720931126651	2662.720931126651	2687.720931126651	0.707317054271698	0.6582278609275818	0.7884615659713745	0.5757575631141663	0.3499999940395355	2587	2662	2662	2687	1470
18.7179841433063	18.717983748566603	0	0	2	0	-0.0044083893921947346	0.45686797283607206	2595.874348763715	2670.874348763715	2670.874348763715	2695.874348763715	0.707317054271698	0.6582278609275818	0.7884615659713745	0.5858585834503174	0.3499999940395355	2595	2670	2670	2695	1470
18.73373702046528	18.733736625725584	0	0	2	0	-0.004719902932874923	0.4620235990168471	2616.9866379739888	2691.9866379739888	2691.9866379739888	2716.9866379739888	0.707317054271698	0.6708860993385315	0.7884615659713745	0.5959596037864685	0.3499999940395355	2616	2691	2691	2716	1470
18.749748452126955	18.74974845212696	0	0	2	0	-0.0050184795476925295	0.4671792102964609	2638.0988661640076	2713.0988661640076	2713.0988661640076	2738.0988661640076	0.707317054271698	0.6835442781448364	0.7884615659713745	0.6060606241226196	0.3499999940395355	2638	2713	2713	2738	1470
18.771394792988634	18.771394398248937	0	0	2	0	-0.005303300858900148	0.4671792102964609	2638.0988661640076	2713.0988661640076	2713.0988661640076	2738.0988661640076	0.707317054271698	0.6835442781448364	0.7884615659713745	0.6060606241226196	0.3499999940395355	2638	2713	2713	2738	1470
18.78469475765943	18.78469436291973	0	0	2	0	-0.005573586191081444	0.47325751595285936	2662.989527826959	2737.989527826959	2737.989527826959	2762.989527826959	0.707317054271698	0.6962025165557861	0.807692289352417	0.6060606241226196	0.3499999940395355	2662	2737	2737	2762	1470
18.799615523533394	18.799615523533397	0	0	2	0	-0.005828594710928212	0.47325751595285936	2662.989527826959	2737.989527826959	2737.989527826959	2762.989527826959	0.707317054271698	0.6962025165557861	0.807692289352417	0.6060606241226196	0.3499999940395355	2662	2737	2737	2762	1470
18.816757884432057	18.816757489692357	0	0	2	0	-0.006067627457812976	0.47325751595285936	2662.989527826959	2737.989527826959	2737.989527826959	2762.989527826959	0.707317054271698	0.6962025165557861	0.807692289352417	0.6060606241226196	0.3499999940395355	2662	2737	2737	2762	1470
18.83810382838297	18.83810343364327	0	0	2	0	-0.006290029259591488	0.47325751595285936	2662.989527826959	2737.989527826959	2737.989527826959	2762.989527826959	0.707317054271698	0.6962025165557861	0.807692289352417	0.6060606241226196	0.3499999940395355	2662	2737	2737	2762	1470
18.851368266480875	18.85136945069997	0	0	2	0	-0.006495190528384032	0.47325751595285936	2662.989527826959	2737.989527826959	2737.989527826959	2762.989527826959	0.707317054271698	0.6962025165557861	0.807692289352417	0.6060606241226196	0.3499999940395355	2662	2737	2737	2762	1470
18.866595350361088	18.866594955621387	0	0	2	0	-0.006682548931413433	0.47325751595285936	2662.989527826959	2737.989527826959	2737.989527826959	2762.989527826959	0.707317054271698	0.6962025165557861	0.807692289352417	0.6060606241226196	0.3499999940395355	2662	2737	2737	2762	1470
18.883642973732048	18.88364257899235	0	0	2	0	-0.006851590932320112	0.47325751595285936	2662.989527826959	2737.989527826959	2737.989527826959	2762.989527826959	0.707317054271698	0.6962025165557861	0.807692289352417	0.6060606241226196	0.3499999940395355	2662	2737	2737	2762	1470
18.90475562652098	18.90475523178128	0	0	2	0	-0.007001853198729547	0.47325751595285936	2662.989527826959	2737.989527826959	2737.989527826959	2762.989527826959	0.707317054271698	0.6962025165557861	0.807692289352417	0.6060606241226196	0.3499999940395355	2662	2737	2737	2762	1470
18.918069801820934	18.918069407081234	0	0	2	0	-0.007132923872214114	0.47009295635012194	2650.0306562537494	2725.0306562537494	2725.0306562537494	2750.0306562537494	0.707317054271698	0.6835442781448364	0.807692289352417	0.6060606241226196	0.3499999940395355	2650	2725	2725	2750	1470
18.933659256744622	18.933658862004926	0	0	2	0	-0.007244443697168399	0.46195577212957417	2616.708886870606	2691.708886870606	2691.708886870606	2716.708886870606	0.6829268336296082	0.6835442781448364	0.807692289352417	0.5959596037864685	0.3499999940395355	2616	2691	2691	2716	1470
18.94961503010877	18.949614635369073	0	0	2	0	-0.007336107005503854	0.4559260438563246	2592.0171495916493	2667.0171495916493	2667.0171495916493	2692.0171495916493	0.6829268336296082	0.6708860993385315	0.7884615659713745	0.5959596037864685	0.3499999940395355	2592	2667	2667	2692	1470
18.971414135233875	18.971413740494178	0	0	2	0	-0.007407662554463767	0.448779351097512	2562.7514427443116	2637.7514427443116	2637.7514427443116	2662.7514427443116	0.6829268336296082	0.6582278609275818	0.7884615659713745	0.5757575631141663	0.3499999940395355	2562	2637	2637	2662	1470
18.98467857333178	18.984678178592084	0	0	2	0	-0.007458914215262207	0.448779351097512	2562.7514427443116	2637.7514427443116	2637.7514427443116	2662.7514427443116	0.6829268336296082	0.6582278609275818	0.7884615659713745	0.5757575631141663	0.3499999940395355	2562	2637	2637	2662	1470
18.999637234216827	18.999637234216827	0	0	2	0	-0.007489721510659382	0.4328641727184639	2497.5787872821097	2572.5787872821097	2572.5787872821097	2597.5787872821097	0.6585366129875183	0.6455696225166321	0.7692307829856873	0.5555555820465088	0.3499999940395355	2497	2572	2572	2597	1470
19.016546698693215	19.01654630395352	0	0	2	0	-0.0075	0.4226500456219231	2455.7519368217754	2530.7519368217754	2530.7519368217754	2555.7519368217754	0.6585366129875183	0.6202531456947327	0.7692307829856873	0.5353535413742065	0.3499999940395355	2455	2530	2530	2555	1470
19.038118828491523	19.038118039012126	0	0	2	0	-0.007489721510659225	0.40196773037314415	2371.0578558780253	2446.0578558780253	2446.0578558780253	2471.0578558780253	0.6341463327407837	0.594936728477478	0.75	0.5050504803657532	0.3499999940395355	2371	2446	2446	2471	1470
19.05138326658943	19.051382871849732	0	0	2	0	-0.007458914215261892	0.3884321133278328	2315.6295040774753	2390.6295040774753	2390.6295040774753	2415.6295040774753	0.6097561120986938	0.5822784900665283	0.7307692170143127	0.49494948983192444	0.3499999940395355	2315	2390	2390	2415	1470
19.066551928994222	19.066551534254522	0	0	2	0	-0.007407662554463295	0.3834221804892266	2295.113829103383	2370.113829103383	2370.113829103383	2395.113829103383	0.6097561120986938	0.5696202516555786	0.7307692170143127	0.4848484992980957	0.3499999940395355	2295	2370	2370	2395	1470
19.083865212182456	19.08386521218246	0	0	2	0	-0.007336107005503227	0.3784122422059655	2274.598131833429	2349.598131833429	2349.598131833429	2374.598131833429	0.6097561120986938	0.5569620132446289	0.7307692170143127	0.4747474789619446	0.3499999940395355	2274	2349	2349	2374	1470
19.104765100273752	19.104764705534052	0	0	2	0	-0.007244443697167619	0.37116842511997916	2244.9347008663144	2319.9347008663144	2319.9347008663144	2344.9347008663144	0.6097561120986938	0.5443037748336792	0.7115384340286255	0.46464645862579346	0.3499999940395355	2244	2319	2319	2344	1470
19.11813217069334	19.118131381213942	0	0	2	0	-0.007132923872213181	0.3662070696717583	2224.61795030585	2299.61795030585	2299.61795030585	2324.61795030585	0.6097561120986938	0.5316455960273743	0.7115384340286255	0.4545454680919647	0.3499999940395355	2224	2299	2299	2324	1470
19.133599256310408	19.13359925631041	0	0	2	0	-0.007001853198728467	0.35617593650379753	2183.540459983051	2258.540459983051	2258.540459983051	2283.540459983051	0.5853658318519592	0.5316455960273743	0.692307710647583	0.4444444477558136	0.3499999940395355	2183	2258	2258	2283	1470
19.14958976676805	19.149589766768052	0	0	2	0	-0.0068515909323188864	0.3402527601638319	2118.3350528708916	2193.3350528708916	2193.3350528708916	2218.3350528708916	0.5609756112098694	0.5063291192054749	0.692307710647583	0.42424243688583374	0.3499999940395355	2118	2193	2193	2218	1470
19.17152782026712	19.171527820267123	0	0	2	0	-0.0066825489314120655	0.3333488810683001	2090.0636679746885	2165.0636679746885	2165.0636679746885	2190.0636679746885	0.5609756112098694	0.49367088079452515	0.6730769276618958	0.4141414165496826	0.3499999940395355	2090	2165	2165	2190	1470
19.18465962582624	19.184659231086542	0	0	2	0	-0.006495190528382525	0.32238708282209405	2045.175104156475	2120.175104156475	2120.175104156475	2145.175104156475	0.5365853905677795	0.4810126721858978	0.6730769276618958	0.4040403962135315	0.3499999940395355	2045	2120	2120	2145	1470
19.199567365290143	19.199566970550443	0	0	2	0	-0.006290029259589846	0.3095313264339259	1992.5307817469266	2067.5307817469266	2067.5307817469266	2092.5307817469266	0.5121951103210449	0.4683544337749481	0.6538461446762085	0.39393940567970276	0.3499999940395355	1992	2067	2067	2092	1470
19.216587751621887	19.216587751621887	0	0	2	0	-0.006067627457811204	0.30471563853016637	1972.8105397810314	2047.8105397810314	2047.8105397810314	2072.8105397810314	0.5121951103210449	0.4556961953639984	0.6538461446762085	0.38383838534355164	0.3499999940395355	1972	2047	2047	2072	1470
19.238027248881405	19.238026459402008	0	0	2	0	-0.005828594710926315	0.29810314253696246	1945.7323686888612	2020.7323686888612	2020.7323686888612	2045.7323686888612	0.5121951103210449	0.4430379867553711	0.6346153616905212	0.3737373650074005	0.3499999940395355	1945	2020	2020	2045	1470
19.251356029550212	19.251355634810515	0	0	2	0	-0.005573586191079428	0.287238466833438	1901.2415216829286	1976.2415216829286	1976.2415216829286	2001.2415216829286	0.4878048896789551	0.4303797483444214	0.6346153616905212	0.3636363744735718	0.3499999940395355	1901	1976	1976	2001	1470
19.26651442872284	19.266514033983142	0	0	2	0	-0.005303300858898017	0.26995553846218456	1830.4679300026457	1905.4679300026457	1905.4679300026457	1930.4679300026457	0.46341463923454285	0.40506330132484436	0.6153846383094788	0.34343433380126953	0.3499999940395355	1830	1905	1905	1930	1470
19.2837550798065	19.283755869285898	0	0	2	0	-0.00501847954769029	0.2623039772495246	1799.1347868368032	1874.1347868368032	1874.1347868368032	1899.1347868368032	0.4390243887901306	0.40506330132484436	0.6153846383094788	0.3333333432674408	0.3499999940395355	1799	1874	1874	1899	1470
19.304755626520983	19.304755231781286	0	0	2	0	-0.00471990293287258	0.2575854144602574	1779.812272214754	1854.812272214754	1854.812272214754	1879.812272214754	0.4390243887901306	0.39240506291389465	0.6153846383094788	0.3232323229312897	0.3499999940395355	1779	1854	1854	1879	1470
19.318112433708404	19.318112038968707	0	0	2	0	-0.004408389392192297	0.25136141163943204	1754.3249806634742	1829.3249806634742	1829.3249806634742	1854.3249806634742	0.4390243887901306	0.37974682450294495	0.5961538553237915	0.31313130259513855	0.3499999940395355	1754	1829	1829	1854	1470
19.333587414119446	19.333587414119442	0	0	2	0	-0.004084792762611404	0.24985597552709926	1748.1602197834713	1823.1602197834713	1823.1602197834713	1848.1602197834713	0.4390243887901306	0.37974682450294495	0.5961538553237915	0.3030303120613098	0.3499999940395355	1748	1823	1823	1848	1470
19.349588187809253	19.349588582548954	0	0	2	0	-0.0037499999999986568	0.2437584129159962	1723.1907008910043	1798.1907008910043	1798.1907008910043	1823.1907008910043	0.4146341383457184	0.37974682450294495	0.5961538553237915	0.3030303120613098	0.3499999940395355	1723	1798	1798	1823	1470
19.371606373467177	19.37160597872748	0	0	2	0	-0.003404928748045217	0.23451554569724742	1685.341159630228	1760.341159630228	1760.341159630228	1785.341159630228	0.4146341383457184	0.3544303774833679	0.5769230723381042	0.2929292917251587	0.3499999940395355	1685	1760	1760	1785	1470
19.384688047084552	19.38468765234485	0	0	2	0	-0.0030505248230670804	0.23451554569724742	1685.341159630228	1760.341159630228	1760.341159630228	1785.341159630228	0.4146341383457184	0.3544303774833679	0.5769230723381042	0.2929292917251587	0.3499999940395355	1685	1760	1760	1785	1470
19.39962933942285	19.39962894468315	0	0	2	0	-0.002687759621588298	0.23305866777572692	1679.3752445416017	1754.3752445416017	1754.3752445416017	1779.3752445416017	0.4146341383457184	0.3544303774833679	0.5769230723381042	0.28282827138900757	0.3499999940395355	1679	1754	1754	1779	1470
19.41653169858466	19.416531303844963	0	0	2	0	-0.002317627457810622	0.23305866777572692	1679.3752445416017	1754.3752445416017	1754.3752445416017	1779.3752445416017	0.4146341383457184	0.3544303774833679	0.5769230723381042	0.28282827138900757	0.3499999940395355	1679	1754	1754	1779	1470
19.438092775671404	19.438092380931707	0	0	2	0	-0.0019411428382673972	0.22102848215067716	1630.1116344070228	1705.1116344070228	1705.1116344070228	1730.1116344070228	0.39024388790130615	0.3417721390724182	0.557692289352417	0.27272728085517883	0.3499999940395355	1630	1705	1705	1730	1470
19.45136747700148	19.451367082261783	0	0	2	0	-0.001559337681131665	0.2196201668616613	1624.344583298503	1699.344583298503	1699.344583298503	1724.344583298503	0.39024388790130615	0.3417721390724182	0.557692289352417	0.2626262605190277	0.3499999940395355	1624	1699	1699	1724	1470
19.466551534254524	19.466551139514827	0	0	2	0	-0.0011732584878001843	0.2196201668616613	1624.344583298503	1699.344583298503	1699.344583298503	1724.344583298503	0.39024388790130615	0.3417721390724182	0.557692289352417	0.2626262605190277	0.3499999940395355	1624	1699	1699	1724	1470
19.483536788753078	19.483536394013377	0	0	2	0	-0.000783963474505841	0.21519299146734472	1606.2153000587766	1681.2153000587766	1681.2153000587766	1706.2153000587766	0.39024388790130615	0.3291139304637909	0.5384615659713745	0.2626262605190277	0.3499999940395355	1606	1681	1681	1706	1470
19.50472088942749	19.504720099948095	0	0	2	0	-0.0003925196718205101	0.2077356834997941	1575.6776239316569	1650.6776239316569	1650.6776239316569	1675.6776239316569	0.3658536672592163	0.3291139304637909	0.5384615659713745	0.2525252401828766	0.3499999940395355	1575	1650	1650	1675	1470
19.518017301441	19.518017301441	0	0	2	0	1.5729989303233564e-15	0.20457112389705667	1562.718752358447	1637.718752358447	1637.718752358447	1662.718752358447	0.3658536672592163	0.3164556920528412	0.5384615659713745	0.2525252401828766	0.3499999940395355	1562	1637	1637	1662	1470
19.533604782666192	19.533604387926495	0	0	2	0	0.00039251967182365175	0.19888131346527516	1539.4189786403017	1614.4189786403017	1614.4189786403017	1639.4189786403017	0.3658536672592163	0.3037974536418915	0.5192307829856873	0.24242424964904785	0.3499999940395355	1539	1614	1614	1639	1470
19.5582345661712	19.5582349609109	0	0	2	0	0.0007839634745089697	0.1932886317372322	1516.516946963966	1591.516946963966	1591.516946963966	1616.516946963966	0.3658536672592163	0.29113924503326416	0.5	0.23232322931289673	0.3499999940395355	1516	1591	1591	1616	1470
19.56659475825154	19.56659436351184	0	0	2	0	0.0011732584878032916	0.1932886317372322	1516.516946963966	1591.516946963966	1591.516946963966	1616.516946963966	0.3658536672592163	0.29113924503326416	0.5	0.23232322931289673	0.3499999940395355	1516	1591	1591	1616	1470
19.58484357452587	19.58484317978617	0	0	2	0	0.0015593376811347424	0.1859284434467554	1486.3769759144634	1561.3769759144634	1561.3769759144634	1586.3769759144634	0.3414634168148041	0.29113924503326416	0.5	0.2222222238779068	0.3499999940395355	1486	1561	1561	1586	1470
19.60007421106337	19.600074211063372	0	0	2	0	0.0019411428382704356	0.18048144388501042	1464.0715127091175	1539.0715127091175	1539.0715127091175	1564.0715127091175	0.3414634168148041	0.27848100662231445	0.48076921701431274	0.21212121844291687	0.3499999940395355	1464	1539	1539	1564	1470
19.61668643654658	19.61668643654658	0	0	2	0	0.0023176274578136143	0.17946163118580283	1459.8953797058625	1534.8953797058625	1534.8953797058625	1559.8953797058625	0.3414634168148041	0.27848100662231445	0.4615384638309479	0.21212121844291687	0.3499999940395355	1459	1534	1534	1559	1470
19.638327251052473	19.638327251052473	0	0	2	0	0.0026877596215912347	0.1751315766813779	1442.1638065102425	1517.1638065102425	1517.1638065102425	1542.1638065102425	0.3414634168148041	0.26582279801368713	0.4615384638309479	0.20202019810676575	0.3499999940395355	1442	1517	1517	1542	1470
19.649526805786095	19.649526805786095	0	0	2	0	0.0030505248230699544	0.1647039538346341	1399.4626909528265	1474.4626909528265	1474.4626909528265	1499.4626909528265	0.31707316637039185	0.2531645596027374	0.4615384638309479	0.19191919267177582	0.3499999940395355	1399	1474	1474	1499	1470
19.666980221567393	19.666980221567393	0	0	2	0	0.00340492874804802	0.1637812647483693	1395.6842791445722	1470.6842791445722	1470.6842791445722	1495.6842791445722	0.31707316637039185	0.2531645596027374	0.4423076808452606	0.19191919267177582	0.3499999940395355	1395	1470	1470	1495	1470
19.683657579100903	19.683657579100903	0	0	2	0	0.003750000000001381	0.1565667640652273	1366.1408988471057	1441.1408988471057	1441.1408988471057	1466.1408988471057	0.2926829159259796	0.2531645596027374	0.4423076808452606	0.1818181872367859	0.3499999940395355	1366	1441	1441	1466	1470
19.704861811499953	19.704861416760252	0	0	2	0	0.0040847927626140425	0.15145970585451352	1345.227495474233	1420.227495474233	1420.227495474233	1445.227495474233	0.2926829159259796	0.2405063360929489	0.42307692766189575	0.17171716690063477	0.3499999940395355	1345	1420	1420	1445	1470
19.718079275573704	19.718078880834007	0	0	2	0	0.004408389392194842	0.1482951462517761	1332.2686239010231	1407.2686239010231	1407.2686239010231	1432.2686239010231	0.2926829159259796	0.2278480976819992	0.42307692766189575	0.17171716690063477	0.3499999940395355	1332	1407	1407	1432	1470
19.733708599206967	19.73370859920697	0	0	2	0	0.004719902932875025	0.1482951462517761	1332.2686239010231	1407.2686239010231	1407.2686239010231	1432.2686239010231	0.2926829159259796	0.2278480976819992	0.42307692766189575	0.17171716690063477	0.3499999940395355	1332	1407	1407	1432	1470
19.750583721329562	19.750583721329562	0	0	2	0	0.005018479547692628	0.14112921550482072	1302.9241374922408	1377.9241374922408	1377.9241374922408	1402.9241374922408	0.26829269528388977	0.2278480976819992	0.42307692766189575	0.16161616146564484	0.3499999940395355	1302	1377	1377	1402	1470
19.771530583445013	19.771530188705313	0	0	2	0	0.005303300858900241	0.14112921550482072	1302.9241374922408	1377.9241374922408	1377.9241374922408	1402.9241374922408	0.26829269528388977	0.2278480976819992	0.42307692766189575	0.16161616146564484	0.3499999940395355	1302	1377	1377	1402	1470
19.784796995241415	19.784796600501714	0	0	2	0	0.005573586191081533	0.14112921550482072	1302.9241374922408	1377.9241374922408	1377.9241374922408	1402.9241374922408	0.26829269528388977	0.2278480976819992	0.42307692766189575	0.16161616146564484	0.3499999940395355	1302	1377	1377	1402	1470
19.800410924026423	19.800411318766123	0	0	2	0	0.005828594710928295	0.13079872142983762	1260.620764255185	1335.620764255185	1335.620764255185	1360.620764255185	0.24390244483947754	0.2151898741722107	0.42307692766189575	0.1515151560306549	0.3499999940395355	1260	1335	1335	1360	1470
19.816684068108387	19.816684068108387	0	0	2	0	0.006067627457813053	0.13079872142983762	1260.620764255185	1335.620764255185	1335.620764255185	1360.620764255185	0.24390244483947754	0.2151898741722107	0.42307692766189575	0.1515151560306549	0.3499999940395355	1260	1335	1335	1360	1470
19.838210013361937	19.838210013361937	0	0	2	0	0.006290029259591559	0.13152715907212875	1263.6037164003674	1338.6037164003674	1338.6037164003674	1363.6037164003674	0.24390244483947754	0.2151898741722107	0.4423076808452606	0.1515151560306549	0.3499999940395355	1263	1338	1338	1363	1470
19.849537069018265	19.849536674278568	0	0	2	0	0.006495190528384097	0.13152715907212875	1263.6037164003674	1338.6037164003674	1338.6037164003674	1363.6037164003674	0.24390244483947754	0.2151898741722107	0.4423076808452606	0.1515151560306549	0.3499999940395355	1263	1338	1338	1363	1470
19.866801404483848	19.86680140448385	0	0	2	0	0.006682548931413494	0.1354201537207429	1279.5455294864423	1354.5455294864423	1354.5455294864423	1379.5455294864423	0.24390244483947754	0.2278480976819992	0.4615384638309479	0.1515151560306549	0.3499999940395355	1279	1354	1354	1379	1470
19.88376731673716	19.883767316737163	0	0	2	0	0.006851590932320166	0.1354201537207429	1279.5455294864423	1354.5455294864423	1354.5455294864423	1379.5455294864423	0.24390244483947754	0.2278480976819992	0.4615384638309479	0.1515151560306549	0.3499999940395355	1279	1354	1354	1379	1470
19.90481128481851	19.904810890078814	0	0	2	0	0.007001853198729595	0.1354201537207429	1279.5455294864423	1354.5455294864423	1354.5455294864423	1379.5455294864423	0.24390244483947754	0.2278480976819992	0.4615384638309479	0.1515151560306549	0.3499999940395355	1279	1354	1354	1379	1470
19.91819375008635	19.918193750086353	0	0	2	0	0.007132923872214154	0.13614859136303403	1282.5284816316243	1357.5284816316243	1357.5284816316243	1382.5284816316243	0.24390244483947754	0.2278480976819992	0.48076921701431274	0.1515151560306549	0.3499999940395355	1282	1357	1357	1382	1470
19.93380767887136	19.93380767887136	0	0	2	0	0.007244443697168434	0.13931315096577146	1295.487353204834	1370.487353204834	1370.487353204834	1395.487353204834	0.24390244483947754	0.2405063360929489	0.48076921701431274	0.1515151560306549	0.3499999940395355	1295	1370	1370	1395	1470
19.949716478211357	19.949716478211357	0	0	2	0	0.007336107005503881	0.13931315096577146	1295.487353204834	1370.487353204834	1370.487353204834	1395.487353204834	0.24390244483947754	0.2405063360929489	0.48076921701431274	0.1515151560306549	0.3499999940395355	1295	1370	1370	1395	1470
19.97169874255669	19.97169874255669	0	0	2	0	0.007407662554463788	0.14052721408428082	1300.45894167513	1375.45894167513	1375.45894167513	1400.45894167513	0.24390244483947754	0.2405063360929489	0.48076921701431274	0.16161616146564484	0.3499999940395355	1300	1375	1375	1400	1470
19.984812390089665	19.984811995349965	0	0	2	0	0.007458914215262221	0.14052721408428082	1300.45894167513	1375.45894167513	1375.45894167513	1400.45894167513	0.24390244483947754	0.2405063360929489	0.48076921701431274	0.16161616146564484	0.3499999940395355	1300	1375	1375	1400	1470
20.00021276469764	20.000212764697643	0	0	2	0	0.007489721510659389	0.14052721408428082	1300.45894167513	1375.45894167513	1375.45894167513	1400.45894167513	0.24390244483947754	0.2405063360929489	0.48076921701431274	0.16161616146564484	0.3499999940395355	1300	1375	1375	1400	1470
20.016703410353628	20.016703015613928	0	0	2	0	0.0075	0.1449058330802373	1318.3893864635718	1393.3893864635718	1393.3893864635718	1418.3893864635718	0.24390244483947754	0.2531645596027374	0.48076921701431274	0.17171716690063477	0.3499999940395355	1318	1393	1393	1418	1470
20.03836435658416	20.03836435658416	0	0	2	0	0.007489721510659218	0.1449058330802373	1318.3893864635718	1393.3893864635718	1393.3893864635718	1418.3893864635718	0.24390244483947754	0.2531645596027374	0.48076921701431274	0.17171716690063477	0.3499999940395355	1318	1393	1393	1418	1470
20.051520241264903	20.051520241264903	0	0	2	0	0.007458914215261878	0.1449058330802373	1318.3893864635718	1393.3893864635718	1393.3893864635718	1418.3893864635718	0.24390244483947754	0.2531645596027374	0.48076921701431274	0.17171716690063477	0.3499999940395355	1318	1393	1393	1418	1470
20.066985747923177	20.066985747923177	0	0	2	0	0.0074076625544632745	0.14197283007187167	1306.3787391443145	1381.3787391443145	1381.3787391443145	1406.3787391443145	0.2195121943950653	0.26582279801368713	0.48076921701431274	0.17171716690063477	0.3499999940395355	1306	1381	1381	1406	1470
20.083771658873847	20.08377126413415	0	0	2	0	0.007336107005503199	0.14928445759248898	1336.3198538412425	1411.3198538412425	1411.3198538412425	1436.3198538412425	0.24390244483947754	0.26582279801368713	0.48076921701431274	0.1818181872367859	0.3499999940395355	1336	1411	1411	1436	1470
20.104847206131097	20.104847206131097	0	0	2	0	0.007244443697167585	0.14928445759248898	1336.3198538412425	1411.3198538412425	1411.3198538412425	1436.3198538412425	0.24390244483947754	0.26582279801368713	0.48076921701431274	0.1818181872367859	0.3499999940395355	1336	1411	1411	1436	1470
20.11807730187521	20.118076512395817	0	0	2	0	0.0071329238722131405	0.15049852071099834	1341.291442311538	1416.291442311538	1416.291442311538	1441.291442311538	0.24390244483947754	0.26582279801368713	0.48076921701431274	0.19191919267177582	0.3499999940395355	1341	1416	1416	1441	1470
20.133796231420096	20.133796626159793	0	0	2	0	0.00700185319872842	0.15366307286315517	1354.2502833746203	1429.2502833746203	1429.2502833746203	1454.2502833746203	0.24390244483947754	0.27848100662231445	0.48076921701431274	0.19191919267177582	0.3499999940395355	1354	1429	1429	1454	1470
20.15058766872655	20.15058766872655	0	0	2	0	0.006851590932318833	0.15487713598166453	1359.2218718449162	1434.2218718449162	1434.2218718449162	1459.2218718449162	0.24390244483947754	0.27848100662231445	0.48076921701431274	0.20202019810676575	0.3499999940395355	1359	1434	1434	1459	1470
20.17166953181898	20.171669531818978	0	0	2	0	0.006682548931412006	0.15901294723153114	1376.15801891312	1451.15801891312	1451.15801891312	1476.15801891312	0.24390244483947754	0.29113924503326416	0.5	0.20202019810676575	0.3499999940395355	1376	1451	1451	1476	1470
20.184783968831354	20.184783968831354	0	0	2	0	0.006495190528382459	0.15901294723153114	1376.15801891312	1451.15801891312	1451.15801891312	1476.15801891312	0.24390244483947754	0.29113924503326416	0.5	0.20202019810676575	0.3499999940395355	1376	1451	1451	1476	1470
20.199754077167665	20.19975447190736	0	0	2	0	0.006290029259589774	0.1651105098426342	1401.127537805587	1476.127537805587	1476.127537805587	1501.127537805587	0.26829269528388977	0.29113924503326416	0.5	0.20202019810676575	0.3499999940395355	1401	1476	1476	1501	1470
20.216797358401937	20.216797358401934	0	0	2	0	0.006067627457811127	0.16953768953680992	1419.2568386532366	1494.2568386532366	1494.2568386532366	1519.2568386532366	0.26829269528388977	0.3037974536418915	0.5	0.21212121844291687	0.3499999940395355	1419	1494	1494	1519	1470
20.238159091940798	20.2381586972011	0	0	2	0	0.005828594710926231	0.17689787037670612	1449.3967791926116	1524.3967791926116	1524.3967791926116	1549.3967791926116	0.2926829159259796	0.3037974536418915	0.5	0.2222222238779068	0.3499999940395355	1449	1524	1524	1549	1470
20.249661017283678	20.249661017283678	0	0	2	0	0.005573586191079339	0.17689787037670612	1449.3967791926116	1524.3967791926116	1524.3967791926116	1549.3967791926116	0.2926829159259796	0.3037974536418915	0.5	0.2222222238779068	0.3499999940395355	1449	1524	1524	1549	1470
20.26670390377825	20.26670390377825	0	0	2	0	0.005303300858897924	0.1856065546629173	1485.0588413446462	1560.0588413446462	1560.0588413446462	1585.0588413446462	0.2926829159259796	0.3291139304637909	0.5192307829856873	0.23232322931289673	0.3499999940395355	1485	1560	1560	1585	1470
20.283727053287887	20.28372665854819	0	0	2	0	0.005018479547690192	0.1930153074485439	1515.3976840017872	1590.3976840017872	1590.3976840017872	1615.3976840017872	0.31707316637039185	0.3291139304637909	0.5192307829856873	0.24242424964904785	0.3499999940395355	1515	1590	1590	1615	1470
20.304845627172302	20.304845627172305	0	0	2	0	0.004719902932872478	0.1987051104297448	1538.697427209805	1613.697427209805	1613.697427209805	1638.697427209805	0.31707316637039185	0.3417721390724182	0.5384615659713745	0.2525252401828766	0.3499999940395355	1538	1613	1613	1638	1470
20.31836388289652	20.31836348815682	0	0	2	0	0.004408389392192191	0.20918129340375735	1581.5973964883865	1656.5973964883865	1656.5973964883865	1681.5973964883865	0.3414634168148041	0.3544303774833679	0.557692289352417	0.2525252401828766	0.3499999940395355	1581	1656	1656	1681	1470
20.3337310993698	20.3337310993698	0	0	2	0	0.004084792762611293	0.21375416829551064	1600.323319170116	1675.323319170116	1675.323319170116	1700.323319170116	0.3414634168148041	0.3670886158943176	0.557692289352417	0.2626262605190277	0.3499999940395355	1600	1675	1675	1700	1470
20.34962529334094	20.349625293340942	0	0	2	0	0.0037499999999985423	0.21832703573668333	1619.049211341718	1694.049211341718	1694.049211341718	1719.049211341718	0.3414634168148041	0.37974682450294495	0.557692289352417	0.27272728085517883	0.3499999940395355	1619	1694	1694	1719	1470
20.371545583553566	20.37154558355357	0	0	2	0	0.003404928748045099	0.2363869737958204	1693.0046576938846	1768.0046576938846	1768.0046576938846	1793.0046576938846	0.3658536672592163	0.40506330132484436	0.5961538553237915	0.2929292917251587	0.3499999940395355	1693	1768	1768	1793	1470
20.38478515305045	20.38478515305045	0	0	2	0	0.00305052482306696	0.2363869737958204	1693.0046576938846	1768.0046576938846	1768.0046576938846	1793.0046576938846	0.3658536672592163	0.40506330132484436	0.5961538553237915	0.2929292917251587	0.3499999940395355	1693	1768	1768	1793	1470
20.400271580912758	20.400271186173057	0	0	2	0	0.0026877596215881742	0.24715452166252483	1737.097766208039	1812.097766208039	1812.097766208039	1837.097766208039	0.39024388790130615	0.4177215099334717	0.5961538553237915	0.3030303120613098	0.3499999940395355	1737	1812	1812	1837	1470
20.4167764371979	20.416776042458203	0	0	2	0	0.002317627457810496	0.25942752002025626	1787.3556944829495	1862.3556944829495	1862.3556944829495	1887.3556944829495	0.4146341383457184	0.4303797483444214	0.6153846383094788	0.31313130259513855	0.3499999940395355	1787	1862	1862	1887	1470
20.438157512982002	20.4381571182423	0	0	2	0	0.0019411428382672693	0.2704671984777236	1832.5631777662782	1907.5631777662782	1907.5631777662782	1932.5631777662782	0.4146341383457184	0.4556961953639984	0.6346153616905212	0.3333333432674408	0.3499999940395355	1832	1907	1907	1932	1470
20.45147997781563	20.45147997781563	0	0	2	0	0.0015593376811315356	0.27363175808046103	1845.522049339488	1920.522049339488	1920.522049339488	1945.522049339488	0.4146341383457184	0.4683544337749481	0.6346153616905212	0.3333333432674408	0.3499999940395355	1845	1920	1920	1945	1470
20.46671100909283	20.466710614353133	0	0	2	0	0.0011732584878000535	0.2844964412345661	1890.0129268555481	1965.0129268555481	1965.0129268555481	1990.0129268555481	0.4390243887901306	0.4810126721858978	0.6346153616905212	0.34343433380126953	0.3499999940395355	1890	1965	1965	1990	1470
20.48379692221457	20.483797316954266	0	0	2	0	0.0007839634745057094	0.2909632494735366	1916.4945065941322	1991.4945065941322	1991.4945065941322	2016.4945065941322	0.4390243887901306	0.49367088079452515	0.6538461446762085	0.35353535413742065	0.3499999940395355	1916	1991	1991	2016	1470
20.5048456271723	20.5048456271723	0	0	2	0	0.00039251967182037795	0.30187649998839916	1961.1842674524946	2036.1842674524946	2036.1842674524946	2061.1842674524946	0.46341463923454285	0.5063291192054749	0.6538461446762085	0.3636363744735718	0.3499999940395355	1961	2036	2036	2061	1470
20.518115591625993	20.518115591625993	0	0	2	0	-1.7053072081790148e-15	0.30848899856065026	1988.2624491058627	2063.2624491058627	2063.2624491058627	2088.2624491058627	0.46341463923454285	0.5189873576164246	0.6730769276618958	0.3737373650074005	0.3499999940395355	1988	2063	2063	2088	1470
20.53373662572558	20.53373702046528	0	0	2	0	-0.0003925196718237839	0.3194508117080175	2033.1510739443315	2108.1510739443315	2108.1510739443315	2133.1510739443315	0.4878048896789551	0.5316455960273743	0.6730769276618958	0.38383838534355164	0.3499999940395355	2033	2108	2108	2133	1470
20.550444378215897	20.550444378215893	0	0	2	0	-0.0007839634745091013	0.33721935131935155	2105.9132436527443	2180.9132436527443	2180.9132436527443	2205.9132436527443	0.5121951103210449	0.5569620132446289	0.692307710647583	0.4040403962135315	0.4000000059604645	2105	2180	2180	2205	1480
20.571529399225916	20.571529004486216	0	0	2	0	-0.0011732584878034224	0.340383910922089	2118.872115225954	2193.872115225954	2193.872115225954	2218.872115225954	0.5121951103210449	0.5696202516555786	0.692307710647583	0.4040403962135315	0.4000000059604645	2118	2193	2193	2218	1480
20.584790679406233	20.584790284666532	0	0	2	0	-0.0015593376811348716	0.348229734549804	2151.000762981447	2226.000762981447	2226.000762981447	2251.000762981447	0.5365853905677795	0.5696202516555786	0.692307710647583	0.4141414165496826	0.3499999940395355	2151	2226	2226	2251	1470
20.600459477009373	20.600459477009373	0	0	2	0	-0.0019411428382705633	0.3551821699561355	2179.470985970375	2254.470985970375	2254.470985970375	2279.470985970375	0.5365853905677795	0.5822784900665283	0.7115384340286255	0.42424243688583374	0.4000000059604645	2179	2254	2254	2279	1480
20.616765384486335	20.616765384486335	0	0	2	0	-0.00231762745781374	0.3583467295588729	2192.4298575435846	2267.4298575435846	2267.4298575435846	2292.4298575435846	0.5365853905677795	0.594936728477478	0.7115384340286255	0.42424243688583374	0.4000000059604645	2192	2267	2267	2292	1480
20.638270408535853	20.638270408535853	0	0	2	0	-0.0026877596215913587	0.36940564016761623	2237.716096486389	2312.716096486389	2312.716096486389	2337.716096486389	0.5609756112098694	0.607594907283783	0.7115384340286255	0.4343434274196625	0.4000000059604645	2237	2312	2312	2337	1480
20.649569437673563	20.649569042933862	0	0	2	0	-0.0030505248230700754	0.37436701581837273	2258.0329297762364	2333.0329297762364	2333.0329297762364	2358.0329297762364	0.5609756112098694	0.6202531456947327	0.7115384340286255	0.4444444477558136	0.4000000059604645	2258	2333	2333	2358	1480
20.66674021983054	20.666739825090843	0	0	2	0	-0.003404928748048138	0.38761126294315273	2312.2681217522104	2387.2681217522104	2387.2681217522104	2412.2681217522104	0.5853658318519592	0.6329113841056824	0.7307692170143127	0.4545454680919647	0.4000000059604645	2312	2387	2387	2412	1480
20.68380047487186	20.68380047487186	0	0	2	0	-0.003750000000001496	0.38761126294315273	2312.2681217522104	2387.2681217522104	2387.2681217522104	2412.2681217522104	0.5853658318519592	0.6329113841056824	0.7307692170143127	0.4545454680919647	0.3499999940395355	2312	2387	2387	2412	1470
20.70483694289893	20.70483694289893	0	0	2	0	-0.0040847927626141535	0.3926211957817589	2332.783796726303	2407.783796726303	2407.783796726303	2432.783796726303	0.5853658318519592	0.6455696225166321	0.7307692170143127	0.46464645862579346	0.4000000059604645	2332	2407	2407	2432	1480
20.718144802363703	20.718144802363703	0	0	2	0	-0.00440838939219495	0.3948550745844841	2341.9315304234624	2416.9315304234624	2416.9315304234624	2441.9315304234624	0.5853658318519592	0.6455696225166321	0.75	0.46464645862579346	0.3499999940395355	2341	2416	2416	2441	1470
20.7342138660214	20.7342138660214	0	0	2	0	-0.0047199029328751285	0.4041172042489052	2379.8599513992667	2454.8599513992667	2454.8599513992667	2479.8599513992667	0.6097561120986938	0.6582278609275818	0.75	0.46464645862579346	0.4000000059604645	2379	2454	2454	2479	1480
20.75068516943215	20.750685564171846	0	0	2	0	-0.005018479547692726	0.4060111455619335	2387.6156410761178	2462.6156410761178	2462.6156410761178	2487.6156410761178	0.6097561120986938	0.6582278609275818	0.75	0.4747474789619446	0.4000000059604645	2387	2462	2462	2487	1480
20.77156413631941	20.771564136319405	0	0	2	0	-0.005303300858900336	0.4060111455619335	2387.6156410761178	2462.6156410761178	2462.6156410761178	2487.6156410761178	0.6097561120986938	0.6582278609275818	0.75	0.4747474789619446	0.4000000059604645	2387	2462	2462	2487	1480
20.78476304762732	20.784763047627322	0	0	2	0	-0.005573586191081621	0.4060111455619335	2387.6156410761178	2462.6156410761178	2462.6156410761178	2487.6156410761178	0.6097561120986938	0.6582278609275818	0.75	0.4747474789619446	0.4000000059604645	2387	2462	2462	2487	1480
20.799753287688265	20.799753682427962	0	0	2	0	-0.005828594710928378	0.40917570516467094	2400.5745126493275	2475.5745126493275	2475.5745126493275	2500.5745126493275	0.6097561120986938	0.6708860993385315	0.75	0.4747474789619446	0.4000000059604645	2400	2475	2475	2500	1480
20.816749594898383	20.816749594898383	0	0	2	0	-0.006067627457813132	0.4060111455619335	2387.6156410761178	2462.6156410761178	2462.6156410761178	2487.6156410761178	0.6097561120986938	0.6582278609275818	0.75	0.4747474789619446	0.4000000059604645	2387	2462	2462	2487	1480
20.838172907830256	20.838172907830256	0	0	2	0	-0.006290029259591632	0.4152732603251934	2425.544001031667	2500.544001031667	2500.544001031667	2525.544001031667	0.6341463327407837	0.6708860993385315	0.75	0.4747474789619446	0.4000000059604645	2425	2500	2500	2525	1480
20.851526557100083	20.851526557100087	0	0	2	0	-0.006495190528384164	0.40917570516467094	2400.5745126493275	2475.5745126493275	2475.5745126493275	2500.5745126493275	0.6097561120986938	0.6708860993385315	0.75	0.4747474789619446	0.4000000059604645	2400	2475	2475	2500	1480
20.866717719667708	20.86671732492801	0	0	2	0	-0.006682548931413554	0.40917570516467094	2400.5745126493275	2475.5745126493275	2475.5745126493275	2500.5745126493275	0.6097561120986938	0.6708860993385315	0.75	0.4747474789619446	0.4000000059604645	2400	2475	2475	2500	1480
20.883729421726077	20.88372942172608	0	0	2	0	-0.00685159093232022	0.4152732603251934	2425.544001031667	2500.544001031667	2500.544001031667	2525.544001031667	0.6341463327407837	0.6708860993385315	0.75	0.4747474789619446	0.4000000059604645	2425	2500	2500	2525	1480
20.904831811282847	20.904832206022547	0	0	2	0	-0.007001853198729643	0.4152732603251934	2425.544001031667	2500.544001031667	2500.544001031667	2525.544001031667	0.6341463327407837	0.6708860993385315	0.75	0.4747474789619446	0.4000000059604645	2425	2500	2500	2525	1480
20.918114407406897	20.918114407406897	0	0	2	0	-0.007132923872214195	0.40917570516467094	2400.5745126493275	2475.5745126493275	2475.5745126493275	2500.5745126493275	0.6097561120986938	0.6708860993385315	0.75	0.4747474789619446	0.4000000059604645	2400	2475	2475	2500	1480
20.93373662572558	20.93373662572558	0	0	2	0	-0.007244443697168468	0.40917570516467094	2400.5745126493275	2475.5745126493275	2475.5745126493275	2500.5745126493275	0.6097561120986938	0.6708860993385315	0.75	0.4747474789619446	0.4000000059604645	2400	2475	2475	2500	1480
20.94956410868763	20.94956371394793	0	0	2	0	-0.007336107005503909	0.40917570516467094	2400.5745126493275	2475.5745126493275	2475.5745126493275	2500.5745126493275	0.6097561120986938	0.6708860993385315	0.75	0.4747474789619446	0.4000000059604645	2400	2475	2475	2500	1480
20.972074140010225	20.97207414001022	0	0	2	0	-0.007407662554463809	0.4060111455619335	2387.6156410761178	2462.6156410761178	2462.6156410761178	2487.6156410761178	0.6097561120986938	0.6582278609275818	0.75	0.4747474789619446	0.4000000059604645	2387	2462	2462	2487	1480
20.98353224924654	20.983531854506843	0	0	2	0	-0.007458914215262234	0.4041172042489052	2379.8599513992667	2454.8599513992667	2454.8599513992667	2479.8599513992667	0.6097561120986938	0.6582278609275818	0.75	0.46464645862579346	0.4000000059604645	2379	2454	2454	2479	1480
20.999769866755614	20.999769866755614	0	0	2	0	-0.007489721510659397	0.4041172042489052	2379.8599513992667	2454.8599513992667	2454.8599513992667	2479.8599513992667	0.6097561120986938	0.6582278609275818	0.75	0.46464645862579346	0.4000000059604645	2379	2454	2454	2479	1480
21.01667064695863	21.01667064695863	0	0	2	0	-0.0075	0.3948550745844841	2341.9315304234624	2416.9315304234624	2416.9315304234624	2441.9315304234624	0.5853658318519592	0.6455696225166321	0.75	0.46464645862579346	0.4000000059604645	2341	2416	2416	2441	1480
21.038170144652362	21.03816974991266	0	0	2	0	-0.007489721510659211	0.3897965792566538	2321.2169920559973	2396.2169920559973	2396.2169920559973	2421.2169920559973	0.5853658318519592	0.6329113841056824	0.75	0.4545454680919647	0.4000000059604645	2321	2396	2396	2421	1480
21.04957259559115	21.04957259559115	0	0	2	0	-0.0074589142152618635	0.37864052318036556	2275.532942423597	2350.532942423597	2350.532942423597	2375.532942423597	0.5609756112098694	0.6202531456947327	0.75	0.4444444477558136	0.4000000059604645	2275	2350	2350	2375	1480
21.066694430025482	21.06669443002548	0	0	2	0	-0.007407662554463255	0.35722179851540314	2187.8232649205756	2262.8232649205756	2262.8232649205756	2287.8232649205756	0.5365853905677795	0.5822784900665283	0.7307692170143127	0.42424243688583374	0.3499999940395355	2187	2262	2262	2287	1470
21.08367771082554	21.08367731608584	0	0	2	0	-0.007336107005503172	0.3470562347026416	2146.195281107317	2221.195281107317	2221.195281107317	2246.195281107317	0.5365853905677795	0.5569620132446289	0.7115384340286255	0.4141414165496826	0.3499999940395355	2146	2221	2221	2246	1470
21.104810100599412	21.104809705859715	0	0	2	0	-0.007244443697167551	0.3342004782435568	2093.550958407365	2168.550958407365	2168.550958407365	2193.550958407365	0.5121951103210449	0.5443037748336792	0.7115384340286255	0.39393940567970276	0.4000000059604645	2093	2168	2168	2193	1480
21.118095065161658	21.118095065161654	0	0	2	0	-0.0071329238722131	0.3242291854383321	2052.71851436997	2127.71851436997	2127.71851436997	2152.71851436997	0.5121951103210449	0.5189873576164246	0.692307710647583	0.38383838534355164	0.3499999940395355	2052	2127	2127	2152	1470
21.13372754671251	21.133727151972813	0	0	2	0	-0.007001853198728373	0.31005425750630344	1994.6721844883125	2069.6721844883123	2069.6721844883123	2094.6721844883123	0.4878048896789551	0.49367088079452515	0.692307710647583	0.3737373650074005	0.3499999940395355	1994	2069	2069	2094	1470
21.15042622018975	21.15042622018975	0	0	2	0	-0.006851590932318779	0.2924313907480416	1922.5065451132302	1997.5065451132302	1997.5065451132302	2022.5065451132302	0.46341463923454285	0.4683544337749481	0.6730769276618958	0.35353535413742065	0.3499999940395355	1922	1997	1997	2022	1470
21.172009007959925	21.172009402699622	0	0	2	0	-0.006682548931411946	0.27018708632947774	1831.4161185192113	1906.4161185192113	1906.4161185192113	1931.4161185192113	0.4390243887901306	0.4303797483444214	0.6538461446762085	0.3232323229312897	0.3499999940395355	1831	1906	1906	1931	1470
21.18483094285551	21.184830942855505	0	0	2	0	-0.006495190528382392	0.27018708632947774	1831.4161185192113	1906.4161185192113	1906.4161185192113	1931.4161185192113	0.4390243887901306	0.4303797483444214	0.6538461446762085	0.3232323229312897	0.3499999940395355	1831	1906	1906	1931	1470
21.199669208132427	21.199668813392726	0	0	2	0	-0.006290029259589702	0.26386595839416005	1805.5310996240853	1880.5310996240853	1880.5310996240853	1905.5310996240853	0.4390243887901306	0.4177215099334717	0.6346153616905212	0.31313130259513855	0.3499999940395355	1805	1880	1880	1905	1470
21.216655252110378	21.216655252110378	0	0	2	0	-0.006067627457811049	0.2544774126721707	1767.085004892539	1842.085004892539	1842.085004892539	1867.085004892539	0.4390243887901306	0.39240506291389465	0.6153846383094788	0.3030303120613098	0.3499999940395355	1767	1842	1842	1867	1470
21.238175276268446	21.23817488152875	0	0	2	0	-0.005828594710926148	0.23758297965578912	1697.9023016904564	1772.9023016904564	1772.9023016904564	1797.9023016904564	0.4146341383457184	0.3670886158943176	0.5961538553237915	0.28282827138900757	0.3499999940395355	1697	1772	1772	1797	1470
21.24951891099212	21.249518516252422	0	0	2	0	-0.005573586191079251	0.23758297965578912	1697.9023016904564	1772.9023016904564	1772.9023016904564	1797.9023016904564	0.4146341383457184	0.3670886158943176	0.5961538553237915	0.28282827138900757	0.3499999940395355	1697	1772	1772	1797	1470
21.266654561315903	21.266654561315903	0	0	2	0	-0.00530330085889783	0.22404735361999473	1642.4739130738785	1717.4739130738785	1717.4739130738785	1742.4739130738785	0.39024388790130615	0.3544303774833679	0.5769230723381042	0.2626262605190277	0.3499999940395355	1642	1717	1717	1742	1470
21.28384468571812	21.283844685718122	0	0	2	0	-0.005018479547690093	0.21821185157264544	1618.5775321899832	1693.5775321899832	1693.5775321899832	1718.5775321899832	0.39024388790130615	0.3417721390724182	0.557692289352417	0.2525252401828766	0.3499999940395355	1618	1693	1693	1718	1470
21.304828258625555	21.304828258625555	0	0	2	0	-0.004719902932872375	0.21821185157264544	1618.5775321899832	1693.5775321899832	1693.5775321899832	1718.5775321899832	0.39024388790130615	0.3417721390724182	0.557692289352417	0.2525252401828766	0.3499999940395355	1618	1693	1693	1718	1470
21.31809940729834	21.31809940729834	0	0	2	0	-0.004408389392192083	0.20894974425996615	1580.6492027445615	1655.6492027445615	1655.6492027445615	1680.6492027445615	0.3658536672592163	0.3291139304637909	0.557692289352417	0.2525252401828766	0.3499999940395355	1580	1655	1655	1680	1470
21.333699914933597	21.333699520193896	0	0	2	0	-0.004084792762611183	0.20637593470461724	1570.1094526154075	1645.1094526154075	1645.1094526154075	1670.1094526154075	0.3658536672592163	0.3291139304637909	0.5384615659713745	0.24242424964904785	0.3499999940395355	1570	1645	1645	1670	1470
21.349717267690753	21.349717267690757	0	0	2	0	-0.0037499999999984273	0.2032113751018798	1557.1505810421977	1632.1505810421977	1632.1505810421977	1657.1505810421977	0.3658536672592163	0.3164556920528412	0.5384615659713745	0.24242424964904785	0.3499999940395355	1557	1632	1632	1657	1470
21.371493872653026	21.371493872653026	0	0	2	0	-0.003404928748044981	0.1957540596837486	1526.6128744049506	1601.6128744049506	1601.6128744049506	1626.6128744049506	0.3414634168148041	0.3164556920528412	0.5384615659713745	0.23232322931289673	0.3499999940395355	1526	1601	1601	1626	1470
21.384763837106718	21.384763837106718	0	0	2	0	-0.0030505248230668384	0.19258950008101117	1513.6540028317409	1588.6540028317409	1588.6540028317409	1613.6540028317409	0.3414634168148041	0.3037974536418915	0.5384615659713745	0.23232322931289673	0.3499999940395355	1513	1588	1588	1613	1470
21.400461845447566	21.400461845447566	0	0	2	0	-0.0026877596215880506	0.19147256067964857	1509.0801359831607	1584.0801359831607	1584.0801359831607	1609.0801359831607	0.3414634168148041	0.3037974536418915	0.5192307829856873	0.23232322931289673	0.3499999940395355	1509	1584	1584	1609	1470
21.416693936600858	21.416693541861157	0	0	2	0	-0.0023176274578103704	0.19147256067964857	1509.0801359831607	1584.0801359831607	1584.0801359831607	1609.0801359831607	0.3414634168148041	0.3037974536418915	0.5192307829856873	0.23232322931289673	0.3499999940395355	1509	1584	1584	1609	1470
21.4381586972011	21.438158302461403	0	0	2	0	-0.0019411428382671415	0.19016137243941045	1503.7108201393858	1578.7108201393858	1578.7108201393858	1603.7108201393858	0.3414634168148041	0.3037974536418915	0.5192307829856873	0.2222222238779068	0.3499999940395355	1503	1578	1578	1603	1470
21.45142905639449	21.451428661654788	0	0	2	0	-0.0015593376811314063	0.18909299559891224	1499.3358169775456	1574.3358169775456	1574.3358169775456	1599.3358169775456	0.3414634168148041	0.3037974536418915	0.5	0.2222222238779068	0.3499999940395355	1499	1574	1574	1599	1470
21.46670114060036	21.466700745860663	0	0	2	0	-0.001173258487799923	0.1859284434467554	1486.3769759144634	1561.3769759144634	1561.3769759144634	1586.3769759144634	0.3414634168148041	0.29113924503326416	0.5	0.2222222238779068	0.3499999940395355	1486	1561	1561	1586	1470
21.48360942085765	21.483609026117954	0	0	2	0	-0.0007839634745055779	0.18048144388501042	1464.0715127091175	1539.0715127091175	1539.0715127091175	1564.0715127091175	0.3414634168148041	0.27848100662231445	0.48076921701431274	0.21212121844291687	0.3499999940395355	1464	1539	1539	1564	1470
21.50475996865767	21.504759968657666	0	0	2	0	-0.00039251967182024584	0.17438388127390736	1439.1019938166505	1514.1019938166505	1514.1019938166505	1539.1019938166505	0.31707316637039185	0.27848100662231445	0.48076921701431274	0.21212121844291687	0.3499999940395355	1439	1514	1514	1539	1470
21.518101775736536	21.518102170476233	0	0	2	0	1.8376154860346732e-15	0.16903401407027485	1417.1942876177754	1492.1942876177754	1492.1942876177754	1517.1942876177754	0.31707316637039185	0.26582279801368713	0.4615384638309479	0.20202019810676575	0.3499999940395355	1417	1492	1492	1517	1470
21.533739388903474	21.53373938890347	0	0	2	0	0.000392519671823916	0.16786851343737152	1412.4215625260363	1487.4215625260363	1487.4215625260363	1512.4215625260363	0.31707316637039185	0.26582279801368713	0.4615384638309479	0.19191919267177582	0.3499999940395355	1412	1487	1487	1512	1470
21.55023398195645	21.550233981956445	0	0	2	0	0.000783963474509233	0.16266432667633035	1391.1104177395728	1466.1104177395728	1466.1104177395728	1491.1104177395728	0.31707316637039185	0.2531645596027374	0.4423076808452606	0.1818181872367859	0.3499999940395355	1391	1466	1466	1491	1470
21.57150847802188	21.571508083282183	0	0	2	0	0.001173258487803553	0.15340220818778016	1353.1820425289598	1428.1820425289598	1428.1820425289598	1453.1820425289598	0.2926829159259796	0.2405063360929489	0.4423076808452606	0.1818181872367859	0.3499999940395355	1353	1428	1428	1453	1470
21.584709757767985	21.58470936302829	0	0	2	0	0.001559337681135001	0.15145970585451352	1345.227495474233	1420.227495474233	1420.227495474233	1445.227495474233	0.2926829159259796	0.2405063360929489	0.42307692766189575	0.17171716690063477	0.3499999940395355	1345	1420	1420	1445	1470
21.599691708295257	21.59969170829526	0	0	2	0	0.0019411428382706912	0.15145970585451352	1345.227495474233	1420.227495474233	1420.227495474233	1445.227495474233	0.2926829159259796	0.2405063360929489	0.42307692766189575	0.17171716690063477	0.3499999940395355	1345	1420	1420	1445	1470
21.616668278520436	21.616667883780735	0	0	2	0	0.002317627457813866	0.14536215069399105	1320.2580070918934	1395.2580070918934	1395.2580070918934	1420.2580070918934	0.26829269528388977	0.2405063360929489	0.42307692766189575	0.17171716690063477	0.3499999940395355	1320	1395	1395	1420	1470
21.638150012927724	21.638150012927724	0	0	2	0	0.002687759621591482	0.1403522141727893	1299.7423170375723	1374.7423170375723	1374.7423170375723	1399.7423170375723	0.26829269528388977	0.2278480976819992	0.4038461446762085	0.16161616146564484	0.3499999940395355	1299	1374	1374	1399	1470
21.65140260883467	21.651402214094972	0	0	2	0	0.0030505248230701964	0.13616784526977366	1282.607326379723	1357.607326379723	1357.607326379723	1382.607326379723	0.26829269528388977	0.2151898741722107	0.4038461446762085	0.1515151560306549	0.3499999940395355	1282	1357	1357	1382	1470
21.666666798246567	21.666666798246567	0	0	2	0	0.003404928748048256	0.135148030739761	1278.4311858793212	1353.4311858793212	1353.4311858793212	1378.4311858793212	0.26829269528388977	0.2151898741722107	0.4038461446762085	0.14141413569450378	0.3499999940395355	1278	1353	1353	1378	1470
21.683834027746254	21.68383402774625	0	0	2	0	0.00375000000000161	0.135148030739761	1278.4311858793212	1353.4311858793212	1353.4311858793212	1378.4311858793212	0.26829269528388977	0.2151898741722107	0.4038461446762085	0.14141413569450378	0.3499999940395355	1278	1353	1353	1378	1470
21.70486536415724	21.704864969417542	0	0	2	0	0.0040847927626142646	0.13096366183674535	1261.2961952214723	1336.2961952214723	1336.2961952214723	1361.2961952214723	0.26829269528388977	0.20253165066242218	0.4038461446762085	0.13131313025951385	0.3499999940395355	1261	1336	1336	1361	1470
21.71802953837166	21.71802914363196	0	0	2	0	0.004408389392195056	0.12423478662620335	1233.7414512343028	1308.7414512343028	1308.7414512343028	1333.7414512343028	0.24390244483947754	0.20253165066242218	0.38461539149284363	0.13131313025951385	0.3499999940395355	1233	1308	1308	1333	1470
21.733536492698303	21.733536097958606	0	0	2	0	0.004719902932875231	0.11951622546656981	1214.4189432856033	1289.4189432856033	1289.4189432856033	1314.4189432856033	0.24390244483947754	0.18987341225147247	0.36538460850715637	0.12121212482452393	0.3499999940395355	1214	1289	1289	1314	1470
21.749729504621417	21.749729899361114	0	0	2	0	0.005018479547692824	0.11341866285546676	1189.4494243931363	1264.4494243931363	1264.4494243931363	1289.4494243931363	0.2195121943950653	0.18987341225147247	0.36538460850715637	0.12121212482452393	0.3499999940395355	1189	1264	1264	1289	1470
21.771452424984655	21.77145203024496	0	0	2	0	0.005303300858900429	0.10933141831833965	1172.7121580136009	1247.7121580136009	1247.7121580136009	1272.7121580136009	0.2195121943950653	0.17721518874168396	0.36538460850715637	0.1111111119389534	0.3499999940395355	1172	1247	1247	1272	1470
21.784728705273526	21.784728705273523	0	0	2	0	0.00557358619108171	0.10933141831833965	1172.7121580136009	1247.7121580136009	1247.7121580136009	1272.7121580136009	0.2195121943950653	0.17721518874168396	0.36538460850715637	0.1111111119389534	0.3499999940395355	1172	1247	1247	1272	1470
21.800404213451547	21.80040381871185	0	0	2	0	0.005828594710928461	0.10792310458767895	1166.9451132865454	1241.9451132865454	1241.9451132865454	1266.9451132865454	0.2195121943950653	0.17721518874168396	0.3461538553237915	0.10101009905338287	0.3499999940395355	1166	1241	1241	1266	1470
21.816704594572723	21.816704199833026	0	0	2	0	0.006067627457813209	0.10792310458767895	1166.9451132865454	1241.9451132865454	1241.9451132865454	1266.9451132865454	0.2195121943950653	0.17721518874168396	0.3461538553237915	0.10101009905338287	0.3499999940395355	1166	1241	1241	1266	1470
21.83817093413176	21.838172118350855	0	0	2	0	0.006290029259591703	0.1018255419765759	1141.9755943940784	1216.9755943940784	1216.9755943940784	1241.9755943940784	0.19512194395065308	0.17721518874168396	0.3461538553237915	0.10101009905338287	0.3499999940395355	1141	1216	1216	1241	1470
21.851465767186472	21.851465767186475	0	0	2	0	0.00649519052838423	0.1018255419765759	1141.9755943940784	1216.9755943940784	1216.9755943940784	1241.9755943940784	0.19512194395065308	0.17721518874168396	0.3461538553237915	0.10101009905338287	0.3499999940395355	1141	1216	1216	1241	1470
21.866753640980296	21.8667532462406	0	0	2	0	0.006682548931413614	0.1018255419765759	1141.9755943940784	1216.9755943940784	1216.9755943940784	1241.9755943940784	0.19512194395065308	0.17721518874168396	0.3461538553237915	0.10101009905338287	0.3499999940395355	1141	1216	1216	1241	1470
21.884024687020762	21.884024687020762	0	0	2	0	0.006851590932320274	0.1023111670475566	1143.9642290597444	1218.9642290597444	1218.9642290597444	1243.9642290597444	0.19512194395065308	0.17721518874168396	0.36538460850715637	0.10101009905338287	0.3499999940395355	1143	1218	1218	1243	1470
21.90483615341953	21.90483615341953	0	0	2	0	0.0070018531987296895	0.1023111670475566	1143.9642290597444	1218.9642290597444	1218.9642290597444	1243.9642290597444	0.19512194395065308	0.17721518874168396	0.36538460850715637	0.10101009905338287	0.3499999940395355	1143	1218	1218	1243	1470
21.918087565107378	21.918087170367684	0	0	2	0	0.007132923872214236	0.10639841158468372	1160.7014954392798	1235.7014954392798	1235.7014954392798	1260.7014954392798	0.19512194395065308	0.18987341225147247	0.36538460850715637	0.1111111119389534	0.3499999940395355	1160	1235	1235	1260	1470
21.933695967536607	21.933696362276308	0	0	2	0	0.0072444436971685015	0.10639841158468372	1160.7014954392798	1235.7014954392798	1235.7014954392798	1260.7014954392798	0.19512194395065308	0.18987341225147247	0.36538460850715637	0.1111111119389534	0.3499999940395355	1160	1235	1235	1260	1470
21.94959845104142	21.949598056301724	0	0	2	0	0.007336107005503936	0.11048565984710113	1177.438777073879	1252.438777073879	1252.438777073879	1277.438777073879	0.19512194395065308	0.20253165066242218	0.36538460850715637	0.12121212482452393	0.3499999940395355	1177	1252	1252	1277	1470
21.9715013727073	21.971501767447002	0	0	2	0	0.00740766255446383	0.11106841086403474	1179.8251424882224	1254.8251424882224	1254.8251424882224	1279.8251424882224	0.19512194395065308	0.20253165066242218	0.38461539149284363	0.12121212482452393	0.3499999940395355	1179	1254	1254	1279	1470
21.98474567908057	21.984745679080575	0	0	2	0	0.007458914215262249	0.1158355298808833	1199.3464948622172	1274.3464948622172	1274.3464948622172	1299.3464948622172	0.19512194395065308	0.2151898741722107	0.4038461446762085	0.13131313025951385	0.3499999940395355	1199	1274	1274	1299	1470
21.9997753931114	21.9997753931114	0	0	2	0	0.007489721510659403	0.12363278165621727	1231.2762408822098	1306.2762408822098	1306.2762408822098	1331.2762408822098	0.2195121943950653	0.2151898741722107	0.42307692766189575	0.14141413569450378	0.3499999940395355	1231	1306	1306	1331	1470
22.01673420005013	22.01673380531043	0	0	2	0	0.0075	0.1278657146961817	1248.6101016808639	1323.6101016808639	1323.6101016808639	1348.6101016808639	0.2195121943950653	0.2278480976819992	0.42307692766189575	0.1515151560306549	0.3499999940395355	1248	1323	1323	1348	1470
22.038205276485552	22.038204881745855	0	0	2	0	0.0074897215106592046	0.1351095278050516	1278.2735163616862	1353.2735163616862	1353.2735163616862	1378.2735163616862	0.2195121943950653	0.2405063360929489	0.4423076808452606	0.1818181872367859	0.3499999940395355	1278	1353	1353	1378	1470
22.05142234581961	22.05142234581961	0	0	2	0	0.0074589142152618505	0.14957583305464295	1337.5130363587627	1412.5130363587627	1412.5130363587627	1437.5130363587627	0.24390244483947754	0.26582279801368713	0.4615384638309479	0.19191919267177582	0.3499999940395355	1337	1412	1412	1437	1470
22.066645877042532	22.066645877042532	0	0	2	0	0.007407662554463234	0.1517125838295077	1346.263030781834	1421.263030781834	1421.263030781834	1446.263030781834	0.24390244483947754	0.26582279801368713	0.48076921701431274	0.20202019810676575	0.3499999940395355	1346	1421	1421	1446	1470
22.083803632789447	22.083804027529148	0	0	2	0	0.0073361070055031445	0.1663731373846531	1406.2979975901544	1481.2979975901544	1481.2979975901544	1506.2979975901544	0.26829269528388977	0.29113924503326416	0.5	0.21212121844291687	0.3499999940395355	1406	1481	1481	1506	1470
22.104725626303875	22.104725231564174	0	0	2	0	0.007244443697167517	0.17927743545744246	1459.1410981982267	1534.1410981982267	1534.1410981982267	1559.1410981982267	0.2926829159259796	0.3037974536418915	0.5192307829856873	0.23232322931289673	0.3499999940395355	1459	1534	1534	1559	1470
22.11809388094256	22.11809388094256	0	0	2	0	0.007132923872213059	0.1837531852347034	1477.4692935361104	1552.4692935361104	1552.4692935361104	1577.4692935361104	0.2926829159259796	0.3164556920528412	0.5192307829856873	0.24242424964904785	0.3499999940395355	1477	1552	1552	1577	1470
22.13367307263408	22.133673072634082	0	0	2	0	0.007001853198728325	0.19554055827758798	1525.7385861467228	1600.7385861467228	1600.7385861467228	1625.7385861467228	0.31707316637039185	0.3291139304637909	0.5384615659713745	0.2525252401828766	0.3499999940395355	1525	1600	1600	1625	1470
22.149780426042557	22.149780426042554	0	0	2	0	0.006851590932318725	0.20006486323677297	1544.2656149545853	1619.2656149545853	1619.2656149545853	1644.2656149545853	0.31707316637039185	0.3417721390724182	0.5384615659713745	0.2626262605190277	0.3499999940395355	1544	1619	1619	1644	1470
22.171449267067064	22.17144966180676	0	0	2	0	0.006682548931411886	0.21793054699573577	1617.425589947538	1692.425589947538	1692.425589947538	1717.425589947538	0.3414634168148041	0.3670886158943176	0.5769230723381042	0.28282827138900757	0.3499999940395355	1617	1692	1692	1717	1470
22.184747652779066	22.184747652779066	0	0	2	0	0.006495190528382326	0.21793054699573577	1617.425589947538	1692.425589947538	1692.425589947538	1717.425589947538	0.3414634168148041	0.3670886158943176	0.5769230723381042	0.28282827138900757	0.3499999940395355	1617	1692	1692	1717	1470
22.199724471690256	22.199724471690253	0	0	2	0	0.00629002925958963	0.23615540975086802	1692.0564029298046	1767.0564029298046	1767.0564029298046	1792.0564029298046	0.39024388790130615	0.37974682450294495	0.5961538553237915	0.2929292917251587	0.3499999940395355	1692	1767	1767	1792	1470
22.216701041915435	22.216701041915435	0	0	2	0	0.0060676274578109705	0.2485548488407887	1742.8321060030298	1817.8321060030298	1817.8321060030298	1842.8321060030298	0.39024388790130615	0.40506330132484436	0.6153846383094788	0.3232323229312897	0.3499999940395355	1742	1817	1817	1842	1470
22.238156723502605	22.238156723502605	0	0	2	0	0.005828594710926065	0.26413808672282935	1806.6454651299862	1881.6454651299862	1881.6454651299862	1906.6454651299862	0.4146341383457184	0.4303797483444214	0.6346153616905212	0.3333333432674408	0.3499999940395355	1806	1881	1881	1906	1470
22.249604174767054	22.249603780027357	0	0	2	0	0.005573586191079162	0.2705563350516229	1832.9281920363958	1907.9281920363958	1907.9281920363958	1932.9281920363958	0.4146341383457184	0.4430379867553711	0.6538461446762085	0.34343433380126953	0.3499999940395355	1832	1907	1907	1932	1470
22.267046143097087	22.26704614309709	0	0	2	0	0.005303300858897737	0.2831692685342011	1884.5781546475534	1959.5781546475534	1959.5781546475534	1984.5781546475534	0.4390243887901306	0.4556961953639984	0.6730769276618958	0.35353535413742065	0.3499999940395355	1884	1959	1959	1984	1470
22.28399310784486	22.283992318365463	0	0	2	0	0.005018479547689995	0.29583076760028115	1936.4269933231512	2011.4269933231512	2011.4269933231512	2036.4269933231512	0.46341463923454285	0.4683544337749481	0.6730769276618958	0.3737373650074005	0.3499999940395355	1936	2011	2011	2036	1470
22.304728784221464	22.304728389481767	0	0	2	0	0.004719902932872272	0.308637958920178	1988.8724417781289	2063.8724417781286	2063.8724417781286	2088.8724417781286	0.4878048896789551	0.4810126721858978	0.692307710647583	0.38383838534355164	0.3499999940395355	1988	2063	2063	2088	1470
22.318083617710393	22.318083617710393	0	0	2	0	0.004408389392191976	0.32966818468588777	2074.9912162887103	2149.9912162887103	2149.9912162887103	2174.9912162887103	0.5121951103210449	0.5189873576164246	0.7115384340286255	0.4040403962135315	0.3499999940395355	2074	2149	2149	2174	1470
22.333768599641182	22.333768599641182	0	0	2	0	0.004084792762611071	0.33642637638466333	2102.6660112951963	2177.6660112951963	2177.6660112951963	2202.6660112951963	0.5121951103210449	0.5316455960273743	0.7115384340286255	0.42424243688583374	0.3499999940395355	2102	2177	2177	2202	1470
22.349597266822325	22.349597661562022	0	0	2	0	0.003749999999998313	0.34772811970719086	2148.9466502009464	2223.9466502009464	2223.9466502009464	2248.9466502009464	0.5365853905677795	0.5443037748336792	0.7307692170143127	0.42424243688583374	0.4000000059604645	2148	2223	2223	2248	1480
22.37166637390139	22.37166637390139	0	0	2	0	0.0034049287480448632	0.35273805254579704	2169.462325175039	2244.462325175039	2244.462325175039	2269.462325175039	0.5365853905677795	0.5569620132446289	0.7307692170143127	0.4343434274196625	0.4000000059604645	2169	2244	2244	2269	1480
22.384803311076595	22.384803311076595	0	0	2	0	0.003050524823066718	0.36384554598958063	2214.9475108273327	2289.9475108273327	2289.9475108273327	2314.9475108273327	0.5609756112098694	0.5696202516555786	0.7307692170143127	0.4444444477558136	0.4000000059604645	2214	2289	2289	2314	1480
22.399691708295258	22.399691708295258	0	0	2	0	0.002687759621587927	0.3771383557468653	2269.3815667834133	2344.3815667834133	2344.3815667834133	2369.3815667834133	0.5853658318519592	0.5822784900665283	0.75	0.4545454680919647	0.4000000059604645	2269	2344	2344	2369	1480
22.416840385029104	22.41684512190549	0	0	2	0	0.0023176274578102446	0.3821968510746956	2290.0961051508784	2365.0961051508784	2365.0961051508784	2390.0961051508784	0.5853658318519592	0.594936728477478	0.75	0.46464645862579346	0.4000000059604645	2290	2365	2365	2390	1480
22.43811527583423	22.438114881094535	0	0	2	0	0.0019411428382670136	0.39563534858621363	2345.1267524605446	2420.1267524605446	2420.1267524605446	2445.1267524605446	0.6097561120986938	0.607594907283783	0.7692307829856873	0.4747474789619446	0.4000000059604645	2345	2420	2420	2445	1480
22.451515504388517	22.451515504388517	0	0	2	0	0.0015593376811312766	0.400742412134484	2366.040177690712	2441.040177690712	2441.040177690712	2466.040177690712	0.6097561120986938	0.6202531456947327	0.7692307829856873	0.4848484992980957	0.4000000059604645	2366	2441	2441	2466	1480
22.466663640328978	22.46666324558928	0	0	2	0	0.0011732584877997925	0.4058494699515385	2386.95357945155	2461.95357945155	2461.95357945155	2486.95357945155	0.6097561120986938	0.6329113841056824	0.7692307829856873	0.49494948983192444	0.4000000059604645	2386	2461	2461	2486	1480
22.483757448244692	22.48375784298439	0	0	2	0	0.0007839634745054463	0.4058494699515385	2386.95357945155	2461.95357945155	2461.95357945155	2486.95357945155	0.6097561120986938	0.6329113841056824	0.7692307829856873	0.49494948983192444	0.4000000059604645	2386	2461	2461	2486	1480
22.505211945612764	22.505211550873064	0	0	2	0	0.00039251967182011373	0.41511158471479837	2424.8819394070993	2499.8819394070993	2499.8819394070993	2524.8819394070993	0.6341463327407837	0.6455696225166321	0.7692307829856873	0.49494948983192444	0.4000000059604645	2424	2499	2499	2524	1480
22.518069801820936	22.518069801820936	0	0	2	0	-1.9699237638903314e-15	0.4170540829291154	2432.8364695947275	2507.8364695947275	2507.8364695947275	2532.8364695947275	0.6341463327407837	0.6455696225166321	0.7692307829856873	0.5050504803657532	0.4000000059604645	2432	2507	2507	2532	1480
22.533742152081363	22.533741757341666	0	0	2	0	-0.00039251967182404813	0.4202186425318528	2445.7953411679373	2520.7953411679373	2520.7953411679373	2545.7953411679373	0.6341463327407837	0.6582278609275818	0.7692307829856873	0.5050504803657532	0.4000000059604645	2445	2520	2520	2545	1480
22.55043372024403	22.55043372024403	0	0	2	0	-0.0007839634745093646	0.42463783815607314	2463.8919472491198	2538.8919472491198	2538.8919472491198	2563.8919472491198	0.6341463327407837	0.6582278609275818	0.7884615659713745	0.5151515007019043	0.4000000059604645	2463	2538	2538	2563	1480
22.571353740059962	22.57135334532026	0	0	2	0	-0.0011732584878036837	0.43905557910010806	2522.9325964149425	2597.9325964149425	2597.9325964149425	2622.9325964149425	0.6585366129875183	0.6835442781448364	0.7884615659713745	0.5252525210380554	0.4000000059604645	2522	2597	2597	2622	1480
22.58472752105443	22.584727126314732	0	0	2	0	-0.0015593376811351306	0.43905557910010806	2522.9325964149425	2597.9325964149425	2597.9325964149425	2622.9325964149425	0.6585366129875183	0.6835442781448364	0.7884615659713745	0.5252525210380554	0.4000000059604645	2522	2597	2597	2622	1480
22.600431055751063	22.60043145049076	0	0	2	0	-0.001941142838270819	0.43905557910010806	2522.9325964149425	2597.9325964149425	2597.9325964149425	2622.9325964149425	0.6585366129875183	0.6835442781448364	0.7884615659713745	0.5252525210380554	0.4000000059604645	2522	2597	2597	2622	1480
22.616723542078265	22.61672314733857	0	0	2	0	-0.0023176274578139916	0.43905557910010806	2522.9325964149425	2597.9325964149425	2597.9325964149425	2622.9325964149425	0.6585366129875183	0.6835442781448364	0.7884615659713745	0.5252525210380554	0.4000000059604645	2522	2597	2597	2622	1480
22.638172513090556	22.638172513090552	0	0	2	0	-0.0026877596215916055	0.4442112052808831	2544.044885625216	2619.044885625216	2619.044885625216	2644.044885625216	0.6585366129875183	0.6962025165557861	0.7884615659713745	0.5353535413742065	0.4000000059604645	2544	2619	2619	2644	1480
22.651456293433704	22.651456688173404	0	0	2	0	-0.003050524823070317	0.4442112052808831	2544.044885625216	2619.044885625216	2619.044885625216	2644.044885625216	0.6585366129875183	0.6962025165557861	0.7884615659713745	0.5353535413742065	0.4000000059604645	2544	2619	2619	2644	1480
22.66679193073108	22.66679193073108	0	0	2	0	-0.0034049287480483735	0.4442112052808831	2544.044885625216	2619.044885625216	2619.044885625216	2644.044885625216	0.6585366129875183	0.6962025165557861	0.7884615659713745	0.5353535413742065	0.4000000059604645	2544	2619	2619	2644	1480
22.69151882020199	22.69151842546229	0	0	2	0	-0.003750000000001725	0.45030876044140555	2569.0143740075555	2644.0143740075555	2644.0143740075555	2669.0143740075555	0.6829268336296082	0.6962025165557861	0.7884615659713745	0.5353535413742065	0.4000000059604645	2569	2644	2644	2669	1480
22.699627563094207	22.69962716835451	0	0	2	0	-0.004084792762614376	0.45030876044140555	2569.0143740075555	2644.0143740075555	2644.0143740075555	2669.0143740075555	0.6829268336296082	0.6962025165557861	0.7884615659713745	0.5353535413742065	0.4000000059604645	2569	2644	2644	2669	1480
22.718152302417977	22.718151907678276	0	0	2	0	-0.004408389392195164	0.45030876044140555	2569.0143740075555	2644.0143740075555	2644.0143740075555	2669.0143740075555	0.6829268336296082	0.6962025165557861	0.7884615659713745	0.5353535413742065	0.4000000059604645	2569	2644	2644	2669	1480
22.734027154143877	22.73402715414388	0	0	2	0	-0.004719902932875334	0.45288256940771277	2579.5541217245836	2654.5541217245836	2654.5541217245836	2679.5541217245836	0.6829268336296082	0.6962025165557861	0.807692289352417	0.5353535413742065	0.4000000059604645	2579	2654	2654	2679	1480
22.75816430250482	22.758163907765123	0	0	2	0	-0.005018479547692923	0.45288256940771277	2579.5541217245836	2654.5541217245836	2654.5541217245836	2679.5541217245836	0.6829268336296082	0.6962025165557861	0.807692289352417	0.5353535413742065	0.4000000059604645	2579	2654	2654	2679	1480
22.766527257763048	22.76652646828365	0	0	2	0	-0.005303300858900523	0.45288256940771277	2579.5541217245836	2654.5541217245836	2654.5541217245836	2679.5541217245836	0.6829268336296082	0.6962025165557861	0.807692289352417	0.5353535413742065	0.4000000059604645	2579	2654	2654	2679	1480
22.7847369948072	22.784736205327803	0	0	2	0	-0.005573586191081798	0.45030876044140555	2569.0143740075555	2644.0143740075555	2644.0143740075555	2669.0143740075555	0.6829268336296082	0.6962025165557861	0.7884615659713745	0.5353535413742065	0.4000000059604645	2569	2644	2644	2669	1480
22.800543556565213	22.80054395130491	0	0	2	0	-0.005828594710928545	0.45288256940771277	2579.5541217245836	2654.5541217245836	2654.5541217245836	2679.5541217245836	0.6829268336296082	0.6962025165557861	0.807692289352417	0.5353535413742065	0.4000000059604645	2579	2654	2654	2679	1480
22.816655646850077	22.816655646850073	0	0	2	0	-0.006067627457813286	0.45030876044140555	2569.0143740075555	2644.0143740075555	2644.0143740075555	2669.0143740075555	0.6829268336296082	0.6962025165557861	0.7884615659713745	0.5353535413742065	0.4000000059604645	2569	2644	2644	2669	1480
22.838111328437247	22.838111328437243	0	0	2	0	-0.006290029259591776	0.45030876044140555	2569.0143740075555	2644.0143740075555	2644.0143740075555	2669.0143740075555	0.6829268336296082	0.6962025165557861	0.7884615659713745	0.5353535413742065	0.4000000059604645	2569	2644	2644	2669	1480
22.84956667449567	22.849566279755976	0	0	2	0	-0.006495190528384297	0.45030876044140555	2569.0143740075555	2644.0143740075555	2644.0143740075555	2669.0143740075555	0.6829268336296082	0.6962025165557861	0.7884615659713745	0.5353535413742065	0.4000000059604645	2569	2644	2644	2669	1480
22.866764693691863	22.866764693691863	0	0	2	0	-0.0066825489314136744	0.4422201387028455	2535.8914679881523	2610.8914679881523	2610.8914679881523	2635.8914679881523	0.6585366129875183	0.6962025165557861	0.7884615659713745	0.5252525210380554	0.4000000059604645	2535	2610	2610	2635	1480
22.88368047400343	22.883681263482828	0	0	2	0	-0.006851590932320327	0.444745385187165	2546.2323523414407	2621.2323523414407	2621.2323523414407	2646.2323523414407	0.6585366129875183	0.6962025165557861	0.807692289352417	0.5252525210380554	0.4000000059604645	2546	2621	2621	2646	1480
22.904817995393387	22.904817995393387	0	0	2	0	-0.007001853198729737	0.4422201387028455	2535.8914679881523	2610.8914679881523	2610.8914679881523	2635.8914679881523	0.6585366129875183	0.6962025165557861	0.7884615659713745	0.5252525210380554	0.4000000059604645	2535	2610	2610	2635	1480
22.918062301766657	22.91806230176666	0	0	2	0	-0.007132923872214277	0.43905557910010806	2522.9325964149425	2597.9325964149425	2597.9325964149425	2622.9325964149425	0.6585366129875183	0.6835442781448364	0.7884615659713745	0.5252525210380554	0.4000000059604645	2522	2597	2597	2622	1480
22.933744915259254	22.933744520519554	0	0	2	0	-0.007244443697168536	0.43905557910010806	2522.9325964149425	2597.9325964149425	2597.9325964149425	2622.9325964149425	0.6585366129875183	0.6835442781448364	0.7884615659713745	0.5252525210380554	0.4000000059604645	2522	2597	2597	2622	1480
22.949603582657506	22.94960358265751	0	0	2	0	-0.007336107005503963	0.43706451252207046	2514.7791787778788	2589.7791787778788	2589.7791787778788	2614.7791787778788	0.6585366129875183	0.6835442781448364	0.7884615659713745	0.5151515007019043	0.4000000059604645	2514	2589	2589	2614	1480
22.97146071451833	22.97146031977863	0	0	2	0	-0.0074076625544638505	0.42780239775881057	2476.8508188223295	2551.8508188223295	2551.8508188223295	2576.8508188223295	0.6341463327407837	0.6708860993385315	0.7884615659713745	0.5151515007019043	0.4000000059604645	2476	2551	2551	2576	1480
22.98472357365744	22.98472357365744	0	0	2	0	-0.007458914215262262	0.42780239775881057	2476.8508188223295	2551.8508188223295	2551.8508188223295	2576.8508188223295	0.6341463327407837	0.6708860993385315	0.7884615659713745	0.5151515007019043	0.4000000059604645	2476	2551	2551	2576	1480
22.99966170807815	22.99966131333845	0	0	2	0	-0.00748972151065941	0.4202186425318528	2445.7953411679373	2520.7953411679373	2520.7953411679373	2545.7953411679373	0.6341463327407837	0.6582278609275818	0.7692307829856873	0.5050504803657532	0.4000000059604645	2445	2520	2520	2545	1480
23.016701831394833	23.016701831394833	0	0	2	0	-0.0075	0.41511158471479837	2424.8819394070993	2499.8819394070993	2499.8819394070993	2524.8819394070993	0.6341463327407837	0.6455696225166321	0.7692307829856873	0.49494948983192444	0.4000000059604645	2424	2499	2499	2524	1480
23.038105802081464	23.038105407341767	0	0	2	0	-0.007489721510659197	0.3914589658379555	2328.0244651064277	2403.0244651064277	2403.0244651064277	2428.0244651064277	0.6097561120986938	0.607594907283783	0.75	0.46464645862579346	0.4000000059604645	2328	2403	2403	2428	1480
23.04959272731579	23.04959233257609	0	0	2	0	-0.007458914215261837	0.3914589658379555	2328.0244651064277	2403.0244651064277	2403.0244651064277	2428.0244651064277	0.6097561120986938	0.607594907283783	0.75	0.46464645862579346	0.4000000059604645	2328	2403	2403	2428	1480
23.066669166684758	23.06666877194506	0	0	2	0	-0.007407662554463213	0.3680977224695794	2232.3601735129278	2307.3601735129278	2307.3601735129278	2332.3601735129278	0.5853658318519592	0.5696202516555786	0.7307692170143127	0.4343434274196625	0.4000000059604645	2232	2307	2307	2332	1480
23.083819027637702	23.083818632898	0	0	2	0	-0.007336107005503117	0.3630877896309732	2211.844498538835	2286.844498538835	2286.844498538835	2311.844498538835	0.5853658318519592	0.5569620132446289	0.7307692170143127	0.42424243688583374	0.4000000059604645	2211	2286	2286	2311	1480
23.10472404734508	23.10472365260538	0	0	2	0	-0.0072444436971674814	0.3468246855588504	2145.247087363492	2220.247087363492	2220.247087363492	2245.247087363492	0.5609756112098694	0.5316455960273743	0.7115384340286255	0.4141414165496826	0.4000000059604645	2145	2220	2220	2245	1480
23.11799124862088	23.11799085388118	0	0	2	0	-0.007132923872213018	0.3399208126345066	2116.975727738304	2191.975727738304	2191.975727738304	2216.975727738304	0.5609756112098694	0.5189873576164246	0.692307710647583	0.4040403962135315	0.4000000059604645	2116	2191	2191	2216	1480
23.133710178165764	23.133710572905464	0	0	2	0	-0.0070018531987282775	0.32716219589727835	2064.7291921993547	2139.7291921993547	2139.7291921993547	2164.7291921993547	0.5365853905677795	0.5063291192054749	0.692307710647583	0.38383838534355164	0.4000000059604645	2064	2139	2139	2164	1480
23.15062951113462	23.150629905874318	0	0	2	0	-0.006851590932318671	0.3161518126668259	2019.641672870652	2094.6416728706517	2094.6416728706517	2119.6416728706517	0.5121951103210449	0.49367088079452515	0.692307710647583	0.3737373650074005	0.4000000059604645	2019	2094	2094	2119	1480
23.171410187836887	23.171410187836884	0	0	2	0	-0.006682548931411825	0.3014619489169297	1959.486680814827	2034.486680814827	2034.486680814827	2059.486680814827	0.5121951103210449	0.4556961953639984	0.6730769276618958	0.35353535413742065	0.4000000059604645	1959	2034	2034	2059	1480
23.184742126423284	23.184741731683587	0	0	2	0	-0.006495190528382261	0.2871978994554434	1901.0753982700408	1976.0753982700408	1976.0753982700408	2001.0753982700408	0.4878048896789551	0.4430379867553711	0.6538461446762085	0.3333333432674408	0.4000000059604645	1901	1976	1976	2001	1480
23.199736708620918	23.199736708620918	0	0	2	0	-0.006290029259589558	0.2762846489405808	1856.3856374116783	1931.3856374116783	1931.3856374116783	1956.3856374116783	0.46341463923454285	0.4303797483444214	0.6538461446762085	0.3232323229312897	0.4000000059604645	1856	1931	1931	1956	1480
23.21685499039796	23.216854595658262	0	0	2	0	-0.006067627457810893	0.2714689610368213	1836.6653954457831	1911.6653954457831	1911.6653954457831	1936.6653954457831	0.46341463923454285	0.4177215099334717	0.6538461446762085	0.31313130259513855	0.3499999940395355	1836	1911	1911	1936	1470
23.238146460270436	23.238146460270436	0	0	2	0	-0.005828594710925982	0.25909884530173866	1786.0097715106199	1861.0097715106199	1861.0097715106199	1886.0097715106199	0.4390243887901306	0.40506330132484436	0.6346153616905212	0.3030303120613098	0.3499999940395355	1786	1861	1861	1886	1470
23.251419977381417	23.251419582641716	0	0	2	0	-0.005573586191079074	0.25593428569900123	1773.0508999374101	1848.0508999374101	1848.0508999374101	1873.0508999374101	0.4390243887901306	0.39240506291389465	0.6346153616905212	0.3030303120613098	0.3499999940395355	1773	1848	1848	1873	1470
23.26670785117524	23.26670785117524	0	0	2	0	-0.005303300858897643	0.24533965830671622	1729.6659007660028	1804.6659007660028	1804.6659007660028	1829.6659007660028	0.4390243887901306	0.37974682450294495	0.5961538553237915	0.27272728085517883	0.3499999940395355	1729	1804	1804	1829	1470
23.283721921671802	23.283721526932105	0	0	2	0	-0.005018479547689897	0.2333094758338352	1680.4023035395553	1755.4023035395553	1755.4023035395553	1780.4023035395553	0.4146341383457184	0.3670886158943176	0.5769230723381042	0.2626262605190277	0.3499999940395355	1680	1755	1755	1780	1470
23.304770626629534	23.304770626629534	0	0	2	0	-0.004719902932872169	0.2288822890755018	1662.2729737641798	1737.2729737641798	1737.2729737641798	1762.2729737641798	0.4146341383457184	0.3544303774833679	0.557692289352417	0.2626262605190277	0.3499999940395355	1662	1737	1737	1762	1470
23.318063091246056	23.31806269650636	0	0	2	0	-0.004408389392191869	0.22137641117538287	1631.536403763193	1706.536403763193	1706.536403763193	1731.536403763193	0.39024388790130615	0.3544303774833679	0.557692289352417	0.2525252401828766	0.3499999940395355	1631	1706	1706	1731	1470
23.33394899568352	23.33394899568352	0	0	2	0	-0.00408479276261096	0.20954048685677407	1583.0682936784897	1658.0682936784897	1658.0682936784897	1683.0682936784897	0.3658536672592163	0.3417721390724182	0.5384615659713745	0.24242424964904785	0.3499999940395355	1583	1658	1658	1683	1470
23.349636346052506	23.349636346052506	0	0	2	0	-0.0037499999999981984	0.19891861928648602	1539.5717459781604	1614.5717459781604	1614.5717459781604	1639.5717459781604	0.3414634168148041	0.3291139304637909	0.5384615659713745	0.23232322931289673	0.3499999940395355	1539	1614	1614	1639	1470
23.37134781896448	23.37134742422478	0	0	2	0	-0.0034049287480447453	0.19439430888264608	1521.0446948744357	1596.0446948744357	1596.0446948744357	1621.0446948744357	0.3414634168148041	0.3164556920528412	0.5384615659713745	0.2222222238779068	0.3499999940395355	1521	1596	1596	1621	1470
23.384709363028286	23.384709363028286	0	0	2	0	-0.0030505248230665973	0.19439430888264608	1521.0446948744357	1596.0446948744357	1596.0446948744357	1621.0446948744357	0.3414634168148041	0.3164556920528412	0.5384615659713745	0.2222222238779068	0.3499999940395355	1521	1596	1596	1621	1470
23.39976236670134	23.39976236670134	0	0	2	0	-0.002687759621587804	0.19332593204214787	1516.6696917125955	1591.6696917125955	1591.6696917125955	1616.6696917125955	0.3414634168148041	0.3164556920528412	0.5192307829856873	0.2222222238779068	0.3499999940395355	1516	1591	1591	1616	1470
23.416813147989888	23.416813147989885	0	0	2	0	-0.0023176274578101184	0.18885018419917232	1498.3415042956108	1573.3415042956108	1573.3415042956108	1598.3415042956108	0.3414634168148041	0.3037974536418915	0.5192307829856873	0.21212121844291687	0.3499999940395355	1498	1573	1573	1598	1470
23.43812988120309	23.43812988120309	0	0	2	0	-0.001941142838266886	0.1782768792613889	1455.0438205753876	1530.0438205753876	1530.0438205753876	1555.0438205753876	0.31707316637039185	0.29113924503326416	0.5192307829856873	0.20202019810676575	0.3499999940395355	1455	1530	1530	1555	1470
23.45142747743569	23.451427477435693	0	0	2	0	-0.0015593376811311472	0.1782768792613889	1455.0438205753876	1530.0438205753876	1530.0438205753876	1555.0438205753876	0.31707316637039185	0.29113924503326416	0.5192307829856873	0.20202019810676575	0.3499999940395355	1455	1530	1530	1555	1470
23.466660087671688	23.466659692931984	0	0	2	0	-0.0011732584877996617	0.1741410680115223	1438.1076735071838	1513.1076735071838	1513.1076735071838	1538.1076735071838	0.31707316637039185	0.27848100662231445	0.5	0.20202019810676575	0.3499999940395355	1438	1513	1513	1538	1470
23.483660737018493	23.48366034227879	0	0	2	0	-0.0007839634745053146	0.17287844233214855	1432.9372213501483	1507.9372213501483	1507.9372213501483	1532.9372213501483	0.31707316637039185	0.27848100662231445	0.5	0.19191919267177582	0.3499999940395355	1432	1507	1507	1532	1470
23.504771416108934	23.50477181084863	0	0	2	0	-0.00039251967181998156	0.16361632756888866	1395.008861394599	1470.008861394599	1470.008861394599	1495.008861394599	0.2926829159259796	0.26582279801368713	0.5	0.19191919267177582	0.3499999940395355	1395	1470	1470	1495	1470
23.51805638067118	23.518055985931476	0	0	2	0	2.1022320417459897e-15	0.1614795753641145	1386.258861116049	1461.258861116049	1461.258861116049	1486.258861116049	0.2926829159259796	0.26582279801368713	0.48076921701431274	0.1818181872367859	0.3499999940395355	1386	1461	1461	1486	1470
23.53488058137263	23.534880581372626	0	0	2	0	0.0003925196718241803	0.1614795753641145	1386.258861116049	1461.258861116049	1461.258861116049	1486.258861116049	0.2926829159259796	0.26582279801368713	0.48076921701431274	0.1818181872367859	0.3499999940395355	1386	1461	1461	1486	1470
23.558180092092773	23.55818009209277	0	0	2	0	0.0007839634745094961	0.14701327720039004	1327.0193701355972	1402.0193701355972	1402.0193701355972	1427.0193701355972	0.26829269528388977	0.2405063360929489	0.4615384638309479	0.17171716690063477	0.3499999940395355	1327	1402	1402	1427	1470
23.566554100062564	23.566553705322868	0	0	2	0	0.0011732584878038144	0.14701327720039004	1327.0193701355972	1402.0193701355972	1402.0193701355972	1427.0193701355972	0.26829269528388977	0.2405063360929489	0.4615384638309479	0.17171716690063477	0.3499999940395355	1327	1402	1402	1427	1470
23.584755152833342	23.584754758093645	0	0	2	0	0.0015593376811352598	0.14190621563271788	1306.1059530159796	1381.1059530159796	1381.1059530159796	1406.1059530159796	0.26829269528388977	0.2278480976819992	0.4423076808452606	0.16161616146564484	0.3499999940395355	1306	1381	1381	1406	1470
23.59972289273146	23.599723287471157	0	0	2	0	0.0019411428382709467	0.1376247216832318	1288.5732352928344	1363.5732352928344	1363.5732352928344	1388.5732352928344	0.26829269528388977	0.2151898741722107	0.4423076808452606	0.1515151560306549	0.3499999940395355	1288	1363	1363	1388	1470
23.616686436546583	23.61668604180688	0	0	2	0	0.0023176274578141174	0.13689628404094067	1285.590283147652	1360.590283147652	1360.590283147652	1385.590283147652	0.26829269528388977	0.2151898741722107	0.42307692766189575	0.1515151560306549	0.3499999940395355	1285	1360	1360	1385	1470
23.638311066724828	23.638311461464525	0	0	2	0	0.002687759621591729	0.13266335100097626	1268.2564223489978	1343.2564223489978	1343.2564223489978	1368.2564223489978	0.26829269528388977	0.20253165066242218	0.42307692766189575	0.14141413569450378	0.3499999940395355	1268	1343	1343	1368	1470
23.651528530798576	23.65152853079858	0	0	2	0	0.0030505248230704384	0.13266335100097626	1268.2564223489978	1343.2564223489978	1343.2564223489978	1368.2564223489978	0.26829269528388977	0.20253165066242218	0.42307692766189575	0.14141413569450378	0.3499999940395355	1268	1343	1343	1368	1470
23.666645087563136	23.666644692823432	0	0	2	0	0.0034049287480484914	0.12588591225121082	1240.5028106687082	1315.5028106687082	1315.5028106687082	1340.5028106687082	0.24390244483947754	0.20253165066242218	0.4038461446762085	0.14141413569450378	0.3499999940395355	1240	1315	1315	1340	1470
23.69162342622216	23.691623426222165	0	0	2	0	0.003750000000001839	0.12107022702346593	1220.782579661093	1295.782579661093	1295.782579661093	1320.782579661093	0.24390244483947754	0.18987341225147247	0.38461539149284363	0.13131313025951385	0.3499999940395355	1220	1295	1295	1320	1470
23.699702563636972	23.69970295837667	0	0	2	0	0.004084792762614487	0.12107022702346593	1220.782579661093	1295.782579661093	1295.782579661093	1320.782579661093	0.24390244483947754	0.18987341225147247	0.38461539149284363	0.13131313025951385	0.3499999940395355	1220	1295	1295	1320	1470
23.718172434142613	23.718172039402916	0	0	2	0	0.004408389392195271	0.12107022702346593	1220.782579661093	1295.782579661093	1295.782579661093	1320.782579661093	0.24390244483947754	0.18987341225147247	0.38461539149284363	0.13131313025951385	0.3499999940395355	1220	1295	1295	1320	1470
23.733788731365816	23.73378833662612	0	0	2	0	0.004719902932875436	0.12009897648350343	1216.8053086999466	1291.8053086999466	1291.8053086999466	1316.8053086999466	0.24390244483947754	0.18987341225147247	0.38461539149284363	0.12121212482452393	0.3499999940395355	1216	1291	1291	1316	1470
23.75065280077685	23.750652800776848	0	0	2	0	0.005018479547693022	0.12009897648350343	1216.8053086999466	1291.8053086999466	1291.8053086999466	1316.8053086999466	0.24390244483947754	0.18987341225147247	0.38461539149284363	0.12121212482452393	0.3499999940395355	1216	1291	1291	1316	1470
23.77149071473544	23.771490714735435	0	0	2	0	0.005303300858900616	0.12009897648350343	1216.8053086999466	1291.8053086999466	1291.8053086999466	1316.8053086999466	0.24390244483947754	0.18987341225147247	0.38461539149284363	0.12121212482452393	0.3499999940395355	1216	1291	1291	1316	1470
23.784714494644373	23.78471409990467	0	0	2	0	0.0055735861910818875	0.12009897648350343	1216.8053086999466	1291.8053086999466	1291.8053086999466	1316.8053086999466	0.24390244483947754	0.18987341225147247	0.38461539149284363	0.12121212482452393	0.3499999940395355	1216	1291	1291	1316	1470
23.800697899787433	23.80069750504773	0	0	2	0	0.005828594710928628	0.12009897648350343	1216.8053086999466	1291.8053086999466	1291.8053086999466	1316.8053086999466	0.24390244483947754	0.18987341225147247	0.38461539149284363	0.12121212482452393	0.3499999940395355	1216	1291	1291	1316	1470
23.81682459544115	23.816824595441147	0	0	2	0	0.006067627457813364	0.12326353608624085	1229.7641802731564	1304.7641802731564	1304.7641802731564	1329.7641802731564	0.24390244483947754	0.20253165066242218	0.38461539149284363	0.12121212482452393	0.3499999940395355	1229	1304	1304	1329	1470
23.83811567057393	23.838115275834234	0	0	2	0	0.006290029259591848	0.12384628620007376	1232.150541989302	1307.150541989302	1307.150541989302	1332.150541989302	0.24390244483947754	0.20253165066242218	0.4038461446762085	0.12121212482452393	0.3499999940395355	1232	1307	1307	1332	1470
23.84961838539621	23.849617990656512	0	0	2	0	0.006495190528384363	0.12384628620007376	1232.150541989302	1307.150541989302	1307.150541989302	1332.150541989302	0.24390244483947754	0.20253165066242218	0.4038461446762085	0.12121212482452393	0.3499999940395355	1232	1307	1307	1332	1470
23.866764298952166	23.866764298952162	0	0	2	0	0.006682548931413734	0.1275935930944545	1247.4957637217913	1322.4957637217913	1322.4957637217913	1347.4957637217913	0.24390244483947754	0.2151898741722107	0.42307692766189575	0.12121212482452393	0.3499999940395355	1247	1322	1322	1347	1470
23.88362955258229	23.88362915784259	0	0	2	0	0.006851590932320382	0.1275935930944545	1247.4957637217913	1322.4957637217913	1322.4957637217913	1347.4957637217913	0.24390244483947754	0.2151898741722107	0.42307692766189575	0.12121212482452393	0.3499999940395355	1247	1322	1322	1347	1470
23.905151155699155	23.90515076095945	0	0	2	0	0.007001853198729785	0.13075814897190163	1260.4546200399373	1335.4546200399373	1335.4546200399373	1360.4546200399373	0.24390244483947754	0.2278480976819992	0.42307692766189575	0.12121212482452393	0.3499999940395355	1260	1335	1335	1360	1470
23.91802953837166	23.918029143631962	0	0	2	0	0.0071329238722143175	0.1356223967605109	1280.3737147342922	1355.3737147342922	1355.3737147342922	1380.3737147342922	0.24390244483947754	0.2405063360929489	0.4423076808452606	0.13131313025951385	0.3499999940395355	1280	1355	1355	1380	1470
23.9336347828833	23.933635177622996	0	0	2	0	0.00724444369716857	0.1356223967605109	1280.3737147342922	1355.3737147342922	1355.3737147342922	1380.3737147342922	0.24390244483947754	0.2405063360929489	0.4423076808452606	0.13131313025951385	0.3499999940395355	1280	1355	1355	1380	1470
23.950376877727404	23.9503768777274	0	0	2	0	0.007336107005503991	0.13990389070999698	1297.9064324574376	1372.9064324574376	1372.9064324574376	1397.9064324574376	0.24390244483947754	0.2531645596027374	0.4423076808452606	0.14141413569450378	0.3499999940395355	1297	1372	1372	1397	1470
23.971557425744532	23.971557031004828	0	0	2	0	0.007407662554463871	0.1460793294365682	1323.1948540427468	1398.1948540427468	1398.1948540427468	1423.1948540427468	0.24390244483947754	0.26582279801368713	0.4615384638309479	0.16161616146564484	0.3499999940395355	1323	1398	1398	1423	1470
23.984703441932805	23.9847030471931	0	0	2	0	0.0074589142152622755	0.1460793294365682	1323.1948540427468	1398.1948540427468	1398.1948540427468	1423.1948540427468	0.24390244483947754	0.26582279801368713	0.4615384638309479	0.16161616146564484	0.3499999940395355	1323	1398	1398	1423	1470
24.000257765023303	24.0002577650233	0	0	2	0	0.007489721510659418	0.15648769587278366	1365.817114599049	1440.817114599049	1440.817114599049	1465.817114599049	0.24390244483947754	0.29113924503326416	0.5	0.1818181872367859	0.3499999940395355	1365	1440	1440	1465	1470
24.01669235764206	24.016691962902364	0	0	2	0	0.0075	0.1577503215521574	1370.9875667560846	1445.9875667560846	1445.9875667560846	1470.9875667560846	0.24390244483947754	0.29113924503326416	0.5	0.19191919267177582	0.3499999940395355	1370	1445	1445	1470	1470
24.038043433209058	24.038043433209054	0	0	2	0	0.00748972151065919	0.15998419887866033	1380.135294408114	1455.135294408114	1455.135294408114	1480.135294408114	0.24390244483947754	0.29113924503326416	0.5192307829856873	0.20202019810676575	0.3499999940395355	1380	1455	1455	1480	1470
24.049545358551935	24.049544963812238	0	0	2	0	0.007458914215261823	0.17293706889718008	1433.1772971339524	1508.1772971339524	1508.1772971339524	1533.1772971339524	0.26829269528388977	0.3037974536418915	0.5384615659713745	0.2222222238779068	0.3499999940395355	1433	1508	1508	1533	1470
24.066561797486695	24.06656140274699	0	0	2	0	0.007407662554463192	0.1878404300037566	1494.2065608653834	1569.2065608653834	1569.2065608653834	1594.2065608653834	0.2926829159259796	0.3291139304637909	0.557692289352417	0.23232322931289673	0.3499999940395355	1494	1569	1569	1594	1470
24.084438374225076	24.08443797948538	0	0	2	0	0.007336107005503089	0.19991917118991687	1543.6690060227097	1618.6690060227097	1618.6690060227097	1643.6690060227097	0.31707316637039185	0.3417721390724182	0.557692289352417	0.2525252401828766	0.3499999940395355	1543	1618	1618	1643	1470
24.104764705534055	24.104765100273752	0	0	2	0	0.007244443697167448	0.21647367337262713	1611.4596924609082	1686.4596924609082	1686.4596924609082	1711.4596924609082	0.3414634168148041	0.3670886158943176	0.5769230723381042	0.27272728085517883	0.4000000059604645	1611	1686	1686	1711	1480
24.118130196994844	24.118129802255147	0	0	2	0	0.007132923872212977	0.22855241403632043	1660.9221354787321	1735.9221354787321	1735.9221354787321	1760.9221354787321	0.3658536672592163	0.37974682450294495	0.5961538553237915	0.28282827138900757	0.3499999940395355	1660	1735	1735	1760	1470
24.133718467699435	24.133718072959738	0	0	2	0	0.00700185319872823	0.23463072910291238	1685.8128356764262	1760.8128356764262	1760.8128356764262	1785.8128356764262	0.3658536672592163	0.39240506291389465	0.6153846383094788	0.2929292917251587	0.4000000059604645	1685	1760	1760	1785	1480
24.150437667641018	24.150437272901314	0	0	2	0	0.006851590932318617	0.24544684705270203	1730.1048386808147	1805.1048386808147	1805.1048386808147	1830.1048386808147	0.39024388790130615	0.40506330132484436	0.6153846383094788	0.3030303120613098	0.4000000059604645	1730	1805	1805	1830	1480
24.171403872001708	24.171403872001704	0	0	2	0	0.006682548931411765	0.257768395783057	1780.5615807316183	1855.5615807316183	1855.5615807316183	1880.5615807316183	0.4146341383457184	0.4177215099334717	0.6346153616905212	0.31313130259513855	0.3499999940395355	1780	1855	1855	1880	1470
24.1847034419328	24.184703441932804	0	0	2	0	0.006495190528382194	0.26863308366541494	1825.0524776098741	1900.0524776098741	1900.0524776098741	1925.0524776098741	0.4390243887901306	0.4303797483444214	0.6346153616905212	0.3232323229312897	0.3499999940395355	1825	1900	1900	1925	1470
[truncated: 26,029 more rows]
