# Supplementary material for: Active inference under visuo-proprioceptive conflict: Simulation and empirical results
Source: Sci Rep. 2020 Mar 4;10:4010. doi: 10.1038/s41598-020-61097-w (PMC7055248; doi:10.1038/s41598-020-61097-w)
Supplement: Supplementary file 1 — Supplementary Information. [file 41598_2020_61097_MOESM1_ESM.zip › log_sj16_run1_20190514-182225.csv]

0	0	1	0	0	0	999	0.04651160869500383	915.4650376060407	990.4650376060407	990.4650376060407	1015.4650376060407	0.125	0.060150377452373505	0.032258063554763794	0.02777777798473835	0.20000000298023224	915	990	990	1015	1440
0.012872461577025263	0.01287364579612138	1	0	2	30	0.004052267294011048	0.04651160869500383	915.4650376060407	990.4650376060407	990.4650376060407	1015.4650376060407	0.125	0.060150377452373505	0.032258063554763794	0.02777777798473835	0.20000000298023224	915	990	990	1015	1440
0.027405593066792022	0.027405987806490728	1	0	2	30	0.0075	0.04651160869500383	915.4650376060407	990.4650376060407	990.4650376060407	1015.4650376060407	0.125	0.060150377452373505	0.032258063554763794	0.02777777798473835	0.20000000298023224	915	990	990	1015	1440
0.04338110341588042	0.043381498155579123	1	0	2	30	0.0075	0.04651160869500383	915.4650376060407	990.4650376060407	990.4650376060407	1015.4650376060407	0.125	0.060150377452373505	0.032258063554763794	0.02777777798473835	0.20000000298023224	915	990	990	1015	1440
0.06059964907640847	0.060600043816107174	1	0	2	30	0.0075	0.04651160869500383	915.4650376060407	990.4650376060407	990.4650376060407	1015.4650376060407	0.125	0.060150377452373505	0.032258063554763794	0.02777777798473835	0.20000000298023224	915	990	990	1015	1440
0.07934899528878248	0.07934899528878248	1	0	2	30	0.0075	0.044519902000831287	907.3089986934041	982.3089986934041	982.3089986934041	1007.3089986934041	0.125	0.05263157933950424	0.016129031777381897	0.02777777798473835	0.20000000298023224	915	990	990	1015	1440
0.09355844022555537	0.09355922970495278	1	0	2	30	0.0075	0.044519902000831287	907.3089986934041	982.3089986934041	982.3089986934041	1007.3089986934041	0.125	0.05263157933950424	0.016129031777381897	0.02777777798473835	0.20000000298023224	915	990	990	1015	1440
0.11041579906170362	0.11041619380140233	1	0	2	30	0.0075	0.044519902000831287	907.3089986934041	982.3089986934041	982.3089986934041	1007.3089986934041	0.125	0.05263157933950424	0.016129031777381897	0.02777777798473835	0.20000000298023224	915	990	990	1015	1440
0.12733236885267019	0.1273327635923689	1	0	2	30	0.0075	0.03931156804661624	885.9808711508934	960.9808711508934	960.9808711508934	985.9808711508934	0.1041666641831398	0.05263157933950424	0.016129031777381897	0.02777777798473835	0.13333334028720856	915	990	990	1015	1440
0.14634579592352281	0.14634658540292023	1	0	2	30	0.0075	0.03743186851839892	878.2835015828435	953.2835015828435	953.2835015828435	978.2835015828435	0.1041666641831398	0.04511278122663498	0.016129031777381897	0.02777777798473835	0.20000000298023224	915	990	990	1015	1440
0.16047708239993952	0.16047787187933693	1	0	2	30	0.0075	0.03931156804661624	885.9808711508934	960.9808711508934	960.9808711508934	985.9808711508934	0.1041666641831398	0.05263157933950424	0.016129031777381897	0.02777777798473835	0.20000000298023224	915	990	990	1015	1440
0.17730286206018597	0.17730286206018597	1	0	2	30	0.0075	0.03931156804661624	885.9808711508934	960.9808711508934	960.9808711508934	985.9808711508934	0.1041666641831398	0.05263157933950424	0.016129031777381897	0.02777777798473835	0.20000000298023224	915	990	990	1015	1440
0.19351758466673097	0.19351797940642967	1	0	2	30	0.0075	0.03931156804661624	885.9808711508934	960.9808711508934	960.9808711508934	985.9808711508934	0.1041666641831398	0.05263157933950424	0.016129031777381897	0.02777777798473835	0.20000000298023224	915	990	990	1015	1440
0.21059441877539875	0.21059481351509746	1	0	2	30	0.0075	0.03931156804661624	885.9808711508934	960.9808711508934	960.9808711508934	985.9808711508934	0.1041666641831398	0.05263157933950424	0.016129031777381897	0.02777777798473835	0.13333334028720856	915	990	990	1015	1440
0.22743914594118841	0.22743954068088712	1	0	2	30	0.0075	0.03931156804661624	885.9808711508934	960.9808711508934	960.9808711508934	985.9808711508934	0.1041666641831398	0.05263157933950424	0.016129031777381897	0.02777777798473835	0.20000000298023224	915	990	990	1015	1440
0.24358597331954357	0.2435871575386397	1	0	2	30	0.0075	0.03931156804661624	885.9808711508934	960.9808711508934	960.9808711508934	985.9808711508934	0.1041666641831398	0.05263157933950424	0.016129031777381897	0.02777777798473835	0.20000000298023224	915	990	990	1015	1440
0.2603782001053965	0.2603785948450952	1	0	2	30	0.0075	0.03931156804661624	885.9808711508934	960.9808711508934	960.9808711508934	985.9808711508934	0.1041666641831398	0.05263157933950424	0.016129031777381897	0.02777777798473835	0.20000000298023224	915	990	990	1015	1440
0.27927675792390616	0.27927675792390616	1	0	2	30	0.0075	0.03931156804661624	885.9808711508934	960.9808711508934	960.9808711508934	985.9808711508934	0.1041666641831398	0.05263157933950424	0.016129031777381897	0.02777777798473835	0.20000000298023224	915	990	990	1015	1440
0.2933298859399649	0.2933302806796636	1	0	2	30	0.0075	0.03931156804661624	885.9808711508934	960.9808711508934	960.9808711508934	985.9808711508934	0.1041666641831398	0.05263157933950424	0.016129031777381897	0.02777777798473835	0.20000000298023224	915	990	990	1015	1440
0.31046987840043627	0.310470273140135	1	0	2	30	0.0075	0.03931156804661624	885.9808711508934	960.9808711508934	960.9808711508934	985.9808711508934	0.1041666641831398	0.05263157933950424	0.016129031777381897	0.02777777798473835	0.20000000298023224	915	990	990	1015	1440
0.3273600006315842	0.3273603953712829	1	0	2	30	0.0075	0.03931156804661624	885.9808711508934	960.9808711508934	960.9808711508934	985.9808711508934	0.1041666641831398	0.05263157933950424	0.016129031777381897	0.02777777798473835	0.20000000298023224	915	990	990	1015	1440
0.34621355812443433	0.34621355812443433	1	0	2	30	0.0075	0.03931156804661624	885.9808711508934	960.9808711508934	960.9808711508934	985.9808711508934	0.1041666641831398	0.05263157933950424	0.016129031777381897	0.02777777798473835	0.13333334028720856	915	990	990	1015	1440
0.3603108969867552	0.3603108969867552	1	0	2	30	0.0075	0.03743186851839892	878.2835015828435	953.2835015828435	953.2835015828435	978.2835015828435	0.1041666641831398	0.04511278122663498	0.016129031777381897	0.02777777798473835	0.20000000298023224	915	990	990	1015	1440
0.3772618091315145	0.3772618091315145	1	0	2	30	0.0075	0.03743186851839892	878.2835015828435	953.2835015828435	953.2835015828435	978.2835015828435	0.1041666641831398	0.04511278122663498	0.016129031777381897	0.02777777798473835	0.13333334028720856	915	990	990	1015	1440
0.3932728460534918	0.3932732407931905	1	0	2	30	0.0075	0.03743186851839892	878.2835015828435	953.2835015828435	953.2835015828435	978.2835015828435	0.1041666641831398	0.04511278122663498	0.016129031777381897	0.02777777798473835	0.13333334028720856	915	990	990	1015	1440
0.4136958885886681	0.41369667806806554	1	0	2	30	0.0075	0.03743186851839892	878.2835015828435	953.2835015828435	953.2835015828435	978.2835015828435	0.1041666641831398	0.04511278122663498	0.016129031777381897	0.02777777798473835	0.20000000298023224	915	990	990	1015	1440
0.4272642762546308	0.4272646709943295	1	0	2	30	0.0075	0.03743186851839892	878.2835015828435	953.2835015828435	953.2835015828435	978.2835015828435	0.1041666641831398	0.04511278122663498	0.016129031777381897	0.02777777798473835	0.20000000298023224	915	990	990	1015	1440
0.4433116292288961	0.4433116292288961	1	0	2	30	0.0075	0.037319861352443695	877.8248322382569	952.8248322382569	952.8248322382569	977.8248322382569	0.1041666641831398	0.04511278122663498	0.0	0.02777777798473835	0.20000000298023224	915	990	990	1015	1440
0.46040030552852684	0.46040070026822555	1	0	2	30	0.0075	0.037319861352443695	877.8248322382569	952.8248322382569	952.8248322382569	977.8248322382569	0.1041666641831398	0.04511278122663498	0.0	0.02777777798473835	0.20000000298023224	915	990	990	1015	1440
0.4774116128471988	0.4774116128471988	1	0	2	30	0.0075	0.037319861352443695	877.8248322382569	952.8248322382569	952.8248322382569	977.8248322382569	0.1041666641831398	0.04511278122663498	0.0	0.02777777798473835	0.20000000298023224	915	990	990	1015	1440
0.4938971268871022	0.4938975216268009	1	0	2	30	0.0075	0.037319861352443695	877.8248322382569	952.8248322382569	952.8248322382569	977.8248322382569	0.1041666641831398	0.04511278122663498	0.0	0.02777777798473835	0.20000000298023224	915	990	990	1015	1440
0.5103451406556232	0.5103451406556232	1	0	2	30	0.0075	0.03743186851839892	878.2835015828435	953.2835015828435	953.2835015828435	978.2835015828435	0.1041666641831398	0.04511278122663498	0.016129031777381897	0.02777777798473835	0.20000000298023224	915	990	990	1015	1440
0.5274160536688104	0.5274164484085091	1	0	2	30	0.0075	0.037319861352443695	877.8248322382569	952.8248322382569	952.8248322382569	977.8248322382569	0.1041666641831398	0.04511278122663498	0.0	0.02777777798473835	0.20000000298023224	915	990	990	1015	1440
0.5460067145222762	0.5460071092619749	1	0	2	30	0.0075	0.037319861352443695	877.8248322382569	952.8248322382569	952.8248322382569	977.8248322382569	0.1041666641831398	0.04511278122663498	0.0	0.02777777798473835	0.20000000298023224	915	990	990	1015	1440
0.5602702387977807	0.5602702387977807	1	0	2	30	0.0075	0.037319861352443695	877.8248322382569	952.8248322382569	952.8248322382569	977.8248322382569	0.1041666641831398	0.04511278122663498	0.0	0.02777777798473835	0.20000000298023224	915	990	990	1015	1440
0.5776743121167325	0.5776747068564312	1	0	2	30	0.0075	0.037319861352443695	877.8248322382569	952.8248322382569	952.8248322382569	977.8248322382569	0.1041666641831398	0.04511278122663498	0.0	0.02777777798473835	0.20000000298023224	907	982	982	1007	1440
0.5933229779952356	0.5933229779952356	1	0	2	30	0.0075	0.037319861352443695	877.8248322382569	952.8248322382569	952.8248322382569	977.8248322382569	0.1041666641831398	0.04511278122663498	0.0	0.02777777798473835	0.20000000298023224	907	982	982	1007	1440
0.6131250949842411	0.6131258844636385	1	0	2	30	0.0075	0.037319861352443695	877.8248322382569	952.8248322382569	952.8248322382569	977.8248322382569	0.1041666641831398	0.04511278122663498	0.0	0.02777777798473835	0.20000000298023224	907	982	982	1007	1440
0.6273041449642065	0.6273041449642065	1	0	2	30	0.0075	0.037319861352443695	877.8248322382569	952.8248322382569	952.8248322382569	977.8248322382569	0.1041666641831398	0.04511278122663498	0.0	0.02777777798473835	0.20000000298023224	885	960	960	985	1426
0.6433234714198584	0.6433234714198601	1	0	2	30	0.0075	0.037319861352443695	877.8248322382569	952.8248322382569	952.8248322382569	977.8248322382569	0.1041666641831398	0.04511278122663498	0.0	0.02777777798473835	0.20000000298023224	878	953	953	978	1440
0.6603395156149166	0.6603395156149166	1	0	2	30	0.0075	0.037319861352443695	877.8248322382569	952.8248322382569	952.8248322382569	977.8248322382569	0.1041666641831398	0.04511278122663498	0.0	0.02777777798473835	0.20000000298023224	885	960	960	985	1440
0.6792937317309544	0.6792937317309544	1	0	2	30	0.0075	0.03544016182422638	870.127462670207	945.127462670207	945.127462670207	970.127462670207	0.1041666641831398	0.03759398311376572	0.0	0.02777777798473835	0.20000000298023224	885	960	960	985	1440
0.6934968608325462	0.6934976503119437	1	0	2	30	0.0075	0.03544016182422638	870.127462670207	945.127462670207	945.127462670207	970.127462670207	0.1041666641831398	0.03759398311376572	0.0	0.02777777798473835	0.20000000298023224	885	960	960	985	1440
0.7102879033993013	0.710288298139	1	0	2	30	0.0075	0.03544016182422638	870.127462670207	945.127462670207	945.127462670207	970.127462670207	0.1041666641831398	0.03759398311376572	0.0	0.02777777798473835	0.20000000298023224	885	960	960	985	1426
0.7273371057290543	0.727337500468753	1	0	2	30	0.0075	0.03023182973265648	848.7993427552283	923.7993427552283	923.7993427552283	948.7993427552283	0.0833333358168602	0.03759398311376572	0.0	0.02777777798473835	0.20000000298023224	885	960	960	985	1440
0.7460367147393825	0.7460367147393825	1	0	2	30	0.0075	0.03023182973265648	848.7993427552283	923.7993427552283	923.7993427552283	948.7993427552283	0.0833333358168602	0.03759398311376572	0.0	0.02777777798473835	0.13333334028720856	885	960	960	985	1440
0.7603594499697035	0.7603598447094022	1	0	2	30	0.0075	0.03023182973265648	848.7993427552283	923.7993427552283	923.7993427552283	948.7993427552283	0.0833333358168602	0.03759398311376572	0.0	0.02777777798473835	0.20000000298023224	885	960	960	985	1440
0.7773139147717512	0.7773143095114516	1	0	2	30	0.0075	0.03023182973265648	848.7993427552283	923.7993427552283	923.7993427552283	948.7993427552283	0.0833333358168602	0.03759398311376572	0.0	0.02777777798473835	0.20000000298023224	885	960	960	985	1440
0.7934958739832982	0.793496268722997	1	0	2	30	0.0075	0.03023182973265648	848.7993427552283	923.7993427552283	923.7993427552283	948.7993427552283	0.0833333358168602	0.03759398311376572	0.0	0.02777777798473835	0.20000000298023224	885	960	960	985	1440
0.8103461275048698	0.8103461275048698	1	0	2	30	0.0075	0.03023182973265648	848.7993427552283	923.7993427552283	923.7993427552283	948.7993427552283	0.0833333358168602	0.03759398311376572	0.0	0.02777777798473835	0.20000000298023224	885	960	960	985	1440
0.8273451978928801	0.8273455926325788	1	0	2	30	0.0075	0.03023182973265648	848.7993427552283	923.7993427552283	923.7993427552283	948.7993427552283	0.0833333358168602	0.03759398311376572	0.0	0.02777777798473835	0.20000000298023224	885	960	960	985	1440
0.8433112344891978	0.8433112344891978	1	0	2	30	0.0075	0.03023182973265648	848.7993427552283	923.7993427552283	923.7993427552283	948.7993427552283	0.0833333358168602	0.03759398311376572	0.0	0.02777777798473835	0.20000000298023224	885	960	960	985	1426
0.8603430682722042	0.8603430682722042	1	0	2	30	0.0075	0.03023182973265648	848.7993427552283	923.7993427552283	923.7993427552283	948.7993427552283	0.0833333358168602	0.03759398311376572	0.0	0.02777777798473835	0.20000000298023224	878	953	953	978	1440
0.879241231351017	0.8792416260907157	1	0	2	30	0.0075	0.03023182973265648	848.7993427552283	923.7993427552283	923.7993427552283	948.7993427552283	0.0833333358168602	0.03759398311376572	0.0	0.02777777798473835	0.20000000298023224	878	953	953	978	1426
0.8937072570919931	0.8937076518316918	1	0	2	30	0.0075	0.03023182973265648	848.7993427552283	923.7993427552283	923.7993427552283	948.7993427552283	0.0833333358168602	0.03759398311376572	0.0	0.02777777798473835	0.20000000298023224	878	953	953	978	1426
0.9102938244947829	0.9102942192344816	1	0	2	30	0.0075	0.03023182973265648	848.7993427552283	923.7993427552283	923.7993427552283	948.7993427552283	0.0833333358168602	0.03759398311376572	0.0	0.02777777798473835	0.20000000298023224	878	953	953	978	1440
0.9273477637009222	0.9273477637009222	1	0	2	30	0.0075	0.03023182973265648	848.7993427552283	923.7993427552283	923.7993427552283	948.7993427552283	0.0833333358168602	0.03759398311376572	0.0	0.02777777798473835	0.20000000298023224	878	953	953	978	1440
0.946364743429065	0.946364743429065	1	0	2	30	0.0075	0.03023182973265648	848.7993427552283	923.7993427552283	923.7993427552283	948.7993427552283	0.0833333358168602	0.03759398311376572	0.0	0.02777777798473835	0.20000000298023224	877	952	952	977	1440
0.9602694493183836	0.9602698440580824	1	0	2	30	0.0075	0.03023182973265648	848.7993427552283	923.7993427552283	923.7993427552283	948.7993427552283	0.0833333358168602	0.03759398311376572	0.0	0.02777777798473835	0.20000000298023224	877	952	952	977	1440
0.977645496118722	0.9776458908584207	1	0	2	30	0.0075	0.03023182973265648	848.7993427552283	923.7993427552283	923.7993427552283	948.7993427552283	0.0833333358168602	0.03759398311376572	0.0	0.02777777798473835	0.20000000298023224	877	952	952	977	1440
0.9938290342890639	0.9938294290287626	1	0	2	30	0.0075	0.03023182973265648	848.7993427552283	923.7993427552283	923.7993427552283	948.7993427552283	0.0833333358168602	0.03759398311376572	0.0	0.02777777798473835	0.20000000298023224	877	952	952	977	1440
1.0104538914426353	1.0104538914426353	1	0	2	30	0.0075	0.03023182973265648	848.7993427552283	923.7993427552283	923.7993427552283	948.7993427552283	0.0833333358168602	0.03759398311376572	0.0	0.02777777798473835	0.20000000298023224	878	953	953	978	1440
1.0273282240858332	1.0273282240858332	1	0	2	30	0.0075	0.03023182973265648	848.7993427552283	923.7993427552283	923.7993427552283	948.7993427552283	0.0833333358168602	0.03759398311376572	0.0	0.02777777798473835	0.20000000298023224	877	952	952	977	1440
1.0433064976128126	1.0433068923525113	1	0	2	30	0.0075	0.028352131135761738	841.1019770009443	916.1019770009443	916.1019770009443	941.1019770009443	0.0833333358168602	0.030075188726186752	0.0	0.02777777798473835	0.20000000298023224	877	952	952	977	1440
1.0604709639346073	1.060471358674306	1	0	2	30	0.0075	0.028352131135761738	841.1019770009443	916.1019770009443	916.1019770009443	941.1019770009443	0.0833333358168602	0.030075188726186752	0.0	0.02777777798473835	0.20000000298023224	877	952	952	977	1440
1.0774495078582813	1.0774495078582813	1	0	2	30	0.0075	0.03023182973265648	848.7993427552283	923.7993427552283	923.7993427552283	948.7993427552283	0.0833333358168602	0.03759398311376572	0.0	0.02777777798473835	0.13333334028720856	877	952	952	977	1440
1.0934838344224858	1.0934846239018832	1	0	2	30	0.0075	0.03023182973265648	848.7993427552283	923.7993427552283	923.7993427552283	948.7993427552283	0.0833333358168602	0.03759398311376572	0.0	0.02777777798473835	0.20000000298023224	877	952	952	977	1440
1.1103534301892974	1.1103534301892974	1	0	2	30	0.0075	0.028352131135761738	841.1019770009443	916.1019770009443	916.1019770009443	941.1019770009443	0.0833333358168602	0.030075188726186752	0.0	0.02777777798473835	0.20000000298023224	877	952	952	977	1440
1.1273114476486352	1.127311842388334	1	0	2	30	0.0075	0.028352131135761738	841.1019770009443	916.1019770009443	916.1019770009443	941.1019770009443	0.0833333358168602	0.030075188726186752	0.0	0.02777777798473835	0.20000000298023224	877	952	952	977	1440
1.1460067145222759	1.1460067145222759	1	0	2	30	0.0075	0.028352131135761738	841.1019770009443	916.1019770009443	916.1019770009443	941.1019770009443	0.0833333358168602	0.030075188726186752	0.0	0.02777777798473835	0.20000000298023224	877	952	952	977	1440
1.1603112917264529	1.1603112917264529	1	0	2	30	0.0075	0.028352131135761738	841.1019770009443	916.1019770009443	916.1019770009443	941.1019770009443	0.0833333358168602	0.030075188726186752	0.0	0.02777777798473835	0.20000000298023224	877	952	952	977	1440
1.1774651000763825	1.1774651000763825	1	0	2	30	0.0075	0.028352131135761738	841.1019770009443	916.1019770009443	916.1019770009443	941.1019770009443	0.0833333358168602	0.030075188726186752	0.0	0.02777777798473835	0.20000000298023224	870	945	945	970	1440
1.1933067936675865	1.1933067936675865	1	0	2	30	0.0075	0.028352131135761738	841.1019770009443	916.1019770009443	916.1019770009443	941.1019770009443	0.0833333358168602	0.030075188726186752	0.0	0.02777777798473835	0.20000000298023224	870	945	945	970	1440
1.213287727740136	1.2132881224798346	1	0	2	30	0.0075	0.028352131135761738	841.1019770009443	916.1019770009443	916.1019770009443	941.1019770009443	0.0833333358168602	0.030075188726186752	0.0	0.02777777798473835	0.20000000298023224	870	945	945	970	1440
1.227314408196376	1.2273148029360748	1	0	2	30	0.0075	0.028352131135761738	841.1019770009443	916.1019770009443	916.1019770009443	941.1019770009443	0.0833333358168602	0.030075188726186752	0.0	0.02777777798473835	0.20000000298023224	848	923	923	948	1440
1.243328603035943	1.2433289977756417	1	0	2	30	0.0075	0.028352131135761738	841.1019770009443	916.1019770009443	916.1019770009443	941.1019770009443	0.0833333358168602	0.030075188726186752	0.0	0.02777777798473835	0.20000000298023224	848	923	923	948	1426
1.2602775414822087	1.2602779362219074	1	0	2	30	0.0075	0.028352131135761738	841.1019770009443	916.1019770009443	916.1019770009443	941.1019770009443	0.0833333358168602	0.030075188726186752	0.0	0.02777777798473835	0.20000000298023224	848	923	923	948	1440
1.277353586111479	1.277353586111479	1	0	2	30	0.0075	0.028352131135761738	841.1019770009443	916.1019770009443	916.1019770009443	941.1019770009443	0.0833333358168602	0.030075188726186752	0.0	0.02777777798473835	0.20000000298023224	848	923	923	948	1440
1.2934988345310394	1.2934996240104368	1	0	2	30	0.0075	0.028352131135761738	841.1019770009443	916.1019770009443	916.1019770009443	941.1019770009443	0.0833333358168602	0.030075188726186752	0.0	0.02777777798473835	0.20000000298023224	848	923	923	948	1440
1.3103206667942988	1.3103206667942988	1	0	2	30	0.0075	0.028352131135761738	841.1019770009443	916.1019770009443	916.1019770009443	941.1019770009443	0.0833333358168602	0.030075188726186752	0.0	0.02777777798473835	0.20000000298023224	848	923	923	948	1440
1.327377369178329	1.3273777639180295	1	0	2	30	0.0075	0.028352131135761738	841.1019770009443	916.1019770009443	916.1019770009443	941.1019770009443	0.0833333358168602	0.030075188726186752	0.0	0.02777777798473835	0.20000000298023224	848	923	923	948	1440
1.346019740932336	1.346019740932336	1	0	2	30	0.0075	0.028352131135761738	841.1019770009443	916.1019770009443	916.1019770009443	941.1019770009443	0.0833333358168602	0.030075188726186752	0.0	0.02777777798473835	0.20000000298023224	848	923	923	948	1440
1.3604040555556658	1.3604040555556658	1	0	2	30	0.0075	0.028352131135761738	841.1019770009443	916.1019770009443	916.1019770009443	941.1019770009443	0.0833333358168602	0.030075188726186752	0.0	0.02777777798473835	0.20000000298023224	848	923	923	948	1440
1.3773075989365715	1.3773079936762702	1	0	2	30	0.0075	0.028352131135761738	841.1019770009443	916.1019770009443	916.1019770009443	941.1019770009443	0.0833333358168602	0.030075188726186752	0.0	0.02777777798473835	0.20000000298023224	848	923	923	948	1440
1.3933206095570423	1.393320609557044	1	0	2	30	0.0075	0.028352131135761738	841.1019770009443	916.1019770009443	916.1019770009443	941.1019770009443	0.0833333358168602	0.030075188726186752	0.0	0.02777777798473835	0.20000000298023224	848	923	923	948	1440
1.4103259957802337	1.4103259957802337	1	0	2	30	0.0075	0.028352131135761738	841.1019770009443	916.1019770009443	916.1019770009443	941.1019770009443	0.0833333358168602	0.030075188726186752	0.0	0.02777777798473835	0.20000000298023224	848	923	923	948	1440
1.4272816448013774	1.4272816448013774	1	0	2	30	0.0075	0.028352131135761738	841.1019770009443	916.1019770009443	916.1019770009443	941.1019770009443	0.0833333358168602	0.030075188726186752	0.0	0.02777777798473835	0.20000000298023224	848	923	923	948	1440
1.4433124187082935	1.4433124187082935	1	0	2	30	0.0075	0.026472431607544422	833.4046074328944	908.4046074328944	908.4046074328944	933.4046074328944	0.0833333358168602	0.02255639061331749	0.0	0.02777777798473835	0.20000000298023224	848	923	923	948	1440
1.4603643842159393	1.460364778955638	1	0	2	30	0.0075	0.026472431607544422	833.4046074328944	908.4046074328944	908.4046074328944	933.4046074328944	0.0833333358168602	0.02255639061331749	0.0	0.02777777798473835	0.20000000298023224	848	923	923	948	1440
1.477339770222022	1.4773401649617206	1	0	2	30	0.0075	0.026472431607544422	833.4046074328944	908.4046074328944	908.4046074328944	933.4046074328944	0.0833333358168602	0.02255639061331749	0.0	0.02777777798473835	0.20000000298023224	848	923	923	948	1440
1.4935983089351303	1.4935990984145278	1	0	2	30	0.0075	0.026472431607544422	833.4046074328944	908.4046074328944	908.4046074328944	933.4046074328944	0.0833333358168602	0.02255639061331749	0.0	0.02777777798473835	0.20000000298023224	848	923	923	948	1440
1.5104552730315817	1.5104556677712804	1	0	2	30	0.0075	0.026472431607544422	833.4046074328944	908.4046074328944	908.4046074328944	933.4046074328944	0.0833333358168602	0.02255639061331749	0.0	0.02777777798473835	0.20000000298023224	848	923	923	948	1440
1.5274365801331466	1.5274369748728454	1	0	2	30	0.0075	0.026472431607544422	833.4046074328944	908.4046074328944	908.4046074328944	933.4046074328944	0.0833333358168602	0.02255639061331749	0.0	0.02777777798473835	0.20000000298023224	848	923	923	948	1440
1.543354853225912	1.5433552479656107	1	0	2	30	0.0075	0.026472431607544422	833.4046074328944	908.4046074328944	908.4046074328944	933.4046074328944	0.0833333358168602	0.02255639061331749	0.0	0.02777777798473835	0.20000000298023224	841	916	916	941	1440
1.5603045811515752	1.560304975891274	1	0	2	30	0.0075	0.026472431607544422	833.4046074328944	908.4046074328944	908.4046074328944	933.4046074328944	0.0833333358168602	0.02255639061331749	0.0	0.02777777798473835	0.20000000298023224	841	916	916	941	1440
1.577532995304571	1.5775333900442696	1	0	2	30	0.0075	0.021264097653329372	812.0764798903838	887.0764798903838	887.0764798903838	912.0764798903838	0.0625	0.02255639061331749	0.0	0.02777777798473835	0.20000000298023224	848	923	923	948	1426
1.5933632414445107	1.593364030923908	1	0	2	30	0.0075	0.026472431607544422	833.4046074328944	908.4046074328944	908.4046074328944	933.4046074328944	0.0833333358168602	0.02255639061331749	0.0	0.02777777798473835	0.20000000298023224	848	923	923	948	1440
1.6102746796193923	1.6102746796193923	1	0	2	30	0.0075	0.026472431607544422	833.4046074328944	908.4046074328944	908.4046074328944	933.4046074328944	0.0833333358168602	0.02255639061331749	0.0	0.02777777798473835	0.20000000298023224	841	916	916	941	1440
1.627298223868726	1.627298223868726	1	0	2	30	0.0075	0.021264097653329372	812.0764798903838	887.0764798903838	887.0764798903838	912.0764798903838	0.0625	0.02255639061331749	0.0	0.02777777798473835	0.20000000298023224	841	916	916	941	1440
1.6432839974499824	1.6432843921896811	1	0	2	30	0.0075	0.026472431607544422	833.4046074328944	908.4046074328944	908.4046074328944	933.4046074328944	0.0833333358168602	0.02255639061331749	0.0	0.02777777798473835	0.20000000298023224	841	916	916	941	1440
1.660420042513465	1.6604200425134668	1	0	2	30	0.0075	0.026472431607544422	833.4046074328944	908.4046074328944	908.4046074328944	933.4046074328944	0.0833333358168602	0.02255639061331749	0.0	0.02777777798473835	0.20000000298023224	841	916	916	941	1440
1.6774218760793662	1.677422270819065	1	0	2	30	0.0075	0.026472431607544422	833.4046074328944	908.4046074328944	908.4046074328944	933.4046074328944	0.0833333358168602	0.02255639061331749	0.0	0.02777777798473835	0.20000000298023224	841	916	916	941	1440
1.6937104150095834	1.6937108097492821	1	0	2	30	0.0075	0.026472431607544422	833.4046074328944	908.4046074328944	908.4046074328944	933.4046074328944	0.0833333358168602	0.02255639061331749	0.0	0.02777777798473835	0.20000000298023224	841	916	916	941	1440
1.710283166522915	1.7102831665229168	1	0	2	30	0.0075	0.026472431607544422	833.4046074328944	908.4046074328944	908.4046074328944	933.4046074328944	0.0833333358168602	0.02255639061331749	0.0	0.02777777798473835	0.20000000298023224	841	916	916	941	1440
1.7273564479742944	1.7273564479742944	1	0	2	30	0.0075	0.026472431607544422	833.4046074328944	908.4046074328944	908.4046074328944	933.4046074328944	0.0833333358168602	0.02255639061331749	0.0	0.02777777798473835	0.20000000298023224	841	916	916	941	1440
1.745923819185533	1.745923819185533	1	0	2	30	0.0075	0.026472431607544422	833.4046074328944	908.4046074328944	908.4046074328944	933.4046074328944	0.0833333358168602	0.02255639061331749	0.0	0.02777777798473835	0.20000000298023224	841	916	916	941	1440
1.7603341866289828	1.7603341866289828	1	0	2	30	0.0075	0.026472431607544422	833.4046074328944	908.4046074328944	908.4046074328944	933.4046074328944	0.0833333358168602	0.02255639061331749	0.0	0.02777777798473835	0.20000000298023224	841	916	916	941	1440
1.7774907581568034	1.777491152896502	1	0	2	30	0.0075	0.026472431607544422	833.4046074328944	908.4046074328944	908.4046074328944	933.4046074328944	0.0833333358168602	0.02255639061331749	0.0	0.02777777798473835	0.20000000298023224	841	916	916	941	1440
1.7933146884615603	1.7933150832012608	1	0	2	30	0.0075	0.026472431607544422	833.4046074328944	908.4046074328944	908.4046074328944	933.4046074328944	0.0833333358168602	0.02255639061331749	0.0	0.02777777798473835	0.20000000298023224	841	916	916	941	1440
1.812635223018063	1.812635223018063	1	0	2	30	0.0075	0.026472431607544422	833.4046074328944	908.4046074328944	908.4046074328944	933.4046074328944	0.0833333358168602	0.02255639061331749	0.0	0.02777777798473835	0.20000000298023224	841	916	916	941	1440
1.827435593283898	1.8274359880235984	1	0	2	30	0.0075	0.026472431607544422	833.4046074328944	908.4046074328944	908.4046074328944	933.4046074328944	0.0833333358168602	0.02255639061331749	0.0	0.02777777798473835	0.20000000298023224	841	916	916	941	1440
1.843471104067202	1.843471498806899	1	0	2	30	0.0075	0.026472431607544422	833.4046074328944	908.4046074328944	908.4046074328944	933.4046074328944	0.0833333358168602	0.02255639061331749	0.0	0.02777777798473835	0.20000000298023224	841	916	916	941	1440
1.860294910028955	1.860295304768652	1	0	2	30	0.0075	0.026472431607544422	833.4046074328944	908.4046074328944	908.4046074328944	933.4046074328944	0.0833333358168602	0.02255639061331749	0.0	0.02777777798473835	0.20000000298023224	841	916	916	941	1440
1.879418469475766	1.879418469475766	1	0	2	30	0.0075	0.026472431607544422	833.4046074328944	908.4046074328944	908.4046074328944	933.4046074328944	0.0833333358168602	0.02255639061331749	0.0	0.02777777798473835	0.20000000298023224	841	916	916	941	1440
1.8933346228163508	1.8933350175560477	1	0	2	30	0.0075	0.026472431607544422	833.4046074328944	908.4046074328944	908.4046074328944	933.4046074328944	0.0833333358168602	0.02255639061331749	0.0	0.02777777798473835	0.20000000298023224	841	916	916	941	1440
1.9103585618053813	1.9103585618053813	1	0	2	30	0.0075	0.026472431607544422	833.4046074328944	908.4046074328944	908.4046074328944	933.4046074328944	0.0833333358168602	0.02255639061331749	0.0	0.02777777798473835	0.20000000298023224	841	916	916	941	1440
1.9273185529632109	1.9273185529632109	1	0	2	30	0.0075	0.026472431607544422	833.4046074328944	908.4046074328944	908.4046074328944	933.4046074328944	0.0833333358168602	0.02255639061331749	0.0	0.02777777798473835	0.20000000298023224	841	916	916	941	1440
1.946171715716364	1.9461721104560645	1	0	2	30	0.0075	0.026472431607544422	833.4046074328944	908.4046074328944	908.4046074328944	933.4046074328944	0.0833333358168602	0.02255639061331749	0.0	0.02777777798473835	0.20000000298023224	833	908	908	933	1440
1.9602927389606108	1.9602927389606108	1	0	2	30	0.0075	0.026472431607544422	833.4046074328944	908.4046074328944	908.4046074328944	933.4046074328944	0.0833333358168602	0.02255639061331749	0.0	0.02777777798473835	0.20000000298023224	833	908	908	933	1440
1.9773995732863874	1.9773995732863874	1	0	2	30	0.0075	0.026472431607544422	833.4046074328944	908.4046074328944	908.4046074328944	933.4046074328944	0.0833333358168602	0.02255639061331749	0.0	0.02777777798473835	0.20000000298023224	833	908	908	933	1440
1.9933048199690937	1.9933052147087906	1	0	2	30	0.0075	0.026472431607544422	833.4046074328944	908.4046074328944	908.4046074328944	933.4046074328944	0.0833333358168602	0.02255639061331749	0.0	0.02777777798473835	0.20000000298023224	833	908	908	933	1440
2.0128018031709445	2.0128018031709445	1	0	2	30	0.0075	0.026472431607544422	833.4046074328944	908.4046074328944	908.4046074328944	933.4046074328944	0.0833333358168602	0.02255639061331749	0.0	0.02777777798473835	0.20000000298023224	833	908	908	933	1440
2.0273384873180014	2.0273384873180014	1	0	2	30	0.0075	0.026472431607544422	833.4046074328944	908.4046074328944	908.4046074328944	933.4046074328944	0.0833333358168602	0.02255639061331749	0.0	0.02777777798473835	0.20000000298023224	833	908	908	933	1440
2.0432800500529957	2.0432800500529957	1	0	2	30	0.0075	0.026472431607544422	833.4046074328944	908.4046074328944	908.4046074328944	933.4046074328944	0.0833333358168602	0.02255639061331749	0.0	0.02777777798473835	0.20000000298023224	833	908	908	933	1440
2.0605139905617733	2.060515569520568	1	0	2	30	0.0075	0.026472431607544422	833.4046074328944	908.4046074328944	908.4046074328944	933.4046074328944	0.0833333358168602	0.02255639061331749	0.0	0.02777777798473835	0.20000000298023224	833	908	908	933	1440
2.07740095487533	2.0774013496150303	1	0	2	30	0.0075	0.026472431607544422	833.4046074328944	908.4046074328944	908.4046074328944	933.4046074328944	0.0833333358168602	0.02255639061331749	0.0	0.02777777798473835	0.20000000298023224	812	887	887	912	1440
2.093927916583606	2.0939283113233067	1	0	2	30	0.0075	0.021264097653329372	812.0764798903838	887.0764798903838	887.0764798903838	912.0764798903838	0.0625	0.02255639061331749	0.0	0.02777777798473835	0.20000000298023224	833	908	908	933	1440
2.1102685611540615	2.1102685611540615	1	0	2	30	0.0075	0.026472431607544422	833.4046074328944	908.4046074328944	908.4046074328944	933.4046074328944	0.0833333358168602	0.02255639061331749	0.0	0.02777777798473835	0.20000000298023224	833	908	908	933	1440
2.1274093430939303	2.1274093430939303	1	0	2	30	0.0075	0.026472431607544422	833.4046074328944	908.4046074328944	908.4046074328944	933.4046074328944	0.0833333358168602	0.02255639061331749	0.0	0.02777777798473835	0.20000000298023224	812	887	887	912	1440
2.146134215444981	2.146134610184678	1	0	2	30	0.0075	0.026472431607544422	833.4046074328944	908.4046074328944	908.4046074328944	933.4046074328944	0.0833333358168602	0.02255639061331749	0.0	0.02777777798473835	0.20000000298023224	833	908	908	933	1440
2.1603693184621733	2.1603697132018738	1	0	2	30	0.0075	0.026472431607544422	833.4046074328944	908.4046074328944	908.4046074328944	933.4046074328944	0.0833333358168602	0.02255639061331749	0.0	0.02777777798473835	0.20000000298023224	833	908	908	933	1440
2.1774860212804157	2.1774868107598166	1	0	2	30	0.0075	0.026472431607544422	833.4046074328944	908.4046074328944	908.4046074328944	933.4046074328944	0.0833333358168602	0.02255639061331749	0.0	0.02777777798473835	0.20000000298023224	833	908	908	933	1440
2.1933060041881873	2.193306398927888	1	0	2	30	0.0075	0.026472431607544422	833.4046074328944	908.4046074328944	908.4046074328944	933.4046074328944	0.0833333358168602	0.02255639061331749	0.0	0.02777777798473835	0.20000000298023224	833	908	908	933	1440
2.2133785178708543	2.213378912610551	1	0	2	30	0.0075	0.026472431607544422	833.4046074328944	908.4046074328944	908.4046074328944	933.4046074328944	0.0833333358168602	0.02255639061331749	0.0	0.02777777798473835	0.20000000298023224	833	908	908	933	1440
2.2272891448556535	2.2272891448556535	1	0	2	30	0.0075	0.026472431607544422	833.4046074328944	908.4046074328944	908.4046074328944	933.4046074328944	0.0833333358168602	0.02255639061331749	0.0	0.02777777798473835	0.20000000298023224	833	908	908	933	1440
2.2433045239143183	2.2433045239143183	1	0	2	30	0.0075	0.026472431607544422	833.4046074328944	908.4046074328944	908.4046074328944	933.4046074328944	0.0833333358168602	0.02255639061331749	0.0	0.02777777798473835	0.20000000298023224	833	908	908	933	1440
2.2605076747265933	2.260508069466294	1	0	2	30	0.0075	0.026472431607544422	833.4046074328944	908.4046074328944	908.4046074328944	933.4046074328944	0.0833333358168602	0.02255639061331749	0.0	0.02777777798473835	0.20000000298023224	833	908	908	933	1440
2.277323980634069	2.2773243753737695	1	0	2	30	0.0075	0.026472431607544422	833.4046074328944	908.4046074328944	908.4046074328944	933.4046074328944	0.0833333358168602	0.02255639061331749	0.0	0.02777777798473835	0.20000000298023224	833	908	908	933	1440
2.2936176511803694	2.2936176511803694	1	0	2	30	0.0075	0.026472431607544422	833.4046074328944	908.4046074328944	908.4046074328944	933.4046074328944	0.0833333358168602	0.02255639061331749	0.0	0.02777777798473835	0.20000000298023224	833	908	908	933	1440
2.310350667011406	2.3103510617511063	1	0	2	30	0.0075	0.026472431607544422	833.4046074328944	908.4046074328944	908.4046074328944	933.4046074328944	0.0833333358168602	0.02255639061331749	0.0	0.02777777798473835	0.20000000298023224	833	908	908	933	1440
2.3273556584948984	2.3273556584948984	1	0	2	30	0.0075	0.026472431607544422	833.4046074328944	908.4046074328944	908.4046074328944	933.4046074328944	0.0833333358168602	0.02255639061331749	0.0	0.02777777798473835	0.20000000298023224	833	908	908	933	1440
2.3460051355634803	2.346005530303181	1	0	2	30	0.0075	0.026472431607544422	833.4046074328944	908.4046074328944	908.4046074328944	933.4046074328944	0.0833333358168602	0.02255639061331749	0.0	0.02777777798473835	0.20000000298023224	833	908	908	933	1440
2.360323133917415	2.3603231339174187	1	0	2	30	0.0075	0.021264097653329372	812.0764798903838	887.0764798903838	887.0764798903838	912.0764798903838	0.0625	0.02255639061331749	0.0	0.02777777798473835	0.20000000298023224	833	908	908	933	1440
2.3774410209547554	2.377441415694456	1	0	2	30	0.0075	0.021264097653329372	812.0764798903838	887.0764798903838	887.0764798903838	912.0764798903838	0.0625	0.02255639061331749	0.0	0.02777777798473835	0.20000000298023224	833	908	908	933	1440
2.3933056094484897	2.3933056094484897	1	0	2	30	0.0075	0.026472431607544422	833.4046074328944	908.4046074328944	908.4046074328944	933.4046074328944	0.0833333358168602	0.02255639061331749	0.0	0.02777777798473835	0.20000000298023224	833	908	908	933	1440
2.4125921963908965	2.4125925911305934	1	0	2	30	0.0075	0.026472431607544422	833.4046074328944	908.4046074328944	908.4046074328944	933.4046074328944	0.0833333358168602	0.02255639061331749	0.0	0.02777777798473835	0.20000000298023224	833	908	908	933	1440
2.427323881949146	2.427323881949146	1	0	2	30	0.0075	0.026472431607544422	833.4046074328944	908.4046074328944	908.4046074328944	933.4046074328944	0.0833333358168602	0.02255639061331749	0.0	0.02777777798473835	0.20000000298023224	833	908	908	933	1440
2.4435429466923786	2.4435433414320755	1	0	2	30	0.0075	0.026472431607544422	833.4046074328944	908.4046074328944	908.4046074328944	933.4046074328944	0.0833333358168602	0.02255639061331749	0.0	0.02777777798473835	0.20000000298023224	833	908	908	933	1440
2.460478463988885	2.460478463988885	1	0	2	30	0.0075	0.026472431607544422	833.4046074328944	908.4046074328944	908.4046074328944	933.4046074328944	0.0833333358168602	0.02255639061331749	0.0	0.02777777798473835	0.20000000298023224	833	908	908	933	1440
2.4794607066235343	2.4794607066235343	1	0	2	30	0.0075	0.026472431607544422	833.4046074328944	908.4046074328944	908.4046074328944	933.4046074328944	0.0833333358168602	0.02255639061331749	0.0	0.02777777798473835	0.20000000298023224	833	908	908	933	1440
2.493355149280685	2.493356333499783	1	0	2	30	0.0075	0.026472431607544422	833.4046074328944	908.4046074328944	908.4046074328944	933.4046074328944	0.0833333358168602	0.02255639061331749	0.0	0.02777777798473835	0.20000000298023224	833	908	908	933	1440
2.510338824820444	2.510338824820444	1	0	2	30	0.0075	0.026472431607544422	833.4046074328944	908.4046074328944	908.4046074328944	933.4046074328944	0.0833333358168602	0.02255639061331749	0.0	0.02777777798473835	0.20000000298023224	833	908	908	933	1440
2.5273244740586946	2.5273244740586946	1	0	2	30	0.0075	0.026472431607544422	833.4046074328944	908.4046074328944	908.4046074328944	933.4046074328944	0.0833333358168602	0.02255639061331749	0.0	0.02777777798473835	0.20000000298023224	833	908	908	933	1440
2.546105794186669	2.546105794186669	1	0	2	30	0.0075	0.021264097653329372	812.0764798903838	887.0764798903838	887.0764798903838	912.0764798903838	0.0625	0.02255639061331749	0.0	0.02777777798473835	0.20000000298023224	833	908	908	933	1440
2.5603566867918133	2.5603566867918133	1	0	2	30	0.0075	0.026472431607544422	833.4046074328944	908.4046074328944	908.4046074328944	933.4046074328944	0.0833333358168602	0.02255639061331749	0.0	0.02777777798473835	0.20000000298023224	833	908	908	933	1440
2.577400757505483	2.577400757505483	1	0	2	30	0.0075	0.026472431607544422	833.4046074328944	908.4046074328944	908.4046074328944	933.4046074328944	0.0833333358168602	0.02255639061331749	0.0	0.02777777798473835	0.20000000298023224	833	908	908	933	1440
2.593580348278838	2.593580348278838	1	0	2	30	0.0075	0.026472431607544422	833.4046074328944	908.4046074328944	908.4046074328944	933.4046074328944	0.0833333358168602	0.02255639061331749	0.0	0.02777777798473835	0.20000000298023224	812	887	887	912	1440
2.6103382327108946	2.6103382327108946	1	0	2	30	0.0075	0.021264097653329372	812.0764798903838	887.0764798903838	887.0764798903838	912.0764798903838	0.0625	0.02255639061331749	0.0	0.02777777798473835	0.20000000298023224	833	908	908	933	1440
2.627295855430532	2.627295855430532	1	0	2	30	0.0075	0.026472431607544422	833.4046074328944	908.4046074328944	908.4046074328944	933.4046074328944	0.0833333358168602	0.02255639061331749	0.0	0.02777777798473835	0.20000000298023224	833	908	908	933	1440
2.643424524782745	2.6434249195224453	1	0	2	30	0.0075	0.026472431607544422	833.4046074328944	908.4046074328944	908.4046074328944	933.4046074328944	0.0833333358168602	0.02255639061331749	0.0	0.02777777798473835	0.20000000298023224	833	908	908	933	1440
2.660640702005079	2.6606418862241767	1	0	2	30	0.0075	0.026472431607544422	833.4046074328944	908.4046074328944	908.4046074328944	933.4046074328944	0.0833333358168602	0.02255639061331749	0.0	0.02777777798473835	0.20000000298023224	833	908	908	933	1440
2.679437416981308	2.679437811721005	1	0	2	30	0.0075	0.026472431607544422	833.4046074328944	908.4046074328944	908.4046074328944	933.4046074328944	0.0833333358168602	0.02255639061331749	0.0	0.02777777798473835	0.20000000298023224	833	908	908	933	1440
2.693605808989407	2.6936062037291073	1	0	2	30	0.0075	0.026472431607544422	833.4046074328944	908.4046074328944	908.4046074328944	933.4046074328944	0.0833333358168602	0.02255639061331749	0.0	0.02777777798473835	0.20000000298023224	833	908	908	933	1440
2.7104580362094737	2.7104584309491706	1	0	2	30	0.0075	0.026472431607544422	833.4046074328944	908.4046074328944	908.4046074328944	933.4046074328944	0.0833333358168602	0.02255639061331749	0.0	0.02777777798473835	0.20000000298023224	833	908	908	933	1440
2.7274294748185675	2.7274294748185675	1	0	2	30	0.0075	0.026472431607544422	833.4046074328944	908.4046074328944	908.4046074328944	933.4046074328944	0.0833333358168602	0.02255639061331749	0.0	0.02777777798473835	0.20000000298023224	833	908	908	933	1440
2.746123162733415	2.746123162733415	1	0	2	30	0.0075	0.026472431607544422	833.4046074328944	908.4046074328944	908.4046074328944	933.4046074328944	0.0833333358168602	0.02255639061331749	0.0	0.02777777798473835	0.20000000298023224	833	908	908	933	1440
2.7603464235596427	2.760346423559646	1	0	2	30	0.0075	0.021264097653329372	812.0764798903838	887.0764798903838	887.0764798903838	912.0764798903838	0.0625	0.02255639061331749	0.0	0.02777777798473835	0.20000000298023224	833	908	908	933	1440
2.7774986529507792	2.777499047690476	1	0	2	30	0.0075	0.026472431607544422	833.4046074328944	908.4046074328944	908.4046074328944	933.4046074328944	0.0833333358168602	0.02255639061331749	0.0	0.02777777798473835	0.20000000298023224	833	908	908	933	1440
2.793386925826436	2.793386925826436	1	0	2	30	0.0075	0.026472431607544422	833.4046074328944	908.4046074328944	908.4046074328944	933.4046074328944	0.0833333358168602	0.02255639061331749	0.0	0.02777777798473835	0.20000000298023224	833	908	908	933	1440
2.813412860224645	2.8134132549643454	1	0	2	30	0.0075	0.026472431607544422	833.4046074328944	908.4046074328944	908.4046074328944	933.4046074328944	0.0833333358168602	0.02255639061331749	0.0	0.02777777798473835	0.20000000298023224	833	908	908	933	1440
2.8272745394867975	2.8272745394867975	1	0	2	30	0.0075	0.026472431607544422	833.4046074328944	908.4046074328944	908.4046074328944	933.4046074328944	0.0833333358168602	0.02255639061331749	0.0	0.02777777798473835	0.20000000298023224	833	908	908	933	1440
2.8433961035244337	2.843396498264134	1	0	2	30	0.0075	0.026472431607544422	833.4046074328944	908.4046074328944	908.4046074328944	933.4046074328944	0.0833333358168602	0.02255639061331749	0.0	0.02777777798473835	0.20000000298023224	833	908	908	933	1440
2.8602735940852213	2.8602735940852213	1	0	2	30	0.0075	0.026472431607544422	833.4046074328944	908.4046074328944	908.4046074328944	933.4046074328944	0.0833333358168602	0.02255639061331749	0.0	0.02777777798473835	0.20000000298023224	812	887	887	912	1440
2.8794634698014256	2.879463864541126	1	0	2	30	0.0075	0.026472431607544422	833.4046074328944	908.4046074328944	908.4046074328944	933.4046074328944	0.0833333358168602	0.02255639061331749	0.0	0.02777777798473835	0.20000000298023224	812	887	887	912	1440
2.8936725199985	2.8936725199985	1	0	2	30	0.0075	0.026472431607544422	833.4046074328944	908.4046074328944	908.4046074328944	933.4046074328944	0.0833333358168602	0.02255639061331749	0.0	0.02777777798473835	0.20000000298023224	833	908	908	933	1440
2.9102709295922544	2.9102713243319513	1	0	2	30	0.0075	0.026472431607544422	833.4046074328944	908.4046074328944	908.4046074328944	933.4046074328944	0.0833333358168602	0.02255639061331749	0.0	0.02777777798473835	0.20000000298023224	833	908	908	933	1440
2.9273686849049554	2.9273686849049554	1	0	2	30	0.0075	0.026472431607544422	833.4046074328944	908.4046074328944	908.4046074328944	933.4046074328944	0.0833333358168602	0.02255639061331749	0.0	0.02777777798473835	0.20000000298023224	833	908	908	933	1440
2.9463955331255676	2.9463955331255676	1	0	2	30	0.0075	0.026472431607544422	833.4046074328944	908.4046074328944	908.4046074328944	933.4046074328944	0.0833333358168602	0.02255639061331749	0.0	0.02777777798473835	0.20000000298023224	833	908	908	933	1440
2.9602883968239233	2.960288791563624	1	0	2	30	0.0075	0.026472431607544422	833.4046074328944	908.4046074328944	908.4046074328944	933.4046074328944	0.0833333358168602	0.02255639061331749	0.0	0.02777777798473835	0.20000000298023224	833	908	908	933	1440
2.9774216787095185	2.9774220734492154	1	0	2	30	0.0075	0.026472431607544422	833.4046074328944	908.4046074328944	908.4046074328944	933.4046074328944	0.0833333358168602	0.02255639061331749	0.0	0.02777777798473835	0.20000000298023224	833	908	908	933	1440
2.993964430005743	2.9939648247454436	1	0	2	30	0.0075	0.026472431607544422	833.4046074328944	908.4046074328944	908.4046074328944	933.4046074328944	0.0833333358168602	0.02255639061331749	0.0	0.02777777798473835	0.20000000298023224	833	908	908	933	1440
3.0104756021260677	3.010475996865768	1	0	2	30	0.0075	0.026472431607544422	833.4046074328944	908.4046074328944	908.4046074328944	933.4046074328944	0.0833333358168602	0.02255639061331749	0.0	0.02777777798473835	0.20000000298023224	833	908	908	933	1440
3.027340066276796	3.027340066276796	1	0	2	30	0.0075	0.026472431607544422	833.4046074328944	908.4046074328944	908.4046074328944	933.4046074328944	0.0833333358168602	0.02255639061331749	0.0	0.02777777798473835	0.20000000298023224	833	908	908	933	1440
3.043351497938474	3.043351497938474	1	0	2	30	0.0075	0.026472431607544422	833.4046074328944	908.4046074328944	908.4046074328944	933.4046074328944	0.0833333358168602	0.02255639061331749	0.0	0.02777777798473835	0.20000000298023224	812	887	887	912	1440
3.060493464097437	3.0604938588371375	1	0	2	30	0.0075	0.026472431607544422	833.4046074328944	908.4046074328944	908.4046074328944	933.4046074328944	0.0833333358168602	0.02255639061331749	0.0	0.02777777798473835	0.20000000298023224	833	908	908	933	1440
3.077327928031057	3.0773283227707573	1	0	2	30	0.0075	0.026472431607544422	833.4046074328944	908.4046074328944	908.4046074328944	933.4046074328944	0.0833333358168602	0.02255639061331749	0.0	0.02777777798473835	0.20000000298023224	833	908	908	933	1440
3.0937862050317477	3.093786994511145	1	0	2	30	0.0075	0.026472431607544422	833.4046074328944	908.4046074328944	908.4046074328944	933.4046074328944	0.0833333358168602	0.02255639061331749	0.0	0.02777777798473835	0.20000000298023224	833	908	908	933	1440
3.1103254036706858	3.1103254036706858	1	0	2	30	0.0075	0.026472431607544422	833.4046074328944	908.4046074328944	908.4046074328944	933.4046074328944	0.0833333358168602	0.02255639061331749	0.0	0.02777777798473835	0.20000000298023224	812	887	887	912	1440
3.127346579481827	3.127346579481827	1	0	2	30	0.0075	0.026472431607544422	833.4046074328944	908.4046074328944	908.4046074328944	933.4046074328944	0.0833333358168602	0.02255639061331749	0.0	0.02777777798473835	0.20000000298023224	833	908	908	933	1440
3.1459313192398106	3.1459313192398106	1	0	2	30	0.0075	0.026472431607544422	833.4046074328944	908.4046074328944	908.4046074328944	933.4046074328944	0.0833333358168602	0.02255639061331749	0.0	0.02777777798473835	0.20000000298023224	833	908	908	933	1440
3.1603326076701883	3.1603326076701883	1	0	2	30	0.0075	0.026472431607544422	833.4046074328944	908.4046074328944	908.4046074328944	933.4046074328944	0.0833333358168602	0.02255639061331749	0.0	0.02777777798473835	0.20000000298023224	833	908	908	933	1440
3.177413389175843	3.1774137839155436	1	0	2	30	0.0075	0.026472431607544422	833.4046074328944	908.4046074328944	908.4046074328944	933.4046074328944	0.0833333358168602	0.02255639061331749	0.0	0.02777777798473835	0.20000000298023224	833	908	908	933	1440
3.193352188732945	3.193352188732945	1	0	2	30	0.0075	0.026472431607544422	833.4046074328944	908.4046074328944	908.4046074328944	933.4046074328944	0.0833333358168602	0.02255639061331749	0.0	0.02777777798473835	0.20000000298023224	833	908	908	933	1440
3.2133753599532646	3.2133757546929616	1	0	2	30	0.0075	0.026472431607544422	833.4046074328944	908.4046074328944	908.4046074328944	933.4046074328944	0.0833333358168602	0.02255639061331749	0.0	0.02777777798473835	0.20000000298023224	833	908	908	933	1440
3.2273140134566773	3.2273140134566773	1	0	2	30	0.0075	0.026472431607544422	833.4046074328944	908.4046074328944	908.4046074328944	933.4046074328944	0.0833333358168602	0.02255639061331749	0.0	0.02777777798473835	0.20000000298023224	833	908	908	933	1440
3.243318339803775	3.243318339803775	1	0	2	30	0.0075	0.026472431607544422	833.4046074328944	908.4046074328944	908.4046074328944	933.4046074328944	0.0833333358168602	0.02255639061331749	0.0	0.02777777798473835	0.20000000298023224	833	908	908	933	1440
3.260441753196897	3.2604421479365975	1	0	2	30	0.0075	0.026472431607544422	833.4046074328944	908.4046074328944	908.4046074328944	933.4046074328944	0.0833333358168602	0.02255639061331749	0.0	0.02777777798473835	0.20000000298023224	812	887	887	912	1440
3.2773452965778027	3.277345691317503	1	0	2	30	0.0075	0.026472431607544422	833.4046074328944	908.4046074328944	908.4046074328944	933.4046074328944	0.0833333358168602	0.02255639061331749	0.0	0.02777777798473835	0.20000000298023224	833	908	908	933	1440
3.293906205900175	3.293906600639872	1	0	2	30	0.0075	0.026472431607544422	833.4046074328944	908.4046074328944	908.4046074328944	933.4046074328944	0.0833333358168602	0.02255639061331749	0.0	0.02777777798473835	0.20000000298023224	833	908	908	933	1440
3.310354614408393	3.3103554038877903	1	0	2	30	0.0075	0.026472431607544422	833.4046074328944	908.4046074328944	908.4046074328944	933.4046074328944	0.0833333358168602	0.02255639061331749	0.0	0.02777777798473835	0.20000000298023224	833	908	908	933	1440
3.3273217108808026	3.3273217108808026	1	0	2	30	0.0075	0.026472431607544422	833.4046074328944	908.4046074328944	908.4046074328944	933.4046074328944	0.0833333358168602	0.02255639061331749	0.0	0.02777777798473835	0.20000000298023224	833	908	908	933	1440
3.345915529651858	3.3459159243915586	1	0	2	30	0.0075	0.026472431607544422	833.4046074328944	908.4046074328944	908.4046074328944	933.4046074328944	0.0833333358168602	0.02255639061331749	0.0	0.02777777798473835	0.20000000298023224	833	908	908	933	1440
3.3602753704138664	3.3602753704138664	1	0	2	30	0.0075	0.026472431607544422	833.4046074328944	908.4046074328944	908.4046074328944	933.4046074328944	0.0833333358168602	0.02255639061331749	0.0	0.02777777798473835	0.20000000298023224	833	908	908	933	1440
3.377304441018982	3.377304835758679	1	0	2	30	0.0075	0.026472431607544422	833.4046074328944	908.4046074328944	908.4046074328944	933.4046074328944	0.0833333358168602	0.02255639061331749	0.0	0.02777777798473835	0.20000000298023224	833	908	908	933	1440
3.393395610099809	3.3933963995792062	1	0	2	30	0.0075	0.026472431607544422	833.4046074328944	908.4046074328944	908.4046074328944	933.4046074328944	0.0833333358168602	0.02255639061331749	0.0	0.02777777798473835	0.20000000298023224	833	908	908	933	1440
3.4127043024653467	3.412705091944744	1	0	2	30	0.0075	0.026472431607544422	833.4046074328944	908.4046074328944	908.4046074328944	933.4046074328944	0.0833333358168602	0.02255639061331749	0.0	0.02777777798473835	0.20000000298023224	833	908	908	933	1440
3.427406382546188	3.4274067772858885	1	0	2	30	0.0075	0.026472431607544422	833.4046074328944	908.4046074328944	908.4046074328944	933.4046074328944	0.0833333358168602	0.02255639061331749	0.0	0.02777777798473835	0.20000000298023224	833	908	908	933	1440
3.443569788991894	3.4435705784712916	1	0	2	30	0.0075	0.026472431607544422	833.4046074328944	908.4046074328944	908.4046074328944	933.4046074328944	0.0833333358168602	0.02255639061331749	0.0	0.02777777798473835	0.20000000298023224	833	908	908	933	1440
3.460278725701304	3.460278725701304	1	0	2	30	0.0075	0.026472431607544422	833.4046074328944	908.4046074328944	908.4046074328944	933.4046074328944	0.0833333358168602	0.02255639061331749	0.0	0.02777777798473835	0.20000000298023224	833	908	908	933	1440
3.4772904277596766	3.4772904277596766	1	0	2	30	0.0075	0.026472431607544422	833.4046074328944	908.4046074328944	908.4046074328944	933.4046074328944	0.0833333358168602	0.02255639061331749	0.0	0.02777777798473835	0.20000000298023224	833	908	908	933	1440
3.4933559387600823	3.4933567282394797	1	0	2	30	0.0075	0.026472431607544422	833.4046074328944	908.4046074328944	908.4046074328944	933.4046074328944	0.0833333358168602	0.02255639061331749	0.0	0.02777777798473835	0.20000000298023224	833	908	908	933	1440
3.510299745590263	3.510299745590263	1	1	2	30	0.0075	0.026472431607544422	833.4046074328944	908.4046074328944	908.4046074328944	933.4046074328944	0.0833333358168602	0.02255639061331749	0.0	0.02777777798473835	0.20000000298023224	833	908	908	933	1440
3.712701736657305	3.712701736657305	1	1	2	30	0.0075	0.026472431607544422	833.4046074328944	908.4046074328944	908.4046074328944	933.4046074328944	0.0833333358168602	0.02255639061331749	0.0	0.02777777798473835	0.20000000298023224	833	908	908	933	1440
3.71339845222564	3.7133988469653403	1	1	2	30	0.0075	0.026472431607544422	833.4046074328944	908.4046074328944	908.4046074328944	933.4046074328944	0.0833333358168602	0.02255639061331749	0.0	0.02777777798473835	0.20000000298023224	833	908	908	933	1440
3.713977930103443	3.713977930103443	1	1	2	30	0.0075	0.026472431607544422	833.4046074328944	908.4046074328944	908.4046074328944	933.4046074328944	0.0833333358168602	0.02255639061331749	0.0	0.02777777798473835	0.20000000298023224	833	908	908	933	1440
3.714416091169081	3.714416091169081	1	1	2	30	0.0075	0.026472431607544422	833.4046074328944	908.4046074328944	908.4046074328944	933.4046074328944	0.0833333358168602	0.02255639061331749	0.0	0.02777777798473835	0.20000000298023224	833	908	908	933	1440
3.7148704365623715	3.7148704365623715	1	1	2	30	0.0075	0.026472431607544422	833.4046074328944	908.4046074328944	908.4046074328944	933.4046074328944	0.0833333358168602	0.02255639061331749	0.0	0.02777777798473835	0.20000000298023224	833	908	908	933	1440
3.733297280440844	3.7332980699202416	1	1	2	30	0.0075	0.026472431607544422	833.4046074328944	908.4046074328944	908.4046074328944	933.4046074328944	0.0833333358168602	0.02255639061331749	0.0	0.02777777798473835	0.20000000298023224	833	908	908	933	1440
3.7458871083935463	3.745887503133247	1	1	2	30	0.0075	0.026472431607544422	833.4046074328944	908.4046074328944	908.4046074328944	933.4046074328944	0.0833333358168602	0.02255639061331749	0.0	0.02777777798473835	0.20000000298023224	833	908	908	933	1440
3.760340502464164	3.760340502464164	1	1	2	30	0.0075	0.026472431607544422	833.4046074328944	908.4046074328944	908.4046074328944	933.4046074328944	0.0833333358168602	0.02255639061331749	0.0	0.02777777798473835	0.20000000298023224	833	908	908	933	1440
3.7774252313668057	3.7774256261065062	1	1	2	30	0.0075	0.026472431607544422	833.4046074328944	908.4046074328944	908.4046074328944	933.4046074328944	0.0833333358168602	0.02255639061331749	0.0	0.02777777798473835	0.20000000298023224	833	908	908	933	1440
3.7933624519651126	3.7933624519651126	1	1	2	30	0.0075	0.026472431607544422	833.4046074328944	908.4046074328944	908.4046074328944	933.4046074328944	0.0833333358168602	0.02255639061331749	0.0	0.02777777798473835	0.20000000298023224	833	908	908	933	1440
3.8129249619569627	3.8129253566966597	1	1	2	30	0.0075	0.026472431607544422	833.4046074328944	908.4046074328944	908.4046074328944	933.4046074328944	0.0833333358168602	0.02255639061331749	0.0	0.02777777798473835	0.20000000298023224	833	908	908	933	1440
3.8273380925783016	3.8273380925783016	1	1	2	30	0.0075	0.026472431607544422	833.4046074328944	908.4046074328944	908.4046074328944	933.4046074328944	0.0833333358168602	0.02255639061331749	0.0	0.02777777798473835	0.20000000298023224	833	908	908	933	1440
3.8434833409978637	3.843484130477261	1	1	2	30	0.0075	0.026472431607544422	833.4046074328944	908.4046074328944	908.4046074328944	933.4046074328944	0.0833333358168602	0.02255639061331749	0.0	0.02777777798473835	0.20000000298023224	833	908	908	933	1440
3.8604492532511756	3.8604496479908725	1	1	2	30	0.0075	0.026472431607544422	833.4046074328944	908.4046074328944	908.4046074328944	933.4046074328944	0.0833333358168602	0.02255639061331749	0.0	0.02777777798473835	0.20000000298023224	833	908	908	933	1440
3.8773879284652715	3.8773879284652715	1	1	2	30	0.0075	0.026472431607544422	833.4046074328944	908.4046074328944	908.4046074328944	933.4046074328944	0.0833333358168602	0.02255639061331749	0.0	0.02777777798473835	0.20000000298023224	833	908	908	933	1440
3.8936883095864516	3.8936887043261486	1	1	2	30	0.0075	0.026472431607544422	833.4046074328944	908.4046074328944	908.4046074328944	933.4046074328944	0.0833333358168602	0.02255639061331749	0.0	0.02777777798473835	0.20000000298023224	833	908	908	933	1440
3.910295008713881	3.910295008713881	1	1	2	30	0.0075	0.026472431607544422	833.4046074328944	908.4046074328944	908.4046074328944	933.4046074328944	0.0833333358168602	0.02255639061331749	0.0	0.02777777798473835	0.20000000298023224	833	908	908	933	1440
3.9272925001430927	3.9272925001430927	1	1	2	30	0.0075	0.026472431607544422	833.4046074328944	908.4046074328944	908.4046074328944	933.4046074328944	0.0833333358168602	0.02255639061331749	0.0	0.02777777798473835	0.20000000298023224	833	908	908	933	1440
3.946309874610936	3.9463106640903334	1	1	2	30	0.0075	0.026584438773499648	833.863276777481	908.863276777481	908.863276777481	933.863276777481	0.0833333358168602	0.02255639061331749	0.016129031777381897	0.02777777798473835	0.20000000298023224	833	908	908	933	1440
3.9602958968782005	3.960296291617901	1	1	2	30	0.0075	0.026472431607544422	833.4046074328944	908.4046074328944	908.4046074328944	933.4046074328944	0.0833333358168602	0.02255639061331749	0.0	0.02777777798473835	0.20000000298023224	833	908	908	933	1440
3.977429968243193	3.977429968243193	1	1	2	30	0.0075	0.026584438773499648	833.863276777481	908.863276777481	908.863276777481	933.863276777481	0.0833333358168602	0.02255639061331749	0.016129031777381897	0.02777777798473835	0.20000000298023224	833	908	908	933	1440
3.9938156131393043	3.993816007879005	1	1	2	30	0.0075	0.026584438773499648	833.863276777481	908.863276777481	908.863276777481	933.863276777481	0.0833333358168602	0.02255639061331749	0.016129031777381897	0.02777777798473835	0.20000000298023224	833	908	908	933	1440
4.010286127070657	4.010286127070657	1	1	2	30	0.0075	0.026584438773499648	833.863276777481	908.863276777481	908.863276777481	933.863276777481	0.0833333358168602	0.02255639061331749	0.016129031777381897	0.02777777798473835	0.20000000298023224	833	908	908	933	1440
4.027322302990349	4.027322302990353	1	1	2	30	0.0075	0.026584438773499648	833.863276777481	908.863276777481	908.863276777481	933.863276777481	0.0833333358168602	0.02255639061331749	0.016129031777381897	0.02777777798473835	0.20000000298023224	833	908	908	933	1440
4.043342813665099	4.043342813665099	1	1	2	30	0.0075	0.026584438773499648	833.863276777481	908.863276777481	908.863276777481	933.863276777481	0.0833333358168602	0.02255639061331749	0.016129031777381897	0.02777777798473835	0.20000000298023224	833	908	908	933	1440
4.060536885464302	4.060537280204002	1	1	2	30	0.0075	0.026584438773499648	833.863276777481	908.863276777481	908.863276777481	933.863276777481	0.0833333358168602	0.02255639061331749	0.016129031777381897	0.02777777798473835	0.20000000298023224	833	908	908	933	1440
4.077315296360698	4.077315296360698	1	1	2	30	0.0075	0.026584438773499648	833.863276777481	908.863276777481	908.863276777481	933.863276777481	0.0833333358168602	0.02255639061331749	0.016129031777381897	0.02777777798473835	0.20000000298023224	833	908	908	933	1440
4.093361070376169	4.093361465115866	1	1	2	30	0.0075	0.026584438773499648	833.863276777481	908.863276777481	908.863276777481	933.863276777481	0.0833333358168602	0.02255639061331749	0.016129031777381897	0.02777777798473835	0.20000000298023224	833	908	908	933	1440
4.110331324766165	4.110331324766168	1	1	2	30	0.0075	0.026584438773499648	833.863276777481	908.863276777481	908.863276777481	933.863276777481	0.0833333358168602	0.02255639061331749	0.016129031777381897	0.02777777798473835	0.20000000298023224	833	908	908	933	1440
4.127474080404529	4.127474869883926	1	1	2	30	0.0075	0.026584438773499648	833.863276777481	908.863276777481	908.863276777481	933.863276777481	0.0833333358168602	0.02255639061331749	0.016129031777381897	0.02777777798473835	0.20000000298023224	833	908	908	933	1440
4.145980661702158	4.145980661702158	1	1	2	30	0.0075	0.026584438773499648	833.863276777481	908.863276777481	908.863276777481	933.863276777481	0.0833333358168602	0.02255639061331749	0.016129031777381897	0.02777777798473835	0.20000000298023224	833	908	908	933	1440
4.160484187714516	4.160484187714516	1	1	2	30	0.0075	0.026584438773499648	833.863276777481	908.863276777481	908.863276777481	933.863276777481	0.0833333358168602	0.02255639061331749	0.016129031777381897	0.02777777798473835	0.20000000298023224	833	908	908	933	1440
4.177408652299459	4.177408652299459	1	1	2	30	0.0075	0.026584438773499648	833.863276777481	908.863276777481	908.863276777481	933.863276777481	0.0833333358168602	0.02255639061331749	0.016129031777381897	0.02777777798473835	0.20000000298023224	833	908	908	933	1440
4.193868902998641	4.193869297738338	1	1	2	30	0.0075	0.026584438773499648	833.863276777481	908.863276777481	908.863276777481	933.863276777481	0.0833333358168602	0.02255639061331749	0.016129031777381897	0.02777777798473835	0.20000000298023224	833	908	908	933	1440
4.210340601149088	4.210340601149088	1	1	2	30	0.0075	0.026584438773499648	833.863276777481	908.863276777481	908.863276777481	933.863276777481	0.0833333358168602	0.02255639061331749	0.016129031777381897	0.02777777798473835	0.20000000298023224	833	908	908	933	1440
4.227490067362329	4.227490462102029	1	1	2	30	0.0075	0.026584438773499648	833.863276777481	908.863276777481	908.863276777481	933.863276777481	0.0833333358168602	0.02255639061331749	0.016129031777381897	0.02777777798473835	0.20000000298023224	833	908	908	933	1440
4.243403208839013	4.243403208839013	1	1	2	30	0.0075	0.026584438773499648	833.863276777481	908.863276777481	908.863276777481	933.863276777481	0.0833333358168602	0.02255639061331749	0.016129031777381897	0.02777777798473835	0.20000000298023224	833	908	908	933	1440
4.260377805365696	4.260377805365696	1	1	2	30	0.0075	0.026472431607544422	833.4046074328944	908.4046074328944	908.4046074328944	933.4046074328944	0.0833333358168602	0.02255639061331749	0.0	0.013888888992369175	0.20000000298023224	833	908	908	933	1440
4.277295954115459	4.277295954115459	1	1	2	30	0.0075	0.026584438773499648	833.863276777481	908.863276777481	908.863276777481	933.863276777481	0.0833333358168602	0.02255639061331749	0.016129031777381897	0.02777777798473835	0.20000000298023224	833	908	908	933	1440
4.293558834965253	4.293559229704954	1	1	2	30	0.0075	0.026584438773499648	833.863276777481	908.863276777481	908.863276777481	933.863276777481	0.0833333358168602	0.02255639061331749	0.016129031777381897	0.02777777798473835	0.20000000298023224	833	908	908	933	1440
4.310354614408393	4.310354614408393	1	1	2	30	0.0075	0.026584438773499648	833.863276777481	908.863276777481	908.863276777481	933.863276777481	0.0833333358168602	0.02255639061331749	0.016129031777381897	0.02777777798473835	0.20000000298023224	833	908	908	933	1440
4.327348158440621	4.327348553180318	1	1	2	30	0.0075	0.026472431607544422	833.4046074328944	908.4046074328944	908.4046074328944	933.4046074328944	0.0833333358168602	0.02255639061331749	0.0	0.02777777798473835	0.20000000298023224	833	908	908	933	1440
4.343354458486214	4.343354853225911	1	1	2	30	0.0075	0.026584438773499648	833.863276777481	908.863276777481	908.863276777481	933.863276777481	0.0833333358168602	0.02255639061331749	0.016129031777381897	0.02777777798473835	0.20000000298023224	833	908	908	933	1440
4.360368134243078	4.360368528982775	1	1	2	30	0.0075	0.026472431607544422	833.4046074328944	908.4046074328944	908.4046074328944	933.4046074328944	0.0833333358168602	0.02255639061331749	0.0	0.02777777798473835	0.20000000298023224	833	908	908	933	1440
4.377481679143731	4.3774820738834315	1	1	2	30	0.0075	0.026584438773499648	833.863276777481	908.863276777481	908.863276777481	933.863276777481	0.0833333358168602	0.02255639061331749	0.016129031777381897	0.02777777798473835	0.20000000298023224	833	908	908	933	1440
4.393352583472645	4.3933529782123415	1	1	2	30	0.0075	0.026472431607544422	833.4046074328944	908.4046074328944	908.4046074328944	933.4046074328944	0.0833333358168602	0.02255639061331749	0.0	0.02777777798473835	0.20000000298023224	833	908	908	933	1440
4.413519834683015	4.4135206241624125	1	1	2	30	0.0075	0.026472431607544422	833.4046074328944	908.4046074328944	908.4046074328944	933.4046074328944	0.0833333358168602	0.02255639061331749	0.0	0.02777777798473835	0.20000000298023224	833	908	908	933	1440
4.427308487100895	4.427308092361194	1	1	2	30	0.0075	0.026584438773499648	833.863276777481	908.863276777481	908.863276777481	933.863276777481	0.0833333358168602	0.02255639061331749	0.016129031777381897	0.02777777798473835	0.20000000298023224	833	908	908	933	1440
4.443293076463053	4.443293471202754	1	1	2	30	0.0075	0.026472431607544422	833.4046074328944	908.4046074328944	908.4046074328944	933.4046074328944	0.0833333358168602	0.02255639061331749	0.0	0.02777777798473835	0.20000000298023224	833	908	908	933	1440
4.4604539901275615	4.4604539901275615	1	1	2	30	0.0075	0.026584438773499648	833.863276777481	908.863276777481	908.863276777481	933.863276777481	0.0833333358168602	0.02255639061331749	0.016129031777381897	0.02777777798473835	0.20000000298023224	833	908	908	933	1440
4.479252284062582	4.479252284062582	1	1	2	30	0.0075	0.026472431607544422	833.4046074328944	908.4046074328944	908.4046074328944	933.4046074328944	0.0833333358168602	0.02255639061331749	0.0	0.02777777798473835	0.20000000298023224	833	908	908	933	1440
4.493710809749281	4.4937115992286785	1	1	2	30	0.0075	0.026472431607544422	833.4046074328944	908.4046074328944	908.4046074328944	933.4046074328944	0.0833333358168602	0.02255639061331749	0.0	0.02777777798473835	0.20000000298023224	833	908	908	933	1440
4.510344745915926	4.510344745915926	1	1	2	30	0.0075	0.026584438773499648	833.863276777481	908.863276777481	908.863276777481	933.863276777481	0.0833333358168602	0.02255639061331749	0.016129031777381897	0.02777777798473835	0.20000000298023224	833	908	908	933	1440
4.527343421564236	4.527343816303933	1	1	2	30	0.0075	0.026472431607544422	833.4046074328944	908.4046074328944	908.4046074328944	933.4046074328944	0.0833333358168602	0.02255639061331749	0.0	0.02777777798473835	0.20000000298023224	833	908	908	933	1440
4.545888292612645	4.545888292612645	1	1	2	30	0.0075	0.026472431607544422	833.4046074328944	908.4046074328944	908.4046074328944	933.4046074328944	0.0833333358168602	0.02255639061331749	0.0	0.02777777798473835	0.20000000298023224	833	908	908	933	1440
4.560327476054102	4.560327870793802	1	1	2	30	0.0075	0.026472431607544422	833.4046074328944	908.4046074328944	908.4046074328944	933.4046074328944	0.0833333358168602	0.02255639061331749	0.0	0.02777777798473835	0.20000000298023224	833	908	908	933	1440
4.57769760175896	4.57769799649866	1	1	2	30	0.0075	0.026472431607544422	833.4046074328944	908.4046074328944	908.4046074328944	933.4046074328944	0.0833333358168602	0.02255639061331749	0.0	0.02777777798473835	0.20000000298023224	833	908	908	933	1440
4.59336955727969	4.5933699520193905	1	1	2	30	0.0075	0.026472431607544422	833.4046074328944	908.4046074328944	908.4046074328944	933.4046074328944	0.0833333358168602	0.02255639061331749	0.0	0.02777777798473835	0.20000000298023224	833	908	908	933	1440
4.61317641114508	4.61317641114508	1	1	2	30	0.0075	0.026472431607544422	833.4046074328944	908.4046074328944	908.4046074328944	933.4046074328944	0.0833333358168602	0.02255639061331749	0.0	0.02777777798473835	0.20000000298023224	833	908	908	933	1440
4.627323487209448	4.627323487209448	1	1	2	30	0.0075	0.026472431607544422	833.4046074328944	908.4046074328944	908.4046074328944	933.4046074328944	0.0833333358168602	0.02255639061331749	0.0	0.02777777798473835	0.20000000298023224	833	908	908	933	1440
4.643309260790705	4.643309260790705	1	1	2	30	0.0075	0.026472431607544422	833.4046074328944	908.4046074328944	908.4046074328944	933.4046074328944	0.0833333358168602	0.02255639061331749	0.0	0.02777777798473835	0.20000000298023224	833	908	908	933	1440
4.66054714869647	4.66054754343617	1	1	2	30	0.0075	0.026472431607544422	833.4046074328944	908.4046074328944	908.4046074328944	933.4046074328944	0.0833333358168602	0.02255639061331749	0.0	0.02777777798473835	0.20000000298023224	833	908	908	933	1440
4.677363454603949	4.677363454603949	1	1	2	30	0.0075	0.026472431607544422	833.4046074328944	908.4046074328944	908.4046074328944	933.4046074328944	0.0833333358168602	0.02255639061331749	0.0	0.02777777798473835	0.20000000298023224	833	908	908	933	1440
4.693865152971501	4.693865152971501	1	1	2	30	0.0075	0.026472431607544422	833.4046074328944	908.4046074328944	908.4046074328944	933.4046074328944	0.0833333358168602	0.02255639061331749	0.0	0.02777777798473835	0.20000000298023224	833	908	908	933	1440
4.7104872469471815	4.710487641686882	1	1	2	30	0.0075	0.026472431607544422	833.4046074328944	908.4046074328944	908.4046074328944	933.4046074328944	0.0833333358168602	0.02255639061331749	0.0	0.02777777798473835	0.20000000298023224	833	908	908	933	1440
4.727300000197371	4.727300000197371	1	1	2	30	0.0075	0.026472431607544422	833.4046074328944	908.4046074328944	908.4046074328944	933.4046074328944	0.0833333358168602	0.02255639061331749	0.0	0.02777777798473835	0.20000000298023224	833	908	908	933	1440
4.743333932021876	4.743333932021876	1	1	2	30	0.0075	0.026472431607544422	833.4046074328944	908.4046074328944	908.4046074328944	933.4046074328944	0.0833333358168602	0.02255639061331749	0.0	0.02777777798473835	0.20000000298023224	833	908	908	933	1440
4.760287607344527	4.760287607344527	1	1	2	30	0.0075	0.026472431607544422	833.4046074328944	908.4046074328944	908.4046074328944	933.4046074328944	0.0833333358168602	0.02255639061331749	0.0	0.02777777798473835	0.20000000298023224	833	908	908	933	1440
4.777465889555781	4.777466284295478	1	1	2	30	0.0075	0.026472431607544422	833.4046074328944	908.4046074328944	908.4046074328944	933.4046074328944	0.0833333358168602	0.02255639061331749	0.0	0.02777777798473835	0.20000000298023224	833	908	908	933	1440
4.7933087673660815	4.7933087673660815	1	1	2	30	0.0075	0.026472431607544422	833.4046074328944	908.4046074328944	908.4046074328944	933.4046074328944	0.0833333358168602	0.02255639061331749	0.0	0.02777777798473835	0.20000000298023224	833	908	908	933	1440
4.8125787752411355	4.812579169980836	1	1	2	30	0.0075	0.026472431607544422	833.4046074328944	908.4046074328944	908.4046074328944	933.4046074328944	0.0833333358168602	0.02255639061331749	0.0	0.02777777798473835	0.20000000298023224	833	908	908	933	1440
4.82803796606423	4.82803796606423	1	1	2	30	0.0075	0.026584438773499648	833.863276777481	908.863276777481	908.863276777481	933.863276777481	0.0833333358168602	0.02255639061331749	0.016129031777381897	0.02777777798473835	0.20000000298023224	833	908	908	933	1440
4.843447419685273	4.843448209164674	1	1	2	30	0.0075	0.026584438773499648	833.863276777481	908.863276777481	908.863276777481	933.863276777481	0.0833333358168602	0.02255639061331749	0.016129031777381897	0.02777777798473835	0.20000000298023224	833	908	908	933	1440
4.860568464640206	4.860568859379903	1	1	2	30	0.0075	0.026584438773499648	833.863276777481	908.863276777481	908.863276777481	933.863276777481	0.0833333358168602	0.02255639061331749	0.016129031777381897	0.02777777798473835	0.20000000298023224	833	908	908	933	1440
4.8774514815567755	4.8774514815567755	1	1	2	30	0.0075	0.026472431607544422	833.4046074328944	908.4046074328944	908.4046074328944	933.4046074328944	0.0833333358168602	0.02255639061331749	0.0	0.02777777798473835	0.20000000298023224	833	908	908	933	1440
4.8936898885452464	4.893690283284947	1	1	2	30	0.0075	0.026584438773499648	833.863276777481	908.863276777481	908.863276777481	933.863276777481	0.0833333358168602	0.02255639061331749	0.016129031777381897	0.02777777798473835	0.20000000298023224	833	908	908	933	1440
4.910328956327973	4.9103293510676735	1	1	2	30	0.0075	0.026584438773499648	833.863276777481	908.863276777481	908.863276777481	933.863276777481	0.0833333358168602	0.02255639061331749	0.016129031777381897	0.02777777798473835	0.20000000298023224	833	908	908	933	1440
4.9273540795361015	4.9273540795361015	1	1	2	30	0.0075	0.028464138301716964	841.5606463455309	916.5606463455309	916.5606463455309	941.5606463455309	0.0833333358168602	0.030075188726186752	0.016129031777381897	0.02777777798473835	0.20000000298023224	833	908	908	933	1440
4.9462088212480495	4.9462088212480495	1	1	2	30	0.0075	0.028464138301716964	841.5606463455309	916.5606463455309	916.5606463455309	941.5606463455309	0.0833333358168602	0.030075188726186752	0.016129031777381897	0.02777777798473835	0.20000000298023224	833	908	908	933	1440
4.960325502355609	4.960325897095309	1	1	2	30	0.0075	0.026584438773499648	833.863276777481	908.863276777481	908.863276777481	933.863276777481	0.0833333358168602	0.02255639061331749	0.016129031777381897	0.02777777798473835	0.20000000298023224	833	908	908	933	1440
4.9774765475276475	4.977476942267344	1	1	2	30	0.0075	0.028464138301716964	841.5606463455309	916.5606463455309	916.5606463455309	941.5606463455309	0.0833333358168602	0.030075188726186752	0.016129031777381897	0.02777777798473835	0.20000000298023224	833	908	908	933	1440
4.993281925066562	4.993281925066562	1	1	2	30	0.0075	0.028464138301716964	841.5606463455309	916.5606463455309	916.5606463455309	941.5606463455309	0.0833333358168602	0.030075188726186752	0.016129031777381897	0.02777777798473835	0.20000000298023224	833	908	908	933	1440
5.012622196608003	5.012622196608003	1	1	2	30	0.0075	0.026584438773499648	833.863276777481	908.863276777481	908.863276777481	933.863276777481	0.0833333358168602	0.02255639061331749	0.016129031777381897	0.02777777798473835	0.20000000298023224	833	908	908	933	1440
5.027286776417462	5.027286776417462	1	1	2	30	0.0075	0.028464138301716964	841.5606463455309	916.5606463455309	916.5606463455309	941.5606463455309	0.0833333358168602	0.030075188726186752	0.016129031777381897	0.02777777798473835	0.20000000298023224	833	908	908	933	1440
5.043342813665099	5.043342813665099	1	1	2	30	0.0075	0.028464138301716964	841.5606463455309	916.5606463455309	916.5606463455309	941.5606463455309	0.0833333358168602	0.030075188726186752	0.016129031777381897	0.02777777798473835	0.20000000298023224	833	908	908	933	1440
5.060529385410025	5.060529780149725	1	1	2	30	0.0075	0.028464138301716964	841.5606463455309	916.5606463455309	916.5606463455309	941.5606463455309	0.0833333358168602	0.030075188726186752	0.016129031777381897	0.02777777798473835	0.20000000298023224	833	908	908	933	1440
5.077370954658225	5.077370954658225	1	1	2	30	0.0075	0.028464138301716964	841.5606463455309	916.5606463455309	916.5606463455309	941.5606463455309	0.0833333358168602	0.030075188726186752	0.016129031777381897	0.02777777798473835	0.20000000298023224	833	908	908	933	1440
5.093646072438684	5.093646467178381	1	1	2	30	0.0075	0.028464138301716964	841.5606463455309	916.5606463455309	916.5606463455309	941.5606463455309	0.0833333358168602	0.030075188726186752	0.016129031777381897	0.02777777798473835	0.20000000298023224	833	908	908	933	1440
5.11029500871388	5.11029500871388	1	1	2	30	0.0075	0.026584438773499648	833.863276777481	908.863276777481	908.863276777481	933.863276777481	0.0833333358168602	0.02255639061331749	0.016129031777381897	0.02777777798473835	0.20000000298023224	833	908	908	933	1440
5.127573160068923	5.127573949548321	1	1	2	30	0.0075	0.026584438773499648	833.863276777481	908.863276777481	908.863276777481	933.863276777481	0.0833333358168602	0.02255639061331749	0.016129031777381897	0.02777777798473835	0.20000000298023224	833	908	908	933	1440
5.145946319348365	5.145946319348365	1	1	2	30	0.0075	0.026584438773499648	833.863276777481	908.863276777481	908.863276777481	933.863276777481	0.0833333358168602	0.02255639061331749	0.016129031777381897	0.02777777798473835	0.20000000298023224	833	908	908	933	1440
5.160687083919687	5.160687478659387	1	1	2	30	0.0075	0.028464138301716964	841.5606463455309	916.5606463455309	916.5606463455309	941.5606463455309	0.0833333358168602	0.030075188726186752	0.016129031777381897	0.02777777798473835	0.20000000298023224	833	908	908	933	1440
5.177548784892522	5.17754996911162	1	1	2	30	0.0075	0.026584438773499648	833.863276777481	908.863276777481	908.863276777481	933.863276777481	0.0833333358168602	0.02255639061331749	0.016129031777381897	0.02777777798473835	0.20000000298023224	833	908	908	933	1440
5.193313898982165	5.193313898982165	1	1	2	30	0.0075	0.026584438773499648	833.863276777481	908.863276777481	908.863276777481	933.863276777481	0.0833333358168602	0.02255639061331749	0.016129031777381897	0.02777777798473835	0.20000000298023224	833	908	908	933	1440
5.213381675788444	5.213382465267841	1	1	2	30	0.0075	0.026584438773499648	833.863276777481	908.863276777481	908.863276777481	933.863276777481	0.0833333358168602	0.02255639061331749	0.016129031777381897	0.02777777798473835	0.20000000298023224	833	908	908	933	1440
5.227340855756193	5.227340855756193	1	1	2	30	0.0075	0.028464138301716964	841.5606463455309	916.5606463455309	916.5606463455309	941.5606463455309	0.0833333358168602	0.030075188726186752	0.016129031777381897	0.02777777798473835	0.20000000298023224	833	908	908	933	1440
5.243352287417871	5.243352287417871	1	1	2	30	0.0075	0.026584438773499648	833.863276777481	908.863276777481	908.863276777481	933.863276777481	0.0833333358168602	0.02255639061331749	0.016129031777381897	0.02777777798473835	0.20000000298023224	833	908	908	933	1440
5.260587017406046	5.2605882016251435	1	1	2	30	0.0075	0.026584438773499648	833.863276777481	908.863276777481	908.863276777481	933.863276777481	0.0833333358168602	0.02255639061331749	0.016129031777381897	0.02777777798473835	0.20000000298023224	833	908	908	933	1440
5.279230178639452	5.279230178639452	1	1	2	30	0.0075	0.026584438773499648	833.863276777481	908.863276777481	908.863276777481	933.863276777481	0.0833333358168602	0.02255639061331749	0.016129031777381897	0.02777777798473835	0.20000000298023224	833	908	908	933	1440
5.293817784207651	5.2938181789473475	1	1	2	30	0.0075	0.028464138301716964	841.5606463455309	916.5606463455309	916.5606463455309	941.5606463455309	0.0833333358168602	0.030075188726186752	0.016129031777381897	0.02777777798473835	0.20000000298023224	833	908	908	933	1440
5.3103940883782705	5.310394483117971	1	1	2	30	0.0075	0.026584438773499648	833.863276777481	908.863276777481	908.863276777481	933.863276777481	0.0833333358168602	0.02255639061331749	0.016129031777381897	0.02777777798473835	0.20000000298023224	833	908	908	933	1440
5.327367105946163	5.327367105946163	1	1	2	30	0.0075	0.028464138301716964	841.5606463455309	916.5606463455309	916.5606463455309	941.5606463455309	0.0833333358168602	0.030075188726186752	0.016129031777381897	0.02777777798473835	0.20000000298023224	833	908	908	933	1440
5.345896976886017	5.345896976886017	1	1	2	30	0.0075	0.028464138301716964	841.5606463455309	916.5606463455309	916.5606463455309	941.5606463455309	0.0833333358168602	0.030075188726186752	0.016129031777381897	0.02777777798473835	0.20000000298023224	833	908	908	933	1440
5.360496819384878	5.360496819384878	1	1	2	30	0.0075	0.026584438773499648	833.863276777481	908.863276777481	908.863276777481	933.863276777481	0.0833333358168602	0.02255639061331749	0.016129031777381897	0.02777777798473835	0.20000000298023224	833	908	908	933	1440
5.377299704142597	5.377299704142597	1	1	2	30	0.0075	0.033672470393286864	862.8887662605097	937.8887662605097	937.8887662605097	962.8887662605097	0.1041666641831398	0.030075188726186752	0.016129031777381897	0.02777777798473835	0.20000000298023224	833	908	908	933	1440
5.393403110154086	5.393403899633483	1	1	2	30	0.0075	0.028464138301716964	841.5606463455309	916.5606463455309	916.5606463455309	941.5606463455309	0.0833333358168602	0.030075188726186752	0.016129031777381897	0.02777777798473835	0.20000000298023224	833	908	908	933	1440
5.410326390519931	5.410326390519931	1	1	2	30	0.0075	0.033672470393286864	862.8887662605097	937.8887662605097	937.8887662605097	962.8887662605097	0.1041666641831398	0.030075188726186752	0.016129031777381897	0.02777777798473835	0.20000000298023224	833	908	908	933	1440
5.42737361915119	5.42737361915119	1	1	2	30	0.0075	0.028464138301716964	841.5606463455309	916.5606463455309	916.5606463455309	941.5606463455309	0.0833333358168602	0.030075188726186752	0.016129031777381897	0.02777777798473835	0.20000000298023224	841	916	916	941	1440
5.443358603253049	5.44335899799275	1	1	2	30	0.0075	0.028464138301716964	841.5606463455309	916.5606463455309	916.5606463455309	941.5606463455309	0.0833333358168602	0.030075188726186752	0.016129031777381897	0.02777777798473835	0.20000000298023224	841	916	916	941	1440
5.460570043598999	5.460570438338699	1	1	2	30	0.0075	0.03179277086506955	855.1913966924598	930.1913966924598	930.1913966924598	955.1913966924598	0.1041666641831398	0.02255639061331749	0.016129031777381897	0.02777777798473835	0.20000000298023224	833	908	908	933	1440
5.477379244191898	5.477379244191898	1	1	2	30	0.0075	0.033672470393286864	862.8887662605097	937.8887662605097	937.8887662605097	962.8887662605097	0.1041666641831398	0.030075188726186752	0.016129031777381897	0.02777777798473835	0.20000000298023224	841	916	916	941	1440
5.493419886591283	5.493420281330984	1	1	2	30	0.0075	0.033672470393286864	862.8887662605097	937.8887662605097	937.8887662605097	962.8887662605097	0.1041666641831398	0.030075188726186752	0.016129031777381897	0.02777777798473835	0.20000000298023224	841	916	916	941	1440
5.5105440894638065	5.510544484203503	1	0	2	30	0.0075	0.033672470393286864	862.8887662605097	937.8887662605097	937.8887662605097	962.8887662605097	0.1041666641831398	0.030075188726186752	0.016129031777381897	0.02777777798473835	0.20000000298023224	833	908	908	933	1440
5.527534080838745	5.527534475578442	1	0	2	30	0.0075	0.033672470393286864	862.8887662605097	937.8887662605097	937.8887662605097	962.8887662605097	0.1041666641831398	0.030075188726186752	0.016129031777381897	0.02777777798473835	0.20000000298023224	841	916	916	941	1440
5.543500512174759	5.543500512174759	1	0	2	30	0.0075	0.033672470393286864	862.8887662605097	937.8887662605097	937.8887662605097	962.8887662605097	0.1041666641831398	0.030075188726186752	0.016129031777381897	0.02777777798473835	0.20000000298023224	841	916	916	941	1440
5.560297081097296	5.560297081097296	1	0	2	30	0.0075	0.028464138301716964	841.5606463455309	916.5606463455309	916.5606463455309	941.5606463455309	0.0833333358168602	0.030075188726186752	0.016129031777381897	0.02777777798473835	0.20000000298023224	841	916	916	941	1440
5.577407073340662	5.577407468080363	1	0	2	30	0.0075	0.033672470393286864	862.8887662605097	937.8887662605097	937.8887662605097	962.8887662605097	0.1041666641831398	0.030075188726186752	0.016129031777381897	0.02777777798473835	0.20000000298023224	841	916	916	941	1440
5.593416136564148	5.593416136564148	1	0	2	30	0.0075	0.033672470393286864	862.8887662605097	937.8887662605097	937.8887662605097	962.8887662605097	0.1041666641831398	0.030075188726186752	0.016129031777381897	0.02777777798473835	0.20000000298023224	841	916	916	941	1440
5.610348101203364	5.610348101203364	1	0	2	30	0.0075	0.033672470393286864	862.8887662605097	937.8887662605097	937.8887662605097	962.8887662605097	0.1041666641831398	0.030075188726186752	0.016129031777381897	0.02777777798473835	0.20000000298023224	833	908	908	933	1440
5.627275328966196	5.627275328966196	1	0	2	30	0.0075	0.033672470393286864	862.8887662605097	937.8887662605097	937.8887662605097	962.8887662605097	0.1041666641831398	0.030075188726186752	0.016129031777381897	0.02777777798473835	0.20000000298023224	833	908	908	933	1440
5.643378340237987	5.643378734977688	1	0	2	30	0.0075	0.033672470393286864	862.8887662605097	937.8887662605097	937.8887662605097	962.8887662605097	0.1041666641831398	0.030075188726186752	0.016129031777381897	0.02777777798473835	0.20000000298023224	833	908	908	933	1440
5.6603513578058795	5.6603513578058795	1	0	2	30	0.0075	0.033672470393286864	862.8887662605097	937.8887662605097	937.8887662605097	962.8887662605097	0.1041666641831398	0.030075188726186752	0.016129031777381897	0.02777777798473835	0.20000000298023224	841	916	916	941	1440
5.677440428845209	5.677440428845209	1	0	2	30	0.0075	0.026584438773499648	833.863276777481	908.863276777481	908.863276777481	933.863276777481	0.0833333358168602	0.02255639061331749	0.016129031777381897	0.02777777798473835	0.20000000298023224	833	908	908	933	1440
5.694079101888239	5.694079101888239	1	0	2	30	0.0075	0.03179277086506955	855.1913966924598	930.1913966924598	930.1913966924598	955.1913966924598	0.1041666641831398	0.02255639061331749	0.016129031777381897	0.02777777798473835	0.20000000298023224	833	908	908	933	1440
5.710316719397312	5.710317114137009	1	0	2	30	0.0075	0.033672470393286864	862.8887662605097	937.8887662605097	937.8887662605097	962.8887662605097	0.1041666641831398	0.030075188726186752	0.016129031777381897	0.02777777798473835	0.20000000298023224	833	908	908	933	1440
5.72751908073019	5.72751947546989	1	0	2	30	0.0075	0.033672470393286864	862.8887662605097	937.8887662605097	937.8887662605097	962.8887662605097	0.1041666641831398	0.030075188726186752	0.016129031777381897	0.02777777798473835	0.20000000298023224	841	916	916	941	1440
5.745929740281014	5.745929740281017	1	0	2	30	0.0075	0.033672470393286864	862.8887662605097	937.8887662605097	937.8887662605097	962.8887662605097	0.1041666641831398	0.030075188726186752	0.016129031777381897	0.02777777798473835	0.20000000298023224	833	908	908	933	1440
5.7606499783880025	5.7606507678674	1	0	2	30	0.0075	0.033672470393286864	862.8887662605097	937.8887662605097	937.8887662605097	962.8887662605097	0.1041666641831398	0.030075188726186752	0.016129031777381897	0.02777777798473835	0.20000000298023224	833	908	908	933	1440
5.777464705336683	5.777465100076384	1	0	2	30	0.0075	0.033672470393286864	862.8887662605097	937.8887662605097	937.8887662605097	962.8887662605097	0.1041666641831398	0.030075188726186752	0.016129031777381897	0.02777777798473835	0.20000000298023224	833	908	908	933	1440
5.793362846704813	5.7933636361842105	1	0	2	30	0.0075	0.033672470393286864	862.8887662605097	937.8887662605097	937.8887662605097	962.8887662605097	0.1041666641831398	0.030075188726186752	0.016129031777381897	0.02777777798473835	0.20000000298023224	841	916	916	941	1440
5.810577839708049	5.81057823444775	1	0	2	30	0.0075	0.033672470393286864	862.8887662605097	937.8887662605097	937.8887662605097	962.8887662605097	0.1041666641831398	0.030075188726186752	0.016129031777381897	0.02777777798473835	0.20000000298023224	833	908	908	933	1440
5.8274213826547445	5.8274217773944414	1	0	2	30	0.0075	0.033672470393286864	862.8887662605097	937.8887662605097	937.8887662605097	962.8887662605097	0.1041666641831398	0.030075188726186752	0.016129031777381897	0.02777777798473835	0.20000000298023224	841	916	916	941	1440
5.843803080153869	5.843803474893569	1	0	2	30	0.0075	0.033672470393286864	862.8887662605097	937.8887662605097	937.8887662605097	962.8887662605097	0.1041666641831398	0.030075188726186752	0.016129031777381897	0.02777777798473835	0.20000000298023224	841	916	916	941	1440
5.860346620929494	5.860346620929494	1	0	2	30	0.0075	0.033672470393286864	862.8887662605097	937.8887662605097	937.8887662605097	962.8887662605097	0.1041666641831398	0.030075188726186752	0.016129031777381897	0.02777777798473835	0.20000000298023224	833	908	908	933	1440
5.879191099409272	5.879191099409272	1	0	2	30	0.0075	0.033672470393286864	862.8887662605097	937.8887662605097	937.8887662605097	962.8887662605097	0.1041666641831398	0.030075188726186752	0.016129031777381897	0.02777777798473835	0.20000000298023224	862	937	937	962	1440
5.89353672954212	5.893537124281821	1	0	2	30	0.0075	0.033672470393286864	862.8887662605097	937.8887662605097	937.8887662605097	962.8887662605097	0.1041666641831398	0.030075188726186752	0.016129031777381897	0.02777777798473835	0.20000000298023224	841	916	916	941	1440
5.910343561696827	5.910343561696827	1	0	2	30	0.0075	0.033672470393286864	862.8887662605097	937.8887662605097	937.8887662605097	962.8887662605097	0.1041666641831398	0.030075188726186752	0.016129031777381897	0.02777777798473835	0.20000000298023224	862	937	937	962	1440
5.927312631867732	5.927313026607429	1	0	2	30	0.0075	0.033672470393286864	862.8887662605097	937.8887662605097	937.8887662605097	962.8887662605097	0.1041666641831398	0.030075188726186752	0.016129031777381897	0.02777777798473835	0.20000000298023224	841	916	916	941	1440
5.945940003513183	5.945940398252883	1	0	2	30	0.0075	0.033672470393286864	862.8887662605097	937.8887662605097	937.8887662605097	962.8887662605097	0.1041666641831398	0.030075188726186752	0.016129031777381897	0.02777777798473835	0.20000000298023224	841	916	916	941	1440
5.9603049758912725	5.9603049758912725	1	0	2	30	0.0075	0.033672470393286864	862.8887662605097	937.8887662605097	937.8887662605097	962.8887662605097	0.1041666641831398	0.030075188726186752	0.016129031777381897	0.02777777798473835	0.20000000298023224	855	930	930	955	1440
5.977426415585903	5.9774268103256	1	0	2	30	0.0075	0.033672470393286864	862.8887662605097	937.8887662605097	937.8887662605097	962.8887662605097	0.1041666641831398	0.030075188726186752	0.016129031777381897	0.02777777798473835	0.20000000298023224	862	937	937	962	1440
5.993341136021378	5.993341925500776	1	0	2	30	0.0075	0.033672470393286864	862.8887662605097	937.8887662605097	937.8887662605097	962.8887662605097	0.1041666641831398	0.030075188726186752	0.016129031777381897	0.02777777798473835	0.20000000298023224	862	937	937	962	1440
6.010361917092823	6.010361917092823	0	0	2	30	0.0075	0.033672470393286864	862.8887662605097	937.8887662605097	937.8887662605097	962.8887662605097	0.1041666641831398	0.030075188726186752	0.016129031777381897	0.02777777798473835	0.20000000298023224	862	937	937	962	1440
6.027402829888899	6.027403619368297	0	0	2	30	0.0074897215106593034	0.033672470393286864	862.8887662605097	937.8887662605097	937.8887662605097	962.8887662605097	0.1041666641831398	0.030075188726186752	0.016129031777381897	0.02777777798473835	0.20000000298023224	862	937	937	962	1440
6.052548143440511	6.052548538180211	0	0	2	30	0.007458914215262049	0.0370011048192846	876.5195242349704	951.5195242349704	951.5195242349704	976.5195242349704	0.125	0.02255639061331749	0.016129031777381897	0.02777777798473835	0.20000000298023224	862	937	937	962	1440
6.060355699942566	6.060355699942566	0	0	2	30	0.007407662554463533	0.0370011048192846	876.5195242349704	951.5195242349704	951.5195242349704	976.5195242349704	0.125	0.02255639061331749	0.016129031777381897	0.02777777798473835	0.20000000298023224	841	916	916	941	1440
6.079207678476621	6.079207678476621	0	0	2	30	0.007336107005503543	0.0370011048192846	876.5195242349704	951.5195242349704	951.5195242349704	976.5195242349704	0.125	0.02255639061331749	0.016129031777381897	0.02777777798473835	0.20000000298023224	862	937	937	962	1440
6.093814626290058	6.093815021029759	0	0	2	30	0.007244443697168012	0.0370011048192846	876.5195242349704	951.5195242349704	951.5195242349704	976.5195242349704	0.125	0.02255639061331749	0.016129031777381897	0.02777777798473835	0.20000000298023224	862	937	937	962	1440
6.11027803490683	6.11027803490683	0	0	2	30	0.007132923872213651	0.0370011048192846	876.5195242349704	951.5195242349704	951.5195242349704	976.5195242349704	0.125	0.02255639061331749	0.016129031777381897	0.02777777798473835	0.20000000298023224	862	937	937	962	1440
6.132822013843523	6.13282240858322	0	0	2	30	0.007001853198729013	0.0370011048192846	876.5195242349704	951.5195242349704	951.5195242349704	976.5195242349704	0.125	0.02255639061331749	0.016129031777381897	0.02777777798473835	0.20000000298023224	862	937	937	962	1440
6.143414853660126	6.143415248399823	0	0	2	30	0.006851590932319507	0.0370011048192846	876.5195242349704	951.5195242349704	951.5195242349704	976.5195242349704	0.125	0.02255639061331749	0.016129031777381897	0.02777777798473835	0.20000000298023224	862	937	937	962	1440
6.160370897420968	6.160370897420968	0	0	2	30	0.006682548931412759	0.0370011048192846	876.5195242349704	951.5195242349704	951.5195242349704	976.5195242349704	0.125	0.02255639061331749	0.016129031777381897	0.02777777798473835	0.20000000298023224	862	937	937	962	1440
6.177576416671435	6.177576811411136	0	0	2	30	0.006495190528383289	0.0370011048192846	876.5195242349704	951.5195242349704	951.5195242349704	976.5195242349704	0.125	0.02255639061331749	0.016129031777381897	0.02777777798473835	0.20000000298023224	833	908	908	933	1440
6.199170651892874	6.199171046632575	0	0	2	30	0.0062900292595906805	0.0370011048192846	876.5195242349704	951.5195242349704	951.5195242349704	976.5195242349704	0.125	0.02255639061331749	0.016129031777381897	0.02777777798473835	0.20000000298023224	855	930	930	955	1440
6.212662854796974	6.212663249536675	0	0	2	30	0.006067627457812106	0.0370011048192846	876.5195242349704	951.5195242349704	951.5195242349704	976.5195242349704	0.125	0.02255639061331749	0.016129031777381897	0.02777777798473835	0.20000000298023224	862	937	937	962	1440
6.227331776743121	6.227332171482821	0	0	2	30	0.005828594710927282	0.0370011048192846	876.5195242349704	951.5195242349704	951.5195242349704	976.5195242349704	0.125	0.02255639061331749	0.016129031777381897	0.02777777798473835	0.20000000298023224	862	937	937	962	1440
6.243675973970866	6.243675973970866	0	0	2	30	0.005573586191080457	0.0370011048192846	876.5195242349704	951.5195242349704	951.5195242349704	976.5195242349704	0.125	0.02255639061331749	0.016129031777381897	0.02777777798473835	0.20000000298023224	862	937	937	962	1440
6.265900608491247	6.265900608491247	0	0	2	30	0.005303300858899107	0.0370011048192846	876.5195242349704	951.5195242349704	951.5195242349704	976.5195242349704	0.125	0.02255639061331749	0.016129031777381897	0.02777777798473835	0.20000000298023224	862	937	937	962	1440
6.2791682045067425	6.2791682045067425	0	0	2	30	0.0050184795476914375	0.0370011048192846	876.5195242349704	951.5195242349704	951.5195242349704	976.5195242349704	0.125	0.02255639061331749	0.016129031777381897	0.02777777798473835	0.20000000298023224	862	937	937	962	1440
6.293675677916092	6.293676467395489	0	0	2	30	0.004719902932873782	0.0370011048192846	876.5195242349704	951.5195242349704	951.5195242349704	976.5195242349704	0.125	0.02255639061331749	0.016129031777381897	0.02777777798473835	0.20000000298023224	862	937	937	962	1440
6.310423299115982	6.310424088595379	0	0	2	30	0.00440838939219355	0.0370011048192846	876.5195242349704	951.5195242349704	951.5195242349704	976.5195242349704	0.125	0.02255639061331749	0.016129031777381897	0.02777777798473835	0.20000000298023224	862	937	937	962	1440
6.332821224364125	6.332822013843522	0	0	2	30	0.004084792762612705	0.03179277086506955	855.1913966924598	930.1913966924598	930.1913966924598	955.1913966924598	0.1041666641831398	0.02255639061331749	0.016129031777381897	0.02777777798473835	0.20000000298023224	862	937	937	962	1440
6.345833818534214	6.345833818534214	0	0	2	30	0.0037500000000000025	0.03179277086506955	855.1913966924598	930.1913966924598	930.1913966924598	955.1913966924598	0.1041666641831398	0.02255639061331749	0.016129031777381897	0.02777777798473835	0.20000000298023224	862	937	937	962	1440
6.36055129346331	6.360552082942707	0	0	2	30	0.0034049287480466027	0.03179277086506955	855.1913966924598	930.1913966924598	930.1913966924598	955.1913966924598	0.1041666641831398	0.02255639061331749	0.016129031777381897	0.02777777798473835	0.20000000298023224	862	937	937	962	1440
6.377530626866378	6.377531416345775	0	0	2	30	0.003050524823068503	0.03179277086506955	855.1913966924598	930.1913966924598	930.1913966924598	955.1913966924598	0.1041666641831398	0.02255639061331749	0.016129031777381897	0.02777777798473835	0.20000000298023224	862	937	937	962	1440
6.399215257478836	6.399215257478836	0	0	2	30	0.002687759621589753	0.03179277086506955	855.1913966924598	930.1913966924598	930.1913966924598	955.1913966924598	0.1041666641831398	0.02255639061331749	0.016129031777381897	0.02777777798473835	0.20000000298023224	862	937	937	962	1440
6.412566538310475	6.412566933050172	0	0	2	30	0.002317627457812106	0.03179277086506955	855.1913966924598	930.1913966924598	930.1913966924598	955.1913966924598	0.1041666641831398	0.02255639061331749	0.016129031777381897	0.02777777798473835	0.20000000298023224	862	937	937	962	1440
6.427468356678897	6.427468751418598	0	0	2	30	0.0019411428382689055	0.033672470393286864	862.8887662605097	937.8887662605097	937.8887662605097	962.8887662605097	0.1041666641831398	0.030075188726186752	0.016129031777381897	0.02777777798473835	0.20000000298023224	862	937	937	962	1440
6.443403998318409	6.443404787797807	0	0	2	30	0.0015593376811331942	0.033672470393286864	862.8887662605097	937.8887662605097	937.8887662605097	962.8887662605097	0.1041666641831398	0.030075188726186752	0.016129031777381897	0.02777777798473835	0.20000000298023224	862	937	937	962	1440
6.4659211349555825	6.4659211349555825	0	0	2	30	0.0011732584878017302	0.035552168990181605	870.5861320147936	945.5861320147936	945.5861320147936	970.5861320147936	0.1041666641831398	0.03759398311376572	0.016129031777381897	0.02777777798473835	0.20000000298023224	862	937	937	962	1440
6.479231757598246	6.479232152337946	0	0	2	30	0.0007839634745073992	0.035552168990181605	870.5861320147936	945.5861320147936	945.5861320147936	970.5861320147936	0.1041666641831398	0.03759398311376572	0.016129031777381897	0.02777777798473835	0.20000000298023224	862	937	937	962	1440
6.493396202209357	6.493396202209357	0	0	2	30	0.0003925196718220764	0.03566417615613683	871.0448013593804	946.0448013593804	946.0448013593804	971.0448013593804	0.1041666641831398	0.03759398311376572	0.032258063554763794	0.02777777798473835	0.20000000298023224	862	937	937	962	1440
6.510354219668695	6.510354219668695	0	0	2	30	-2.871426524195212e-18	0.03765588285782004	879.200840302773	954.200840302773	954.200840302773	979.200840302773	0.1041666641831398	0.04511278122663498	0.032258063554763794	0.0416666679084301	0.20000000298023224	862	937	937	962	1440
6.5327564870535255	6.5327568817932224	0	0	2	30	-0.00039251967182208215	0.04158329266694284	895.2835834711309	970.2835834711309	970.2835834711309	995.2835834711309	0.1041666641831398	0.060150377452373505	0.04838709533214569	0.0416666679084301	0.20000000298023224	862	937	937	962	1440
6.543370248074165	6.543370642813862	0	0	2	30	-0.000783963474507405	0.043631002932827	903.6689570099265	978.6689570099265	978.6689570099265	1003.6689570099265	0.1041666641831398	0.06766917556524277	0.04838709533214569	0.0555555559694767	0.20000000298023224	876	951	951	976	1440
6.560357476271211	6.560357476271211	0	0	2	30	-0.0011732584878017358	0.054926462317933744	949.9238631919387	1024.9238631919386	1024.9238631919386	1049.9238631919386	0.125	0.09022556245326996	0.06451612710952759	0.0694444477558136	0.20000000298023224	876	951	951	976	1440
6.577373520466267	6.577373520466267	0	0	2	30	-0.0015593376811331998	0.06479025079358008	990.3160769997105	1065.3160769997105	1065.3160769997105	1090.3160769997105	0.1458333283662796	0.10526315867900848	0.09677419066429138	0.0833333358168602	0.20000000298023224	876	951	951	976	1440
6.599295784377386	6.599295784377386	0	0	2	30	-0.001941142838268911	0.08618067298084497	1077.9098558565602	1152.9098558565602	1152.9098558565602	1177.9098558565602	0.1666666716337204	0.15789473056793213	0.16129031777381897	0.125	0.20000000298023224	876	951	951	976	1440
6.612701934027154	6.612701934027154	0	0	2	30	-0.002317627457812111	0.10781237198620713	1166.4916632835182	1241.4916632835182	1241.4916632835182	1266.4916632835182	0.2083333283662796	0.18796992301940918	0.20967741310596466	0.1666666716337204	0.20000000298023224	876	951	951	976	1440
6.627373619151193	6.627373619151193	0	0	2	30	-0.002687759621589758	0.1358600667507578	1281.346973344353	1356.346973344353	1356.346973344353	1381.346973344353	0.2708333432674408	0.2255639135837555	0.24193547666072845	0.1944444477558136	0.20000000298023224	876	951	951	976	1440
6.64339452456564	6.6433949193053365	0	0	2	30	-0.003050524823068508	0.15821981229435478	1372.910131345383	1447.910131345383	1447.910131345383	1472.910131345383	0.3125	0.25563910603523254	0.27419355511665344	0.2361111044883728	0.20000000298023224	876	951	951	976	1440
6.665958635226964	6.665958635226964	0	0	2	30	-0.003404928748046606	0.18125160222732895	1467.225311120912	1542.225311120912	1542.225311120912	1567.225311120912	0.3541666567325592	0.2857142984867096	0.30645161867141724	0.2777777910232544	0.20000000298023224	876	951	951	976	1440
6.679319784551073	6.679319784551073	0	0	2	30	-0.003750000000000004	0.21537209713103844	1606.9487377516025	1681.9487377516025	1681.9487377516025	1706.9487377516025	0.4375	0.31578946113586426	0.33870968222618103	0.3194444477558136	0.20000000298023224	876	951	951	976	1440
6.69376607330711	6.69376607330711	0	0	2	30	-0.004084792762612706	0.23658018808905368	1693.7958702246747	1768.7958702246747	1768.7958702246747	1793.7958702246747	0.4791666567325592	0.33834585547447205	0.3709677457809448	0.3472222089767456	0.20000000298023224	876	951	951	976	1440
6.710313956219419	6.710313956219419	0	0	2	30	-0.004408389392193551	0.24933174159377813	1746.0134818265215	1821.0134818265215	1821.0134818265215	1846.0134818265215	0.4791666567325592	0.36090224981307983	0.4193548262119293	0.375	0.20000000298023224	876	951	951	976	1440
6.732884382715927	6.732884382715927	0	0	2	30	-0.004719902932873782	0.2820593099273394	1880.032874152455	1955.032874152455	1955.032874152455	1980.032874152455	0.5208333134651184	0.4060150384902954	0.4677419364452362	0.4305555522441864	0.20000000298023224	876	951	951	976	1440
6.7434199852762085	6.7434199852762085	0	0	2	30	-0.005018479547691437	0.2963229694994547	1938.442560100267	2013.442560100267	2013.442560100267	2038.442560100267	0.5416666865348816	0.4285714328289032	0.4838709533214569	0.4444444477558136	0.20000000298023224	876	951	951	976	1440
6.760394581802895	6.760394581802895	0	0	2	30	-0.005303300858899106	0.314338852908449	2012.2176026600987	2087.2176026600987	2087.2176026600987	2112.2176026600987	0.5625	0.451127827167511	0.5161290168762207	0.4722222089767456	0.20000000298023224	876	951	951	976	1440
6.777556679686498	6.777557469165895	0	0	2	30	-0.005573586191080455	0.33599498867988586	2100.8994786441326	2175.8994786441326	2175.8994786441326	2200.8994786441326	0.6041666865348816	0.4736842215061188	0.5322580933570862	0.5	0.20000000298023224	876	951	951	976	1440
6.799515654389605	6.799516443869003	0	0	2	30	-0.00582859471092728	0.34958659423561933	2156.557103394861	2231.557103394861	2231.557103394861	2256.557103394861	0.6041666865348816	0.49624061584472656	0.5645161271095276	0.5277777910232544	0.20000000298023224	876	951	951	976	1440
6.81251364319084	6.812514037930537	0	0	2	30	-0.006067627457812103	0.34958659423561933	2156.557103394861	2231.557103394861	2231.557103394861	2256.557103394861	0.6041666865348816	0.49624061584472656	0.5645161271095276	0.5277777910232544	0.20000000298023224	876	951	951	976	1440
6.827307697621496	6.827307697621496	0	0	2	30	-0.006290029259590677	0.36081887883765074	2202.55330884018	2277.55330884018	2277.55330884018	2302.55330884018	0.625	0.5037593841552734	0.5806451439857483	0.5416666865348816	0.20000000298023224	855	930	930	955	1440
6.843407550975698	6.843408340455095	0	0	2	30	-0.006495190528383286	0.3740428858119529	2256.705617399947	2331.705617399947	2331.705617399947	2356.705617399947	0.6458333134651184	0.518796980381012	0.5967742204666138	0.5555555820465088	0.20000000298023224	855	930	930	955	1440
6.865899819011847	6.865900213751548	0	0	2	30	-0.006682548931412756	0.38925860457683115	2319.0139857421236	2394.0139857421236	2394.0139857421236	2419.0139857421236	0.6666666865348816	0.5413534045219421	0.6129032373428345	0.5694444179534912	0.20000000298023224	855	930	930	955	1440
6.879178072999213	6.879178072999213	0	0	2	30	-0.006851590932319503	0.4008269104906308	2366.386198459133	2441.386198459133	2441.386198459133	2466.386198459133	0.6875	0.548872172832489	0.6290322542190552	0.5833333134651184	0.2666666805744171	855	930	930	955	1440
6.893670546300008	6.893670941039705	0	0	2	30	-0.0070018531987290095	0.4008269104906308	2366.386198459133	2441.386198459133	2441.386198459133	2466.386198459133	0.6875	0.548872172832489	0.6290322542190552	0.5833333134651184	0.2666666805744171	855	930	930	955	1440
6.910367246078756	6.910367246078756	0	0	2	30	-0.007132923872213648	0.41329845348139393	2417.457167006308	2492.457167006308	2492.457167006308	2517.457167006308	0.6875	0.5714285969734192	0.6451612710952759	0.6111111044883728	0.2666666805744171	855	930	930	955	1440
6.9326112228443755	6.9326112228443755	0	0	2	30	-0.007244443697168009	0.41741828992962837	2434.327897261828	2509.327897261828	2509.327897261828	2534.327897261828	0.6875	0.5789473652839661	0.6451612710952759	0.625	0.2666666805744171	862	937	937	962	1440
6.943290115915314	6.943290115915314	0	0	2	30	-0.007336107005503539	0.42890618555247784	2481.3708298373967	2556.3708298373967	2556.3708298373967	2581.3708298373967	0.7083333134651184	0.5939849615097046	0.6612903475761414	0.625	0.20000000298023224	862	937	937	962	1440
6.9603416866832575	6.960341686683261	0	0	2	30	-0.00740766255446353	0.435658188209632	2509.0202807184432	2584.0202807184432	2584.0202807184432	2609.0202807184432	0.7083333134651184	0.6015037298202515	0.6774193644523621	0.6388888955116272	0.20000000298023224	870	945	945	970	1440
6.977613127463421	6.9776135222031215	0	0	2	30	-0.007458914215262048	0.44697808222611535	2555.375246715942	2630.375246715942	2630.375246715942	2655.375246715942	0.7291666865348816	0.61654132604599	0.6774193644523621	0.6527777910232544	0.2666666805744171	870	945	945	970	1440
6.999205783726065	6.999205783726065	0	0	2	30	-0.007489721510659303	0.46339428615105405	2622.5996017885664	2697.5996017885664	2697.5996017885664	2722.5996017885664	0.75	0.6315789222717285	0.6935483813285828	0.6805555820465088	0.2666666805744171	871	946	946	971	1440
7.01254206444915	7.01254206444915	0	0	2	30	-0.0075	0.4729464732871582	2661.715808110913	2736.715808110913	2736.715808110913	2761.715808110913	0.75	0.6390977501869202	0.7096773982048035	0.7083333134651184	0.2666666805744171	879	954	954	979	1440
7.02732309246975	7.02732309246975	0	0	2	30	-0.007489721510659305	0.48684251832518743	2718.620112541643	2793.620112541643	2793.620112541643	2818.620112541643	0.7708333134651184	0.6541353464126587	0.7096773982048035	0.7361111044883728	0.2666666805744171	895	970	970	995	1440
7.043836238288566	7.043836238288566	0	0	2	30	-0.007458914215262052	0.49861044060158477	2766.8097542634896	2841.8097542634896	2841.8097542634896	2866.8097542634896	0.7708333134651184	0.6691729426383972	0.725806474685669	0.7638888955116272	0.2666666805744171	903	978	978	1003	1440
7.065883634684198	7.065883634684198	0	0	2	30	-0.0074076625544635365	0.5139310024278139	2829.5474549418977	2904.5474549418977	2904.5474549418977	2929.5474549418977	0.7916666865348816	0.6766917109489441	0.7419354915618896	0.7916666865348816	0.2666666805744171	949	1024	1024	1049	1440
7.079146493823309	7.079146493823313	0	0	2	30	-0.007336107005503547	0.5209630306102468	2858.3436103489607	2933.3436103489607	2933.3436103489607	2958.3436103489607	0.7916666865348816	0.6842105388641357	0.7419354915618896	0.8194444179534912	0.2666666805744171	990	1065	1065	1090	1440
7.09382370530313	7.093824100042831	0	0	2	30	-0.0072444436971680175	0.5287791005866502	2890.3504169023327	2965.3504169023327	2965.3504169023327	2990.3504169023327	0.7916666865348816	0.6917293071746826	0.7580645084381104	0.8333333134651184	0.2666666805744171	1077	1152	1152	1177	1440
7.110321851013396	7.110321851013396	0	0	2	30	-0.007132923872213658	0.5498120225565408	2976.4802323690346	3051.4802323690346	3051.4802323690346	3076.4802323690346	0.8333333134651184	0.6992481350898743	0.774193525314331	0.8611111044883728	0.2666666805744171	1166	1241	1241	1266	1440
7.133093594756279	7.133094384235676	0	0	2	30	-0.007001853198729022	0.5671558764339242	3047.5033139969196	3122.5033139969196	3122.5033139969196	3147.5033139969196	0.8333333134651184	0.7218044996261597	0.7903226017951965	0.9027777910232544	0.2666666805744171	1281	1356	1356	1381	1440
7.1433564321847065	7.1433564321847065	0	0	2	30	-0.006851590932319517	0.5782761741028999	3093.040932951375	3168.040932951375	3168.040932951375	3193.040932951375	0.8333333134651184	0.7293233275413513	0.8064516186714172	0.9305555820465088	0.2666666805744171	1372	1447	1447	1472	1440
7.160325107615911	7.160325107615911	0	0	2	30	-0.0066825489314127715	0.5919726179865954	3149.127870655108	3224.127870655108	3224.127870655108	3249.127870655108	0.8541666865348816	0.7368420958518982	0.8225806355476379	0.9444444179534912	0.2666666805744171	1467	1542	1542	1567	1440
7.177302467320487	7.177302862060188	0	0	2	30	-0.006495190528383305	0.5948288021108477	3160.823944643921	3235.823944643921	3235.823944643921	3260.823944643921	0.8541666865348816	0.7368420958518982	0.8225806355476379	0.9583333134651184	0.2666666805744171	1606	1681	1681	1706	1440
7.199193941535103	7.199194336274804	0	0	2	30	-0.006290029259590696	0.6034849403179035	3196.270830601815	3271.270830601815	3271.270830601815	3296.270830601815	0.8541666865348816	0.7443609237670898	0.8387096524238586	0.9722222089767456	0.2666666805744171	1693	1768	1768	1793	1440
7.212531801216983	7.212531801216983	0	0	2	30	-0.006067627457812124	0.6105729607618198	3225.296274319652	3300.296274319652	3300.296274319652	3325.296274319652	0.875	0.7518796920776367	0.8387096524238586	0.9722222089767456	0.2666666805744171	1746	1821	1821	1846	1440
7.227366908576311	7.2273673033160115	0	0	2	30	-0.005828594710927302	0.6193411207781256	3261.2018895864244	3336.2018895864244	3336.2018895864244	3361.2018895864244	0.875	0.7593985199928284	0.8548387289047241	0.9861111044883728	0.2666666805744171	1880	1955	1955	1980	1440
7.243409129934495	7.243409129934495	0	0	2	30	-0.005573586191080479	0.6223093122243881	3273.3566335588694	3348.3566335588694	3348.3566335588694	3373.3566335588694	0.875	0.7593985199928284	0.8548387289047241	1.0	0.2666666805744171	1938	2013	2013	2038	1440
7.2658504765495024	7.2658504765495024	0	0	2	30	-0.005303300858899131	0.6334295868873596	3318.8941583037376	3393.8941583037376	3393.8941583037376	3418.8941583037376	0.8958333134651184	0.7669172883033752	0.8709677457809448	1.0	0.2666666805744171	2012	2087	2087	2112	1440
7.279279126362098	7.279279915841496	0	0	2	30	-0.0050184795476914635	0.6353092938661575	3326.591558381915	3401.591558381915	3401.591558381915	3426.591558381915	0.8958333134651184	0.7744361162185669	0.8709677457809448	1.0	0.2666666805744171	2100	2175	2175	2200	1440
7.293624361755249	7.29362475649495	0	0	2	30	-0.004719902932873809	0.6353092938661575	3326.591558381915	3401.591558381915	3401.591558381915	3426.591558381915	0.8958333134651184	0.7744361162185669	0.8709677457809448	1.0	0.2666666805744171	2156	2231	2231	2256	1440
7.31052948409495	7.31052987883465	0	0	2	30	-0.004408389392193576	0.6353092938661575	3326.591558381915	3401.591558381915	3401.591558381915	3426.591558381915	0.8958333134651184	0.7744361162185669	0.8709677457809448	1.0	0.2666666805744171	2156	2231	2231	2256	1440
7.3326076701870875	7.332608064926784	0	0	2	30	-0.00408479276261273	0.6353092938661575	3326.591558381915	3401.591558381915	3401.591558381915	3426.591558381915	0.8958333134651184	0.7744361162185669	0.8709677457809448	1.0	0.2666666805744171	2202	2277	2277	2302	1440
7.343309063420854	7.3433094581605545	0	0	2	30	-0.003750000000000026	0.6353092938661575	3326.591558381915	3401.591558381915	3401.591558381915	3426.591558381915	0.8958333134651184	0.7744361162185669	0.8709677457809448	1.0	0.2666666805744171	2256	2331	2331	2356	1440
7.360291160001815	7.360291160001815	0	0	2	30	-0.0034049287480466253	0.6353092938661575	3326.591558381915	3401.591558381915	3401.591558381915	3426.591558381915	0.8958333134651184	0.7744361162185669	0.8709677457809448	1.0	0.2666666805744171	2319	2394	2394	2419	1440
7.377564969220174	7.377565758699571	0	0	2	30	-0.0030505248230685246	0.6393415480852127	3343.103639408946	3418.103639408946	3418.103639408946	3443.103639408946	0.8958333134651184	0.7744361162185669	0.8870967626571655	1.0	0.2666666805744171	2366	2441	2441	2466	1453
7.399304468650762	7.399304468650762	0	0	2	30	-0.002687759621589774	0.6393415480852127	3343.103639408946	3418.103639408946	3418.103639408946	3443.103639408946	0.8958333134651184	0.7744361162185669	0.8870967626571655	1.0	0.2666666805744171	2366	2441	2441	2466	1453
7.41256456461198	7.4125649593516805	0	0	2	30	-0.002317627457812126	0.6393415480852127	3343.103639408946	3418.103639408946	3418.103639408946	3443.103639408946	0.8958333134651184	0.7744361162185669	0.8870967626571655	1.0	0.2666666805744171	2417	2492	2492	2517	1453
7.427330592524026	7.427330592524026	0	0	2	30	-0.0019411428382689242	0.6374618411064148	3335.4062393307686	3410.4062393307686	3410.4062393307686	3435.4062393307686	0.8958333134651184	0.7669172883033752	0.8870967626571655	1.0	0.2666666805744171	2434	2509	2509	2534	1453
7.4435982102502045	7.443598604989905	0	0	2	30	-0.0015593376811332115	0.611629875396849	3229.6243397500966	3304.6243397500966	3304.6243397500966	3329.6243397500966	0.875	0.7368420958518982	0.8709677457809448	0.9583333134651184	0.2666666805744171	2481	2556	2556	2581	1440
7.465849292330404	7.465849687070104	0	0	2	30	-0.001173258487801746	0.5737011339515448	3074.306143531576	3149.306143531576	3149.306143531576	3174.306143531576	0.8541666865348816	0.7067669034004211	0.8387096524238586	0.875	0.2666666805744171	2509	2584	2584	2609	1440
7.479130704235359	7.479130704235359	0	0	2	30	-0.0007839634745074134	0.524676521892883	2873.550357151356	2948.550357151356	2948.550357151356	2973.550357151356	0.8333333134651184	0.6616541147232056	0.7903226017951965	0.7638888955116272	0.2666666805744171	2555	2630	2630	2655	1453
7.493431334042548	7.4934321235219485	0	0	2	30	-0.00039251967182208893	0.46937235690466395	2647.079801524599	2722.079801524599	2722.079801524599	2747.079801524599	0.7916666865348816	0.6015037298202515	0.7419354915618896	0.6527777910232544	0.2666666805744171	2622	2697	2697	2722	1453
7.510364877640562	7.510364877640562	0	0	2	30	-8.039065796791711e-18	0.4115480361806769	2410.289208159872	2485.289208159872	2485.289208159872	2510.289208159872	0.7291666865348816	0.5413534045219421	0.6935483813285828	0.5416666865348816	0.2666666805744171	2661	2736	2736	2761	1453
7.53263214404841	7.532632538788111	0	0	2	30	0.00039251967182207294	0.3471468566486271	2146.566377976128	2221.566377976128	2221.566377976128	2246.566377976128	0.6041666865348816	0.4887218177318573	0.6451612710952759	0.4583333432674408	0.2666666805744171	2718	2793	2793	2818	1453
7.543509591187831	7.543510380667229	0	0	2	30	0.0007839634745073974	0.26703603934216247	1818.5125811061553	1893.5125811061553	1893.5125811061553	1918.5125811061553	0.5416666865348816	0.37593984603881836	0.5161290168762207	0.2916666567325592	0.20000000298023224	2766	2841	2841	2866	1453
7.560541030231139	7.56054142497084	0	0	2	30	0.00117325848780173	0.22822849530272693	1659.595688264667	1734.595688264667	1734.595688264667	1759.595688264667	0.4791666567325592	0.3233082592487335	0.4677419364452362	0.2361111044883728	0.20000000298023224	2829	2904	2904	2929	1453
7.58587068722208	7.585871081961777	0	0	2	30	0.0015593376811331957	0.1955497804361539	1525.7763508860503	1600.7763508860503	1600.7763508860503	1625.7763508860503	0.4375	0.2631579041481018	0.4193548262119293	0.1944444477558136	0.20000000298023224	2858	2933	2933	2958	1453
7.593449689438543	7.59345008417824	0	0	2	30	0.0019411428382689084	0.16058206761850036	1382.5835668977588	1457.5835668977588	1457.5835668977588	1482.5835668977588	0.375	0.21804511547088623	0.35483869910240173	0.1388888955116272	0.20000000298023224	2890	2965	2965	2990	1453
7.612527853819994	7.612528248559695	0	0	2	30	0.0023176274578121103	0.13463093346405414	1276.3136725353015	1351.3136725353015	1351.3136725353015	1376.3136725353015	0.3333333432674408	0.17293232679367065	0.29032257199287415	0.1111111119389534	0.20000000298023224	2976	3051	3051	3076	1453
7.627285197458665	7.627285197458665	0	0	2	30	0.002687759621589759	0.10171093186864288	1141.5062660020926	1216.5062660020926	1216.5062660020926	1241.5062660020926	0.25	0.13533835113048553	0.25806450843811035	0.0833333358168602	0.20000000298023224	3047	3122	3122	3147	1453
7.643374392841	7.643374787580701	0	0	2	30	0.0030505248230685103	0.09100708967461968	1097.6740322175676	1172.6740322175676	1172.6740322175676	1197.6740322175676	0.2291666716337204	0.12030075490474701	0.20967741310596466	0.0694444477558136	0.13333334028720856	3093	3168	3168	3193	1453
7.665765212774566	7.665765212774566	0	0	2	30	0.0034049287480466114	0.07991121853551557	1052.2364399029361	1127.2364399029361	1127.2364399029361	1152.2364399029361	0.2083333283662796	0.10526315867900848	0.14516128599643707	0.0416666679084301	0.13333334028720856	3149	3224	3224	3249	1453
7.678539778906295	7.678539778906295	0	0	2	30	0.0037500000000000124	0.07991121853551557	1052.2364399029361	1127.2364399029361	1127.2364399029361	1152.2364399029361	0.2083333283662796	0.10526315867900848	0.14516128599643707	0.0416666679084301	0.13333334028720856	3160	3235	3235	3260	1453
7.693373307306828	7.693373307306828	0	0	2	30	0.004084792762612716	0.07282318691572835	1023.2109504199076	1098.2109504199075	1098.2109504199075	1123.2109504199075	0.1875	0.09774436056613922	0.14516128599643707	0.0416666679084301	0.13333334028720856	3196	3271	3271	3296	1453
7.710375140872731	7.710375535612428	0	0	2	30	0.004408389392193564	0.07265517616304018	1022.5229463876495	1097.5229463876494	1097.5229463876494	1122.5229463876494	0.1875	0.09774436056613922	0.12903225421905518	0.0416666679084301	0.13333334028720856	3225	3300	3300	3325	1453
7.73205977148519	7.732060560964587	0	0	2	30	0.004719902932873797	0.06500710868343418	991.204110058663	1066.204110058663	1066.204110058663	1091.204110058663	0.1666666716337204	0.09022556245326996	0.11290322244167328	0.02777777798473835	0.13333334028720856	3261	3336	3336	3361	1453
7.743370642813861	7.743370642813861	0	0	2	30	0.005018479547691453	0.06301540198926163	983.0480711460264	1058.0480711460264	1058.0480711460264	1083.0480711460264	0.1666666716337204	0.0827067643404007	0.09677419066429138	0.02777777798473835	0.13333334028720856	3273	3348	3348	3373	1453
7.760304186411876	7.760304186411876	0	0	2	30	0.005303300858899124	0.0629033948233064	982.5894018014396	1057.5894018014396	1057.5894018014396	1082.5894018014396	0.1666666716337204	0.0827067643404007	0.08064515888690948	0.02777777798473835	0.13333334028720856	3318	3393	3393	3418	1453
7.777671943678541	7.777672338418238	0	0	2	30	0.0055735861910804745	0.05553534156334082	952.4172237018806	1027.4172237018806	1027.4172237018806	1052.4172237018806	0.1458333283662796	0.07518796622753143	0.08064515888690948	0.013888888992369175	0.13333334028720856	3326	3401	3401	3426	1453
7.798772359536812	7.798772359536812	0	0	2	30	0.0058285947109273	0.053599640314791044	944.4905270890694	1019.4905270890694	1019.4905270890694	1044.4905270890692	0.1458333283662796	0.06766917556524277	0.06451612710952759	0.013888888992369175	0.20000000298023224	3326	3401	3401	3426	1453
7.812132719381523	7.812133508860921	0	0	2	30	0.006067627457812124	0.053599640314791044	944.4905270890694	1019.4905270890694	1019.4905270890694	1044.4905270890692	0.1458333283662796	0.06766917556524277	0.06451612710952759	0.013888888992369175	0.20000000298023224	3326	3401	3401	3426	1453
7.827473093555284	7.827474277774378	0	0	2	30	0.006290029259590699	0.053599640314791044	944.4905270890694	1019.4905270890694	1019.4905270890694	1044.4905270890692	0.1458333283662796	0.06766917556524277	0.06451612710952759	0.013888888992369175	0.20000000298023224	3326	3401	3401	3426	1453
7.843435577494311	7.843435972234008	0	0	2	30	0.006495190528383307	0.053599640314791044	944.4905270890694	1019.4905270890694	1019.4905270890694	1044.4905270890692	0.1458333283662796	0.06766917556524277	0.06451612710952759	0.013888888992369175	0.13333334028720856	3326	3401	3401	3426	1453
7.8654695527401834	7.8654695527401834	0	0	2	30	0.006682548931412777	0.05166393720359612	936.5638228487261	1011.5638228487261	1011.5638228487261	1036.5638228487262	0.1458333283662796	0.060150377452373505	0.04838709533214569	0.013888888992369175	0.20000000298023224	3326	3401	3401	3426	1453
7.878765570013993	7.878765570013993	0	0	2	30	0.006851590932319523	0.04645560511202622	915.2357029337473	990.2357029337473	990.2357029337473	1015.2357029337473	0.125	0.060150377452373505	0.04838709533214569	0.013888888992369175	0.13333334028720856	3343	3418	3418	3443	1453
7.893429360344054	7.893430149823452	0	0	2	30	0.007001853198729028	0.048391308223221144	923.1624071740906	998.1624071740906	998.1624071740906	1023.1624071740906	0.125	0.06766917556524277	0.06451612710952759	0.013888888992369175	0.13333334028720856	3343	3418	3418	3443	1453
7.910368430297851	7.910368825037551	0	0	2	30	0.007132923872213665	0.048335304640243534	922.9330725017973	997.9330725017973	997.9330725017973	1022.9330725017973	0.125	0.06766917556524277	0.04838709533214569	0.013888888992369175	0.20000000298023224	3343	3418	3418	3443	1453
7.932173061778737	7.932173851258135	0	0	2	30	0.0072444436971680235	0.048335304640243534	922.9330725017973	997.9330725017973	997.9330725017973	1022.9330725017973	0.125	0.06766917556524277	0.04838709533214569	0.013888888992369175	0.20000000298023224	3335	3410	3410	3435	1453
7.943410116783742	7.943410116783742	0	0	2	30	0.007336107005503552	0.04816729389131069	922.2450684849173	997.2450684849173	997.2450684849173	1022.2450684849173	0.125	0.06766917556524277	0.06451612710952759	0.0	0.20000000298023224	3229	3304	3304	3329	1453
7.960368528982777	7.960368528982777	0	0	2	30	0.007407662554463541	0.05004699155688286	929.9424304254353	1004.9424304254353	1004.9424304254353	1029.9424304254353	0.125	0.07518796622753143	0.06451612710952759	0.0	0.20000000298023224	3074	3149	3149	3174	1453
7.977326546442114	7.977326546442114	0	0	2	30	0.007458914215262055	0.05004699155688286	929.9424304254353	1004.9424304254353	1004.9424304254353	1029.9424304254353	0.125	0.07518796622753143	0.06451612710952759	0.0	0.13333334028720856	2873	2948	2948	2973	1453
7.998800780795126	7.9988011755348225	0	0	2	30	0.007489721510659307	0.05027100588879331	930.8597691146086	1005.8597691146086	1005.8597691146086	1030.8597691146085	0.125	0.07518796622753143	0.06451612710952759	0.013888888992369175	0.20000000298023224	2647	2722	2722	2747	1453
8.012092850671944	8.012092850671944	0	0	2	30	0.0075	0.04506267193457826	909.531641572098	984.531641572098	984.531641572098	1009.531641572098	0.1041666641831398	0.07518796622753143	0.06451612710952759	0.013888888992369175	0.13333334028720856	2410	2485	2485	2510	1453
8.027355855864748	8.027355855864748	0	0	2	30	0.007489721510659301	0.04506267193457826	909.531641572098	984.531641572098	984.531641572098	1009.531641572098	0.1041666641831398	0.07518796622753143	0.06451612710952759	0.013888888992369175	0.13333334028720856	2146	2221	2221	2246	1453
8.043370840183712	8.043371234923413	0	0	2	30	0.007458914215262044	0.04506267193457826	909.531641572098	984.531641572098	984.531641572098	1009.531641572098	0.1041666641831398	0.07518796622753143	0.06451612710952759	0.013888888992369175	0.20000000298023224	1818	1893	1893	1918	1440
8.065349551871758	8.065349946611455	0	0	2	30	0.007407662554463523	0.04511867551755587	909.7609762443913	984.7609762443913	984.7609762443913	1009.7609762443913	0.1041666641831398	0.07518796622753143	0.08064515888690948	0.013888888992369175	0.20000000298023224	1659	1734	1734	1759	1440
8.078903728908564	8.078904123648265	0	0	2	30	0.007336107005503528	0.04511867551755587	909.7609762443913	984.7609762443913	984.7609762443913	1009.7609762443913	0.1041666641831398	0.07518796622753143	0.08064515888690948	0.013888888992369175	0.20000000298023224	1525	1600	1600	1625	1440
8.093392254812372	8.093392649552069	0	0	2	30	0.007244443697167994	0.04511867551755587	909.7609762443913	984.7609762443913	984.7609762443913	1009.7609762443913	0.1041666641831398	0.07518796622753143	0.08064515888690948	0.013888888992369175	0.20000000298023224	1382	1457	1457	1482	1440
8.110540142066817	8.110540931546215	0	0	2	30	0.00713292387221363	0.04511867551755587	909.7609762443913	984.7609762443913	984.7609762443913	1009.7609762443913	0.1041666641831398	0.07518796622753143	0.08064515888690948	0.013888888992369175	0.13333334028720856	1276	1351	1351	1376	1440
8.132264246649154	8.132264641388854	0	0	2	30	0.007001853198728986	0.04517467910053349	909.9903109166846	984.9903109166846	984.9903109166846	1009.9903109166846	0.1041666641831398	0.07518796622753143	0.09677419066429138	0.013888888992369175	0.13333334028720856	1141	1216	1216	1241	1440
8.145427236644476	8.145427236644476	0	0	2	30	0.006851590932319475	0.04517467910053349	909.9903109166846	984.9903109166846	984.9903109166846	1009.9903109166846	0.1041666641831398	0.07518796622753143	0.09677419066429138	0.013888888992369175	0.20000000298023224	1097	1172	1172	1197	1426
8.160337344546573	8.160337344546573	0	0	2	30	0.006682548931412723	0.04511867551755587	909.7609762443913	984.7609762443913	984.7609762443913	1009.7609762443913	0.1041666641831398	0.07518796622753143	0.08064515888690948	0.013888888992369175	0.13333334028720856	1052	1127	1127	1152	1426
8.1774591789809	8.1774591789809	0	0	2	30	0.006495190528383249	0.04511867551755587	909.7609762443913	984.7609762443913	984.7609762443913	1009.7609762443913	0.1041666641831398	0.07518796622753143	0.08064515888690948	0.013888888992369175	0.13333334028720856	1052	1127	1127	1152	1426
8.19878578068657	8.198786570165968	0	0	2	30	0.006290029259590635	0.0470543786287508	917.6876804847345	992.6876804847345	992.6876804847345	1017.6876804847345	0.1041666641831398	0.0827067643404007	0.08064515888690948	0.013888888992369175	0.13333334028720856	1023	1098	1098	1123	1426
8.212818382238293	8.212818382238293	0	0	2	30	0.0060676274578120555	0.046998375045773186	917.4583458124412	992.4583458124412	992.4583458124412	1017.4583458124412	0.1041666641831398	0.0827067643404007	0.08064515888690948	0.013888888992369175	0.13333334028720856	1022	1097	1097	1122	1426
8.227359803261734	8.227359803261734	0	0	2	30	0.005828594710927226	0.046998375045773186	917.4583458124412	992.4583458124412	992.4583458124412	1017.4583458124412	0.1041666641831398	0.0827067643404007	0.08064515888690948	0.013888888992369175	0.20000000298023224	991	1066	1066	1091	1426
8.243375971799797	8.243376366539493	0	0	2	30	0.0055735861910803965	0.04511867551755587	909.7609762443913	984.7609762443913	984.7609762443913	1009.7609762443913	0.1041666641831398	0.07518796622753143	0.08064515888690948	0.013888888992369175	0.20000000298023224	983	1058	1058	1083	1426
8.265280867164172	8.26528165664357	0	0	2	30	0.005303300858899042	0.04511867551755587	909.7609762443913	984.7609762443913	984.7609762443913	1009.7609762443913	0.1041666641831398	0.07518796622753143	0.08064515888690948	0.013888888992369175	0.20000000298023224	982	1057	1057	1082	1426
8.27851885770226	8.27851885770226	0	0	2	30	0.005018479547691366	0.043238977851983704	902.0636143038732	977.0636143038732	977.0636143038732	1002.0636143038732	0.1041666641831398	0.06766917556524277	0.08064515888690948	0.013888888992369175	0.20000000298023224	952	1027	1027	1052	1426
8.293959101019809	8.293959495759509	0	0	2	30	0.004719902932873706	0.043182974269006094	901.83427963158	976.83427963158	976.83427963158	1001.83427963158	0.1041666641831398	0.06766917556524277	0.06451612710952759	0.013888888992369175	0.20000000298023224	944	1019	1019	1044	1426
8.310398825254655	8.310399219994355	0	0	2	30	0.004408389392193469	0.037974642177436194	880.5061597166012	955.5061597166012	955.5061597166012	980.5061597166012	0.0833333358168602	0.06766917556524277	0.06451612710952759	0.013888888992369175	0.20000000298023224	944	1019	1019	1044	1440
8.331965033957484	8.331965823436882	0	0	2	30	0.004084792762612619	0.03609494264921888	872.8087901485513	947.8087901485513	947.8087901485513	972.8087901485513	0.0833333358168602	0.060150377452373505	0.06451612710952759	0.013888888992369175	0.20000000298023224	944	1019	1019	1044	1440
8.345249209040329	8.345249209040329	0	0	2	30	0.0037499999999999114	0.03609494264921888	872.8087901485513	947.8087901485513	947.8087901485513	972.8087901485513	0.0833333358168602	0.060150377452373505	0.06451612710952759	0.013888888992369175	0.20000000298023224	944	1019	1019	1044	1426
8.360301817973681	8.360301817973681	0	0	2	30	0.0034049287480465078	0.03603893906624127	872.579455476258	947.579455476258	947.579455476258	972.579455476258	0.0833333358168602	0.060150377452373505	0.04838709533214569	0.013888888992369175	0.13333334028720856	936	1011	1011	1036	1440
8.37766878576095	8.37766918050065	0	0	2	30	0.003050524823068404	0.03421524312100156	865.1114205805014	940.1114205805014	940.1114205805014	965.1114205805014	0.0833333358168602	0.05263157933950424	0.032258063554763794	0.02777777798473835	0.20000000298023224	915	990	990	1015	1426
8.398827228354943	8.39882801783434	0	0	2	30	0.0026877596215896505	0.032167532843851404	856.7260469955716	931.7260469955716	931.7260469955716	956.7260469955716	0.0833333358168602	0.04511278122663498	0.016129031777381897	0.013888888992369175	0.20000000298023224	923	998	998	1023	1426
8.411978770899001	8.411979165638698	0	0	2	30	0.002317627457812	0.028352131135761738	841.1019770009443	916.1019770009443	916.1019770009443	941.1019770009443	0.0833333358168602	0.030075188726186752	0.0	0.013888888992369175	0.20000000298023224	922	997	997	1022	1440
8.42732861882553	8.42732861882553	0	0	2	30	0.0019411428382687965	0.028352131135761738	841.1019770009443	916.1019770009443	916.1019770009443	941.1019770009443	0.0833333358168602	0.030075188726186752	0.0	0.02777777798473835	0.20000000298023224	922	997	997	1022	1440
8.443402024619914	8.443402024619914	0	0	2	30	0.001559337681133082	0.03023182973265648	848.7993427552283	923.7993427552283	923.7993427552283	948.7993427552283	0.0833333358168602	0.03759398311376572	0.0	0.0416666679084301	0.20000000298023224	922	997	997	1022	1440
8.465316393737059	8.465316788476759	0	0	2	30	0.0011732584878016152	0.032111529260873795	856.4967123232782	931.4967123232782	931.4967123232782	956.4967123232782	0.0833333358168602	0.04511278122663498	0.0	0.0416666679084301	0.20000000298023224	929	1004	1004	1029	1440
8.4785062260319	8.478506620771597	0	0	2	30	0.0007839634745072818	0.03421524312100156	865.1114205805014	940.1114205805014	940.1114205805014	965.1114205805014	0.0833333358168602	0.05263157933950424	0.016129031777381897	0.0555555559694767	0.20000000298023224	929	1004	1004	1029	1426
8.493505939845619	8.493505939845619	0	0	2	30	0.0003925196718219568	0.0384226708412571	882.3408370949478	957.3408370949478	957.3408370949478	982.3408370949478	0.0833333358168602	0.06766917556524277	0.04838709533214569	0.0555555559694767	0.20000000298023224	930	1005	1005	1030	1440
8.510493562782361	8.510493957522062	0	0	2	30	-1.2426921205886656e-16	0.04761441445852693	919.9810272076678	994.9810272076678	994.9810272076678	1019.9810272076678	0.1041666641831398	0.0827067643404007	0.06451612710952759	0.0555555559694767	0.20000000298023224	909	984	984	1009	1426
8.532076745292237	8.532077534771634	0	0	2	30	-0.00039251967182220505	0.07298109191720203	1023.8575714009423	1098.8575714009423	1098.8575714009423	1123.8575714009423	0.1458333283662796	0.13533835113048553	0.12903225421905518	0.0833333358168602	0.20000000298023224	909	984	984	1009	1426
8.545282367175027	8.545282367175027	0	0	2	30	-0.000783963474507529	0.09214863301618659	1102.348652201284	1177.348652201284	1177.348652201284	1202.348652201284	0.1875	0.1654135286808014	0.16129031777381897	0.0972222238779068	0.20000000298023224	909	984	984	1009	1440
8.560352739394826	8.560352739394826	0	0	2	30	-0.0011732584878018542	0.12195686006578066	1224.4133419693717	1299.4133419693717	1299.4133419693717	1324.4133419693717	0.2708333432674408	0.19548872113227844	0.19354838132858276	0.1111111119389534	0.20000000298023224	909	984	984	1009	1440
8.577645496118723	8.577645496118723	0	0	2	30	-0.0015593376811333186	0.13636409398168325	1283.410964854993	1358.410964854993	1358.410964854993	1383.410964854993	0.2916666567325592	0.2255639135837555	0.22580644488334656	0.125	0.20000000298023224	909	984	984	1009	1440
8.598631832204049	8.59863222694375	0	0	2	30	-0.00194114283826903	0.14202761527244334	1306.6030845406553	1381.6030845406553	1381.6030845406553	1406.6030845406553	0.2916666567325592	0.24060150980949402	0.25806450843811035	0.1388888955116272	0.20000000298023224	909	984	984	1009	1440
8.612148508969472	8.612148903709173	0	0	2	30	-0.00231762745781223	0.16121958604743403	1385.1942048642422	1460.1942048642422	1460.1942048642422	1485.1942048642422	0.3333333432674408	0.2631579041481018	0.29032257199287415	0.1666666716337204	0.20000000298023224	909	984	984	1009	1426
8.627570989000578	8.627571383740278	0	0	2	30	-0.002687759621589876	0.1797395058203235	1461.0332763342249	1536.0332763342249	1536.0332763342249	1561.0332763342249	0.375	0.2857142984867096	0.32258063554763794	0.1805555522441864	0.20000000298023224	909	984	984	1009	1426
8.643848080479529	8.643848869958926	0	0	2	30	-0.003050524823068625	0.1932751052949484	1516.4615561828136	1591.4615561828136	1591.4615561828136	1616.4615561828136	0.3958333432674408	0.308270663022995	0.35483869910240173	0.1944444477558136	0.20000000298023224	909	984	984	1009	1440
8.66531915691495	8.66531915691495	0	0	2	30	-0.0034049287480467233	0.2319390499083105	1674.7904093745315	1749.7904093745315	1749.7904093745315	1774.7904093745315	0.4791666567325592	0.35338345170021057	0.4032258093357086	0.2361111044883728	0.20000000298023224	909	984	984	1009	1426
8.678621095284242	8.678621095284242	0	0	2	30	-0.0037500000000001204	0.2319390499083105	1674.7904093745315	1749.7904093745315	1749.7904093745315	1774.7904093745315	0.4791666567325592	0.35338345170021057	0.4032258093357086	0.2361111044883728	0.20000000298023224	909	984	984	1009	1426
8.693686730627658	8.693686730627658	0	0	2	30	-0.004084792762612822	0.2562976662924106	1774.5389434674214	1849.5389434674214	1849.5389434674214	1874.5389434674214	0.5	0.4060150384902954	0.4516128897666931	0.2638888955116272	0.20000000298023224	917	992	992	1017	1426
8.710338824820443	8.710338824820443	0	0	2	30	-0.004408389392193665	0.27095333771199304	1834.5539179306115	1909.5539179306115	1909.5539179306115	1934.5539179306115	0.5208333134651184	0.4285714328289032	0.4838709533214569	0.2777777910232544	0.20000000298023224	917	992	992	1017	1426
8.73220029881795	8.732201088297352	0	0	2	30	-0.004719902932873894	0.28465696051716805	1890.6702533178031	1965.6702533178031	1965.6702533178031	1990.6702533178031	0.5416666865348816	0.451127827167511	0.5	0.2916666567325592	0.20000000298023224	917	992	992	1017	1440
8.745432368260559	8.745432368260559	0	0	2	30	-0.005018479547691547	0.29970465928957024	1952.2905797907902	2027.2905797907902	2027.2905797907902	2052.29057979079	0.5625	0.4736842215061188	0.5322580933570862	0.3055555522441864	0.20000000298023224	909	984	984	1009	1440
8.760297475836996	8.760297475836996	0	0	2	30	-0.005303300858899213	0.31693649432191284	2022.854944248233	2097.854944248233	2097.854944248233	2122.854944248233	0.5833333134651184	0.49624061584472656	0.5645161271095276	0.3333333432674408	0.20000000298023224	909	984	984	1009	1440
8.777535758482465	8.777535758482465	0	0	2	30	-0.005573586191080559	0.336352467476841	2102.363354317664	2177.363354317664	2177.363354317664	2202.363354317664	0.625	0.518796980381012	0.5806451439857483	0.3472222089767456	0.20000000298023224	902	977	977	1002	1440
8.798897097281625	8.798897097281625	0	0	2	30	-0.005828594710927379	0.3524398170411587	2168.241050783545	2243.241050783545	2243.241050783545	2268.241050783545	0.625	0.548872172832489	0.6290322542190552	0.375	0.20000000298023224	901	976	976	1001	1440
8.81206600837243	8.81206600837243	0	0	2	30	-0.006067627457812198	0.36927963551601195	2237.2001074380687	2312.2001074380687	2312.2001074380687	2337.2001074380687	0.6458333134651184	0.5714285969734192	0.6451612710952759	0.4027777910232544	0.20000000298023224	880	955	955	980	1440
8.827349934769266	8.827350329508963	0	0	2	30	-0.006290029259590766	0.3863434697097454	2307.0765084614077	2382.0765084614077	2382.0765084614077	2407.0765084614077	0.6666666865348816	0.5939849615097046	0.6612903475761414	0.4305555522441864	0.2666666805744171	872	947	947	972	1440
8.843435182754611	8.843435577494311	0	0	2	30	-0.0064951905283833706	0.39939945826714185	2360.540781603946	2435.540781603946	2435.540781603946	2460.540781603946	0.6875	0.6090225577354431	0.6774193644523621	0.4444444477558136	0.20000000298023224	872	947	947	972	1440
8.865604158977465	8.865604553717166	0	0	2	30	-0.006682548931412833	0.4073591255733082	2393.135619222697	2468.135619222697	2468.135619222697	2493.135619222697	0.6875	0.6240601539611816	0.6935483813285828	0.4583333432674408	0.2666666805744171	872	947	947	972	1426
8.87861517418876	8.87861556892846	0	0	2	30	-0.006851590932319573	0.4283116251483934	2478.936104982671	2553.936104982671	2553.936104982671	2578.936104982671	0.7291666865348816	0.6390977501869202	0.7096773982048035	0.4861111044883728	0.2666666805744171	865	940	940	965	1440
8.89334449130882	8.89334449130882	0	0	2	30	-0.007001853198729073	0.4463519391780686	2552.8111909341906	2627.8111909341906	2627.8111909341906	2652.8111909341906	0.75	0.6541353464126587	0.7419354915618896	0.5138888955116272	0.2666666805744171	856	931	931	956	1440
8.910486457467783	8.91048724694718	0	0	2	30	-0.007132923872213704	0.4593275003535773	2605.946113947899	2680.946113947899	2680.946113947899	2705.946113947899	0.75	0.6766917109489441	0.7580645084381104	0.5416666865348816	0.2666666805744171	841	916	916	941	1440
8.9320881927435	8.932088982222897	0	0	2	30	-0.0072444436971680565	0.49448764604586426	2749.926910557814	2824.926910557814	2824.926910557814	2849.926910557814	0.7708333134651184	0.7142857313156128	0.8064516186714172	0.6111111044883728	0.2666666805744171	841	916	916	941	1440
8.945282367175025	8.945282367175025	0	0	2	30	-0.007336107005503578	0.5116319119476289	2820.1326794255406	2895.1326794255406	2895.1326794255406	2920.1326794255406	0.7916666865348816	0.7293233275413513	0.8225806355476379	0.6388888955116272	0.2666666805744171	848	923	923	948	1440
8.960619583431196	8.960619978170897	0	0	2	30	-0.007407662554463561	0.5319123648601085	2903.1811341021444	2978.1811341021444	2978.1811341021444	3003.1811341021444	0.8125	0.7443609237670898	0.8387096524238586	0.6805555820465088	0.2666666805744171	856	931	931	956	1440
8.977309572635065	8.977309572635065	0	0	2	30	-0.007458914215262068	0.5544085292192342	2995.3029271527644	3070.3029271527644	3070.3029271527644	3095.3029271527644	0.8333333134651184	0.7669172883033752	0.8548387289047241	0.7222222089767456	0.2666666805744171	865	940	940	965	1440
8.99866656929754	8.99866656929754	0	0	2	30	-0.007489721510659314	0.572336845099926	3068.719380684197	3143.719380684197	3143.719380684197	3168.719380684197	0.8541666865348816	0.7819548845291138	0.8709677457809448	0.75	0.3333333432674408	882	957	957	982	1440
9.01209442963074	9.012094429630743	0	0	2	30	-0.0075	0.588609468231919	3135.355772409708	3210.355772409708	3210.355772409708	3235.355772409708	0.875	0.7894737124443054	0.8870967626571655	0.7777777910232544	0.3333333432674408	919	994	994	1019	1440
9.02731638189487	9.027316776634567	0	0	2	30	-0.007489721510659294	0.5998977623265702	3181.581336727305	3256.581336727305	3256.581336727305	3281.581336727305	0.875	0.7969924807548523	0.9032257795333862	0.8055555820465088	0.3333333432674408	1023	1098	1098	1123	1440
9.043359787472145	9.043360182211845	0	0	2	30	-0.00745891421526203	0.6049136430639308	3202.1213683467968	3277.1213683467968	3277.1213683467968	3302.1213683467968	0.875	0.8045112490653992	0.9032257795333862	0.8194444179534912	0.3333333432674408	1102	1177	1177	1202	1440
9.065315998997363	9.065315998997363	0	0	2	30	-0.007407662554463503	0.6353623438626528	3326.808798117563	3401.808798117563	3401.808798117563	3426.808798117563	0.8958333134651184	0.8270676732063293	0.9354838728904724	0.875	0.3333333432674408	1224	1299	1299	1324	1440
9.078570963342496	9.0785709633425	0	0	2	30	-0.007336107005503502	0.6353623438626528	3326.808798117563	3401.808798117563	3401.808798117563	3426.808798117563	0.8958333134651184	0.8270676732063293	0.9354838728904724	0.875	0.3333333432674408	1283	1358	1358	1383	1440
9.093461728999355	9.093462518478752	0	0	2	30	-0.007244443697167961	0.6456985886485773	3369.1357205159243	3444.1357205159243	3444.1357205159243	3469.1357205159243	0.9166666865348816	0.8345864415168762	0.9354838728904724	0.8888888955116272	0.3333333432674408	1306	1381	1381	1406	1440
9.110318298356106	9.110318298356106	0	0	2	30	-0.007132923872213591	0.6544667346249451	3405.0412782891503	3480.0412782891503	3480.0412782891503	3505.0412782891503	0.9166666865348816	0.8421052694320679	0.9516128897666931	0.9027777910232544	0.3333333432674408	1385	1460	1460	1485	1440
9.13221411470741	9.132214904186807	0	0	2	30	-0.007001853198728941	0.6577709476233169	3418.5720305174827	3493.5720305174827	3493.5720305174827	3518.5720305174827	0.9166666865348816	0.8421052694320679	0.9516128897666931	0.9166666865348816	0.3333333432674408	1461	1536	1536	1561	1440
9.14524249846545	9.145242893205147	0	0	2	30	-0.006851590932319425	0.6577709476233169	3418.5720305174827	3493.5720305174827	3493.5720305174827	3518.5720305174827	0.9166666865348816	0.8421052694320679	0.9516128897666931	0.9166666865348816	0.3333333432674408	1516	1591	1591	1616	1440
9.160388660707412	9.160388660707412	0	0	2	30	-0.006682548931412667	0.6629792759895965	3439.9001351773977	3514.9001351773977	3514.9001351773977	3539.9001351773977	0.9375	0.8421052694320679	0.9516128897666931	0.9166666865348816	0.3333333432674408	1674	1749	1749	1774	1440
9.17731194107326	9.177312335812957	0	0	2	30	-0.006495190528383187	0.6662834889879683	3453.43088740573	3528.43088740573	3528.43088740573	3553.43088740573	0.9375	0.8421052694320679	0.9516128897666931	0.9305555820465088	0.3333333432674408	1674	1749	1749	1774	1440
9.198627490067363	9.198627490067363	0	0	2	30	-0.006290029259590567	0.668163181065605	3461.1282264636525	3536.1282264636525	3536.1282264636525	3561.1282264636525	0.9375	0.8496240377426147	0.9516128897666931	0.9305555820465088	0.3333333432674408	1774	1849	1849	1874	1440
9.212104298123212	9.212104692862908	0	0	2	30	-0.006067627457811982	0.6648589680672332	3447.59747423532	3522.59747423532	3522.59747423532	3547.59747423532	0.9375	0.8496240377426147	0.9516128897666931	0.9166666865348816	0.3333333432674408	1834	1909	1909	1934	1440
9.22731322397728	9.22731322397728	0	0	2	30	-0.005828594710927147	0.654155126455704	3403.7652428361075	3478.7652428361075	3478.7652428361075	3503.7652428361075	0.9375	0.8345864415168762	0.9354838728904724	0.9027777910232544	0.3333333432674408	1890	1965	1965	1990	1440
9.243418603687264	9.243419393166661	0	0	2	30	-0.005573586191080312	0.6489467980894243	3382.4371381761925	3457.4371381761925	3457.4371381761925	3482.4371381761925	0.9166666865348816	0.8345864415168762	0.9354838728904724	0.9027777910232544	0.3333333432674408	1952	2027	2027	2052	1440
9.265291919875736	9.265292314615436	0	0	2	30	-0.005303300858898952	0.6438188965709406	3361.438381458002	3436.438381458002	3436.438381458002	3461.438381458002	0.9166666865348816	0.8270676732063293	0.9354838728904724	0.8888888955116272	0.3333333432674408	2022	2097	2097	2122	1440
9.278577279177679	9.278577279177679	0	0	2	30	-0.005018479547691274	0.6438188965709406	3361.438381458002	3436.438381458002	3436.438381458002	3461.438381458002	0.9166666865348816	0.8270676732063293	0.9354838728904724	0.8888888955116272	0.3333333432674408	2102	2177	2177	2202	1440
9.293406860181225	9.293407254920925	0	0	2	30	-0.004719902932873609	0.6405706871300936	3348.136963797733	3423.136963797733	3423.136963797733	3448.136963797733	0.9166666865348816	0.8270676732063293	0.9354838728904724	0.875	0.3333333432674408	2168	2243	2243	2268	1440
9.31044579927881	9.31044579927881	0	0	2	30	-0.004408389392193368	0.6405706871300936	3348.136963797733	3423.136963797733	3423.136963797733	3448.136963797733	0.9166666865348816	0.8270676732063293	0.9354838728904724	0.875	0.3333333432674408	2237	2312	2312	2337	1440
9.331983981463026	9.331984376202723	0	0	2	30	-0.004084792762612514	0.6405706871300936	3348.136963797733	3423.136963797733	3423.136963797733	3448.136963797733	0.9166666865348816	0.8270676732063293	0.9354838728904724	0.875	0.3333333432674408	2307	2382	2382	2407	1453
9.345287104051412	9.345287498791109	0	0	2	30	-0.0037499999999998025	0.6405706871300936	3348.136963797733	3423.136963797733	3423.136963797733	3448.136963797733	0.9166666865348816	0.8270676732063293	0.9354838728904724	0.875	0.2666666805744171	2360	2435	2435	2460	1440
9.360377607995847	9.360378002735548	0	0	2	30	-0.003404928748046396	0.6405706871300936	3348.136963797733	3423.136963797733	3423.136963797733	3448.136963797733	0.9166666865348816	0.8270676732063293	0.9354838728904724	0.875	0.3333333432674408	2393	2468	2468	2493	1453
9.377304046279281	9.377304441018982	0	0	2	30	-0.003050524823068289	0.6386909801512957	3340.4395637195557	3415.4395637195557	3415.4395637195557	3440.4395637195557	0.9166666865348816	0.8195488452911377	0.9354838728904724	0.875	0.3333333432674408	2478	2553	2553	2578	1453
9.398622358451277	9.398622358451277	0	0	2	30	-0.002687759621589533	0.6405706871300936	3348.136963797733	3423.136963797733	3423.136963797733	3448.136963797733	0.9166666865348816	0.8270676732063293	0.9354838728904724	0.875	0.3333333432674408	2552	2627	2627	2652	1453
9.411957454955267	9.411958244434665	0	0	2	30	-0.0023176274578118805	0.6405706871300936	3348.136963797733	3423.136963797733	3423.136963797733	3448.136963797733	0.9166666865348816	0.8270676732063293	0.9354838728904724	0.875	0.2666666805744171	2605	2680	2680	2705	1453
9.427334934660713	9.42733532940041	0	0	2	30	-0.0019411428382686748	0.6405706871300936	3348.136963797733	3423.136963797733	3423.136963797733	3448.136963797733	0.9166666865348816	0.8270676732063293	0.9354838728904724	0.875	0.3333333432674408	2749	2824	2824	2849	1453
9.443400050921422	9.44340044566112	0	0	2	30	-0.0015593376811329591	0.6405706871300936	3348.136963797733	3423.136963797733	3423.136963797733	3448.136963797733	0.9166666865348816	0.8270676732063293	0.9354838728904724	0.875	0.3333333432674408	2820	2895	2895	2920	1453
9.465299419930012	9.465299419930012	0	0	2	30	-0.0011732584878014912	0.6354427707104486	3327.138146059287	3402.138146059287	3402.138146059287	3427.138146059287	0.9166666865348816	0.8195488452911377	0.9354838728904724	0.8611111044883728	0.3333333432674408	2903	2978	2978	3003	1453
9.47853464729021	9.478535042029911	0	0	2	30	-0.0007839634745071568	0.6354427707104486	3327.138146059287	3402.138146059287	3402.138146059287	3427.138146059287	0.9166666865348816	0.8195488452911377	0.9354838728904724	0.8611111044883728	0.3333333432674408	2995	3070	3070	3095	1453
9.493569098197423	9.493571071895914	0	0	2	30	-0.0003925196718218313	0.6268986538653412	3292.149987578572	3367.149987578572	3367.149987578572	3392.149987578572	0.9166666865348816	0.8120300769805908	0.9193548560142517	0.8472222089767456	0.3333333432674408	3068	3143	3143	3168	1466
9.51033921956014	9.51033921956014	0	0	2	30	2.499161517667739e-16	0.621826741003221	3271.38050440819	3346.38050440819	3346.38050440819	3371.38050440819	0.9166666865348816	0.8045112490653992	0.9193548560142517	0.8333333134651184	0.3333333432674408	3135	3210	3210	3235	1466
9.531914507276039	9.531914507276039	0	0	2	30	0.00039251967182233054	0.5734813480260765	3073.4061201667832	3148.4061201667832	3148.4061201667832	3173.4061201667832	0.8541666865348816	0.7744361162185669	0.8709677457809448	0.7638888955116272	0.2666666805744171	3181	3256	3256	3281	1466
9.545273288161955	9.545273288161955	0	0	2	30	0.0007839634745076539	0.5395848633768203	2934.6000155280794	3009.6000155280794	3009.6000155280794	3034.6000155280794	0.8541666865348816	0.7443609237670898	0.8225806355476379	0.6805555820465088	0.2666666805744171	3202	3277	3277	3302	1466
9.560299054795792	9.560299054795792	0	0	2	30	0.0011732584878019847	0.49352842561339827	2745.998902886866	2820.998902886866	2820.998902886866	2845.998902886866	0.8125	0.6992481350898743	0.774193525314331	0.5972222089767456	0.2666666805744171	3326	3401	3401	3426	1466
9.577632469708664	9.577632469708664	0	0	2	30	0.001559337681133448	0.44780086848791356	2558.7445564580057	2633.7445564580057	2633.7445564580057	2658.7445564580057	0.7708333134651184	0.6390977501869202	0.7419354915618896	0.5138888955116272	0.2666666805744171	3326	3401	3401	3426	1466
9.599171046632573	9.599171836111971	0	0	2	30	0.0019411428382691577	0.3673296142369509	2229.214770300314	2304.214770300314	2304.214770300314	2329.214770300314	0.6875	0.5338345766067505	0.6612903475761414	0.375	0.2666666805744171	3369	3444	3444	3469	1466
9.610303890357102	9.610304285096799	0	0	2	30	0.0023176274578123562	0.3673296142369509	2229.214770300314	2304.214770300314	2304.214770300314	2329.214770300314	0.6875	0.5338345766067505	0.6612903475761414	0.375	0.2666666805744171	3405	3480	3480	3505	1466
9.627364540138121	9.627364934877818	0	0	2	30	0.0026877596215899996	0.31696091684442695	2022.9549544779284	2097.9549544779284	2097.9549544779284	2122.9549544779284	0.5833333134651184	0.4887218177318573	0.6129032373428345	0.3194444477558136	0.2666666805744171	3418	3493	3493	3518	1466
9.64338426133347	9.64338465607317	0	0	2	30	0.0030505248230687457	0.25385076738893986	1764.5188924577087	1839.5188924577087	1839.5188924577087	1864.5188924577087	0.5208333134651184	0.3834586441516876	0.5	0.2222222238779068	0.2666666805744171	3418	3493	3493	3518	1466
9.66523547209881	9.665235866838511	0	0	2	30	0.0034049287480468413	0.21318795889162034	1598.0046916611855	1673.0046916611855	1673.0046916611855	1698.0046916611855	0.4583333432674408	0.31578946113586426	0.4354838728904724	0.1805555522441864	0.2666666805744171	3439	3514	3514	3539	1466
9.678502278634912	9.678502278634912	0	0	2	30	0.0037500000000002353	0.1828613863276538	1473.8173770117423	1548.8173770117423	1548.8173770117423	1573.8173770117423	0.4166666567325592	0.25563910603523254	0.3870967626571655	0.1527777761220932	0.20000000298023224	3453	3528	3528	3553	1466
9.693336201775146	9.693336201775146	0	0	2	30	0.004084792762612933	0.1593499882146716	1377.5382017390803	1452.5382017390803	1452.5382017390803	1477.5382017390803	0.375	0.21804511547088623	0.35483869910240173	0.125	0.20000000298023224	3461	3536	3536	3561	1466
9.710303692987253	9.710303692987253	0	0	2	30	0.004408389392193772	0.1369586620700135	1285.8457211767054	1360.8457211767054	1360.8457211767054	1385.8457211767054	0.3333333432674408	0.18045112490653992	0.30645161867141724	0.1111111119389534	0.20000000298023224	3447	3522	3522	3547	1466
9.732090955921393	9.73209174540079	0	0	2	30	0.0047199029328739974	0.10580634901560443	1158.2769992189	1233.2769992189	1233.2769992189	1258.2769992189	0.25	0.15037593245506287	0.27419355511665344	0.0833333358168602	0.20000000298023224	3403	3478	3478	3503	1466
9.743438143302352	9.743438538042053	0	0	2	30	0.005018479547691645	0.09072707174846562	1096.5273588099667	1171.5273588099667	1171.5273588099667	1196.5273588099667	0.2291666716337204	0.12030075490474701	0.19354838132858276	0.0694444477558136	0.20000000298023224	3382	3457	3457	3482	1466
9.76036418684609	9.76036418684609	0	0	2	30	0.005303300858899306	0.08274297894055431	1063.83249876157	1138.83249876157	1138.83249876157	1163.83249876157	0.2083333283662796	0.11278195679187775	0.17741934955120087	0.0555555559694767	0.20000000298023224	3361	3436	3436	3461	1466
9.777400757505482	9.777400757505482	0	0	2	30	0.005573586191080647	0.0770866181851635	1040.6697014682445	1115.6697014682445	1115.6697014682445	1140.6697014682445	0.1875	0.11278195679187775	0.14516128599643707	0.0555555559694767	0.20000000298023224	3361	3436	3436	3461	1466
9.79856354223616	9.79856354223616	0	0	2	30	0.005828594710927462	0.07282318691572835	1023.2109504199076	1098.2109504199075	1098.2109504199075	1123.2109504199075	0.1875	0.09774436056613922	0.14516128599643707	0.0416666679084301	0.20000000298023224	3348	3423	3423	3448	1466
9.811873770139126	9.811874559618524	0	0	2	30	0.006067627457812276	0.06744684407147028	1001.1948264726708	1076.1948264726707	1076.1948264726707	1101.1948264726707	0.1666666716337204	0.09774436056613922	0.12903225421905518	0.0416666679084301	0.20000000298023224	3348	3423	3423	3448	1466
9.827338487318002	9.827338487318002	0	0	2	30	0.006290029259590839	0.06539913379056479	992.8094528723628	1067.8094528723627	1067.8094528723627	1092.8094528723627	0.1666666716337204	0.09022556245326996	0.11290322244167328	0.0416666679084301	0.20000000298023224	3348	3423	3423	3448	1466
9.843388998209857	9.843389392949554	0	0	2	30	0.0064951905283834365	0.06539913379056479	992.8094528723628	1067.8094528723627	1067.8094528723627	1092.8094528723627	0.1666666716337204	0.09022556245326996	0.11290322244167328	0.0416666679084301	0.13333334028720856	3348	3423	3423	3448	1453
9.865227972044536	9.865227972044536	0	0	2	30	0.006682548931412893	0.05780706617240143	961.7199359759838	1036.7199359759838	1036.7199359759838	1061.7199359759838	0.1458333283662796	0.0827067643404007	0.09677419066429138	0.02777777798473835	0.13333334028720856	3348	3423	3423	3448	1466
9.878527147235936	9.878527541975632	0	0	2	30	0.006851590932319628	0.05780706617240143	961.7199359759838	1036.7199359759838	1036.7199359759838	1061.7199359759838	0.1458333283662796	0.0827067643404007	0.09677419066429138	0.02777777798473835	0.13333334028720856	3340	3415	3415	3440	1466
9.893623177536153	9.89362396701555	0	0	2	30	0.0070018531987291206	0.057695059006446205	961.2612666313972	1036.2612666313971	1036.2612666313971	1061.2612666313971	0.1458333283662796	0.0827067643404007	0.08064515888690948	0.02777777798473835	0.20000000298023224	3348	3423	3423	3448	1466
9.910279219125929	9.910279219125929	0	0	2	30	0.007132923872213745	0.057695059006446205	961.2612666313972	1036.2612666313971	1036.2612666313971	1061.2612666313971	0.1458333283662796	0.0827067643404007	0.08064515888690948	0.02777777798473835	0.20000000298023224	3348	3423	3423	3448	1453
9.931868322731283	9.931868322731283	0	0	2	30	0.007244443697168091	0.05758305184049098	960.8025972868106	1035.8025972868106	1035.8025972868106	1060.8025972868106	0.1458333283662796	0.0827067643404007	0.06451612710952759	0.02777777798473835	0.20000000298023224	3348	3423	3423	3448	1466
9.945176971675455	9.945176971675455	0	0	2	30	0.007336107005503606	0.05049502022070376	931.777107803782	1006.777107803782	1006.777107803782	1031.777107803782	0.125	0.07518796622753143	0.06451612710952759	0.02777777798473835	0.20000000298023224	3348	3423	3423	3448	1466
9.960607346500534	9.960608135979932	0	0	2	30	0.007407662554463582	0.052150705417010626	938.5571386826585	1013.5571386826585	1013.5571386826585	1038.5571386826584	0.125	0.0827067643404007	0.06451612710952759	0.013888888992369175	0.20000000298023224	3327	3402	3402	3427	1466
9.977577600890534	9.97757799563023	0	0	2	30	0.007458914215262083	0.052094701834033016	938.3278040103652	1013.3278040103652	1013.3278040103652	1038.3278040103653	0.125	0.0827067643404007	0.04838709533214569	0.013888888992369175	0.20000000298023224	3327	3402	3402	3427	1466
9.998593542453268	9.998593937192968	0	0	2	30	0.00748972151065932	0.052150705417010626	938.5571386826585	1013.5571386826585	1013.5571386826585	1038.5571386826584	0.125	0.0827067643404007	0.06451612710952759	0.013888888992369175	0.20000000298023224	3292	3367	3367	3392	1466
10.012032060758333	10.012033244977431	0	0	2	30	0.0075	0.052150705417010626	938.5571386826585	1013.5571386826585	1013.5571386826585	1038.5571386826584	0.125	0.0827067643404007	0.06451612710952759	0.013888888992369175	0.13333334028720856	3271	3346	3346	3371	1466
10.02732309246975	10.027323487209447	0	0	2	30	0.007489721510659287	0.052150705417010626	938.5571386826585	1013.5571386826585	1013.5571386826585	1038.5571386826584	0.125	0.0827067643404007	0.06451612710952759	0.013888888992369175	0.20000000298023224	3073	3148	3148	3173	1453
10.043450577602865	10.043450972342562	0	0	2	30	0.007458914215262016	0.052094701834033016	938.3278040103652	1013.3278040103652	1013.3278040103652	1038.3278040103653	0.125	0.0827067643404007	0.04838709533214569	0.013888888992369175	0.13333334028720856	2934	3009	3009	3034	1453
10.06536139406272	10.06536178880242	0	0	2	30	0.007407662554463482	0.05403040494522794	946.2545082507085	1021.2545082507085	1021.2545082507085	1046.2545082507083	0.125	0.09022556245326996	0.06451612710952759	0.013888888992369175	0.20000000298023224	2745	2820	2820	2845	1453
10.078497147018826	10.078497147018826	0	0	2	30	0.007336107005503474	0.04882207099101289	924.9263807081978	999.9263807081978	999.9263807081978	1024.9263807081977	0.1041666641831398	0.09022556245326996	0.06451612710952759	0.013888888992369175	0.13333334028720856	2558	2633	2633	2658	1453
10.093815810509156	10.093815810509156	0	0	2	30	0.007244443697167927	0.05403040494522794	946.2545082507085	1021.2545082507085	1021.2545082507085	1046.2545082507083	0.125	0.09022556245326996	0.06451612710952759	0.013888888992369175	0.13333334028720856	2229	2304	2304	2329	1453
10.110383825146105	10.110383825146105	0	0	2	30	0.00713292387221355	0.05070177051923021	932.6237502762477	1007.6237502762477	1007.6237502762477	1032.6237502762476	0.1041666641831398	0.09774436056613922	0.06451612710952759	0.013888888992369175	0.13333334028720856	2229	2304	2304	2329	1453
10.131929112644894	10.131929507384594	0	0	2	30	0.007001853198728894	0.05070177051923021	932.6237502762477	1007.6237502762477	1007.6237502762477	1032.6237502762476	0.1041666641831398	0.09774436056613922	0.06451612710952759	0.013888888992369175	0.13333334028720856	2022	2097	2097	2122	1453
10.145156839950815	10.145156839950815	0	0	2	30	0.00685159093231937	0.05235745571553707	939.4037811551243	1014.4037811551243	1014.4037811551243	1039.4037811551243	0.1041666641831398	0.10526315867900848	0.06451612710952759	0.0	0.13333334028720856	1764	1839	1839	1864	1453
10.160499977302468	10.160500766781865	0	0	2	30	0.006682548931412607	0.05258147004744752	940.3211198442976	1015.3211198442976	1015.3211198442976	1040.3211198442975	0.1041666641831398	0.10526315867900848	0.06451612710952759	0.013888888992369175	0.13333334028720856	1598	1673	1673	1698	1453
10.177349441344642	10.177349441344642	0	0	2	30	0.00649519052838312	0.05258147004744752	940.3211198442976	1015.3211198442976	1015.3211198442976	1040.3211198442975	0.1041666641831398	0.10526315867900848	0.06451612710952759	0.013888888992369175	0.13333334028720856	1473	1548	1548	1573	1440
10.198659463982963	10.198659858722664	0	0	2	30	0.006290029259590495	0.05258147004744752	940.3211198442976	1015.3211198442976	1015.3211198442976	1040.3211198442975	0.1041666641831398	0.10526315867900848	0.06451612710952759	0.013888888992369175	0.13333334028720856	1377	1452	1452	1477	1440
10.212716144656309	10.212716539396009	0	0	2	30	0.006067627457811904	0.05258147004744752	940.3211198442976	1015.3211198442976	1015.3211198442976	1040.3211198442975	0.1041666641831398	0.10526315867900848	0.06451612710952759	0.013888888992369175	0.13333334028720856	1285	1360	1360	1385	1440
10.227339276797398	10.227339671537099	0	0	2	30	0.005828594710927064	0.05258147004744752	940.3211198442976	1015.3211198442976	1015.3211198442976	1040.3211198442975	0.1041666641831398	0.10526315867900848	0.06451612710952759	0.013888888992369175	0.13333334028720856	1158	1233	1233	1258	1440
10.243422156344554	10.243422551084251	0	0	2	30	0.005573586191080225	0.05263747363042513	940.5504545165909	1015.5504545165909	1015.5504545165909	1040.550454516591	0.1041666641831398	0.10526315867900848	0.08064515888690948	0.013888888992369175	0.13333334028720856	1096	1171	1171	1196	1440
10.265310867381277	10.265310867381277	0	0	2	30	0.0053033008588988595	0.05263747363042513	940.5504545165909	1015.5504545165909	1015.5504545165909	1040.550454516591	0.1041666641831398	0.10526315867900848	0.08064515888690948	0.013888888992369175	0.13333334028720856	1063	1138	1138	1163	1440
10.278542542084185	10.278543331563583	0	0	2	30	0.005018479547691176	0.05263747363042513	940.5504545165909	1015.5504545165909	1015.5504545165909	1040.550454516591	0.1041666641831398	0.10526315867900848	0.08064515888690948	0.013888888992369175	0.13333334028720856	1040	1115	1115	1140	1440
10.293359096677673	10.293359491417373	0	0	2	30	0.0047199029328735065	0.05263747363042513	940.5504545165909	1015.5504545165909	1015.5504545165909	1040.550454516591	0.1041666641831398	0.10526315867900848	0.08064515888690948	0.013888888992369175	0.13333334028720856	1023	1098	1098	1123	1440
10.310556721134166	10.310557115873866	0	0	2	30	0.00440838939219326	0.05263747363042513	940.5504545165909	1015.5504545165909	1015.5504545165909	1040.550454516591	0.1041666641831398	0.10526315867900848	0.08064515888690948	0.013888888992369175	0.13333334028720856	1001	1076	1076	1101	1440
10.332077534771635	10.332077929511332	0	0	2	30	0.004084792762612402	0.05263747363042513	940.5504545165909	1015.5504545165909	1015.5504545165909	1040.550454516591	0.1041666641831398	0.10526315867900848	0.08064515888690948	0.013888888992369175	0.13333334028720856	992	1067	1067	1092	1440
10.345345920266528	10.345345920266528	0	0	2	30	0.003749999999999688	0.05263747363042513	940.5504545165909	1015.5504545165909	1015.5504545165909	1040.550454516591	0.1041666641831398	0.10526315867900848	0.08064515888690948	0.013888888992369175	0.13333334028720856	992	1067	1067	1092	1426
10.360290370522417	10.360290370522417	0	0	2	30	0.003404928748046278	0.05263747363042513	940.5504545165909	1015.5504545165909	1015.5504545165909	1040.550454516591	0.1041666641831398	0.10526315867900848	0.08064515888690948	0.013888888992369175	0.13333334028720856	961	1036	1036	1061	1426
10.377307204196871	10.377307204196875	0	0	2	30	0.0030505248230681685	0.05263747363042513	940.5504545165909	1015.5504545165909	1015.5504545165909	1040.550454516591	0.1041666641831398	0.10526315867900848	0.08064515888690948	0.013888888992369175	0.13333334028720856	961	1036	1036	1061	1426
10.398678806228205	10.398678806228205	0	0	2	30	0.00268775962158941	0.05263747363042513	940.5504545165909	1015.5504545165909	1015.5504545165909	1040.550454516591	0.1041666641831398	0.10526315867900848	0.08064515888690948	0.013888888992369175	0.13333334028720856	961	1036	1036	1061	1440
10.411935349532136	10.411935349532136	0	0	2	30	0.0023176274578117547	0.05075777410220782	932.853084948541	1007.853084948541	1007.853084948541	1032.853084948541	0.1041666641831398	0.09774436056613922	0.08064515888690948	0.013888888992369175	0.13333334028720856	961	1036	1036	1061	1440
10.427350329508965	10.427350329508965	0	0	2	30	0.0019411428382685471	0.05075777410220782	932.853084948541	1007.853084948541	1007.853084948541	1032.853084948541	0.1041666641831398	0.09774436056613922	0.08064515888690948	0.013888888992369175	0.13333334028720856	960	1035	1035	1060	1440
10.443333339912328	10.443333734652029	0	0	2	30	0.0015593376811328297	0.05075777410220782	932.853084948541	1007.853084948541	1007.853084948541	1032.853084948541	0.1041666641831398	0.09774436056613922	0.08064515888690948	0.013888888992369175	0.13333334028720856	931	1006	1006	1031	1440
10.465316393737059	10.465316788476759	0	0	2	30	0.0011732584878013604	0.05070177051923021	932.6237502762477	1007.6237502762477	1007.6237502762477	1032.6237502762476	0.1041666641831398	0.09774436056613922	0.06451612710952759	0.013888888992369175	0.13333334028720856	938	1013	1013	1038	1440
10.478530305153523	10.478530699893223	0	0	2	30	0.0007839634745070253	0.05070177051923021	932.6237502762477	1007.6237502762477	1007.6237502762477	1032.6237502762476	0.1041666641831398	0.09774436056613922	0.06451612710952759	0.013888888992369175	0.13333334028720856	938	1013	1013	1038	1440
10.493564756060735	10.493565150800436	0	0	2	30	0.00039251967182169927	0.04876606740803528	924.6970460359045	999.6970460359045	999.6970460359045	1024.6970460359046	0.1041666641831398	0.09022556245326996	0.04838709533214569	0.013888888992369175	0.13333334028720856	938	1013	1013	1038	1440
10.510579221296997	10.510580010776394	0	0	2	30	-3.8222442962243216e-16	0.04355773531646538	903.3689261209257	978.3689261209257	978.3689261209257	1003.3689261209257	0.0833333358168602	0.09022556245326996	0.04838709533214569	0.013888888992369175	0.20000000298023224	938	1013	1013	1038	1426
10.532009244803746	10.532010034283143	0	0	2	30	-0.00039251967182246265	0.048710063825057666	924.4677113636111	999.4677113636111	999.4677113636111	1024.4677113636112	0.1041666641831398	0.09022556245326996	0.032258063554763794	0.013888888992369175	0.20000000298023224	938	1013	1013	1038	1440
10.545187234907623	10.545187234907623	0	0	2	30	-0.0007839634745077855	0.03968632909407552	887.5155176402393	962.5155176402393	962.5155176402393	987.5155176402393	0.0833333358168602	0.07518796622753143	0.016129031777381897	0.013888888992369175	0.13333334028720856	938	1013	1013	1038	1426
10.560313265424949	10.560313660164645	0	0	2	30	-0.0011732584878021155	0.03399122878909111	864.1940818913281	939.1940818913281	939.1940818913281	964.1940818913281	0.0833333358168602	0.05263157933950424	0.0	0.013888888992369175	0.13333334028720856	946	1021	1021	1046	1440
10.577561021823186	10.577561021823186	0	0	2	30	-0.0015593376811335773	0.03023182973265648	848.7993427552283	923.7993427552283	923.7993427552283	948.7993427552283	0.0833333358168602	0.03759398311376572	0.0	0.013888888992369175	0.13333334028720856	924	999	999	1024	1426
10.59858012130351	10.59858012130351	0	0	2	30	-0.0019411428382692857	0.03415923954177928	864.8820859235861	939.8820859235861	939.8820859235861	964.8820859235861	0.0833333358168602	0.05263157933950424	0.016129031777381897	0.0416666679084301	0.13333334028720856	946	1021	1021	1046	1426
10.612195088253927	10.612195482993627	0	0	2	30	-0.0023176274578124816	0.03654297131303978	874.6434675268979	949.6434675268979	949.6434675268979	974.6434675268979	0.0833333358168602	0.060150377452373505	0.04838709533214569	0.0555555559694767	0.20000000298023224	932	1007	1007	1032	1426
10.62729072381445	10.627291118554147	0	0	2	30	-0.002687759621590123	0.04573471493030962	912.2836576396179	987.2836576396179	987.2836576396179	1012.2836576396179	0.1041666641831398	0.07518796622753143	0.06451612710952759	0.0555555559694767	0.20000000298023224	932	1007	1007	1032	1426
10.643411498372686	10.643411498372686	0	0	2	30	-0.0030505248230688667	0.05736619769845919	959.9145795751904	1034.9145795751904	1034.9145795751904	1059.9145795751904	0.125	0.09774436056613922	0.09677419066429138	0.0694444477558136	0.20000000298023224	939	1014	1014	1039	1426
10.66521020875809	10.66521020875809	0	0	2	30	-0.003404928748046959	0.06213366124098019	979.4373427818139	1054.4373427818139	1054.4373427818139	1079.4373427818139	0.125	0.11278195679187775	0.12903225421905518	0.0833333358168602	0.20000000298023224	940	1015	1015	1040	1426
10.678476620554491	10.678476620554491	0	0	2	30	-0.0037500000000003494	0.07852544923943858	1046.561714635501	1121.561714635501	1121.561714635501	1146.561714635501	0.1666666716337204	0.13533835113048553	0.14516128599643707	0.0833333358168602	0.13333334028720856	940	1015	1015	1040	1426
10.693380017881708	10.693380412621408	0	0	2	30	-0.004084792762613043	0.08838923395975196	1086.9539130651842	1161.9539130651842	1161.9539130651842	1186.9539130651842	0.1875	0.15037593245506287	0.16129031777381897	0.0972222238779068	0.20000000298023224	940	1015	1015	1040	1426
10.710321456273697	10.710321456273697	0	0	2	30	-0.004408389392193879	0.09503639700044761	1114.174045716833	1189.174045716833	1189.174045716833	1214.174045716833	0.1875	0.17293232679367065	0.17741934955120087	0.1111111119389534	0.20000000298023224	940	1015	1015	1040	1426
10.731902270345376	10.731903059824777	0	0	2	30	-0.0047199029328741	0.12485178080003534	1236.2680423761446	1311.2680423761446	1311.2680423761446	1336.2680423761446	0.25	0.21804511547088623	0.22580644488334656	0.1388888955116272	0.20000000298023224	940	1015	1015	1040	1426
10.745148945156838	10.745148945156842	0	0	2	30	-0.005018479547691743	0.1367317019130594	1284.9163193339782	1359.9163193339782	1359.9163193339782	1384.9163193339782	0.2708333432674408	0.23308271169662476	0.25806450843811035	0.1666666716337204	0.20000000298023224	940	1015	1015	1040	1426
10.760372476379764	10.760373265859162	0	0	2	30	-0.0053033008588994	0.14920323288341897	1335.9872386576008	1410.9872386576008	1410.9872386576008	1435.9872386576008	0.2916666567325592	0.25563910603523254	0.27419355511665344	0.1805555522441864	0.20000000298023224	940	1015	1015	1040	1426
10.777466679035179	10.777467073774876	0	0	2	30	-0.005573586191080736	0.17217186117364514	1430.0437715060768	1505.0437715060768	1505.0437715060768	1530.0437715060768	0.3541666567325592	0.27067670226097107	0.30645161867141724	0.2083333283662796	0.20000000298023224	940	1015	1015	1040	1426
10.79853196306026	10.79853196306026	0	0	2	30	-0.0058285947109275454	0.18309972117451356	1474.793358209633	1549.793358209633	1549.793358209633	1574.793358209633	0.375	0.2857142984867096	0.32258063554763794	0.2222222238779068	0.20000000298023224	940	1015	1015	1040	1426
10.81186350690696	10.811863901646657	0	0	2	30	-0.006067627457812354	0.18893124552036378	1498.6734504058895	1573.6734504058895	1573.6734504058895	1598.6734504058895	0.375	0.30075186491012573	0.33870968222618103	0.2361111044883728	0.20000000298023224	940	1015	1015	1040	1426
10.827482567308053	10.82748335678745	0	0	2	30	-0.006290029259590911	0.20008311979472637	1544.3403755594045	1619.3403755594045	1619.3403755594045	1644.3403755594045	0.3958333432674408	0.31578946113586426	0.35483869910240173	0.25	0.20000000298023224	940	1015	1015	1040	1426
10.843486498915453	10.84348689365515	0	0	2	30	-0.006495190528383502	0.21106697618961334	1589.3192674964666	1664.3192674964666	1664.3192674964666	1689.3192674964666	0.4166666567325592	0.3308270573616028	0.3870967626571655	0.25	0.20000000298023224	940	1015	1015	1040	1426
10.86518376119827	10.865184155937971	0	0	2	30	-0.006682548931412953	0.2358104621183701	1690.6438423747254	1765.6438423747254	1765.6438423747254	1790.6438423747254	0.4583333432674408	0.3684210479259491	0.4193548262119293	0.2777777910232544	0.20000000298023224	940	1015	1015	1040	1426
10.87859543720382	10.87859543720382	0	0	2	30	-0.006851590932319682	0.2358104621183701	1690.6438423747254	1765.6438423747254	1765.6438423747254	1790.6438423747254	0.4583333432674408	0.3684210479259491	0.4193548262119293	0.2777777910232544	0.20000000298023224	940	1015	1015	1040	1426
10.893433307741041	10.893434097220442	0	0	2	30	-0.007001853198729167	0.24741035653778942	1738.1454100222477	1813.1454100222477	1813.1454100222477	1838.1454100222477	0.4791666567325592	0.3834586441516876	0.4354838728904724	0.2916666567325592	0.20000000298023224	940	1015	1015	1040	1426
10.91032658788978	10.91032658788978	0	0	2	30	-0.007132923872213786	0.265737850295787	1813.1964969612477	1888.1964969612477	1888.1964969612477	1913.1964969612477	0.5	0.4135338366031647	0.4677419364452362	0.3194444477558136	0.20000000298023224	932	1007	1007	1032	1426
10.931951218068026	10.931951612807726	0	0	2	30	-0.007244443697168125	0.2790178544819355	1867.5781141035259	1942.5781141035259	1942.5781141035259	1967.5781141035259	0.5208333134651184	0.4285714328289032	0.5	0.3333333432674408	0.20000000298023224	932	1007	1007	1032	1426
10.945144208280453	10.945144208280453	0	0	2	30	-0.007336107005503633	0.29112179323657017	1917.143743303755	1992.143743303755	1992.143743303755	2017.143743303755	0.5416666865348816	0.4436090290546417	0.5161290168762207	0.3472222089767456	0.20000000298023224	932	1007	1007	1032	1426
10.960368528982777	10.960368923722474	0	0	2	30	-0.007407662554463602	0.30333773331135827	1967.1680179100122	2042.1680179100122	2042.1680179100122	2067.168017910012	0.5625	0.45864662528038025	0.5322580933570862	0.3611111044883728	0.20000000298023224	932	1007	1007	1032	1426
10.97747852122614	10.97747852122614	0	0	2	30	-0.007458914215262096	0.3104573469609022	1996.3228358048946	2071.3228358048946	2071.3228358048946	2096.3228358048946	0.5625	0.4736842215061188	0.5483871102333069	0.375	0.20000000298023224	932	1007	1007	1032	1426
10.99852209456779	10.99852248930749	0	0	2	30	-0.007489721510659327	0.3281056393592161	2068.5925931759903	2143.5925931759903	2143.5925931759903	2168.5925931759903	0.6041666865348816	0.4887218177318573	0.5645161271095276	0.3888888955116272	0.20000000298023224	924	999	999	1024	1426
11.012112587656883	11.012115745574476	0	0	2	30	-0.0075	0.3539447576662118	2174.4037826431377	2249.4037826431377	2249.4037826431377	2274.4037826431377	0.625	0.5338345766067505	0.5967742204666138	0.4305555522441864	0.20000000298023224	903	978	978	1003	1440
11.027314013456678	11.027314013456678	0	0	2	30	-0.00748972151065928	0.37075298559922043	2243.2334760288077	2318.2334760288077	2318.2334760288077	2343.2334760288077	0.6458333134651184	0.548872172832489	0.6290322542190552	0.4583333432674408	0.20000000298023224	924	999	999	1024	1440
11.043340839966604	11.043341234706304	0	0	2	30	-0.007458914215262003	0.38604912841458905	2305.871180857742	2380.871180857742	2380.871180857742	2405.871180857742	0.6666666865348816	0.5639097690582275	0.6451612710952759	0.4861111044883728	0.20000000298023224	887	962	962	987	1426
11.065261524918931	11.065261524918931	0	0	2	30	-0.007407662554463461	0.39824066151561066	2355.7955089064258	2430.7955089064258	2430.7955089064258	2455.7955089064258	0.6666666865348816	0.5864661931991577	0.6612903475761414	0.5138888955116272	0.20000000298023224	864	939	939	964	1426
11.07854056838569	11.078540568385694	0	0	2	30	-0.007336107005503446	0.41586451506822986	2427.965189204401	2502.965189204401	2502.965189204401	2527.965189204401	0.6875	0.6090225577354431	0.6774193644523621	0.5416666865348816	0.2666666805744171	848	923	923	948	1426
11.09364291452109	11.093643704000488	0	0	2	30	-0.007244443697167893	0.4346328787906195	2504.821638647587	2579.821638647587	2579.821638647587	2604.821638647587	0.7291666865348816	0.6240601539611816	0.6935483813285828	0.5555555820465088	0.2666666805744171	864	939	939	964	1426
11.110482904810496	11.110483299550193	0	0	2	30	-0.007132923872213509	0.45752106614971666	2598.54876588309	2673.54876588309	2673.54876588309	2698.54876588309	0.75	0.646616518497467	0.725806474685669	0.5972222089767456	0.2666666805744171	874	949	949	974	1440
11.131877401744354	11.131877401744354	0	0	2	30	-0.0070018531987288465	0.49010505158734574	2731.980186250181	2806.980186250181	2806.980186250181	2831.980186250181	0.7708333134651184	0.6842105388641357	0.7580645084381104	0.6666666865348816	0.2666666805744171	912	987	987	1012	1440
11.145213287727742	11.145213287727742	0	0	2	30	-0.0068515909323193175	0.5019289551563162	2780.3990713651147	2855.3990713651147	2855.3990713651147	2880.3990713651147	0.7708333134651184	0.6992481350898743	0.774193525314331	0.6944444179534912	0.2666666805744171	959	1034	1034	1059	1440
11.160314844383741	11.160314844383741	0	0	2	30	-0.006682548931412546	0.5173055313020196	2843.3661506817703	2918.3661506817703	2918.3661506817703	2943.3661506817703	0.7916666865348816	0.7067669034004211	0.7903226017951965	0.7222222089767456	0.2666666805744171	979	1054	1054	1079	1440
11.177731549373053	11.177732338852454	0	0	2	30	-0.006495190528383055	0.5347858034074306	2914.9478649534285	2989.9478649534285	2989.9478649534285	3014.9478649534285	0.8125	0.7218044996261597	0.8064516186714172	0.75	0.2666666805744171	1046	1121	1121	1146	1426
11.198576963385918	11.198577358125618	0	0	2	30	-0.006290029259590423	0.5493538919635998	2974.6041875909414	3049.6041875909414	3049.6041875909414	3074.6041875909414	0.8333333134651184	0.7368420958518982	0.8064516186714172	0.7777777910232544	0.2666666805744171	1086	1161	1161	1186	1440
11.21198469199448	11.211985086734181	0	0	2	30	-0.0060676274578118266	0.5600821649702432	3018.536465553146	3093.536465553146	3093.536465553146	3118.536465553146	0.8333333134651184	0.7443609237670898	0.8225806355476379	0.8055555820465088	0.2666666805744171	1114	1189	1189	1214	1440
11.227327434606433	11.227327434606433	0	0	2	30	-0.005828594710926981	0.5710344248080768	3063.385969589074	3138.385969589074	3138.385969589074	3163.385969589074	0.8333333134651184	0.7518796920776367	0.8387096524238586	0.8333333134651184	0.2666666805744171	1236	1311	1311	1336	1440
11.24339412982594	11.243394919305338	0	0	2	30	-0.005573586191080136	0.5863305827649476	3126.023736422461	3201.023736422461	3201.023736422461	3226.023736422461	0.8541666865348816	0.7669172883033752	0.8548387289047241	0.8472222089767456	0.2666666805744171	1284	1359	1359	1384	1440
11.265235077359112	11.265235472098812	0	0	2	30	-0.005303300858898766	0.6077871105256474	3213.888217602526	3288.888217602526	3288.888217602526	3313.888217602526	0.875	0.7819548845291138	0.8709677457809448	0.8888888955116272	0.2666666805744171	1335	1410	1410	1435	1440
11.278454909871058	11.278454909871058	0	0	2	30	-0.005018479547691077	0.6077871105256474	3213.888217602526	3288.888217602526	3288.888217602526	3313.888217602526	0.875	0.7819548845291138	0.8709677457809448	0.8888888955116272	0.2666666805744171	1430	1505	1505	1530	1440
11.293568308718022	11.293568703457723	0	0	2	30	-0.004719902932873403	0.6126910125082325	3233.9696962212124	3308.9696962212124	3308.9696962212124	3333.9696962212124	0.875	0.7894737124443054	0.8709677457809448	0.9027777910232544	0.2666666805744171	1474	1549	1549	1574	1440
11.311415279978998	11.311416464198096	0	0	2	30	-0.004408389392193153	0.6326598449740359	3315.742065168677	3390.742065168677	3390.742065168677	3415.742065168677	0.8958333134651184	0.7969924807548523	0.8870967626571655	0.9444444179534912	0.2666666805744171	1498	1573	1573	1598	1440
11.33219437772247	11.33219477246217	0	0	2	30	-0.004084792762612291	0.6435561203080695	3360.362312661545	3435.362312661545	3435.362312661545	3460.362312661545	0.9166666865348816	0.8045112490653992	0.9032257795333862	0.9444444179534912	0.2666666805744171	1544	1619	1619	1644	1440
11.345188024387017	11.34518802438702	0	0	2	30	-0.0037499999999995736	0.6416764282304328	3352.6649736036225	3427.6649736036225	3427.6649736036225	3452.6649736036225	0.9166666865348816	0.7969924807548523	0.9032257795333862	0.9444444179534912	0.2666666805744171	1589	1664	1664	1689	1440
11.360365765804886	11.360365765804886	0	0	2	30	-0.00340492874804616	0.6466923224269063	3373.2050603381813	3448.2050603381813	3448.2050603381813	3473.2050603381813	0.9166666865348816	0.8045112490653992	0.9032257795333862	0.9583333134651184	0.3333333432674408	1690	1765	1765	1790	1440
11.377331283318497	11.377331283318497	0	0	2	30	-0.0030505248230680475	0.6466923224269063	3373.2050603381813	3448.2050603381813	3448.2050603381813	3473.2050603381813	0.9166666865348816	0.8045112490653992	0.9032257795333862	0.9583333134651184	0.2666666805744171	1690	1765	1765	1790	1440
11.39866735877694	11.398667753516637	0	0	2	30	-0.002687759621589286	0.6466923224269063	3373.2050603381813	3448.2050603381813	3448.2050603381813	3473.2050603381813	0.9166666865348816	0.8045112490653992	0.9032257795333862	0.9583333134651184	0.2666666805744171	1738	1813	1813	1838	1440
11.411867059564248	11.411867059564248	0	0	2	30	-0.0023176274578116285	0.6466923224269063	3373.2050603381813	3448.2050603381813	3448.2050603381813	3473.2050603381813	0.9166666865348816	0.8045112490653992	0.9032257795333862	0.9583333134651184	0.2666666805744171	1813	1888	1888	1913	1440
11.427369671754203	11.427369671754203	0	0	2	30	-0.0019411428382684192	0.6466923224269063	3373.2050603381813	3448.2050603381813	3448.2050603381813	3473.2050603381813	0.9166666865348816	0.8045112490653992	0.9032257795333862	0.9583333134651184	0.3333333432674408	1867	1942	1942	1967	1440
11.443327813556547	11.443327813556547	0	0	2	30	-0.0015593376811327004	0.6448126303492696	3365.507721280259	3440.507721280259	3440.507721280259	3465.507721280259	0.9166666865348816	0.7969924807548523	0.9032257795333862	0.9583333134651184	0.2666666805744171	1917	1992	1992	2017	1440
11.465204287662608	11.465204287662608	0	0	2	30	-0.0011732584878012297	0.6448126303492696	3365.507721280259	3440.507721280259	3440.507721280259	3465.507721280259	0.9166666865348816	0.7969924807548523	0.9032257795333862	0.9583333134651184	0.2666666805744171	1967	2042	2042	2067	1440
11.478469120500215	11.478469120500215	0	0	2	30	-0.0007839634745068937	0.6448126303492696	3365.507721280259	3440.507721280259	3440.507721280259	3465.507721280259	0.9166666865348816	0.7969924807548523	0.9032257795333862	0.9583333134651184	0.2666666805744171	1996	2071	2071	2096	1440
11.493374491525927	11.493374886265624	0	0	2	30	-0.0003925196718215671	0.6416764282304328	3352.6649736036225	3427.6649736036225	3427.6649736036225	3452.6649736036225	0.9166666865348816	0.7969924807548523	0.9032257795333862	0.9444444179534912	0.2666666805744171	2068	2143	2143	2168	1440
11.510370009256647	11.510370009256647	0	0	2	30	5.145327074780904e-16	0.6416764282304328	3352.6649736036225	3427.6649736036225	3427.6649736036225	3452.6649736036225	0.9166666865348816	0.7969924807548523	0.9032257795333862	0.9444444179534912	0.2666666805744171	2174	2249	2249	2274	1440
11.532760039710816	11.532760039710816	0	0	2	30	0.00039251967182259476	0.6416764282304328	3352.6649736036225	3427.6649736036225	3427.6649736036225	3452.6649736036225	0.9166666865348816	0.7969924807548523	0.9032257795333862	0.9444444179534912	0.2666666805744171	2243	2318	2318	2343	1440
11.543375379690247	11.543375774429947	0	0	2	30	0.0007839634745079172	0.6435561203080695	3360.362312661545	3435.362312661545	3435.362312661545	3460.362312661545	0.9166666865348816	0.8045112490653992	0.9032257795333862	0.9444444179534912	0.2666666805744171	2305	2380	2380	2405	1440
11.560331028711392	11.560331028711392	0	0	2	30	0.0011732584878022462	0.6416764282304328	3352.6649736036225	3427.6649736036225	3427.6649736036225	3452.6649736036225	0.9166666865348816	0.7969924807548523	0.9032257795333862	0.9444444179534912	0.2666666805744171	2355	2430	2430	2455	1440
11.577312730552656	11.577312730552656	0	0	2	30	0.001559337681133707	0.6416764282304328	3352.6649736036225	3427.6649736036225	3427.6649736036225	3452.6649736036225	0.9166666865348816	0.7969924807548523	0.9032257795333862	0.9444444179534912	0.2666666805744171	2427	2502	2502	2527	1453
11.598735648744828	11.598735648744828	0	0	2	30	0.0019411428382694134	0.6416764282304328	3352.6649736036225	3427.6649736036225	3427.6649736036225	3452.6649736036225	0.9166666865348816	0.7969924807548523	0.9032257795333862	0.9444444179534912	0.2666666805744171	2504	2579	2579	2604	1453
11.612050613524175	11.612051403003576	0	0	2	30	0.0023176274578126073	0.6416764282304328	3352.6649736036225	3427.6649736036225	3427.6649736036225	3452.6649736036225	0.9166666865348816	0.7969924807548523	0.9032257795333862	0.9444444179534912	0.2666666805744171	2598	2673	2673	2698	1453
11.627375987589385	11.627375987589385	0	0	2	30	0.0026877596215902464	0.6416764282304328	3352.6649736036225	3427.6649736036225	3427.6649736036225	3452.6649736036225	0.9166666865348816	0.7969924807548523	0.9032257795333862	0.9444444179534912	0.2666666805744171	2731	2806	2806	2831	1453
11.643651105369841	11.643651500109542	0	0	2	30	0.0030505248230689877	0.6416764282304328	3352.6649736036225	3427.6649736036225	3427.6649736036225	3452.6649736036225	0.9166666865348816	0.7969924807548523	0.9032257795333862	0.9444444179534912	0.2666666805744171	2780	2855	2855	2880	1453
11.665356262446636	11.665357051926033	0	0	2	30	0.0034049287480470767	0.6317078043376245	3311.8434587625725	3386.8434587625725	3386.8434587625725	3411.8434587625725	0.9166666865348816	0.7969924807548523	0.8870967626571655	0.9166666865348816	0.3333333432674408	2843	2918	2918	2943	1453
11.678869386554773	11.67886978129447	0	0	2	30	0.0037500000000004643	0.6317078043376245	3311.8434587625725	3386.8434587625725	3386.8434587625725	3411.8434587625725	0.8958333134651184	0.7894737124443054	0.8870967626571655	0.9027777910232544	0.2666666805744171	2914	2989	2989	3014	1453
11.694376340881416	11.694377130360813	0	0	2	30	0.004084792762613155	0.621539570431235	3270.2045409159073	3345.2045409159073	3345.2045409159073	3370.2045409159073	0.8958333134651184	0.7894737124443054	0.8870967626571655	0.9027777910232544	0.2666666805744171	2974	3049	3049	3074	1453
11.71852848935091	11.71852848935091	0	0	2	30	0.004408389392193986	0.5756267335759908	3082.1914739936824	3157.1914739936824	3157.1914739936824	3182.1914739936824	0.875	0.7518796920776367	0.8387096524238586	0.8055555820465088	0.2666666805744171	3018	3093	3093	3118	1453
11.727397500902967	11.727397895642667	0	0	2	30	0.004719902932874203	0.5145613542928169	2832.1287458290853	2907.1287458290853	2907.1287458290853	2932.1287458290853	0.7916666865348816	0.7067669034004211	0.7903226017951965	0.7083333134651184	0.2666666805744171	3063	3138	3138	3163	1453
11.74518447172973	11.74518447172973	0	0	2	30	0.005018479547691842	0.464969539380629	2629.0502637636755	2704.0502637636755	2704.0502637636755	2729.0502637636755	0.75	0.646616518497467	0.7580645084381104	0.6111111044883728	0.2666666805744171	3126	3201	3201	3226	1453
11.760349186737535	11.760349186737535	0	0	2	30	0.005303300858899494	0.4298826827797839	2485.369585983215	2560.369585983215	2560.369585983215	2585.369585983215	0.75	0.5864661931991577	0.725806474685669	0.5277777910232544	0.2666666805744171	3213	3288	3288	3313	1453
11.777425231366806	11.777425626106506	0	0	2	30	0.005573586191080825	0.3746345097726498	2259.128317519001	2334.128317519001	2334.128317519001	2359.128317519001	0.6875	0.5263158082962036	0.6612903475761414	0.4305555522441864	0.2666666805744171	3213	3288	3288	3313	1453
11.79853196306026	11.798532357799957	0	0	2	30	0.005828594710927629	0.3262431975654376	2060.965894030467	2135.965894030467	2135.965894030467	2160.965894030467	0.625	0.45864662528038025	0.6129032373428345	0.3611111044883728	0.2666666805744171	3233	3308	3308	3333	1453
11.811873770139126	11.811873770139126	0	0	2	30	0.006067627457812431	0.28213974167208944	1880.3622421472062	1955.3622421472062	1955.3622421472062	1980.3622421472062	0.5625	0.39849624037742615	0.5483871102333069	0.3055555522441864	0.2666666805744171	3315	3390	3390	3415	1453
11.827292302773245	11.827292302773245	0	0	2	30	0.006290029259590983	0.240836463868618	1711.2253195419908	1786.2253195419908	1786.2253195419908	1811.2253195419908	0.5	0.33834585547447205	0.5	0.25	0.20000000298023224	3360	3435	3435	3460	1453
11.84362228937183	11.84362307885123	0	0	2	30	0.006495190528383569	0.1920287150248725	1511.357588026853	1586.357588026853	1586.357588026853	1611.357588026853	0.3958333432674408	0.27819550037384033	0.4516128897666931	0.2083333283662796	0.20000000298023224	3352	3427	3427	3452	1453
11.86557060610307	11.86557100084277	0	0	2	30	0.006682548931413013	0.15346245079778642	1353.4287360169355	1428.4287360169355	1428.4287360169355	1453.4287360169355	0.3541666567325592	0.2030075192451477	0.3709677457809448	0.1527777761220932	0.20000000298023224	3373	3448	3448	3473	1466
11.878493989101237	11.878493989101237	0	0	2	30	0.006851590932319736	0.13194275926798582	1265.305599202402	1340.305599202402	1340.305599202402	1365.305599202402	0.3125	0.17293232679367065	0.33870968222618103	0.125	0.20000000298023224	3373	3448	3448	3473	1453
11.893398965387249	11.89339936012695	0	0	2	30	0.007001853198729215	0.12045486277389911	1218.262663059117	1293.262663059117	1293.262663059117	1318.262663059117	0.2916666567325592	0.15789473056793213	0.29032257199287415	0.1111111119389534	0.20000000298023224	3373	3448	3448	3473	1453
11.910340403779237	11.910340403779237	0	0	2	30	0.0071329238722138266	0.10913498902953761	1171.9077800759565	1246.9077800759565	1246.9077800759565	1271.9077800759565	0.2708333432674408	0.1428571492433548	0.27419355511665344	0.0833333358168602	0.20000000298023224	3373	3448	3448	3473	1453
11.932016350118325	11.932016744858021	0	0	2	30	0.00724444369716816	0.09949521083504922	1132.4328883695266	1207.4328883695266	1207.4328883695266	1232.4328883695266	0.25	0.12781955301761627	0.24193547666072845	0.0833333358168602	0.20000000298023224	3373	3448	3448	3473	1466
11.945246840602135	11.945247630081536	0	0	2	30	0.007336107005503661	0.09072707174846562	1096.5273588099667	1171.5273588099667	1171.5273588099667	1196.5273588099667	0.2291666716337204	0.12030075490474701	0.19354838132858276	0.0694444477558136	0.20000000298023224	3365	3440	3440	3465	1453
11.960295502138504	11.960295502138504	0	0	2	30	0.007407662554463622	0.0770866181851635	1040.6697014682445	1115.6697014682445	1115.6697014682445	1140.6697014682445	0.1875	0.11278195679187775	0.14516128599643707	0.0555555559694767	0.20000000298023224	3365	3440	3440	3465	1453
11.97734983608434	11.97734983608434	0	0	2	30	0.00745891421526211	0.07498290432503574	1032.0549932110214	1107.0549932110214	1107.0549932110214	1132.0549932110214	0.1875	0.10526315867900848	0.12903225421905518	0.0555555559694767	0.20000000298023224	3365	3440	3440	3465	1453
11.99861288469851	11.99861288469851	0	0	2	30	0.007489721510659335	0.06727883331878211	1000.5068224404127	1075.5068224404126	1075.5068224404126	1100.5068224404126	0.1666666716337204	0.09774436056613922	0.11290322244167328	0.0416666679084301	0.20000000298023224	3352	3427	3427	3452	1453
12.012015876430684	12.012015876430684	0	0	2	30	0.0075	0.06523112303787662	992.1214488401047	1067.1214488401047	1067.1214488401047	1092.1214488401047	0.1666666716337204	0.09022556245326996	0.09677419066429138	0.0416666679084301	0.20000000298023224	3352	3427	3427	3452	1453
12.027362171699927	12.027362171699927	0	0	2	30	0.007489721510659273	0.06523112303787662	992.1214488401047	1067.1214488401047	1067.1214488401047	1092.1214488401047	0.1666666716337204	0.09022556245326996	0.09677419066429138	0.0416666679084301	0.20000000298023224	3352	3427	3427	3452	1453
12.043407945715398	12.043408735194795	0	0	2	30	0.0074589142152619884	0.0629033948233064	982.5894018014396	1057.5894018014396	1057.5894018014396	1082.5894018014396	0.1666666716337204	0.0827067643404007	0.08064515888690948	0.02777777798473835	0.20000000298023224	3360	3435	3435	3460	1453
12.065256788042547	12.065256788042547	0	0	2	30	0.00740766255446344	0.05758305184049098	960.8025972868106	1035.8025972868106	1035.8025972868106	1060.8025972868106	0.1458333283662796	0.0827067643404007	0.06451612710952759	0.02777777798473835	0.13333334028720856	3352	3427	3427	3452	1453
12.078462409925336	12.078462409925336	0	0	2	30	0.0073361070055034195	0.05758305184049098	960.8025972868106	1035.8025972868106	1035.8025972868106	1060.8025972868106	0.1458333283662796	0.0827067643404007	0.06451612710952759	0.02777777798473835	0.20000000298023224	3352	3427	3427	3452	1453
12.09345383420538	12.09345383420538	0	0	2	30	0.007244443697167859	0.05758305184049098	960.8025972868106	1035.8025972868106	1035.8025972868106	1060.8025972868106	0.1458333283662796	0.0827067643404007	0.06451612710952759	0.02777777798473835	0.20000000298023224	3352	3427	3427	3452	1453
12.110328956327972	12.110328956327972	0	0	2	30	0.007132923872213468	0.05747104467453575	960.3439279422239	1035.343927942224	1035.343927942224	1060.343927942224	0.1458333283662796	0.0827067643404007	0.04838709533214569	0.02777777798473835	0.20000000298023224	3352	3427	3427	3452	1453
12.131954375985615	12.131955165465012	0	0	2	30	0.007001853198728799	0.05935074420275307	968.0412975102738	1043.0412975102738	1043.0412975102738	1068.0412975102738	0.1458333283662796	0.09022556245326996	0.04838709533214569	0.02777777798473835	0.20000000298023224	3352	3427	3427	3452	1453
12.145156445211118	12.145156445211118	0	0	2	30	0.006851590932319263	0.05935074420275307	968.0412975102738	1043.0412975102738	1043.0412975102738	1068.0412975102738	0.1458333283662796	0.09022556245326996	0.04838709533214569	0.02777777798473835	0.20000000298023224	3352	3427	3427	3452	1453
12.160364976325486	12.160364976325486	0	0	2	30	0.006682548931412486	0.05935074420275307	968.0412975102738	1043.0412975102738	1043.0412975102738	1068.0412975102738	0.1458333283662796	0.09022556245326996	0.04838709533214569	0.02777777798473835	0.20000000298023224	3311	3386	3386	3411	1466
12.177362467754701	12.177362467754701	0	0	2	30	0.006495190528382989	0.05935074420275307	968.0412975102738	1043.0412975102738	1043.0412975102738	1068.0412975102738	0.1458333283662796	0.09022556245326996	0.04838709533214569	0.02777777798473835	0.20000000298023224	3311	3386	3386	3411	1453
12.198514594513512	12.198514594513512	0	0	2	30	0.00629002925959035	0.05935074420275307	968.0412975102738	1043.0412975102738	1043.0412975102738	1068.0412975102738	0.1458333283662796	0.09022556245326996	0.04838709533214569	0.02777777798473835	0.20000000298023224	3270	3345	3345	3370	1453
12.212069561029718	12.212070350509116	0	0	2	30	0.0060676274578117485	0.059462751368708294	968.4999668548605	1043.4999668548605	1043.4999668548605	1068.4999668548605	0.1458333283662796	0.09022556245326996	0.06451612710952759	0.02777777798473835	0.20000000298023224	3082	3157	3157	3182	1453
12.227353487426555	12.227353487426555	0	0	2	30	0.0058285947109268975	0.059462751368708294	968.4999668548605	1043.4999668548605	1043.4999668548605	1068.4999668548605	0.1458333283662796	0.09022556245326996	0.06451612710952759	0.02777777798473835	0.20000000298023224	2832	2907	2907	2932	1453
12.243427682700336	12.243428077440033	0	0	2	30	0.005573586191080047	0.05923873703679784	967.5826281656872	1042.582628165687	1042.582628165687	1067.582628165687	0.1458333283662796	0.09022556245326996	0.06451612710952759	0.013888888992369175	0.20000000298023224	2629	2704	2704	2729	1453
12.26526784075411	12.26526784075411	0	0	2	30	0.005303300858898672	0.05923873703679784	967.5826281656872	1042.582628165687	1042.582628165687	1067.582628165687	0.1458333283662796	0.09022556245326996	0.06451612710952759	0.013888888992369175	0.13333334028720856	2485	2560	2560	2585	1453
12.278516489264067	12.278516489264067	0	0	2	30	0.005018479547690979	0.05923873703679784	967.5826281656872	1042.582628165687	1042.582628165687	1067.582628165687	0.1458333283662796	0.09022556245326996	0.06451612710952759	0.013888888992369175	0.13333334028720856	2259	2334	2334	2359	1453
12.2936397566035	12.293640546082898	0	0	2	30	0.004719902932873301	0.05403040494522794	946.2545082507085	1021.2545082507085	1021.2545082507085	1046.2545082507083	0.125	0.09022556245326996	0.06451612710952759	0.013888888992369175	0.20000000298023224	2060	2135	2135	2160	1453
12.31039764103556	12.310398430514958	0	0	2	30	0.004408389392193047	0.05591010447344526	953.9518778187584	1028.9518778187582	1028.9518778187582	1053.9518778187582	0.125	0.09774436056613922	0.06451612710952759	0.013888888992369175	0.20000000298023224	1880	1955	1955	1980	1453
12.331863980594598	12.331864375334295	0	0	2	30	0.004084792762612181	0.05591010447344526	953.9518778187584	1028.9518778187582	1028.9518778187582	1053.9518778187582	0.125	0.09774436056613922	0.06451612710952759	0.013888888992369175	0.20000000298023224	1711	1786	1786	1811	1440
12.345178155894551	12.345178155894551	0	0	2	30	0.0037499999999994586	0.05778980400166257	961.6492473868083	1036.6492473868082	1036.6492473868082	1061.6492473868082	0.125	0.10526315867900848	0.06451612710952759	0.013888888992369175	0.20000000298023224	1511	1586	1586	1611	1440
12.36033537084808	12.360335765587777	0	0	2	30	0.003404928748046042	0.05784580758464018	961.8785820591015	1036.8785820591015	1036.8785820591015	1061.8785820591015	0.125	0.10526315867900848	0.08064515888690948	0.013888888992369175	0.20000000298023224	1353	1428	1428	1453	1440
12.37729220408832	12.377292598828017	0	0	2	30	0.0030505248230679265	0.05784580758464018	961.8785820591015	1036.8785820591015	1036.8785820591015	1061.8785820591015	0.125	0.10526315867900848	0.08064515888690948	0.013888888992369175	0.20000000298023224	1265	1340	1340	1365	1440
12.398585252919595	12.398585252919595	0	0	2	30	0.0026877596215891626	0.0597255071128575	969.5759516271514	1044.5759516271514	1044.5759516271514	1069.5759516271514	0.125	0.11278195679187775	0.08064515888690948	0.013888888992369175	0.20000000298023224	1218	1293	1293	1318	1440
12.411883243891896	12.411883638631597	0	0	2	30	0.0023176274578115027	0.0597255071128575	969.5759516271514	1044.5759516271514	1044.5759516271514	1069.5759516271514	0.125	0.11278195679187775	0.08064515888690948	0.013888888992369175	0.20000000298023224	1171	1246	1246	1271	1440
12.427334145181312	12.427334145181316	0	0	2	30	0.0019411428382682915	0.06188522455596288	978.419994556668	1053.419994556668	1053.419994556668	1078.419994556668	0.125	0.12030075490474701	0.08064515888690948	0.02777777798473835	0.20000000298023224	1132	1207	1207	1232	1440
12.44339057716865	12.44339057716865	0	0	2	30	0.001559337681132571	0.061605206641074814	977.2733211952013	1052.2733211952013	1052.2733211952013	1077.2733211952013	0.125	0.12030075490474701	0.08064515888690948	0.013888888992369175	0.20000000298023224	1096	1171	1171	1196	1440
12.465292709355133	12.465292709355133	0	0	2	30	0.0011732584878010991	0.06188522455596288	978.419994556668	1053.419994556668	1053.419994556668	1078.419994556668	0.125	0.12030075490474701	0.08064515888690948	0.02777777798473835	0.20000000298023224	1040	1115	1115	1140	1440
12.47879280705321	12.47879280705321	0	0	2	30	0.0007839634745067622	0.06188522455596288	978.419994556668	1053.419994556668	1053.419994556668	1078.419994556668	0.125	0.12030075490474701	0.08064515888690948	0.02777777798473835	0.13333334028720856	1032	1107	1107	1132	1440
12.493745941582471	12.493746336322172	0	0	2	30	0.000392519671821435	0.06188522455596288	978.419994556668	1053.419994556668	1053.419994556668	1078.419994556668	0.125	0.12030075490474701	0.08064515888690948	0.02777777798473835	0.13333334028720856	1000	1075	1075	1100	1440
12.510379877749116	12.510380272488813	0	0	2	30	-6.468409853337487e-16	0.06188522455596288	978.419994556668	1053.419994556668	1053.419994556668	1078.419994556668	0.125	0.12030075490474701	0.08064515888690948	0.02777777798473835	0.13333334028720856	992	1067	1067	1092	1440
12.531944902232844	12.531945296972545	0	0	2	30	-0.00039251967182272687	0.06188522455596288	978.419994556668	1053.419994556668	1053.419994556668	1078.419994556668	0.125	0.12030075490474701	0.08064515888690948	0.02777777798473835	0.20000000298023224	992	1067	1067	1092	1440
12.545169076881479	12.545169471621175	0	0	2	30	-0.0007839634745080487	0.06188522455596288	978.419994556668	1053.419994556668	1053.419994556668	1078.419994556668	0.125	0.12030075490474701	0.08064515888690948	0.02777777798473835	0.20000000298023224	982	1057	1057	1082	1440
12.560356292052113	12.560356292052113	0	0	2	30	-0.0011732584878023768	0.06188522455596288	978.419994556668	1053.419994556668	1053.419994556668	1078.419994556668	0.125	0.12030075490474701	0.08064515888690948	0.02777777798473835	0.20000000298023224	960	1035	1035	1060	1426
12.577732338852453	12.57773312833185	0	0	2	30	-0.0015593376811338364	0.06188522455596288	978.419994556668	1053.419994556668	1053.419994556668	1078.419994556668	0.125	0.12030075490474701	0.08064515888690948	0.02777777798473835	0.20000000298023224	960	1035	1035	1060	1440
12.598601437247243	12.598601437247243	0	0	2	30	-0.0019411428382695413	0.06188522455596288	978.419994556668	1053.419994556668	1053.419994556668	1078.419994556668	0.125	0.12030075490474701	0.08064515888690948	0.02777777798473835	0.20000000298023224	960	1035	1035	1060	1440
12.611893112384365	12.611893507124066	0	0	2	30	-0.002317627457812733	0.06188522455596288	978.419994556668	1053.419994556668	1053.419994556668	1078.419994556668	0.125	0.12030075490474701	0.08064515888690948	0.02777777798473835	0.20000000298023224	960	1035	1035	1060	1440
12.627289539595353	12.627289539595353	0	0	2	30	-0.00268775962159037	0.06188522455596288	978.419994556668	1053.419994556668	1053.419994556668	1078.419994556668	0.125	0.12030075490474701	0.08064515888690948	0.02777777798473835	0.20000000298023224	968	1043	1043	1068	1440
12.643338076788712	12.643338866268113	0	0	2	30	-0.0030505248230691083	0.06188522455596288	978.419994556668	1053.419994556668	1053.419994556668	1078.419994556668	0.125	0.12030075490474701	0.08064515888690948	0.02777777798473835	0.20000000298023224	968	1043	1043	1068	1440
12.665211392977188	12.665211392977188	0	0	2	30	-0.003404928748047195	0.06188522455596288	978.419994556668	1053.419994556668	1053.419994556668	1078.419994556668	0.125	0.12030075490474701	0.08064515888690948	0.02777777798473835	0.13333334028720856	968	1043	1043	1068	1440
12.678843728474352	12.678844123214049	0	0	2	30	-0.0037500000000005793	0.06188522455596288	978.419994556668	1053.419994556668	1053.419994556668	1078.419994556668	0.125	0.12030075490474701	0.08064515888690948	0.02777777798473835	0.20000000298023224	968	1043	1043	1068	1440
12.693464097437548	12.693464097437548	0	0	2	30	-0.004084792762613266	0.06188522455596288	978.419994556668	1053.419994556668	1053.419994556668	1078.419994556668	0.125	0.12030075490474701	0.08064515888690948	0.02777777798473835	0.20000000298023224	968	1043	1043	1068	1440
12.710321851013397	12.710321851013397	0	0	2	30	-0.004408389392194093	0.05667689060174783	957.0918670141574	1032.0918670141573	1032.0918670141573	1057.0918670141573	0.1041666641831398	0.12030075490474701	0.08064515888690948	0.02777777798473835	0.20000000298023224	968	1043	1043	1068	1440
12.732093719099282	12.732093719099282	0	0	2	30	-0.004719902932874305	0.06188522455596288	978.419994556668	1053.419994556668	1053.419994556668	1078.419994556668	0.125	0.12030075490474701	0.08064515888690948	0.02777777798473835	0.20000000298023224	968	1043	1043	1068	1440
12.745328156980083	12.745328156980083	0	0	2	30	-0.005018479547691941	0.06188522455596288	978.419994556668	1053.419994556668	1053.419994556668	1078.419994556668	0.125	0.12030075490474701	0.08064515888690948	0.02777777798473835	0.20000000298023224	967	1042	1042	1067	1440
12.760331423451092	12.760331423451092	0	0	2	30	-0.005303300858899587	0.06188522455596288	978.419994556668	1053.419994556668	1053.419994556668	1078.419994556668	0.125	0.12030075490474701	0.08064515888690948	0.02777777798473835	0.13333334028720856	967	1042	1042	1067	1426
12.777651811953902	12.777652206693602	0	0	2	30	-0.0055735861910809125	0.06188522455596288	978.419994556668	1053.419994556668	1053.419994556668	1078.419994556668	0.125	0.12030075490474701	0.08064515888690948	0.02777777798473835	0.13333334028720856	967	1042	1042	1067	1426
12.798650384969893	12.79865077970959	0	0	2	30	-0.005828594710927712	0.05667689060174783	957.0918670141574	1032.0918670141573	1032.0918670141573	1057.0918670141573	0.1041666641831398	0.12030075490474701	0.08064515888690948	0.02777777798473835	0.20000000298023224	946	1021	1021	1046	1440
12.812244430716277	12.812245220195674	0	0	2	30	-0.006067627457812508	0.05667689060174783	957.0918670141574	1032.0918670141573	1032.0918670141573	1057.0918670141573	0.1041666641831398	0.12030075490474701	0.08064515888690948	0.02777777798473835	0.20000000298023224	953	1028	1028	1053	1440
12.827340066276797	12.827340461016494	0	0	2	30	-0.006290029259591055	0.05468518390757529	948.9358281015209	1023.9358281015209	1023.9358281015209	1048.9358281015209	0.1041666641831398	0.11278195679187775	0.06451612710952759	0.02777777798473835	0.20000000298023224	953	1028	1028	1053	1440
12.843858738451399	12.843859133191096	0	0	2	30	-0.006495190528383635	0.05468518390757529	948.9358281015209	1023.9358281015209	1023.9358281015209	1048.9358281015209	0.1041666641831398	0.11278195679187775	0.06451612710952759	0.02777777798473835	0.20000000298023224	961	1036	1036	1061	1440
12.865338893899889	12.865338893899889	0	0	2	30	-0.006682548931413073	0.05468518390757529	948.9358281015209	1023.9358281015209	1023.9358281015209	1048.9358281015209	0.1041666641831398	0.11278195679187775	0.06451612710952759	0.02777777798473835	0.20000000298023224	961	1036	1036	1061	1440
12.878994519039281	12.878994913778982	0	0	2	30	-0.006851590932319789	0.05468518390757529	948.9358281015209	1023.9358281015209	1023.9358281015209	1048.9358281015209	0.1041666641831398	0.11278195679187775	0.06451612710952759	0.02777777798473835	0.20000000298023224	961	1036	1036	1061	1440
12.893861600314214	12.89386199505391	0	0	2	30	-0.007001853198729263	0.05468518390757529	948.9358281015209	1023.9358281015209	1023.9358281015209	1048.9358281015209	0.1041666641831398	0.11278195679187775	0.06451612710952759	0.02777777798473835	0.20000000298023224	969	1044	1044	1069	1440
12.91030448246665	12.91030448246665	0	0	2	30	-0.007132923872213867	0.05468518390757529	948.9358281015209	1023.9358281015209	1023.9358281015209	1048.9358281015209	0.1041666641831398	0.11278195679187775	0.06451612710952759	0.02777777798473835	0.20000000298023224	969	1044	1044	1069	1440
12.932576485750882	12.932577275230283	0	0	2	30	-0.0072444436971681936	0.05468518390757529	948.9358281015209	1023.9358281015209	1023.9358281015209	1048.9358281015209	0.1041666641831398	0.11278195679187775	0.06451612710952759	0.02777777798473835	0.20000000298023224	978	1053	1053	1078	1440
12.945317104268518	12.945317499008215	0	0	2	30	-0.007336107005503688	0.05468518390757529	948.9358281015209	1023.9358281015209	1023.9358281015209	1048.9358281015209	0.1041666641831398	0.11278195679187775	0.06451612710952759	0.02777777798473835	0.20000000298023224	977	1052	1052	1077	1440
12.960370897420969	12.960370897420969	0	0	2	30	-0.007407662554463643	0.052805484379357975	941.238458533471	1016.238458533471	1016.238458533471	1041.238458533471	0.1041666641831398	0.10526315867900848	0.06451612710952759	0.02777777798473835	0.20000000298023224	978	1053	1053	1078	1440
12.977367994110484	12.977367994110484	0	0	2	30	-0.007458914215262124	0.052805484379357975	941.238458533471	1016.238458533471	1016.238458533471	1041.238458533471	0.1041666641831398	0.10526315867900848	0.06451612710952759	0.02777777798473835	0.20000000298023224	978	1053	1053	1078	1426
12.998708806445311	12.998708806445311	0	0	2	30	-0.007489721510659341	0.05269347721340275	940.7797891888843	1015.7797891888843	1015.7797891888843	1040.7797891888843	0.1041666641831398	0.10526315867900848	0.04838709533214569	0.02777777798473835	0.20000000298023224	978	1053	1053	1078	1426
13.012075876864898	13.012076271604599	0	0	2	30	-0.0075	0.05269347721340275	940.7797891888843	1015.7797891888843	1015.7797891888843	1040.7797891888843	0.1041666641831398	0.10526315867900848	0.04838709533214569	0.02777777798473835	0.20000000298023224	978	1053	1053	1078	1426
13.02731282923758	13.02731282923758	0	0	2	30	-0.007489721510659266	0.052805484379357975	941.238458533471	1016.238458533471	1016.238458533471	1041.238458533471	0.1041666641831398	0.10526315867900848	0.06451612710952759	0.02777777798473835	0.20000000298023224	978	1053	1053	1078	1440
13.043440709110396	13.043441103850093	0	0	2	30	-0.0074589142152619746	0.052805484379357975	941.238458533471	1016.238458533471	1016.238458533471	1041.238458533471	0.1041666641831398	0.10526315867900848	0.06451612710952759	0.02777777798473835	0.20000000298023224	978	1053	1053	1078	1440
13.065185734896765	13.065186129636466	0	0	2	30	-0.007407662554463419	0.05468518390757529	948.9358281015209	1023.9358281015209	1023.9358281015209	1048.9358281015209	0.1041666641831398	0.11278195679187775	0.06451612710952759	0.02777777798473835	0.20000000298023224	978	1053	1053	1078	1440
13.078449383515277	13.078449383515277	0	0	2	30	-0.007336107005503392	0.05468518390757529	948.9358281015209	1023.9358281015209	1023.9358281015209	1048.9358281015209	0.1041666641831398	0.11278195679187775	0.06451612710952759	0.02777777798473835	0.20000000298023224	978	1053	1053	1078	1440
13.09328922775099	13.09328922775099	0	0	2	30	-0.007244443697167825	0.052805484379357975	941.238458533471	1016.238458533471	1016.238458533471	1041.238458533471	0.1041666641831398	0.10526315867900848	0.06451612710952759	0.02777777798473835	0.13333334028720856	978	1053	1053	1078	1440
13.110384219885802	13.110384219885802	0	0	2	30	-0.0071329238722134276	0.052805484379357975	941.238458533471	1016.238458533471	1016.238458533471	1041.238458533471	0.1041666641831398	0.10526315867900848	0.06451612710952759	0.02777777798473835	0.20000000298023224	978	1053	1053	1078	1440
13.131926349467005	13.131927138946402	0	0	2	30	-0.007001853198728752	0.054573176741620065	948.4771587569342	1023.4771587569342	1023.4771587569342	1048.4771587569342	0.1041666641831398	0.11278195679187775	0.04838709533214569	0.02777777798473835	0.20000000298023224	978	1053	1053	1078	1440
13.145118550200035	13.145118550200035	0	0	2	30	-0.006851590932319209	0.05645287626983738	956.1745283249841	1031.174528324984	1031.174528324984	1056.174528324984	0.1041666641831398	0.12030075490474701	0.04838709533214569	0.02777777798473835	0.20000000298023224	978	1053	1053	1078	1440
13.160314054904344	13.160314054904344	0	0	2	30	-0.006682548931412426	0.0524694628814923	939.8624504997109	1014.8624504997109	1014.8624504997109	1039.862450499711	0.1041666641831398	0.10526315867900848	0.016129031777381897	0.02777777798473835	0.20000000298023224	978	1053	1053	1078	1426
13.177345888687352	13.177345888687352	0	0	2	30	-0.006495190528382922	0.04683036429684035	916.7703417955612	991.7703417955612	991.7703417955612	1016.7703417955612	0.1041666641831398	0.0827067643404007	0.016129031777381897	0.02777777798473835	0.20000000298023224	978	1053	1053	1078	1440
13.198520910348694	13.198521305088391	0	0	2	30	-0.006290029259590279	0.04483865760266781	908.6143028829247	983.6143028829247	983.6143028829247	1008.6143028829247	0.1041666641831398	0.07518796622753143	0.0	0.0416666679084301	0.13333334028720856	978	1053	1053	1078	1440
13.21188916498738	13.21188916498738	0	0	2	30	-0.006067627457811671	0.04483865760266781	908.6143028829247	983.6143028829247	983.6143028829247	1008.6143028829247	0.1041666641831398	0.07518796622753143	0.0	0.0416666679084301	0.20000000298023224	957	1032	1032	1057	1440
13.227307302881798	13.227307302881798	0	0	2	30	-0.005828594710926814	0.04483865760266781	908.6143028829247	983.6143028829247	983.6143028829247	1008.6143028829247	0.1041666641831398	0.07518796622753143	0.0	0.0416666679084301	0.20000000298023224	978	1053	1053	1078	1440
13.243417419468166	13.243417814207866	0	0	2	30	-0.0055735861910799584	0.04483865760266781	908.6143028829247	983.6143028829247	983.6143028829247	1008.6143028829247	0.1041666641831398	0.07518796622753143	0.0	0.0555555559694767	0.13333334028720856	978	1053	1053	1078	1440
13.26518731385556	13.26518770859526	0	0	2	30	-0.0053033008588985785	0.04483865760266781	908.6143028829247	983.6143028829247	983.6143028829247	1008.6143028829247	0.1041666641831398	0.07518796622753143	0.0	0.0555555559694767	0.13333334028720856	978	1053	1053	1078	1426
13.278513726086175	13.278513726086175	0	0	2	30	-0.005018479547690881	0.04483865760266781	908.6143028829247	983.6143028829247	983.6143028829247	1008.6143028829247	0.1041666641831398	0.07518796622753143	0.0	0.0555555559694767	0.20000000298023224	978	1053	1053	1078	1426
13.293530018967243	13.29353080844664	0	0	2	30	-0.004719902932873198	0.04483865760266781	908.6143028829247	983.6143028829247	983.6143028829247	1008.6143028829247	0.1041666641831398	0.07518796622753143	0.0	0.0555555559694767	0.20000000298023224	957	1032	1032	1057	1440
13.310609221514103	13.3106100109935	0	0	2	30	-0.00440838939219294	0.046718357130885124	916.3116724509746	991.3116724509746	991.3116724509746	1016.3116724509746	0.1041666641831398	0.0827067643404007	0.0	0.0694444477558136	0.20000000298023224	957	1032	1032	1057	1440
13.331899901907185	13.331900296646882	0	0	2	30	-0.00408479276261207	0.046718357130885124	916.3116724509746	991.3116724509746	991.3116724509746	1016.3116724509746	0.1041666641831398	0.0827067643404007	0.0	0.0694444477558136	0.20000000298023224	948	1023	1023	1048	1440
13.3453234201037	13.3453234201037	0	0	2	30	-0.003749999999999344	0.046718357130885124	916.3116724509746	991.3116724509746	991.3116724509746	1016.3116724509746	0.1041666641831398	0.0827067643404007	0.0	0.0555555559694767	0.20000000298023224	948	1023	1023	1048	1440
13.360333791889282	13.360333791889285	0	0	2	30	-0.0034049287480459245	0.04859805665910244	924.0090420190245	999.0090420190245	999.0090420190245	1024.0090420190245	0.1041666641831398	0.09022556245326996	0.0	0.0694444477558136	0.20000000298023224	948	1023	1023	1048	1440
13.377568127137764	13.37756852187746	0	0	2	30	-0.003050524823067806	0.048878074585256504	925.1557154266254	1000.1557154266254	1000.1557154266254	1025.1557154266254	0.1041666641831398	0.09022556245326996	0.016129031777381897	0.0694444477558136	0.13333334028720856	948	1023	1023	1048	1440
13.398687095761879	13.398687490501576	0	0	2	30	-0.002687759621589039	0.05103779203962788	933.9997584022761	1008.9997584022761	1008.9997584022761	1033.9997584022763	0.1041666641831398	0.09774436056613922	0.032258063554763794	0.0694444477558136	0.20000000298023224	948	1023	1023	1048	1440
13.412084561138272	13.41208535061767	0	0	2	30	-0.0023176274578113774	0.05319750949399926	942.843801377927	1017.843801377927	1017.843801377927	1042.8438013779269	0.1041666641831398	0.10526315867900848	0.04838709533214569	0.0694444477558136	0.20000000298023224	948	1023	1023	1048	1440
13.427287960636558	13.427287960636558	0	0	2	30	-0.0019411428382681635	0.06056556090258569	973.0159718960884	1048.0159718960883	1048.0159718960883	1073.0159718960883	0.125	0.11278195679187775	0.06451612710952759	0.0694444477558136	0.20000000298023224	948	1023	1023	1048	1440
13.443303339695223	13.44330373443492	0	0	2	30	-0.0015593376811324415	0.06793361044852697	1003.1881347867179	1078.188134786718	1078.188134786718	1103.188134786718	0.1458333283662796	0.12030075490474701	0.08064515888690948	0.0694444477558136	0.20000000298023224	948	1023	1023	1048	1440
13.465240603714896	13.465240603714896	0	0	2	30	-0.0011732584878009686	0.08382852259342388	1068.2778000200708	1143.2778000200708	1143.2778000200708	1168.2778000200708	0.1666666716337204	0.15789473056793213	0.12903225421905518	0.0833333358168602	0.20000000298023224	941	1016	1016	1041	1440
13.478465567842925	13.478465962582625	0	0	2	30	-0.0007839634745066304	0.08382852259342388	1068.2778000200708	1143.2778000200708	1143.2778000200708	1168.2778000200708	0.1666666716337204	0.15789473056793213	0.12903225421905518	0.0833333358168602	0.20000000298023224	941	1016	1016	1041	1440
13.493331070159062	13.493331070159062	0	0	2	30	-0.0003925196718213029	0.10299606369240843	1146.7688808204125	1221.7688808204125	1221.7688808204125	1246.7688808204125	0.2083333283662796	0.18796992301940918	0.16129031777381897	0.0972222238779068	0.20000000298023224	940	1015	1015	1040	1440
13.5104497466758	13.510450141415497	0	0	2	30	7.791492631894069e-16	0.12356369802728295	1230.9933434217237	1305.9933434217237	1305.9933434217237	1330.9933434217237	0.25	0.21804511547088623	0.20967741310596466	0.125	0.20000000298023224	940	1015	1015	1040	1440
13.531833585637791	13.531833585637791	0	0	2	30	0.000392519671822859	0.16480381061459848	1399.8716044667808	1474.8716044667808	1474.8716044667808	1499.8716044667808	0.3541666567325592	0.2631579041481018	0.27419355511665344	0.1527777761220932	0.20000000298023224	941	1016	1016	1041	1440
13.545144603020155	13.545144603020155	0	0	2	30	0.0007839634745081803	0.17606769291864288	1445.9972025018426	1520.9972025018426	1520.9972025018426	1545.9972025018426	0.375	0.27819550037384033	0.30645161867141724	0.1666666716337204	0.20000000298023224	941	1016	1016	1041	1440
13.560500766781864	13.560501161521564	0	0	2	30	0.0011732584878025075	0.17785980629210618	1453.335906766175	1528.335906766175	1528.335906766175	1553.335906766175	0.375	0.27819550037384033	0.32258063554763794	0.1805555522441864	0.20000000298023224	948	1023	1023	1048	1440
13.577452468406022	13.577452468406022	0	0	2	30	0.0015593376811339657	0.1797395058203235	1461.0332763342249	1536.0332763342249	1536.0332763342249	1561.0332763342249	0.375	0.2857142984867096	0.32258063554763794	0.1805555522441864	0.20000000298023224	948	1023	1023	1048	1440
13.598533936758752	13.598533936758752	0	0	2	30	0.001941142838269669	0.18755558839795516	1493.0401344896263	1568.0401344896263	1568.0401344896263	1593.0401344896263	0.3958333432674408	0.29323309659957886	0.33870968222618103	0.1805555522441864	0.20000000298023224	941	1016	1016	1041	1426
13.61182798033407	13.611828375073767	0	0	2	30	0.0023176274578128593	0.18606791382248256	1486.948107103066	1561.948107103066	1561.948107103066	1586.948107103066	0.3958333432674408	0.2857142984867096	0.32258063554763794	0.1944444477558136	0.20000000298023224	941	1016	1016	1041	1440
13.627323092469748	13.627323092469748	0	0	2	30	0.002687759621590494	0.18085957800562236	1465.6199719330234	1540.6199719330234	1540.6199719330234	1565.6199719330234	0.375	0.2857142984867096	0.32258063554763794	0.1944444477558136	0.20000000298023224	948	1023	1023	1048	1440
13.643405972016904	13.643405972016904	0	0	2	30	0.0030505248230692293	0.1700437250597182	1421.329054119546	1496.329054119546	1496.329054119546	1521.329054119546	0.3541666567325592	0.27067670226097107	0.30645161867141724	0.1805555522441864	0.20000000298023224	956	1031	1031	1056	1440
13.66524218267369	13.66524218267369	0	0	2	30	0.0034049287480473127	0.15558048746278208	1362.1020961600925	1437.1020961600925	1437.1020961600925	1462.1020961600925	0.3333333432674408	0.24060150980949402	0.29032257199287415	0.1666666716337204	0.20000000298023224	939	1014	1014	1039	1440
13.678484515348465	13.678484515348465	0	0	2	30	0.0037500000000006933	0.14893332391136116	1334.8819614170238	1409.8819614170238	1409.8819614170238	1434.8819614170238	0.3333333432674408	0.21804511547088623	0.29032257199287415	0.1527777761220932	0.20000000298023224	916	991	991	1016	1440
13.693441992014417	13.693442386754114	0	0	2	30	0.004084792762613376	0.12985336035490036	1256.749510653317	1331.749510653317	1331.749510653317	1356.749510653317	0.2916666567325592	0.19548872113227844	0.25806450843811035	0.125	0.20000000298023224	908	983	983	1008	1426
13.71043948344363	13.71043987818333	0	0	2	30	0.0044083893921942	0.12287017583887103	1228.1533700601767	1303.1533700601767	1303.1533700601767	1328.1533700601767	0.2916666567325592	0.17293232679367065	0.24193547666072845	0.1111111119389534	0.20000000298023224	908	983	983	1008	1440
13.732331352397946	13.732332141877343	0	0	2	30	0.004719902932874409	0.11157472022411857	1181.8984793177656	1256.8984793177656	1256.8984793177656	1281.8984793177656	0.2708333432674408	0.15037593245506287	0.22580644488334656	0.1111111119389534	0.13333334028720856	908	983	983	1008	1440
13.743446827575728	13.743446827575728	0	0	2	30	0.005018479547692039	0.0962225817908336	1119.0314724334635	1194.0314724334635	1194.0314724334635	1219.0314724334635	0.2291666716337204	0.13533835113048553	0.20967741310596466	0.0972222238779068	0.20000000298023224	908	983	983	1008	1426
13.760292344220911	13.760292344220911	0	0	2	30	0.00530330085889968	0.08668765476587692	1079.985946266266	1154.985946266266	1154.985946266266	1179.985946266266	0.2291666716337204	0.10526315867900848	0.17741934955120087	0.0694444477558136	0.13333334028720856	908	983	983	1008	1426
13.777360494056207	13.777360888795908	0	0	2	30	0.005573586191081001	0.07743990196642803	1042.1163985525227	1117.1163985525227	1117.1163985525227	1142.1163985525227	0.2083333283662796	0.09022556245326996	0.16129031777381897	0.0694444477558136	0.13333334028720856	908	983	983	1008	1440
13.798446304545624	13.798446699285325	0	0	2	30	0.005828594710927795	0.06934380574038379	1008.9628845068717	1083.9628845068717	1083.9628845068717	1108.9628845068717	0.1875	0.0827067643404007	0.12903225421905518	0.0555555559694767	0.13333334028720856	908	983	983	1008	1440
13.811735611244554	13.811736005984255	0	0	2	30	0.006067627457812587	0.06203175978868612	979.0200563346697	1054.0200563346698	1054.0200563346698	1079.0200563346698	0.1666666716337204	0.07518796622753143	0.11290322244167328	0.0555555559694767	0.13333334028720856	916	991	991	1016	1440
13.827295065951134	13.827295065951134	0	0	2	30	0.006290029259591127	0.06180774545677567	978.1027176454963	1053.1027176454963	1053.1027176454963	1078.1027176454963	0.1666666716337204	0.07518796622753143	0.09677419066429138	0.0555555559694767	0.13333334028720856	916	991	991	1016	1440
13.843840975164952	13.843840975164952	0	0	2	30	0.006495190528383701	0.05421567974632145	947.0132085611863	1022.0132085611863	1022.0132085611863	1047.0132085611863	0.1458333283662796	0.06766917556524277	0.08064515888690948	0.0416666679084301	0.13333334028720856	916	991	991	1016	1440
13.865492052903015	13.865492447642712	0	0	2	30	0.006682548931413134	0.05199995871272779	937.9398309286203	1012.9398309286203	1012.9398309286203	1037.9398309286203	0.1458333283662796	0.060150377452373505	0.04838709533214569	0.0416666679084301	0.13333334028720856	924	999	999	1024	1440
13.878554384275148	13.878554384275148	0	0	2	30	0.006851590932319843	0.05199995871272779	937.9398309286203	1012.9398309286203	1012.9398309286203	1037.9398309286203	0.1458333283662796	0.060150377452373505	0.04838709533214569	0.0416666679084301	0.13333334028720856	925	1000	1000	1025	1426
13.893667388382415	13.893667783122115	0	0	2	30	0.0070018531987293105	0.05199995871272779	937.9398309286203	1012.9398309286203	1012.9398309286203	1037.9398309286203	0.1458333283662796	0.060150377452373505	0.04838709533214569	0.0416666679084301	0.13333334028720856	933	1008	1008	1033	1440
13.910320666794298	13.910320666794298	0	0	2	30	0.007132923872213908	0.05012025918451048	930.2424613605704	1005.2424613605704	1005.2424613605704	1030.2424613605704	0.1458333283662796	0.05263157933950424	0.04838709533214569	0.0416666679084301	0.13333334028720856	942	1017	1017	1042	1440
13.931926349467002	13.931926744206702	0	0	2	30	0.007244443697168227	0.05012025918451048	930.2424613605704	1005.2424613605704	1005.2424613605704	1030.2424613605704	0.1458333283662796	0.05263157933950424	0.04838709533214569	0.0416666679084301	0.13333334028720856	973	1048	1048	1073	1440
13.945216445645329	13.945216445645332	0	0	2	30	0.007336107005503715	0.05012025918451048	930.2424613605704	1005.2424613605704	1005.2424613605704	1030.2424613605704	0.1458333283662796	0.05263157933950424	0.04838709533214569	0.0416666679084301	0.13333334028720856	1003	1078	1078	1103	1440
13.960315239123442	13.96031563386314	0	0	2	30	0.007407662554463664	0.05012025918451048	930.2424613605704	1005.2424613605704	1005.2424613605704	1030.2424613605704	0.1458333283662796	0.05263157933950424	0.04838709533214569	0.0416666679084301	0.13333334028720856	1068	1143	1143	1168	1440
13.977302467320488	13.977302467320488	0	0	2	30	0.007458914215262138	0.05012025918451048	930.2424613605704	1005.2424613605704	1005.2424613605704	1030.2424613605704	0.1458333283662796	0.05263157933950424	0.04838709533214569	0.0416666679084301	0.13333334028720856	1068	1143	1143	1168	1440
13.998552884264296	13.998552884264296	0	0	2	30	0.007489721510659348	0.049952248431822305	929.5544573283123	1004.5544573283123	1004.5544573283123	1029.5544573283123	0.1458333283662796	0.05263157933950424	0.032258063554763794	0.0416666679084301	0.13333334028720856	1146	1221	1221	1246	1440
14.011764821982265	14.011764821982265	0	0	2	30	0.0075	0.04807254890360499	921.8570877602624	996.8570877602624	996.8570877602624	1021.8570877602624	0.1458333283662796	0.04511278122663498	0.032258063554763794	0.0416666679084301	0.13333334028720856	1230	1305	1305	1330	1440
14.027345592632578	14.027345592632578	0	0	2	30	0.007489721510659259	0.04807254890360499	921.8570877602624	996.8570877602624	996.8570877602624	1021.8570877602624	0.1458333283662796	0.04511278122663498	0.032258063554763794	0.0416666679084301	0.13333334028720856	1399	1474	1474	1499	1440
14.04381255390664	14.043812948646341	0	0	2	30	0.0074589142152619616	0.04807254890360499	921.8570877602624	996.8570877602624	996.8570877602624	1021.8570877602624	0.1458333283662796	0.04511278122663498	0.032258063554763794	0.0416666679084301	0.13333334028720856	1445	1520	1520	1545	1440
14.06528126190387	14.06528126190387	0	0	2	30	0.007407662554463399	0.04807254890360499	921.8570877602624	996.8570877602624	996.8570877602624	1021.8570877602624	0.1458333283662796	0.04511278122663498	0.032258063554763794	0.0416666679084301	0.13333334028720856	1453	1528	1528	1553	1440
14.078481752170575	14.078481752170575	0	0	2	30	0.007336107005503364	0.04807254890360499	921.8570877602624	996.8570877602624	996.8570877602624	1021.8570877602624	0.1458333283662796	0.04511278122663498	0.032258063554763794	0.0416666679084301	0.13333334028720856	1461	1536	1536	1561	1440
14.093329491200265	14.093329491200265	0	0	2	30	0.00724444369716779	0.05183194796003962	937.2518268963622	1012.2518268963622	1012.2518268963622	1037.2518268963622	0.1458333283662796	0.060150377452373505	0.032258063554763794	0.0416666679084301	0.13333334028720856	1493	1568	1568	1593	1440
14.110272113811352	14.110272113811352	0	0	2	30	0.007132923872213387	0.05216796945039463	938.627834899366	1013.627834899366	1013.627834899366	1038.627834899366	0.1458333283662796	0.060150377452373505	0.04838709533214569	0.0555555559694767	0.13333334028720856	1486	1561	1561	1586	1440
14.131832796158392	14.131832796158395	0	0	2	30	0.007001853198728705	0.05404766897861195	946.3252044674159	1021.3252044674159	1021.3252044674159	1046.325204467416	0.1458333283662796	0.06766917556524277	0.04838709533214569	0.0555555559694767	0.13333334028720856	1465	1540	1540	1565	1440
14.145173813757864	14.145173813757864	0	0	2	30	0.006851590932319155	0.055759355906517274	953.3345624371882	1028.3345624371882	1028.3345624371882	1053.3345624371882	0.1458333283662796	0.07518796622753143	0.04838709533214569	0.0416666679084301	0.13333334028720856	1421	1496	1496	1521	1440
14.16030576537067	14.16030576537067	0	0	2	30	0.006682548931412366	0.055759355906517274	953.3345624371882	1028.3345624371882	1028.3345624371882	1053.3345624371882	0.1458333283662796	0.07518796622753143	0.04838709533214569	0.0416666679084301	0.13333334028720856	1362	1437	1437	1462	1440
14.177498652950778	14.177499047690478	0	0	2	30	0.006495190528382856	0.05780706617240143	961.7199359759838	1036.7199359759838	1036.7199359759838	1061.7199359759838	0.1458333283662796	0.0827067643404007	0.04838709533214569	0.0555555559694767	0.13333334028720856	1334	1409	1409	1434	1440
14.198495647007974	14.198495647007974	0	0	2	30	0.006290029259590206	0.06677480104569626	998.4428102821262	1073.4428102821262	1073.4428102821262	1098.4428102821262	0.1666666716337204	0.09774436056613922	0.04838709533214569	0.0555555559694767	0.13333334028720856	1256	1331	1331	1356	1440
14.211808243349129	14.21180863808883	0	0	2	30	0.006067627457811592	0.07053420010213089	1013.837549418226	1088.837549418226	1088.837549418226	1113.837549418226	0.1666666716337204	0.11278195679187775	0.04838709533214569	0.0555555559694767	0.13333334028720856	1228	1303	1303	1328	1440
14.227285197458666	14.227285197458666	0	0	2	30	0.005828594710926731	0.078070260430803	1044.6977164641382	1119.6977164641382	1119.6977164641382	1144.6977164641382	0.1875	0.12030075490474701	0.06451612710952759	0.0694444477558136	0.13333334028720856	1181	1256	1256	1281	1426
14.243419787906362	14.243419787906362	0	0	2	30	0.005573586191079871	0.08571832787285569	1076.016552639344	1151.016552639344	1151.016552639344	1176.016552639344	0.2083333283662796	0.12781955301761627	0.08064515888690948	0.0833333358168602	0.13333334028720856	1119	1194	1194	1219	1440
14.265181787499777	14.265182182239478	0	0	2	30	0.005303300858898486	0.09468606274615052	1112.7394269454862	1187.7394269454862	1187.7394269454862	1212.7394269454862	0.2291666716337204	0.1428571492433548	0.08064515888690948	0.0833333358168602	0.13333334028720856	1079	1154	1154	1179	1426
14.278494778580633	14.278494778580633	0	0	2	30	0.005018479547690782	0.10211011214602378	1143.1409092379674	1218.1409092379674	1218.1409092379674	1243.1409092379674	0.25	0.15037593245506287	0.09677419066429138	0.0833333358168602	0.13333334028720856	1042	1117	1117	1142	1426
14.293546992774289	14.29354738751399	0	0	2	30	0.004719902932873095	0.1047178582341734	1153.81962946894	1228.81962946894	1228.81962946894	1253.81962946894	0.25	0.15789473056793213	0.11290322244167328	0.0972222238779068	0.13333334028720856	1008	1083	1083	1108	1426
14.31075251202476	14.310752906764456	0	0	2	30	0.0044083893921928324	0.1047178582341734	1153.81962946894	1228.81962946894	1228.81962946894	1253.81962946894	0.25	0.15789473056793213	0.09677419066429138	0.0972222238779068	0.13333334028720856	979	1054	1054	1079	1426
14.33284135608876	14.33284135608876	0	0	2	30	0.004084792762611958	0.1039898116742411	1150.8382788060173	1225.8382788060173	1225.8382788060173	1250.8382788060173	0.25	0.15789473056793213	0.09677419066429138	0.0833333358168602	0.13333334028720856	978	1053	1053	1078	1426
14.345102365872386	14.345102365872386	0	0	2	30	0.0037499999999992296	0.10211011214602378	1143.1409092379674	1218.1409092379674	1218.1409092379674	1243.1409092379674	0.25	0.15037593245506287	0.09677419066429138	0.0833333358168602	0.13333334028720856	947	1022	1022	1047	1426
14.360357476271211	14.360357476271211	0	0	2	30	0.0034049287480458065	0.10023041634309676	1135.4435549249813	1210.4435549249813	1210.4435549249813	1235.4435549249813	0.25	0.1428571492433548	0.09677419066429138	0.0833333358168602	0.13333334028720856	937	1012	1012	1037	1426
14.377325756962716	14.377325756962716	0	0	2	30	0.003050524823067685	0.09314238472330955	1106.4180654419526	1181.4180654419526	1181.4180654419526	1206.4180654419526	0.2291666716337204	0.13533835113048553	0.09677419066429138	0.0833333358168602	0.13333334028720856	937	1012	1012	1037	1426
14.398620384752785	14.398620779492482	0	0	2	30	0.0026877596215889154	0.08759802743111567	1083.7139223304187	1158.7139223304187	1158.7139223304187	1183.7139223304187	0.2083333283662796	0.13533835113048553	0.09677419066429138	0.0694444477558136	0.13333334028720856	937	1012	1012	1037	1426
14.411880085974307	14.411880875453704	0	0	2	30	0.0023176274578112516	0.08759802743111567	1083.7139223304187	1158.7139223304187	1158.7139223304187	1183.7139223304187	0.2083333283662796	0.13533835113048553	0.09677419066429138	0.0694444477558136	0.13333334028720856	930	1005	1005	1030	1426
14.427287960636558	14.427287960636558	0	0	2	30	0.0019411428382680358	0.08759802743111567	1083.7139223304187	1158.7139223304187	1158.7139223304187	1183.7139223304187	0.2083333283662796	0.13533835113048553	0.09677419066429138	0.0694444477558136	0.13333334028720856	930	1005	1005	1030	1426
14.4434075509757	14.4434075509757	0	0	2	30	0.001559337681132312	0.09468606277619318	1112.739427068511	1187.739427068511	1187.739427068511	1212.739427068511	0.2291666716337204	0.1428571492433548	0.09677419066429138	0.0694444477558136	0.13333334028720856	930	1005	1005	1030	1426
14.46518770859526	14.46518770859526	0	0	2	30	0.0011732584878008379	0.10774921073067573	1166.2330179421172	1241.2330179421172	1241.2330179421172	1266.2330179421172	0.25	0.17293232679367065	0.09677419066429138	0.0833333358168602	0.13333334028720856	930	1005	1005	1030	1426
14.478474646855997	14.478475041595697	0	0	2	30	0.0007839634745064989	0.10774921073067573	1166.2330179421172	1241.2330179421172	1241.2330179421172	1266.2330179421172	0.25	0.17293232679367065	0.09677419066429138	0.0833333358168602	0.13333334028720856	930	1005	1005	1030	1426
14.493354754540988	14.493354754540988	0	0	2	30	0.0003925196718211707	0.11329356805291227	1188.9371611766758	1263.9371611766758	1263.9371611766758	1288.9371611766758	0.2708333432674408	0.17293232679367065	0.11290322244167328	0.0833333358168602	0.13333334028720856	929	1004	1004	1029	1426
14.510289482358097	14.510289877097794	0	0	2	30	-9.11457541045065e-16	0.12061277407431795	1218.909309834332	1293.909309834332	1293.909309834332	1318.909309834332	0.2708333432674408	0.19548872113227844	0.14516128599643707	0.1111111119389534	0.13333334028720856	921	996	996	1021	1426
14.531796874845806	14.531797269585503	0	0	2	30	-0.00039251967182299115	0.1412364086236364	1303.363093313791	1378.363093313791	1378.363093313791	1403.363093313791	0.3125	0.2255639135837555	0.19354838132858276	0.1388888955116272	0.13333334028720856	921	996	996	1021	1426
14.545131971349793	14.545131971349793	0	0	2	30	-0.0007839634745083118	0.16065238632502093	1382.8715220009608	1457.8715220009608	1457.8715220009608	1482.8715220009608	0.3541666567325592	0.24812030792236328	0.24193547666072845	0.1666666716337204	0.13333334028720856	921	996	996	1021	1426
14.560317607561633	14.560317607561633	0	0	2	30	-0.0011732584878026383	0.18262011395587074	1472.8293666492907	1547.8293666492907	1547.8293666492907	1572.8293666492907	0.3958333432674408	0.27819550037384033	0.29032257199287415	0.1944444477558136	0.13333334028720856	921	996	996	1021	1426
14.5773624677547	14.5773624677547	0	0	2	30	-0.0015593376811340951	0.2043638123085849	1561.8698114036551	1636.8698114036551	1636.8698114036551	1661.8698114036551	0.4375	0.308270663022995	0.32258063554763794	0.2222222238779068	0.20000000298023224	921	996	996	1021	1426
14.598477488981828	14.598477883721529	0	0	2	30	-0.0019411428382697968	0.23985997587442398	1707.2266012057662	1782.2266012057662	1782.2266012057662	1807.2266012057662	0.5208333134651184	0.3458646535873413	0.3709677457809448	0.25	0.20000000298023224	937	1012	1012	1037	1426
14.611881270193404	14.611882059672801	0	0	2	30	-0.002317627457812985	0.2832425498240043	1884.8782415292976	1959.8782415292976	1959.8782415292976	1984.8782415292976	0.5625	0.42105263471603394	0.4677419364452362	0.3194444477558136	0.20000000298023224	938	1013	1013	1038	1426
14.627289539595353	14.627289934335053	0	0	2	30	-0.0026877596215906176	0.3086264927647875	1988.8254878718049	2063.825487871805	2063.825487871805	2088.825487871805	0.6041666865348816	0.451127827167511	0.5161290168762207	0.3472222089767456	0.20000000298023224	946	1021	1021	1046	1426
14.643634921042192	14.64363531578189	0	0	2	30	-0.0030505248230693503	0.32796204648911953	2068.0045803729445	2143.0045803729445	2143.0045803729445	2168.0045803729445	0.625	0.48120301961898804	0.5483871102333069	0.375	0.20000000298023224	953	1028	1028	1053	1426
14.665134813475625	14.665134813475625	0	0	2	30	-0.0034049287480474306	0.34774562349963567	2149.018328231008	2224.018328231008	2224.018328231008	2249.018328231008	0.6458333134651184	0.5112782120704651	0.5806451439857483	0.4027777910232544	0.20000000298023224	953	1028	1028	1053	1426
14.678467146801722	14.67846754154142	0	0	2	30	-0.0037500000000008082	0.37318557408708397	2253.194925886609	2328.194925886609	2328.194925886609	2353.194925886609	0.6875	0.5413534045219421	0.6129032373428345	0.4305555522441864	0.20000000298023224	961	1036	1036	1061	1426
14.69361528274218	14.69361528274218	0	0	2	30	-0.004084792762613487	0.412601986632926	2414.605135261832	2489.605135261832	2489.605135261832	2514.605135261832	0.75	0.5789473652839661	0.6612903475761414	0.4861111044883728	0.20000000298023224	998	1073	1073	1098	1426
14.710331719505866	14.710331719505866	0	0	2	30	-0.004408389392194307	0.442641380273046	2537.6164522181234	2612.6164522181234	2612.6164522181234	2637.6164522181234	0.7708333134651184	0.6240601539611816	0.6935483813285828	0.5416666865348816	0.20000000298023224	1013	1088	1088	1113	1426
14.731986744640917	14.731987139380614	0	0	2	30	-0.004719902932874511	0.48371349397953267	2705.806757846186	2780.806757846186	2780.806757846186	2805.806757846186	0.7916666865348816	0.6691729426383972	0.7419354915618896	0.6388888955116272	0.2666666805744171	1044	1119	1119	1144	1426
14.745280788216231	14.745281182955928	0	0	2	30	-0.005018479547692137	0.4986420162422682	2766.9390565120884	2841.9390565120884	2841.9390565120884	2866.9390565120884	0.8125	0.6766917109489441	0.7580645084381104	0.6666666865348816	0.2666666805744171	1076	1151	1151	1176	1426
14.76029037052242	14.760291160001817	0	0	2	30	-0.005303300858899775	0.5131540930559559	2826.3660110641395	2901.3660110641395	2901.3660110641395	2926.3660110641395	0.8125	0.6917293071746826	0.774193525314331	0.7083333134651184	0.2666666805744171	1112	1187	1187	1212	1426
14.777522337332705	14.777522337332705	0	0	2	30	-0.00557358619108109	0.5381144396960735	2928.578630555421	3003.578630555421	3003.578630555421	3028.578630555421	0.8333333134651184	0.7142857313156128	0.8064516186714172	0.75	0.2666666805744171	1143	1218	1218	1243	1426
14.798497225966766	14.798497225966766	0	0	2	30	-0.0058285947109278785	0.5686191296251657	3053.4953358150537	3128.4953358150537	3128.4953358150537	3153.4953358150537	0.875	0.7368420958518982	0.8225806355476379	0.8055555820465088	0.2666666805744171	1153	1228	1228	1253	1426
14.811924691560268	14.811925086299969	0	0	2	30	-0.006067627457812664	0.5924838001716308	3151.2211617028283	3226.2211617028283	3226.2211617028283	3251.2211617028283	0.8958333134651184	0.7518796920776367	0.8387096524238586	0.8611111044883728	0.2666666805744171	1153	1228	1228	1253	1426
14.827495198978415	14.827495593718112	0	0	2	30	-0.006290029259591199	0.6067403132049201	3209.6015825741474	3284.6015825741474	3284.6015825741474	3309.6015825741474	0.8958333134651184	0.7593985199928284	0.8548387289047241	0.9027777910232544	0.2666666805744171	1150	1225	1225	1250	1426
14.84353268346021	14.843533078199908	0	0	2	30	-0.006495190528383767	0.6183086248468541	3256.9738187478674	3331.9738187478674	3331.9738187478674	3356.9738187478674	0.8958333134651184	0.7669172883033752	0.8709677457809448	0.9305555820465088	0.2666666805744171	1143	1218	1218	1243	1426
14.865353894008443	14.865354288748144	0	0	2	30	-0.006682548931413194	0.6575498729944229	3417.666729912162	3492.666729912162	3492.666729912162	3517.666729912162	0.9375	0.7894737124443054	0.9032257795333862	1.0	0.2666666805744171	1135	1210	1210	1235	1426
14.878591884546534	14.878591884546534	0	0	2	30	-0.006851590932319897	0.6575498729944229	3417.666729912162	3492.666729912162	3492.666729912162	3517.666729912162	0.9375	0.7894737124443054	0.9032257795333862	1.0	0.2666666805744171	1106	1181	1181	1206	1426
14.893556466527059	14.89355725600646	0	0	2	30	-0.007001853198729357	0.6653415262699127	3449.5735500752926	3524.5735500752926	3524.5735500752926	3549.5735500752926	0.9375	0.8045112490653992	0.9193548560142517	1.0	0.2666666805744171	1083	1158	1158	1183	1426
14.910328956327973	14.910328956327973	0	0	2	30	-0.00713292387221395	0.6816701591014862	3516.439301520586	3591.439301520586	3591.439301520586	3616.439301520586	0.9791666865348816	0.8120300769805908	0.9354838728904724	1.0	0.3333333432674408	1083	1158	1158	1183	1426
14.931922796809715	14.931923191549412	0	0	2	30	-0.007244443697168262	0.6934940665960312	3564.8582027107477	3639.8582027107477	3639.8582027107477	3664.8582027107477	0.9791666865348816	0.8270676732063293	0.9677419066429138	1.0	0.3333333432674408	1083	1158	1158	1183	1426
14.945179340113647	14.945179734853344	0	0	2	30	-0.007336107005503743	0.7046143561601639	3610.395788475871	3685.395788475871	3685.395788475871	3710.395788475871	1.0	0.8345864415168762	0.9838709831237793	1.0	0.3333333432674408	1112	1187	1187	1212	1426
14.960311291726452	14.960311291726455	0	0	2	30	-0.007407662554463685	0.7046143561601639	3610.395788475871	3685.395788475871	3685.395788475871	3710.395788475871	1.0	0.8345864415168762	0.9838709831237793	1.0	0.3333333432674408	1166	1241	1241	1266	1426
14.977309967374765	14.977309967374765	0	0	2	30	-0.0074589142152621515	0.710526317358017	3634.6052695810795	3709.6052695810795	3709.6052695810795	3734.6052695810795	1.0	0.8421052694320679	1.0	1.0	0.3333333432674408	1166	1241	1241	1266	1426
14.998642095436217	14.998642490175918	0	0	2	30	-0.0074897215106593555	0.710526317358017	3634.6052695810795	3709.6052695810795	3709.6052695810795	3734.6052695810795	1.0	0.8496240377426147	1.0	1.0	0.3333333432674408	1188	1263	1263	1288	1426
15.011988244651771	15.011988639391468	0	0	2	30	-0.0075	0.7124060094356537	3642.302608639002	3717.302608639002	3717.302608639002	3742.302608639002	1.0	0.8496240377426147	1.0	1.0	0.3333333432674408	1218	1293	1293	1318	1426
15.027317960853665	15.027317960853665	0	0	2	30	-0.007489721510659252	0.7161654084920883	3657.6973477751017	3732.6973477751017	3732.6973477751017	3757.6973477751017	1.0	0.8646616339683533	1.0	1.0	0.3333333432674408	1303	1378	1378	1403	1426
15.043365708567627	15.043366103307328	0	0	2	30	-0.007458914215261947	0.7161654084920883	3657.6973477751017	3732.6973477751017	3732.6973477751017	3757.6973477751017	1.0	0.8646616339683533	1.0	1.0	0.3333333432674408	1382	1457	1457	1482	1426
15.0653029725873	15.0653029725873	0	0	2	30	-0.007407662554463379	0.7142857164144516	3650.0000087171793	3725.0000087171793	3725.0000087171793	3750.0000087171793	1.0	0.8571428656578064	1.0	1.0	0.3333333432674408	1472	1547	1547	1572	1426
15.078589516108341	15.078589516108341	0	0	2	30	-0.007336107005503337	0.7124060094356537	3642.302608639002	3717.302608639002	3717.302608639002	3742.302608639002	1.0	0.8496240377426147	1.0	1.0	0.3333333432674408	1561	1636	1636	1661	1440
15.09358883518236	15.093589624661757	0	0	2	30	-0.0072444436971677555	0.7124060094356537	3642.302608639002	3717.302608639002	3717.302608639002	3742.302608639002	1.0	0.8496240377426147	1.0	1.0	0.3333333432674408	1707	1782	1782	1807	1440
15.110367640818453	15.110367640818453	0	0	2	30	-0.007132923872213346	0.7124060094356537	3642.302608639002	3717.302608639002	3717.302608639002	3742.302608639002	1.0	0.8496240377426147	1.0	1.0	0.3333333432674408	1884	1959	1959	1984	1440
15.131992270996697	15.131992665736398	0	0	2	30	-0.007001853198728657	0.7124060094356537	3642.302608639002	3717.302608639002	3717.302608639002	3742.302608639002	1.0	0.8496240377426147	1.0	1.0	0.3333333432674408	1988	2063	2063	2088	1440
15.14536447303237	15.145365262511767	0	0	2	30	-0.0068515909323191015	0.710526317358017	3634.6052695810795	3709.6052695810795	3709.6052695810795	3734.6052695810795	1.0	0.8421052694320679	1.0	1.0	0.3333333432674408	2068	2143	2143	2168	1440
15.160291949481213	15.160291949481213	0	0	2	30	-0.006682548931412306	0.708646610379219	3626.907869502902	3701.907869502902	3701.907869502902	3726.907869502902	1.0	0.8345864415168762	1.0	1.0	0.3333333432674408	2149	2224	2224	2249	1440
15.17749786347138	15.177498258211081	0	0	2	30	-0.006495190528382789	0.7048872113227844	3611.513130366802	3686.513130366802	3686.513130366802	3711.513130366802	1.0	0.8195488452911377	1.0	1.0	0.3333333432674408	2253	2328	2328	2353	1440
15.198491699610983	15.198491699610983	0	0	2	30	-0.006290029259590135	0.6840955764055252	3526.3713853806257	3601.3713853806257	3601.3713853806257	3626.3713853806257	0.9791666865348816	0.7894737124443054	0.9677419066429138	1.0	0.3333333432674408	2414	2489	2489	2514	1440
15.212051403003574	15.212051797743275	0	0	2	30	-0.006067627457811515	0.6503039449453354	3387.9946545511484	3462.9946545511484	3462.9946545511484	3487.9946545511484	0.9375	0.7443609237670898	0.9193548560142517	1.0	0.3333333432674408	2537	2612	2612	2637	1440
15.227315592415472	15.227315987155169	0	0	2	30	-0.005828594710926648	0.6039430667315759	3198.1468582658035	3273.1468582658035	3273.1468582658035	3298.1468582658035	0.8958333134651184	0.7067669034004211	0.8870967626571655	0.9166666865348816	0.3333333432674408	2705	2780	2780	2805	1453
15.243381498155578	15.243381892895279	0	0	2	30	-0.005573586191079782	0.5597175125126128	3017.0432137391495	3092.0432137391495	3092.0432137391495	3117.0432137391495	0.8541666865348816	0.6842105388641357	0.8548387289047241	0.8194444179534912	0.2666666805744171	2766	2841	2841	2866	1453
15.265091392108758	15.265091786848458	0	0	2	30	-0.005303300858898391	0.4944691191958164	2749.851043106868	2824.851043106868	2824.851043106868	2849.851043106868	0.8125	0.61654132604599	0.8064516186714172	0.6805555820465088	0.2666666805744171	2826	2901	2901	2926	1453
15.278354251247872	15.278354251247872	0	0	2	30	-0.005018479547690684	0.4944691191958164	2749.851043106868	2824.851043106868	2824.851043106868	2849.851043106868	0.8125	0.61654132604599	0.8064516186714172	0.6805555820465088	0.2666666805744171	2928	3003	3003	3028	1453
15.293416333933997	15.293416728673694	0	0	2	30	-0.004719902932872991	0.44874871767870417	2562.625998894294	2637.625998894294	2637.625998894294	2662.625998894294	0.7708333134651184	0.5714285969734192	0.7580645084381104	0.5972222089767456	0.2666666805744171	3053	3128	3128	3153	1453
15.310572905461814	15.310573694941215	0	0	2	30	-0.004408389392192726	0.3911483973518388	2326.75268715578	2401.75268715578	2401.75268715578	2426.75268715578	0.7083333134651184	0.5112782120704651	0.6290322542190552	0.3888888955116272	0.2666666805744171	3151	3226	3226	3251	1453
15.331966612916279	15.331967007655976	0	0	2	30	-0.004084792762611848	0.23961154450278555	1706.209274738907	1781.209274738907	1781.209274738907	1806.209274738907	0.4375	0.35338345170021057	0.5483871102333069	0.3055555522441864	0.2666666805744171	3209	3284	3284	3309	1453
15.34522986679509	15.345230261534788	0	0	2	30	-0.003749999999999115	0.19090864140086383	1506.7708865365375	1581.7708865365375	1581.7708865365375	1606.7708865365375	0.375	0.27819550037384033	0.4677419364452362	0.2361111044883728	0.2666666805744171	3256	3331	3331	3356	1453
15.360358265750609	15.360358265750609	0	0	2	30	-0.003404928748045688	0.1651987834002382	1401.4890180239754	1476.4890180239754	1476.4890180239754	1501.4890180239754	0.375	0.21052631735801697	0.3870967626571655	0.1944444477558136	0.2666666805744171	3417	3492	3492	3517	1453
15.377728786195163	15.377729970414261	0	0	2	30	-0.003050524823067564	0.12930343183939175	1254.4975533823092	1329.4975533823092	1329.4975533823092	1354.4975533823092	0.3125	0.15789473056793213	0.30645161867141724	0.1527777761220932	0.20000000298023224	3417	3492	3492	3517	1453
15.398527620923574	15.398527620923574	0	0	2	30	-0.002687759621588792	0.09929561868350031	1131.6155585089336	1206.6155585089336	1206.6155585089336	1231.6155585089336	0.25	0.12030075490474701	0.24193547666072845	0.1111111119389534	0.20000000298023224	3449	3524	3524	3549	1453
15.411875349097922	15.41187574383762	0	0	2	30	-0.0023176274578111254	0.0820953583204618	1061.180492322291	1136.180492322291	1136.180492322291	1161.180492322291	0.2083333283662796	0.10526315867900848	0.17741934955120087	0.0833333358168602	0.20000000298023224	3516	3591	3591	3616	1466
15.427340855756192	15.427340855756192	0	0	2	30	-0.0019411428382679079	0.07167153402255	1018.4949318223423	1093.4949318223423	1093.4949318223423	1118.4949318223423	0.1875	0.09022556245326996	0.12903225421905518	0.0694444477558136	0.13333334028720856	3564	3639	3639	3664	1466
15.443454919739551	15.443455314479248	0	0	2	30	-0.0015593376811321826	0.05682342397182592	957.6919211646272	1032.6919211646273	1032.6919211646273	1057.6919211646273	0.1458333283662796	0.07518796622753143	0.11290322244167328	0.0555555559694767	0.13333334028720856	3610	3685	3685	3710	1466
15.465083892054484	15.465083892054484	0	0	2	30	-0.001173258487800707	0.05570335231227366	953.1052277187607	1028.1052277187607	1028.1052277187607	1053.1052277187607	0.1458333283662796	0.07518796622753143	0.06451612710952759	0.02777777798473835	0.13333334028720856	3610	3685	3685	3710	1466
15.478352277549376	15.478352277549376	0	0	2	30	-0.0007839634745063674	0.05049502022070376	931.777107803782	1006.777107803782	1006.777107803782	1031.777107803782	0.125	0.07518796622753143	0.06451612710952759	0.02777777798473835	0.13333334028720856	3634	3709	3709	3734	1466
15.493350807144001	15.493351596623398	0	0	2	30	-0.0003925196718210386	0.050383013054748536	931.3184384591952	1006.3184384591952	1006.3184384591952	1031.3184384591952	0.125	0.07518796622753143	0.04838709533214569	0.02777777798473835	0.13333334028720856	3634	3709	3709	3734	1466
15.510295798193276	15.510295798193276	0	0	2	30	1.0437658189007235e-15	0.0502150023058157	930.6304344423153	1005.6304344423153	1005.6304344423153	1030.6304344423154	0.125	0.07518796622753143	0.04838709533214569	0.013888888992369175	0.13333334028720856	3642	3717	3717	3742	1466
15.532588327941848	15.532588722681545	0	0	2	30	0.00039251967182312326	0.0502150023058157	930.6304344423153	1005.6304344423153	1005.6304344423153	1030.6304344423154	0.125	0.07518796622753143	0.04838709533214569	0.013888888992369175	0.13333334028720856	3657	3732	3732	3757	1466
15.54340024829127	15.543401037770668	0	0	2	30	0.0007839634745084434	0.04500666835160065	909.3023068998046	984.3023068998046	984.3023068998046	1009.3023068998046	0.1041666641831398	0.07518796622753143	0.04838709533214569	0.013888888992369175	0.13333334028720856	3657	3732	3732	3757	1466
15.560361423668198	15.560361423668198	0	0	2	30	0.001173258487802769	0.04506267193457826	909.531641572098	984.531641572098	984.531641572098	1009.531641572098	0.1041666641831398	0.07518796622753143	0.06451612710952759	0.013888888992369175	0.13333334028720856	3650	3725	3725	3750	1466
15.577351020303436	15.577351415043136	0	0	2	30	0.0015593376811342246	0.04500666835160065	909.3023068998046	984.3023068998046	984.3023068998046	1009.3023068998046	0.1041666641831398	0.07518796622753143	0.04838709533214569	0.013888888992369175	0.13333334028720856	3642	3717	3717	3742	1466
15.598410383233038	15.598410383233038	0	0	2	30	0.0019411428382699247	0.04500666835160065	909.3023068998046	984.3023068998046	984.3023068998046	1009.3023068998046	0.1041666641831398	0.07518796622753143	0.04838709533214569	0.013888888992369175	0.13333334028720856	3642	3717	3717	3742	1466
15.611679952947028	15.611679952947028	0	0	2	30	0.002317627457813111	0.046942371462795576	917.2290111401479	992.2290111401479	992.2290111401479	1017.2290111401479	0.1041666641831398	0.0827067643404007	0.06451612710952759	0.013888888992369175	0.13333334028720856	3642	3717	3717	3742	1466
15.627289144855652	15.627289934335053	0	0	2	30	0.0026877596215907408	0.046942371462795576	917.2290111401479	992.2290111401479	992.2290111401479	1017.2290111401479	0.1041666641831398	0.0827067643404007	0.06451612710952759	0.013888888992369175	0.13333334028720856	3642	3717	3717	3742	1466
15.643621105152736	15.643621499892433	0	0	2	30	0.0030505248230694713	0.046942371462795576	917.2290111401479	992.2290111401479	992.2290111401479	1017.2290111401479	0.1041666641831398	0.0827067643404007	0.06451612710952759	0.013888888992369175	0.13333334028720856	3634	3709	3709	3734	1466
15.665317183216459	15.665317972695856	0	0	2	30	0.0034049287480475486	0.04882207099101289	924.9263807081978	999.9263807081978	999.9263807081978	1024.9263807081977	0.1041666641831398	0.09022556245326996	0.06451612710952759	0.013888888992369175	0.13333334028720856	3626	3701	3701	3726	1466
15.67842609387305	15.67842609387305	0	0	2	30	0.003750000000000923	0.04882207099101289	924.9263807081978	999.9263807081978	999.9263807081978	1024.9263807081977	0.1041666641831398	0.09022556245326996	0.06451612710952759	0.013888888992369175	0.13333334028720856	3611	3686	3686	3711	1466
15.693771599662892	15.69377238914229	0	0	2	30	0.004084792762613599	0.046998375045773186	917.4583458124412	992.4583458124412	992.4583458124412	1017.4583458124412	0.1041666641831398	0.0827067643404007	0.08064515888690948	0.013888888992369175	0.13333334028720856	3526	3601	3601	3626	1466
15.71031435095912	15.710314745698817	0	0	2	30	0.0044083893921944145	0.046942371462795576	917.2290111401479	992.2290111401479	992.2290111401479	1017.2290111401479	0.1041666641831398	0.0827067643404007	0.06451612710952759	0.013888888992369175	0.13333334028720856	3387	3462	3462	3487	1466
15.73275490809473	15.732755697574127	0	0	2	30	0.004719902932874614	0.046942371462795576	917.2290111401479	992.2290111401479	992.2290111401479	1017.2290111401479	0.1041666641831398	0.0827067643404007	0.06451612710952759	0.013888888992369175	0.13333334028720856	3198	3273	3273	3298	1466
15.743374590210852	15.743374984950549	0	0	2	30	0.0050184795476922355	0.04882207099101289	924.9263807081978	999.9263807081978	999.9263807081978	1024.9263807081977	0.1041666641831398	0.09022556245326996	0.06451612710952759	0.013888888992369175	0.13333334028720856	3017	3092	3092	3117	1453
15.760369318462175	15.760369713201872	0	0	2	30	0.005303300858899867	0.04882207099101289	924.9263807081978	999.9263807081978	999.9263807081978	1024.9263807081977	0.1041666641831398	0.09022556245326996	0.06451612710952759	0.013888888992369175	0.20000000298023224	2749	2824	2824	2849	1453
15.777427205065301	15.777427599804998	0	0	2	30	0.005573586191081179	0.04882207099101289	924.9263807081978	999.9263807081978	999.9263807081978	1024.9263807081977	0.1041666641831398	0.09022556245326996	0.06451612710952759	0.013888888992369175	0.20000000298023224	2749	2824	2824	2849	1453
15.79972644538875	15.799727629607847	0	0	2	30	0.005828594710927962	0.04882207099101289	924.9263807081978	999.9263807081978	999.9263807081978	1024.9263807081977	0.1041666641831398	0.09022556245326996	0.06451612710952759	0.013888888992369175	0.13333334028720856	2562	2637	2637	2662	1453
15.810597181953291	15.810597181953291	0	0	2	30	0.0060676274578127425	0.04882207099101289	924.9263807081978	999.9263807081978	999.9263807081978	1024.9263807081977	0.1041666641831398	0.09022556245326996	0.06451612710952759	0.013888888992369175	0.13333334028720856	2326	2401	2401	2426	1453
15.829109684346399	15.829109684346399	0	0	2	30	0.006290029259591271	0.04882207099101289	924.9263807081978	999.9263807081978	999.9263807081978	1024.9263807081977	0.1041666641831398	0.09022556245326996	0.06451612710952759	0.013888888992369175	0.13333334028720856	1706	1781	1781	1806	1453
15.845077694641212	15.845077694641212	0	0	2	30	0.006495190528383834	0.04361373889944299	903.5982607932191	978.5982607932191	978.5982607932191	1003.5982607932191	0.0833333358168602	0.09022556245326996	0.06451612710952759	0.013888888992369175	0.13333334028720856	1506	1581	1581	1606	1453
15.865128892380142	15.865129681859539	0	0	2	30	0.006682548931413254	0.04361373889944299	903.5982607932191	978.5982607932191	978.5982607932191	1003.5982607932191	0.0833333358168602	0.09022556245326996	0.06451612710952759	0.013888888992369175	0.13333334028720856	1401	1476	1476	1501	1453
15.87844464663889	15.87844464663889	0	0	2	30	0.006851590932319951	0.04361373889944299	903.5982607932191	978.5982607932191	978.5982607932191	1003.5982607932191	0.0833333358168602	0.09022556245326996	0.06451612710952759	0.013888888992369175	0.13333334028720856	1254	1329	1329	1354	1440
15.893419886591285	15.893419886591285	0	0	2	30	0.007001853198729405	0.04361373889944299	903.5982607932191	978.5982607932191	978.5982607932191	1003.5982607932191	0.0833333358168602	0.09022556245326996	0.06451612710952759	0.013888888992369175	0.13333334028720856	1131	1206	1206	1231	1440
15.910328561588276	15.910328561588276	0	0	2	30	0.0071329238722139905	0.04361373889944299	903.5982607932191	978.5982607932191	978.5982607932191	1003.5982607932191	0.0833333358168602	0.09022556245326996	0.06451612710952759	0.013888888992369175	0.13333334028720856	1061	1136	1136	1161	1440
15.931846217308152	15.931846612047849	0	0	2	30	0.007244443697168296	0.04361373889944299	903.5982607932191	978.5982607932191	978.5982607932191	1003.5982607932191	0.0833333358168602	0.09022556245326996	0.06451612710952759	0.013888888992369175	0.13333334028720856	1018	1093	1093	1118	1426
15.945189998085514	15.94519039282521	0	0	2	30	0.007336107005503771	0.04361373889944299	903.5982607932191	978.5982607932191	978.5982607932191	1003.5982607932191	0.0833333358168602	0.09022556245326996	0.06451612710952759	0.013888888992369175	0.13333334028720856	957	1032	1032	1057	1426
15.960330633971694	15.960330633971694	0	0	2	30	0.007407662554463706	0.04882207099101289	924.9263807081978	999.9263807081978	999.9263807081978	1024.9263807081977	0.1041666641831398	0.09022556245326996	0.06451612710952759	0.013888888992369175	0.13333334028720856	953	1028	1028	1053	1426
15.977587469383003	15.977587469383003	0	0	2	30	0.007458914215262165	0.04361373889944299	903.5982607932191	978.5982607932191	978.5982607932191	1003.5982607932191	0.0833333358168602	0.09022556245326996	0.06451612710952759	0.013888888992369175	0.13333334028720856	931	1006	1006	1031	1426
15.998476304762733	15.99847669950243	0	0	2	30	0.0074897215106593616	0.04361373889944299	903.5982607932191	978.5982607932191	978.5982607932191	1003.5982607932191	0.0833333358168602	0.09022556245326996	0.06451612710952759	0.013888888992369175	0.13333334028720856	931	1006	1006	1031	1426
16.011767585160158	16.011768374639555	0	0	2	30	0.0075	0.04361373889944299	903.5982607932191	978.5982607932191	978.5982607932191	1003.5982607932191	0.0833333358168602	0.09022556245326996	0.06451612710952759	0.013888888992369175	0.13333334028720856	930	1005	1005	1030	1426
16.027321118771255	16.02732151351095	0	0	2	30	0.007489721510659245	0.04361373889944299	903.5982607932191	978.5982607932191	978.5982607932191	1003.5982607932191	0.0833333358168602	0.09022556245326996	0.06451612710952759	0.013888888992369175	0.13333334028720856	930	1005	1005	1030	1426
16.04336491908823	16.04336531382793	0	0	2	30	0.007458914215261934	0.04882207099101289	924.9263807081978	999.9263807081978	999.9263807081978	1024.9263807081977	0.1041666641831398	0.09022556245326996	0.06451612710952759	0.013888888992369175	0.13333334028720856	909	984	984	1009	1426
16.065238630016403	16.0652390247561	0	0	2	30	0.007407662554463358	0.04876606740803528	924.6970460359045	999.6970460359045	999.6970460359045	1024.6970460359046	0.1041666641831398	0.09022556245326996	0.04838709533214569	0.013888888992369175	0.20000000298023224	909	984	984	1009	1426
16.078394514697145	16.078394514697145	0	0	2	30	0.007336107005503309	0.04355773531646538	903.3689261209257	978.3689261209257	978.3689261209257	1003.3689261209257	0.0833333358168602	0.09022556245326996	0.04838709533214569	0.013888888992369175	0.13333334028720856	909	984	984	1009	1426
16.094320287844187	16.094321077323585	0	0	2	30	0.007244443697167722	0.041678035788248066	895.6715565528758	970.6715565528758	970.6715565528758	995.6715565528758	0.0833333358168602	0.0827067643404007	0.04838709533214569	0.013888888992369175	0.13333334028720856	909	984	984	1009	1426
16.110387772543092	16.11038816728279	0	0	2	30	0.007132923872213304	0.04683036429684035	916.7703417955612	991.7703417955612	991.7703417955612	1016.7703417955612	0.1041666641831398	0.0827067643404007	0.032258063554763794	0.013888888992369175	0.20000000298023224	917	992	992	1017	1426
16.132578459449377	16.132579248928774	0	0	2	30	0.00700185319872861	0.03775062784552574	879.5888210274279	954.5888210274279	954.5888210274279	979.5888210274279	0.0833333358168602	0.06766917556524277	0.0	0.013888888992369175	0.13333334028720856	917	992	992	1017	1426
16.145045523355762	16.145045523355762	0	0	2	30	0.006851590932319048	0.03399122878909111	864.1940818913281	939.1940818913281	939.1940818913281	964.1940818913281	0.0833333358168602	0.05263157933950424	0.0	0.02777777798473835	0.20000000298023224	917	992	992	1017	1426
16.160364976325486	16.160364976325486	0	0	2	30	0.006682548931412246	0.032111529260873795	856.4967123232782	931.4967123232782	931.4967123232782	956.4967123232782	0.0833333358168602	0.04511278122663498	0.0	0.0416666679084301	0.20000000298023224	924	999	999	1024	1426
16.1773300990994	16.1773304938391	0	0	2	30	0.0064951905283827235	0.035870928317308426	871.891451459378	946.891451459378	946.891451459378	971.891451459378	0.0833333358168602	0.060150377452373505	0.0	0.0555555559694767	0.13333334028720856	924	999	999	1024	1426
16.19897565048168	16.19897604522138	0	0	2	30	0.006290029259590062	0.03831066369783387	881.8821678426297	956.8821678426297	956.8821678426297	981.8821678426297	0.1041666641831398	0.09022556245326996	0.06451612710952759	0.0694444477558136	0.20000000298023224	917	992	992	1017	1426
16.210359943394327	16.210360338134027	0	0	2	30	0.006067627457811438	0.049718128363718694	928.5957356494281	1003.5957356494281	1003.5957356494281	1028.595735649428	0.1041666641831398	0.09022556245326996	0.06451612710952759	0.0694444477558136	0.20000000298023224	917	992	992	1017	1426
16.22731322397728	16.22731322397728	0	0	2	30	0.0058285947109265645	0.062189664790159804	979.6666773157044	1054.6666773157044	1054.6666773157044	1079.6666773157044	0.125	0.11278195679187775	0.11290322244167328	0.0972222238779068	0.20000000298023224	917	992	992	1017	1426
16.24354255195268	16.24354255195268	0	0	2	30	0.005573586191079693	0.08430097345262766	1070.2124862885103	1145.2124862885103	1145.2124862885103	1170.2124862885103	0.1666666716337204	0.15037593245506287	0.16129031777381897	0.125	0.20000000298023224	924	999	999	1024	1426
16.26516481369273	16.26516520843243	0	0	2	30	0.005303300858898298	0.15692457276326355	1367.6061254655642	1442.6061254655642	1442.6061254655642	1467.6061254655642	0.3333333432674408	0.24060150980949402	0.25806450843811035	0.2083333283662796	0.20000000298023224	924	999	999	1024	1440
16.278449778254974	16.278449778254974	0	0	2	30	0.005018479547690586	0.15692457276326355	1367.6061254655642	1442.6061254655642	1442.6061254655642	1467.6061254655642	0.3333333432674408	0.24060150980949402	0.25806450843811035	0.2083333283662796	0.20000000298023224	924	999	999	1024	1440
16.293368175690745	16.293368570430445	0	0	2	30	0.004719902932872889	0.20366735134180303	1559.0178037446835	1634.0178037446835	1634.0178037446835	1659.0178037446835	0.3958333432674408	0.31578946113586426	0.3709677457809448	0.2777777910232544	0.20000000298023224	924	999	999	1024	1426
16.310547247381397	16.310547642121094	0	0	2	30	0.004408389392192618	0.23958712459064513	1706.1092751986916	1781.1092751986916	1781.1092751986916	1806.1092751986916	0.4583333432674408	0.36090224981307983	0.4354838728904724	0.3194444477558136	0.20000000298023224	924	999	999	1024	1426
16.33213990364404	16.332141087863135	0	0	2	30	0.004084792762611737	0.27539488158479175	1852.7420400897222	1927.7420400897222	1927.7420400897222	1952.7420400897222	0.5208333134651184	0.4060150384902954	0.4838709533214569	0.3611111044883728	0.20000000298023224	924	999	999	1024	1426
16.34511065540606	16.34511065540606	0	0	2	30	0.0037499999999990002	0.3157389411121927	2017.9509638544291	2092.950963854429	2092.950963854429	2117.950963854429	0.5833333134651184	0.451127827167511	0.5483871102333069	0.4166666567325592	0.2666666805744171	903	978	978	1003	1426
16.36034721303904	16.36034721303904	0	0	2	30	0.0034049287480455706	0.3486905348717526	2152.887740299827	2227.887740299827	2227.887740299827	2252.887740299827	0.625	0.49624061584472656	0.5967742204666138	0.4583333432674408	0.2666666805744171	903	978	978	1003	1426
16.37734352024916	16.37734391498886	0	0	2	30	0.003050524823067443	0.39135514510842206	2327.599319218988	2402.599319218988	2402.599319218988	2427.599319218988	0.7083333134651184	0.5338345766067505	0.6290322542190552	0.5138888955116272	0.2666666805744171	903	978	978	1003	1426
16.398514199773814	16.398514594513514	0	0	2	30	0.002687759621588668	0.42952222559320674	2483.8935138041816	2558.8935138041816	2558.8935138041816	2583.8935138041816	0.7291666865348816	0.5939849615097046	0.6935483813285828	0.5694444179534912	0.2666666805744171	903	978	978	1003	1426
16.41172771645058	16.41172771645058	0	0	2	30	0.0023176274578109997	0.45005826617334055	2567.98859997983	2642.98859997983	2642.98859997983	2667.98859997983	0.75	0.61654132604599	0.7096773982048035	0.6111111044883728	0.2666666805744171	903	978	978	1003	1426
16.42734480315318	16.427344803153183	0	0	2	30	0.0019411428382677801	0.4702898785471916	2650.8370526507497	2725.8370526507497	2725.8370526507497	2750.8370526507497	0.7708333134651184	0.646616518497467	0.7419354915618896	0.625	0.2666666805744171	903	978	978	1003	1426
16.443430445878228	16.443430840617925	0	0	2	30	0.0015593376811320532	0.4922504474986411	2740.765582506935	2815.765582506935	2815.765582506935	2840.765582506935	0.8125	0.6616541147232056	0.7580645084381104	0.6527777910232544	0.2666666805744171	903	978	978	1003	1426
16.465185340157067	16.465185340157067	0	0	2	30	0.0011732584878005763	0.5012741859294607	2777.7177913811415	2852.7177913811415	2852.7177913811415	2877.7177913811415	0.8125	0.6766917109489441	0.7580645084381104	0.6805555820465088	0.3333333432674408	924	999	999	1024	1426
16.47842254121576	16.47842254121576	0	0	2	30	0.0007839634745062358	0.5190028993673224	2850.316872909185	2925.316872909185	2925.316872909185	2950.316872909185	0.8541666865348816	0.6842105388641357	0.774193525314331	0.6944444179534912	0.3333333432674408	903	978	978	1003	1426
16.49345620264357	16.493456597383272	0	0	2	30	0.00039251967182090644	0.5310508392243829	2899.653186623848	2974.653186623848	2974.653186623848	2999.653186623848	0.8541666865348816	0.6992481350898743	0.7903226017951965	0.7222222089767456	0.3333333432674408	903	978	978	1003	1426
16.51058395817338	16.51058435291308	0	0	2	30	-1.1760740967563817e-15	0.5356747083112223	2918.5879305344556	2993.5879305344556	2993.5879305344556	3018.5879305344556	0.8541666865348816	0.7142857313156128	0.8064516186714172	0.7638888955116272	0.3333333432674408	903	978	978	1003	1426
16.53203687658266	16.532037666062056	0	0	2	30	-0.0003925196718232554	0.555090690952956	2998.096379452355	3073.096379452355	3073.096379452355	3098.096379452355	0.875	0.7293233275413513	0.8064516186714172	0.7638888955116272	0.3333333432674408	903	978	978	1003	1426
16.545259472272498	16.545259472272498	0	0	2	30	-0.000783963474508575	0.5681150897429408	3051.4312924973424	3126.4312924973424	3126.4312924973424	3151.4312924973424	0.8958333134651184	0.7368420958518982	0.8225806355476379	0.7777777910232544	0.3333333432674408	924	999	999	1024	1426
16.56030221271338	16.56030260745308	0	0	2	30	-0.0011732584878028998	0.570971273867193	3063.1273664861556	3138.1273664861556	3138.1273664861556	3163.1273664861556	0.8958333134651184	0.7368420958518982	0.8225806355476379	0.7916666865348816	0.3333333432674408	924	999	999	1024	1440
16.577512074100536	16.577512468840236	0	0	2	30	-0.0015593376811343538	0.5757071649702432	3082.520840553146	3157.520840553146	3157.520840553146	3182.520840553146	0.8958333134651184	0.7443609237670898	0.8225806355476379	0.8055555820465088	0.3333333432674408	903	978	978	1003	1426
16.598604989904533	16.59860538464423	0	0	2	30	-0.0019411428382700524	0.5870758883161038	3129.075762654445	3204.075762654445	3204.075762654445	3229.075762654445	0.9166666865348816	0.7518796920776367	0.8387096524238586	0.8194444179534912	0.3333333432674408	895	970	970	995	1426
16.61254601184614	16.61254601184614	0	0	2	30	-0.0023176274578132366	0.5889555803937405	3136.7731017123674	3211.7731017123674	3211.7731017123674	3236.7731017123674	0.9166666865348816	0.7518796920776367	0.8387096524238586	0.8194444179534912	0.3333333432674408	916	991	991	1016	1440
16.62751256752516	16.62751296226486	0	0	2	30	-0.0026877596215908644	0.5918677680755176	3148.6985102692443	3223.6985102692443	3223.6985102692443	3248.6985102692443	0.9166666865348816	0.7518796920776367	0.8387096524238586	0.8333333134651184	0.3333333432674408	879	954	954	979	1426
16.643495577928526	16.643495972668223	0	0	2	30	-0.003050524823069592	0.6000758906873109	3182.3107723645385	3257.3107723645385	3257.3107723645385	3282.3107723645385	0.9166666865348816	0.7593985199928284	0.8548387289047241	0.8472222089767456	0.3333333432674408	864	939	939	964	1440
16.66523349840032	16.66523349840032	0	0	2	30	-0.003404928748047666	0.6000758906873109	3182.3107723645385	3257.3107723645385	3257.3107723645385	3282.3107723645385	0.9166666865348816	0.7593985199928284	0.8548387289047241	0.8472222089767456	0.3333333432674408	856	931	931	956	1440
16.67859543720382	16.67859622668322	0	0	2	30	-0.0037500000000010372	0.6000758906873109	3182.3107723645385	3257.3107723645385	3257.3107723645385	3282.3107723645385	0.9166666865348816	0.7593985199928284	0.8548387289047241	0.8472222089767456	0.3333333432674408	871	946	946	971	1426
16.693400149606347	16.693400544346044	0	0	2	30	-0.0040847927626137094	0.6000758906873109	3182.3107723645385	3257.3107723645385	3257.3107723645385	3282.3107723645385	0.9166666865348816	0.7593985199928284	0.8548387289047241	0.8472222089767456	0.3333333432674408	881	956	956	981	1440
16.71031435095912	16.71031435095912	0	0	2	30	-0.004408389392194521	0.6000758906873109	3182.3107723645385	3257.3107723645385	3257.3107723645385	3282.3107723645385	0.9166666865348816	0.7593985199928284	0.8548387289047241	0.8472222089767456	0.3333333432674408	928	1003	1003	1028	1440
16.73200450792736	16.732005297406758	0	0	2	30	-0.004719902932874717	0.6101321025774897	3223.4909600548203	3298.4909600548203	3298.4909600548203	3323.4909600548203	0.9375	0.7669172883033752	0.8548387289047241	0.8611111044883728	0.3333333432674408	979	1054	1054	1079	1440
16.745121313377926	16.745121313377926	0	0	2	30	-0.0050184795476923335	0.6131002940237522	3235.6457040272653	3310.6457040272653	3310.6457040272653	3335.6457040272653	0.9375	0.7669172883033752	0.8548387289047241	0.875	0.3333333432674408	1070	1145	1145	1170	1440
16.760339712984766	16.760340107724463	0	0	2	30	-0.005303300858899961	0.6166285164654255	3250.0937749259174	3325.0937749259174	3325.0937749259174	3350.0937749259174	0.9375	0.7669172883033752	0.8709677457809448	0.875	0.3333333432674408	1367	1442	1442	1467	1440
16.777298519923498	16.777298519923498	0	0	2	30	-0.005573586191081266	0.608252410499853	3215.793620996898	3290.793620996898	3290.793620996898	3315.793620996898	0.9375	0.7593985199928284	0.8548387289047241	0.8611111044883728	0.3333333432674408	1367	1442	1442	1467	1440
16.79853748941604	16.798537884155742	0	0	2	30	-0.005828594710928045	0.6112206019461155	3227.948364969343	3302.948364969343	3302.948364969343	3327.948364969343	0.9375	0.7593985199928284	0.8548387289047241	0.875	0.3333333432674408	1559	1634	1634	1659	1440
16.811696926754074	16.811696926754074	0	0	2	30	-0.00606762745781282	0.6147488243877888	3242.396435867995	3317.396435867995	3317.396435867995	3342.396435867995	0.9375	0.7593985199928284	0.8709677457809448	0.875	0.3333333432674408	1706	1781	1781	1806	1440
16.82731046079939	16.82731046079939	0	0	2	30	-0.006290029259591343	0.6245566134517979	3282.5593320851126	3357.5593320851126	3357.5593320851126	3382.5593320851126	0.9375	0.7744361162185669	0.8709677457809448	0.9027777910232544	0.3333333432674408	1852	1927	1927	1952	1440
16.84346163031443	16.843462419793827	0	0	2	30	-0.0064951905283839	0.6245566134517979	3282.5593320851126	3357.5593320851126	3357.5593320851126	3382.5593320851126	0.9375	0.7744361162185669	0.8709677457809448	0.9027777910232544	0.3333333432674408	2017	2092	2092	2117	1453
16.865164418953032	16.865164813692733	0	0	2	30	-0.006682548931413314	0.6297649418180775	3303.8874367450276	3378.8874367450276	3378.8874367450276	3403.8874367450276	0.9583333134651184	0.7744361162185669	0.8709677457809448	0.9027777910232544	0.3333333432674408	2152	2227	2227	2252	1453
16.878381488287086	16.878381883026787	0	0	2	30	-0.0068515909323200045	0.6334051713748003	3318.7941767798075	3393.7941767798075	3393.7941767798075	3418.7941767798075	0.9583333134651184	0.7744361162185669	0.8870967626571655	0.9027777910232544	0.3333333432674408	2327	2402	2402	2427	1453
16.893706862352293	16.893707257091993	0	0	2	30	-0.007001853198729453	0.6364853699361124	3331.4075898883802	3406.4075898883802	3406.4075898883802	3431.4075898883802	0.9583333134651184	0.7744361162185669	0.8870967626571655	0.9166666865348816	0.3333333432674408	2483	2558	2558	2583	1453
16.910330535286768	16.910330535286768	0	0	2	30	-0.007132923872214031	0.6364853699361124	3331.4075898883802	3406.4075898883802	3406.4075898883802	3431.4075898883802	0.9583333134651184	0.7744361162185669	0.8870967626571655	0.9166666865348816	0.3333333432674408	2567	2642	2642	2667	1453
16.932036087103263	16.93203687658266	0	0	2	30	-0.00724444369716833	0.6334051713748003	3318.7941767798075	3393.7941767798075	3393.7941767798075	3418.7941767798075	0.9583333134651184	0.7744361162185669	0.8870967626571655	0.9027777910232544	0.3333333432674408	2650	2725	2725	2750	1453
16.943385248182718	16.943385248182718	0	0	2	30	-0.0073361070055037985	0.6334051713748003	3318.7941767798075	3393.7941767798075	3393.7941767798075	3418.7941767798075	0.9583333134651184	0.7744361162185669	0.8870967626571655	0.9027777910232544	0.3333333432674408	2740	2815	2815	2840	1453
16.96029352844001	16.96029352844001	0	0	2	30	-0.007407662554463726	0.6297649418180775	3303.8874367450276	3378.8874367450276	3378.8874367450276	3403.8874367450276	0.9583333134651184	0.7744361162185669	0.8709677457809448	0.9027777910232544	0.3333333432674408	2777	2852	2852	2877	1466
16.977361283535604	16.977361283535604	0	0	2	30	-0.007458914215262179	0.6248610398354923	3283.805958126341	3358.805958126341	3358.805958126341	3383.805958126341	0.9583333134651184	0.7669172883033752	0.8709677457809448	0.8888888955116272	0.3333333432674408	2850	2925	2925	2950	1466
16.998514199773815	16.998514199773815	0	0	2	30	-0.0074897215106593685	0.6199571527540684	3263.72454052791	3338.72454052791	3338.72454052791	3363.72454052791	0.9583333134651184	0.7593985199928284	0.8709677457809448	0.875	0.3333333432674408	2899	2974	2974	2999	1466
17.011961797091953	17.01196258657135	0	0	2	30	-0.0075	0.598196183708513	3174.613372286361	3249.613372286361	3249.613372286361	3274.613372286361	0.9166666865348816	0.7518796920776367	0.8548387289047241	0.8472222089767456	0.3333333432674408	2918	2993	2993	3018	1466
17.027316776634567	17.027316776634567	0	0	2	30	-0.007489721510659238	0.570971273867193	3063.1273664861556	3138.1273664861556	3138.1273664861556	3163.1273664861556	0.8958333134651184	0.7368420958518982	0.8225806355476379	0.7916666865348816	0.3333333432674408	2998	3073	3073	3098	1466
17.04339728774353	17.04339728774353	0	0	2	30	-0.00745891421526192	0.5339874214222355	2911.6784907240544	2986.6784907240544	2986.6784907240544	3011.6784907240544	0.8958333134651184	0.6917293071746826	0.774193525314331	0.7083333134651184	0.3333333432674408	3051	3126	3126	3151	1466
17.065034944331835	17.06503533907153	0	0	2	30	-0.007407662554463337	0.44584369949836233	2550.729949445794	2625.729949445794	2625.729949445794	2650.729949445794	0.8125	0.5864661931991577	0.7096773982048035	0.5416666865348816	0.2666666805744171	3063	3138	3138	3163	1466
17.078343988015703	17.078343988015703	0	0	2	30	-0.0073361070055032816	0.44584369949836233	2550.729949445794	2625.729949445794	2625.729949445794	2650.729949445794	0.8125	0.5864661931991577	0.7096773982048035	0.5416666865348816	0.2666666805744171	3082	3157	3157	3182	1466
17.093407649660623	17.09340843914002	0	0	2	30	-0.007244443697167687	0.39902764132853896	2359.018191240367	2434.018191240367	2434.018191240367	2459.018191240367	0.75	0.5338345766067505	0.6612903475761414	0.4722222089767456	0.2666666805744171	3129	3204	3204	3229	1466
17.11031711413701	17.11031711413701	0	0	2	30	-0.007132923872213263	0.36478797438484367	2218.806755105935	2293.806755105935	2293.806755105935	2318.806755105935	0.7083333134651184	0.4887218177318573	0.6290322542190552	0.4166666567325592	0.2666666805744171	3136	3211	3211	3236	1466
17.131931481083086	17.131931875822787	0	0	2	30	-0.007001853198728562	0.2577954461617815	1780.6723520324954	1855.6723520324954	1855.6723520324954	1880.6723520324954	0.5	0.37593984603881836	0.5322580933570862	0.2916666567325592	0.2666666805744171	3148	3223	3223	3248	1466
17.145034865383895	17.145034865383895	0	0	2	30	-0.006851590932318994	0.23606899939477444	1691.7025525216013	1766.7025525216013	1766.7025525216013	1791.7025525216013	0.5	0.3233082592487335	0.4838709533214569	0.25	0.2666666805744171	3182	3257	3257	3282	1466
17.160347213039042	17.160347213039042	0	0	2	30	-0.006682548931412186	0.19784592720930294	1535.1790719220955	1610.1790719220955	1610.1790719220955	1635.1790719220955	0.4375	0.2631579041481018	0.4354838728904724	0.2083333283662796	0.2666666805744171	3182	3257	3257	3282	1466
17.17735378348133	17.17735378348133	0	0	2	30	-0.006495190528382658	0.16439031112578606	1398.178324060094	1473.178324060094	1473.178324060094	1498.178324060094	0.375	0.21804511547088623	0.3870967626571655	0.1666666716337204	0.2666666805744171	3182	3257	3257	3282	1466
17.19839972526117	17.198400514740566	0	0	2	30	-0.00629002925958999	0.13832717093115	1291.4497649630594	1366.4497649630594	1366.4497649630594	1391.4497649630594	0.3333333432674408	0.17293232679367065	0.33870968222618103	0.1388888955116272	0.20000000298023224	3182	3257	3257	3282	1466
17.21187929649491	17.21187929649491	0	0	2	30	-0.00606762745781136	0.11669546744275477	1202.8679391780809	1277.8679391780809	1277.8679391780809	1302.8679391780809	0.2916666567325592	0.1428571492433548	0.29032257199287415	0.1111111119389534	0.20000000298023224	3182	3257	3257	3282	1466
17.227389408739143	17.227389408739143	0	0	2	30	-0.005828594710926481	0.08991859661495333	1093.2166531382338	1168.2166531382338	1168.2166531382338	1193.2166531382338	0.2083333283662796	0.12781955301761627	0.24193547666072845	0.0972222238779068	0.20000000298023224	3223	3298	3298	3323	1466
17.24341268259178	17.243413077331482	0	0	2	30	-0.0055735861910796046	0.07787066845951007	1043.8803873416937	1118.8803873416937	1118.8803873416937	1143.8803873416937	0.1875	0.11278195679187775	0.16129031777381897	0.0694444477558136	0.20000000298023224	3235	3310	3310	3335	1466
17.26510362903942	17.26510362903942	0	0	2	30	-0.005303300858898205	0.07383125147692138	1027.3389747979932	1102.3389747979932	1102.3389747979932	1127.3389747979932	0.1875	0.09774436056613922	0.14516128599643707	0.0694444477558136	0.20000000298023224	3250	3325	3325	3350	1466
17.27834833015239	17.27834833015239	0	0	2	30	-0.005018479547690488	0.06767085837333807	1002.1121650388194	1077.1121650388195	1077.1121650388195	1102.1121650388195	0.1666666716337204	0.09774436056613922	0.11290322244167328	0.0555555559694767	0.20000000298023224	3215	3290	3290	3315	1466
17.293809889413673	17.293810284153373	0	0	2	30	-0.004719902932872786	0.06523112303787662	992.1214488401047	1067.1214488401047	1067.1214488401047	1092.1214488401047	0.1666666716337204	0.09022556245326996	0.09677419066429138	0.0416666679084301	0.20000000298023224	3227	3302	3302	3327	1466
17.310454088812484	17.310454483552185	0	0	2	30	-0.004408389392192511	0.057975076940110934	962.4079400697542	1037.4079400697542	1037.4079400697542	1062.4079400697542	0.1458333283662796	0.0827067643404007	0.08064515888690948	0.0416666679084301	0.20000000298023224	3242	3317	3317	3342	1466
17.33175937457442	17.33175937457442	0	0	2	30	-0.004084792762611626	0.05758305184049098	960.8025972868106	1035.8025972868106	1035.8025972868106	1060.8025972868106	0.1458333283662796	0.0827067643404007	0.06451612710952759	0.02777777798473835	0.20000000298023224	3282	3357	3357	3382	1466
17.345086971024134	17.345086971024134	0	0	2	30	-0.0037499999999988857	0.05747104467453575	960.3439279422239	1035.343927942224	1035.343927942224	1060.343927942224	0.1458333283662796	0.0827067643404007	0.04838709533214569	0.02777777798473835	0.13333334028720856	3282	3357	3357	3382	1466
17.36047392448235	17.36047392448235	0	0	2	30	-0.0034049287480454526	0.05559134514631844	952.646558374174	1027.646558374174	1027.646558374174	1052.646558374174	0.1458333283662796	0.07518796622753143	0.04838709533214569	0.02777777798473835	0.20000000298023224	3303	3378	3378	3403	1466
17.377557863905594	17.377558258645294	0	0	2	30	-0.0030505248230673224	0.05559134514631844	952.646558374174	1027.646558374174	1027.646558374174	1052.646558374174	0.1458333283662796	0.07518796622753143	0.04838709533214569	0.02777777798473835	0.13333334028720856	3318	3393	3393	3418	1466
17.398413935890325	17.398413935890325	0	0	2	30	-0.002687759621588545	0.050383013054748536	931.3184384591952	1006.3184384591952	1006.3184384591952	1031.3184384591952	0.125	0.07518796622753143	0.04838709533214569	0.02777777798473835	0.13333334028720856	3331	3406	3406	3431	1466
17.411992981528154	17.411994560486953	0	0	2	30	-0.002317627457810874	0.0502150023058157	930.6304344423153	1005.6304344423153	1005.6304344423153	1030.6304344423154	0.125	0.07518796622753143	0.04838709533214569	0.013888888992369175	0.13333334028720856	3331	3406	3406	3431	1466
17.42741269838137	17.42741269838137	0	0	2	30	-0.0019411428382676522	0.0502150023058157	930.6304344423153	1005.6304344423153	1005.6304344423153	1030.6304344423154	0.125	0.07518796622753143	0.04838709533214569	0.013888888992369175	0.13333334028720856	3318	3393	3393	3418	1466
17.443404787797807	17.443405577277204	0	0	2	30	-0.0015593376811319237	0.046942371462795576	917.2290111401479	992.2290111401479	992.2290111401479	1017.2290111401479	0.1041666641831398	0.0827067643404007	0.06451612710952759	0.013888888992369175	0.13333334028720856	3318	3393	3393	3418	1466
17.465130076599237	17.465130076599237	0	0	2	30	-0.0011732584878004458	0.04882207099101289	924.9263807081978	999.9263807081978	999.9263807081978	1024.9263807081977	0.1041666641831398	0.09022556245326996	0.06451612710952759	0.013888888992369175	0.13333334028720856	3303	3378	3378	3403	1466
17.47839372521775	17.47839372521775	0	0	2	30	-0.0007839634745061043	0.04882207099101289	924.9263807081978	999.9263807081978	999.9263807081978	1024.9263807081977	0.1041666641831398	0.09022556245326996	0.06451612710952759	0.013888888992369175	0.13333334028720856	3283	3358	3358	3383	1466
17.493490939737065	17.49349133447676	0	0	2	30	-0.00039251967182077433	0.04882207099101289	924.9263807081978	999.9263807081978	999.9263807081978	1024.9263807081977	0.1041666641831398	0.09022556245326996	0.06451612710952759	0.013888888992369175	0.13333334028720856	3263	3338	3338	3363	1466
17.51033250898526	17.51033250898526	0	0	2	30	1.30838237461204e-15	0.04882207099101289	924.9263807081978	999.9263807081978	999.9263807081978	1024.9263807081977	0.1041666641831398	0.09022556245326996	0.06451612710952759	0.013888888992369175	0.13333334028720856	3174	3249	3249	3274	1466
17.53197924458664	17.531979639326337	0	0	2	30	0.00039251967182338753	0.04882207099101289	924.9263807081978	999.9263807081978	999.9263807081978	1024.9263807081977	0.1041666641831398	0.09022556245326996	0.06451612710952759	0.013888888992369175	0.13333334028720856	3063	3138	3138	3163	1466
17.545182892770935	17.545182892770935	0	0	2	30	0.0007839634745087067	0.05070177051923021	932.6237502762477	1007.6237502762477	1007.6237502762477	1032.6237502762476	0.1041666641831398	0.09774436056613922	0.06451612710952759	0.013888888992369175	0.13333334028720856	2911	2986	2986	3011	1466
17.560343660381754	17.560343660381754	0	0	2	30	0.0011732584878030303	0.05070177051923021	932.6237502762477	1007.6237502762477	1007.6237502762477	1032.6237502762476	0.1041666641831398	0.09774436056613922	0.06451612710952759	0.013888888992369175	0.13333334028720856	2550	2625	2625	2650	1453
17.577395625889398	17.577395625889398	0	0	2	30	0.0015593376811344833	0.05070177051923021	932.6237502762477	1007.6237502762477	1007.6237502762477	1032.6237502762476	0.1041666641831398	0.09774436056613922	0.06451612710952759	0.013888888992369175	0.13333334028720856	2550	2625	2625	2650	1453
17.598557621140678	17.598557621140678	0	0	2	30	0.0019411428382701804	0.05070177051923021	932.6237502762477	1007.6237502762477	1007.6237502762477	1032.6237502762476	0.1041666641831398	0.09774436056613922	0.06451612710952759	0.013888888992369175	0.13333334028720856	2359	2434	2434	2459	1453
17.61195666547587	17.61195666547587	0	0	2	30	0.002317627457813363	0.05070177051923021	932.6237502762477	1007.6237502762477	1007.6237502762477	1032.6237502762476	0.1041666641831398	0.09774436056613922	0.06451612710952759	0.013888888992369175	0.13333334028720856	2218	2293	2293	2318	1453
17.627324671428543	17.627324671428543	0	0	2	30	0.002687759621590988	0.05070177051923021	932.6237502762477	1007.6237502762477	1007.6237502762477	1032.6237502762476	0.1041666641831398	0.09774436056613922	0.06451612710952759	0.013888888992369175	0.13333334028720856	1780	1855	1855	1880	1453
17.64338978768925	17.643389787689255	0	0	2	30	0.003050524823069713	0.05070177051923021	932.6237502762477	1007.6237502762477	1007.6237502762477	1032.6237502762476	0.1041666641831398	0.09774436056613922	0.06451612710952759	0.013888888992369175	0.13333334028720856	1691	1766	1766	1791	1453
17.665314420038566	17.665314814778267	0	0	2	30	0.003404928748047784	0.05070177051923021	932.6237502762477	1007.6237502762477	1007.6237502762477	1032.6237502762476	0.1041666641831398	0.09774436056613922	0.06451612710952759	0.013888888992369175	0.13333334028720856	1535	1610	1610	1635	1453
17.678533068331415	17.678533068331415	0	0	2	30	0.003750000000001152	0.05070177051923021	932.6237502762477	1007.6237502762477	1007.6237502762477	1032.6237502762476	0.1041666641831398	0.09774436056613922	0.06451612710952759	0.013888888992369175	0.13333334028720856	1398	1473	1473	1498	1453
17.693584098305976	17.693584493045673	0	0	2	30	0.0040847927626138205	0.05070177051923021	932.6237502762477	1007.6237502762477	1007.6237502762477	1032.6237502762476	0.1041666641831398	0.09774436056613922	0.06451612710952759	0.013888888992369175	0.13333334028720856	1291	1366	1366	1391	1440
17.71040079895315	17.710400798953152	0	0	2	30	0.004408389392194629	0.05070177051923021	932.6237502762477	1007.6237502762477	1007.6237502762477	1032.6237502762476	0.1041666641831398	0.09774436056613922	0.06451612710952759	0.013888888992369175	0.13333334028720856	1202	1277	1277	1302	1440
17.731967007655978	17.731967402395675	0	0	2	30	0.00471990293287482	0.04882207099101289	924.9263807081978	999.9263807081978	999.9263807081978	1024.9263807081977	0.1041666641831398	0.09022556245326996	0.06451612710952759	0.013888888992369175	0.13333334028720856	1093	1168	1168	1193	1440
17.745208945591052	17.745208945591052	0	0	2	30	0.0050184795476924315	0.04882207099101289	924.9263807081978	999.9263807081978	999.9263807081978	1024.9263807081977	0.1041666641831398	0.09022556245326996	0.06451612710952759	0.013888888992369175	0.13333334028720856	1043	1118	1118	1143	1440
17.76036734476368	17.76036734476368	0	0	2	30	0.005303300858900055	0.046942371462795576	917.2290111401479	992.2290111401479	992.2290111401479	1017.2290111401479	0.1041666641831398	0.0827067643404007	0.06451612710952759	0.013888888992369175	0.13333334028720856	1027	1102	1102	1127	1440
17.77758233776692	17.77758233776692	0	0	2	30	0.005573586191081356	0.046942371462795576	917.2290111401479	992.2290111401479	992.2290111401479	1017.2290111401479	0.1041666641831398	0.0827067643404007	0.06451612710952759	0.013888888992369175	0.13333334028720856	1002	1077	1077	1102	1440
17.798419067506412	17.79841906750641	0	0	2	30	0.005828594710928128	0.04500666835160065	909.3023068998046	984.3023068998046	984.3023068998046	1009.3023068998046	0.1041666641831398	0.07518796622753143	0.04838709533214569	0.013888888992369175	0.13333334028720856	992	1067	1067	1092	1440
17.811719426916905	17.81171942691691	0	0	2	30	0.006067627457812898	0.04500666835160065	909.3023068998046	984.3023068998046	984.3023068998046	1009.3023068998046	0.1041666641831398	0.07518796622753143	0.04838709533214569	0.013888888992369175	0.13333334028720856	962	1037	1037	1062	1440
17.827417435257754	17.82741822473715	0	0	2	30	0.006290029259591415	0.04307096710305087	901.3756102869933	976.3756102869933	976.3756102869933	1001.3756102869933	0.1041666641831398	0.06766917556524277	0.032258063554763794	0.013888888992369175	0.13333334028720856	960	1035	1035	1060	1440
17.843471893546596	17.8434722882863	0	0	2	30	0.006495190528383966	0.03404723237206872	864.4234165636215	939.4234165636215	939.4234165636215	964.4234165636215	0.0833333358168602	0.05263157933950424	0.016129031777381897	0.013888888992369175	0.13333334028720856	960	1035	1035	1060	1426
17.865291919875734	17.865292314615438	0	0	2	30	0.0066825489314133735	0.037319861352443695	877.8248322382569	952.8248322382569	952.8248322382569	977.8248322382569	0.1041666641831398	0.04511278122663498	0.0	0.02777777798473835	0.13333334028720856	952	1027	1027	1052	1440
17.878411883243896	17.878412277983593	0	0	2	30	0.006851590932320058	0.037319861352443695	877.8248322382569	952.8248322382569	952.8248322382569	977.8248322382569	0.1041666641831398	0.04511278122663498	0.0	0.02777777798473835	0.13333334028720856	952	1027	1027	1052	1426
17.894134760185768	17.894134760185764	0	0	2	30	0.0070018531987295	0.03919956088066101	885.5222018063068	960.5222018063068	960.5222018063068	985.5222018063068	0.1041666641831398	0.05263157933950424	0.0	0.0416666679084301	0.13333334028720856	931	1006	1006	1031	1426
17.910385009365196	17.9103850093652	0	0	2	30	0.007132923872214073	0.043182974269006094	901.83427963158	976.83427963158	976.83427963158	1001.83427963158	0.1041666641831398	0.06766917556524277	0.016129031777381897	0.0555555559694767	0.13333334028720856	930	1005	1005	1030	1426
17.931706479454785	17.931706874194482	0	0	2	30	0.007244443697168365	0.06291055126536277	982.6187074316606	1057.6187074316606	1057.6187074316606	1082.6187074316606	0.1458333283662796	0.09774436056613922	0.09677419066429138	0.0833333358168602	0.13333334028720856	930	1005	1005	1030	1426
17.94502026001504	17.945020260015042	0	0	2	30	0.007336107005503826	0.0772057854734014	1041.1576915135788	1116.1576915135788	1116.1576915135788	1141.1576915135788	0.1666666716337204	0.12781955301761627	0.12903225421905518	0.1111111119389534	0.20000000298023224	917	992	992	1017	1426
17.96028760734453	17.960288002084226	0	0	2	30	0.007407662554463747	0.10180567298084497	1141.8942308565602	1216.8942308565602	1216.8942308565602	1241.8942308565602	0.2291666716337204	0.15789473056793213	0.16129031777381897	0.125	0.20000000298023224	924	999	999	1024	1426
17.977488784458306	17.97748878445831	0	0	2	30	0.007458914215262192	0.12209328938956543	1224.9720200502704	1299.9720200502704	1299.9720200502704	1324.9720200502704	0.2708333432674408	0.18796992301940918	0.19354838132858276	0.1527777761220932	0.20000000298023224	924	999	999	1024	1426
17.998438015011953	17.99843801501195	0	0	2	30	0.007489721510659376	0.13241226652363403	1267.2282314142813	1342.2282314142813	1342.2282314142813	1367.2282314142813	0.2708333432674408	0.21804511547088623	0.22580644488334656	0.1805555522441864	0.20000000298023224	924	999	999	1024	1426
18.01175613770889	18.011756927188287	0	0	2	30	0.0075	0.15255629144088234	1349.7180134504133	1424.7180134504133	1424.7180134504133	1449.7180134504133	0.3125	0.24060150980949402	0.27419355511665344	0.2083333283662796	0.20000000298023224	924	999	999	1024	1426
18.02734796107077	18.027347961070774	0	0	2	30	0.0074897215106592314	0.17525205728481108	1442.6571745813012	1517.6571745813012	1517.6571745813012	1542.6571745813012	0.3541666567325592	0.27067670226097107	0.32258063554763794	0.2361111044883728	0.20000000298023224	924	999	999	1024	1426
18.04335189267817	18.043351892678174	0	0	2	30	0.007458914215261905	0.19567610806448377	1526.293662524061	1601.293662524061	1601.293662524061	1626.293662524061	0.3958333432674408	0.29323309659957886	0.35483869910240173	0.2638888955116272	0.20000000298023224	932	1007	1007	1032	1426
18.06515928733695	18.065159287336947	0	0	2	30	0.007407662554463316	0.23974797029822636	1706.767938371237	1781.767938371237	1781.767938371237	1806.767938371237	0.4791666567325592	0.3458646535873413	0.4193548262119293	0.3194444477558136	0.20000000298023224	932	1007	1007	1032	1426
18.0783443827554	18.078344382755404	0	0	2	30	0.007336107005503255	0.23974797029822636	1706.767938371237	1781.767938371237	1781.767938371237	1806.767938371237	0.4791666567325592	0.3458646535873413	0.4193548262119293	0.3194444477558136	0.20000000298023224	932	1007	1007	1032	1426
18.09344436045261	18.09344475519231	0	0	2	30	0.007244443697167653	0.27858708798885345	1865.814125314355	1940.814125314355	1940.814125314355	1965.814125314355	0.5208333134651184	0.4060150384902954	0.5	0.375	0.20000000298023224	932	1007	1007	1032	1426
18.11034553539532	18.110345535395325	0	0	2	30	0.007132923872213222	0.29273874066957006	1923.7651430418894	1998.7651430418894	1998.7651430418894	2023.7651430418894	0.5416666865348816	0.4285714328289032	0.5161290168762207	0.3888888955116272	0.20000000298023224	932	1007	1007	1032	1426
18.131691479346234	18.13169147934623	0	0	2	30	0.007001853198728515	0.30674679448500974	1981.128123416115	2056.128123416115	2056.128123416115	2081.128123416115	0.5625	0.4436090290546417	0.5483871102333069	0.4027777910232544	0.20000000298023224	932	1007	1007	1032	1426
18.145118155460334	18.145118155460338	0	0	2	30	0.00685159093231894	0.3211784460531768	2040.225736587759	2115.225736587759	2115.225736587759	2140.225736587759	0.5833333134651184	0.4661654233932495	0.5645161271095276	0.4166666567325592	0.2666666805744171	932	1007	1007	1032	1426
18.160285238906337	18.160285633646033	0	0	2	30	0.006682548931412125	0.33384242419513965	2092.084727079097	2167.084727079097	2167.084727079097	2192.084727079097	0.6041666865348816	0.48120301961898804	0.5806451439857483	0.4305555522441864	0.20000000298023224	932	1007	1007	1032	1426
18.177560627083484	18.177561021823188	0	0	2	30	0.006495190528382592	0.3518267295400088	2165.730457466336	2240.730457466336	2240.730457466336	2265.730457466336	0.6458333134651184	0.49624061584472656	0.5967742204666138	0.4444444477558136	0.2666666805744171	932	1007	1007	1032	1426
18.19841196219183	18.198412356931527	0	0	2	30	0.006290029259589918	0.36948217140463946	2238.029491901999	2313.029491901999	2313.029491901999	2338.029491901999	0.6458333134651184	0.5263158082962036	0.6290322542190552	0.4861111044883728	0.2666666805744171	932	1007	1007	1032	1426
18.211681137166128	18.211681531905825	0	0	2	30	0.006067627457811282	0.3826501816511154	2291.9524938613176	2366.9524938613176	2366.9524938613176	2391.9524938613176	0.6666666865348816	0.5413534045219421	0.6451612710952759	0.5	0.2666666805744171	932	1007	1007	1032	1426
18.227298618608426	18.227298618608422	0	0	2	30	0.005828594710926398	0.395930191769021	2346.334135294141	2421.334135294141	2421.334135294141	2446.334135294141	0.6875	0.5563910007476807	0.6612903475761414	0.5138888955116272	0.2666666805744171	924	999	999	1024	1426
18.24338386659377	18.243384261333468	0	0	2	30	0.005573586191079517	0.4064660248777239	2389.478371874279	2464.478371874279	2464.478371874279	2489.478371874279	0.6875	0.5714285969734192	0.6774193644523621	0.5416666865348816	0.2666666805744171	924	999	999	1024	1426
18.265109550134905	18.265109550134902	0	0	2	30	0.005303300858898111	0.42002604533267274	2445.006655637295	2520.006655637295	2520.006655637295	2545.006655637295	0.7083333134651184	0.5864661931991577	0.6935483813285828	0.5555555820465088	0.2666666805744171	917	992	992	1017	1426
18.278371619794616	18.27837161979462	0	0	2	30	0.005018479547690389	0.4342825290576746	2503.3869564911774	2578.3869564911774	2578.3869564911774	2603.3869564911774	0.7291666865348816	0.5939849615097046	0.7096773982048035	0.5833333134651184	0.2666666805744171	917	992	992	1017	1426
18.293338964953033	18.293338964953037	0	0	2	30	0.004719902932872683	0.44571441528804634	2550.20053060455	2625.20053060455	2625.20053060455	2650.20053060455	0.75	0.6090225577354431	0.7096773982048035	0.5972222089767456	0.2666666805744171	909	984	984	1009	1426
18.31044066766273	18.310441062402425	0	0	2	30	0.004408389392192404	0.45440213758778825	2585.776753421993	2660.776753421993	2660.776753421993	2685.776753421993	0.75	0.6240601539611816	0.725806474685669	0.6111111044883728	0.2666666805744171	909	984	984	1009	1426
18.331745163945268	18.331745163945264	0	0	2	30	0.004084792762611515	0.47544221080652704	2671.9358532527285	2746.9358532527285	2746.9358532527285	2771.9358532527285	0.7708333134651184	0.646616518497467	0.7419354915618896	0.6527777910232544	0.2666666805744171	901	976	976	1001	1426
18.345035654863292	18.34503604960299	0	0	2	30	0.0037499999999987712	0.4877945967419173	2722.5188736581513	2797.5188736581513	2797.5188736581513	2822.5188736581513	0.7916666865348816	0.6541353464126587	0.7580645084381104	0.6666666865348816	0.2666666805744171	864	939	939	964	1426
18.360366160544583	18.36036655528428	0	0	2	30	0.0034049287480453347	0.4923064585067465	2740.9949475851267	2815.9949475851267	2815.9949475851267	2840.9949475851267	0.7916666865348816	0.6616541147232056	0.7580645084381104	0.6805555820465088	0.2666666805744171	877	952	952	977	1426
18.377296151485307	18.377296151485304	0	0	2	30	0.0030505248230672014	0.5048268286771673	2792.265863433	2867.265863433	2867.265863433	2892.265863433	0.8125	0.6691729426383972	0.774193525314331	0.6944444179534912	0.2666666805744171	877	952	952	977	1426
18.398417883287312	18.398417883287316	0	0	2	30	0.0026877596215884214	0.5093946939995213	2810.9712719280396	2885.9712719280396	2885.9712719280396	2910.9712719280396	0.8125	0.6766917109489441	0.774193525314331	0.7083333134651184	0.2666666805744171	885	960	960	985	1426
18.412530616997888	18.412531406477285	0	0	2	30	0.002317627457810748	0.5168747685342279	2841.602177147663	2916.602177147663	2916.602177147663	2941.602177147663	0.8125	0.6842105388641357	0.7903226017951965	0.7222222089767456	0.2666666805744171	901	976	976	1001	1426
18.427304539703908	18.427304934443605	0	0	2	30	0.0019411428382675245	0.5214986376210673	2860.5369210582708	2935.5369210582708	2935.5369210582708	2960.5369210582708	0.8125	0.6917293071746826	0.7903226017951965	0.7361111044883728	0.2666666805744171	982	1057	1057	1082	1426
18.444171767032525	18.444172951251623	0	0	2	30	0.0015593376811317945	0.5343550406396389	2913.1838914193213	2988.1838914193213	2988.1838914193213	3013.1838914193213	0.8333333134651184	0.6992481350898743	0.8064516186714172	0.75	0.2666666805744171	1041	1116	1116	1141	1440
18.465041654906717	18.465042049646414	0	0	2	30	0.001173258487800315	0.5373792313039303	2925.5679521895945	3000.5679521895945	3000.5679521895945	3025.5679521895945	0.8333333134651184	0.6992481350898743	0.8225806355476379	0.75	0.2666666805744171	1141	1216	1216	1241	1440
18.478333724783536	18.478333724783532	0	0	2	30	0.0007839634745059725	0.5373792313039303	2925.5679521895945	3000.5679521895945	3000.5679521895945	3025.5679521895945	0.8333333134651184	0.6992481350898743	0.8225806355476379	0.75	0.2666666805744171	1224	1299	1299	1324	1440
18.493403307523938	18.493403702263635	0	0	2	30	0.0003925196718206422	0.5473234507732601	2966.2895309165	3041.2895309165	3041.2895309165	3066.2895309165	0.8541666865348816	0.7067669034004211	0.8225806355476379	0.7638888955116272	0.2666666805744171	1267	1342	1342	1367	1440
18.51036250920237	18.510362509202366	0	0	2	30	-1.4406906524676981e-15	0.5520593418763102	2985.6830049834903	3060.6830049834903	3060.6830049834903	3085.6830049834903	0.8541666865348816	0.7142857313156128	0.8225806355476379	0.7777777910232544	0.2666666805744171	1349	1424	1424	1449	1440
18.531702137318103	18.5317021373181	0	0	2	30	-0.00039251967182351964	0.5549155260005625	2997.3790789723034	3072.3790789723034	3072.3790789723034	3097.3790789723034	0.8541666865348816	0.7142857313156128	0.8225806355476379	0.7916666865348816	0.2666666805744171	1442	1517	1517	1542	1440
18.545353815060505	18.5453542098002	0	0	2	30	-0.0007839634745088382	0.5549155260005625	2997.3790789723034	3072.3790789723034	3072.3790789723034	3097.3790789723034	0.8541666865348816	0.7142857313156128	0.8225806355476379	0.7916666865348816	0.2666666805744171	1526	1601	1601	1626	1440
18.560482214016023	18.56048260875572	0	0	2	30	-0.0011732584878031609	0.5549155260005625	2997.3790789723034	3072.3790789723034	3072.3790789723034	3097.3790789723034	0.8541666865348816	0.7142857313156128	0.8225806355476379	0.7916666865348816	0.2666666805744171	1706	1781	1781	1806	1440
18.577341941290367	18.577342336030064	0	0	2	30	-0.0015593376811346127	0.5549155260005625	2997.3790789723034	3072.3790789723034	3072.3790789723034	3097.3790789723034	0.8541666865348816	0.7142857313156128	0.8225806355476379	0.7916666865348816	0.2666666805744171	1706	1781	1781	1806	1440
18.59839972526117	18.598400120000868	0	0	2	30	-0.001941142838270308	0.562899607096842	3030.073891061568	3105.073891061568	3105.073891061568	3130.073891061568	0.8541666865348816	0.7218044996261597	0.8387096524238586	0.8055555820465088	0.2666666805744171	1865	1940	1940	1965	1440
18.612488774589817	18.612489169329514	0	0	2	30	-0.0023176274578134886	0.5676914892596692	3049.6966485183452	3124.6966485183452	3124.6966485183452	3149.6966485183452	0.8541666865348816	0.7293233275413513	0.8387096524238586	0.8194444179534912	0.2666666805744171	1923	1998	1998	2023	1440
18.62734756633107	18.627347566331075	0	0	2	30	-0.002687759621591111	0.5676914892596692	3049.6966485183452	3124.6966485183452	3124.6966485183452	3149.6966485183452	0.8541666865348816	0.7293233275413513	0.8387096524238586	0.8194444179534912	0.2666666805744171	1981	2056	2056	2081	1440
18.643462814533525	18.64346320927323	0	0	2	30	-0.003050524823069834	0.5709957096819167	3063.227431147449	3138.227431147449	3138.227431147449	3163.227431147449	0.8541666865348816	0.7293233275413513	0.8548387289047241	0.8194444179534912	0.2666666805744171	2040	2115	2115	2140	1453
18.665041260167012	18.665041260167015	0	0	2	30	-0.003404928748047902	0.5706036769414462	3061.622057075222	3136.622057075222	3136.622057075222	3161.622057075222	0.8541666865348816	0.7293233275413513	0.8387096524238586	0.8333333134651184	0.2666666805744171	2092	2167	2167	2192	1440
18.67833727744082	18.678337277440825	0	0	2	30	-0.003750000000001266	0.5706036769414462	3061.622057075222	3136.622057075222	3136.622057075222	3161.622057075222	0.8541666865348816	0.7293233275413513	0.8387096524238586	0.8333333134651184	0.2666666805744171	2165	2240	2240	2265	1453
18.69339620220936	18.693396596949057	0	0	2	30	-0.0040847927626139315	0.5728998176259488	3071.02475317826	3146.02475317826	3146.02475317826	3171.02475317826	0.875	0.7293233275413513	0.8387096524238586	0.8194444179534912	0.2666666805744171	2238	2313	2313	2338	1453
18.710285534961105	18.71028553496111	0	0	2	30	-0.0044083893921947346	0.5676914892596692	3049.6966485183452	3124.6966485183452	3124.6966485183452	3149.6966485183452	0.8541666865348816	0.7293233275413513	0.8387096524238586	0.8194444179534912	0.2666666805744171	2291	2366	2366	2391	1453
18.732784118832438	18.732784908311835	0	0	2	30	-0.004719902932874923	0.562899607096842	3030.073891061568	3105.073891061568	3105.073891061568	3130.073891061568	0.8541666865348816	0.7218044996261597	0.8387096524238586	0.8055555820465088	0.2666666805744171	2346	2421	2421	2446	1453
18.743330774104283	18.743331563583688	0	0	2	30	-0.0050184795476925295	0.5549155260005625	2997.3790789723034	3072.3790789723034	3072.3790789723034	3097.3790789723034	0.8541666865348816	0.7142857313156128	0.8225806355476379	0.7916666865348816	0.2666666805744171	2389	2464	2464	2489	1453
18.760327870793805	18.7603278707938	0	0	2	30	-0.005303300858900148	0.5501796348975123	2977.985604905313	3052.985604905313	3052.985604905313	3077.985604905313	0.8541666865348816	0.7067669034004211	0.8225806355476379	0.7777777910232544	0.2666666805744171	2445	2520	2520	2545	1453
18.777352599262233	18.77735259926223	0	0	2	30	-0.005573586191081444	0.532475333660841	2905.486491341144	2980.486491341144	2980.486491341144	3005.486491341144	0.8333333134651184	0.6917293071746826	0.8064516186714172	0.75	0.2666666805744171	2503	2578	2578	2603	1453
18.798574989687427	18.798575779166825	0	0	2	30	-0.005828594710928212	0.5103711924685905	2814.9700331588783	2889.9700331588783	2889.9700331588783	2914.9700331588783	0.8125	0.6691729426383972	0.7903226017951965	0.7083333134651184	0.2666666805744171	2550	2625	2625	2650	1453
18.811766006201363	18.81176600620136	0	0	2	30	-0.006067627457812976	0.48151502397752566	2696.8040231879677	2771.8040231879677	2771.8040231879677	2796.8040231879677	0.7708333134651184	0.6390977501869202	0.774193525314331	0.6666666865348816	0.2666666805744171	2585	2660	2660	2685	1453
18.827377566548176	18.82737796128788	0	0	2	30	-0.006290029259591488	0.4615318402647972	2614.9728858843446	2689.9728858843446	2689.9728858843446	2714.9728858843446	0.7708333134651184	0.6015037298202515	0.7580645084381104	0.625	0.2666666805744171	2671	2746	2746	2771	1453
18.843357813773654	18.84335820851335	0	0	2	30	-0.006495190528384032	0.4277646441720293	2476.69621788446	2551.69621788446	2551.69621788446	2576.69621788446	0.75	0.548872172832489	0.7419354915618896	0.5555555820465088	0.2666666805744171	2722	2797	2797	2822	1453
18.864987970307677	18.86498797030768	0	0	2	30	-0.006682548931413433	0.34082855151358693	2120.6929184481387	2195.6929184481387	2195.6929184481387	2220.6929184481387	0.6458333134651184	0.451127827167511	0.6612903475761414	0.4027777910232544	0.2666666805744171	2740	2815	2815	2840	1453
18.87829267185486	18.878292671854865	0	0	2	30	-0.006851590932320112	0.34082855151358693	2120.6929184481387	2195.6929184481387	2195.6929184481387	2220.6929184481387	0.6458333134651184	0.451127827167511	0.6612903475761414	0.4027777910232544	0.2666666805744171	2792	2867	2867	2892	1453
18.893409623359116	18.893410412838513	0	0	2	30	-0.007001853198729547	0.2899802466153458	1912.469109889841	1987.469109889841	1987.469109889841	2012.469109889841	0.5625	0.39849624037742615	0.5967742204666138	0.3333333432674408	0.2666666805744171	2810	2885	2885	2910	1453
18.910457641469772	18.91045803620947	0	0	2	30	-0.007132923872214114	0.2353481168935483	1688.7505386790804	1763.7505386790804	1763.7505386790804	1788.7505386790804	0.4583333432674408	0.33834585547447205	0.5483871102333069	0.2638888955116272	0.2666666805744171	2841	2916	2916	2941	1453
18.9317984538046	18.931798848544297	0	0	2	30	-0.007244443697168399	0.174278524771039	1438.6705589374046	1513.6705589374046	1513.6705589374046	1538.6705589374046	0.3958333432674408	0.2255639135837555	0.4193548262119293	0.1805555522441864	0.20000000298023224	2860	2935	2935	2960	1453
18.943391564017897	18.943391958757594	0	0	2	30	-0.007336107005503854	0.14199898387622556	1306.4858389731437	1381.4858389731437	1381.4858389731437	1406.4858389731437	0.3333333432674408	0.18045112490653992	0.35483869910240173	0.1527777761220932	0.20000000298023224	2913	2988	2988	3013	1453
18.96033063397169	18.960331028711394	0	0	2	30	-0.007407662554463767	0.11820756457746029	1209.0599769446999	1284.0599769446999	1284.0599769446999	1309.0599769446999	0.2916666567325592	0.1428571492433548	0.30645161867141724	0.125	0.20000000298023224	2925	3000	3000	3025	1453
18.97732338852452	18.97732417800392	0	0	2	30	-0.007458914215262207	0.09884759007976474	1129.7808813766367	1204.7808813766367	1204.7808813766367	1229.7808813766367	0.25	0.12030075490474701	0.25806450843811035	0.0972222238779068	0.20000000298023224	2925	3000	3000	3025	1453
18.998429330738578	18.99842933073858	0	0	2	30	-0.007489721510659382	0.08831175865345103	1086.636651685882	1161.636651685882	1161.636651685882	1186.636651685882	0.2291666716337204	0.10526315867900848	0.22580644488334656	0.0833333358168602	0.20000000298023224	2966	3041	3041	3066	1453
19.01177626943353	19.011776269433533	0	0	2	30	-0.0075	0.06890293731150554	1007.1575282906151	1082.1575282906151	1082.1575282906151	1107.1575282906151	0.1666666716337204	0.09774436056613922	0.16129031777381897	0.0694444477558136	0.20000000298023224	2985	3060	3060	3085	1453
19.027325855647643	19.02732625038734	0	0	2	30	-0.007489721510659225	0.0660151731770312	995.3321341599428	1070.3321341599428	1070.3321341599428	1095.3321341599428	0.1666666716337204	0.09022556245326996	0.12903225421905518	0.0555555559694767	0.20000000298023224	2997	3072	3072	3097	1453
19.043440709110396	19.043441103850093	0	0	2	30	-0.007458914215261892	0.06391145931690344	986.7174259027196	1061.7174259027197	1061.7174259027197	1086.7174259027197	0.1666666716337204	0.0827067643404007	0.11290322244167328	0.0555555559694767	0.20000000298023224	2997	3072	3072	3097	1453
19.06513876087261	19.065138760872614	0	0	2	30	-0.007407662554463295	0.058143087692799106	963.0959441020124	1038.0959441020123	1038.0959441020123	1063.0959441020123	0.1458333283662796	0.0827067643404007	0.09677419066429138	0.0416666679084301	0.20000000298023224	2997	3072	3072	3097	1453
19.078803070285378	19.078803465025075	0	0	2	30	-0.007336107005503227	0.057975076940110934	962.4079400697542	1037.4079400697542	1037.4079400697542	1062.4079400697542	0.1458333283662796	0.0827067643404007	0.08064515888690948	0.0416666679084301	0.13333334028720856	2997	3072	3072	3097	1453
19.093489755517968	19.093490544997366	0	0	2	30	-0.007244443697167619	0.05609537741189362	954.7105705017043	1029.7105705017043	1029.7105705017043	1054.7105705017043	0.1458333283662796	0.07518796622753143	0.08064515888690948	0.0416666679084301	0.13333334028720856	3030	3105	3105	3130	1453
19.11029145605659	19.110291456056594	0	0	2	30	-0.007132923872213181	0.05570335231227366	953.1052277187607	1028.1052277187607	1028.1052277187607	1053.1052277187607	0.1458333283662796	0.07518796622753143	0.06451612710952759	0.02777777798473835	0.13333334028720856	3049	3124	3124	3149	1453
19.131848980486044	19.13184937522574	0	0	2	30	-0.007001853198728467	0.05559134514631844	952.646558374174	1027.646558374174	1027.646558374174	1052.646558374174	0.1458333283662796	0.07518796622753143	0.04838709533214569	0.02777777798473835	0.13333334028720856	3049	3124	3124	3149	1453
19.145160787347802	19.145161182087506	0	0	2	30	-0.0068515909323188864	0.05559134514631844	952.646558374174	1027.646558374174	1027.646558374174	1052.646558374174	0.1458333283662796	0.07518796622753143	0.04838709533214569	0.02777777798473835	0.20000000298023224	3063	3138	3138	3163	1453
19.160338528765667	19.16033852876567	0	0	2	30	-0.0066825489314120655	0.05559134514631844	952.646558374174	1027.646558374174	1027.646558374174	1052.646558374174	0.1458333283662796	0.07518796622753143	0.04838709533214569	0.02777777798473835	0.13333334028720856	3061	3136	3136	3161	1453
19.17738180999994	19.177381809999943	0	0	2	30	-0.006495190528382525	0.0554233343973856	951.958554357294	1026.9585543572941	1026.9585543572941	1051.9585543572941	0.1458333283662796	0.07518796622753143	0.04838709533214569	0.013888888992369175	0.13333334028720856	3061	3136	3136	3161	1453
19.19834840910033	19.198348409100326	0	0	2	30	-0.006290029259589846	0.0502150023058157	930.6304344423153	1005.6304344423153	1005.6304344423153	1030.6304344423154	0.125	0.07518796622753143	0.04838709533214569	0.013888888992369175	0.13333334028720856	3071	3146	3146	3171	1453
19.21168192664552	19.211681926645525	0	0	2	30	-0.006067627457811204	0.0502150023058157	930.6304344423153	1005.6304344423153	1005.6304344423153	1030.6304344423154	0.125	0.07518796622753143	0.04838709533214569	0.013888888992369175	0.13333334028720856	3049	3124	3124	3149	1453
19.22730059230692	19.227300592306918	0	0	2	30	-0.005828594710926315	0.04500666835160065	909.3023068998046	984.3023068998046	984.3023068998046	1009.3023068998046	0.1041666641831398	0.07518796622753143	0.04838709533214569	0.013888888992369175	0.13333334028720856	3030	3105	3105	3130	1453
19.243378734977686	19.24337873497769	0	0	2	30	-0.005573586191079428	0.046942371462795576	917.2290111401479	992.2290111401479	992.2290111401479	1017.2290111401479	0.1041666641831398	0.0827067643404007	0.06451612710952759	0.013888888992369175	0.13333334028720856	2997	3072	3072	3097	1453
19.26503060219515	19.265030602195147	0	0	2	30	-0.005303300858898017	0.046942371462795576	917.2290111401479	992.2290111401479	992.2290111401479	1017.2290111401479	0.1041666641831398	0.0827067643404007	0.06451612710952759	0.013888888992369175	0.13333334028720856	2977	3052	3052	3077	1453
19.278314382538294	19.278314382538298	0	0	2	30	-0.00501847954769029	0.046942371462795576	917.2290111401479	992.2290111401479	992.2290111401479	1017.2290111401479	0.1041666641831398	0.0827067643404007	0.06451612710952759	0.013888888992369175	0.13333334028720856	2905	2980	2980	3005	1453
19.2933512018837	19.293351201883695	0	0	2	30	-0.00471990293287258	0.04882207099101289	924.9263807081978	999.9263807081978	999.9263807081978	1024.9263807081977	0.1041666641831398	0.09022556245326996	0.06451612710952759	0.013888888992369175	0.13333334028720856	2814	2889	2889	2914	1453
19.310362114462674	19.31036211446267	0	0	2	30	-0.004408389392192297	0.04882207099101289	924.9263807081978	999.9263807081978	999.9263807081978	1024.9263807081977	0.1041666641831398	0.09022556245326996	0.06451612710952759	0.013888888992369175	0.13333334028720856	2696	2771	2771	2796	1453
19.331746742904063	19.33174713764376	0	0	2	30	-0.004084792762611404	0.04882207099101289	924.9263807081978	999.9263807081978	999.9263807081978	1024.9263807081977	0.1041666641831398	0.09022556245326996	0.06451612710952759	0.013888888992369175	0.13333334028720856	2614	2689	2689	2714	1453
19.34497841760697	19.344978812346667	0	0	2	30	-0.0037499999999986568	0.04882207099101289	924.9263807081978	999.9263807081978	999.9263807081978	1024.9263807081977	0.1041666641831398	0.09022556245326996	0.06451612710952759	0.013888888992369175	0.13333334028720856	2476	2551	2551	2576	1453
19.36031484438374	19.360314844383744	0	0	2	30	-0.003404928748045217	0.04882207099101289	924.9263807081978	999.9263807081978	999.9263807081978	1024.9263807081977	0.1041666641831398	0.09022556245326996	0.06451612710952759	0.013888888992369175	0.13333334028720856	2120	2195	2195	2220	1453
19.377319046387836	19.37731865164814	0	0	2	30	-0.0030505248230670804	0.04882207099101289	924.9263807081978	999.9263807081978	999.9263807081978	1024.9263807081977	0.1041666641831398	0.09022556245326996	0.06451612710952759	0.013888888992369175	0.13333334028720856	2120	2195	2195	2220	1453
19.398375646139545	19.398376040879242	0	0	2	30	-0.002687759621588298	0.05070177051923021	932.6237502762477	1007.6237502762477	1007.6237502762477	1032.6237502762476	0.1041666641831398	0.09774436056613922	0.06451612710952759	0.013888888992369175	0.13333334028720856	1912	1987	1987	2012	1453
19.411707584725942	19.41170797946564	0	0	2	30	-0.002317627457810622	0.05070177051923021	932.6237502762477	1007.6237502762477	1007.6237502762477	1032.6237502762476	0.1041666641831398	0.09774436056613922	0.06451612710952759	0.013888888992369175	0.13333334028720856	1688	1763	1763	1788	1453
19.427294276471738	19.42729427647174	0	0	2	30	-0.0019411428382673972	0.05070177051923021	932.6237502762477	1007.6237502762477	1007.6237502762477	1032.6237502762476	0.1041666641831398	0.09774436056613922	0.06451612710952759	0.013888888992369175	0.13333334028720856	1438	1513	1513	1538	1440
19.443640842137672	19.443641236877376	0	0	2	30	-0.001559337681131665	0.05070177051923021	932.6237502762477	1007.6237502762477	1007.6237502762477	1032.6237502762476	0.1041666641831398	0.09774436056613922	0.06451612710952759	0.013888888992369175	0.13333334028720856	1306	1381	1381	1406	1440
19.465014417867497	19.4650144178675	0	0	2	30	-0.0011732584878001843	0.05070177051923021	932.6237502762477	1007.6237502762477	1007.6237502762477	1032.6237502762476	0.1041666641831398	0.09774436056613922	0.06451612710952759	0.013888888992369175	0.13333334028720856	1209	1284	1284	1309	1440
19.47827451382872	19.478274513828715	0	0	2	30	-0.000783963474505841	0.05075777410220782	932.853084948541	1007.853084948541	1007.853084948541	1032.853084948541	0.1041666641831398	0.09774436056613922	0.08064515888690948	0.013888888992369175	0.13333334028720856	1129	1204	1204	1229	1440
19.493609361646694	19.49361015112609	0	0	2	30	-0.0003925196718205101	0.05075777410220782	932.853084948541	1007.853084948541	1007.853084948541	1032.853084948541	0.1041666641831398	0.09774436056613922	0.08064515888690948	0.013888888992369175	0.13333334028720856	1086	1161	1161	1186	1440
19.51049632596025	19.510497115439648	0	0	2	30	1.5729989303233564e-15	0.05075777410220782	932.853084948541	1007.853084948541	1007.853084948541	1032.853084948541	0.1041666641831398	0.09774436056613922	0.08064515888690948	0.013888888992369175	0.13333334028720856	1007	1082	1082	1107	1440
19.53177082202569	19.531771611505086	0	0	2	30	0.00039251967182365175	0.05070177051923021	932.6237502762477	1007.6237502762477	1007.6237502762477	1032.6237502762476	0.1041666641831398	0.09774436056613922	0.06451612710952759	0.013888888992369175	0.13333334028720856	995	1070	1070	1095	1440
19.54504039173968	19.545040786479376	0	0	2	30	0.0007839634745089697	0.05070177051923021	932.6237502762477	1007.6237502762477	1007.6237502762477	1032.6237502762476	0.1041666641831398	0.09774436056613922	0.06451612710952759	0.013888888992369175	0.13333334028720856	986	1061	1061	1086	1440
19.560341686683262	19.56034168668326	0	0	2	30	0.0011732584878032916	0.04882207099101289	924.9263807081978	999.9263807081978	999.9263807081978	1024.9263807081977	0.1041666641831398	0.09022556245326996	0.06451612710952759	0.013888888992369175	0.13333334028720856	963	1038	1038	1063	1440
19.57735023082404	19.577350230824038	0	0	2	30	0.0015593376811347424	0.04688636787981797	916.9996764678546	991.9996764678546	991.9996764678546	1016.9996764678546	0.1041666641831398	0.0827067643404007	0.04838709533214569	0.013888888992369175	0.13333334028720856	962	1037	1037	1062	1426
19.598398541042076	19.598398541042073	0	0	2	30	0.0019411428382704356	0.04301496352007325	901.1462756147	976.1462756147	976.1462756147	1001.1462756147	0.1041666641831398	0.06766917556524277	0.016129031777381897	0.013888888992369175	0.13333334028720856	954	1029	1029	1054	1426
19.611761664064677	19.611762058804374	0	0	2	30	0.0023176274578136143	0.03919956088066101	885.5222018063068	960.5222018063068	960.5222018063068	985.5222018063068	0.1041666641831398	0.05263157933950424	0.0	0.013888888992369175	0.13333334028720856	953	1028	1028	1053	1426
19.62747033037739	19.627471119856786	0	0	2	30	0.0026877596215912347	0.03544016182422638	870.127462670207	945.127462670207	945.127462670207	970.127462670207	0.1041666641831398	0.03759398311376572	0.0	0.02777777798473835	0.13333334028720856	952	1027	1027	1052	1426
19.643357024294257	19.643357024294254	0	0	2	30	0.0030505248230699544	0.037319861352443695	877.8248322382569	952.8248322382569	952.8248322382569	977.8248322382569	0.1041666641831398	0.04511278122663498	0.0	0.02777777798473835	0.13333334028720856	952	1027	1027	1052	1440
19.66493033831166	19.664930733051357	0	0	2	30	0.00340492874804802	0.05027100588879331	930.8597691146086	1005.8597691146086	1005.8597691146086	1030.8597691146085	0.125	0.07518796622753143	0.016129031777381897	0.0555555559694767	0.13333334028720856	952	1027	1027	1052	1426
19.67826385585685	19.678263855856855	0	0	2	30	0.003750000000001381	0.05027100588879331	930.8597691146086	1005.8597691146086	1005.8597691146086	1030.8597691146085	0.125	0.07518796622753143	0.016129031777381897	0.0555555559694767	0.13333334028720856	951	1026	1026	1051	1426
19.69343962357622	19.693439623576225	0	0	2	30	0.0040847927626140425	0.060134794409503645	971.2519831069175	1046.2519831069174	1046.2519831069174	1071.2519831069174	0.1458333283662796	0.09022556245326996	0.06451612710952759	0.0694444477558136	0.13333334028720856	930	1005	1005	1030	1426
19.710300140329966	19.710300140329963	0	0	2	30	0.004408389392194842	0.07033460811581663	1013.0202202342691	1088.0202202342691	1088.0202202342691	1113.0202202342691	0.1666666716337204	0.10526315867900848	0.11290322244167328	0.0833333358168602	0.13333334028720856	930	1005	1005	1030	1426
19.731658321211537	19.731658715951234	0	0	2	30	0.004719902932875025	0.11698980443179607	1204.073249148205	1279.073249148205	1279.073249148205	1304.073249148205	0.2708333432674408	0.17293232679367065	0.19354838132858276	0.125	0.20000000298023224	909	984	984	1009	1426
19.744939338376792	19.74493933837679	0	0	2	30	0.005018479547692628	0.15167749467168978	1346.1193406805696	1421.1193406805696	1421.1193406805696	1446.1193406805696	0.3541666567325592	0.21804511547088623	0.22580644488334656	0.1527777761220932	0.20000000298023224	917	992	992	1017	1426
19.76035589731241	19.760355897312415	0	0	2	30	0.005303300858900241	0.17148550546070473	1427.233144861586	1502.233144861586	1502.233144861586	1527.233144861586	0.3958333432674408	0.24060150980949402	0.27419355511665344	0.1805555522441864	0.20000000298023224	917	992	992	1017	1426
19.77730207258079	19.777302072580788	0	0	2	30	0.005573586191081533	0.1853082852778576	1483.8374282128268	1558.8374282128268	1558.8374282128268	1583.8374282128268	0.3958333432674408	0.27819550037384033	0.32258063554763794	0.2083333283662796	0.20000000298023224	917	992	992	1017	1426
19.798338540607862	19.79833854060786	0	0	2	30	0.005828594710928295	0.214836485683918	1604.7554088756442	1679.7554088756442	1679.7554088756442	1704.7554088756442	0.4583333432674408	0.308270663022995	0.3709677457809448	0.25	0.20000000298023224	924	999	999	1024	1426
19.811568241612274	19.811568241612278	0	0	2	30	0.006067627457813053	0.24058802771685794	1710.2079735005332	1785.2079735005332	1785.2079735005332	1810.2079735005332	0.5	0.3458646535873413	0.4193548262119293	0.2777777910232544	0.20000000298023224	924	999	999	1024	1426
19.827391382437636	19.827391777177333	0	0	2	30	0.006290029259591559	0.26863572381663814	1825.063289029133	1900.063289029133	1900.063289029133	1925.063289029133	0.5416666865348816	0.3834586441516876	0.4677419364452362	0.3194444477558136	0.20000000298023224	924	999	999	1024	1426
19.843408735194796	19.843409129934493	0	0	2	30	0.006495190528384097	0.2958993513844774	1936.7078439194352	2011.7078439194352	2011.7078439194352	2036.7078439194352	0.5833333134651184	0.42105263471603394	0.5161290168762207	0.3472222089767456	0.2666666805744171	924	999	999	1024	1426
19.86506257611075	19.865062970850445	0	0	2	30	0.006682548931413494	0.3506434970204868	2160.8851202988935	2235.8851202988935	2235.8851202988935	2260.8851202988935	0.6875	0.48120301961898804	0.5806451439857483	0.4027777910232544	0.2666666805744171	924	999	999	1024	1426
19.878430436009733	19.87843083074943	0	0	2	30	0.006851590932320166	0.3675464680518514	2230.1027866723316	2305.1027866723316	2305.1027866723316	2330.1027866723316	0.6875	0.518796980381012	0.6129032373428345	0.4305555522441864	0.2666666805744171	924	999	999	1024	1426
19.89396778529318	19.893968180032886	0	0	2	30	0.007001853198729595	0.3904662417201159	2323.959259843875	2398.959259843875	2398.959259843875	2423.959259843875	0.7083333134651184	0.548872172832489	0.6451612710952759	0.4722222089767456	0.2666666805744171	932	1007	1007	1032	1426
19.910653037620666	19.91065303762067	0	0	2	30	0.007132923872214154	0.40781011432409286	2394.9824181571603	2469.9824181571603	2469.9824181571603	2494.9824181571603	0.7291666865348816	0.5714285969734192	0.6612903475761414	0.5	0.2666666805744171	932	1007	1007	1032	1426
19.932677144374072	19.93267793385347	0	0	2	30	0.007244443697168434	0.4256264064661277	2467.940134478793	2542.940134478793	2542.940134478793	2567.940134478793	0.75	0.5864661931991577	0.6935483813285828	0.5277777910232544	0.2666666805744171	932	1007	1007	1032	1426
19.943518275461205	19.943519064940602	0	0	2	30	0.007336107005503881	0.4435302778063708	2541.256487617088	2616.256487617088	2616.256487617088	2641.256487617088	0.7708333134651184	0.6090225577354431	0.7096773982048035	0.5555555820465088	0.2666666805744171	932	1007	1007	1032	1426
19.960336160327476	19.96033616032748	0	0	2	30	0.007407662554463788	0.4675069750156453	2639.4410626890676	2714.4410626890676	2714.4410626890676	2739.4410626890676	0.8125	0.6240601539611816	0.725806474685669	0.5972222089767456	0.2666666805744171	932	1007	1007	1032	1426
19.977483258102527	19.977483652842224	0	0	2	30	0.007458914215262221	0.4974587758649207	2762.09368716685	2837.09368716685	2837.09368716685	2862.09368716685	0.8333333134651184	0.6616541147232056	0.7580645084381104	0.6527777910232544	0.3333333432674408	932	1007	1007	1032	1426
19.998311698308346	19.998312093048042	0	0	2	30	0.007489721510659389	0.5144350306801897	2831.611450635377	2906.611450635377	2906.611450635377	2931.611450635377	0.8541666865348816	0.6766917109489441	0.774193525314331	0.6805555820465088	0.3333333432674408	932	1007	1007	1032	1426
20.011738374422446	20.011739163901844	0	0	2	30	0.0075	0.5236827782271796	2869.4809768403	2944.4809768403	2944.4809768403	2969.4809768403	0.8541666865348816	0.6917293071746826	0.7903226017951965	0.6944444179534912	0.3333333432674408	932	1007	1007	1032	1426
20.027320329291857	20.027320724031554	0	0	2	30	0.007489721510659218	0.5438512237842685	2952.0707613965797	3027.0707613965797	3027.0707613965797	3052.0707613965797	0.875	0.7067669034004211	0.8064516186714172	0.7361111044883728	0.3333333432674408	932	1007	1007	1032	1426
20.043386629771664	20.04338702451136	0	0	2	30	0.007458914215261878	0.5614995065622539	3024.34047937243	3099.34047937243	3099.34047937243	3124.34047937243	0.8958333134651184	0.7218044996261597	0.8225806355476379	0.7638888955116272	0.3333333432674408	932	1007	1007	1032	1426
20.064943759461418	20.064943759461414	0	0	2	30	0.0074076625544632745	0.5745799387120858	3077.904849025991	3152.904849025991	3152.904849025991	3177.904849025991	0.9166666865348816	0.7293233275413513	0.8387096524238586	0.7777777910232544	0.3333333432674408	924	999	999	1024	1426
20.078255171583482	20.07825517158348	0	0	2	30	0.007336107005503199	0.5822840061532766	3109.4530051976676	3184.4530051976676	3184.4530051976676	3209.4530051976676	0.9166666865348816	0.7368420958518982	0.8387096524238586	0.8055555820465088	0.3333333432674408	916	991	991	1016	1426
20.093659493588444	20.09366028306784	0	0	2	30	0.007244443697167585	0.5903801087383513	3142.6065452835487	3217.6065452835487	3217.6065452835487	3242.6065452835487	0.9166666865348816	0.7443609237670898	0.8548387289047241	0.8194444179534912	0.3333333432674408	901	976	976	1001	1426
20.11029540345358	20.110295403453577	0	0	2	30	0.0071329238722131405	0.5952279922622505	3162.458628313916	3237.458628313916	3237.458628313916	3262.458628313916	0.9166666865348816	0.7518796920776367	0.8548387289047241	0.8333333134651184	0.3333333432674408	885	960	960	985	1426
20.13163305787081	20.131633452610515	0	0	2	30	0.00700185319872842	0.6166285164654255	3250.0937749259174	3325.0937749259174	3325.0937749259174	3350.0937749259174	0.9375	0.7669172883033752	0.8709677457809448	0.875	0.3333333432674408	870	945	945	970	1426
20.14496618067631	20.144966180676306	0	0	2	30	0.006851590932318833	0.6303249728134883	3306.1807636712347	3381.1807636712347	3381.1807636712347	3406.1807636712347	0.9583333134651184	0.7744361162185669	0.8870967626571655	0.8888888955116272	0.3333333432674408	877	952	952	977	1426
20.16033616032748	20.160336555067175	0	0	2	30	0.006682548931412006	0.6303249728134883	3306.1807636712347	3381.1807636712347	3381.1807636712347	3406.1807636712347	0.9583333134651184	0.7744361162185669	0.8870967626571655	0.8888888955116272	0.3333333432674408	930	1005	1005	1030	1426
20.177426415585902	20.1774268103256	0	0	2	30	0.006495190528382459	0.6404932067198779	3347.8196815179	3422.8196815179	3422.8196815179	3447.8196815179	0.9791666865348816	0.7819548845291138	0.8870967626571655	0.9027777910232544	0.3333333432674408	930	1005	1005	1030	1426
20.1986468323126	20.1986480165317	0	0	2	30	0.006290029259589774	0.6472696383954375	3375.5691692293167	3450.5691692293167	3450.5691692293167	3475.5691692293167	0.9791666865348816	0.7819548845291138	0.9032257795333862	0.9166666865348816	0.3333333432674408	971	1046	1046	1071	1426
20.21161876829372	20.211618768293718	0	0	2	30	0.006067627457811127	0.6472696383954375	3375.5691692293167	3450.5691692293167	3450.5691692293167	3475.5691692293167	0.9791666865348816	0.7819548845291138	0.9032257795333862	0.9166666865348816	0.3333333432674408	1013	1088	1088	1113	1426
20.22732980304463	20.227330197784326	0	0	2	30	0.005828594710926231	0.6522855474930722	3396.1093169841306	3471.1093169841306	3471.1093169841306	3496.1093169841306	0.9791666865348816	0.7894737124443054	0.9032257795333862	0.9305555820465088	0.3333333432674408	1204	1279	1279	1304	1440
20.24361873671454	20.24361913145424	0	0	2	30	0.005573586191079339	0.6522855474930722	3396.1093169841306	3471.1093169841306	3471.1093169841306	3496.1093169841306	0.9791666865348816	0.7894737124443054	0.9032257795333862	0.9305555820465088	0.3333333432674408	1346	1421	1421	1446	1440
20.26502981271575	20.265030207455446	0	0	2	30	0.005303300858897924	0.6695102165423092	3466.6443367407564	3541.6443367407564	3541.6443367407564	3566.6443367407564	1.0	0.7969924807548523	0.9193548560142517	0.9583333134651184	0.3333333432674408	1427	1502	1502	1527	1440
20.278236618817633	20.278236618817637	0	0	2	30	0.005018479547690192	0.6695102165423092	3466.6443367407564	3541.6443367407564	3541.6443367407564	3566.6443367407564	1.0	0.7969924807548523	0.9193548560142517	0.9583333134651184	0.3333333432674408	1483	1558	1558	1583	1440
20.293496860832544	20.29349765031194	0	0	2	30	0.004719902932872478	0.6695102165423092	3466.6443367407564	3541.6443367407564	3541.6443367407564	3566.6443367407564	1.0	0.7969924807548523	0.9193548560142517	0.9583333134651184	0.3333333432674408	1604	1679	1679	1704	1440
20.310389351501886	20.31038935150189	0	0	2	30	0.004408389392192191	0.6695102165423092	3466.6443367407564	3541.6443367407564	3541.6443367407564	3566.6443367407564	1.0	0.7969924807548523	0.9193548560142517	0.9583333134651184	0.3333333432674408	1710	1785	1785	1810	1440
20.331569504779313	20.33156950477931	0	0	2	30	0.004084792762611293	0.6695102165423092	3466.6443367407564	3541.6443367407564	3541.6443367407564	3566.6443367407564	1.0	0.7969924807548523	0.9193548560142517	0.9583333134651184	0.3333333432674408	1825	1900	1900	1925	1440
20.344919206652154	20.34491920665215	0	0	2	30	0.0037499999999985423	0.6695102165423092	3466.6443367407564	3541.6443367407564	3541.6443367407564	3566.6443367407564	1.0	0.7969924807548523	0.9193548560142517	0.9583333134651184	0.3333333432674408	1936	2011	2011	2036	1453
20.360329844492295	20.360330239231992	0	0	2	30	0.003404928748045099	0.671389908619946	3474.341675798679	3549.341675798679	3549.341675798679	3574.341675798679	1.0	0.8045112490653992	0.9193548560142517	0.9583333134651184	0.3333333432674408	2160	2235	2235	2260	1453
20.377492337115594	20.377492337115598	0	0	2	30	0.00305052482306696	0.671389908619946	3474.341675798679	3549.341675798679	3549.341675798679	3574.341675798679	1.0	0.8045112490653992	0.9193548560142517	0.9583333134651184	0.3333333432674408	2230	2305	2305	2330	1453
20.398374856660144	20.398375251399848	0	0	2	30	0.0026877596215881742	0.6745821145032682	3487.4137588908834	3562.4137588908834	3562.4137588908834	3587.4137588908834	1.0	0.8045112490653992	0.9193548560142517	0.9722222089767456	0.3333333432674408	2323	2398	2398	2423	1453
20.411577715365045	20.41157811010474	0	0	2	30	0.002317627457810496	0.671389908619946	3474.341675798679	3549.341675798679	3549.341675798679	3574.341675798679	1.0	0.8045112490653992	0.9193548560142517	0.9583333134651184	0.3333333432674408	2394	2469	2469	2494	1453
20.427387040300953	20.42738704030095	0	0	2	30	0.0019411428382672693	0.671389908619946	3474.341675798679	3549.341675798679	3549.341675798679	3574.341675798679	1.0	0.8045112490653992	0.9193548560142517	0.9583333134651184	0.3333333432674408	2467	2542	2542	2567	1453
20.44338228763498	20.443382287634975	0	0	2	30	0.0015593376811315356	0.6785023616072738	3503.4671707817865	3578.4671707817865	3578.4671707817865	3603.4671707817865	1.0	0.8045112490653992	0.9354838728904724	0.9722222089767456	0.3333333432674408	2541	2616	2616	2641	1453
20.465015207346898	20.465015602086595	0	0	2	30	0.0011732584878000535	0.6785023616072738	3503.4671707817865	3578.4671707817865	3578.4671707817865	3603.4671707817865	1.0	0.8045112490653992	0.9354838728904724	0.9722222089767456	0.3333333432674408	2639	2714	2714	2739	1453
20.478297803470948	20.478297803470944	0	0	2	30	0.0007839634745057094	0.6785023616072738	3503.4671707817865	3578.4671707817865	3578.4671707817865	3603.4671707817865	1.0	0.8045112490653992	0.9354838728904724	0.9722222089767456	0.3333333432674408	2762	2837	2837	2862	1466
20.49341712341339	20.493417912892788	0	0	2	30	0.00039251967182037795	0.6785023616072738	3503.4671707817865	3578.4671707817865	3578.4671707817865	3603.4671707817865	1.0	0.8045112490653992	0.9354838728904724	0.9722222089767456	0.3333333432674408	2831	2906	2906	2931	1466
20.51034198273803	20.510341982738034	0	0	2	30	-1.7053072081790148e-15	0.6785023616072738	3503.4671707817865	3578.4671707817865	3578.4671707817865	3603.4671707817865	1.0	0.8045112490653992	0.9354838728904724	0.9722222089767456	0.3333333432674408	2869	2944	2944	2969	1466
20.53164687376027	20.531646873760273	0	0	2	30	-0.0003925196718237839	0.6785023616072738	3503.4671707817865	3578.4671707817865	3578.4671707817865	3603.4671707817865	1.0	0.8045112490653992	0.9354838728904724	0.9722222089767456	0.3333333432674408	2952	3027	3027	3052	1466
20.544985917661247	20.544986312400944	0	0	2	30	-0.0007839634745091013	0.6785023616072738	3503.4671707817865	3578.4671707817865	3578.4671707817865	3603.4671707817865	1.0	0.8045112490653992	0.9354838728904724	0.9722222089767456	0.3333333432674408	3024	3099	3099	3124	1466
20.560478266619032	20.560481819276326	0	0	2	30	-0.0011732584878034224	0.6745821145032682	3487.4137588908834	3562.4137588908834	3562.4137588908834	3587.4137588908834	1.0	0.8045112490653992	0.9193548560142517	0.9722222089767456	0.3333333432674408	3077	3152	3152	3177	1466
20.57735654665922	20.577356546659217	0	0	2	30	-0.0015593376811348716	0.6695102165423092	3466.6443367407564	3541.6443367407564	3541.6443367407564	3566.6443367407564	1.0	0.7969924807548523	0.9193548560142517	0.9583333134651184	0.3333333432674408	3109	3184	3184	3209	1466
20.598398146302376	20.598398146302372	0	0	2	30	-0.0019411428382705633	0.6695102165423092	3466.6443367407564	3541.6443367407564	3541.6443367407564	3566.6443367407564	1.0	0.7969924807548523	0.9193548560142517	0.9583333134651184	0.3333333432674408	3142	3217	3217	3242	1466
20.611793243240573	20.611793243240577	0	0	2	30	-0.00231762745781374	0.6560377980312033	3411.4747829377775	3486.4747829377775	3486.4747829377775	3511.4747829377775	0.9791666865348816	0.7894737124443054	0.9193548560142517	0.9305555820465088	0.3333333432674408	3162	3237	3237	3262	1466
20.62736493487782	20.627364934877818	0	0	2	30	-0.0026877596215913587	0.6343328095972538	3322.5928553007543	3397.5928553007543	3397.5928553007543	3422.5928553007543	0.9791666865348816	0.7819548845291138	0.8870967626571655	0.875	0.3333333432674408	3250	3325	3325	3350	1466
20.643408340455093	20.643408340455096	0	0	2	30	-0.0030505248230700754	0.5912517335759908	3146.1758489936824	3221.1758489936824	3221.1758489936824	3246.1758489936824	0.9375	0.7518796920776367	0.8387096524238586	0.8055555820465088	0.3333333432674408	3306	3381	3381	3406	1466
20.664989549266476	20.664989549266473	0	0	2	30	-0.003404928748048138	0.46139542742442075	2614.414275303003	2689.414275303003	2689.414275303003	2714.414275303003	0.8333333134651184	0.6090225577354431	0.725806474685669	0.5555555820465088	0.3333333432674408	3306	3381	3381	3406	1466
20.678253197884988	20.678253592624685	0	0	2	30	-0.003750000000001496	0.46139542742442075	2614.414275303003	2689.414275303003	2689.414275303003	2714.414275303003	0.8333333134651184	0.6090225577354431	0.725806474685669	0.5555555820465088	0.3333333432674408	3347	3422	3422	3447	1466
20.693437255138033	20.69343725513803	0	0	2	30	-0.0040847927626141535	0.3929720990640182	2334.2207456671545	2409.2207456671545	2409.2207456671545	2434.2207456671545	0.75	0.518796980381012	0.6612903475761414	0.4583333432674408	0.3333333432674408	3375	3450	3450	3475	1466
20.710326193150085	20.71032619315008	0	0	2	30	-0.00440838939219495	0.30371544137597084	1968.7147324346006	2043.7147324346006	2043.7147324346006	2068.7147324346006	0.5625	0.4285714328289032	0.5967742204666138	0.375	0.2666666805744171	3375	3450	3450	3475	1466
20.731644110582376	20.73164411058238	0	0	2	30	-0.0047199029328751285	0.20419875687942923	1561.1939094212626	1636.1939094212626	1636.1939094212626	1661.1939094212626	0.4583333432674408	0.25563910603523254	0.4354838728904724	0.2361111044883728	0.2666666805744171	3396	3471	3471	3496	1466
20.74497486494968	20.744975259689383	0	0	2	30	-0.005018479547692726	0.15560785277769984	1362.2141571246807	1437.2141571246807	1437.2141571246807	1462.2141571246807	0.375	0.18045112490653992	0.3709677457809448	0.1805555522441864	0.20000000298023224	3396	3471	3471	3496	1466
20.760306949589765	20.76030694958977	0	0	2	30	-0.005303300858900336	0.11394413281232119	1191.6012238664553	1266.6012238664553	1266.6012238664553	1291.6012238664553	0.2916666567325592	0.12781955301761627	0.29032257199287415	0.125	0.20000000298023224	3466	3541	3541	3566	1466
20.777531416345777	20.777532205825175	0	0	2	30	-0.005573586191081621	0.08682408414974702	1080.544624593214	1155.544624593214	1155.544624593214	1180.544624593214	0.2291666716337204	0.09774436056613922	0.20967741310596466	0.0972222238779068	0.13333334028720856	3466	3541	3541	3566	1466
20.798389856768697	20.7983902515084	0	0	2	30	-0.005828594710928378	0.07035187034664081	1013.090909069494	1088.090909069494	1088.090909069494	1113.090909069494	0.1875	0.0827067643404007	0.16129031777381897	0.0694444477558136	0.13333334028720856	3466	3541	3541	3566	1466
20.81156745213288	20.811568241612278	0	0	2	30	-0.006067627457813132	0.057047438303736375	958.6092598538005	1033.6092598538005	1033.6092598538005	1058.6092598538005	0.1458333283662796	0.07518796622753143	0.12903225421905518	0.0555555559694767	0.13333334028720856	3466	3541	3541	3566	1466
20.827613620888048	20.827614015627745	0	0	2	30	-0.006290029259591632	0.05205596228443941	938.1691655547794	1013.1691655547794	1013.1691655547794	1038.1691655547793	0.1458333283662796	0.060150377452373505	0.08064515888690948	0.02777777798473835	0.13333334028720856	3466	3541	3541	3566	1466
20.843585578579845	20.84358597331954	0	0	2	30	-0.006495190528384164	0.04673562302691428	916.382376295214	991.382376295214	991.382376295214	1016.382376295214	0.125	0.060150377452373505	0.06451612710952759	0.02777777798473835	0.13333334028720856	3466	3541	3541	3566	1466
20.86502626005846	20.865026260058464	0	0	2	30	-0.006682548931413554	0.046623615860959054	915.9237069506273	990.9237069506273	990.9237069506273	1015.9237069506273	0.125	0.060150377452373505	0.04838709533214569	0.02777777798473835	0.13333334028720856	3474	3549	3549	3574	1466
20.878435172886117	20.87843556762582	0	0	2	30	-0.00685159093232022	0.04124727115781117	893.9075753912367	968.9075753912367	968.9075753912367	993.9075753912367	0.1041666641831398	0.060150377452373505	0.04838709533214569	0.013888888992369175	0.20000000298023224	3474	3549	3549	3574	1466
20.89384936338355	20.893849758123253	0	0	2	30	-0.007001853198729643	0.04124727115781117	893.9075753912367	968.9075753912367	968.9075753912367	993.9075753912367	0.1041666641831398	0.060150377452373505	0.04838709533214569	0.013888888992369175	0.20000000298023224	3487	3562	3562	3587	1466
20.910654221839767	20.910654616579464	0	0	2	30	-0.007132923872214195	0.04124727115781117	893.9075753912367	968.9075753912367	968.9075753912367	993.9075753912367	0.1041666641831398	0.060150377452373505	0.04838709533214569	0.013888888992369175	0.20000000298023224	3474	3549	3549	3574	1466
20.93174832186286	20.931748321862855	0	0	2	30	-0.007244443697168468	0.04119126757483355	893.6782407189434	968.6782407189434	968.6782407189434	993.6782407189434	0.1041666641831398	0.060150377452373505	0.032258063554763794	0.013888888992369175	0.20000000298023224	3474	3549	3549	3574	1466
20.94523262997298	20.945233024712678	0	0	2	30	-0.007336107005503909	0.04119126757483355	893.6782407189434	968.6782407189434	968.6782407189434	993.6782407189434	0.1041666641831398	0.060150377452373505	0.032258063554763794	0.013888888992369175	0.20000000298023224	3503	3578	3578	3603	1466
20.96041195034964	20.96041234508934	0	0	2	30	-0.007407662554463809	0.04124727115781117	893.9075753912367	968.9075753912367	968.9075753912367	993.9075753912367	0.1041666641831398	0.060150377452373505	0.04838709533214569	0.013888888992369175	0.13333334028720856	3503	3578	3578	3603	1466
20.986133583861463	20.98613437334086	0	0	2	30	-0.007458914215262234	0.04124727115781117	893.9075753912367	968.9075753912367	968.9075753912367	993.9075753912367	0.1041666641831398	0.060150377452373505	0.04838709533214569	0.013888888992369175	0.20000000298023224	3503	3578	3578	3603	1466
20.9942691690532	20.994269169053197	0	0	2	30	-0.007489721510659397	0.035870928317308426	871.891451459378	946.891451459378	946.891451459378	971.891451459378	0.0833333358168602	0.060150377452373505	0.04838709533214569	0.0	0.13333334028720856	3503	3578	3578	3603	1466
21.012878777412208	21.012879172151905	0	0	2	30	-0.0075	0.041079260408878326	893.2195713743567	968.2195713743567	968.2195713743567	993.2195713743567	0.1041666641831398	0.060150377452373505	0.04838709533214569	0.0	0.13333334028720856	3503	3578	3578	3603	1466
21.02832375760614	21.02832454708554	0	0	2	30	-0.007489721510659211	0.035870928317308426	871.891451459378	946.891451459378	946.891451459378	971.891451459378	0.0833333358168602	0.060150377452373505	0.04838709533214569	0.0	0.13333334028720856	3503	3578	3578	3603	1466
21.05268314441749	21.052683539157194	0	0	2	30	-0.0074589142152618635	0.04124727115781117	893.9075753912367	968.9075753912367	968.9075753912367	993.9075753912367	0.1041666641831398	0.060150377452373505	0.04838709533214569	0.013888888992369175	0.20000000298023224	3503	3578	3578	3603	1466
21.061636235525388	21.06163623552539	0	0	2	30	-0.007407662554463255	0.04124727115781117	893.9075753912367	968.9075753912367	968.9075753912367	993.9075753912367	0.1041666641831398	0.060150377452373505	0.04838709533214569	0.013888888992369175	0.20000000298023224	3487	3562	3562	3587	1466
21.07845451513136	21.078454909871056	0	0	2	30	-0.007336107005503172	0.04119126757483355	893.6782407189434	968.6782407189434	968.6782407189434	993.6782407189434	0.1041666641831398	0.060150377452373505	0.032258063554763794	0.013888888992369175	0.20000000298023224	3466	3541	3541	3566	1466
21.093525676830556	21.093526071570253	0	0	2	30	-0.007244443697167551	0.03598293548326365	872.3501208039646	947.3501208039646	947.3501208039646	972.3501208039646	0.0833333358168602	0.060150377452373505	0.032258063554763794	0.013888888992369175	0.20000000298023224	3466	3541	3541	3566	1466
21.118431383385012	21.11843177812471	0	0	2	30	-0.0071329238722131	0.035870928317308426	871.891451459378	946.891451459378	946.891451459378	971.891451459378	0.0833333358168602	0.060150377452373505	0.032258063554763794	0.0	0.20000000298023224	3411	3486	3486	3511	1466
21.127304737073754	21.127304737073757	0	0	2	30	-0.007001853198728373	0.03598293548326365	872.3501208039646	947.3501208039646	947.3501208039646	972.3501208039646	0.0833333358168602	0.060150377452373505	0.032258063554763794	0.013888888992369175	0.20000000298023224	3322	3397	3397	3422	1466
21.145065655080398	21.1450656550804	0	0	2	30	-0.006851590932318779	0.03598293548326365	872.3501208039646	947.3501208039646	947.3501208039646	972.3501208039646	0.0833333358168602	0.060150377452373505	0.032258063554763794	0.013888888992369175	0.20000000298023224	3146	3221	3221	3246	1466
21.160327476054103	21.160327476054107	0	0	2	30	-0.006682548931411946	0.03598293548326365	872.3501208039646	947.3501208039646	947.3501208039646	972.3501208039646	0.0833333358168602	0.060150377452373505	0.032258063554763794	0.013888888992369175	0.13333334028720856	2614	2689	2689	2714	1466
21.17731549373055	21.177315888470247	0	0	2	30	-0.006495190528382392	0.034103235955046336	864.6527512359147	939.6527512359147	939.6527512359147	964.6527512359147	0.0833333358168602	0.05263157933950424	0.032258063554763794	0.013888888992369175	0.13333334028720856	2614	2689	2689	2714	1466
21.19870012217194	21.198700516911636	0	0	2	30	-0.006290029259589702	0.03404723237206872	864.4234165636215	939.4234165636215	939.4234165636215	964.4234165636215	0.0833333358168602	0.05263157933950424	0.016129031777381897	0.013888888992369175	0.13333334028720856	2334	2409	2409	2434	1466
21.210456259880825	21.210457049360222	0	0	2	30	-0.006067627457811049	0.03404723237206872	864.4234165636215	939.4234165636215	939.4234165636215	964.4234165636215	0.0833333358168602	0.05263157933950424	0.016129031777381897	0.013888888992369175	0.13333334028720856	1968	2043	2043	2068	1453
21.227495198978414	21.22749559371811	0	0	2	30	-0.005828594710926148	0.03399122878909111	864.1940818913281	939.1940818913281	939.1940818913281	964.1940818913281	0.0833333358168602	0.05263157933950424	0.0	0.013888888992369175	0.13333334028720856	1561	1636	1636	1661	1453
21.251866033241033	21.25186642798073	0	0	2	30	-0.005573586191079251	0.03023182973265648	848.7993427552283	923.7993427552283	923.7993427552283	948.7993427552283	0.0833333358168602	0.03759398311376572	0.0	0.013888888992369175	0.20000000298023224	1362	1437	1437	1462	1440
21.260352936764672	21.260352936764676	0	0	2	30	-0.00530330085889783	0.028352131135761738	841.1019770009443	916.1019770009443	916.1019770009443	941.1019770009443	0.0833333358168602	0.030075188726186752	0.0	0.013888888992369175	0.20000000298023224	1191	1266	1266	1291	1440
21.278630174297316	21.278630569037013	0	0	2	30	-0.005018479547690093	0.024592732544988394	825.7072397717275	900.7072397717275	900.7072397717275	925.7072397717275	0.0833333358168602	0.015037594363093376	0.0	0.013888888992369175	0.20000000298023224	1080	1155	1155	1180	1426
21.293413176016404	21.2934139654958	0	0	2	30	-0.004719902932872375	0.026472431607544422	833.4046074328944	908.4046074328944	908.4046074328944	933.4046074328944	0.0833333358168602	0.02255639061331749	0.0	0.013888888992369175	0.20000000298023224	1013	1088	1088	1113	1426
21.31043356234815	21.310433957087845	0	0	2	30	-0.004408389392192083	0.026472431607544422	833.4046074328944	908.4046074328944	908.4046074328944	933.4046074328944	0.0833333358168602	0.02255639061331749	0.0	0.02777777798473835	0.13333334028720856	958	1033	1033	1058	1426
21.33199740261278	21.33199819209218	0	0	2	30	-0.004084792762611183	0.026472431607544422	833.4046074328944	908.4046074328944	908.4046074328944	933.4046074328944	0.0833333358168602	0.02255639061331749	0.0	0.02777777798473835	0.20000000298023224	938	1013	1013	1038	1426
21.345264998628277	21.34526539336798	0	0	2	30	-0.0037499999999984273	0.03919956088066101	885.5222018063068	960.5222018063068	960.5222018063068	985.5222018063068	0.1041666641831398	0.05263157933950424	0.0	0.0416666679084301	0.13333334028720856	916	991	991	1016	1426
21.36059905696686	21.360599451706555	0	0	2	30	-0.003404928748044981	0.04645560511578155	915.2357029491254	990.2357029491254	990.2357029491254	1015.2357029491254	0.125	0.060150377452373505	0.016129031777381897	0.0416666679084301	0.20000000298023224	915	990	990	1015	1426
21.377348257125544	21.377348651865248	0	0	2	30	-0.0030505248230668384	0.050719034552614214	932.6944464929552	1007.6944464929552	1007.6944464929552	1032.6944464929552	0.125	0.07518796622753143	0.04838709533214569	0.0555555559694767	0.20000000298023224	893	968	968	993	1440
21.398392619946595	21.39839261994659	0	0	2	30	-0.0026877596215880506	0.06041481233565771	972.3986565145183	1047.3986565145183	1047.3986565145183	1072.3986565145183	0.1458333283662796	0.09022556245326996	0.08064515888690948	0.0694444477558136	0.20000000298023224	893	968	968	993	1440
21.411805874910936	21.411806664390333	0	0	2	30	-0.0023176274578103704	0.07742263973560384	1042.0457097172978	1117.0457097172978	1117.0457097172978	1142.0457097172978	0.1875	0.11278195679187775	0.11290322244167328	0.0833333358168602	0.20000000298023224	893	968	968	993	1440
21.42827638884229	21.428276783581985	0	0	2	30	-0.0019411428382671415	0.08905412055098028	1089.6766236562642	1164.6766236562642	1164.6766236562642	1189.6766236562642	0.2083333283662796	0.13533835113048553	0.12903225421905518	0.0972222238779068	0.20000000298023224	893	968	968	993	1440
21.451901165074222	21.45190195455362	0	0	2	30	-0.0015593376811314063	0.11110226930482947	1179.9637928032766	1254.9637928032766	1254.9637928032766	1279.9637928032766	0.2708333432674408	0.15789473056793213	0.16129031777381897	0.0972222238779068	0.20000000298023224	893	968	968	993	1440
21.46031464701389	21.460314647013895	0	0	2	30	-0.001173258487799923	0.12295776071180473	1228.5120301148404	1303.5120301148404	1303.5120301148404	1328.5120301148404	0.2916666567325592	0.18045112490653992	0.17741934955120087	0.1111111119389534	0.20000000298023224	893	968	968	993	1426
21.479406232545106	21.479407022024503	0	0	2	30	-0.0007839634745055779	0.1514606441648203	1345.2313378549393	1420.2313378549393	1420.2313378549393	1445.2313378549393	0.3333333432674408	0.23308271169662476	0.25806450843811035	0.1527777761220932	0.20000000298023224	893	968	968	993	1440
21.493416728673697	21.493417123413394	0	0	2	30	-0.00039251967182024584	0.1514606441648203	1345.2313378549393	1420.2313378549393	1420.2313378549393	1445.2313378549393	0.3333333432674408	0.23308271169662476	0.25806450843811035	0.1527777761220932	0.20000000298023224	871	946	946	971	1426
21.512224101621786	21.51222449636149	0	0	2	30	1.8376154860346732e-15	0.18827647047524598	1495.9921465961324	1570.9921465961324	1570.9921465961324	1595.9921465961324	0.4166666567325592	0.27819550037384033	0.32258063554763794	0.1805555522441864	0.20000000298023224	893	968	968	993	1426
21.532079903209823	21.53208069268922	0	0	2	30	0.000392519671823916	0.21097223787137898	1588.931314083297	1663.931314083297	1663.931314083297	1688.931314083297	0.4583333432674408	0.308270663022995	0.3709677457809448	0.2083333283662796	0.20000000298023224	871	946	946	971	1426
21.545136313486477	21.54513670822618	0	0	2	30	0.000783963474509233	0.24475671829969547	1727.278761437253	1802.278761437253	1802.278761437253	1827.278761437253	0.5416666865348816	0.33834585547447205	0.4193548262119293	0.2361111044883728	0.20000000298023224	893	968	968	993	1440
21.560324318136512	21.560324318136516	0	0	2	30	0.001173258487803553	0.2677324970176036	1821.3645752870868	1896.3645752870868	1896.3645752870868	1921.3645752870868	0.5833333134651184	0.3684210479259491	0.4516128897666931	0.2638888955116272	0.20000000298023224	893	968	968	993	1440
21.577307204196874	21.57730720419687	0	0	2	30	0.001559337681135001	0.28017961233854294	1872.3355125263333	1947.3355125263333	1947.3355125263333	1972.3355125263333	0.5833333134651184	0.39849624037742615	0.5	0.2777777910232544	0.20000000298023224	893	968	968	993	1440
21.599345126839733	21.59934591631913	0	0	2	30	0.0019411428382706912	0.3224909515270302	2045.6004465031888	2120.600446503189	2120.600446503189	2145.600446503189	0.6458333134651184	0.45864662528038025	0.5806451439857483	0.3194444477558136	0.2666666805744171	872	947	947	972	1440
21.610379680379264	21.61038046985866	0	0	2	30	0.002317627457813866	0.3224909515270302	2045.6004465031888	2120.600446503189	2120.600446503189	2145.600446503189	0.6458333134651184	0.45864662528038025	0.5806451439857483	0.3194444477558136	0.2666666805744171	871	946	946	971	1440
21.62749125158143	21.627492041060826	0	0	2	30	0.002687759621591482	0.340650441839383	2119.9635593322732	2194.9635593322732	2194.9635593322732	2219.9635593322732	0.6666666865348816	0.4887218177318573	0.5967742204666138	0.3472222089767456	0.2666666805744171	872	947	947	972	1440
21.64344899864407	21.643448998644068	0	0	2	30	0.0030505248230701964	0.35460247905878184	2177.097151745712	2252.097151745712	2252.097151745712	2277.097151745712	0.6875	0.5037593841552734	0.6290322542190552	0.3611111044883728	0.2666666805744171	872	947	947	972	1440
21.666122846941658	21.666123636421055	0	0	2	30	0.003404928748048256	0.40049088702246705	2365.0101823570026	2440.0101823570026	2440.0101823570026	2465.0101823570026	0.7708333134651184	0.548872172832489	0.6774193644523621	0.4166666567325592	0.2666666805744171	872	947	947	972	1426
21.677354770330577	21.677354770330574	0	0	2	30	0.00375000000000161	0.4102182541923818	2404.8437509178034	2479.8437509178034	2479.8437509178034	2504.8437509178034	0.7708333134651184	0.5714285969734192	0.6935483813285828	0.4305555522441864	0.2666666805744171	864	939	939	964	1426
21.69372738881663	21.693727783556326	0	0	2	30	0.0040847927626142646	0.42773011565128316	2476.5548235920046	2551.5548235920046	2551.5548235920046	2576.5548235920046	0.7916666865348816	0.5939849615097046	0.7096773982048035	0.4583333432674408	0.2666666805744171	864	939	939	964	1426
21.710614747869887	21.710615142609583	0	0	2	30	0.004408389392195056	0.4358577952590039	2509.837671585621	2584.837671585621	2584.837671585621	2609.837671585621	0.7916666865348816	0.6090225577354431	0.725806474685669	0.4722222089767456	0.2666666805744171	864	939	939	964	1426
21.732621880816243	21.73262227555594	0	0	2	30	0.004719902932875231	0.4500022679567337	2567.7592872828245	2642.7592872828245	2642.7592872828245	2667.7592872828245	0.8125	0.61654132604599	0.7419354915618896	0.5	0.2666666805744171	864	939	939	964	1426
21.74344761705512	21.743448011794825	0	0	2	30	0.005018479547692824	0.463618292176168	2623.5169064614083	2698.5169064614083	2698.5169064614083	2723.5169064614083	0.8333333134651184	0.6315789222717285	0.7580645084381104	0.5138888955116272	0.2666666805744171	848	923	923	948	1440
21.76038273961193	21.760383134351628	0	0	2	30	0.005303300858900429	0.47025830306673555	2650.707751058282	2725.707751058282	2725.707751058282	2750.707751058282	0.8333333134651184	0.6390977501869202	0.774193525314331	0.5277777910232544	0.2666666805744171	841	916	916	941	1440
21.777600890532764	21.77760128527246	0	0	2	30	0.00557358619108171	0.4864820839576822	2717.144133806709	2792.144133806709	2792.144133806709	2817.144133806709	0.8541666865348816	0.6616541147232056	0.774193525314331	0.5555555820465088	0.2666666805744171	825	900	900	925	1440
21.798417488547617	21.798417883287314	0	0	2	30	0.005828594710928461	0.4933461057870083	2745.252303197799	2820.252303197799	2820.252303197799	2845.252303197799	0.8541666865348816	0.6691729426383972	0.7903226017951965	0.5694444179534912	0.2666666805744171	833	908	908	933	1440
21.811608505061553	21.81160889980125	0	0	2	30	0.006067627457813209	0.5102103389999879	2814.3113382049505	2889.3113382049505	2889.3113382049505	2914.3113382049505	0.875	0.6842105388641357	0.8064516186714172	0.5972222089767456	0.2666666805744171	833	908	908	933	1426
21.827343224194383	21.827343224194387	0	0	2	30	0.006290029259591703	0.5173543669737368	2843.566132757452	2918.566132757452	2918.566132757452	2943.566132757452	0.875	0.6917293071746826	0.8225806355476379	0.6111111044883728	0.2666666805744171	833	908	908	933	1440
21.843414261550574	21.84341465629028	0	0	2	30	0.00649519052838423	0.5272985864430666	2884.2877114843577	2959.2877114843577	2959.2877114843577	2984.2877114843577	0.8958333134651184	0.6992481350898743	0.8225806355476379	0.625	0.3333333432674408	885	960	960	985	1426
21.865079549917798	21.86508073413689	0	0	2	30	0.006682548931413614	0.5320344626449556	2903.6811245310932	2978.6811245310932	2978.6811245310932	3003.6811245310932	0.8958333134651184	0.7067669034004211	0.8225806355476379	0.6388888955116272	0.2666666805744171	915	990	990	1015	1440
21.878303724566425	21.87830372456643	0	0	2	30	0.006851590932320274	0.5346106250893898	2914.2305097410513	2989.2305097410513	2989.2305097410513	3014.2305097410513	0.8958333134651184	0.7067669034004211	0.8387096524238586	0.6388888955116272	0.3333333432674408	932	1007	1007	1032	1440
21.893392649552066	21.89339264955207	0	0	2	30	0.0070018531987296895	0.5346106250893898	2914.2305097410513	2989.2305097410513	2989.2305097410513	3014.2305097410513	0.8958333134651184	0.7067669034004211	0.8387096524238586	0.6388888955116272	0.3333333432674408	972	1047	1047	1072	1440
21.910476194235617	21.910477378454715	0	0	2	30	0.007132923872214236	0.5375228127711669	2926.155918297928	3001.155918297928	3001.155918297928	3026.155918297928	0.8958333134651184	0.7067669034004211	0.8387096524238586	0.6527777910232544	0.3333333432674408	1042	1117	1117	1142	1440
21.932583196325762	21.93258398580516	0	0	2	30	0.0072444436971685015	0.5475230506991826	2967.106892613153	3042.106892613153	3042.106892613153	3067.106892613153	0.9166666865348816	0.7142857313156128	0.8387096524238586	0.6666666865348816	0.2666666805744171	1089	1164	1164	1189	1440
21.943453538150603	21.943453932890307	0	0	2	30	0.007336107005503936	0.5494027427768193	2974.8042316710753	3049.8042316710753	3049.8042316710753	3074.8042316710753	0.9166666865348816	0.7218044996261597	0.8387096524238586	0.6666666865348816	0.3333333432674408	1179	1254	1254	1279	1440
21.96170117020584	21.96170314390433	0	0	2	30	0.00740766255446383	0.5520909222704109	2985.8123266973325	3060.8123266973325	3060.8123266973325	3085.8123266973325	0.9166666865348816	0.7218044996261597	0.8548387289047241	0.6666666865348816	0.3333333432674408	1228	1303	1303	1328	1440
21.977456021063308	21.977456810542705	0	0	2	30	0.007458914215262249	0.5520909222704109	2985.8123266973325	3060.8123266973325	3060.8123266973325	3085.8123266973325	0.9166666865348816	0.7218044996261597	0.8548387289047241	0.6666666865348816	0.3333333432674408	1345	1420	1420	1445	1440
21.999027756121922	21.99902815086162	0	0	2	30	0.007489721510659403	0.5520909222704109	2985.8123266973325	3060.8123266973325	3060.8123266973325	3085.8123266973325	0.9166666865348816	0.7218044996261597	0.8548387289047241	0.6666666865348816	0.3333333432674408	1345	1420	1420	1445	1440
22.010320074684753	22.01032007468475	0	0	2	30	0.0075	0.5520909222704109	2985.8123266973325	3060.8123266973325	3060.8123266973325	3085.8123266973325	0.9166666865348816	0.7218044996261597	0.8548387289047241	0.6666666865348816	0.3333333432674408	1495	1570	1570	1595	1440
22.027310066059687	22.02731006605969	0	0	2	30	0.0074897215106592046	0.5520909222704109	2985.8123266973325	3060.8123266973325	3060.8123266973325	3085.8123266973325	0.9166666865348816	0.7218044996261597	0.8548387289047241	0.6666666865348816	0.2666666805744171	1588	1663	1663	1688	1440
22.043336497829916	22.04333649782992	0	0	2	30	0.0074589142152618505	0.5550591137166734	2997.9670706697775	3072.9670706697775	3072.9670706697775	3097.9670706697775	0.9166666865348816	0.7218044996261597	0.8548387289047241	0.6805555820465088	0.2666666805744171	1727	1802	1802	1827	1440
22.064931917270453	22.064931917270457	0	0	2	30	0.007407662554463234	0.5550591137166734	2997.9670706697775	3072.9670706697775	3072.9670706697775	3097.9670706697775	0.9166666865348816	0.7218044996261597	0.8548387289047241	0.6805555820465088	0.3333333432674408	1821	1896	1896	1921	1440
22.07826701377444	22.078267013774443	0	0	2	30	0.0073361070055031445	0.5550591137166734	2997.9670706697775	3072.9670706697775	3072.9670706697775	3097.9670706697775	0.9166666865348816	0.7218044996261597	0.8548387289047241	0.6805555820465088	0.3333333432674408	1872	1947	1947	1972	1440
22.093378044183215	22.09337804418322	0	0	2	30	0.007244443697167517	0.5550591137166734	2997.9670706697775	3072.9670706697775	3072.9670706697775	3097.9670706697775	0.9166666865348816	0.7218044996261597	0.8548387289047241	0.6805555820465088	0.3333333432674408	2045	2120	2120	2145	1453
22.11039843051496	22.110398825254656	0	0	2	30	0.007132923872213059	0.5550591137166734	2997.9670706697775	3072.9670706697775	3072.9670706697775	3097.9670706697775	0.9166666865348816	0.7218044996261597	0.8548387289047241	0.6805555820465088	0.2666666805744171	2045	2120	2120	2145	1453
22.131713190029668	22.131713584769365	0	0	2	30	0.007001853198728325	0.5550591137166734	2997.9670706697775	3072.9670706697775	3072.9670706697775	3097.9670706697775	0.9166666865348816	0.7218044996261597	0.8548387289047241	0.6805555820465088	0.2666666805744171	2119	2194	2194	2219	1453
22.144966970155703	22.144966970155707	0	0	2	30	0.006851590932318725	0.5550591137166734	2997.9670706697775	3072.9670706697775	3072.9670706697775	3097.9670706697775	0.9166666865348816	0.7218044996261597	0.8548387289047241	0.6805555820465088	0.3333333432674408	2177	2252	2252	2277	1453
22.16030023901489	22.160300239014887	0	0	2	30	0.006682548931411886	0.5550591137166734	2997.9670706697775	3072.9670706697775	3072.9670706697775	3097.9670706697775	0.9166666865348816	0.7218044996261597	0.8548387289047241	0.6805555820465088	0.3333333432674408	2365	2440	2440	2465	1453
22.177336020194883	22.177336020194886	0	0	2	30	0.006495190528382326	0.5550591137166734	2997.9670706697775	3072.9670706697775	3072.9670706697775	3097.9670706697775	0.9166666865348816	0.7218044996261597	0.8548387289047241	0.6805555820465088	0.3333333432674408	2404	2479	2479	2504	1453
22.198308935130452	22.19830893513045	0	0	2	30	0.00629002925958963	0.5569388206954713	3005.664470747955	3080.664470747955	3080.664470747955	3105.664470747955	0.9166666865348816	0.7293233275413513	0.8548387289047241	0.6805555820465088	0.3333333432674408	2476	2551	2551	2576	1453
22.211586399638417	22.21158679437812	0	0	2	30	0.0060676274578109705	0.5569388206954713	3005.664470747955	3080.664470747955	3080.664470747955	3105.664470747955	0.9166666865348816	0.7293233275413513	0.8548387289047241	0.6805555820465088	0.3333333432674408	2509	2584	2584	2609	1453
22.22735664534414	22.227356645344145	0	0	2	30	0.005828594710926065	0.5550591137166734	2997.9670706697775	3072.9670706697775	3072.9670706697775	3097.9670706697775	0.9166666865348816	0.7218044996261597	0.8548387289047241	0.6805555820465088	0.3333333432674408	2567	2642	2642	2667	1453
22.24375531665032	22.243756106129716	0	0	2	30	0.005573586191079162	0.5550591137166734	2997.9670706697775	3072.9670706697775	3072.9670706697775	3097.9670706697775	0.9166666865348816	0.7218044996261597	0.8548387289047241	0.6805555820465088	0.3333333432674408	2623	2698	2698	2723	1453
22.264955601652378	22.264955996392082	0	0	2	30	0.005303300858897737	0.5550591137166734	2997.9670706697775	3072.9670706697775	3072.9670706697775	3097.9670706697775	0.9166666865348816	0.7218044996261597	0.8548387289047241	0.6805555820465088	0.3333333432674408	2650	2725	2725	2750	1453
22.278330172126243	22.278330172126246	0	0	2	30	0.005018479547689995	0.560267442082953	3019.2951753296925	3094.2951753296925	3094.2951753296925	3119.2951753296925	0.9375	0.7218044996261597	0.8548387289047241	0.6805555820465088	0.2666666805744171	2717	2792	2792	2817	1453
22.29331449109171	22.293314491091714	0	0	2	30	0.004719902932872272	0.5550591137166734	2997.9670706697775	3072.9670706697775	3072.9670706697775	3097.9670706697775	0.9166666865348816	0.7218044996261597	0.8548387289047241	0.6805555820465088	0.3333333432674408	2745	2820	2820	2845	1453
22.310319482575206	22.310319482575203	0	0	2	30	0.004408389392191976	0.5550591137166734	2997.9670706697775	3072.9670706697775	3072.9670706697775	3097.9670706697775	0.9166666865348816	0.7218044996261597	0.8548387289047241	0.6805555820465088	0.3333333432674408	2814	2889	2889	2914	1453
22.331652005376352	22.331652005376355	0	0	2	30	0.004084792762611071	0.5520909222704109	2985.8123266973325	3060.8123266973325	3060.8123266973325	3085.8123266973325	0.9166666865348816	0.7218044996261597	0.8548387289047241	0.6666666865348816	0.3333333432674408	2843	2918	2918	2943	1453
22.344989075578834	22.344989470318538	0	0	2	30	0.003749999999998313	0.5494027427768193	2974.8042316710753	3049.8042316710753	3049.8042316710753	3074.8042316710753	0.9166666865348816	0.7218044996261597	0.8387096524238586	0.6666666865348816	0.3333333432674408	2884	2959	2959	2984	1466
22.360468792866268	22.360469187605965	0	0	2	30	0.0034049287480448632	0.5446108630174056	2955.1814840562756	3030.1814840562756	3030.1814840562756	3055.1814840562756	0.9166666865348816	0.7142857313156128	0.8387096524238586	0.6527777910232544	0.2666666805744171	2903	2978	2978	3003	1453
22.377564179740776	22.377564179740773	0	0	2	30	0.003050524823066718	0.5320344626449556	2903.6811245310932	2978.6811245310932	2978.6811245310932	3003.6811245310932	0.8958333134651184	0.7067669034004211	0.8225806355476379	0.6388888955116272	0.3333333432674408	2914	2989	2989	3014	1466
22.398487752214	22.398487752213995	0	0	2	30	0.002687759621587927	0.5132905412465334	2826.9247664045542	2901.9247664045542	2901.9247664045542	2926.9247664045542	0.875	0.6842105388641357	0.7903226017951965	0.625	0.3333333432674408	2914	2989	2989	3014	1466
22.41173797968275	22.411737979682748	0	0	2	30	0.0023176274578102446	0.48762657861876235	2721.830839443832	2796.830839443832	2796.830839443832	2821.830839443832	0.8541666865348816	0.6541353464126587	0.7580645084381104	0.5833333134651184	0.2666666805744171	2926	3001	3001	3026	1466
22.42734796107077	22.427347961070772	0	0	2	30	0.0019411428382670136	0.4744830031655596	2668.0078979629666	2743.0078979629666	2743.0078979629666	2768.0078979629666	0.8541666865348816	0.6315789222717285	0.7419354915618896	0.5555555820465088	0.2666666805744171	2967	3042	3042	3067	1453
22.44334518210329	22.443345576842994	0	0	2	30	0.0015593376811312766	0.4582347943577716	2601.4714828950746	2676.4714828950746	2676.4714828950746	2701.4714828950746	0.8333333134651184	0.61654132604599	0.725806474685669	0.5277777910232544	0.2666666805744171	2974	3049	3049	3074	1466
22.46491454872371	22.464914548723705	0	0	2	30	0.0011732584877997925	0.4531944692134857	2580.831351429224	2655.831351429224	2655.831351429224	2680.831351429224	0.8333333134651184	0.61654132604599	0.725806474685669	0.5	0.2666666805744171	2985	3060	3060	3085	1466
22.47825161892619	22.478251618926187	0	0	2	30	0.0007839634745054463	0.4531944692134857	2580.831351429224	2655.831351429224	2655.831351429224	2680.831351429224	0.8333333134651184	0.61654132604599	0.725806474685669	0.5	0.2666666805744171	2985	3060	3060	3085	1466
22.493365017773154	22.493365017773158	0	0	2	30	0.00039251967182011373	0.4468344837680833	2554.7872110303015	2629.7872110303015	2629.7872110303015	2654.7872110303015	0.8333333134651184	0.6090225577354431	0.7096773982048035	0.4861111044883728	0.2666666805744171	2985	3060	3060	3085	1466
22.5103861935843	22.510386588323996	0	0	2	30	-1.9699237638903314e-15	0.4372822896153483	2515.6709759748514	2590.6709759748514	2590.6709759748514	2615.6709759748514	0.8125	0.6015037298202515	0.7096773982048035	0.4722222089767456	0.2666666805744171	2985	3060	3060	3085	1466
22.531601478694913	22.53160147869491	0	0	2	30	-0.00039251967182404813	0.4268024801326695	2472.7561561432817	2547.7561561432817	2547.7561561432817	2572.7561561432817	0.8125	0.5864661931991577	0.6935483813285828	0.4444444477558136	0.2666666805744171	2985	3060	3060	3085	1453
22.54499775985221	22.54499815459191	0	0	2	30	-0.0007839634745093646	0.4249227731538716	2465.0587560651043	2540.0587560651043	2540.0587560651043	2565.0587560651043	0.8125	0.5789473652839661	0.6935483813285828	0.4444444477558136	0.2666666805744171	2997	3072	3072	3097	1453
22.56035668679181	22.560356686791813	0	0	2	30	-0.0011732584878036837	0.42921063538280224	2482.617551892575	2557.617551892575	2557.617551892575	2582.617551892575	0.8125	0.5864661931991577	0.6935483813285828	0.4583333432674408	0.3333333432674408	2997	3072	3072	3097	1466
22.577321414826027	22.57732141482603	0	0	2	30	-0.0015593376811351306	0.42921063538280224	2482.617551892575	2557.617551892575	2557.617551892575	2582.617551892575	0.8125	0.5864661931991577	0.6935483813285828	0.4583333432674408	0.2666666805744171	2997	3072	3072	3097	1466
22.598301040336477	22.598301435076174	0	0	2	30	-0.001941142838270819	0.42921063538280224	2482.617551892575	2557.617551892575	2557.617551892575	2582.617551892575	0.8125	0.5864661931991577	0.6935483813285828	0.4583333432674408	0.2666666805744171	2997	3072	3072	3097	1466
22.61157179426956	22.611571794269565	0	0	2	30	-0.0023176274578139916	0.42733092840400433	2474.9201518143977	2549.9201518143977	2549.9201518143977	2574.9201518143977	0.8125	0.5789473652839661	0.6935483813285828	0.4583333432674408	0.3333333432674408	2997	3072	3072	3097	1453
22.627305329183304	22.6273053291833	0	0	2	30	-0.0026877596215916055	0.4254512363263676	2467.2228127564754	2542.2228127564754	2542.2228127564754	2567.2228127564754	0.8125	0.5714285969734192	0.6935483813285828	0.4583333432674408	0.2666666805744171	2997	3072	3072	3097	1453
22.64370992158496	22.643710316324658	0	0	2	30	-0.003050524823070317	0.4178347527099553	2436.033312347267	2511.033312347267	2511.033312347267	2536.033312347267	0.7916666865348816	0.5714285969734192	0.6935483813285828	0.4444444477558136	0.2666666805744171	2997	3072	3072	3097	1466
22.664935469927745	22.66493546992774	0	0	2	30	-0.0034049287480483735	0.4159550457311574	2428.3359122690895	2503.3359122690895	2503.3359122690895	2528.3359122690895	0.7916666865348816	0.5639097690582275	0.6935483813285828	0.4444444477558136	0.2666666805744171	2997	3072	3072	3097	1466
22.67823346090005	22.678233460900046	0	0	2	30	-0.003750000000001725	0.4159550457311574	2428.3359122690895	2503.3359122690895	2503.3359122690895	2528.3359122690895	0.7916666865348816	0.5639097690582275	0.6935483813285828	0.4444444477558136	0.2666666805744171	2997	3072	3072	3097	1466
22.693303043640444	22.69330343838015	0	0	2	30	-0.004084792762614376	0.4159550457311574	2428.3359122690895	2503.3359122690895	2503.3359122690895	2528.3359122690895	0.7916666865348816	0.5639097690582275	0.6935483813285828	0.4444444477558136	0.2666666805744171	3005	3080	3080	3105	1466
22.71030724564454	22.710307640384237	0	0	2	30	-0.004408389392195164	0.4159550457311574	2428.3359122690895	2503.3359122690895	2503.3359122690895	2528.3359122690895	0.7916666865348816	0.5639097690582275	0.6935483813285828	0.4444444477558136	0.2666666805744171	3005	3080	3080	3105	1466
22.731777927340264	22.73177792734026	0	0	2	30	-0.004719902932875334	0.4159550457311574	2428.3359122690895	2503.3359122690895	2503.3359122690895	2528.3359122690895	0.7916666865348816	0.5639097690582275	0.6935483813285828	0.4444444477558136	0.2666666805744171	2997	3072	3072	3097	1466
22.745023417932632	22.74502381267233	0	0	2	30	-0.005018479547692923	0.4159550457311574	2428.3359122690895	2503.3359122690895	2503.3359122690895	2528.3359122690895	0.7916666865348816	0.5639097690582275	0.6935483813285828	0.4444444477558136	0.2666666805744171	2997	3072	3072	3097	1466
22.760293133700312	22.76029352844001	0	0	2	30	-0.005303300858900523	0.41407535365352066	2420.638573211167	2495.638573211167	2495.638573211167	2520.638573211167	0.7916666865348816	0.5563910007476807	0.6935483813285828	0.4444444477558136	0.2666666805744171	2997	3072	3072	3097	1466
22.777370757288377	22.777370757288374	0	0	2	30	-0.005573586191081798	0.41166719840338795	2410.7771774618736	2485.7771774618736	2485.7771774618736	2510.7771774618736	0.7916666865348816	0.5563910007476807	0.6935483813285828	0.4305555522441864	0.2666666805744171	3019	3094	3094	3119	1453
22.798303408774668	22.798303803514365	0	0	2	30	-0.005828594710928545	0.4099310889613137	2403.6678092965794	2478.6678092965794	2478.6678092965794	2503.6678092965794	0.7916666865348816	0.5563910007476807	0.6774193644523621	0.4305555522441864	0.2666666805744171	2997	3072	3072	3097	1466
22.811559162599206	22.811559557338903	0	0	2	30	-0.006067627457813286	0.402843038715075	2374.642243538232	2449.642243538232	2449.642243538232	2474.642243538232	0.7708333134651184	0.548872172832489	0.6774193644523621	0.4305555522441864	0.2666666805744171	2997	3072	3072	3097	1466
22.827629410475996	22.827629805215693	0	0	2	30	-0.006290029259591776	0.39105071993311036	2326.3526981260866	2401.3526981260866	2401.3526981260866	2426.3526981260866	0.75	0.5413534045219421	0.6774193644523621	0.4027777910232544	0.2666666805744171	2985	3060	3060	3085	1466
22.85183682250332	22.851837217243023	0	0	2	30	-0.006495190528384297	0.3555473973674159	2180.966592219568	2255.966592219568	2255.966592219568	2280.966592219568	0.7291666865348816	0.4887218177318573	0.6129032373428345	0.3333333432674408	0.2666666805744171	2974	3049	3049	3074	1466
22.8603442524913	22.860344252491302	0	0	2	30	-0.0066825489314136744	0.3555473973674159	2180.966592219568	2255.966592219568	2255.966592219568	2280.966592219568	0.7291666865348816	0.4887218177318573	0.6129032373428345	0.3333333432674408	0.2666666805744171	2955	3030	3030	3055	1453
22.878452541432868	22.878453330912265	0	0	2	30	-0.006851590932320327	0.32197976796003225	2043.507149796332	2118.5071497963318	2118.5071497963318	2143.5071497963318	0.6875	0.4436090290546417	0.5645161271095276	0.2777777910232544	0.2666666805744171	2903	2978	2978	3003	1466
22.893422255029474	22.893421860289777	0	0	2	30	-0.007001853198729737	0.2835082486271858	1885.966278128326	1960.966278128326	1960.966278128326	1985.966278128326	0.625	0.3909774422645569	0.5	0.2361111044883728	0.2666666805744171	2826	2901	2901	2926	1466
22.910606458336215	22.910607247815612	0	0	2	30	-0.007132923872214277	0.2374130917385915	1697.206610669532	1772.206610669532	1772.206610669532	1797.206610669532	0.5416666865348816	0.3233082592487335	0.3870967626571655	0.1666666716337204	0.20000000298023224	2721	2796	2796	2821	1453
22.931858454238817	22.931858848978514	0	0	2	30	-0.007244443697168536	0.15049426104058927	1341.2739989612132	1416.2739989612132	1416.2739989612132	1441.2739989612132	0.3541666567325592	0.2030075192451477	0.32258063554763794	0.1388888955116272	0.20000000298023224	2668	2743	2743	2768	1453
22.94516552422419	22.945165918963887	0	0	2	30	-0.007336107005503963	0.13563183452399935	1280.4123623757773	1355.4123623757773	1355.4123623757773	1380.4123623757773	0.3541666567325592	0.15789473056793213	0.27419355511665344	0.1111111119389534	0.20000000298023224	2601	2676	2676	2701	1453
22.960455766456203	22.960456161195907	0	0	2	30	-0.0074076625544638505	0.10769615398459537	1166.015750566918	1241.015750566918	1241.015750566918	1266.015750566918	0.2916666567325592	0.12030075490474701	0.22580644488334656	0.0833333358168602	0.20000000298023224	2580	2655	2655	2680	1453
22.97752075837391	22.977520758373913	0	0	2	30	-0.007458914215262262	0.09161596893129276	1100.1673927736438	1175.1673927736438	1175.1673927736438	1200.1673927736438	0.25	0.10526315867900848	0.16129031777381897	0.0694444477558136	0.20000000298023224	2580	2655	2655	2680	1453
22.99844669928532	22.998447094025025	0	0	2	30	-0.00748972151065941	0.07665585169208146	1038.9057126790735	1113.9057126790735	1113.9057126790735	1138.9057126790735	0.2083333283662796	0.09022556245326996	0.14516128599643707	0.0555555559694767	0.20000000298023224	2554	2629	2629	2654	1453
23.01165271590781	23.01165350538721	0	0	2	30	-0.0075	0.06911979140847334	1008.0455458176983	1083.0455458176984	1083.0455458176984	1108.0455458176984	0.1875	0.0827067643404007	0.11290322244167328	0.0555555559694767	0.20000000298023224	2515	2590	2590	2615	1453
23.027575331137268	23.027575725876964	0	0	2	30	-0.007489721510659197	0.06147172398144199	976.726709704005	1051.7267097040049	1051.7267097040049	1076.7267097040049	0.1666666716337204	0.07518796622753143	0.09677419066429138	0.0416666679084301	0.20000000298023224	2472	2547	2547	2572	1453
23.04344584072648	23.043446235466178	0	0	2	30	-0.007458914215261837	0.059031990463561695	966.7360009482852	1041.7360009482852	1041.7360009482852	1066.7360009482852	0.1666666716337204	0.06766917556524277	0.06451612710952759	0.02777777798473835	0.20000000298023224	2465	2540	2540	2565	1453
23.0651087606555	23.065109155395206	0	0	2	30	-0.007407662554463213	0.053823654646701496	945.4078657782427	1020.4078657782427	1020.4078657782427	1045.4078657782427	0.1458333283662796	0.06766917556524277	0.06451612710952759	0.02777777798473835	0.20000000298023224	2482	2557	2557	2582	1466
23.07838069880769	23.078381093547385	0	0	2	30	-0.007336107005503117	0.051831947952528955	937.2518268656061	1012.2518268656061	1012.2518268656061	1037.251826865606	0.1458333283662796	0.060150377452373505	0.04838709533214569	0.02777777798473835	0.20000000298023224	2482	2557	2557	2582	1453
23.093451465767185	23.09345186050689	0	0	2	30	-0.0072444436971674814	0.051831947952528955	937.2518268656061	1012.2518268656061	1012.2518268656061	1037.251826865606	0.1458333283662796	0.060150377452373505	0.04838709533214569	0.02777777798473835	0.20000000298023224	2482	2557	2557	2582	1453
23.110561852750248	23.110562247489952	0	0	2	30	-0.007132923872213018	0.051831947952528955	937.2518268656061	1012.2518268656061	1012.2518268656061	1037.251826865606	0.1458333283662796	0.060150377452373505	0.04838709533214569	0.02777777798473835	0.20000000298023224	2474	2549	2549	2574	1466
23.13168634773015	23.131686742469846	0	0	2	30	-0.0070018531987282775	0.048335304640243534	922.9330725017973	997.9330725017973	997.9330725017973	1022.9330725017973	0.125	0.06766917556524277	0.04838709533214569	0.013888888992369175	0.13333334028720856	2467	2542	2542	2567	1453
23.14502026001504	23.145020654754738	0	0	2	30	-0.006851590932318671	0.048335304640243534	922.9330725017973	997.9330725017973	997.9330725017973	1022.9330725017973	0.125	0.06766917556524277	0.04838709533214569	0.013888888992369175	0.13333334028720856	2436	2511	2511	2536	1453
23.16050037204217	23.160500372042165	0	0	2	30	-0.006682548931411825	0.048335304640243534	922.9330725017973	997.9330725017973	997.9330725017973	1022.9330725017973	0.125	0.06766917556524277	0.04838709533214569	0.013888888992369175	0.13333334028720856	2428	2503	2503	2528	1453
23.177361283535607	23.177361283535603	0	0	2	30	-0.006495190528382261	0.048335304640243534	922.9330725017973	997.9330725017973	997.9330725017973	1022.9330725017973	0.125	0.06766917556524277	0.04838709533214569	0.013888888992369175	0.13333334028720856	2428	2503	2503	2528	1453
23.198396962083276	23.198397751562673	0	0	2	30	-0.006290029259589558	0.0502150023058157	930.6304344423153	1005.6304344423153	1005.6304344423153	1030.6304344423154	0.125	0.07518796622753143	0.04838709533214569	0.013888888992369175	0.13333334028720856	2428	2503	2503	2528	1453
23.211682716124923	23.21168311086462	0	0	2	30	-0.006067627457810893	0.0502150023058157	930.6304344423153	1005.6304344423153	1005.6304344423153	1030.6304344423154	0.125	0.07518796622753143	0.04838709533214569	0.013888888992369175	0.13333334028720856	2428	2503	2503	2528	1453
23.22755480467293	23.227554804672927	0	0	2	30	-0.005828594710925982	0.0502150023058157	930.6304344423153	1005.6304344423153	1005.6304344423153	1030.6304344423154	0.125	0.07518796622753143	0.04838709533214569	0.013888888992369175	0.13333334028720856	2428	2503	2503	2528	1453
23.243445840726476	23.24344584072648	0	0	2	30	-0.005573586191079074	0.04500666835160065	909.3023068998046	984.3023068998046	984.3023068998046	1009.3023068998046	0.1041666641831398	0.07518796622753143	0.04838709533214569	0.013888888992369175	0.13333334028720856	2428	2503	2503	2528	1453
23.26506376032984	23.265064155069545	0	0	2	30	-0.005303300858897643	0.04506267193457826	909.531641572098	984.531641572098	984.531641572098	1009.531641572098	0.1041666641831398	0.07518796622753143	0.06451612710952759	0.013888888992369175	0.13333334028720856	2420	2495	2495	2520	1453
23.27833333004384	23.278333724783536	0	0	2	30	-0.005018479547689897	0.04506267193457826	909.531641572098	984.531641572098	984.531641572098	1009.531641572098	0.1041666641831398	0.07518796622753143	0.06451612710952759	0.013888888992369175	0.13333334028720856	2410	2485	2485	2510	1453
23.293481465984296	23.293481860723993	0	0	2	30	-0.004719902932872169	0.04506267193457826	909.531641572098	984.531641572098	984.531641572098	1009.531641572098	0.1041666641831398	0.07518796622753143	0.06451612710952759	0.013888888992369175	0.13333334028720856	2403	2478	2478	2503	1453
23.31049119434417	23.310491589083867	0	0	2	30	-0.004408389392191869	0.04506267193457826	909.531641572098	984.531641572098	984.531641572098	1009.531641572098	0.1041666641831398	0.07518796622753143	0.06451612710952759	0.013888888992369175	0.13333334028720856	2374	2449	2449	2474	1453
23.33170805841358	23.331708058413582	0	0	2	30	-0.00408479276261096	0.046942371462795576	917.2290111401479	992.2290111401479	992.2290111401479	1017.2290111401479	0.1041666641831398	0.0827067643404007	0.06451612710952759	0.013888888992369175	0.13333334028720856	2326	2401	2401	2426	1453
23.34510868170757	23.345109076447265	0	0	2	30	-0.0037499999999981984	0.041734039371225676	895.9008912251692	970.9008912251692	970.9008912251692	995.9008912251692	0.0833333358168602	0.0827067643404007	0.06451612710952759	0.013888888992369175	0.13333334028720856	2180	2255	2255	2280	1453
23.360488135111506	23.360488529851203	0	0	2	30	-0.0034049287480447453	0.041790042954203285	896.1302258974624	971.1302258974624	971.1302258974624	996.1302258974624	0.0833333358168602	0.0827067643404007	0.08064515888690948	0.013888888992369175	0.13333334028720856	2180	2255	2255	2280	1453
23.377412599696445	23.37741259969645	0	0	2	30	-0.0030505248230665973	0.041734039371225676	895.9008912251692	970.9008912251692	970.9008912251692	995.9008912251692	0.0833333358168602	0.0827067643404007	0.06451612710952759	0.013888888992369175	0.13333334028720856	2043	2118	2118	2143	1453
23.398404462137552	23.398404856877256	0	0	2	30	-0.002687759621587804	0.041790042954203285	896.1302258974624	971.1302258974624	971.1302258974624	996.1302258974624	0.0833333358168602	0.0827067643404007	0.08064515888690948	0.013888888992369175	0.13333334028720856	1885	1960	1960	1985	1453
23.41166929497516	23.411669689714863	0	0	2	30	-0.0023176274578101184	0.041790042954203285	896.1302258974624	971.1302258974624	971.1302258974624	996.1302258974624	0.0833333358168602	0.0827067643404007	0.08064515888690948	0.013888888992369175	0.13333334028720856	1697	1772	1772	1797	1453
23.427582041712146	23.427582831191543	0	0	2	30	-0.001941142838266886	0.041790042954203285	896.1302258974624	971.1302258974624	971.1302258974624	996.1302258974624	0.0833333358168602	0.0827067643404007	0.08064515888690948	0.013888888992369175	0.13333334028720856	1341	1416	1416	1441	1440
23.443481762039067	23.44348176203907	0	0	2	30	-0.0015593376811311472	0.041790042954203285	896.1302258974624	971.1302258974624	971.1302258974624	996.1302258974624	0.0833333358168602	0.0827067643404007	0.08064515888690948	0.013888888992369175	0.13333334028720856	1280	1355	1355	1380	1440
23.46501560208659	23.465015996826295	0	0	2	30	-0.0011732584877996617	0.041790042954203285	896.1302258974624	971.1302258974624	971.1302258974624	996.1302258974624	0.0833333358168602	0.0827067643404007	0.08064515888690948	0.013888888992369175	0.13333334028720856	1166	1241	1241	1266	1440
23.47833254056444	23.478332935304138	0	0	2	30	-0.0007839634745053146	0.041790042954203285	896.1302258974624	971.1302258974624	971.1302258974624	996.1302258974624	0.0833333358168602	0.0827067643404007	0.08064515888690948	0.013888888992369175	0.13333334028720856	1100	1175	1175	1200	1440
23.49343449196014	23.493434491960137	0	0	2	30	-0.00039251967181998156	0.041790042954203285	896.1302258974624	971.1302258974624	971.1302258974624	996.1302258974624	0.0833333358168602	0.0827067643404007	0.08064515888690948	0.013888888992369175	0.13333334028720856	1038	1113	1113	1138	1440
23.51032579841038	23.510325798410385	0	0	2	30	2.1022320417459897e-15	0.041790042954203285	896.1302258974624	971.1302258974624	971.1302258974624	996.1302258974624	0.0833333358168602	0.0827067643404007	0.08064515888690948	0.013888888992369175	0.13333334028720856	1008	1083	1083	1108	1440
23.531762927231707	23.53176371671111	0	0	2	30	0.0003925196718241803	0.041790042954203285	896.1302258974624	971.1302258974624	971.1302258974624	996.1302258974624	0.0833333358168602	0.0827067643404007	0.08064515888690948	0.013888888992369175	0.13333334028720856	976	1051	1051	1076	1440
23.545778160236683	23.545778554976387	0	0	2	30	0.0007839634745094961	0.036581708999988236	874.8020983549518	949.8020983549518	949.8020983549518	974.8020983549518	0.0625	0.0827067643404007	0.08064515888690948	0.013888888992369175	0.13333334028720856	966	1041	1041	1066	1440
23.560393002844098	23.5603930028441	0	0	2	30	0.0011732584878038144	0.041790042954203285	896.1302258974624	971.1302258974624	971.1302258974624	996.1302258974624	0.0833333358168602	0.0827067643404007	0.08064515888690948	0.013888888992369175	0.13333334028720856	945	1020	1020	1045	1440
23.58521620880151	23.585216603541213	0	0	2	30	0.0015593376811352598	0.036581708999988236	874.8020983549518	949.8020983549518	949.8020983549518	974.8020983549518	0.0625	0.0827067643404007	0.08064515888690948	0.013888888992369175	0.13333334028720856	937	1012	1012	1037	1440
23.593444952562155	23.593445742041553	0	0	2	30	0.0019411428382709467	0.036525705417010626	874.5727636826585	949.5727636826585	949.5727636826585	974.5727636826585	0.0625	0.0827067643404007	0.06451612710952759	0.013888888992369175	0.13333334028720856	937	1012	1012	1037	1440
23.611822453978288	23.611822848717985	0	0	2	30	0.0023176274578141174	0.041790042954203285	896.1302258974624	971.1302258974624	971.1302258974624	996.1302258974624	0.0833333358168602	0.0827067643404007	0.08064515888690948	0.013888888992369175	0.13333334028720856	937	1012	1012	1037	1440
23.62745454078944	23.627454935529137	0	0	2	30	0.002687759621591729	0.036525705417010626	874.5727636826585	949.5727636826585	949.5727636826585	974.5727636826585	0.0625	0.0827067643404007	0.06451612710952759	0.013888888992369175	0.13333334028720856	922	997	997	1022	1426
23.643493998969728	23.64349439370943	0	0	2	30	0.0030505248230704384	0.036525705417010626	874.5727636826585	949.5727636826585	949.5727636826585	974.5727636826585	0.0625	0.0827067643404007	0.06451612710952759	0.013888888992369175	0.13333334028720856	922	997	997	1022	1426
23.66510481325852	23.665105207998216	0	0	2	30	0.0034049287480484914	0.036525705417010626	874.5727636826585	949.5727636826585	949.5727636826585	974.5727636826585	0.0625	0.0827067643404007	0.06451612710952759	0.013888888992369175	0.13333334028720856	922	997	997	1022	1426
23.67830727722372	23.678307671963417	0	0	2	30	0.003750000000001839	0.036525705417010626	874.5727636826585	949.5727636826585	949.5727636826585	974.5727636826585	0.0625	0.0827067643404007	0.06451612710952759	0.013888888992369175	0.13333334028720856	922	997	997	1022	1426
23.693505545105918	23.693506334585315	0	0	2	30	0.004084792762614487	0.036525705417010626	874.5727636826585	949.5727636826585	949.5727636826585	974.5727636826585	0.0625	0.0827067643404007	0.06451612710952759	0.013888888992369175	0.13333334028720856	930	1005	1005	1030	1426
23.710429220211463	23.71042961495116	0	0	2	30	0.004408389392195271	0.041734039371225676	895.9008912251692	970.9008912251692	970.9008912251692	995.9008912251692	0.0833333358168602	0.0827067643404007	0.06451612710952759	0.013888888992369175	0.13333334028720856	930	1005	1005	1030	1426
23.73172266378244	23.731722663782435	0	0	2	30	0.004719902932875436	0.0345900023058157	866.6460594423153	941.6460594423153	941.6460594423153	966.6460594423153	0.0625	0.07518796622753143	0.04838709533214569	0.013888888992369175	0.13333334028720856	930	1005	1005	1030	1426
23.74502539163112	23.745025391631124	0	0	2	30	0.005018479547693022	0.032710304640243534	858.9486975017973	933.9486975017973	933.9486975017973	958.9486975017973	0.0625	0.06766917556524277	0.04838709533214569	0.013888888992369175	0.13333334028720856	909	984	984	1009	1426
23.760323133917414	23.760323528657118	0	0	2	30	0.005303300858900616	0.03265430105726592	858.7193628295039	933.7193628295039	933.7193628295039	958.7193628295039	0.0625	0.06766917556524277	0.032258063554763794	0.013888888992369175	0.13333334028720856	909	984	984	1009	1426
23.777339178112474	23.77733917811247	0	0	2	30	0.0055735861910818875	0.03071859794607099	850.7926585891607	925.7926585891607	925.7926585891607	950.7926585891607	0.0625	0.060150377452373505	0.016129031777381897	0.013888888992369175	0.13333334028720856	909	984	984	1009	1426
23.798399725261167	23.79840012000087	0	0	2	30	0.005828594710928628	0.02878289483487606	842.8659543488175	917.8659543488175	917.8659543488175	942.8659543488175	0.0625	0.05263157933950424	0.0	0.013888888992369175	0.13333334028720856	909	984	984	1009	1426
23.81170087415106	23.811701268890765	0	0	2	30	0.006067627457813364	0.023143797181546688	819.7738494584337	894.7738494584337	894.7738494584337	919.7738494584337	0.0625	0.030075188726186752	0.0	0.013888888992369175	0.13333334028720856	909	984	984	1009	1426
23.827360198001433	23.827360198001436	0	0	2	30	0.006290029259591848	0.019384398590773344	804.3791122292168	879.3791122292168	879.3791122292168	904.3791122292168	0.0625	0.015037594363093376	0.0	0.013888888992369175	0.13333334028720856	917	992	992	1017	1426
23.8435034727225	23.843504262201897	0	0	2	30	0.006495190528384363	0.019384398590773344	804.3791122292168	879.3791122292168	879.3791122292168	904.3791122292168	0.0625	0.015037594363093376	0.0	0.02777777798473835	0.13333334028720856	895	970	970	995	1426
23.865025075839366	23.865025470579063	0	0	2	30	0.006682548931413734	0.026472431607544422	833.4046074328944	908.4046074328944	908.4046074328944	933.4046074328944	0.0833333358168602	0.02255639061331749	0.0	0.0416666679084301	0.13333334028720856	896	971	971	996	1426
23.878306882484015	23.87830727722372	0	0	2	30	0.006851590932320382	0.026472431607544422	833.4046074328944	908.4046074328944	908.4046074328944	933.4046074328944	0.0833333358168602	0.02255639061331749	0.0	0.0416666679084301	0.13333334028720856	895	970	970	995	1426
23.893546992774287	23.89354699277429	0	0	2	30	0.007001853198729785	0.03045584406456693	849.7166814444016	924.7166814444016	924.7166814444016	949.7166814444016	0.0833333358168602	0.03759398311376572	0.016129031777381897	0.0555555559694767	0.13333334028720856	896	971	971	996	1426
23.910515273465794	23.91051566820549	0	0	2	30	0.0071329238722143175	0.03278357225660515	859.2487283907981	934.2487283907981	934.2487283907981	959.2487283907981	0.0833333358168602	0.04511278122663498	0.04838709533214569	0.0555555559694767	0.20000000298023224	896	971	971	996	1426
23.93169858466081	23.93169937414021	0	0	2	30	0.00724444369716857	0.040319632585277265	890.1088954367104	965.1088954367104	965.1088954367104	990.1088954367104	0.1041666641831398	0.05263157933950424	0.06451612710952759	0.0694444477558136	0.20000000298023224	896	971	971	996	1426
23.945055391848232	23.94505618132763	0	0	2	30	0.007336107005503991	0.04830372339535144	922.8037473039642	997.8037473039642	997.8037473039642	1022.8037473039642	0.125	0.060150377452373505	0.09677419066429138	0.0833333358168602	0.20000000298023224	896	971	971	996	1426
23.960449845360724	23.96044984536072	0	0	2	30	0.007407662554463871	0.05794349569146351	962.2786148565431	1037.278614856543	1037.278614856543	1062.278614856543	0.1458333283662796	0.07518796622753143	0.12903225421905518	0.0833333358168602	0.20000000298023224	896	971	971	996	1426
23.97735259926223	23.977352599262233	0	0	2	30	0.0074589142152622755	0.07346364858770563	1025.8336409666545	1100.8336409666545	1100.8336409666545	1125.8336409666545	0.1875	0.09022556245326996	0.14516128599643707	0.1111111119389534	0.20000000298023224	896	971	971	996	1426
23.998410777972733	23.998410777972737	0	0	2	30	0.007489721510659418	0.09263835010188881	1104.3540436672347	1179.3540436672347	1179.3540436672347	1204.3540436672347	0.2083333283662796	0.13533835113048553	0.19354838132858276	0.1388888955116272	0.20000000298023224	896	971	971	996	1426
24.01161166297914	24.011612057718843	0	0	2	30	0.0075	0.10738160921841539	1164.727689749411	1239.727689749411	1239.727689749411	1264.727689749411	0.2291666716337204	0.1654135286808014	0.20967741310596466	0.1666666716337204	0.20000000298023224	896	971	971	996	1426
24.02745177761155	24.027452172351246	0	0	2	30	0.00748972151065919	0.12834126863788853	1250.5574950721534	1325.5574950721534	1325.5574950721534	1350.5574950721534	0.2708333432674408	0.19548872113227844	0.24193547666072845	0.1944444477558136	0.20000000298023224	896	971	971	996	1426
24.04402808178217	24.044028871261567	0	0	2	30	0.007458914215261823	0.1469171928562304	1326.6259047462636	1401.6259047462636	1401.6259047462636	1426.6259047462636	0.3125	0.21804511547088623	0.27419355511665344	0.2083333283662796	0.20000000298023224	874	949	949	974	1426
24.065264288096824	24.06526468283652	0	0	2	30	0.007407662554463192	0.16294137400484854	1392.2449265498549	1467.2449265498549	1467.2449265498549	1492.2449265498549	0.3541666567325592	0.23308271169662476	0.29032257199287415	0.2222222238779068	0.20000000298023224	896	971	971	996	1426
24.077445560461296	24.077445955200993	0	0	2	30	0.007336107005503089	0.1882377304136753	1495.8335060440004	1570.8335060440004	1570.8335060440004	1595.8335060440004	0.4166666567325592	0.25563910603523254	0.32258063554763794	0.25	0.20000000298023224	874	949	949	974	1426
24.09388212677855	24.093882916257947	0	0	2	30	0.007244443697167448	0.20566200947983182	1567.1859288199112	1642.1859288199112	1642.1859288199112	1667.1859288199112	0.4583333432674408	0.27067670226097107	0.35483869910240173	0.2638888955116272	0.20000000298023224	874	949	949	974	1426
24.11046908892104	24.110469483660737	0	0	2	30	0.007132923872212977	0.21799710669344474	1617.6981519096562	1692.6981519096562	1692.6981519096562	1717.6981519096562	0.4791666567325592	0.3233082592487335	0.4193548262119293	0.3194444477558136	0.2666666805744171	896	971	971	996	1426
24.131645689541177	24.131645689541173	0	0	2	30	0.00700185319872823	0.2577566975881229	1780.5136766233634	1855.5136766233634	1855.5136766233634	1880.5136766233634	0.5208333134651184	0.35338345170021057	0.4516128897666931	0.3472222089767456	0.2666666805744171	874	949	949	974	1426
24.14504315491757	24.145043154917566	0	0	2	30	0.006851590932318617	0.283221073448658	1884.7902957722545	1959.7902957722545	1959.7902957722545	1984.7902957722545	0.5625	0.37593984603881836	0.5	0.3888888955116272	0.2666666805744171	874	949	949	974	1426
24.160441555827052	24.16044155582705	0	0	2	30	0.006682548931411765	0.3027806380583393	1964.8867128488996	2039.8867128488996	2039.8867128488996	2064.8867128488996	0.5833333134651184	0.4060150384902954	0.5322580933570862	0.4166666567325592	0.2666666805744171	874	949	949	974	1426
24.177506547744752	24.177506942484456	0	0	2	30	0.006495190528382194	0.3293650747881034	2073.7499812572833	2148.7499812572833	2148.7499812572833	2173.7499812572833	0.6458333134651184	0.4285714328289032	0.5645161271095276	0.4305555522441864	0.2666666805744171	874	949	949	974	1426
24.198359461811894	24.198359461811897	0	0	2	30	0.006290029259589486	0.35491703723066603	2178.3852674595773	2253.3852674595773	2253.3852674595773	2278.3852674595773	0.6875	0.45864662528038025	0.5967742204666138	0.4583333432674408	0.2666666805744171	874	949	949	974	1426
24.211653110647514	24.21165350538721	0	0	2	30	0.006067627457810815	0.3708047866821289	2243.445601463318	2318.445601463318	2318.445601463318	2343.445601463318	0.6875	0.48120301961898804	0.6290322542190552	0.5	0.2666666805744171	895	970	970	995	1426
24.227489277882935	24.22748967262263	0	0	2	30	0.005828594710925898	0.3881486220332029	2314.4686072259656	2389.4686072259656	2389.4686072259656	2414.4686072259656	0.7083333134651184	0.5037593841552734	0.6451612710952759	0.5277777910232544	0.2666666805744171	866	941	941	966	1426
24.24346834088931	24.24346913036871	0	0	2	30	0.005573586191078985	0.40983634311238504	2403.279825045217	2478.279825045217	2478.279825045217	2503.279825045217	0.7291666865348816	0.5338345766067505	0.6774193644523621	0.5555555820465088	0.3333333432674408	858	933	933	958	1426
24.265057839234363	24.26505823397406	0	0	2	30	0.00530330085889755	0.44833226315677166	2560.92061762698	2635.92061762698	2635.92061762698	2660.92061762698	0.7708333134651184	0.5789473652839661	0.7096773982048035	0.625	0.3333333432674408	858	933	933	958	1426
24.27832582998956	24.27832859316745	0	0	2	30	0.005018479547689799	0.44833226315677166	2560.92061762698	2635.92061762698	2635.92061762698	2660.92061762698	0.7708333134651184	0.5789473652839661	0.7096773982048035	0.625	0.3333333432674408	850	925	925	950	1426
24.29345936056116	24.29346370269785	0	0	2	30	0.004719902932872067	0.47258898976349073	2660.2519130814944	2735.2519130814944	2735.2519130814944	2760.2519130814944	0.8125	0.5939849615097046	0.725806474685669	0.6666666865348816	0.3333333432674408	842	917	917	942	1426
24.311273963166837	24.31127435790654	0	0	2	30	0.004408389392191762	0.4986449641352486	2766.9511281338428	2841.9511281338428	2841.9511281338428	2866.9511281338428	0.8125	0.6240601539611816	0.7580645084381104	0.7361111044883728	0.3333333432674408	819	894	894	919	1426
24.331640163185394	24.331641347404485	0	0	2	30	0.00408479276261085	0.5190374307588117	2850.4582789573337	2925.4582789573337	2925.4582789573337	2950.4582789573337	0.8333333134651184	0.6390977501869202	0.7903226017951965	0.7638888955116272	0.3333333432674408	804	879	879	904	1426
24.34499183875673	24.344992628236128	0	0	2	30	0.003749999999998084	0.5376062020258878	2926.4973972960106	3001.4973972960106	3001.4973972960106	3026.4973972960106	0.8541666865348816	0.646616518497467	0.8064516186714172	0.8055555820465088	0.3333333432674408	804	879	879	904	1426
24.36041234508934	24.360412345089337	0	0	2	30	0.0034049287480446273	0.5502945864873547	2978.4563316657177	3053.4563316657177	3053.4563316657177	3078.4563316657177	0.875	0.6541353464126587	0.8064516186714172	0.8333333134651184	0.3333333432674408	833	908	908	933	1426
24.37751404779903	24.377514047799032	0	0	2	30	0.0030505248230664763	0.5583906744583427	3011.6098119069134	3086.6098119069134	3086.6098119069134	3111.6098119069134	0.875	0.6616541147232056	0.8225806355476379	0.8472222089767456	0.3333333432674408	833	908	908	933	1426
24.398365382907375	24.398365777647072	0	0	2	30	0.0026877596215876803	0.574719300493598	3078.4755355212837	3153.4755355212837	3153.4755355212837	3178.4755355212837	0.8958333134651184	0.6691729426383972	0.8387096524238586	0.875	0.3333333432674408	849	924	924	949	1426
24.41166061070179	24.41166140018119	0	0	2	30	0.002317627457809993	0.5879433179227469	3132.6278868936483	3207.6278868936483	3207.6278868936483	3232.6278868936483	0.8958333134651184	0.6842105388641357	0.8548387289047241	0.9027777910232544	0.3333333432674408	859	934	934	959	1440
24.427492041060827	24.427492435800524	0	0	2	30	0.001941142838266758	0.6009677361603494	3185.9628795766307	3260.9628795766307	3260.9628795766307	3285.9628795766307	0.9166666865348816	0.6917293071746826	0.8548387289047241	0.9305555820465088	0.3333333432674408	890	965	965	990	1440
24.44358439436075	24.44358518384015	0	0	2	30	0.0015593376811310177	0.6096238618362761	3221.409714219551	3296.409714219551	3296.409714219551	3321.409714219551	0.9166666865348816	0.6992481350898743	0.8709677457809448	0.9444444179534912	0.3333333432674408	922	997	997	1022	1440
[truncated: 26,014 more rows]
