# Supplementary material for: Active inference under visuo-proprioceptive conflict: Simulation and empirical results
Source: Sci Rep. 2020 Mar 4;10:4010. doi: 10.1038/s41598-020-61097-w (PMC7055248; doi:10.1038/s41598-020-61097-w)
Supplement: Supplementary file 1 — Supplementary Information. [file 41598_2020_61097_MOESM1_ESM.zip › log_sj16_run2_20190514-183106.csv]

0	0	1	0	0	0	999	0.06956147850702646	1009.8542544862734	1084.8542544862735	1084.8542544862735	1109.8542544862735	0.1702127605676651	0.10614524781703949	0.1066666692495346	0.017699114978313446	0.4166666567325592	1009	1084	1084	1109	1483
0.02275082253884797	0.022744111963968194	1	0	1	30	0.004052267294011048	0.06956147850702646	1009.8542544862734	1084.8542544862735	1084.8542544862735	1109.8542544862735	0.1702127605676651	0.10614524781703949	0.1066666692495346	0.017699114978313446	0.4166666567325592	1009	1084	1084	1109	1483
0.03562367885557194	0.03561657354099346	1	0	1	30	0.0075	0.06956147850702646	1009.8542544862734	1084.8542544862735	1084.8542544862735	1109.8542544862735	0.1702127605676651	0.10614524781703949	0.1066666692495346	0.017699114978313446	0.4166666567325592	1009	1084	1084	1109	1483
0.049471147488567624	0.04946404217398914	1	0	1	30	0.0075	0.06424233020494821	988.0723421892629	1063.072342189263	1063.072342189263	1088.072342189263	0.1489361673593521	0.10614524781703949	0.1066666692495346	0.017699114978313446	0.4166666567325592	1009	1084	1084	1109	1483
0.06668535101240991	0.06667824569783143	1	0	1	30	0.0075	0.06424233020494821	988.0723421892629	1063.072342189263	1063.072342189263	1088.072342189263	0.1489361673593521	0.10614524781703949	0.1066666692495346	0.017699114978313446	0.4166666567325592	1009	1084	1084	1109	1483
0.0825230972066251	0.08251638663174532	1	0	1	30	0.0075	0.06563897879074457	993.791618148099	1068.7916181480991	1068.7916181480991	1093.7916181480991	0.1489361673593521	0.11173184216022491	0.1066666692495346	0.017699114978313446	0.4166666567325592	1009	1084	1084	1109	1483
0.09954427301776647	0.0995375624428867	1	0	1	30	0.0075	0.06563897879074457	993.791618148099	1068.7916181480991	1068.7916181480991	1093.7916181480991	0.1489361673593521	0.11173184216022491	0.1066666692495346	0.017699114978313446	0.4166666567325592	1009	1084	1084	1109	1483
0.1164967641213206	0.11649044828613953	1	0	1	30	0.0075	0.06424233020494821	988.0723421892629	1063.072342189263	1063.072342189263	1088.072342189263	0.1489361673593521	0.10614524781703949	0.1066666692495346	0.017699114978313446	0.4166666567325592	1009	1084	1084	1109	1483
0.13265859160823013	0.13265188103335035	1	0	1	30	0.0075	0.06424233020494821	988.0723421892629	1063.072342189263	1063.072342189263	1088.072342189263	0.1489361673593521	0.10614524781703949	0.1066666692495346	0.017699114978313446	0.4166666567325592	1009	1084	1084	1109	1483
0.14962055646455497	0.1496150301087713	1	0	1	30	0.0075	0.06424233020494821	988.0723421892629	1063.072342189263	1063.072342189263	1088.072342189263	0.1489361673593521	0.10614524781703949	0.1066666692495346	0.017699114978313446	0.4166666567325592	1009	1084	1084	1109	1483
0.1665090997369063	0.16650238916202653	1	0	1	30	0.0075	0.06424233020494821	988.0723421892629	1063.072342189263	1063.072342189263	1088.072342189263	0.1489361673593521	0.10614524781703949	0.1066666692495346	0.017699114978313446	0.4166666567325592	1009	1084	1084	1109	1483
0.1824613204437675	0.18245382038949032	1	0	1	30	0.0075	0.06424233020494821	988.0723421892629	1063.072342189263	1063.072342189263	1088.072342189263	0.1489361673593521	0.10614524781703949	0.1066666692495346	0.017699114978313446	0.4166666567325592	1009	1084	1084	1109	1483
0.19955907575647025	0.19955236518159047	1	0	1	30	0.0075	0.06400634199952306	987.105970488047	1062.105970488047	1062.105970488047	1087.105970488047	0.1489361673593521	0.10614524781703949	0.1066666692495346	0.008849557489156723	0.4166666567325592	1009	1084	1084	1109	1483
0.2165936727173694	0.21658656740279092	1	0	1	30	0.0075	0.06424233020494821	988.0723421892629	1063.072342189263	1063.072342189263	1088.072342189263	0.1489361673593521	0.10614524781703949	0.1066666692495346	0.017699114978313446	0.4166666567325592	1009	1084	1084	1109	1483
0.23260234120115442	0.23259563062627464	1	0	1	30	0.0075	0.06424233020494821	988.0723421892629	1063.072342189263	1063.072342189263	1088.072342189263	0.1489361673593521	0.10614524781703949	0.1066666692495346	0.017699114978313446	0.4166666567325592	1009	1084	1084	1109	1483
0.2496791753098222	0.24967246473494242	1	0	1	30	0.0075	0.06400634199952306	987.105970488047	1062.105970488047	1062.105970488047	1087.105970488047	0.1489361673593521	0.10614524781703949	0.1066666692495346	0.008849557489156723	0.4166666567325592	1009	1084	1084	1109	1483
0.2666521928777126	0.2666454823028328	1	0	1	30	0.0075	0.06424233020494821	988.0723421892629	1063.072342189263	1063.072342189263	1088.072342189263	0.1489361673593521	0.10614524781703949	0.1066666692495346	0.017699114978313446	0.4166666567325592	1009	1084	1084	1109	1483
0.28272994080878355	0.28272283549420507	1	0	1	30	0.0075	0.06424233020494821	988.0723421892629	1063.072342189263	1063.072342189263	1088.072342189263	0.1489361673593521	0.10614524781703949	0.1066666692495346	0.017699114978313446	0.4166666567325592	1009	1084	1084	1109	1483
0.2996358526278815	0.29962914205300173	1	0	1	30	0.0075	0.06424233020494821	988.0723421892629	1063.072342189263	1063.072342189263	1088.072342189263	0.1489361673593521	0.10614524781703949	0.1066666692495346	0.017699114978313446	0.4166666567325592	1009	1084	1084	1109	1483
0.31655084346005147	0.316543738145473	1	0	1	30	0.0075	0.06424233020494821	988.0723421892629	1063.072342189263	1063.072342189263	1088.072342189263	0.1489361673593521	0.10614524781703949	0.1066666692495346	0.017699114978313446	0.4166666567325592	1009	1084	1084	1109	1483
0.3328176717068363	0.3328109611319565	1	0	1	30	0.0075	0.06424233020494821	988.0723421892629	1063.072342189263	1063.072342189263	1088.072342189263	0.1489361673593521	0.10614524781703949	0.1066666692495346	0.017699114978313446	0.4166666567325592	1009	1084	1084	1109	1483
0.3495131872664867	0.34950608195191	1	0	1	30	0.0075	0.06424233020494821	988.0723421892629	1063.072342189263	1063.072342189263	1088.072342189263	0.1489361673593521	0.10614524781703949	0.1066666692495346	0.017699114978313446	0.4166666567325592	1009	1084	1084	1109	1483
0.3666784430676806	0.36667173249280083	1	0	1	30	0.0075	0.06424233020494821	988.0723421892629	1063.072342189263	1063.072342189263	1088.072342189263	0.1489361673593521	0.10614524781703949	0.1066666692495346	0.017699114978313446	0.4166666567325592	1009	1084	1084	1109	1483
0.3828292178430246	0.3828225072681448	1	0	1	30	0.0075	0.06424233020494821	988.0723421892629	1063.072342189263	1063.072342189263	1088.072342189263	0.1489361673593521	0.10614524781703949	0.1066666692495346	0.017699114978313446	0.4166666567325592	1009	1084	1084	1109	1483
0.39959341811026405	0.3995867075353843	1	0	1	30	0.0075	0.06424233020494821	988.0723421892629	1063.072342189263	1063.072342189263	1088.072342189263	0.1489361673593521	0.10614524781703949	0.1066666692495346	0.017699114978313446	0.4166666567325592	1009	1084	1084	1109	1483
0.4166126202229101	0.41660590964803035	1	0	1	30	0.0075	0.06400634199952306	987.105970488047	1062.105970488047	1062.105970488047	1087.105970488047	0.1489361673593521	0.10614524781703949	0.1066666692495346	0.008849557489156723	0.4166666567325592	1009	1084	1084	1109	1483
0.432562867231276	0.432556156656398	1	0	1	30	0.0075	0.06424233020494821	988.0723421892629	1063.072342189263	1063.072342189263	1088.072342189263	0.1489361673593521	0.10614524781703949	0.1066666692495346	0.017699114978313446	0.4166666567325592	1009	1084	1084	1109	1483
0.44963101706657227	0.4496239117519938	1	0	1	30	0.0075	0.06424233020494821	988.0723421892629	1063.072342189263	1063.072342189263	1088.072342189263	0.1489361673593521	0.10614524781703949	0.1066666692495346	0.017699114978313446	0.4166666567325592	1009	1084	1084	1109	1483
0.4665108760655521	0.4665037707509736	1	0	1	30	0.0075	0.062845683481797	982.3530738579587	1057.3530738579589	1057.3530738579589	1082.3530738579589	0.1489361673593521	0.10055866092443466	0.1066666692495346	0.017699114978313446	0.4166666567325592	1009	1084	1084	1109	1483
0.48251362345385473	0.48250691287897496	1	0	1	30	0.0075	0.06424233020494821	988.0723421892629	1063.072342189263	1063.072342189263	1088.072342189263	0.1489361673593521	0.10614524781703949	0.1066666692495346	0.017699114978313446	0.4166666567325592	1009	1084	1084	1109	1483
0.49964177372336316	0.4996346684087847	1	0	1	30	0.0075	0.062845683481797	982.3530738579587	1057.3530738579589	1057.3530738579589	1082.3530738579589	0.1489361673593521	0.10055866092443466	0.1066666692495346	0.017699114978313446	0.4166666567325592	1009	1084	1084	1109	1483
0.5166104491545678	0.516603738579688	1	0	1	30	0.0075	0.062845683481797	982.3530738579587	1057.3530738579589	1057.3530738579589	1082.3530738579589	0.1489361673593521	0.10055866092443466	0.1066666692495346	0.017699114978313446	0.4166666567325592	1009	1084	1084	1109	1483
0.5326447757187722	0.5326384598835912	1	0	1	30	0.0075	0.06278668642219892	982.1114808989046	1057.1114808989046	1057.1114808989046	1082.1114808989046	0.1489361673593521	0.10055866092443466	0.09333333373069763	0.017699114978313446	0.4166666567325592	1009	1084	1084	1109	1483
0.5496142406293743	0.5496075300544945	1	0	1	30	0.0075	0.057467538120120676	960.3295686018942	1035.3295686018942	1035.3295686018942	1060.3295686018942	0.12765957415103912	0.10055866092443466	0.09333333373069763	0.017699114978313446	0.4166666567325592	988	1063	1063	1088	1483
0.5664380465911272	0.5664309412765487	1	0	1	30	0.0075	0.057467538120120676	960.3295686018942	1035.3295686018942	1035.3295686018942	1060.3295686018942	0.12765957415103912	0.10055866092443466	0.09333333373069763	0.017699114978313446	0.4166666567325592	988	1063	1063	1088	1483
0.5828315862812179	0.5828244809666394	1	0	1	30	0.0075	0.057467538120120676	960.3295686018942	1035.3295686018942	1035.3295686018942	1060.3295686018942	0.12765957415103912	0.10055866092443466	0.09333333373069763	0.017699114978313446	0.4166666567325592	993	1068	1068	1093	1483
0.5995926286308659	0.5995859180559862	1	0	1	30	0.0075	0.057467538120120676	960.3295686018942	1035.3295686018942	1035.3295686018942	1060.3295686018942	0.12765957415103912	0.10055866092443466	0.09333333373069763	0.017699114978313446	0.4166666567325592	993	1068	1068	1093	1483
0.6165995938128503	0.6165928832379706	1	0	1	30	0.0075	0.057467538120120676	960.3295686018942	1035.3295686018942	1035.3295686018942	1060.3295686018942	0.12765957415103912	0.10055866092443466	0.09333333373069763	0.017699114978313446	0.4166666567325592	988	1063	1063	1088	1483
0.6325415512875434	0.6325348407126636	1	0	1	30	0.0075	0.057467538120120676	960.3295686018942	1035.3295686018942	1035.3295686018942	1060.3295686018942	0.12765957415103912	0.10055866092443466	0.09333333373069763	0.017699114978313446	0.4166666567325592	988	1063	1063	1088	1483
0.6496728594746415	0.6496665436394604	1	0	1	30	0.0075	0.057467538120120676	960.3295686018942	1035.3295686018942	1035.3295686018942	1060.3295686018942	0.12765957415103912	0.10055866092443466	0.09333333373069763	0.017699114978313446	0.4166666567325592	988	1063	1063	1088	1483
0.6666304821942806	0.6666237716194008	1	0	1	30	0.0075	0.05607088953432432	954.6102926430581	1029.610292643058	1029.610292643058	1054.610292643058	0.12765957415103912	0.09497206658124924	0.09333333373069763	0.017699114978313446	0.4166666567325592	988	1063	1063	1088	1483
0.682673887771557	0.6826667824569785	1	0	1	30	0.0075	0.057467538120120676	960.3295686018942	1035.3295686018942	1035.3295686018942	1060.3295686018942	0.12765957415103912	0.10055866092443466	0.09333333373069763	0.017699114978313446	0.4166666567325592	988	1063	1063	1088	1483
0.6994842725835522	0.6994771672689737	1	0	1	30	0.0075	0.057467538120120676	960.3295686018942	1035.3295686018942	1035.3295686018942	1060.3295686018942	0.12765957415103912	0.10055866092443466	0.09333333373069763	0.017699114978313446	0.4166666567325592	987	1062	1062	1087	1483
0.7164691323424055	0.716462027027827	1	0	1	30	0.0075	0.05607088953432432	954.6102926430581	1029.610292643058	1029.610292643058	1054.610292643058	0.12765957415103912	0.09497206658124924	0.09333333373069763	0.017699114978313446	0.4166666567325592	988	1063	1063	1088	1483
0.7326191176383521	0.7326124070634723	1	0	1	30	0.0075	0.05607088953432432	954.6102926430581	1029.610292643058	1029.610292643058	1054.610292643058	0.12765957415103912	0.09497206658124924	0.09333333373069763	0.017699114978313446	0.4166666567325592	988	1063	1063	1088	1483
0.7497476626475592	0.7497405573329807	1	0	1	30	0.0075	0.057467538120120676	960.3295686018942	1035.3295686018942	1035.3295686018942	1060.3295686018942	0.12765957415103912	0.10055866092443466	0.09333333373069763	0.017699114978313446	0.4166666567325592	987	1062	1062	1087	1483
0.7666089688806963	0.7666022583058165	1	0	1	30	0.0075	0.05607088953432432	954.6102926430581	1029.610292643058	1029.610292643058	1054.610292643058	0.12765957415103912	0.09497206658124924	0.09333333373069763	0.017699114978313446	0.4166666567325592	988	1063	1063	1088	1483
0.7828319810209159	0.7828248757063374	1	0	1	30	0.0075	0.057467538120120676	960.3295686018942	1035.3295686018942	1035.3295686018942	1060.3295686018942	0.12765957415103912	0.10055866092443466	0.09333333373069763	0.017699114978313446	0.4166666567325592	988	1063	1063	1088	1483
0.7995985497263476	0.7995918391514678	1	0	1	30	0.0075	0.057467538120120676	960.3295686018942	1035.3295686018942	1035.3295686018942	1060.3295686018942	0.12765957415103912	0.10055866092443466	0.09333333373069763	0.017699114978313446	0.4166666567325592	988	1063	1063	1088	1483
0.816619725537489	0.8166130149626092	1	0	1	30	0.0075	0.057467538120120676	960.3295686018942	1035.3295686018942	1035.3295686018942	1060.3295686018942	0.12765957415103912	0.10055866092443466	0.09333333373069763	0.017699114978313446	0.4166666567325592	988	1063	1063	1088	1483
0.8325549724373005	0.8325478671227238	1	0	1	30	0.0075	0.057467538120120676	960.3295686018942	1035.3295686018942	1035.3295686018942	1060.3295686018942	0.12765957415103912	0.10055866092443466	0.09333333373069763	0.017699114978313446	0.4166666567325592	988	1063	1063	1088	1483
0.8496550961881972	0.8496479908736188	1	0	1	30	0.0075	0.057467538120120676	960.3295686018942	1035.3295686018942	1035.3295686018942	1060.3295686018942	0.12765957415103912	0.10055866092443466	0.09333333373069763	0.017699114978313446	0.4166666567325592	988	1063	1063	1088	1483
0.8666502191792187	0.8666435086043389	1	0	1	30	0.0075	0.057467538120120676	960.3295686018942	1035.3295686018942	1035.3295686018942	1060.3295686018942	0.12765957415103912	0.10055866092443466	0.09333333373069763	0.017699114978313446	0.4166666567325592	988	1063	1063	1088	1483
0.8825688870116828	0.882562176436803	1	0	1	30	0.0075	0.05726104844449456	959.4839933802052	1034.4839933802052	1034.4839933802052	1059.4839933802052	0.12765957415103912	0.10055866092443466	0.09333333373069763	0.008849557489156723	0.4166666567325592	988	1063	1063	1088	1483
0.899586510165534	0.899579799590656	1	0	1	30	0.0075	0.057467538120120676	960.3295686018942	1035.3295686018942	1035.3295686018942	1060.3295686018942	0.12765957415103912	0.10055866092443466	0.09333333373069763	0.017699114978313446	0.4166666567325592	988	1063	1063	1088	1483
0.9165737383625814	0.9165666330480029	1	0	1	30	0.0075	0.057467538120120676	960.3295686018942	1035.3295686018942	1035.3295686018942	1060.3295686018942	0.12765957415103912	0.10055866092443466	0.09333333373069763	0.017699114978313446	0.4166666567325592	987	1062	1062	1087	1483
0.9325681962172094	0.9325618803820301	1	0	1	30	0.0075	0.06278668642219892	982.1114808989046	1057.1114808989046	1057.1114808989046	1082.1114808989046	0.1489361673593521	0.10055866092443466	0.09333333373069763	0.017699114978313446	0.4166666567325592	988	1063	1063	1088	1483
0.949608714273591	0.9496020036987112	1	0	1	30	0.0075	0.05726104844449456	959.4839933802052	1034.4839933802052	1034.4839933802052	1059.4839933802052	0.1489361673593521	0.10055866092443466	0.09333333373069763	0.017699114978313446	0.4166666567325592	988	1063	1063	1088	1483
0.9665726528284093	0.9665659422535295	1	0	1	30	0.0075	0.05726104844449456	959.4839933802052	1034.4839933802052	1034.4839933802052	1059.4839933802052	0.12765957415103912	0.10055866092443466	0.09333333373069763	0.008849557489156723	0.4166666567325592	982	1057	1057	1082	1483
0.9828090861183867	0.9828023755435069	1	0	1	30	0.0075	0.057467538120120676	960.3295686018942	1035.3295686018942	1035.3295686018942	1060.3295686018942	0.12765957415103912	0.10055866092443466	0.09333333373069763	0.017699114978313446	0.4166666567325592	988	1063	1063	1088	1483
0.9995385492921329	0.9995314439775562	1	0	1	30	0.0075	0.05726104844449456	959.4839933802052	1034.4839933802052	1034.4839933802052	1059.4839933802052	0.12765957415103912	0.10055866092443466	0.09333333373069763	0.008849557489156723	0.4166666567325592	982	1057	1057	1082	1483
1.0166185413183921	1.0166118307435124	1	0	1	30	0.0075	0.05726104844449456	959.4839933802052	1034.4839933802052	1034.4839933802052	1059.4839933802052	0.12765957415103912	0.10055866092443466	0.09333333373069763	0.008849557489156723	0.4166666567325592	982	1057	1057	1082	1483
1.0325640514503736	1.0325573408754938	1	0	1	30	0.0075	0.06118354816077645	975.5466297183796	1050.5466297183796	1050.5466297183796	1075.5466297183796	0.1489361673593521	0.09497206658124924	0.09333333373069763	0.008849557489156723	0.4166666567325592	982	1057	1057	1082	1483
1.049456147380015	1.0494490420654365	1	0	1	30	0.0075	0.05726104844449456	959.4839933802052	1034.4839933802052	1034.4839933802052	1059.4839933802052	0.12765957415103912	0.10055866092443466	0.09333333373069763	0.008849557489156723	0.4166666567325592	960	1035	1035	1060	1483
1.0664745600132637	1.0664674546986852	1	0	1	30	0.0075	0.0572905469742936	959.6047898597324	1034.6047898597324	1034.6047898597324	1059.6047898597324	0.12765957415103912	0.10055866092443466	0.1066666692495346	0.008849557489156723	0.4166666567325592	960	1035	1035	1060	1483
1.0826304664046926	1.0826237558298129	1	0	1	30	0.0075	0.0572905469742936	959.6047898597324	1034.6047898597324	1034.6047898597324	1059.6047898597324	0.12765957415103912	0.10055866092443466	0.1066666692495346	0.008849557489156723	0.4166666567325592	960	1035	1035	1060	1483
1.0994905884187318	1.0994834831041551	1	0	1	30	0.0075	0.055893898388497246	953.8855139008963	1028.8855139008963	1028.8855139008963	1053.8855139008963	0.12765957415103912	0.09497206658124924	0.1066666692495346	0.008849557489156723	0.4166666567325592	960	1035	1035	1060	1483
1.1165855805535436	1.1165784752389651	1	0	1	30	0.0075	0.0572905469742936	959.6047898597324	1034.6047898597324	1034.6047898597324	1059.6047898597324	0.12765957415103912	0.10055866092443466	0.1066666692495346	0.008849557489156723	0.4166666567325592	960	1035	1035	1060	1483
1.1327620134093088	1.1327549080947303	1	0	1	30	0.0075	0.055893898388497246	953.8855139008963	1028.8855139008963	1028.8855139008963	1053.8855139008963	0.12765957415103912	0.09497206658124924	0.1066666692495346	0.008849557489156723	0.4166666567325592	960	1035	1035	1060	1483
1.149710557115874	1.149704241280693	1	0	1	30	0.0075	0.051971398672215355	937.8228775627219	1012.8228775627219	1012.8228775627219	1037.822877562722	0.10638298094272614	0.10055866092443466	0.1066666692495346	0.008849557489156723	0.4166666567325592	960	1035	1035	1060	1483
1.1665434420907008	1.166536731515821	1	0	1	30	0.0075	0.05054525155661996	931.9828051243587	1006.9828051243587	1006.9828051243587	1031.9828051243587	0.10638298094272614	0.09497206658124924	0.09333333373069763	0.008849557489156723	0.4166666567325592	954	1029	1029	1054	1483
1.182814217734471	1.1828075071595912	1	0	1	30	0.0075	0.05054525155661996	931.9828051243587	1006.9828051243587	1006.9828051243587	1031.9828051243587	0.10638298094272614	0.09497206658124924	0.09333333373069763	0.008849557489156723	0.4166666567325592	960	1035	1035	1060	1483
1.1995886812338785	1.1995819706589987	1	0	1	30	0.0075	0.050574750086419	932.1036016038859	1007.1036016038859	1007.1036016038859	1032.1036016038859	0.10638298094272614	0.09497206658124924	0.1066666692495346	0.008849557489156723	0.3333333432674408	960	1035	1035	1060	1483
1.2165766989103215	1.216569593595743	1	0	1	30	0.0075	0.05054525155661996	931.9828051243587	1006.9828051243587	1006.9828051243587	1031.9828051243587	0.10638298094272614	0.09497206658124924	0.09333333373069763	0.008849557489156723	0.4166666567325592	954	1029	1029	1054	1483
1.2325439197257353	1.2325372091508555	1	0	1	30	0.0075	0.055864399858698205	953.7647174213691	1028.7647174213691	1028.7647174213691	1053.7647174213691	0.12765957415103912	0.09497206658124924	0.09333333373069763	0.008849557489156723	0.4166666567325592	954	1029	1029	1054	1483
1.249683517446508	1.2496768068716282	1	0	1	30	0.0075	0.05726104844449456	959.4839933802052	1034.4839933802052	1034.4839933802052	1059.4839933802052	0.12765957415103912	0.10055866092443466	0.09333333373069763	0.008849557489156723	0.4166666567325592	960	1035	1035	1060	1483
1.2666296927148828	1.266622982140003	1	0	1	30	0.0075	0.055864399858698205	953.7647174213691	1028.7647174213691	1028.7647174213691	1053.7647174213691	0.12765957415103912	0.09497206658124924	0.09333333373069763	0.008849557489156723	0.4166666567325592	954	1029	1029	1054	1483
1.2826802036067377	1.2826730982921593	1	0	1	30	0.0075	0.057467538120120676	960.3295686018942	1035.3295686018942	1035.3295686018942	1060.3295686018942	0.12765957415103912	0.10055866092443466	0.09333333373069763	0.017699114978313446	0.4166666567325592	960	1035	1035	1060	1483
1.2995486151544533	1.2995419045795735	1	0	1	30	0.0075	0.057467538120120676	960.3295686018942	1035.3295686018942	1035.3295686018942	1060.3295686018942	0.12765957415103912	0.10055866092443466	0.09333333373069763	0.017699114978313446	0.4166666567325592	960	1035	1035	1060	1483
1.316567027787702	1.3165603172128222	1	0	1	30	0.0075	0.05752653517971876	960.5711615609483	1035.5711615609482	1035.5711615609482	1060.5711615609482	0.12765957415103912	0.10055866092443466	0.1066666692495346	0.017699114978313446	0.4166666567325592	960	1035	1035	1060	1483
1.3325567487659455	1.3325500381910658	1	0	1	30	0.0075	0.05752653517971876	960.5711615609483	1035.5711615609482	1035.5711615609482	1060.5711615609482	0.12765957415103912	0.10055866092443466	0.1066666692495346	0.017699114978313446	0.4166666567325592	960	1035	1035	1060	1483
1.3496852937751527	1.349678583200273	1	0	1	30	0.0075	0.057467538120120676	960.3295686018942	1035.3295686018942	1035.3295686018942	1060.3295686018942	0.1489361673593521	0.10055866092443466	0.09333333373069763	0.008849557489156723	0.4166666567325592	960	1035	1035	1060	1483
1.36661133731889	1.3666046267440102	1	0	1	30	0.0075	0.06278668642219892	982.1114808989046	1057.1114808989046	1057.1114808989046	1082.1114808989046	0.1489361673593521	0.10055866092443466	0.09333333373069763	0.017699114978313446	0.4166666567325592	960	1035	1035	1060	1483
1.383020271857232	1.3830135612823522	1	0	1	30	0.0075	0.06278668642219892	982.1114808989046	1057.1114808989046	1057.1114808989046	1082.1114808989046	0.1489361673593521	0.10055866092443466	0.09333333373069763	0.017699114978313446	0.4166666567325592	959	1034	1034	1059	1483
1.399785261603867	1.3997785510289873	1	0	1	30	0.0075	0.062845683481797	982.3530738579587	1057.3530738579589	1057.3530738579589	1082.3530738579589	0.1489361673593521	0.10055866092443466	0.1066666692495346	0.017699114978313446	0.4166666567325592	960	1035	1035	1060	1483
1.4165482776520104	1.4165415670771306	1	0	1	30	0.0075	0.062845683481797	982.3530738579587	1057.3530738579589	1057.3530738579589	1082.3530738579589	0.1489361673593521	0.10055866092443466	0.1066666692495346	0.017699114978313446	0.4166666567325592	960	1035	1035	1060	1483
1.4325008930985685	1.43249378778399	1	0	1	30	0.0075	0.062845683481797	982.3530738579587	1057.3530738579589	1057.3530738579589	1082.3530738579589	0.1489361673593521	0.10055866092443466	0.1066666692495346	0.017699114978313446	0.4166666567325592	982	1057	1057	1082	1483
1.449662596242474	1.4496558856675943	1	0	1	30	0.0075	0.062845683481797	982.3530738579587	1057.3530738579589	1057.3530738579589	1082.3530738579589	0.1489361673593521	0.10055866092443466	0.1066666692495346	0.017699114978313446	0.4166666567325592	959	1034	1034	1059	1483
1.4664650862604933	1.4664583756856135	1	0	1	30	0.0075	0.062845683481797	982.3530738579587	1057.3530738579589	1057.3530738579589	1082.3530738579589	0.1489361673593521	0.10055866092443466	0.1066666692495346	0.017699114978313446	0.4166666567325592	959	1034	1034	1059	1483
1.4829332317536519	1.4829269159184708	1	0	1	30	0.0075	0.06278668642219892	982.1114808989046	1057.1114808989046	1057.1114808989046	1082.1114808989046	0.1489361673593521	0.10055866092443466	0.09333333373069763	0.017699114978313446	0.4166666567325592	960	1035	1035	1060	1483
1.4999279600049746	1.4999216441697936	1	0	1	30	0.0075	0.06139003783640257	976.3922049400685	1051.3922049400685	1051.3922049400685	1076.3922049400685	0.1489361673593521	0.09497206658124924	0.09333333373069763	0.017699114978313446	0.4166666567325592	959	1034	1034	1059	1483
1.5166290019204087	1.516622291345529	1	0	1	30	0.0075	0.06139003783640257	976.3922049400685	1051.3922049400685	1051.3922049400685	1076.3922049400685	0.1489361673593521	0.09497206658124924	0.09333333373069763	0.017699114978313446	0.4166666567325592	959	1034	1034	1059	1483
1.5327438553831652	1.5327367500685867	1	0	1	30	0.0075	0.06139003783640257	976.3922049400685	1051.3922049400685	1051.3922049400685	1076.3922049400685	0.1489361673593521	0.09497206658124924	0.09333333373069763	0.017699114978313446	0.4166666567325592	975	1050	1050	1075	1483
1.549752794263643	1.5497456889490646	1	0	1	30	0.0075	0.05607088953432432	954.6102926430581	1029.610292643058	1029.610292643058	1054.610292643058	0.12765957415103912	0.09497206658124924	0.09333333373069763	0.017699114978313446	0.4166666567325592	959	1034	1034	1059	1483
1.566616863674673	1.5666101530997931	1	0	1	30	0.0075	0.05607088953432432	954.6102926430581	1029.610292643058	1029.610292643058	1054.610292643058	0.12765957415103912	0.09497206658124924	0.09333333373069763	0.017699114978313446	0.4166666567325592	959	1034	1034	1059	1483
1.5828631654571197	1.5828560601425412	1	0	1	30	0.0075	0.05607088953432432	954.6102926430581	1029.610292643058	1029.610292643058	1054.610292643058	0.12765957415103912	0.09497206658124924	0.09333333373069763	0.017699114978313446	0.4166666567325592	959	1034	1034	1059	1483
1.5998590779275386	1.5998523673526588	1	0	1	30	0.0075	0.05607088953432432	954.6102926430581	1029.610292643058	1029.610292643058	1054.610292643058	0.12765957415103912	0.09497206658124924	0.09333333373069763	0.017699114978313446	0.4166666567325592	953	1028	1028	1053	1483
1.616609067565621	1.6166019622510426	1	0	1	30	0.0075	0.05607088953432432	954.6102926430581	1029.610292643058	1029.610292643058	1054.610292643058	0.12765957415103912	0.09497206658124924	0.09333333373069763	0.017699114978313446	0.4166666567325592	959	1034	1034	1059	1483
1.6325624724915784	1.6325557619166986	1	0	1	30	0.0075	0.05607088953432432	954.6102926430581	1029.610292643058	1029.610292643058	1054.610292643058	0.12765957415103912	0.09497206658124924	0.09333333373069763	0.017699114978313446	0.4166666567325592	953	1028	1028	1053	1483
1.6497589127289736	1.6497518074143969	1	0	1	30	0.0075	0.05607088953432432	954.6102926430581	1029.610292643058	1029.610292643058	1054.610292643058	0.12765957415103912	0.09497206658124924	0.09333333373069763	0.017699114978313446	0.4166666567325592	937	1012	1012	1037	1483
1.666546797378139	1.666540086803261	1	0	1	30	0.0075	0.05607088953432432	954.6102926430581	1029.610292643058	1029.610292643058	1054.610292643058	0.12765957415103912	0.09497206658124924	0.09333333373069763	0.017699114978313446	0.4166666567325592	931	1006	1006	1031	1483
1.6826652034981837	1.6826640192790876	1	0	1	30	0.0075	0.05601189247472624	954.368699684004	1029.368699684004	1029.368699684004	1054.368699684004	0.12765957415103912	0.09497206658124924	0.07999999821186066	0.017699114978313446	0.4166666567325592	931	1006	1006	1031	1483
1.699561246824814	1.6995545362499342	1	0	1	30	0.0075	0.05601189247472624	954.368699684004	1029.368699684004	1029.368699684004	1054.368699684004	0.12765957415103912	0.09497206658124924	0.07999999821186066	0.017699114978313446	0.4166666567325592	932	1007	1007	1032	1466
1.7165717646640868	1.7165654488289057	1	0	1	30	0.0075	0.05601189247472624	954.368699684004	1029.368699684004	1029.368699684004	1054.368699684004	0.12765957415103912	0.09497206658124924	0.07999999821186066	0.017699114978313446	0.4166666567325592	931	1006	1006	1031	1483
1.7327383290273826	1.732731223712804	1	0	1	30	0.0075	0.05461524388892988	948.6494237251679	1023.6494237251679	1023.6494237251679	1048.649423725168	0.12765957415103912	0.08938547223806381	0.07999999821186066	0.017699114978313446	0.4166666567325592	953	1028	1028	1053	1483
1.7496592409550331	1.7496525303801551	1	0	1	30	0.0075	0.05601189247472624	954.368699684004	1029.368699684004	1029.368699684004	1054.368699684004	0.12765957415103912	0.08938547223806381	0.07999999821186066	0.02654867246747017	0.4166666567325592	959	1034	1034	1059	1483
1.7665106786957026	1.7665039681208228	1	0	1	30	0.0075	0.04947308673267871	927.5922901703193	1002.5922901703193	1002.5922901703193	1027.5922901703193	0.10638298094272614	0.08938547223806381	0.07999999821186066	0.02654867246747017	0.4166666567325592	953	1028	1028	1053	1483
1.782683164154479	1.7826764535795991	1	0	1	30	0.0075	0.04947308673267871	927.5922901703193	1002.5922901703193	1002.5922901703193	1027.5922901703193	0.10638298094272614	0.08938547223806381	0.07999999821186066	0.02654867246747017	0.4166666567325592	960	1035	1035	1060	1483
1.7998247355737451	1.7998180249988653	1	0	1	30	0.0075	0.04947308673267871	927.5922901703193	1002.5922901703193	1002.5922901703193	1027.5922901703193	0.10638298094272614	0.08938547223806381	0.07999999821186066	0.02654867246747017	0.4166666567325592	960	1035	1035	1060	1483
1.8166663048219434	1.8166595942470636	1	0	1	30	0.0075	0.04947308673267871	927.5922901703193	1002.5922901703193	1002.5922901703193	1027.5922901703193	0.10638298094272614	0.08938547223806381	0.07999999821186066	0.02654867246747017	0.4166666567325592	960	1035	1035	1060	1483
1.8325533934785057	1.8325466829036259	1	0	1	30	0.0075	0.04947308673267871	927.5922901703193	1002.5922901703193	1002.5922901703193	1027.5922901703193	0.10638298094272614	0.08938547223806381	0.07999999821186066	0.02654867246747017	0.4166666567325592	960	1035	1035	1060	1483
1.8496306223268721	1.8496239117519924	1	0	1	30	0.0075	0.04947308673267871	927.5922901703193	1002.5922901703193	1002.5922901703193	1027.5922901703193	0.10638298094272614	0.08938547223806381	0.07999999821186066	0.02654867246747017	0.4166666567325592	960	1035	1035	1060	1483
1.866617061044522	1.8666103504696423	1	0	1	30	0.0075	0.04947308673267871	927.5922901703193	1002.5922901703193	1002.5922901703193	1027.5922901703193	0.10638298094272614	0.08938547223806381	0.07999999821186066	0.02654867246747017	0.4166666567325592	982	1057	1057	1082	1483
1.8826865194419184	1.8826798088670387	1	0	1	30	0.0075	0.04947308673267871	927.5922901703193	1002.5922901703193	1002.5922901703193	1027.5922901703193	0.10638298094272614	0.08938547223806381	0.07999999821186066	0.02654867246747017	0.4166666567325592	982	1057	1057	1082	1483
1.899612562985654	1.8996054576710755	1	0	1	30	0.0075	0.054792235034756956	949.3742024673297	1024.3742024673297	1024.3742024673297	1049.3742024673297	0.12765957415103912	0.08938547223806381	0.07999999821186066	0.02654867246747017	0.4166666567325592	982	1057	1057	1082	1483
1.9167900557175095	1.9167833451426297	1	0	1	30	0.0075	0.054792235034756956	949.3742024673297	1024.3742024673297	1024.3742024673297	1049.3742024673297	0.12765957415103912	0.08938547223806381	0.07999999821186066	0.02654867246747017	0.4166666567325592	982	1057	1057	1082	1483
1.9331610952447686	1.9331551741492863	1	0	1	30	0.0075	0.054792235034756956	949.3742024673297	1024.3742024673297	1024.3742024673297	1049.3742024673297	0.12765957415103912	0.08938547223806381	0.07999999821186066	0.02654867246747017	0.4166666567325592	982	1057	1057	1082	1483
1.949551477017268	1.9495447664423882	1	0	1	30	0.0075	0.05461524388892988	948.6494237251679	1023.6494237251679	1023.6494237251679	1048.649423725168	0.12765957415103912	0.08938547223806381	0.07999999821186066	0.017699114978313446	0.4166666567325592	982	1057	1057	1082	1483
1.9664790995198	1.9664723889449203	1	0	1	30	0.0075	0.05461524388892988	948.6494237251679	1023.6494237251679	1023.6494237251679	1048.649423725168	0.12765957415103912	0.08938547223806381	0.07999999821186066	0.017699114978313446	0.4166666567325592	982	1057	1057	1082	1483
1.9828876393184434	1.9828809287435636	1	0	1	30	0.0075	0.05461524388892988	948.6494237251679	1023.6494237251679	1023.6494237251679	1048.649423725168	0.12765957415103912	0.08938547223806381	0.07999999821186066	0.017699114978313446	0.4166666567325592	982	1057	1057	1082	1483
1.9995661810710477	1.999559470496168	1	0	1	30	0.0075	0.054792235034756956	949.3742024673297	1024.3742024673297	1024.3742024673297	1049.3742024673297	0.12765957415103912	0.08938547223806381	0.07999999821186066	0.02654867246747017	0.4166666567325592	976	1051	1051	1076	1483
2.0166816996701957	2.0166745943556172	1	0	1	30	0.0075	0.054792235034756956	949.3742024673297	1024.3742024673297	1024.3742024673297	1049.3742024673297	0.12765957415103912	0.08938547223806381	0.07999999821186066	0.02654867246747017	0.4166666567325592	976	1051	1051	1076	1483
2.0324843140312208	2.0324772087166423	1	0	1	30	0.0075	0.054792235034756956	949.3742024673297	1024.3742024673297	1024.3742024673297	1049.3742024673297	0.12765957415103912	0.08938547223806381	0.07999999821186066	0.02654867246747017	0.4166666567325592	976	1051	1051	1076	1483
2.0496614120233776	2.049654701448498	1	0	1	30	0.0075	0.04947308673267871	927.5922901703193	1002.5922901703193	1002.5922901703193	1027.5922901703193	0.10638298094272614	0.08938547223806381	0.07999999821186066	0.02654867246747017	0.4166666567325592	954	1029	1029	1054	1483
2.0666127189078356	2.066606008332956	1	0	1	30	0.0075	0.04947308673267871	927.5922901703193	1002.5922901703193	1002.5922901703193	1027.5922901703193	0.10638298094272614	0.08938547223806381	0.07999999821186066	0.02654867246747017	0.4166666567325592	954	1029	1029	1054	1483
2.0826466507323413	2.0826403348971603	1	0	1	30	0.0075	0.049296095586851635	926.8675114281575	1001.8675114281575	1001.8675114281575	1026.8675114281575	0.10638298094272614	0.08938547223806381	0.07999999821186066	0.017699114978313446	0.4166666567325592	954	1029	1029	1054	1483
2.0994124299583756	2.099405719383496	1	0	1	30	0.0075	0.05461524388892988	948.6494237251679	1023.6494237251679	1023.6494237251679	1048.649423725168	0.12765957415103912	0.08938547223806381	0.07999999821186066	0.017699114978313446	0.4166666567325592	954	1029	1029	1054	1483
2.1164801850539714	2.116473079739393	1	0	1	30	0.0075	0.05461524388892988	948.6494237251679	1023.6494237251679	1023.6494237251679	1048.649423725168	0.12765957415103912	0.08938547223806381	0.07999999821186066	0.017699114978313446	0.4166666567325592	954	1029	1029	1054	1483
2.1325630646011255	2.1325567487659445	1	0	1	30	0.0075	0.05461524388892988	948.6494237251679	1023.6494237251679	1023.6494237251679	1048.649423725168	0.12765957415103912	0.08938547223806381	0.07999999821186066	0.017699114978313446	0.4166666567325592	954	1029	1029	1054	1483
2.1497334520184026	2.1497267414435246	1	0	1	30	0.0075	0.05461524388892988	948.6494237251679	1023.6494237251679	1023.6494237251679	1048.649423725168	0.12765957415103912	0.08938547223806381	0.07999999821186066	0.017699114978313446	0.4166666567325592	954	1029	1029	1054	1483
2.1664112042916113	2.166404098977033	1	0	1	30	0.0075	0.05467424094852796	948.891016684222	1023.891016684222	1023.891016684222	1048.891016684222	0.12765957415103912	0.08938547223806381	0.09333333373069763	0.017699114978313446	0.4166666567325592	954	1029	1029	1054	1483
2.182826059925434	2.1828189546108554	1	0	1	30	0.0075	0.05467424094852796	948.891016684222	1023.891016684222	1023.891016684222	1048.891016684222	0.12765957415103912	0.08938547223806381	0.09333333373069763	0.017699114978313446	0.4166666567325592	954	1029	1029	1054	1483
2.1998310514089248	2.1998247355737455	1	0	1	30	0.0075	0.05467424094852796	948.891016684222	1023.891016684222	1023.891016684222	1048.891016684222	0.12765957415103912	0.08938547223806381	0.09333333373069763	0.017699114978313446	0.4166666567325592	954	1029	1029	1054	1483
2.2165013036278562	2.2164945930529765	1	0	1	30	0.0075	0.05467424094852796	948.891016684222	1023.891016684222	1023.891016684222	1048.891016684222	0.12765957415103912	0.08938547223806381	0.09333333373069763	0.017699114978313446	0.4166666567325592	954	1029	1029	1054	1483
2.2328068163651196	2.23280010579024	1	0	1	30	0.0075	0.05607088953432432	954.6102926430581	1029.610292643058	1029.610292643058	1054.610292643058	0.12765957415103912	0.09497206658124924	0.09333333373069763	0.017699114978313446	0.4166666567325592	948	1023	1023	1048	1483
2.2496653594203657	2.2496582541057872	1	0	1	30	0.0075	0.05467424094852796	948.891016684222	1023.891016684222	1023.891016684222	1048.891016684222	0.12765957415103912	0.08938547223806381	0.09333333373069763	0.017699114978313446	0.4166666567325592	954	1029	1029	1054	1483
2.2665258761741054	2.2665191655992256	1	0	1	30	0.0075	0.05467424094852796	948.891016684222	1023.891016684222	1023.891016684222	1048.891016684222	0.12765957415103912	0.08938547223806381	0.09333333373069763	0.017699114978313446	0.4166666567325592	927	1002	1002	1027	1483
2.282561386957406	2.2826024398860785	1	0	1	30	0.0075	0.05607088953432432	954.6102926430581	1029.610292643058	1029.610292643058	1054.610292643058	0.12765957415103912	0.09497206658124924	0.09333333373069763	0.017699114978313446	0.4166666567325592	927	1002	1002	1027	1483
2.3000633557216545	2.3000566451467748	1	0	1	30	0.0075	0.05467424094852796	948.891016684222	1023.891016684222	1023.891016684222	1048.891016684222	0.12765957415103912	0.08938547223806381	0.09333333373069763	0.017699114978313446	0.4166666567325592	927	1002	1002	1027	1483
2.316561896171617	2.3165555803364377	1	0	1	30	0.0075	0.05467424094852796	948.891016684222	1023.891016684222	1023.891016684222	1048.891016684222	0.12765957415103912	0.08938547223806381	0.09333333373069763	0.017699114978313446	0.4166666567325592	927	1002	1002	1027	1483
2.332660565306723	2.332653854731843	1	0	1	30	0.0075	0.05467424094852796	948.891016684222	1023.891016684222	1023.891016684222	1048.891016684222	0.12765957415103912	0.08938547223806381	0.09333333373069763	0.017699114978313446	0.4166666567325592	927	1002	1002	1027	1483
2.3496947675279234	2.3496880569530436	1	0	1	30	0.0075	0.05467424094852796	948.891016684222	1023.891016684222	1023.891016684222	1048.891016684222	0.12765957415103912	0.08938547223806381	0.09333333373069763	0.017699114978313446	0.4166666567325592	927	1002	1002	1027	1483
2.366577784444493	2.366571073869613	1	0	1	30	0.0075	0.05467424094852796	948.891016684222	1023.891016684222	1023.891016684222	1048.891016684222	0.12765957415103912	0.08938547223806381	0.09333333373069763	0.017699114978313446	0.4166666567325592	927	1002	1002	1027	1483
2.382921192192839	2.3829144816179593	1	0	1	30	0.0075	0.05467424094852796	948.891016684222	1023.891016684222	1023.891016684222	1048.891016684222	0.12765957415103912	0.08938547223806381	0.09333333373069763	0.017699114978313446	0.4166666567325592	927	1002	1002	1027	1483
2.3995744706047226	2.399567760029843	1	0	1	30	0.0075	0.05467424094852796	948.891016684222	1023.891016684222	1023.891016684222	1048.891016684222	0.12765957415103912	0.08938547223806381	0.09333333373069763	0.017699114978313446	0.4166666567325592	949	1024	1024	1049	1483
2.4166773575335085	2.41667025221893	1	0	1	30	0.0075	0.05467424094852796	948.891016684222	1023.891016684222	1023.891016684222	1048.891016684222	0.12765957415103912	0.08938547223806381	0.09333333373069763	0.017699114978313446	0.4166666567325592	949	1024	1024	1049	1483
2.432643788869525	2.432637078294645	1	0	1	30	0.0075	0.05467424094852796	948.891016684222	1023.891016684222	1023.891016684222	1048.891016684222	0.12765957415103912	0.08938547223806381	0.09333333373069763	0.017699114978313446	0.4166666567325592	949	1024	1024	1049	1483
2.449676017392232	2.4496697015570508	1	0	1	30	0.0075	0.05467424094852796	948.891016684222	1023.891016684222	1023.891016684222	1048.891016684222	0.12765957415103912	0.08938547223806381	0.09333333373069763	0.017699114978313446	0.4166666567325592	948	1023	1023	1048	1483
2.466607587291751	2.4666004819771725	1	0	1	30	0.0075	0.05467424094852796	948.891016684222	1023.891016684222	1023.891016684222	1048.891016684222	0.12765957415103912	0.08938547223806381	0.09333333373069763	0.017699114978313446	0.4166666567325592	948	1023	1023	1048	1483
2.4827615199846846	2.4827552041495036	1	0	1	30	0.0075	0.049355092646449716	927.1091043872116	1002.1091043872116	1002.1091043872116	1027.1091043872116	0.10638298094272614	0.08938547223806381	0.09333333373069763	0.017699114978313446	0.4166666567325592	948	1023	1023	1048	1483
2.4994811146659615	2.4994744040910817	1	0	1	30	0.0075	0.049355092646449716	927.1091043872116	1002.1091043872116	1002.1091043872116	1027.1091043872116	0.10638298094272614	0.08938547223806381	0.09333333373069763	0.017699114978313446	0.4166666567325592	949	1024	1024	1049	1483
2.5165496592409564	2.516542553926378	1	0	1	30	0.0075	0.049355092646449716	927.1091043872116	1002.1091043872116	1002.1091043872116	1027.1091043872116	0.10638298094272614	0.08938547223806381	0.09333333373069763	0.017699114978313446	0.4166666567325592	949	1024	1024	1049	1483
2.5325559592865474	2.532549643451368	1	0	1	30	0.0075	0.049355092646449716	927.1091043872116	1002.1091043872116	1002.1091043872116	1027.1091043872116	0.10638298094272614	0.08938547223806381	0.09333333373069763	0.017699114978313446	0.4166666567325592	949	1024	1024	1049	1483
2.5497259519641275	2.549718846649549	1	0	1	30	0.0075	0.049355092646449716	927.1091043872116	1002.1091043872116	1002.1091043872116	1027.1091043872116	0.10638298094272614	0.08938547223806381	0.09333333373069763	0.02654867246747017	0.4166666567325592	927	1002	1002	1027	1483
2.5666930484365356	2.5666867326013545	1	0	1	30	0.0075	0.049355092646449716	927.1091043872116	1002.1091043872116	1002.1091043872116	1027.1091043872116	0.10638298094272614	0.08938547223806381	0.09333333373069763	0.017699114978313446	0.4166666567325592	927	1002	1002	1027	1483
2.582965797778801	2.582959087203921	1	0	1	30	0.0075	0.049355092646449716	927.1091043872116	1002.1091043872116	1002.1091043872116	1027.1091043872116	0.10638298094272614	0.08938547223806381	0.09333333373069763	0.017699114978313446	0.4166666567325592	926	1001	1001	1026	1483
2.599558286277073	2.5995515757021934	1	0	1	30	0.0075	0.04795844592329851	921.3898360559074	996.3898360559074	996.3898360559074	1021.3898360559074	0.10638298094272614	0.08379888534545898	0.09333333373069763	0.017699114978313446	0.4166666567325592	948	1023	1023	1048	1483
2.6166122254832107	2.6166059096480314	1	0	1	30	0.0075	0.049355092646449716	927.1091043872116	1002.1091043872116	1002.1091043872116	1027.1091043872116	0.10638298094272614	0.08938547223806381	0.09333333373069763	0.017699114978313446	0.4166666567325592	948	1023	1023	1048	1483
2.632631946678563	2.6326252361036833	1	0	1	30	0.0075	0.049355092646449716	927.1091043872116	1002.1091043872116	1002.1091043872116	1027.1091043872116	0.10638298094272614	0.08938547223806381	0.09333333373069763	0.017699114978313446	0.4166666567325592	948	1023	1023	1048	1483
2.649716675581205	2.6497095702666265	1	0	1	30	0.0075	0.049355092646449716	927.1091043872116	1002.1091043872116	1002.1091043872116	1027.1091043872116	0.10638298094272614	0.08938547223806381	0.09333333373069763	0.017699114978313446	0.4166666567325592	948	1023	1023	1048	1483
2.6666253505781956	2.666618640003316	1	0	1	30	0.0075	0.049355092646449716	927.1091043872116	1002.1091043872116	1002.1091043872116	1027.1091043872116	0.10638298094272614	0.08938547223806381	0.09333333373069763	0.017699114978313446	0.4166666567325592	948	1023	1023	1048	1483
2.68266638771728	2.6826596771424	1	0	1	30	0.0075	0.049355092646449716	927.1091043872116	1002.1091043872116	1002.1091043872116	1027.1091043872116	0.10638298094272614	0.08938547223806381	0.09333333373069763	0.017699114978313446	0.4166666567325592	948	1023	1023	1048	1483
2.6996705897213733	2.6996638791464935	1	0	1	30	0.0075	0.04956158232207583	927.9546796089005	1002.9546796089005	1002.9546796089005	1027.9546796089005	0.10638298094272614	0.08938547223806381	0.09333333373069763	0.02654867246747017	0.4166666567325592	948	1023	1023	1048	1483
2.7166526863023357	2.716645580987757	1	0	1	30	0.0075	0.049355092646449716	927.1091043872116	1002.1091043872116	1002.1091043872116	1027.1091043872116	0.10638298094272614	0.08938547223806381	0.09333333373069763	0.017699114978313446	0.4166666567325592	948	1023	1023	1048	1483
2.7327525396565377	2.7327454343419593	1	0	1	30	0.0075	0.049355092646449716	927.1091043872116	1002.1091043872116	1002.1091043872116	1027.1091043872116	0.10638298094272614	0.08938547223806381	0.09333333373069763	0.017699114978313446	0.4166666567325592	954	1029	1029	1054	1483
2.749797399849605	2.7497906892747253	1	0	1	30	0.0075	0.04795844592329851	921.3898360559074	996.3898360559074	996.3898360559074	1021.3898360559074	0.10638298094272614	0.08938547223806381	0.09333333373069763	0.017699114978313446	0.4166666567325592	948	1023	1023	1048	1483
2.7664250201810674	2.766417914866489	1	0	1	30	0.0075	0.049355092646449716	927.1091043872116	1002.1091043872116	1002.1091043872116	1027.1091043872116	0.10638298094272614	0.08938547223806381	0.09333333373069763	0.017699114978313446	0.4166666567325592	948	1023	1023	1048	1483
2.7827779016821843	2.7827711911073045	1	0	1	30	0.0075	0.049355092646449716	927.1091043872116	1002.1091043872116	1002.1091043872116	1027.1091043872116	0.10638298094272614	0.08938547223806381	0.09333333373069763	0.017699114978313446	0.4166666567325592	954	1029	1029	1054	1483
2.799611181396708	2.7996040760821295	1	0	1	30	0.0075	0.049355092646449716	927.1091043872116	1002.1091043872116	1002.1091043872116	1027.1091043872116	0.10638298094272614	0.08938547223806381	0.09333333373069763	0.017699114978313446	0.4166666567325592	948	1023	1023	1048	1483
2.8165707778148406	2.816564067239961	1	0	1	30	0.0075	0.04795844592329851	921.3898360559074	996.3898360559074	996.3898360559074	1021.3898360559074	0.10638298094272614	0.08379888534545898	0.09333333373069763	0.017699114978313446	0.4166666567325592	948	1023	1023	1048	1483
2.8326370782946455	2.8326303677197675	1	0	1	30	0.0075	0.04795844592329851	921.3898360559074	996.3898360559074	996.3898360559074	1021.3898360559074	0.10638298094272614	0.08379888534545898	0.09333333373069763	0.017699114978313446	0.4166666567325592	948	1023	1023	1048	1483
2.8497237808957827	2.8497170703209047	1	0	1	30	0.0075	0.048164935598924624	922.2354112775963	997.2354112775963	997.2354112775963	1022.2354112775963	0.10638298094272614	0.08379888534545898	0.09333333373069763	0.02654867246747017	0.4166666567325592	948	1023	1023	1048	1483
2.866475349492662	2.866468638917782	1	0	1	30	0.0075	0.048164935598924624	922.2354112775963	997.2354112775963	997.2354112775963	1022.2354112775963	0.10638298094272614	0.08379888534545898	0.09333333373069763	0.02654867246747017	0.4166666567325592	948	1023	1023	1048	1483
2.882680993086135	2.882674282511255	1	0	1	30	0.0075	0.048164935598924624	922.2354112775963	997.2354112775963	997.2354112775963	1022.2354112775963	0.10638298094272614	0.08379888534545898	0.09333333373069763	0.02654867246747017	0.4166666567325592	948	1023	1023	1048	1483
2.8996441421615557	2.899637431586676	1	0	1	30	0.0075	0.048164935598924624	922.2354112775963	997.2354112775963	997.2354112775963	1022.2354112775963	0.10638298094272614	0.08379888534545898	0.09333333373069763	0.02654867246747017	0.4166666567325592	948	1023	1023	1048	1483
2.916653870521433	2.916647554686252	1	0	1	30	0.0075	0.04795844592329851	921.3898360559074	996.3898360559074	996.3898360559074	1021.3898360559074	0.10638298094272614	0.08379888534545898	0.09333333373069763	0.017699114978313446	0.4166666567325592	948	1023	1023	1048	1483
2.9327600397108142	2.9327533291359345	1	0	1	30	0.0075	0.04795844592329851	921.3898360559074	996.3898360559074	996.3898360559074	1021.3898360559074	0.10638298094272614	0.08379888534545898	0.09333333373069763	0.017699114978313446	0.4166666567325592	948	1023	1023	1048	1483
2.9497184519098507	2.949711741334971	1	0	1	30	0.0075	0.04956158232207583	927.9546796089005	1002.9546796089005	1002.9546796089005	1027.9546796089005	0.10638298094272614	0.08938547223806381	0.09333333373069763	0.02654867246747017	0.4166666567325592	948	1023	1023	1048	1483
2.9666208110716603	2.966613705757082	1	0	1	30	0.0075	0.048164935598924624	922.2354112775963	997.2354112775963	997.2354112775963	1022.2354112775963	0.10638298094272614	0.08379888534545898	0.09333333373069763	0.02654867246747017	0.4166666567325592	948	1023	1023	1048	1483
2.9826973747836334	2.982691058948454	1	0	1	30	0.0075	0.04795844592329851	921.3898360559074	996.3898360559074	996.3898360559074	1021.3898360559074	0.10638298094272614	0.08379888534545898	0.09333333373069763	0.017699114978313446	0.4166666567325592	927	1002	1002	1027	1483
2.9996549975032725	2.9996482869283927	1	0	1	30	0.0075	0.04795844592329851	921.3898360559074	996.3898360559074	996.3898360559074	1021.3898360559074	0.10638298094272614	0.08379888534545898	0.09333333373069763	0.017699114978313446	0.4166666567325592	927	1002	1002	1027	1483
3.016737752707421	3.016730647392844	1	0	1	30	0.0075	0.04795844592329851	921.3898360559074	996.3898360559074	996.3898360559074	1021.3898360559074	0.10638298094272614	0.08379888534545898	0.09333333373069763	0.017699114978313446	0.4166666567325592	927	1002	1002	1027	1483
3.032618525528804	3.0326114202142254	1	0	1	30	0.0075	0.04795844592329851	921.3898360559074	996.3898360559074	996.3898360559074	1021.3898360559074	0.10638298094272614	0.08379888534545898	0.09333333373069763	0.017699114978313446	0.4166666567325592	927	1002	1002	1027	1483
3.0496314118062706	3.049624701231391	1	0	1	30	0.0075	0.048164935598924624	922.2354112775963	997.2354112775963	997.2354112775963	1022.2354112775963	0.10638298094272614	0.08379888534545898	0.09333333373069763	0.02654867246747017	0.4166666567325592	927	1002	1002	1027	1483
3.0666561402747003	3.0666494296998206	1	0	1	30	0.0075	0.04795844592329851	921.3898360559074	996.3898360559074	996.3898360559074	1021.3898360559074	0.10638298094272614	0.08379888534545898	0.09333333373069763	0.017699114978313446	0.4166666567325592	927	1002	1002	1027	1483
3.0828017834339594	3.0827954675987783	1	0	1	30	0.0075	0.04795844592329851	921.3898360559074	996.3898360559074	996.3898360559074	1021.3898360559074	0.10638298094272614	0.08379888534545898	0.09333333373069763	0.017699114978313446	0.4166666567325592	927	1002	1002	1027	1483
3.0995833522479455	3.0995766416730657	1	0	1	30	0.0075	0.04795844592329851	921.3898360559074	996.3898360559074	996.3898360559074	1021.3898360559074	0.10638298094272614	0.08379888534545898	0.09333333373069763	0.017699114978313446	0.4166666567325592	921	996	996	1021	1483
3.1165228169414387	3.116516106366559	1	0	1	30	0.0075	0.04795844592329851	921.3898360559074	996.3898360559074	996.3898360559074	1021.3898360559074	0.10638298094272614	0.08379888534545898	0.09333333373069763	0.017699114978313446	0.4166666567325592	927	1002	1002	1027	1483
3.1326649074434094	3.1326581968685296	1	0	1	30	0.0075	0.048164935598924624	922.2354112775963	997.2354112775963	997.2354112775963	1022.2354112775963	0.10638298094272614	0.08379888534545898	0.09333333373069763	0.02654867246747017	0.4166666567325592	927	1002	1002	1027	1483
3.149744109990271	3.1497370046756927	1	0	1	30	0.0075	0.048164935598924624	922.2354112775963	997.2354112775963	997.2354112775963	1022.2354112775963	0.10638298094272614	0.08379888534545898	0.09333333373069763	0.02654867246747017	0.4166666567325592	927	1002	1002	1027	1483
3.1665051523399192	3.1664980470253408	1	0	1	30	0.0075	0.04795844592329851	921.3898360559074	996.3898360559074	996.3898360559074	1021.3898360559074	0.10638298094272614	0.08379888534545898	0.09333333373069763	0.017699114978313446	0.4166666567325592	927	1002	1002	1027	1483
3.1827040853585125	3.1826973747836345	1	0	1	30	0.0075	0.04795844592329851	921.3898360559074	996.3898360559074	996.3898360559074	1021.3898360559074	0.10638298094272614	0.08379888534545898	0.09333333373069763	0.017699114978313446	0.4166666567325592	927	1002	1002	1027	1483
3.199446180202621	3.1994390748880424	1	0	1	30	0.0075	0.04801744298289659	921.6314290149616	996.6314290149616	996.6314290149616	1021.6314290149616	0.10638298094272614	0.08379888534545898	0.1066666692495346	0.017699114978313446	0.4166666567325592	927	1002	1002	1027	1483
3.2166797259717015	3.2166730153968217	1	0	1	30	0.0075	0.04801744298289659	921.6314290149616	996.6314290149616	996.6314290149616	1021.6314290149616	0.10638298094272614	0.08379888534545898	0.1066666692495346	0.017699114978313446	0.4166666567325592	927	1002	1002	1027	1483
3.232563656710674	3.2325569461357944	1	0	1	30	0.0075	0.04795844592329851	921.3898360559074	996.3898360559074	996.3898360559074	1021.3898360559074	0.10638298094272614	0.08379888534545898	0.09333333373069763	0.017699114978313446	0.4166666567325592	927	1002	1002	1027	1483
3.2496341749841626	3.249627069669584	1	0	1	30	0.0075	0.04801744298289659	921.6314290149616	996.6314290149616	996.6314290149616	1021.6314290149616	0.10638298094272614	0.08379888534545898	0.1066666692495346	0.017699114978313446	0.4166666567325592	921	996	996	1021	1483
3.266491533820311	3.2664844285057324	1	0	1	30	0.0075	0.04801744298289659	921.6314290149616	996.6314290149616	996.6314290149616	1021.6314290149616	0.10638298094272614	0.08379888534545898	0.1066666692495346	0.017699114978313446	0.4166666567325592	927	1002	1002	1027	1483
3.282760730505288	3.282754019930408	1	0	1	30	0.0075	0.04801744298289659	921.6314290149616	996.6314290149616	996.6314290149616	1021.6314290149616	0.10638298094272614	0.08379888534545898	0.1066666692495346	0.017699114978313446	0.4166666567325592	927	1002	1002	1027	1483
3.2997128268691434	3.2997061162942636	1	0	1	30	0.0075	0.04801744298289659	921.6314290149616	996.6314290149616	996.6314290149616	1021.6314290149616	0.10638298094272614	0.08379888534545898	0.1066666692495346	0.017699114978313446	0.4166666567325592	927	1002	1002	1027	1483
3.3166211071264335	3.3166143965515538	1	0	1	30	0.0075	0.04801744298289659	921.6314290149616	996.6314290149616	996.6314290149616	1021.6314290149616	0.10638298094272614	0.08379888534545898	0.1066666692495346	0.017699114978313446	0.4166666567325592	921	996	996	1021	1483
3.3326416178011815	3.3326349072263017	1	0	1	30	0.0075	0.04801744298289659	921.6314290149616	996.6314290149616	996.6314290149616	1021.6314290149616	0.10638298094272614	0.08379888534545898	0.1066666692495346	0.017699114978313446	0.4166666567325592	921	996	996	1021	1483
3.3496726621047923	3.3496659515299125	1	0	1	30	0.0075	0.04801744298289659	921.6314290149616	996.6314290149616	996.6314290149616	1021.6314290149616	0.10638298094272614	0.08379888534545898	0.1066666692495346	0.017699114978313446	0.4166666567325592	922	997	997	1022	1483
3.3665193629690755	3.366512257654497	1	0	1	30	0.0075	0.04801744298289659	921.6314290149616	996.6314290149616	996.6314290149616	1021.6314290149616	0.10638298094272614	0.08379888534545898	0.1066666692495346	0.017699114978313446	0.4166666567325592	922	997	997	1022	1483
3.382910928960671	3.3829038236460924	1	0	1	30	0.0075	0.04801744298289659	921.6314290149616	996.6314290149616	996.6314290149616	1021.6314290149616	0.10638298094272614	0.08379888534545898	0.1066666692495346	0.017699114978313446	0.4166666567325592	922	997	997	1022	1483
3.3995436809082182	3.3995369703333385	1	0	1	30	0.0075	0.04801744298289659	921.6314290149616	996.6314290149616	996.6314290149616	1021.6314290149616	0.10638298094272614	0.08379888534545898	0.1066666692495346	0.017699114978313446	0.4166666567325592	922	997	997	1022	1483
3.416590514799779	3.4165838042248993	1	0	1	30	0.0075	0.04801744298289659	921.6314290149616	996.6314290149616	996.6314290149616	1021.6314290149616	0.10638298094272614	0.08379888534545898	0.1066666692495346	0.017699114978313446	0.4166666567325592	921	996	996	1021	1483
3.432715236755003	3.4327085261801233	1	0	1	30	0.0075	0.04801744298289659	921.6314290149616	996.6314290149616	996.6314290149616	1021.6314290149616	0.10638298094272614	0.08379888534545898	0.1066666692495346	0.017699114978313446	0.4166666567325592	921	996	996	1021	1483
3.4496657541600637	3.449659043585184	1	0	1	30	0.0075	0.048253431188321746	922.5978007161775	997.5978007161775	997.5978007161775	1022.5978007161775	0.10638298094272614	0.08379888534545898	0.1066666692495346	0.02654867246747017	0.4166666567325592	927	1002	1002	1027	1483
3.4665823239510285	3.4665756133761505	1	0	1	30	0.0075	0.04801744298289659	921.6314290149616	996.6314290149616	996.6314290149616	1021.6314290149616	0.10638298094272614	0.08379888534545898	0.1066666692495346	0.017699114978313446	0.4166666567325592	922	997	997	1022	1483
3.4827887570239007	3.482781651709322	1	0	1	30	0.0075	0.04801744298289659	921.6314290149616	996.6314290149616	996.6314290149616	1021.6314290149616	0.10638298094272614	0.08379888534545898	0.1066666692495346	0.017699114978313446	0.4166666567325592	921	996	996	1021	1483
3.4996401947645683	3.49963308944999	1	0	1	30	0.0075	0.04801744298289659	921.6314290149616	996.6314290149616	996.6314290149616	1021.6314290149616	0.10638298094272614	0.08379888534545898	0.1066666692495346	0.017699114978313446	0.4166666567325592	921	996	996	1021	1483
3.516707949860164	3.5167020287646817	1	1	1	30	0.0075	0.04801744298289659	921.6314290149616	996.6314290149616	996.6314290149616	1021.6314290149616	0.10638298094272614	0.08379888534545898	0.1066666692495346	0.017699114978313446	0.4166666567325592	921	996	996	1021	1483
3.750641353325584	3.750634642750704	1	1	1	30	0.0075	0.04801744298289659	921.6314290149616	996.6314290149616	996.6314290149616	1021.6314290149616	0.10638298094272614	0.08379888534545898	0.1066666692495346	0.017699114978313446	0.4166666567325592	921	996	996	1021	1483
3.7516530711735427	3.7516459658589643	1	1	1	30	0.0075	0.04801744298289659	921.6314290149616	996.6314290149616	996.6314290149616	1021.6314290149616	0.10638298094272614	0.08379888534545898	0.1066666692495346	0.017699114978313446	0.4166666567325592	922	997	997	1022	1483
3.7523367603318185	3.7523300497569387	1	1	1	30	0.0075	0.04801744298289659	921.6314290149616	996.6314290149616	996.6314290149616	1021.6314290149616	0.10638298094272614	0.08379888534545898	0.1066666692495346	0.017699114978313446	0.4166666567325592	921	996	996	1021	1483
3.752997159847869	3.752990449272989	1	1	1	30	0.0075	0.04801744298289659	921.6314290149616	996.6314290149616	996.6314290149616	1021.6314290149616	0.10638298094272614	0.08379888534545898	0.1066666692495346	0.017699114978313446	0.4166666567325592	921	996	996	1021	1483
3.7536078221618716	3.753601111586992	1	1	1	30	0.0075	0.04801744298289659	921.6314290149616	996.6314290149616	996.6314290149616	1021.6314290149616	0.10638298094272614	0.08379888534545898	0.1066666692495346	0.017699114978313446	0.4166666567325592	921	996	996	1021	1483
3.7695489901571655	3.7695422795822875	1	1	1	30	0.0075	0.04801744298289659	921.6314290149616	996.6314290149616	996.6314290149616	1021.6314290149616	0.10638298094272614	0.08379888534545898	0.1066666692495346	0.017699114978313446	0.5	921	996	996	1021	1483
3.7836408026637045	3.7836344868285234	1	1	1	30	0.0075	0.04801744298289659	921.6314290149616	996.6314290149616	996.6314290149616	1021.6314290149616	0.10638298094272614	0.08379888534545898	0.1066666692495346	0.017699114978313446	0.4166666567325592	922	997	997	1022	1483
3.799483285734306	3.7994761804197275	1	1	1	30	0.0075	0.04801744298289659	921.6314290149616	996.6314290149616	996.6314290149616	1021.6314290149616	0.10638298094272614	0.08379888534545898	0.1066666692495346	0.017699114978313446	0.4166666567325592	922	997	997	1022	1483
3.816484329820808	3.8164772245062295	1	1	1	30	0.0075	0.04801744298289659	921.6314290149616	996.6314290149616	996.6314290149616	1021.6314290149616	0.10638298094272614	0.08379888534545898	0.1066666692495346	0.017699114978313446	0.5	921	996	996	1021	1483
3.832430234692488	3.8324231293779096	1	1	1	30	0.0075	0.04801744298289659	921.6314290149616	996.6314290149616	996.6314290149616	1021.6314290149616	0.10638298094272614	0.08379888534545898	0.1066666692495346	0.017699114978313446	0.5	921	996	996	1021	1483
3.849429699820197	3.8494225945056186	1	1	1	30	0.0075	0.04801744298289659	921.6314290149616	996.6314290149616	996.6314290149616	1021.6314290149616	0.10638298094272614	0.08379888534545898	0.1066666692495346	0.017699114978313446	0.5	921	996	996	1021	1483
3.86648206006754	3.866474954752963	1	1	1	30	0.0075	0.04795844592329851	921.3898360559074	996.3898360559074	996.3898360559074	1021.3898360559074	0.10638298094272614	0.08379888534545898	0.09333333373069763	0.017699114978313446	0.5	921	996	996	1021	1483
3.8824828337573507	3.882476123182471	1	1	1	30	0.0075	0.04801744298289659	921.6314290149616	996.6314290149616	996.6314290149616	1021.6314290149616	0.10638298094272614	0.08379888534545898	0.1066666692495346	0.017699114978313446	0.4166666567325592	921	996	996	1021	1483
3.899503220089093	3.8994961147745144	1	1	1	30	0.0075	0.04801744298289659	921.6314290149616	996.6314290149616	996.6314290149616	1021.6314290149616	0.10638298094272614	0.08379888534545898	0.1066666692495346	0.017699114978313446	0.5	921	996	996	1021	1483
3.9164170267021685	3.9164103161272887	1	1	1	30	0.0075	0.048164935598924624	922.2354112775963	997.2354112775963	997.2354112775963	1022.2354112775963	0.10638298094272614	0.08379888534545898	0.09333333373069763	0.02654867246747017	0.5	921	996	996	1021	1483
3.9325251695900434	3.932518064275465	1	1	1	30	0.0075	0.04801744298289659	921.6314290149616	996.6314290149616	996.6314290149616	1021.6314290149616	0.10638298094272614	0.08379888534545898	0.1066666692495346	0.017699114978313446	0.5	921	996	996	1021	1483
3.9497397678535844	3.949732662539006	1	1	1	30	0.0075	0.04801744298289659	921.6314290149616	996.6314290149616	996.6314290149616	1021.6314290149616	0.10638298094272614	0.08379888534545898	0.09333333373069763	0.017699114978313446	0.5	921	996	996	1021	1483
3.966492520669558	3.966485810094678	1	1	1	30	0.0075	0.048253431188321746	922.5978007161775	997.5978007161775	997.5978007161775	1022.5978007161775	0.10638298094272614	0.08379888534545898	0.1066666692495346	0.02654867246747017	0.5	921	996	996	1021	1483
3.982803165022906	3.982796849187725	1	1	1	30	0.0075	0.048164935598924624	922.2354112775963	997.2354112775963	997.2354112775963	1022.2354112775963	0.10638298094272614	0.08379888534545898	0.09333333373069763	0.02654867246747017	0.5	921	996	996	1021	1483
4.000140527332764	4.000133816757884	1	1	1	30	0.0075	0.048253431188321746	922.5978007161775	997.5978007161775	997.5978007161775	1022.5978007161775	0.10638298094272614	0.08379888534545898	0.1066666692495346	0.02654867246747017	0.5	921	996	996	1021	1483
4.016532882803757	4.016526172228879	1	1	1	30	0.0075	0.04801744298289659	921.6314290149616	996.6314290149616	996.6314290149616	1021.6314290149616	0.10638298094272614	0.08379888534545898	0.1066666692495346	0.017699114978313446	0.5	921	996	996	1021	1483
4.032491419345799	4.0324847087709195	1	1	1	30	0.0075	0.04801744298289659	921.6314290149616	996.6314290149616	996.6314290149616	1021.6314290149616	0.10638298094272614	0.08379888534545898	0.1066666692495346	0.017699114978313446	0.5	921	996	996	1021	1483
4.049506674061458	4.0494999634865785	1	1	1	30	0.0075	0.048253431188321746	922.5978007161775	997.5978007161775	997.5978007161775	1022.5978007161775	0.10638298094272614	0.08379888534545898	0.1066666692495346	0.02654867246747017	0.5	921	996	996	1021	1483
4.06670114060036	4.066694824765179	1	1	1	30	0.0075	0.04795844592329851	921.3898360559074	996.3898360559074	996.3898360559074	1021.3898360559074	0.10638298094272614	0.08379888534545898	0.09333333373069763	0.017699114978313446	0.5	921	996	996	1021	1483
4.082513623453854	4.082506518139276	1	1	1	30	0.0075	0.048253431188321746	922.5978007161775	997.5978007161775	997.5978007161775	1022.5978007161775	0.10638298094272614	0.08379888534545898	0.1066666692495346	0.02654867246747017	0.5	921	996	996	1021	1483
4.099550588852946	4.099543878278066	1	1	1	30	0.0075	0.04801744298289659	921.6314290149616	996.6314290149616	996.6314290149616	1021.6314290149616	0.10638298094272614	0.08379888534545898	0.1066666692495346	0.017699114978313446	0.5	922	997	997	1022	1483
4.116449000617768	4.11644189530319	1	1	1	30	0.0075	0.04801744298289659	921.6314290149616	996.6314290149616	996.6314290149616	1021.6314290149616	0.10638298094272614	0.08379888534545898	0.1066666692495346	0.017699114978313446	0.5	921	996	996	1021	1483
4.132486879839263	4.132479774524684	1	1	1	30	0.0075	0.048253431188321746	922.5978007161775	997.5978007161775	997.5978007161775	1022.5978007161775	0.10638298094272614	0.08379888534545898	0.1066666692495346	0.02654867246747017	0.5	921	996	996	1021	1483
4.149665162050516	4.149658451475636	1	1	1	30	0.0075	0.04795844592329851	921.3898360559074	996.3898360559074	996.3898360559074	1021.3898360559074	0.10638298094272614	0.08379888534545898	0.09333333373069763	0.017699114978313446	0.5	921	996	996	1021	1483
4.1665110734354	4.166503968120821	1	1	1	30	0.0075	0.04795844592329851	921.3898360559074	996.3898360559074	996.3898360559074	1021.3898360559074	0.10638298094272614	0.08379888534545898	0.09333333373069763	0.017699114978313446	0.5	921	996	996	1021	1483
4.182744348807788	4.182737638232908	1	1	1	30	0.0075	0.048164935598924624	922.2354112775963	997.2354112775963	997.2354112775963	1022.2354112775963	0.10638298094272614	0.08379888534545898	0.09333333373069763	0.02654867246747017	0.5	921	996	996	1021	1483
4.199482890994606	4.199475785680029	1	1	1	30	0.0075	0.048164935598924624	922.2354112775963	997.2354112775963	997.2354112775963	1022.2354112775963	0.10638298094272614	0.08379888534545898	0.09333333373069763	0.02654867246747017	0.5	921	996	996	1021	1483
4.216554988226889	4.216549067131407	1	1	1	30	0.0075	0.048253431188321746	922.5978007161775	997.5978007161775	997.5978007161775	1022.5978007161775	0.10638298094272614	0.08379888534545898	0.1066666692495346	0.02654867246747017	0.5	921	996	996	1021	1483
4.2325786568192285	4.232571946244349	1	1	1	30	0.0075	0.048164935598924624	922.2354112775963	997.2354112775963	997.2354112775963	1022.2354112775963	0.10638298094272614	0.08379888534545898	0.09333333373069763	0.02654867246747017	0.5	921	996	996	1021	1483
4.249565095536877	4.249557990222298	1	1	1	30	0.0075	0.048164935598924624	922.2354112775963	997.2354112775963	997.2354112775963	1022.2354112775963	0.10638298094272614	0.08379888534545898	0.09333333373069763	0.02654867246747017	0.5	921	996	996	1021	1483
4.266465481000193	4.266458375685614	1	1	1	30	0.0075	0.048164935598924624	922.2354112775963	997.2354112775963	997.2354112775963	1022.2354112775963	0.10638298094272614	0.08379888534545898	0.09333333373069763	0.02654867246747017	0.5	921	996	996	1021	1500
4.282497044386506	4.282489939071928	1	1	1	30	0.0075	0.04795844592329851	921.3898360559074	996.3898360559074	996.3898360559074	1021.3898360559074	0.10638298094272614	0.08379888534545898	0.09333333373069763	0.017699114978313446	0.5	921	996	996	1021	1483
4.2994688777353005	4.299461772420722	1	1	1	30	0.0075	0.04795844592329851	921.3898360559074	996.3898360559074	996.3898360559074	1021.3898360559074	0.10638298094272614	0.08379888534545898	0.09333333373069763	0.017699114978313446	0.5	921	996	996	1021	1483
4.316456105932346	4.316449000617768	1	1	1	30	0.0075	0.048164935598924624	922.2354112775963	997.2354112775963	997.2354112775963	1022.2354112775963	0.10638298094272614	0.08379888534545898	0.09333333373069763	0.02654867246747017	0.5	921	996	996	1021	1500
4.332457274361854	4.332450563786976	1	1	1	30	0.0075	0.048164935598924624	922.2354112775963	997.2354112775963	997.2354112775963	1022.2354112775963	0.10638298094272614	0.08379888534545898	0.09333333373069763	0.02654867246747017	0.5	921	996	996	1021	1500
4.34943818672372	4.34943147614884	1	1	1	30	0.0075	0.048164935598924624	922.2354112775963	997.2354112775963	997.2354112775963	1022.2354112775963	0.10638298094272614	0.08379888534545898	0.09333333373069763	0.02654867246747017	0.5	921	996	996	1021	1500
4.366439625549923	4.366432520235344	1	1	1	30	0.0075	0.048164935598924624	922.2354112775963	997.2354112775963	997.2354112775963	1022.2354112775963	0.10638298094272614	0.08379888534545898	0.09333333373069763	0.02654867246747017	0.5	921	996	996	1021	1500
4.382783822777666	4.3827771122027865	1	1	1	30	0.0075	0.048164935598924624	922.2354112775963	997.2354112775963	997.2354112775963	1022.2354112775963	0.10638298094272614	0.08379888534545898	0.09333333373069763	0.02654867246747017	0.5	921	996	996	1021	1483
4.3994848646931	4.399477759378522	1	1	1	30	0.0075	0.048164935598924624	922.2354112775963	997.2354112775963	997.2354112775963	1022.2354112775963	0.10638298094272614	0.08379888534545898	0.09333333373069763	0.02654867246747017	0.5	921	996	996	1021	1500
4.416431434701172	4.416424329386594	1	1	1	30	0.0075	0.048164935598924624	922.2354112775963	997.2354112775963	997.2354112775963	1022.2354112775963	0.10638298094272614	0.08379888534545898	0.09333333373069763	0.02654867246747017	0.5	922	997	997	1022	1500
4.432471682360861	4.432464971785981	1	1	1	30	0.0075	0.048164935598924624	922.2354112775963	997.2354112775963	997.2354112775963	1022.2354112775963	0.10638298094272614	0.08379888534545898	0.09333333373069763	0.02654867246747017	0.5	921	996	996	1021	1500
4.449501937185072	4.449494831870494	1	1	1	30	0.0075	0.048164935598924624	922.2354112775963	997.2354112775963	997.2354112775963	1022.2354112775963	0.10638298094272614	0.08379888534545898	0.09333333373069763	0.02654867246747017	0.5	921	996	996	1021	1500
4.466460744123808	4.466454033548928	1	1	1	30	0.0075	0.048164935598924624	922.2354112775963	997.2354112775963	997.2354112775963	1022.2354112775963	0.10638298094272614	0.08379888534545898	0.09333333373069763	0.02654867246747017	0.5	922	997	997	1022	1500
4.482471781045785	4.482465465210604	1	1	1	30	0.0075	0.048164935598924624	922.2354112775963	997.2354112775963	997.2354112775963	1022.2354112775963	0.10638298094272614	0.08379888534545898	0.09333333373069763	0.02654867246747017	0.5	922	997	997	1022	1500
4.499463351379518	4.499456246064939	1	1	1	30	0.0075	0.048164935598924624	922.2354112775963	997.2354112775963	997.2354112775963	1022.2354112775963	0.10638298094272614	0.08379888534545898	0.09333333373069763	0.02654867246747017	0.5	922	997	997	1022	1500
4.516475053437887	4.516467948123308	1	1	1	30	0.0075	0.048164935598924624	922.2354112775963	997.2354112775963	997.2354112775963	1022.2354112775963	0.10638298094272614	0.08379888534545898	0.09333333373069763	0.02654867246747017	0.5	921	996	996	1021	1500
4.532412274036194	4.532405168721617	1	1	1	30	0.0075	0.048164935598924624	922.2354112775963	997.2354112775963	997.2354112775963	1022.2354112775963	0.10638298094272614	0.08379888534545898	0.09333333373069763	0.02654867246747017	0.5	921	996	996	1021	1500
4.549418449738782	4.549411344424204	1	1	1	30	0.0075	0.048164935598924624	922.2354112775963	997.2354112775963	997.2354112775963	1022.2354112775963	0.10638298094272614	0.08379888534545898	0.09333333373069763	0.02654867246747017	0.5	922	997	997	1022	1500
4.566436467632332	4.566429362317754	1	1	1	30	0.0075	0.048164935598924624	922.2354112775963	997.2354112775963	997.2354112775963	1022.2354112775963	0.10638298094272614	0.08379888534545898	0.09333333373069763	0.02654867246747017	0.5	921	996	996	1021	1500
4.582706453796705	4.582699743221827	1	1	1	30	0.0075	0.04795844592329851	921.3898360559074	996.3898360559074	996.3898360559074	1021.3898360559074	0.10638298094272614	0.08379888534545898	0.09333333373069763	0.017699114978313446	0.5	922	997	997	1022	1500
4.59947854885792	4.599471443543342	1	1	1	30	0.0075	0.048164935598924624	922.2354112775963	997.2354112775963	997.2354112775963	1022.2354112775963	0.10638298094272614	0.08379888534545898	0.09333333373069763	0.02654867246747017	0.5	921	996	996	1021	1500
4.616693541861158	4.6166868312862785	1	1	1	30	0.0075	0.048253431188321746	922.5978007161775	997.5978007161775	997.5978007161775	1022.5978007161775	0.10638298094272614	0.08379888534545898	0.1066666692495346	0.02654867246747017	0.5	921	996	996	1021	1500
4.632486287729714	4.6324791824151355	1	1	1	30	0.0075	0.04801744298289659	921.6314290149616	996.6314290149616	996.6314290149616	1021.6314290149616	0.10638298094272614	0.08379888534545898	0.1066666692495346	0.017699114978313446	0.5	922	997	997	1022	1500
4.649523253128807	4.649516147814229	1	1	1	30	0.0075	0.04801744298289659	921.6314290149616	996.6314290149616	996.6314290149616	1021.6314290149616	0.10638298094272614	0.08379888534545898	0.1066666692495346	0.017699114978313446	0.5	921	996	996	1021	1500
4.666433112344892	4.666426007030314	1	1	1	30	0.0075	0.053572579490399994	944.3797130131879	1019.3797130131879	1019.3797130131879	1044.379713013188	0.12765957415103912	0.08379888534545898	0.1066666692495346	0.02654867246747017	0.5	921	996	996	1021	1500
4.682574808107164	4.682568492271983	1	1	1	30	0.0075	0.05333659128497484	943.413341311972	1018.413341311972	1018.413341311972	1043.4133413119719	0.12765957415103912	0.08379888534545898	0.1066666692495346	0.017699114978313446	0.5	922	997	997	1022	1500
4.699571510056982	4.699564799482102	1	1	1	30	0.0075	0.04801744298289659	921.6314290149616	996.6314290149616	996.6314290149616	1021.6314290149616	0.10638298094272614	0.08379888534545898	0.1066666692495346	0.017699114978313446	0.5	922	997	997	1022	1500
4.716454526973552	4.716447421658973	1	1	1	30	0.0075	0.048253431188321746	922.5978007161775	997.5978007161775	997.5978007161775	1022.5978007161775	0.10638298094272614	0.08379888534545898	0.1066666692495346	0.02654867246747017	0.5	922	997	997	1022	1500
4.73247187973071	4.732465563895529	1	1	1	30	0.0075	0.048253431188321746	922.5978007161775	997.5978007161775	997.5978007161775	1022.5978007161775	0.10638298094272614	0.08379888534545898	0.1066666692495346	0.02654867246747017	0.5	922	997	997	1022	1500
4.749471739598116	4.749464634283537	1	1	1	30	0.0075	0.04801744298289659	921.6314290149616	996.6314290149616	996.6314290149616	1021.6314290149616	0.10638298094272614	0.08379888534545898	0.1066666692495346	0.017699114978313446	0.5	922	997	997	1022	1500
4.766428178098659	4.76642107278408	1	1	1	30	0.0075	0.048253431188321746	922.5978007161775	997.5978007161775	997.5978007161775	1022.5978007161775	0.10638298094272614	0.08379888534545898	0.1066666692495346	0.02654867246747017	0.5	922	997	997	1022	1500
4.782656321854962	4.782649611280082	1	1	1	30	0.0075	0.048253431188321746	922.5978007161775	997.5978007161775	997.5978007161775	1022.5978007161775	0.10638298094272614	0.08379888534545898	0.1066666692495346	0.02654867246747017	0.5	921	996	996	1021	1500
4.7994280221764765	4.799420916861898	1	1	1	30	0.0075	0.048253431188321746	922.5978007161775	997.5978007161775	997.5978007161775	1022.5978007161775	0.10638298094272614	0.08379888534545898	0.1066666692495346	0.02654867246747017	0.5	921	996	996	1021	1500
4.81643222418057	4.8164251188659915	1	1	1	30	0.0075	0.048253431188321746	922.5978007161775	997.5978007161775	997.5978007161775	1022.5978007161775	0.10638298094272614	0.08379888534545898	0.1066666692495346	0.02654867246747017	0.5	922	997	997	1022	1500
4.832503261536761	4.832496550961883	1	1	1	30	0.0075	0.048253431188321746	922.5978007161775	997.5978007161775	997.5978007161775	1022.5978007161775	0.10638298094272614	0.08379888534545898	0.1066666692495346	0.02654867246747017	0.5	922	997	997	1022	1500
4.849472726447363	4.849465621132785	1	1	1	30	0.0075	0.048164935598924624	922.2354112775963	997.2354112775963	997.2354112775963	1022.2354112775963	0.10638298094272614	0.08379888534545898	0.09333333373069763	0.02654867246747017	0.5	922	997	997	1022	1500
4.866431533386098	4.86642442807152	1	1	1	30	0.0075	0.048164935598924624	922.2354112775963	997.2354112775963	997.2354112775963	1022.2354112775963	0.10638298094272614	0.08379888534545898	0.09333333373069763	0.02654867246747017	0.5	922	997	997	1022	1500
4.882507307618674	4.882500597043794	1	1	1	30	0.0075	0.048253431188321746	922.5978007161775	997.5978007161775	997.5978007161775	1022.5978007161775	0.10638298094272614	0.08379888534545898	0.1066666692495346	0.02654867246747017	0.5	922	997	997	1022	1500
4.899497693733311	4.8994905884187325	1	1	1	30	0.0075	0.048164935598924624	922.2354112775963	997.2354112775963	997.2354112775963	1022.2354112775963	0.10638298094272614	0.08379888534545898	0.09333333373069763	0.02654867246747017	0.5	922	997	997	1022	1500
4.916487290368549	4.91648018505397	1	1	1	30	0.0075	0.04801744298289659	921.6314290149616	996.6314290149616	996.6314290149616	1021.6314290149616	0.10638298094272614	0.08379888534545898	0.1066666692495346	0.017699114978313446	0.5	922	997	997	1022	1500
4.932473853429203	4.932467142854323	1	1	1	30	0.0075	0.04801744298289659	921.6314290149616	996.6314290149616	996.6314290149616	1021.6314290149616	0.10638298094272614	0.08379888534545898	0.1066666692495346	0.017699114978313446	0.5	922	997	997	1022	1500
4.949732267799307	4.949725557224427	1	1	1	30	0.0075	0.048253431188321746	922.5978007161775	997.5978007161775	997.5978007161775	1022.5978007161775	0.10638298094272614	0.08379888534545898	0.09333333373069763	0.017699114978313446	0.5	922	997	997	1022	1500
4.966448704562994	4.966441599248416	1	1	1	30	0.0075	0.04801744298289659	921.6314290149616	996.6314290149616	996.6314290149616	1021.6314290149616	0.10638298094272614	0.08379888534545898	0.1066666692495346	0.017699114978313446	0.5	922	997	997	1022	1500
4.98262434793936	4.982616847885083	1	1	1	30	0.0075	0.04801744298289659	921.6314290149616	996.6314290149616	996.6314290149616	1021.6314290149616	0.10638298094272614	0.08379888534545898	0.1066666692495346	0.017699114978313446	0.5	922	997	997	1022	1500
4.999479338337318	4.99947223302274	1	1	1	30	0.0075	0.053572579490399994	944.3797130131879	1019.3797130131879	1019.3797130131879	1044.379713013188	0.12765957415103912	0.08379888534545898	0.1066666692495346	0.02654867246747017	0.5	922	997	997	1022	1500
5.01648393508111	5.016476829766532	1	1	1	30	0.0075	0.04801744298289659	921.6314290149616	996.6314290149616	996.6314290149616	1021.6314290149616	0.10638298094272614	0.08379888534545898	0.1066666692495346	0.017699114978313446	0.5	922	997	997	1022	1500
5.032414839844236	5.032407734529658	1	1	1	30	0.0075	0.05333659128497484	943.413341311972	1018.413341311972	1018.413341311972	1043.4133413119719	0.12765957415103912	0.08379888534545898	0.1066666692495346	0.017699114978313446	0.5	922	997	997	1022	1500
5.04951891099212	5.049511805677541	1	1	1	30	0.0075	0.053572579490399994	944.3797130131879	1019.3797130131879	1019.3797130131879	1044.379713013188	0.12765957415103912	0.08379888534545898	0.1066666692495346	0.02654867246747017	0.5	922	997	997	1022	1500
5.066409822702665	5.066402717388087	1	1	1	30	0.0075	0.04801744298289659	921.6314290149616	996.6314290149616	996.6314290149616	1021.6314290149616	0.10638298094272614	0.08379888534545898	0.1066666692495346	0.017699114978313446	0.5	922	997	997	1022	1500
5.082465859950304	5.082458754635725	1	1	1	30	0.0075	0.053572579490399994	944.3797130131879	1019.3797130131879	1019.3797130131879	1044.379713013188	0.12765957415103912	0.08379888534545898	0.1066666692495346	0.02654867246747017	0.5	921	996	996	1021	1500
5.0994519039282515	5.099444798613673	1	1	1	30	0.0075	0.053572579490399994	944.3797130131879	1019.3797130131879	1019.3797130131879	1044.379713013188	0.12765957415103912	0.08379888534545898	0.1066666692495346	0.02654867246747017	0.5	922	997	997	1022	1500
5.116448211138369	5.116441105823794	1	1	1	30	0.0075	0.05333659128497484	943.413341311972	1018.413341311972	1018.413341311972	1043.4133413119719	0.12765957415103912	0.08379888534545898	0.1066666692495346	0.017699114978313446	0.5	922	997	997	1022	1500
5.13249122197595	5.132484116661372	1	1	1	30	0.0075	0.053572579490399994	944.3797130131879	1019.3797130131879	1019.3797130131879	1044.379713013188	0.12765957415103912	0.08379888534545898	0.1066666692495346	0.02654867246747017	0.5	921	996	996	1021	1500
5.149467397461429	5.149460686886551	1	1	1	30	0.0075	0.053572579490399994	944.3797130131879	1019.3797130131879	1019.3797130131879	1044.379713013188	0.12765957415103912	0.08379888534545898	0.1066666692495346	0.02654867246747017	0.5	921	996	996	1021	1500
5.166470020506729	5.166462915192151	1	1	1	30	0.0075	0.05333659128497484	943.413341311972	1018.413341311972	1018.413341311972	1043.4133413119719	0.12765957415103912	0.08379888534545898	0.1066666692495346	0.017699114978313446	0.5	944	1019	1019	1044	1500
5.1825667159433415	5.18256000536846	1	1	1	30	0.0075	0.053572579490399994	944.3797130131879	1019.3797130131879	1019.3797130131879	1044.379713013188	0.12765957415103912	0.08379888534545898	0.1066666692495346	0.02654867246747017	0.5	943	1018	1018	1043	1500
5.199666839694235	5.199660129119357	1	1	1	30	0.0075	0.05333659128497484	943.413341311972	1018.413341311972	1018.413341311972	1043.4133413119719	0.12765957415103912	0.08379888534545898	0.1066666692495346	0.017699114978313446	0.5	921	996	996	1021	1500
5.216486698259001	5.216479987684123	1	1	1	30	0.0075	0.053572579490399994	944.3797130131879	1019.3797130131879	1019.3797130131879	1044.379713013188	0.12765957415103912	0.08379888534545898	0.1066666692495346	0.02654867246747017	0.5	922	997	997	1022	1500
5.232504051016161	5.232497340441279	1	1	1	30	0.0075	0.053572579490399994	944.3797130131879	1019.3797130131879	1019.3797130131879	1044.379713013188	0.12765957415103912	0.08379888534545898	0.1066666692495346	0.02654867246747017	0.5	922	997	997	1022	1500
5.249493252911698	5.2494861475971195	1	1	1	30	0.0075	0.05333659128497484	943.413341311972	1018.413341311972	1018.413341311972	1043.4133413119719	0.12765957415103912	0.08379888534545898	0.1066666692495346	0.017699114978313446	0.5	921	996	996	1021	1500
5.266475349492662	5.266468244178084	1	1	1	30	0.0075	0.05333659128497484	943.413341311972	1018.413341311972	1018.413341311972	1043.4133413119719	0.12765957415103912	0.08379888534545898	0.1066666692495346	0.017699114978313446	0.5	922	997	997	1022	1500
5.282520728768432	5.282514018193554	1	1	1	30	0.0075	0.053572579490399994	944.3797130131879	1019.3797130131879	1019.3797130131879	1044.379713013188	0.12765957415103912	0.08379888534545898	0.1066666692495346	0.02654867246747017	0.5	922	997	997	1022	1500
5.299444798613674	5.299437693299096	1	1	1	30	0.0075	0.053572579490399994	944.3797130131879	1019.3797130131879	1019.3797130131879	1044.379713013188	0.12765957415103912	0.08379888534545898	0.1066666692495346	0.02654867246747017	0.5	922	997	997	1022	1500
5.316458474370538	5.316452158535357	1	1	1	30	0.0075	0.053572579490399994	944.3797130131879	1019.3797130131879	1019.3797130131879	1044.379713013188	0.12765957415103912	0.08379888534545898	0.1066666692495346	0.02654867246747017	0.5	922	997	997	1022	1500
5.33251293265938	5.332506222084502	1	1	1	30	0.0075	0.048253431188321746	922.5978007161775	997.5978007161775	997.5978007161775	1022.5978007161775	0.10638298094272614	0.08379888534545898	0.1066666692495346	0.02654867246747017	0.5	922	997	997	1022	1500
5.3494666079820306	5.349459502667452	1	1	1	30	0.0075	0.053572579490399994	944.3797130131879	1019.3797130131879	1019.3797130131879	1044.379713013188	0.12765957415103912	0.08379888534545898	0.1066666692495346	0.02654867246747017	0.5	922	997	997	1022	1500
5.366421862263479	5.366414756948901	1	1	1	30	0.0075	0.048253431188321746	922.5978007161775	997.5978007161775	997.5978007161775	1022.5978007161775	0.10638298094272614	0.08379888534545898	0.1066666692495346	0.02654867246747017	0.5	922	997	997	1022	1500
5.382693427386645	5.382686716811767	1	1	1	30	0.0075	0.05333659128497484	943.413341311972	1018.413341311972	1018.413341311972	1043.4133413119719	0.12765957415103912	0.08379888534545898	0.1066666692495346	0.017699114978313446	0.5	922	997	997	1022	1500
5.399458811872982	5.399452101298101	1	1	1	30	0.0075	0.053572579490399994	944.3797130131879	1019.3797130131879	1019.3797130131879	1044.379713013188	0.12765957415103912	0.08379888534545898	0.1066666692495346	0.02654867246747017	0.5	922	997	997	1022	1500
5.416639462522426	5.416633146687245	1	1	1	30	0.0075	0.05333659128497484	943.413341311972	1018.413341311972	1018.413341311972	1043.4133413119719	0.12765957415103912	0.08379888534545898	0.1066666692495346	0.017699114978313446	0.5	921	996	996	1021	1500
5.432575498901638	5.432568788326757	1	1	1	30	0.0075	0.053572579490399994	944.3797130131879	1019.3797130131879	1019.3797130131879	1044.379713013188	0.12765957415103912	0.08379888534545898	0.1066666692495346	0.02654867246747017	0.5	921	996	996	1021	1500
5.449648780353016	5.449642069778138	1	1	1	30	0.0075	0.048253431188321746	922.5978007161775	997.5978007161775	997.5978007161775	1022.5978007161775	0.10638298094272614	0.08379888534545898	0.1066666692495346	0.02654867246747017	0.5	922	997	997	1022	1500
5.4664702178765765	5.466463902041395	1	1	1	30	0.0075	0.048253431188321746	922.5978007161775	997.5978007161775	997.5978007161775	1022.5978007161775	0.10638298094272614	0.08379888534545898	0.1066666692495346	0.02654867246747017	0.5	921	996	996	1021	1500
5.4825479658076475	5.4825412552327695	1	1	1	30	0.0075	0.048253431188321746	922.5978007161775	997.5978007161775	997.5978007161775	1022.5978007161775	0.10638298094272614	0.08379888534545898	0.1066666692495346	0.02654867246747017	0.5	921	996	996	1021	1500
5.499524141293129	5.499517035978551	1	1	1	30	0.0075	0.04801744298289659	921.6314290149616	996.6314290149616	996.6314290149616	1021.6314290149616	0.10638298094272614	0.08379888534545898	0.1066666692495346	0.017699114978313446	0.5	944	1019	1019	1044	1500
5.516459263849935	5.5164521585353565	1	0	1	30	0.0075	0.048253431188321746	922.5978007161775	997.5978007161775	997.5978007161775	1022.5978007161775	0.10638298094272614	0.08379888534545898	0.1066666692495346	0.02654867246747017	0.5	921	996	996	1021	1500
5.532472669210108	5.5324659586352265	1	0	1	30	0.0075	0.04801744298289659	921.6314290149616	996.6314290149616	996.6314290149616	1021.6314290149616	0.10638298094272614	0.08379888534545898	0.1066666692495346	0.017699114978313446	0.5	943	1018	1018	1043	1500
5.549455950010167	5.549448844695588	1	0	1	30	0.0075	0.048253431188321746	922.5978007161775	997.5978007161775	997.5978007161775	1022.5978007161775	0.10638298094272614	0.08379888534545898	0.1066666692495346	0.02654867246747017	0.5	944	1019	1019	1044	1500
5.566452257220284	5.566445151905706	1	0	1	30	0.0075	0.048253431188321746	922.5978007161775	997.5978007161775	997.5978007161775	1022.5978007161775	0.10638298094272614	0.08379888534545898	0.1066666692495346	0.02654867246747017	0.5	921	996	996	1021	1500
5.582668558785624	5.582661848210742	1	0	1	30	0.0075	0.048253431188321746	922.5978007161775	997.5978007161775	997.5978007161775	1022.5978007161775	0.10638298094272614	0.08379888534545898	0.1066666692495346	0.02654867246747017	0.5	944	1019	1019	1044	1500
5.59947854885792	5.599471443543342	1	0	1	30	0.0075	0.048253431188321746	922.5978007161775	997.5978007161775	997.5978007161775	1022.5978007161775	0.10638298094272614	0.08379888534545898	0.1066666692495346	0.02654867246747017	0.5	944	1019	1019	1044	1500
5.616439329495147	5.616432224180569	1	0	1	30	0.0075	0.04801744298289659	921.6314290149616	996.6314290149616	996.6314290149616	1021.6314290149616	0.10638298094272614	0.08379888534545898	0.1066666692495346	0.017699114978313446	0.5	943	1018	1018	1043	1500
5.632533261753867	5.632526551178989	1	0	1	30	0.0075	0.048253431188321746	922.5978007161775	997.5978007161775	997.5978007161775	1022.5978007161775	0.10638298094272614	0.08379888534545898	0.1066666692495346	0.02654867246747017	0.5	944	1019	1019	1044	1500
5.649525226827301	5.649518121512722	1	0	1	30	0.0075	0.04801744298289659	921.6314290149616	996.6314290149616	996.6314290149616	1021.6314290149616	0.10638298094272614	0.08379888534545898	0.1066666692495346	0.017699114978313446	0.5	944	1019	1019	1044	1500
5.666632061153074	5.666625350578196	1	0	1	30	0.0075	0.04801744298289659	921.6314290149616	996.6314290149616	996.6314290149616	1021.6314290149616	0.10638298094272614	0.08379888534545898	0.1066666692495346	0.017699114978313446	0.5	943	1018	1018	1043	1500
5.682494675948313	5.6824883601131315	1	0	1	30	0.0075	0.04801744298289659	921.6314290149616	996.6314290149616	996.6314290149616	1021.6314290149616	0.10638298094272614	0.08379888534545898	0.1066666692495346	0.017699114978313446	0.5	944	1019	1019	1044	1500
5.699485456802648	5.69947874622777	1	0	1	30	0.0075	0.04801744298289659	921.6314290149616	996.6314290149616	996.6314290149616	1021.6314290149616	0.10638298094272614	0.08379888534545898	0.1066666692495346	0.017699114978313446	0.5	943	1018	1018	1043	1500
5.716494790422825	5.7164876851082465	1	0	1	30	0.0075	0.04801744298289659	921.6314290149616	996.6314290149616	996.6314290149616	1021.6314290149616	0.10638298094272614	0.08379888534545898	0.1066666692495346	0.017699114978313446	0.5	944	1019	1019	1044	1500
5.73255911720414	5.732552406629258	1	0	1	30	0.0075	0.04801744298289659	921.6314290149616	996.6314290149616	996.6314290149616	1021.6314290149616	0.10638298094272614	0.08379888534545898	0.1066666692495346	0.017699114978313446	0.5	944	1019	1019	1044	1500
5.749508055650402	5.749500950335824	1	0	1	30	0.0075	0.0480764400095275	921.8730218390151	996.8730218390151	996.8730218390151	1021.8730218390151	0.10638298094272614	0.08379888534545898	0.11999999731779099	0.017699114978313446	0.5	943	1018	1018	1043	1500
5.766444362426309	5.766437257111731	1	0	1	30	0.0075	0.0480764400095275	921.8730218390151	996.8730218390151	996.8730218390151	1021.8730218390151	0.10638298094272614	0.08379888534545898	0.11999999731779099	0.017699114978313446	0.5	943	1018	1018	1043	1500
5.7827802701203765	5.7827735595454985	1	0	1	30	0.0075	0.0480764400095275	921.8730218390151	996.8730218390151	996.8730218390151	1021.8730218390151	0.10638298094272614	0.08379888534545898	0.11999999731779099	0.017699114978313446	0.5	944	1019	1019	1044	1500
5.799480917296112	5.7994738119815334	1	0	1	30	0.0075	0.0480764400095275	921.8730218390151	996.8730218390151	996.8730218390151	1021.8730218390151	0.10638298094272614	0.08379888534545898	0.11999999731779099	0.017699114978313446	0.5	944	1019	1019	1044	1500
5.816544724994721	5.816537619680142	1	0	1	30	0.0075	0.0480764400095275	921.8730218390151	996.8730218390151	996.8730218390151	1021.8730218390151	0.10638298094272614	0.08379888534545898	0.11999999731779099	0.017699114978313446	0.5	944	1019	1019	1044	1500
5.832659578457477	5.832652473142899	1	0	1	30	0.0075	0.0480764400095275	921.8730218390151	996.8730218390151	996.8730218390151	1021.8730218390151	0.10638298094272614	0.08379888534545898	0.11999999731779099	0.017699114978313446	0.5	922	997	997	1022	1500
5.849413515492547	5.849406410177968	1	0	1	30	0.0075	0.04801744298289659	921.6314290149616	996.6314290149616	996.6314290149616	1021.6314290149616	0.10638298094272614	0.08379888534545898	0.1066666692495346	0.017699114978313446	0.5	944	1019	1019	1044	1500
5.8665996924977755	5.8665929819228975	1	0	1	30	0.0075	0.04834192672826811	922.9601899522579	997.9601899522579	997.9601899522579	1022.9601899522579	0.10638298094272614	0.08379888534545898	0.11999999731779099	0.02654867246747017	0.5	922	997	997	1022	1500
5.88249270224982	5.882485991674939	1	0	1	30	0.0075	0.0480764400095275	921.8730218390151	996.8730218390151	996.8730218390151	1021.8730218390151	0.10638298094272614	0.08379888534545898	0.11999999731779099	0.017699114978313446	0.5	943	1018	1018	1043	1500
5.899511904362466	5.899504799047888	1	0	1	30	0.0075	0.04801744298289659	921.6314290149616	996.6314290149616	996.6314290149616	1021.6314290149616	0.10638298094272614	0.08379888534545898	0.1066666692495346	0.017699114978313446	0.5	944	1019	1019	1044	1500
5.916449395357468	5.916442290042889	1	0	1	30	0.0075	0.04801744298289659	921.6314290149616	996.6314290149616	996.6314290149616	1021.6314290149616	0.10638298094272614	0.08379888534545898	0.1066666692495346	0.017699114978313446	0.5	943	1018	1018	1043	1500
5.932501879947814	5.932495169372936	1	0	1	30	0.0075	0.0480764400095275	921.8730218390151	996.8730218390151	996.8730218390151	1021.8730218390151	0.10638298094272614	0.08379888534545898	0.11999999731779099	0.017699114978313446	0.5	944	1019	1019	1044	1500
5.949423976094565	5.949416870779986	1	0	1	30	0.0075	0.04801744298289659	921.6314290149616	996.6314290149616	996.6314290149616	1021.6314290149616	0.10638298094272614	0.08379888534545898	0.1066666692495346	0.017699114978313446	0.5	922	997	997	1022	1500
5.966441993988116	5.966434888673538	1	0	1	30	0.0075	0.04801744298289659	921.6314290149616	996.6314290149616	996.6314290149616	1021.6314290149616	0.10638298094272614	0.08379888534545898	0.1066666692495346	0.017699114978313446	0.5	922	997	997	1022	1500
5.982775533243991	5.982768822669113	1	0	1	30	0.0075	0.04801744298289659	921.6314290149616	996.6314290149616	996.6314290149616	1021.6314290149616	0.10638298094272614	0.08379888534545898	0.1066666692495346	0.017699114978313446	0.5	922	997	997	1022	1500
5.999469469844847	5.9994623645302685	1	0	1	30	0.0075	0.04801744298289659	921.6314290149616	996.6314290149616	996.6314290149616	1021.6314290149616	0.10638298094272614	0.08379888534545898	0.1066666692495346	0.017699114978313446	0.5	921	996	996	1021	1500
6.016446040070029	6.016438934755451	0	0	1	30	0.0075	0.04801744298289659	921.6314290149616	996.6314290149616	996.6314290149616	1021.6314290149616	0.10638298094272614	0.08379888534545898	0.1066666692495346	0.017699114978313446	0.5	922	997	997	1022	1500
6.035909470397485	6.035902365082906	0	0	1	30	0.0074897215106593034	0.0480764400095275	921.8730218390151	996.8730218390151	996.8730218390151	1021.8730218390151	0.10638298094272614	0.08379888534545898	0.11999999731779099	0.017699114978313446	0.5	921	996	996	1021	1500
6.049487331816216	6.049480621241338	0	0	1	30	0.007458914215262049	0.0480764400095275	921.8730218390151	996.8730218390151	996.8730218390151	1021.8730218390151	0.10638298094272614	0.08379888534545898	0.11999999731779099	0.017699114978313446	0.5	922	997	997	1022	1500
6.066558244829405	6.066551534254524	0	0	1	30	0.007407662554463533	0.04801744298289659	921.6314290149616	996.6314290149616	996.6314290149616	1021.6314290149616	0.10638298094272614	0.08379888534545898	0.1066666692495346	0.017699114978313446	0.5	922	997	997	1022	1500
6.089381304733127	6.089374988897946	0	0	1	30	0.007336107005503543	0.0480764400095275	921.8730218390151	996.8730218390151	996.8730218390151	1021.8730218390151	0.10638298094272614	0.08379888534545898	0.11999999731779099	0.017699114978313446	0.5	922	997	997	1022	1500
6.099498877952406	6.099492167377528	0	0	1	30	0.007244443697168012	0.0480764400095275	921.8730218390151	996.8730218390151	996.8730218390151	1021.8730218390151	0.10638298094272614	0.08379888534545898	0.11999999731779099	0.017699114978313446	0.5	922	997	997	1022	1500
6.116441500563493	6.116434395248914	0	0	1	30	0.007132923872213651	0.04801744298289659	921.6314290149616	996.6314290149616	996.6314290149616	1021.6314290149616	0.10638298094272614	0.08379888534545898	0.1066666692495346	0.017699114978313446	0.5	921	996	996	1021	1500
6.1324860903598655	6.132479379784984	0	0	1	30	0.007001853198729013	0.04801744298289659	921.6314290149616	996.6314290149616	996.6314290149616	1021.6314290149616	0.10638298094272614	0.08379888534545898	0.1066666692495346	0.017699114978313446	0.5	922	997	997	1022	1500
6.155906786167531	6.1558996808529525	0	0	1	30	0.006851590932319507	0.04801744298289659	921.6314290149616	996.6314290149616	996.6314290149616	1021.6314290149616	0.10638298094272614	0.08379888534545898	0.1066666692495346	0.017699114978313446	0.5	921	996	996	1021	1500
6.169157803115681	6.169150697801102	0	0	1	30	0.006682548931412759	0.04801744298289659	921.6314290149616	996.6314290149616	996.6314290149616	1021.6314290149616	0.10638298094272614	0.08379888534545898	0.1066666692495346	0.017699114978313446	0.5	921	996	996	1021	1500
6.182849744307362	6.182842638992783	0	0	1	30	0.006495190528383289	0.0480764400095275	921.8730218390151	996.8730218390151	996.8730218390151	1021.8730218390151	0.10638298094272614	0.08379888534545898	0.11999999731779099	0.017699114978313446	0.5	921	996	996	1021	1500
6.199535786114243	6.199528680799665	0	0	1	30	0.0062900292595906805	0.042698292818173195	899.8495090904192	974.8495090904192	974.8495090904192	999.8495090904192	0.08510638028383255	0.08379888534545898	0.1066666692495346	0.017699114978313446	0.5	921	996	996	1021	1500
6.22314319379943	6.223136483224549	0	0	1	30	0.006067627457812106	0.04801744298289659	921.6314290149616	996.6314290149616	996.6314290149616	1021.6314290149616	0.10638298094272614	0.08379888534545898	0.1066666692495346	0.017699114978313446	0.5	921	996	996	1021	1500
6.232435761048272	6.232428655733694	0	0	1	30	0.005828594710927282	0.04834192672826811	922.9601899522579	997.9601899522579	997.9601899522579	1022.9601899522579	0.10638298094272614	0.08379888534545898	0.11999999731779099	0.02654867246747017	0.5	921	996	996	1021	1500
6.249482200200134	6.249475094885556	0	0	1	30	0.005573586191080457	0.048253431188321746	922.5978007161775	997.5978007161775	997.5978007161775	1022.5978007161775	0.10638298094272614	0.08379888534545898	0.1066666692495346	0.02654867246747017	0.5	921	996	996	1021	1500
6.266647061261629	6.266640350686748	0	0	1	30	0.005303300858899107	0.04834192672826811	922.9601899522579	997.9601899522579	997.9601899522579	1022.9601899522579	0.10638298094272614	0.08379888534545898	0.11999999731779099	0.02654867246747017	0.5	921	996	996	1021	1500
6.289512358313122	6.289505252998543	0	0	1	30	0.0050184795476914375	0.04973857345141932	928.6794582835621	1003.6794582835621	1003.6794582835621	1028.679458283562	0.10638298094272614	0.08938547223806381	0.11999999731779099	0.02654867246747017	0.5	921	996	996	1021	1500
6.3027270592089835	6.302719953894405	0	0	1	30	0.004719902932873782	0.051135222037215676	934.3987342423982	1009.3987342423982	1009.3987342423982	1034.3987342423982	0.10638298094272614	0.09497206658124924	0.11999999731779099	0.02654867246747017	0.5	921	996	996	1021	1500
6.316492421984634	6.316485316670056	0	0	1	30	0.00440838939219355	0.051135222037215676	934.3987342423982	1009.3987342423982	1009.3987342423982	1034.3987342423982	0.10638298094272614	0.09497206658124924	0.11999999731779099	0.02654867246747017	0.5	921	996	996	1021	1500
6.332504248386009	6.332497932550828	0	0	1	30	0.004084792762612705	0.05291535152688315	941.6883645025865	1016.6883645025865	1016.6883645025865	1041.6883645025864	0.10638298094272614	0.10055866092443466	0.13333334028720856	0.03539822995662689	0.5	921	996	996	1021	1500
6.355991260463071	6.355984155148493	0	0	1	30	0.0037500000000000025	0.05680009210872351	957.5963771852228	1032.5963771852228	1032.5963771852228	1057.5963771852228	0.10638298094272614	0.11173184216022491	0.14666666090488434	0.06194690242409706	0.5	921	996	996	1021	1500
6.369237540534833	6.3692304352202544	0	0	1	30	0.0034049287480466027	0.06407636099684555	987.3926982820825	1062.3926982820826	1062.3926982820826	1087.3926982820826	0.12765957415103912	0.11731843650341034	0.1599999964237213	0.07079645991325378	0.4166666567325592	922	997	997	1022	1500
6.3825371104659325	6.382530005151354	0	0	1	30	0.003050524823068503	0.06710564640683059	999.7976220359712	1074.7976220359712	1074.7976220359712	1099.7976220359712	0.12765957415103912	0.1284916251897812	0.1733333319425583	0.07079645991325378	0.5	921	996	996	1021	1500
6.399491970007677	6.399484864693099	0	0	1	30	0.002687759621589753	0.07586705591870269	1035.6755939870875	1110.6755939870875	1110.6755939870875	1135.6755939870875	0.1489361673593521	0.13966479897499084	0.18666666746139526	0.0796460211277008	0.4166666567325592	921	996	996	1021	1500
6.422967139893775	6.422960034579196	0	0	1	30	0.002317627457812106	0.09264220460062533	1104.3698278395607	1179.3698278395607	1179.3698278395607	1204.3698278395607	0.19148936867713928	0.15642458200454712	0.2133333384990692	0.10619468986988068	0.4166666567325592	921	996	996	1021	1500
6.432475235018149	6.432468129703571	0	0	1	30	0.0019411428382689055	0.09264220460062533	1104.3698278395607	1179.3698278395607	1179.3698278395607	1204.3698278395607	0.19148936867713928	0.15642458200454712	0.2133333384990692	0.10619468986988068	0.4166666567325592	921	996	996	1021	1500
6.449480226501638	6.44947351592676	0	0	1	30	0.0015593376811331942	0.09999870641305383	1134.4947027614555	1209.4947027614555	1209.4947027614555	1234.4947027614555	0.19148936867713928	0.17877094447612762	0.23999999463558197	0.12389380484819412	0.4166666567325592	921	996	996	1021	1500
6.466444559796159	6.466437849221277	0	0	1	30	0.0011732584878017302	0.10908460303525658	1171.7014494293758	1246.7014494293758	1246.7014494293758	1271.7014494293758	0.21276596188545227	0.18994413316249847	0.25333333015441895	0.13274335861206055	0.4166666567325592	921	996	996	1021	1500
6.489493805547276	6.489486700232698	0	0	1	30	0.0007839634745073992	0.11775752071214285	1207.217047316225	1282.217047316225	1282.217047316225	1307.217047316225	0.23404255509376526	0.20111732184886932	0.25333333015441895	0.14159291982650757	0.4166666567325592	921	996	996	1021	1500
6.502783901725607	6.502776796411029	0	0	1	30	0.0003925196718220764	0.1294495025751865	1255.0957130453887	1330.0957130453887	1330.0957130453887	1355.0957130453887	0.25531914830207825	0.2178770899772644	0.2800000011920929	0.1592920422554016	0.4166666567325592	921	996	996	1021	1500
6.516487685108249	6.5164805797936705	0	0	1	30	-2.871426524195212e-18	0.1393908555177109	1295.805553345026	1370.805553345026	1370.805553345026	1395.805553345026	0.27659574151039124	0.22905027866363525	0.2933333218097687	0.17699114978313446	0.4166666567325592	921	996	996	1021	1500
6.53248490614077	6.532477800826191	0	0	1	30	-0.00039251967182208215	0.15548753550666272	1361.721457899784	1436.721457899784	1436.721457899784	1461.721457899784	0.3191489279270172	0.24581006169319153	0.30666667222976685	0.18584071099758148	0.4166666567325592	921	996	996	1021	1500
6.555995997339455	6.555988892024876	0	0	1	30	-0.000783963474507405	0.17131953144583378	1426.5534812706892	1501.5534812706892	1501.5534812706892	1526.5534812706892	0.3404255211353302	0.2681564390659332	0.3466666638851166	0.22123894095420837	0.3333333432674408	921	996	996	1021	1500
6.569227672042363	6.569220566727784	0	0	1	30	-0.0011732584878017358	0.18478142032932743	1481.6799162485959	1556.6799162485959	1556.6799162485959	1581.6799162485959	0.3617021143436432	0.2849161922931671	0.3733333349227905	0.24778760969638824	0.4166666567325592	921	996	996	1021	1500
6.582694216866045	6.582687506291164	0	0	1	30	-0.0015593376811331998	0.2043986478764399	1562.0124630540213	1637.0124630540213	1637.0124630540213	1662.0124630540213	0.40425533056259155	0.3072625696659088	0.3866666555404663	0.2743362784385681	0.4166666567325592	921	996	996	1021	1500
6.599498285842859	6.599491180528281	0	0	1	30	-0.001941142838268911	0.21848001469025569	1619.6756601565971	1694.6756601565971	1694.6756601565971	1719.6756601565971	0.42553192377090454	0.3240223526954651	0.41333332657814026	0.3008849620819092	0.3333333432674408	921	996	996	1021	1500
6.62271845388355	6.622711743308669	0	0	1	30	-0.002317627457812111	0.22790140922002733	1658.2562707560119	1733.2562707560119	1733.2562707560119	1758.2562707560119	0.42553192377090454	0.3463687002658844	0.4266666769981384	0.32743361592292786	0.4166666567325592	921	996	996	1021	1500
6.6325064194543515	6.632499314139773	0	0	1	30	-0.002687759621589758	0.24691844331919266	1736.131025392094	1811.131025392094	1811.131025392094	1836.131025392094	0.4680851101875305	0.3631284832954407	0.4533333480358124	0.3451327383518219	0.4166666567325592	921	996	996	1021	1500
6.649466410612181	6.649459305297606	0	0	1	30	-0.003050524823068508	0.26331091065849876	1803.2581791465525	1878.2581791465525	1878.2581791465525	1903.2581791465525	0.4893617033958435	0.3854748606681824	0.47999998927116394	0.37168142199516296	0.4166666567325592	921	996	996	1021	1500
6.666432717605193	6.666426007030315	0	0	1	30	-0.003404928748046606	0.2720141300928276	1838.897862730129	1913.897862730129	1913.897862730129	1938.897862730129	0.4893617033958435	0.40223464369773865	0.4933333396911621	0.39823007583618164	0.4166666567325592	921	996	996	1021	1500
6.689463015850773	6.689455910536195	0	0	1	30	-0.003750000000000004	0.29973437988300944	1952.4122856209237	2027.4122856209237	2027.4122856209237	2052.4122856209237	0.5319148898124695	0.4357541799545288	0.5333333611488342	0.4336283206939697	0.4166666567325592	921	996	996	1021	1500
6.702815480901506	6.702808375586928	0	0	1	30	-0.004084792762612706	0.3131077804317517	2007.1763608680233	2082.176360868023	2082.176360868023	2107.176360868023	0.5531914830207825	0.4525139629840851	0.54666668176651	0.45132744312286377	0.4166666567325592	899	974	974	999	1500
6.716438342645901	6.716431237331323	0	0	1	30	-0.004408389392193551	0.3131077804317517	2007.1763608680233	2082.176360868023	2082.176360868023	2107.176360868023	0.5531914830207825	0.4525139629840851	0.54666668176651	0.45132744312286377	0.4166666567325592	921	996	996	1021	1500
6.7324750376483	6.732470695511614	0	0	1	30	-0.004719902932873782	0.32955923972579937	2074.5450866771484	2149.5450866771484	2149.5450866771484	2174.5450866771484	0.5744680762290955	0.4748603403568268	0.5733333230018616	0.4690265357494354	0.4166666567325592	922	997	997	1022	1500
6.756118366646074	6.756111261331496	0	0	1	30	-0.005018479547691437	0.36401456297674706	2215.639635389779	2290.639635389779	2290.639635389779	2315.639635389779	0.6382978558540344	0.5083798766136169	0.6133333444595337	0.5044247508049011	0.4166666567325592	922	997	997	1022	1500
6.769400568030427	6.769393462715849	0	0	1	30	-0.005303300858899106	0.3712723616706235	2245.360321041203	2320.360321041203	2320.360321041203	2345.360321041203	0.6382978558540344	0.5251396894454956	0.6266666650772095	0.5132743120193481	0.4166666567325592	922	997	997	1022	1500
6.782674085141405	6.782667374566527	0	0	1	30	-0.005573586191080455	0.37719250134662197	2269.603293014417	2344.603293014417	2344.603293014417	2369.603293014417	0.6382978558540344	0.5363128781318665	0.6399999856948853	0.5221238732337952	0.4166666567325592	928	1003	1003	1028	1500
6.799489601569487	6.7994824962549085	0	0	1	30	-0.00582859471092728	0.3849415408123207	2301.3356096264533	2376.3356096264533	2376.3356096264533	2401.3356096264533	0.6382978558540344	0.5474860072135925	0.6666666865348816	0.5309734344482422	0.4166666567325592	934	1009	1009	1034	1500
6.823155430730093	6.823149114894912	0	0	1	30	-0.006067627457812103	0.40538553080903394	2385.0537486629937	2460.0537486629937	2460.0537486629937	2485.0537486629937	0.6595744490623474	0.575419008731842	0.6933333277702332	0.5575221180915833	0.4166666567325592	934	1009	1009	1034	1500
6.8324633928271865	6.832456287512608	0	0	1	30	-0.006290029259590677	0.40538553080903394	2385.0537486629937	2460.0537486629937	2460.0537486629937	2485.0537486629937	0.6595744490623474	0.575419008731842	0.6933333277702332	0.5575221180915833	0.4166666567325592	941	1016	1016	1041	1500
6.849450621024232	6.849443515709654	0	0	1	30	-0.006495190528383286	0.4183164451466901	2438.0058428756956	2513.0058428756956	2513.0058428756956	2538.0058428756956	0.6808510422706604	0.5921787619590759	0.7066666483879089	0.5663716793060303	0.4166666567325592	957	1032	1032	1057	1500
6.866431928125795	6.866425217550917	0	0	1	30	-0.006682548931412756	0.4276788555239506	2476.3449133705776	2551.3449133705776	2551.3449133705776	2576.3449133705776	0.6808510422706604	0.6145251393318176	0.7333333492279053	0.5663716793060303	0.4166666567325592	987	1062	1062	1087	1483
6.889301962053672	6.8892948567390935	0	0	1	30	-0.006851590932319503	0.433491213421906	2500.146518962705	2575.146518962705	2575.146518962705	2600.146518962705	0.6808510422706604	0.6312848925590515	0.7333333492279053	0.5752212405204773	0.4166666567325592	999	1074	1074	1099	1500
6.902723901291392	6.902717190716514	0	0	1	30	-0.0070018531987290095	0.4421244200668504	2535.4995001737525	2610.4995001737525	2610.4995001737525	2635.4995001737525	0.7021276354789734	0.6368715167045593	0.746666669845581	0.5752212405204773	0.4166666567325592	1035	1110	1110	1135	1483
6.916508211572584	6.916501106258005	0	0	1	30	-0.007132923872213648	0.44683511954493227	2554.789814536498	2629.789814536498	2629.789814536498	2654.789814536498	0.7021276354789734	0.6480447053909302	0.7599999904632568	0.5752212405204773	0.5	1104	1179	1179	1204	1483
6.932599775393111	6.93259345955793	0	0	1	30	-0.007244443697168009	0.449628416716525	2566.22836645417	2641.22836645417	2641.22836645417	2666.22836645417	0.7021276354789734	0.659217894077301	0.7599999904632568	0.5752212405204773	0.5	1104	1179	1179	1204	1483
6.9559904709836715	6.9559837604087935	0	0	1	30	-0.007336107005503539	0.4596582644966851	2607.3005931139255	2682.3005931139255	2682.3005931139255	2707.3005931139255	0.7234042286872864	0.6703910827636719	0.7733333110809326	0.5752212405204773	0.5	1134	1209	1209	1234	1483
6.96926793549164	6.9692612249167585	0	0	1	30	-0.00740766255446353	0.4607406465493824	2611.732947619721	2686.732947619721	2686.732947619721	2711.732947619721	0.7234042286872864	0.6815642714500427	0.7733333110809326	0.5663716793060303	0.5	1171	1246	1246	1271	1483
6.98263421643183	6.982627111117251	0	0	1	30	-0.007458914215262048	0.4626285587862178	2619.4639482295615	2694.4639482295615	2694.4639482295615	2719.4639482295615	0.7234042286872864	0.6815642714500427	0.7866666913032532	0.5663716793060303	0.5	1207	1282	1282	1307	1483
6.99942723269708	6.999420127382502	0	0	1	30	-0.007489721510659303	0.46716225481666296	2638.029433474235	2713.029433474235	2713.029433474235	2738.029433474235	0.7234042286872864	0.6927374005317688	0.7866666913032532	0.5752212405204773	0.5	1255	1330	1330	1355	1483
7.02368753984404	7.023680434529462	0	0	1	30	-0.0075	0.4704763131595291	2651.6005023882717	2726.6005023882717	2726.6005023882717	2751.6005023882717	0.7234042286872864	0.6983240246772766	0.800000011920929	0.5752212405204773	0.5	1295	1370	1370	1395	1483
7.032423524117611	7.032416418803033	0	0	1	30	-0.007489721510659305	0.47896201486608625	2686.3494508766235	2761.3494508766235	2761.3494508766235	2786.3494508766235	0.7446808218955994	0.7039105892181396	0.800000011920929	0.5840708017349243	0.5	1361	1436	1436	1461	1483
7.0494593052976064	7.049452199983028	0	0	1	30	-0.007458914215262052	0.4823055717182019	2700.041316186037	2775.041316186037	2775.041316186037	2800.041316186037	0.7446808218955994	0.7094972133636475	0.8133333325386047	0.5840708017349243	0.5	1426	1501	1501	1526	1466
7.066451665110733	7.0664445597961585	0	0	1	30	-0.0074076625544635365	0.48370221285341763	2705.7605616347455	2780.7605616347455	2780.7605616347455	2805.7605616347455	0.7446808218955994	0.7150837779045105	0.8133333325386047	0.5840708017349243	0.5	1481	1556	1556	1581	1483
7.089461831631677	7.089454726317099	0	0	1	30	-0.007336107005503547	0.4850988688897946	2711.479868103709	2786.479868103709	2786.479868103709	2811.479868103709	0.7446808218955994	0.7206704020500183	0.8133333325386047	0.5840708017349243	0.5	1562	1637	1637	1662	1483
7.099501246390599	7.09949414107602	0	0	1	30	-0.0072444436971680175	0.4850988688897946	2711.479868103709	2786.479868103709	2786.479868103709	2811.479868103709	0.7446808218955994	0.7206704020500183	0.8133333325386047	0.5840708017349243	0.5	1619	1694	1694	1719	1466
7.117550719117048	7.117544008542167	0	0	1	30	-0.007132923872213658	0.4955904833317506	2754.4430292435186	2829.4430292435186	2829.4430292435186	2854.4430292435186	0.7659574747085571	0.7318435907363892	0.8266666531562805	0.5929203629493713	0.5	1658	1733	1733	1758	1483
7.1324770113467935	7.132469906032215	0	0	1	30	-0.007001853198729022	0.49698713936812755	2760.162335712482	2835.162335712482	2835.162335712482	2860.162335712482	0.7659574747085571	0.7318435907363892	0.8266666531562805	0.5929203629493713	0.5	1736	1811	1811	1836	1483
7.156153103739566	7.1561459984249876	0	0	1	30	-0.006851590932319517	0.49698713936812755	2760.162335712482	2835.162335712482	2835.162335712482	2860.162335712482	0.7659574747085571	0.7318435907363892	0.8266666531562805	0.5929203629493713	0.5	1803	1878	1878	1903	1483
7.1693942521952465	7.1693875416203685	0	0	1	30	-0.0066825489314127715	0.4955904833317506	2754.4430292435186	2829.4430292435186	2829.4430292435186	2854.4430292435186	0.7659574747085571	0.7262569665908813	0.8266666531562805	0.5929203629493713	0.5	1838	1913	1913	1938	1483
7.1828592180601305	7.182852112745552	0	0	1	30	-0.006495190528383305	0.4955904833317506	2754.4430292435186	2829.4430292435186	2829.4430292435186	2854.4430292435186	0.7659574747085571	0.7262569665908813	0.8266666531562805	0.5929203629493713	0.5	1952	2027	2027	2052	1483
7.199556707318276	7.199549996743398	0	0	1	30	-0.006290029259590696	0.49376157404398846	2746.953645710133	2821.953645710133	2821.953645710133	2846.953645710133	0.7659574747085571	0.7262569665908813	0.8266666531562805	0.5840708017349243	0.5	2007	2082	2082	2107	1483
7.2224401623959125	7.2224334518210345	0	0	1	30	-0.006067627457812124	0.4822265025859034	2699.7175280892743	2774.7175280892743	2774.7175280892743	2799.7175280892743	0.7659574747085571	0.7094972133636475	0.8133333325386047	0.5575221180915833	0.5	2007	2082	2082	2107	1483
7.236070918934281	7.236063813619703	0	0	1	30	-0.005828594710927302	0.4822265025859034	2699.7175280892743	2774.7175280892743	2774.7175280892743	2799.7175280892743	0.7659574747085571	0.7094972133636475	0.8133333325386047	0.5575221180915833	0.5	2074	2149	2149	2174	1483
7.2494569368594135	7.249449831544835	0	0	1	30	-0.005573586191080479	0.4736617044537468	2664.644679738093	2739.644679738093	2739.644679738093	2764.644679738093	0.7659574747085571	0.7039105892181396	0.800000011920929	0.5309734344482422	0.5	2215	2290	2290	2315	1483
7.266499033874588	7.26649192856001	0	0	1	30	-0.005303300858899131	0.46074020720776554	2611.7311485157998	2686.7311485157998	2686.7311485157998	2711.7311485157998	0.7659574747085571	0.6871508359909058	0.7866666913032532	0.4955752193927765	0.5	2245	2320	2320	2345	1483
7.289468542206556	7.289461436891978	0	0	1	30	-0.0050184795476914635	0.40702862893497693	2391.7822354887303	2466.7822354887303	2466.7822354887303	2491.7822354887303	0.7446808218955994	0.6145251393318176	0.7066666483879089	0.38053098320961	0.5	2269	2344	2344	2369	1483
7.302788243862292	7.302781138547713	0	0	1	30	-0.004719902932873809	0.3714893085291955	2246.248718427056	2321.248718427056	2321.248718427056	2346.248718427056	0.7234042286872864	0.5586591958999634	0.6399999856948853	0.3185840845108032	0.5	2301	2376	2376	2401	1483
7.316518474804752	7.316511369490174	0	0	1	30	-0.004408389392193576	0.33205584174412195	2084.7686719421795	2159.7686719421795	2159.7686719421795	2184.7686719421795	0.6808510422706604	0.49162012338638306	0.5866666436195374	0.2654867172241211	0.4166666567325592	2385	2460	2460	2485	1483
7.332530301206127	7.332523985370946	0	0	1	30	-0.00408479276261273	0.28710580075648684	1900.6982540978136	1975.6982540978136	1975.6982540978136	2000.6982540978136	0.6170212626457214	0.4134078323841095	0.5333333611488342	0.22123894095420837	0.4166666567325592	2385	2460	2460	2485	1483
7.3561108665917985	7.35610376127722	0	0	1	30	-0.003750000000000026	0.2525100789449911	1759.0287732797385	1834.0287732797385	1834.0287732797385	1859.0287732797385	0.5744680762290955	0.3463687002658844	0.47999998927116394	0.18584071099758148	0.4166666567325592	2438	2513	2513	2538	1483
7.369337804418322	7.3693306991037435	0	0	1	30	-0.0034049287480466253	0.20577245017332313	1567.6381834597582	1642.6381834597582	1642.6381834597582	1667.6381834597582	0.4680851101875305	0.2849161922931671	0.4399999976158142	0.1592920422554016	0.4166666567325592	2476	2551	2551	2576	1483
7.3824775047714155	7.382470399456837	0	0	1	30	-0.0030505248230685246	0.17298636550309032	1433.3791667351547	1508.3791667351547	1508.3791667351547	1533.3791667351547	0.42553192377090454	0.22346368432044983	0.3733333349227905	0.1150442510843277	0.4166666567325592	2500	2575	2575	2600	1483
7.399477364638823	7.399470259324245	0	0	1	30	-0.002687759621589774	0.15306394460981926	1351.7968531772099	1426.7968531772099	1426.7968531772099	1451.7968531772099	0.38297873735427856	0.1955307275056839	0.3466666638851166	0.09734513610601425	0.4166666567325592	2535	2610	2610	2635	1483
7.422826217821314	7.422819507246436	0	0	1	30	-0.002317627457812126	0.14148994625274058	1304.4013299049727	1379.4013299049727	1379.4013299049727	1404.4013299049727	0.3617021143436432	0.17877094447612762	0.3199999928474426	0.0796460211277008	0.4166666567325592	2554	2629	2629	2654	1500
7.432440497924656	7.432433392610077	0	0	1	30	-0.0019411428382689242	0.1308009145604474	1260.629745125032	1335.629745125032	1335.629745125032	1360.629745125032	0.3404255211353302	0.16201117634773254	0.2933333218097687	0.07079645991325378	0.3333333432674408	2566	2641	2641	2666	1500
7.449601411589164	7.4495947010142824	0	0	1	30	-0.0015593376811332115	0.1230231711932164	1228.7798860362211	1303.7798860362211	1303.7798860362211	1328.7798860362211	0.3191489279270172	0.15642458200454712	0.2666666805744171	0.06194690242409706	0.3333333432674408	2607	2682	2682	2707	1500
7.466437454481579	7.466430349167	0	0	1	30	-0.001173258487801746	0.11396677263410745	1191.69393393667	1266.69393393667	1266.69393393667	1291.69393393667	0.2978723347187042	0.14525139331817627	0.23999999463558197	0.05309734493494034	0.4166666567325592	2611	2686	2686	2711	1500
7.489455515796497	7.489448410481918	0	0	1	30	-0.0007839634745074134	0.10517586496408622	1155.6951670279332	1230.6951670279332	1230.6951670279332	1255.6951670279332	0.27659574151039124	0.1340782195329666	0.2266666740179062	0.044247787445783615	0.4166666567325592	2619	2694	2694	2719	1500
7.503085088115771	7.50307837754089	0	0	1	30	-0.00039251967182208893	0.0978405990163661	1125.6572529720193	1200.6572529720193	1200.6572529720193	1225.6572529720193	0.25531914830207825	0.1284916251897812	0.2133333384990692	0.03539822995662689	0.4166666567325592	2638	2713	2713	2738	1500
7.5164711060409	7.516464395466022	0	0	1	30	-8.039065796791711e-18	0.0978405990163661	1125.6572529720193	1200.6572529720193	1200.6572529720193	1225.6572529720193	0.25531914830207825	0.1284916251897812	0.2133333384990692	0.03539822995662689	0.4166666567325592	2651	2726	2726	2751	1500
7.53272609209672	7.532719776261539	0	0	1	30	0.00039251967182207294	0.09772260489716994	1125.174067053911	1200.174067053911	1200.174067053911	1225.174067053911	0.25531914830207825	0.1284916251897812	0.20000000298023224	0.03539822995662689	0.4166666567325592	2686	2761	2761	2786	1500
7.55611639294758	7.556109682372702	0	0	1	30	0.0007839634745073974	0.09570648725152807	1116.9180652950074	1191.9180652950074	1191.9180652950074	1216.9180652950074	0.25531914830207825	0.12290503084659576	0.1733333319425583	0.02654867246747017	0.3333333432674408	2700	2775	2775	2800	1500
7.56929398831176	7.569286882997181	0	0	1	30	0.00117325848780173	0.09038733894944982	1095.136152997997	1170.136152997997	1170.136152997997	1195.136152997997	0.23404255509376526	0.12290503084659576	0.1733333319425583	0.02654867246747017	0.4166666567325592	2705	2780	2780	2805	1500
7.582684743113273	7.582677637798694	0	0	1	30	0.0015593376811331957	0.09038733894944982	1095.136152997997	1170.136152997997	1170.136152997997	1195.136152997997	0.23404255509376526	0.12290503084659576	0.1733333319425583	0.02654867246747017	0.3333333432674408	2711	2786	2786	2811	1500
7.599475390940331	7.599468285625752	0	0	1	30	0.0019411428382689084	0.08890219477425634	1089.0544876005797	1164.0544876005797	1164.0544876005797	1189.0544876005797	0.23404255509376526	0.11731843650341034	0.1599999964237213	0.02654867246747017	0.3333333432674408	2711	2786	2786	2811	1500
7.622848717984144	7.622842007409263	0	0	1	30	0.0023176274578121103	0.08848921542300411	1087.3633371572018	1162.3633371572018	1162.3633371572018	1187.3633371572018	0.23404255509376526	0.11731843650341034	0.14666666090488434	0.017699114978313446	0.4166666567325592	2754	2829	2829	2854	1500
7.632466156005076	7.632459050690498	0	0	1	30	0.002687759621589759	0.08848921542300411	1087.3633371572018	1162.3633371572018	1162.3633371572018	1187.3633371572018	0.23404255509376526	0.11731843650341034	0.14666666090488434	0.017699114978313446	0.4166666567325592	2760	2835	2835	2860	1500
7.649438384093571	7.649431278778993	0	0	1	30	0.0030505248230685103	0.08848921542300411	1087.3633371572018	1162.3633371572018	1162.3633371572018	1187.3633371572018	0.23404255509376526	0.11731843650341034	0.14666666090488434	0.017699114978313446	0.4166666567325592	2760	2835	2835	2860	1500
7.666567718582176	7.666560613267597	0	0	1	30	0.0034049287480466114	0.08709256683720776	1081.6440611983658	1156.6440611983658	1156.6440611983658	1181.6440611983658	0.23404255509376526	0.11173184216022491	0.14666666090488434	0.017699114978313446	0.4166666567325592	2754	2829	2829	2854	1500
7.689471305384448	7.689464200069869	0	0	1	30	0.0037500000000000124	0.0813899377301599	1058.2917950050048	1133.2917950050048	1133.2917950050048	1158.2917950050048	0.21276596188545227	0.11173184216022491	0.11999999731779099	0.008849557489156723	0.4166666567325592	2754	2829	2829	2854	1500
7.7029836400131835	7.7029769294383055	0	0	1	30	0.004084792762612716	0.0813899377301599	1058.2917950050048	1133.2917950050048	1133.2917950050048	1158.2917950050048	0.21276596188545227	0.11173184216022491	0.11999999731779099	0.008849557489156723	0.4166666567325592	2746	2821	2821	2846	1500
7.7164896588067435	7.716482948231862	0	0	1	30	0.004408389392193564	0.0813899377301599	1058.2917950050048	1133.2917950050048	1133.2917950050048	1158.2917950050048	0.21276596188545227	0.11173184216022491	0.11999999731779099	0.008849557489156723	0.4166666567325592	2699	2774	2774	2799	1500
7.732522406412151	7.73251609057697	0	0	1	30	0.004719902932873797	0.0813899377301599	1058.2917950050048	1133.2917950050048	1133.2917950050048	1158.2917950050048	0.21276596188545227	0.11173184216022491	0.11999999731779099	0.008849557489156723	0.4166666567325592	2699	2774	2774	2799	1500
7.756172840724506	7.756166130149625	0	0	1	30	0.005018479547691453	0.07607078942808165	1036.5098827079944	1111.5098827079944	1111.5098827079944	1136.5098827079944	0.19148936867713928	0.11173184216022491	0.11999999731779099	0.008849557489156723	0.4166666567325592	2664	2739	2739	2764	1500
7.766548968446482	7.766542652611301	0	0	1	30	0.005303300858899124	0.07743793950056256	1042.1083622548038	1117.1083622548038	1117.1083622548038	1142.1083622548038	0.19148936867713928	0.11731843650341034	0.1066666692495346	0.008849557489156723	0.4166666567325592	2611	2686	2686	2711	1500
7.782747506725379	7.782740796150497	0	0	1	30	0.0055735861910804745	0.07743793950056256	1042.1083622548038	1117.1083622548038	1117.1083622548038	1142.1083622548038	0.19148936867713928	0.11731843650341034	0.1066666692495346	0.008849557489156723	0.4166666567325592	2391	2466	2466	2491	1500
7.799496706884064	7.799489996309186	0	0	1	30	0.0058285947109273	0.07743793950056256	1042.1083622548038	1117.1083622548038	1117.1083622548038	1142.1083622548038	0.19148936867713928	0.11731843650341034	0.1066666692495346	0.008849557489156723	0.4166666567325592	2246	2321	2321	2346	1500
7.822587005563857	7.822580294988976	0	0	1	30	0.006067627457812124	0.0772019512951374	1041.1419905535877	1116.1419905535877	1116.1419905535877	1141.1419905535877	0.19148936867713928	0.11731843650341034	0.1066666692495346	0.0	0.4166666567325592	2084	2159	2159	2184	1483
7.835853022620558	7.83584591730598	0	0	1	30	0.006290029259590699	0.07327944785356522	1025.0793389603496	1100.0793389603496	1100.0793389603496	1125.0793389603496	0.1702127605676651	0.12290503084659576	0.11999999731779099	0.0	0.4166666567325592	1900	1975	1975	2000	1483
7.849449436805134	7.849442331490556	0	0	1	30	0.006495190528383307	0.07327944785356522	1025.0793389603496	1100.0793389603496	1100.0793389603496	1125.0793389603496	0.1702127605676651	0.12290503084659576	0.1066666692495346	0.0	0.4166666567325592	1759	1834	1834	1859	1483
7.866627324276688	7.86662061370181	0	0	1	30	0.006682548931412777	0.07327944785356522	1025.0793389603496	1100.0793389603496	1100.0793389603496	1125.0793389603496	0.1702127605676651	0.12290503084659576	0.1066666692495346	0.0	0.4166666567325592	1567	1642	1642	1667	1483
7.8892747250144595	7.889268014439578	0	0	1	30	0.006851590932319523	0.07327944785356522	1025.0793389603496	1100.0793389603496	1100.0793389603496	1125.0793389603496	0.1702127605676651	0.12290503084659576	0.11999999731779099	0.0	0.4166666567325592	1433	1508	1508	1533	1483
7.902526136702306	7.902519031387728	0	0	1	30	0.007001853198729028	0.07467609643936157	1030.7986149191856	1105.7986149191856	1105.7986149191856	1130.7986149191856	0.1702127605676651	0.1284916251897812	0.11999999731779099	0.0	0.4166666567325592	1351	1426	1426	1451	1483
7.916471500780599	7.91646439546602	0	0	1	30	0.007132923872213665	0.07327944785356522	1025.0793389603496	1100.0793389603496	1100.0793389603496	1125.0793389603496	0.1702127605676651	0.12290503084659576	0.1066666692495346	0.0	0.4166666567325592	1304	1379	1379	1404	1483
7.932474642908602	7.93246793233372	0	0	1	30	0.0072444436971680235	0.07327944785356522	1025.0793389603496	1100.0793389603496	1100.0793389603496	1125.0793389603496	0.1702127605676651	0.12290503084659576	0.11999999731779099	0.0	0.4166666567325592	1260	1335	1335	1360	1466
7.949459502667455	7.949452397352877	0	0	1	30	0.007336107005503552	0.07327944785356522	1025.0793389603496	1100.0793389603496	1100.0793389603496	1125.0793389603496	0.1702127605676651	0.12290503084659576	0.1066666692495346	0.0	0.4166666567325592	1228	1303	1303	1328	1466
7.969280961901699	7.969273856587121	0	0	1	30	0.007407662554463541	0.07188279926776886	1019.3600630015135	1094.3600630015135	1094.3600630015135	1119.3600630015135	0.1702127605676651	0.11731843650341034	0.1066666692495346	0.0	0.4166666567325592	1191	1266	1266	1291	1483
7.98267290092231	7.982665795607732	0	0	1	30	0.007458914215262055	0.07188279926776886	1019.3600630015135	1094.3600630015135	1094.3600630015135	1119.3600630015135	0.1702127605676651	0.11731843650341034	0.1066666692495346	0.0	0.4166666567325592	1155	1230	1230	1255	1483
7.999693681993751	7.9996865766791725	0	0	1	30	0.007489721510659307	0.07188279926776886	1019.3600630015135	1094.3600630015135	1094.3600630015135	1119.3600630015135	0.1702127605676651	0.11731843650341034	0.1066666692495346	0.0	0.4166666567325592	1125	1200	1200	1225	1483
8.022616216301564	8.02260911098699	0	0	1	30	0.0075	0.07188279926776886	1019.3600630015135	1094.3600630015135	1094.3600630015135	1119.3600630015135	0.1702127605676651	0.11731843650341034	0.1066666692495346	0.0	0.4166666567325592	1125	1200	1200	1225	1483
8.03620749887006	8.036200788295178	0	0	1	30	0.007489721510659301	0.07188279926776886	1019.3600630015135	1094.3600630015135	1094.3600630015135	1119.3600630015135	0.1702127605676651	0.11731843650341034	0.1066666692495346	0.0	0.4166666567325592	1125	1200	1200	1225	1483
8.049509437239347	8.04950272666447	0	0	1	30	0.007458914215262044	0.07188279926776886	1019.3600630015135	1094.3600630015135	1094.3600630015135	1119.3600630015135	0.1702127605676651	0.11731843650341034	0.09333333373069763	0.0	0.4166666567325592	1116	1191	1191	1216	1466
8.066424822811218	8.06641811223634	0	0	1	30	0.007407662554463523	0.06397684346972402	986.9851740085198	1061.9851740085198	1061.9851740085198	1086.9851740085198	0.1489361673593521	0.10614524781703949	0.09333333373069763	0.008849557489156723	0.4166666567325592	1095	1170	1170	1195	1483
8.089244330057653	8.089237224743075	0	0	1	30	0.007336107005503528	0.05981639810477914	969.9481502390706	1044.9481502390706	1044.9481502390706	1069.9481502390706	0.1489361673593521	0.08938547223806381	0.1066666692495346	0.008849557489156723	0.4166666567325592	1095	1170	1170	1195	1466
8.102638637516456	8.102631926941578	0	0	1	30	0.007244443697167994	0.06513554640685738	991.730062536081	1066.730062536081	1066.730062536081	1091.730062536081	0.1702127605676651	0.08938547223806381	0.1066666692495346	0.008849557489156723	0.4166666567325592	1089	1164	1164	1189	1466
8.116502685216801	8.116495579902223	0	0	1	30	0.00713292387221363	0.06513554640685738	991.730062536081	1066.730062536081	1066.730062536081	1091.730062536081	0.1702127605676651	0.08938547223806381	0.1066666692495346	0.008849557489156723	0.4166666567325592	1087	1162	1162	1187	1483
8.133071489333147	8.133064778758266	0	0	1	30	0.007001853198728986	0.06828282590307141	1004.6181720730774	1079.6181720730774	1079.6181720730774	1104.6181720730774	0.1702127605676651	0.10055866092443466	0.13333334028720856	0.017699114978313446	0.4166666567325592	1087	1162	1162	1187	1483
8.156988372942173	8.156981662367295	0	0	1	30	0.006851590932319475	0.07113511820568272	1016.2983090522707	1091.2983090522707	1091.2983090522707	1116.2983090522707	0.1702127605676651	0.11173184216022491	0.14666666090488434	0.017699114978313446	0.4166666567325592	1087	1162	1162	1187	1483
8.166496862806245	8.166490152231367	0	0	1	30	0.006682548931412723	0.07974904234529333	1051.5723284039761	1126.5723284039761	1126.5723284039761	1151.5723284039761	0.19148936867713928	0.12290503084659576	0.1733333319425583	0.02654867246747017	0.4166666567325592	1081	1156	1156	1181	1483
8.1831268515759	8.183120141001021	0	0	1	30	0.006495190528383249	0.08987760173931586	1093.0487791224984	1168.0487791224984	1168.0487791224984	1193.0487791224984	0.21276596188545227	0.13966479897499084	0.20000000298023224	0.03539822995662689	0.3333333432674408	1058	1133	1133	1158	1483
8.199485654172499	8.19947854885792	0	0	1	30	0.006290029259590635	0.10152080756362121	1140.727706973029	1215.727706973029	1215.727706973029	1240.727706973029	0.23404255509376526	0.16201117634773254	0.2266666740179062	0.044247787445783615	0.3333333432674408	1058	1133	1133	1158	1483
8.216772095061216	8.216765384486335	0	0	1	30	0.0060676274578120555	0.12055827243918427	1218.6861256384595	1293.6861256384595	1293.6861256384595	1318.6861256384595	0.27659574151039124	0.18994413316249847	0.25333333015441895	0.06194690242409706	0.3333333432674408	1058	1133	1133	1158	1483
8.235522625492685	8.235515914917807	0	0	1	30	0.005828594710927226	0.14623406094787395	1323.828479581544	1398.828479581544	1398.828479581544	1423.828479581544	0.3191489279270172	0.23463687300682068	0.3199999928474426	0.09734513610601425	0.4166666567325592	1058	1133	1133	1158	1483
8.249532332141879	8.249526016306698	0	0	1	30	0.0055735861910803965	0.16540880418149068	1402.3490531232042	1477.3490531232042	1477.3490531232042	1502.3490531232042	0.3617021143436432	0.2569832503795624	0.3466666638851166	0.12389380484819412	0.4166666567325592	1036	1111	1111	1136	1483
8.266503770750973	8.266497454915791	0	0	1	30	0.005303300858899042	0.18011985657489404	1462.590812674191	1537.590812674191	1537.590812674191	1562.590812674191	0.38297873735427856	0.2793295979499817	0.3866666555404663	0.1504424810409546	0.4166666567325592	1042	1117	1117	1142	1483
8.288844458742794	8.288838142907613	0	0	1	30	0.005018479547691366	0.1961685602358133	1528.3102541656554	1603.3102541656554	1603.3102541656554	1628.3102541656554	0.40425533056259155	0.3072625696659088	0.41333332657814026	0.17699114978313446	0.4166666567325592	1042	1117	1117	1142	1483
8.302099817827632	8.30209310725275	0	0	1	30	0.004719902932873706	0.21691694441754206	1613.2748873898347	1688.2748873898347	1688.2748873898347	1713.2748873898347	0.44680851697921753	0.33519554138183594	0.4399999976158142	0.1946902722120285	0.4166666567325592	1042	1117	1117	1142	1483
8.316713476215948	8.31670637090137	0	0	1	30	0.004408389392193469	0.24285625627698448	1719.4963694542514	1794.4963694542514	1794.4963694542514	1819.4963694542514	0.5106382966041565	0.35754188895225525	0.46666666865348816	0.22123894095420837	0.4166666567325592	1041	1116	1116	1141	1483
8.33268424968865	8.332677539113769	0	0	1	30	0.004084792762612619	0.25851126129076896	1783.6036149856989	1858.6036149856989	1858.6036149856989	1883.6036149856989	0.5319148898124695	0.37988826632499695	0.4933333396911621	0.24778760969638824	0.4166666567325592	1025	1100	1100	1125	1483
8.355551520438635	8.355544415124056	0	0	1	30	0.0037499999999999114	0.28435462445987714	1889.4321871631969	1964.4321871631969	1964.4321871631969	1989.4321871631969	0.5531914830207825	0.42458099126815796	0.54666668176651	0.29203540086746216	0.4166666567325592	1025	1100	1100	1125	1483
8.36875240544504	8.368745694870162	0	0	1	30	0.0034049287480465078	0.2917599081175517	1919.7568237413743	1994.7568237413743	1994.7568237413743	2019.7568237413743	0.5531914830207825	0.44134077429771423	0.5733333230018616	0.3008849620819092	0.4166666567325592	1025	1100	1100	1125	1483
8.382596321420749	8.382589610845868	0	0	1	30	0.003050524823068404	0.3072572027291871	1983.2182451760211	2058.218245176021	2058.218245176021	2083.218245176021	0.5744680762290955	0.4581005573272705	0.6000000238418579	0.32743361592292786	0.4166666567325592	1025	1100	1100	1125	1483
8.39964236583291	8.399635655258033	0	0	1	30	0.0026877596215896505	0.3231084792399477	2048.129222487586	2123.129222487586	2123.129222487586	2148.129222487586	0.5957446694374084	0.4748603403568268	0.6266666650772095	0.3539822995662689	0.4166666567325592	1030	1105	1105	1130	1483
8.42215831825099	8.422151212936411	0	0	1	30	0.002317627457812	0.3380260212838122	2109.216557157211	2184.216557157211	2184.216557157211	2209.216557157211	0.6170212626457214	0.4972067177295685	0.6399999856948853	0.37168142199516296	0.4166666567325592	1025	1100	1100	1125	1483
8.435507230644433	8.435500520069555	0	0	1	30	0.0019411428382687965	0.35156619245499643	2164.6635581032106	2239.6635581032106	2239.6635581032106	2264.6635581032106	0.6382978558540344	0.5083798766136169	0.6666666865348816	0.389380544424057	0.4166666567325592	1025	1100	1100	1125	1483
8.449594306274587	8.449587595699706	0	0	1	30	0.001559337681133082	0.35855849992912425	2193.297057209764	2268.297057209764	2268.297057209764	2293.297057209764	0.6382978558540344	0.5251396894454956	0.6800000071525574	0.39823007583618164	0.4166666567325592	1025	1100	1100	1125	1483
8.466642324385244	8.466635613810363	0	0	1	30	0.0011732584878016152	0.3671437184191735	2228.453526926515	2303.453526926515	2303.453526926515	2328.453526926515	0.6382978558540344	0.5418994426727295	0.6933333277702332	0.4159291982650757	0.4166666567325592	1019	1094	1094	1119	1483
8.488838142907614	8.488831037593036	0	0	1	30	0.0007839634745072818	0.3914917308144865	2328.158637685322	2403.158637685322	2403.158637685322	2428.158637685322	0.6595744490623474	0.575419008731842	0.7333333492279053	0.45132744312286377	0.4166666567325592	1019	1094	1094	1119	1483
8.502151923467867	8.502145212892989	0	0	1	30	0.0003925196718219568	0.4055538149358249	2385.7428721622027	2460.7428721622027	2460.7428721622027	2485.7428721622027	0.6808510422706604	0.5977653861045837	0.746666669845581	0.4601770043373108	0.4166666567325592	1019	1094	1094	1119	1483
8.51670952881896	8.51670281824408	0	0	1	30	-1.2426921205886656e-16	0.4055538149358249	2385.7428721622027	2460.7428721622027	2460.7428721622027	2485.7428721622027	0.6808510422706604	0.5977653861045837	0.746666669845581	0.4601770043373108	0.4166666567325592	1019	1094	1094	1119	1483
8.532666881141903	8.532660170567025	0	0	1	30	-0.00039251967182220505	0.41995965098649	2444.7347707896765	2519.7347707896765	2519.7347707896765	2544.7347707896765	0.7021276354789734	0.6145251393318176	0.7599999904632568	0.47787609696388245	0.5	1019	1094	1094	1119	1483
8.555465072444605	8.555458361869723	0	0	1	30	-0.000783963474507529	0.43569373923768673	2509.165862178327	2584.165862178327	2584.165862178327	2609.165862178327	0.7021276354789734	0.6368715167045593	0.7866666913032532	0.5132743120193481	0.5	1019	1094	1094	1119	1483
8.56877766878576	8.568770563471185	0	0	1	30	-0.0011732584878018542	0.4437377736895485	2542.106183258701	2617.106183258701	2617.106183258701	2642.106183258701	0.7021276354789734	0.6480447053909302	0.800000011920929	0.5309734344482422	0.5	986	1061	1061	1086	1483
8.582670137744419	8.58266342716954	0	0	1	30	-0.0015593376811333186	0.4558222944441095	2591.592295748628	2666.592295748628	2666.592295748628	2691.592295748628	0.7234042286872864	0.6536312699317932	0.8133333325386047	0.5486725568771362	0.5	969	1044	1044	1069	1483
8.599616707752492	8.59960999717761	0	0	1	30	-0.00194114283826903	0.46227340768220504	2618.00960445863	2693.00960445863	2693.00960445863	2718.00960445863	0.7234042286872864	0.6648044586181641	0.8266666531562805	0.5575221180915833	0.5	991	1066	1066	1091	1483
8.622157923511288	8.62215081819671	0	0	1	30	-0.00231762745781223	0.47203858177218816	2657.9979923571104	2732.9979923571104	2732.9979923571104	2757.9979923571104	0.7234042286872864	0.6815642714500427	0.8399999737739563	0.5752212405204773	0.5	991	1066	1066	1091	1483
8.632483524551823	8.632476419237245	0	0	1	30	-0.002687759621589876	0.47203858177218816	2657.9979923571104	2732.9979923571104	2732.9979923571104	2757.9979923571104	0.7234042286872864	0.6815642714500427	0.8399999737739563	0.5752212405204773	0.5	1004	1079	1079	1104	1483
8.649638122381148	8.64963101706657	0	0	1	30	-0.003050524823068625	0.4838678279387212	2706.4387554090636	2781.4387554090636	2781.4387554090636	2806.4387554090636	0.7446808218955994	0.6927374005317688	0.8399999737739563	0.5929203629493713	0.5	1016	1091	1091	1116	1483
8.666527849872597	8.666520744558019	0	0	1	30	-0.0034049287480467233	0.48584423609891125	2714.5321468250413	2789.5321468250413	2789.5321468250413	2814.5321468250413	0.7446808218955994	0.6927374005317688	0.8533333539962769	0.5929203629493713	0.5	1051	1126	1126	1151	1483
8.688899327560925	8.688892616986044	0	0	1	30	-0.0037500000000001204	0.48584423609891125	2714.5321468250413	2789.5321468250413	2789.5321468250413	2814.5321468250413	0.7446808218955994	0.6927374005317688	0.8533333539962769	0.5929203629493713	0.5	1093	1168	1168	1193	1466
8.69945229866795	8.699445193353375	0	0	1	30	-0.004084792762612822	0.4877321425370411	2722.2631236891834	2797.2631236891834	2797.2631236891834	2822.2631236891834	0.7446808218955994	0.6927374005317688	0.8533333539962769	0.6017699241638184	0.5	1140	1215	1215	1240	1466
8.71662900192041	8.716621896605831	0	0	1	30	-0.004408389392193665	0.48912879857341807	2727.982430158147	2802.982430158147	2802.982430158147	2827.982430158147	0.7446808218955994	0.6983240246772766	0.8533333539962769	0.6017699241638184	0.5	1218	1293	1293	1318	1466
8.732559906683537	8.732553196108656	0	0	1	30	-0.004719902932873894	0.4911346964076557	2736.19658178935	2811.19658178935	2811.19658178935	2836.19658178935	0.7446808218955994	0.6983240246772766	0.8666666746139526	0.6017699241638184	0.5	1323	1398	1398	1423	1483
8.75559257336731	8.755585862792428	0	0	1	30	-0.005018479547691547	0.4930521013550351	2744.048355048869	2819.048355048869	2819.048355048869	2844.048355048869	0.7446808218955994	0.6983240246772766	0.8666666746139526	0.6106194853782654	0.5	1402	1477	1477	1502	1483
8.768762668677208	8.76875556336263	0	0	1	30	-0.005303300858899213	0.48973804037127877	2730.4772753203865	2805.4772753203865	2805.4772753203865	2830.4772753203865	0.7446808218955994	0.6927374005317688	0.8666666746139526	0.6017699241638184	0.5	1462	1537	1537	1562	1483
8.782610137310204	8.782603426735326	0	0	1	30	-0.005573586191080559	0.488341399236063	2724.758029871678	2799.758029871678	2799.758029871678	2824.758029871678	0.7446808218955994	0.6871508359909058	0.8666666746139526	0.6017699241638184	0.5	1528	1603	1603	1628	1483
8.799586312795686	8.799579602220804	0	0	1	30	-0.005828594710927379	0.48633550140182535	2716.543878240475	2791.543878240475	2791.543878240475	2816.543878240475	0.7446808218955994	0.6871508359909058	0.8533333539962769	0.6017699241638184	0.5	1613	1688	1688	1713	1483
8.822171344661047	8.822164239346469	0	0	1	30	-0.006067627457812198	0.48633550140182535	2716.543878240475	2791.543878240475	2791.543878240475	2816.543878240475	0.7446808218955994	0.6871508359909058	0.8533333539962769	0.6017699241638184	0.5	1719	1794	1794	1819	1483
8.835474861989134	8.835468151414252	0	0	1	30	-0.006290029259590766	0.48973804037127877	2730.4772753203865	2805.4772753203865	2805.4772753203865	2830.4772753203865	0.7446808218955994	0.6927374005317688	0.8666666746139526	0.6017699241638184	0.5	1783	1858	1858	1883	1483
8.849616806437417	8.849610095862536	0	0	1	30	-0.0064951905283833706	0.48973804037127877	2730.4772753203865	2805.4772753203865	2805.4772753203865	2830.4772753203865	0.7446808218955994	0.6927374005317688	0.8666666746139526	0.6017699241638184	0.5	1889	1964	1964	1989	1483
8.866540481542959	8.866534165707778	0	0	1	30	-0.006682548931412833	0.48973804037127877	2730.4772753203865	2805.4772753203865	2805.4772753203865	2830.4772753203865	0.7446808218955994	0.6927374005317688	0.8666666746139526	0.6017699241638184	0.5	1919	1994	1994	2019	1483
8.888862222029239	8.888855511454361	0	0	1	30	-0.006851590932319573	0.48642399428868366	2716.9062566121593	2791.9062566121593	2791.9062566121593	2816.9062566121593	0.7446808218955994	0.6871508359909058	0.8666666746139526	0.5929203629493713	0.5	1983	2058	2058	2083	1483
8.902092712513053	8.902086001938171	0	0	1	30	-0.007001853198729073	0.4844475949636955	2708.812901376333	2783.812901376333	2783.812901376333	2808.812901376333	0.7446808218955994	0.6871508359909058	0.8533333539962769	0.5929203629493713	0.5	2048	2123	2123	2148	1483
8.916624659783722	8.916617949208844	0	0	1	30	-0.007132923872213704	0.4844475949636955	2708.812901376333	2783.812901376333	2783.812901376333	2808.812901376333	0.7446808218955994	0.6871508359909058	0.8533333539962769	0.5929203629493713	0.5	2109	2184	2184	2209	1483
8.932560301423234	8.932553985588052	0	0	1	30	-0.0072444436971680565	0.4844475949636955	2708.812901376333	2783.812901376333	2783.812901376333	2808.812901376333	0.7446808218955994	0.6871508359909058	0.8533333539962769	0.5929203629493713	0.5	2164	2239	2239	2264	1483
8.95551086224966	8.955503756935082	0	0	1	30	-0.007336107005503578	0.4811630473903499	2695.3626790634826	2770.3626790634826	2770.3626790634826	2795.3626790634826	0.7446808218955994	0.6815642714500427	0.8533333539962769	0.5840708017349243	0.5	2193	2268	2268	2293	1483
8.968728326323415	8.968721615748537	0	0	1	30	-0.007407662554463561	0.47395599265014177	2665.8497899023305	2740.8497899023305	2740.8497899023305	2765.8497899023305	0.7234042286872864	0.6815642714500427	0.8533333539962769	0.5752212405204773	0.5	2228	2303	2303	2328	1483
8.982665006128336	8.982658690293155	0	0	1	30	-0.007458914215262068	0.47067143017563495	2652.399506569225	2727.399506569225	2727.399506569225	2752.399506569225	0.7234042286872864	0.6759776473045349	0.8533333539962769	0.5663716793060303	0.5	2328	2403	2403	2428	1483
8.99969683991134	8.999690524076163	0	0	1	30	-0.007489721510659314	0.4655284690065722	2631.339080581913	2706.339080581913	2706.339080581913	2731.339080581913	0.7234042286872864	0.6703910827636719	0.8399999737739563	0.5575221180915833	0.5	2385	2460	2460	2485	1483
9.022149633977616	9.022142528663037	0	0	1	30	-0.0075	0.45033556407180164	2569.1241348740277	2644.1241348740277	2644.1241348740277	2669.1241348740277	0.7234042286872864	0.6536312699317932	0.8266666531562805	0.5132743120193481	0.5	2385	2460	2460	2485	1483
9.032449971677426	9.032443261102548	0	0	1	30	-0.007489721510659294	0.45033556407180164	2569.1241348740277	2644.1241348740277	2644.1241348740277	2669.1241348740277	0.7234042286872864	0.6536312699317932	0.8266666531562805	0.5132743120193481	0.5	2444	2519	2519	2544	1500
9.049626674929886	9.049619569615308	0	0	1	30	-0.00745891421526203	0.4404331278827338	2528.573658679795	2603.573658679795	2603.573658679795	2628.573658679795	0.7234042286872864	0.6424580812454224	0.8133333325386047	0.48672565817832947	0.5	2509	2584	2584	2609	1500
9.066632061153076	9.066625350578194	0	0	1	30	-0.007407662554463503	0.41758048767185496	2434.992097016246	2509.992097016246	2509.992097016246	2534.992097016246	0.7021276354789734	0.6201117038726807	0.7866666913032532	0.44247788190841675	0.5	2542	2617	2617	2642	1500
9.08883261655183	9.088825905976952	0	0	1	30	-0.007336107005503502	0.3787172592530208	2275.8471766411203	2350.8471766411203	2350.8471766411203	2375.8471766411203	0.7021276354789734	0.5642458200454712	0.7200000286102295	0.3451327383518219	0.4166666567325592	2591	2666	2666	2691	1500
9.099457430284037	9.099450324969458	0	0	1	30	-0.007244443697167961	0.3550477170733224	2178.920401415255	2253.920401415255	2253.920401415255	2278.920401415255	0.6808510422706604	0.5307262539863586	0.6933333277702332	0.3008849620819092	0.4166666567325592	2618	2693	2693	2718	1500
9.116825977030096	9.116819266455218	0	0	1	30	-0.007132923872213591	0.33116147179870836	2081.106227015711	2156.106227015711	2156.106227015711	2181.106227015711	0.6595744490623474	0.49162012338638306	0.653333306312561	0.2654867172241211	0.4166666567325592	2657	2732	2732	2757	1500
9.132583196325765	9.132576091011186	0	0	1	30	-0.007001853198728941	0.3013071113024841	1958.8526207836724	2033.8526207836724	2033.8526207836724	2058.852620783672	0.6170212626457214	0.4525139629840851	0.6133333444595337	0.22123894095420837	0.4166666567325592	2657	2732	2732	2757	1500
9.155508493811467	9.155501388496889	0	0	1	30	-0.006851590932319425	0.27879708205044795	1866.6740509965844	1941.6740509965844	1941.6740509965844	1966.6740509965844	0.5957446694374084	0.4078212380409241	0.5733333230018616	0.1946902722120285	0.4166666567325592	2706	2781	2781	2806	1500
9.166429362317754	9.166422257003175	0	0	1	30	-0.006682548931412667	0.24204051617675826	1716.155913743825	1791.155913743825	1791.155913743825	1816.155913743825	0.5106382966041565	0.3631284832954407	0.5333333611488342	0.17699114978313446	0.4166666567325592	2714	2789	2789	2814	1500
9.182700927440923	9.182694216866045	0	0	1	30	-0.006495190528383187	0.20905619915959406	1581.0851355585378	1656.0851355585378	1656.0851355585378	1681.0851355585378	0.4893617033958435	0.2849161922931671	0.46666666865348816	0.13274335861206055	0.4166666567325592	2714	2789	2789	2814	1500
9.199656181722368	9.19964947114749	0	0	1	30	-0.006290029259590567	0.1891632813435037	1499.6236371016475	1574.6236371016475	1574.6236371016475	1599.6236371016475	0.44680851697921753	0.2569832503795624	0.4266666769981384	0.12389380484819412	0.4166666567325592	2722	2797	2797	2822	1500
9.222111738966532	9.222105028391654	0	0	1	30	-0.006067627457811982	0.17034252003758354	1422.5526195539046	1497.5526195539046	1497.5526195539046	1522.5526195539046	0.40425533056259155	0.23463687300682068	0.4000000059604645	0.10619468986988068	0.3333333432674408	2727	2802	2802	2827	1500
9.235477230427325	9.235470519852447	0	0	1	30	-0.005828594710927147	0.15678191030381528	1367.0219226941235	1442.0219226941235	1442.0219226941235	1467.0219226941235	0.38297873735427856	0.21229049563407898	0.36000001430511475	0.08849557489156723	0.3333333432674408	2736	2811	2811	2836	1500
9.249630227587176	9.249623517012294	0	0	1	30	-0.005573586191080312	0.147076540595926	1327.278433740317	1402.278433740317	1402.278433740317	1427.278433740317	0.3617021143436432	0.20111732184886932	0.3199999928474426	0.0796460211277008	0.3333333432674408	2744	2819	2819	2844	1500
9.266692851066686	9.266686140491805	0	0	1	30	-0.005303300858898952	0.13041938935255407	1259.0673993987089	1334.0673993987089	1334.0673993987089	1359.0673993987089	0.3191489279270172	0.18435753881931305	0.2933333218097687	0.06194690242409706	0.3333333432674408	2730	2805	2805	2830	1500
9.289289725123012	9.289282619808434	0	0	1	30	-0.005018479547691274	0.1176257449540153	1206.6774255866926	1281.6774255866926	1281.6774255866926	1306.6774255866926	0.2978723347187042	0.16201117634773254	0.23999999463558197	0.044247787445783615	0.3333333432674408	2724	2799	2799	2824	1500
9.299477167268975	9.299470061954397	0	0	1	30	-0.004719902932873609	0.1176257449540153	1206.6774255866926	1281.6774255866926	1281.6774255866926	1306.6774255866926	0.2978723347187042	0.16201117634773254	0.23999999463558197	0.044247787445783615	0.3333333432674408	2716	2791	2791	2816	1500
9.316741502734558	9.31673518689938	0	0	1	30	-0.004408389392193368	0.11014298652213583	1176.0355298081463	1251.0355298081463	1251.0355298081463	1276.0355298081463	0.27659574151039124	0.15642458200454712	0.2133333384990692	0.03539822995662689	0.3333333432674408	2716	2791	2791	2816	1500
9.332557932985043	9.332551222410162	0	0	1	30	-0.004084792762612514	0.10179455281007255	1141.848693757247	1216.848693757247	1216.848693757247	1241.848693757247	0.25531914830207825	0.14525139331817627	0.18666666746139526	0.03539822995662689	0.3333333432674408	2730	2805	2805	2830	1500
9.35601060270831	9.356003892133431	0	0	1	30	-0.0037499999999998025	0.09273815823999126	1104.7627579927644	1179.7627579927644	1179.7627579927644	1204.7627579927644	0.23404255509376526	0.1340782195329666	0.1599999964237213	0.017699114978313446	0.3333333432674408	2730	2805	2805	2830	1500
9.366463309931849	9.36645620461727	0	0	1	30	-0.003404928748046396	0.09128251259459683	1098.801889074874	1173.801889074874	1173.801889074874	1198.801889074874	0.23404255509376526	0.1284916251897812	0.14666666090488434	0.017699114978313446	0.3333333432674408	2730	2805	2805	2830	1500
9.38265987451225	9.382653163937372	0	0	1	30	-0.003050524823068289	0.09128251259459683	1098.801889074874	1173.801889074874	1173.801889074874	1198.801889074874	0.23404255509376526	0.1284916251897812	0.14666666090488434	0.017699114978313446	0.3333333432674408	2716	2791	2791	2816	1500
9.399660523859055	9.399653813284177	0	0	1	30	-0.002687759621589533	0.09092853033590985	1097.3523317255508	1172.3523317255508	1172.3523317255508	1197.3523317255508	0.23404255509376526	0.1284916251897812	0.13333334028720856	0.008849557489156723	0.3333333432674408	2708	2783	2783	2808	1500
9.422804112398182	9.422797401823304	0	0	1	30	-0.0023176274578118805	0.08421273344803525	1069.8511434697043	1144.8511434697043	1144.8511434697043	1169.8511434697043	0.21276596188545227	0.12290503084659576	0.13333334028720856	0.008849557489156723	0.3333333432674408	2708	2783	2783	2808	1500
9.432603130680551	9.432596420105673	0	0	1	30	-0.0019411428382686748	0.08421273344803525	1069.8511434697043	1144.8511434697043	1144.8511434697043	1169.8511434697043	0.21276596188545227	0.12290503084659576	0.13333334028720856	0.008849557489156723	0.3333333432674408	2708	2783	2783	2808	1500
9.449559569181094	9.449552463866516	0	0	1	30	-0.0015593376811329591	0.08421273344803525	1069.8511434697043	1144.8511434697043	1144.8511434697043	1169.8511434697043	0.21276596188545227	0.12290503084659576	0.13333334028720856	0.008849557489156723	0.3333333432674408	2695	2770	2770	2795	1500
9.46667587725964	9.466669166684758	0	0	1	30	-0.0011732584878014912	0.08421273344803525	1069.8511434697043	1144.8511434697043	1144.8511434697043	1169.8511434697043	0.21276596188545227	0.12290503084659576	0.13333334028720856	0.008849557489156723	0.3333333432674408	2665	2740	2740	2765	1500
9.489303146272771	9.48929643569789	0	0	1	30	-0.0007839634745071568	0.07357443311858845	1026.2873036206197	1101.2873036206197	1101.2873036206197	1126.2873036206197	0.1702127605676651	0.12290503084659576	0.13333334028720856	0.008849557489156723	0.3333333432674408	2652	2727	2727	2752	1500
9.4995012463906	9.499494141076022	0	0	1	30	-0.0003925196718218313	0.07357443311858845	1026.2873036206197	1101.2873036206197	1101.2873036206197	1126.2873036206197	0.1702127605676651	0.12290503084659576	0.13333334028720856	0.008849557489156723	0.3333333432674408	2631	2706	2706	2731	1500
9.516604528059084	9.516597817484206	0	0	1	30	2.499161517667739e-16	0.07357443311858845	1026.2873036206197	1101.2873036206197	1101.2873036206197	1126.2873036206197	0.1702127605676651	0.12290503084659576	0.13333334028720856	0.008849557489156723	0.3333333432674408	2569	2644	2644	2669	1500
9.532459248060349	9.53245214274577	0	0	1	30	0.00039251967182233054	0.07859859988093376	1046.8612665124238	1121.8612665124238	1121.8612665124238	1146.8612665124238	0.19148936867713928	0.12290503084659576	0.13333334028720856	0.0	0.3333333432674408	2569	2644	2644	2669	1500
9.555975865614819	9.55596876030024	0	0	1	30	0.0007839634745076539	0.07859859988093376	1046.8612665124238	1121.8612665124238	1121.8612665124238	1146.8612665124238	0.19148936867713928	0.12290503084659576	0.13333334028720856	0.0	0.3333333432674408	2528	2603	2603	2628	1500
9.566460152014258	9.56645304669968	0	0	1	30	0.0011732584878019847	0.07467609643936157	1030.7986149191856	1105.7986149191856	1105.7986149191856	1130.7986149191856	0.1702127605676651	0.1284916251897812	0.13333334028720856	0.0	0.3333333432674408	2434	2509	2509	2534	1500
9.582735664534415	9.582729348699234	0	0	1	30	0.001559337681133448	0.07327944785356522	1025.0793389603496	1100.0793389603496	1100.0793389603496	1125.0793389603496	0.1702127605676651	0.12290503084659576	0.13333334028720856	0.0	0.3333333432674408	2275	2350	2350	2375	1483
9.59965223432538	9.599645129010801	0	0	1	30	0.0019411428382691577	0.07467609643936157	1030.7986149191856	1105.7986149191856	1105.7986149191856	1130.7986149191856	0.1702127605676651	0.1284916251897812	0.13333334028720856	0.0	0.3333333432674408	2178	2253	2253	2278	1483
9.622617400520664	9.622610689945782	0	0	1	30	0.0023176274578123562	0.07327944785356522	1025.0793389603496	1100.0793389603496	1100.0793389603496	1125.0793389603496	0.1702127605676651	0.12290503084659576	0.13333334028720856	0.0	0.3333333432674408	2081	2156	2156	2181	1483
9.632482735072426	9.632475629757847	0	0	1	30	0.0026877596215899996	0.07327944785356522	1025.0793389603496	1100.0793389603496	1100.0793389603496	1125.0793389603496	0.1702127605676651	0.12290503084659576	0.13333334028720856	0.0	0.3333333432674408	1958	2033	2033	2058	1483
9.649591543096694	9.649584832521816	0	0	1	30	0.0030505248230687457	0.07327944785356522	1025.0793389603496	1100.0793389603496	1100.0793389603496	1125.0793389603496	0.1702127605676651	0.12290503084659576	0.13333334028720856	0.0	0.3333333432674408	1866	1941	1941	1966	1483
9.666469428397178	9.6664623230826	0	0	1	30	0.0034049287480468413	0.07327944785356522	1025.0793389603496	1100.0793389603496	1100.0793389603496	1125.0793389603496	0.1702127605676651	0.12290503084659576	0.13333334028720856	0.0	0.3333333432674408	1716	1791	1791	1816	1483
9.689299198875784	9.689292488300902	0	0	1	30	0.0037500000000002353	0.07327944785356522	1025.0793389603496	1100.0793389603496	1100.0793389603496	1125.0793389603496	0.1702127605676651	0.12290503084659576	0.13333334028720856	0.0	0.3333333432674408	1581	1656	1656	1681	1483
9.699472825132286	9.699465719817711	0	0	1	30	0.004084792762612933	0.07327944785356522	1025.0793389603496	1100.0793389603496	1100.0793389603496	1125.0793389603496	0.1702127605676651	0.12290503084659576	0.11999999731779099	0.0	0.3333333432674408	1499	1574	1574	1599	1483
9.716653475781733	9.716646765206855	0	0	1	30	0.004408389392193772	0.07327944785356522	1025.0793389603496	1100.0793389603496	1100.0793389603496	1125.0793389603496	0.1702127605676651	0.12290503084659576	0.11999999731779099	0.0	0.3333333432674408	1422	1497	1497	1522	1466
9.732573327833293	9.732566617258415	0	0	1	30	0.0047199029328739974	0.06796029955148697	1003.2974266633391	1078.2974266633391	1078.2974266633391	1103.2974266633391	0.1489361673593521	0.12290503084659576	0.11999999731779099	0.0	0.3333333432674408	1367	1442	1442	1467	1466
9.756039418706319	9.75603231339174	0	0	1	30	0.005018479547691645	0.06796029955148697	1003.2974266633391	1078.2974266633391	1078.2974266633391	1103.2974266633391	0.1489361673593521	0.12290503084659576	0.11999999731779099	0.0	0.3333333432674408	1327	1402	1402	1427	1466
9.766462125712753	9.766455020398174	0	0	1	30	0.005303300858899306	0.06796029955148697	1003.2974266633391	1078.2974266633391	1078.2974266633391	1103.2974266633391	0.1489361673593521	0.12290503084659576	0.1066666692495346	0.0	0.3333333432674408	1259	1334	1334	1359	1466
9.78267290092231	9.78266619034743	0	0	1	30	0.005573586191080647	0.06819628775691212	1004.2637983645552	1079.2637983645552	1079.2637983645552	1104.2637983645552	0.1489361673593521	0.12290503084659576	0.1066666692495346	0.008849557489156723	0.3333333432674408	1206	1281	1281	1306	1466
9.79960131290424	9.79959499706906	0	0	1	30	0.005828594710927462	0.07211878747319402	1020.3264347027296	1095.3264347027296	1095.3264347027296	1120.3264347027296	0.1702127605676651	0.11731843650341034	0.1066666692495346	0.008849557489156723	0.3333333432674408	1206	1281	1281	1306	1466
9.822600426713613	9.822593321399038	0	0	1	30	0.006067627457812276	0.07211878747319402	1020.3264347027296	1095.3264347027296	1095.3264347027296	1120.3264347027296	0.1702127605676651	0.11731843650341034	0.1066666692495346	0.008849557489156723	0.3333333432674408	1176	1251	1251	1276	1466
9.832548656602121	9.832541551287543	0	0	1	30	0.006290029259590839	0.07211878747319402	1020.3264347027296	1095.3264347027296	1095.3264347027296	1120.3264347027296	0.1702127605676651	0.11731843650341034	0.1066666692495346	0.008849557489156723	0.3333333432674408	1141	1216	1216	1241	1466
9.849617990656512	9.849610885341933	0	0	1	30	0.0064951905283834365	0.07211878747319402	1020.3264347027296	1095.3264347027296	1095.3264347027296	1120.3264347027296	0.1702127605676651	0.11731843650341034	0.1066666692495346	0.008849557489156723	0.3333333432674408	1104	1179	1179	1204	1466
9.866418901715736	9.866411796401158	0	0	1	30	0.006682548931412893	0.07069264035759862	1014.4863622643663	1089.4863622643663	1089.4863622643663	1114.4863622643663	0.1702127605676651	0.11173184216022491	0.09333333373069763	0.008849557489156723	0.3333333432674408	1098	1173	1173	1198	1466
9.88934143602355	9.889334330708971	0	0	1	30	0.006851590932319628	0.06397684346972402	986.9851740085198	1061.9851740085198	1061.9851740085198	1086.9851740085198	0.1489361673593521	0.10614524781703949	0.09333333373069763	0.008849557489156723	0.3333333432674408	1098	1173	1173	1198	1466
9.899406903602593	9.899399798288014	0	0	1	30	0.0070018531987291206	0.06397684346972402	986.9851740085198	1061.9851740085198	1061.9851740085198	1086.9851740085198	0.1489361673593521	0.10614524781703949	0.09333333373069763	0.008849557489156723	0.3333333432674408	1097	1172	1172	1197	1466
9.916683475998841	9.91667716016366	0	0	1	30	0.007132923872213745	0.06424233020494821	988.0723421892629	1063.072342189263	1063.072342189263	1088.072342189263	0.1489361673593521	0.10614524781703949	0.1066666692495346	0.017699114978313446	0.3333333432674408	1069	1144	1144	1169	1466
9.932583196325762	9.932576880490585	0	0	1	30	0.007244443697168091	0.06569797581737548	994.0332109721526	1069.0332109721526	1069.0332109721526	1094.0332109721526	0.1489361673593521	0.11173184216022491	0.11999999731779099	0.017699114978313446	0.3333333432674408	1069	1144	1144	1169	1466
9.956018892241985	9.956012181667104	0	0	1	30	0.007336107005503606	0.07386941838361169	1027.4952682808898	1102.4952682808898	1102.4952682808898	1127.4952682808898	0.1702127605676651	0.12290503084659576	0.13333334028720856	0.017699114978313446	0.3333333432674408	1069	1144	1144	1169	1466
9.968717273611848	9.96871016829727	0	0	1	30	0.007407662554463582	0.07713469190012037	1040.866563330993	1115.866563330993	1115.866563330993	1140.866563330993	0.1702127605676651	0.1340782195329666	0.1599999964237213	0.02654867246747017	0.3333333432674408	1069	1144	1144	1169	1466
9.982639742787612	9.982633032212734	0	0	1	30	0.007458914215262083	0.0922284210298573	1102.6753841172656	1177.6753841172656	1177.6753841172656	1202.6753841172656	0.21276596188545227	0.1508379876613617	0.20000000298023224	0.02654867246747017	0.3333333432674408	1026	1101	1101	1126	1466
9.999703155746523	9.999696445171642	0	0	1	30	0.00748972151065932	0.10963324931200187	1173.9481559326478	1248.9481559326478	1248.9481559326478	1273.9481559326478	0.25531914830207825	0.1731843501329422	0.2266666740179062	0.044247787445783615	0.3333333432674408	1026	1101	1101	1126	1466
10.022654111312647	10.02264740073777	0	0	1	30	0.0075	0.13923349699527465	1295.1611701956497	1370.1611701956497	1370.1611701956497	1395.1611701956497	0.2978723347187042	0.23463687300682068	0.30666667222976685	0.0796460211277008	0.3333333432674408	1026	1101	1101	1126	1466
10.032502866797063	10.032495761482485	0	0	1	30	0.007489721510659287	0.1645045681614264	1398.646206621041	1473.646206621041	1473.646206621041	1498.646206621041	0.3617021143436432	0.2625698447227478	0.3466666638851166	0.09734513610601425	0.3333333432674408	1046	1121	1121	1146	1466
10.049600227370068	10.049593122055489	0	0	1	30	0.007458914215262016	0.1858236413657841	1485.9478113928858	1560.9478113928858	1560.9478113928858	1585.9478113928858	0.40425533056259155	0.29608938097953796	0.3733333349227905	0.1150442510843277	0.3333333432674408	1046	1121	1121	1146	1466
10.066583508170126	10.066577192334945	0	0	1	30	0.007407662554463482	0.20594233697582487	1568.3338699160029	1643.3338699160029	1643.3338699160029	1668.3338699160029	0.44680851697921753	0.31843575835227966	0.41333332657814026	0.14159291982650757	0.3333333432674408	1030	1105	1105	1130	1466
10.089271172357169	10.08926446178229	0	0	1	30	0.007336107005503474	0.22113557716650245	1630.5501884968276	1705.5501884968276	1705.5501884968276	1730.5501884968276	0.4680851101875305	0.3463687002658844	0.4399999976158142	0.1592920422554016	0.3333333432674408	1025	1100	1100	1125	1466
10.099474404091083	10.099467298776505	0	0	1	30	0.007244443697167927	0.25252225631326	1759.0786396027995	1834.0786396027995	1834.0786396027995	1859.0786396027995	0.5531914830207825	0.3743016719818115	0.46666666865348816	0.17699114978313446	0.3333333432674408	1030	1105	1105	1130	1466
10.116601370141495	10.116594659566614	0	0	1	30	0.00713292387221355	0.2692789245900151	1827.697196196112	1902.697196196112	1902.697196196112	1927.697196196112	0.5744680762290955	0.40223464369773865	0.4933333396911621	0.20353981852531433	0.3333333432674408	1025	1100	1100	1125	1466
10.132727671055516	10.132720565740938	0	0	1	30	0.007001853198728894	0.27926079387334246	1868.5729509113373	1943.5729509113373	1943.5729509113373	1968.5729509113373	0.5744680762290955	0.42458099126815796	0.5333333611488342	0.22123894095420837	0.3333333432674408	1025	1100	1100	1125	1466
10.156114813988786	10.156108498153605	0	0	1	30	0.00685159093231937	0.31171102509649806	2001.4566477701596	2076.4566477701596	2076.4566477701596	2101.4566477701596	0.6170212626457214	0.46368715167045593	0.5866666436195374	0.28318583965301514	0.3333333432674408	1025	1100	1100	1125	1466
10.166590416114854	10.166583705539976	0	0	1	30	0.006682548931412607	0.325821892661331	2059.2406504481505	2134.2406504481505	2134.2406504481505	2159.2406504481505	0.6382978558540344	0.4804469347000122	0.6133333444595337	0.3008849620819092	0.4166666567325592	1025	1100	1100	1125	1466
10.18266303242984	10.182656321854962	0	0	1	30	0.00649519052838312	0.3401880204888572	2118.0699439018704	2193.0699439018704	2193.0699439018704	2218.0699439018704	0.6595744490623474	0.49162012338638306	0.6399999856948853	0.32743361592292786	0.4166666567325592	1025	1100	1100	1125	1466
10.199645129010804	10.199638813175623	0	0	1	30	0.006290029259590495	0.3522339797151828	2167.398146933673	2242.398146933673	2242.398146933673	2267.398146933673	0.6808510422706604	0.5083798766136169	0.653333306312561	0.3362831771373749	0.4166666567325592	1025	1100	1100	1125	1466
10.222775296400172	10.22276858582529	0	0	1	30	0.006067627457811904	0.3713993147701289	2245.8801939836776	2320.8801939836776	2320.8801939836776	2345.8801939836776	0.7021276354789734	0.5307262539863586	0.6800000071525574	0.37168142199516296	0.4166666567325592	1025	1100	1100	1125	1466
10.23260431489965	10.232597604324768	0	0	1	30	0.005828594710927064	0.3713993147701289	2245.8801939836776	2320.8801939836776	2320.8801939836776	2345.8801939836776	0.7021276354789734	0.5307262539863586	0.6800000071525574	0.37168142199516296	0.4166666567325592	1003	1078	1078	1103	1466
10.249743123141023	10.249736412566145	0	0	1	30	0.005573586191080225	0.37849939669655486	2274.955029472392	2349.955029472392	2349.955029472392	2374.955029472392	0.7021276354789734	0.5418994426727295	0.6933333277702332	0.389380544424057	0.4166666567325592	1003	1078	1078	1103	1466
10.266431533386097	10.266424428071518	0	0	1	30	0.0053033008588988595	0.384320811358525	2298.79372251316	2373.79372251316	2373.79372251316	2398.79372251316	0.7021276354789734	0.5474860072135925	0.7066666483879089	0.40707963705062866	0.4166666567325592	1003	1078	1078	1103	1466
10.289811176265093	10.289804860429912	0	0	1	30	0.005018479547691176	0.3916568875893027	2328.8349546781947	2403.8349546781947	2403.8349546781947	2428.8349546781947	0.7021276354789734	0.5586591958999634	0.7200000286102295	0.4247787594795227	0.4166666567325592	1004	1079	1079	1104	1466
10.299491377898129	10.299484272583554	0	0	1	30	0.0047199029328735065	0.3916568875893027	2328.8349546781947	2403.8349546781947	2403.8349546781947	2428.8349546781947	0.7021276354789734	0.5586591958999634	0.7200000286102295	0.4247787594795227	0.4166666567325592	1020	1095	1095	1120	1466
10.317725983543301	10.31771966770812	0	0	1	30	0.00440838939219326	0.40141103936683464	2368.778206207188	2443.778206207188	2443.778206207188	2468.778206207188	0.7234042286872864	0.5698323845863342	0.746666669845581	0.44247788190841675	0.4166666567325592	1020	1095	1095	1120	1466
10.332624643994134	10.332617933419256	0	0	1	30	0.004084792762612402	0.41045802247207774	2405.8256020231584	2480.8256020231584	2480.8256020231584	2505.8256020231584	0.7234042286872864	0.575419008731842	0.7599999904632568	0.45132744312286377	0.4166666567325592	1020	1095	1095	1120	1466
10.356594817462497	10.356588896367013	0	0	1	30	0.003749999999999688	0.41353608021693944	2418.430248488367	2493.430248488367	2493.430248488367	2518.430248488367	0.7234042286872864	0.5810055732727051	0.7599999904632568	0.4601770043373108	0.4166666567325592	1020	1095	1095	1120	1466
10.366435283413235	10.366428178098657	0	0	1	30	0.003404928748046278	0.4150700021018672	2424.711658607146	2499.711658607146	2499.711658607146	2524.711658607146	0.7234042286872864	0.5810055732727051	0.7733333110809326	0.4601770043373108	0.4166666567325592	1014	1089	1089	1114	1466
10.38265040075948	10.3826440849243	0	0	1	30	0.0030505248230681685	0.4150700021018672	2424.711658607146	2499.711658607146	2499.711658607146	2524.711658607146	0.7234042286872864	0.5810055732727051	0.7733333110809326	0.4601770043373108	0.4166666567325592	986	1061	1061	1086	1466
10.399634865778633	10.399628155203755	0	0	1	30	0.00268775962158941	0.4181775674953574	2437.4371388934887	2512.4371388934887	2512.4371388934887	2537.4371388934887	0.7234042286872864	0.5865921974182129	0.7733333110809326	0.4690265357494354	0.4166666567325592	986	1061	1061	1086	1466
10.423561223140432	10.42355490730525	0	0	1	30	0.0023176274578117547	0.4256713468460558	2468.1241653345987	2543.1241653345987	2543.1241653345987	2568.1241653345987	0.7234042286872864	0.6033519506454468	0.7866666913032532	0.47787609696388245	0.5	988	1063	1063	1088	1466
10.432573130463446	10.432566814628265	0	0	1	30	0.0019411428382685471	0.43043083395578163	2487.6142650489255	2562.6142650489255	2562.6142650489255	2587.6142650489255	0.7234042286872864	0.6089385747909546	0.800000011920929	0.48672565817832947	0.5	994	1069	1069	1094	1466
10.449692991199278	10.4496858858847	0	0	1	30	0.0015593376811328297	0.43043083395578163	2487.6142650489255	2562.6142650489255	2562.6142650489255	2587.6142650489255	0.7234042286872864	0.6089385747909546	0.800000011920929	0.48672565817832947	0.5	1027	1102	1102	1127	1466
10.466587850306812	10.466581139731934	0	0	1	30	0.0011732584878013604	0.43043083395578163	2487.6142650489255	2562.6142650489255	2562.6142650489255	2587.6142650489255	0.7234042286872864	0.6089385747909546	0.800000011920929	0.48672565817832947	0.5	1040	1115	1115	1140	1466
10.489944993022977	10.489939071927493	0	0	1	30	0.0007839634745070253	0.43043083395578163	2487.6142650489255	2562.6142650489255	2562.6142650489255	2587.6142650489255	0.7234042286872864	0.6089385747909546	0.800000011920929	0.48672565817832947	0.5	1102	1177	1177	1202	1466
10.499595983918304	10.499589273343426	0	0	1	30	0.00039251967182169927	0.43205325126911687	2494.2580639470334	2569.2580639470334	2569.2580639470334	2594.2580639470334	0.7234042286872864	0.6089385747909546	0.8133333325386047	0.48672565817832947	0.5	1173	1248	1248	1273	1466
10.516467158643913	10.516460053329334	0	0	1	30	-3.8222442962243216e-16	0.4334498924043326	2499.977309395742	2574.977309395742	2574.977309395742	2599.977309395742	0.7234042286872864	0.6145251393318176	0.8133333325386047	0.48672565817832947	0.5	1295	1370	1370	1395	1466
10.532490432496552	10.532483327181973	0	0	1	30	-0.00039251967182246265	0.43524930318284527	2507.3458965337513	2582.3458965337513	2582.3458965337513	2607.3458965337513	0.7234042286872864	0.6145251393318176	0.8133333325386047	0.4955752193927765	0.5	1398	1473	1473	1498	1466
10.555680205580437	10.555673889745256	0	0	1	30	-0.0007839634745077855	0.4334498924043326	2499.977309395742	2574.977309395742	2574.977309395742	2599.977309395742	0.7234042286872864	0.6145251393318176	0.8133333325386047	0.48672565817832947	0.4166666567325592	1485	1560	1560	1585	1466
10.566511862914798	10.56650475760022	0	0	1	30	-0.0011732584878021155	0.4334498924043326	2499.977309395742	2574.977309395742	2574.977309395742	2599.977309395742	0.7234042286872864	0.6145251393318176	0.8133333325386047	0.48672565817832947	0.4166666567325592	1568	1643	1643	1668	1466
10.583595802338046	10.583589486502865	0	0	1	30	-0.0015593376811335773	0.43524930318284527	2507.3458965337513	2582.3458965337513	2582.3458965337513	2607.3458965337513	0.7234042286872864	0.6145251393318176	0.8133333325386047	0.4955752193927765	0.5	1630	1705	1705	1730	1466
10.599611576136407	10.599605260301226	0	0	1	30	-0.0019411428382692857	0.43664594431806103	2513.06514198246	2588.06514198246	2588.06514198246	2613.06514198246	0.7234042286872864	0.6201117038726807	0.8133333325386047	0.4955752193927765	0.4166666567325592	1759	1834	1834	1859	1466
10.622265292709354	10.622259371613874	0	0	1	30	-0.0023176274578124816	0.43664594431806103	2513.06514198246	2588.06514198246	2588.06514198246	2613.06514198246	0.7234042286872864	0.6201117038726807	0.8133333325386047	0.4955752193927765	0.5	1827	1902	1902	1927	1466
10.632598393804166	10.632592077968985	0	0	1	30	-0.002687759621590123	0.438042600354438	2518.7844484514235	2593.7844484514235	2593.7844484514235	2618.7844484514235	0.7234042286872864	0.6256983280181885	0.8133333325386047	0.4955752193927765	0.5	1868	1943	1943	1968	1466
10.649636543422353	10.649629832847475	0	0	1	30	-0.0030505248230688667	0.4396945161770227	2525.549043744908	2600.549043744908	2600.549043744908	2625.549043744908	0.7234042286872864	0.6256983280181885	0.8266666531562805	0.4955752193927765	0.5	2001	2076	2076	2101	1466
10.666523112996213	10.666516402421335	0	0	1	30	-0.003404928748046959	0.44123864620836084	2531.872256223238	2606.872256223238	2606.872256223238	2631.872256223238	0.7234042286872864	0.6312848925590515	0.8133333325386047	0.5044247508049011	0.5	2059	2134	2134	2159	1483
10.689933150832012	10.689926834996834	0	0	1	30	-0.0037500000000003494	0.4429200604408541	2538.7576475052974	2613.7576475052974	2613.7576475052974	2638.7576475052974	0.7234042286872864	0.6312848925590515	0.8266666531562805	0.5044247508049011	0.5	2118	2193	2193	2218	1483
10.69945269340765	10.699445588093072	0	0	1	30	-0.004084792762613043	0.4429200604408541	2538.7576475052974	2613.7576475052974	2613.7576475052974	2638.7576475052974	0.7234042286872864	0.6312848925590515	0.8266666531562805	0.5044247508049011	0.5	2167	2242	2242	2267	1483
10.71735650718525	10.717350586089767	0	0	1	30	-0.004408389392193879	0.4429200604408541	2538.7576475052974	2613.7576475052974	2613.7576475052974	2638.7576475052974	0.7234042286872864	0.6312848925590515	0.8266666531562805	0.5044247508049011	0.5	2245	2320	2320	2345	1483
10.743172878224776	10.743166562389595	0	0	1	30	-0.0047199029328741	0.4429200604408541	2538.7576475052974	2613.7576475052974	2613.7576475052974	2638.7576475052974	0.7234042286872864	0.6312848925590515	0.8266666531562805	0.5044247508049011	0.5	2245	2320	2320	2345	1483
10.750593195082335	10.750586089767756	0	0	1	30	-0.005018479547691743	0.44109115731223847	2531.2682891936165	2606.2682891936165	2606.2682891936165	2631.2682891936165	0.7234042286872864	0.6312848925590515	0.8266666531562805	0.4955752193927765	0.5	2274	2349	2349	2374	1483
10.76876819503299	10.76876187919781	0	0	1	30	-0.0053033008588994	0.438042600354438	2518.7844484514235	2593.7844484514235	2593.7844484514235	2618.7844484514235	0.7234042286872864	0.6256983280181885	0.8133333325386047	0.4955752193927765	0.5	2298	2373	2373	2398	1483
10.782548163177498	10.78254105786292	0	0	1	30	-0.005573586191080736	0.43624318957592534	2511.415861313414	2586.415861313414	2586.415861313414	2611.415861313414	0.7234042286872864	0.6256983280181885	0.8133333325386047	0.48672565817832947	0.5	2328	2403	2403	2428	1483
10.799497891103162	10.79949118052828	0	0	1	30	-0.0058285947109275454	0.43304712276103574	2498.327967706441	2573.327967706441	2573.327967706441	2598.327967706441	0.7234042286872864	0.6201117038726807	0.8133333325386047	0.47787609696388245	0.5	2328	2403	2403	2428	1483
10.822164634086167	10.822158712990687	0	0	1	30	-0.006067627457812354	0.41520959200584784	2425.283279263947	2500.283279263947	2500.283279263947	2525.283279263947	0.7234042286872864	0.6089385747909546	0.7733333110809326	0.4247787594795227	0.5	2368	2443	2443	2468	1483
10.832534051233267	10.832527340658386	0	0	1	30	-0.006290029259590911	0.41520959200584784	2425.283279263947	2500.283279263947	2500.283279263947	2525.283279263947	0.7234042286872864	0.6089385747909546	0.7733333110809326	0.4247787594795227	0.5	2405	2480	2480	2505	1483
10.849610095862538	10.849603780027357	0	0	1	30	-0.006495190528383502	0.39888554121804454	2358.4362912878923	2433.4362912878923	2433.4362912878923	2458.4362912878923	0.7234042286872864	0.5865921974182129	0.7333333492279053	0.389380544424057	0.5	2418	2493	2493	2518	1483
10.866589034525909	10.86658232395103	0	0	1	30	-0.006682548931412953	0.3623727673028423	2208.916482105139	2283.916482105139	2283.916482105139	2308.916482105139	0.7021276354789734	0.5307262539863586	0.6800000071525574	0.3185840845108032	0.5	2424	2499	2499	2524	1483
10.888818800662374	10.888812090087493	0	0	1	30	-0.006851590932319682	0.340768125230408	2120.445472818521	2195.445472818521	2195.445472818521	2220.445472818521	0.6808510422706604	0.4972067177295685	0.653333306312561	0.28318583965301514	0.4166666567325592	2424	2499	2499	2524	1483
10.899551378332344	10.899544667757466	0	0	1	30	-0.007001853198729167	0.31737313431360725	2024.6429850142217	2099.6429850142217	2099.6429850142217	2124.6429850142217	0.6595744490623474	0.4525139629840851	0.6133333444595337	0.2566371560096741	0.4166666567325592	2437	2512	2512	2537	1483
10.916608080716376	10.916601370141494	0	0	1	30	-0.007132923872213786	0.2953747987914226	1934.5598010508754	2009.5598010508754	2009.5598010508754	2034.5598010508754	0.6382978558540344	0.4134078323841095	0.5866666436195374	0.22123894095420837	0.4166666567325592	2468	2543	2543	2568	1500
10.93254253813679	10.932535827561912	0	0	1	30	-0.007244443697168125	0.2750873718826117	1851.4827878592948	1926.4827878592948	1926.4827878592948	1951.4827878592948	0.6170212626457214	0.3743016719818115	0.5600000023841858	0.1946902722120285	0.4166666567325592	2487	2562	2562	2587	1500
10.955464677704907	10.955458361869725	0	0	1	30	-0.007336107005503633	0.2372393649249478	1696.4951993676614	1771.4951993676614	1771.4951993676614	1796.4951993676614	0.5319148898124695	0.3296089470386505	0.5199999809265137	0.16814158856868744	0.4166666567325592	2487	2562	2562	2587	1500
10.968731878980705	10.968725563145524	0	0	1	30	-0.007407662554463602	0.2002338376553361	1544.9575651986013	1619.9575651986013	1619.9575651986013	1644.9575651986013	0.4893617033958435	0.25139665603637695	0.4533333480358124	0.13274335861206055	0.4166666567325592	2487	2562	2562	2587	1500
10.982573426518218	10.98256671594334	0	0	1	30	-0.007458914215262096	0.1812360859901856	1467.1617721298098	1542.1617721298098	1542.1617721298098	1567.1617721298098	0.44680851697921753	0.22905027866363525	0.4266666769981384	0.1150442510843277	0.4166666567325592	2487	2562	2562	2587	1500
10.999657365941466	10.999650260626888	0	0	1	30	-0.007489721510659327	0.1619626322480957	1388.236979055952	1463.236979055952	1463.236979055952	1488.236979055952	0.40425533056259155	0.20111732184886932	0.4000000059604645	0.10619468986988068	0.4166666567325592	2494	2569	2569	2594	1500
11.021921869171422	11.021914763856843	0	0	1	30	-0.0075	0.14869700748264614	1333.914245641436	1408.914245641436	1408.914245641436	1433.914245641436	0.38297873735427856	0.17877094447612762	0.3733333349227905	0.08849557489156723	0.4166666567325592	2499	2574	2574	2599	1500
11.035246307703542	11.035239202388967	0	0	1	30	-0.00748972151065928	0.13682802784144	1285.3107740106966	1360.3107740106966	1360.3107740106966	1385.3107740106966	0.3617021143436432	0.16201117634773254	0.3333333432674408	0.07079645991325378	0.4166666567325592	2507	2582	2582	2607	1500
11.04951259515694	11.049505489842362	0	0	1	30	-0.007458914215262003	0.11651386378316489	1202.1242721920603	1277.1242721920603	1277.1242721920603	1302.1242721920603	0.2978723347187042	0.1508379876613617	0.2800000011920929	0.06194690242409706	0.3333333432674408	2499	2574	2574	2599	1483
11.066457586206216	11.066450480891637	0	0	1	30	-0.007407662554463461	0.1074279669250271	1164.9175245579859	1239.9175245579859	1239.9175245579859	1264.9175245579859	0.27659574151039124	0.13966479897499084	0.25333333015441895	0.05309734493494034	0.4166666567325592	2499	2574	2574	2599	1483
11.088702747190933	11.088695641876354	0	0	1	30	-0.007336107005503446	0.10164510461345183	1141.2367033920852	1216.2367033920852	1216.2367033920852	1241.2367033920852	0.27659574151039124	0.12290503084659576	0.20000000298023224	0.03539822995662689	0.4166666567325592	2507	2582	2582	2607	1500
11.101930079757157	11.101922974442578	0	0	1	30	-0.007244443697167893	0.09439833425512884	1111.5611787747525	1186.5611787747525	1186.5611787747525	1211.5611787747525	0.25531914830207825	0.11731843650341034	0.18666666746139526	0.02654867246747017	0.3333333432674408	2513	2588	2588	2613	1483
11.116471106040901	11.116464000726323	0	0	1	30	-0.007132923872213509	0.09439833425512884	1111.5611787747525	1186.5611787747525	1186.5611787747525	1211.5611787747525	0.25531914830207825	0.11731843650341034	0.18666666746139526	0.02654867246747017	0.3333333432674408	2513	2588	2588	2613	1500
11.132593064818234	11.132586354243353	0	0	1	30	-0.0070018531987288465	0.09291319007993536	1105.4795133773353	1180.4795133773353	1180.4795133773353	1205.4795133773353	0.25531914830207825	0.11173184216022491	0.1733333319425583	0.02654867246747017	0.3333333432674408	2518	2593	2593	2618	1500
11.155330466207321	11.155323360892742	0	0	1	30	-0.0068515909323193175	0.0856959182514114	1075.9247852395297	1150.9247852395297	1150.9247852395297	1175.9247852395297	0.23404255509376526	0.10614524781703949	0.14666666090488434	0.017699114978313446	0.4166666567325592	2525	2600	2600	2625	1500
11.168581877895171	11.168574772580593	0	0	1	30	-0.006682548931412546	0.08002278769064618	1052.693315593196	1127.693315593196	1127.693315593196	1152.693315593196	0.21276596188545227	0.10614524781703949	0.13333334028720856	0.008849557489156723	0.3333333432674408	2531	2606	2606	2631	1500
11.182558031669966	11.182551321095088	0	0	1	30	-0.006495190528383055	0.07862614096749497	1046.9740472618919	1121.9740472618919	1121.9740472618919	1146.9740472618919	0.21276596188545227	0.10055866092443466	0.13333334028720856	0.008849557489156723	0.3333333432674408	2538	2613	2613	2638	1500
11.199503812198643	11.199496706884064	0	0	1	30	-0.006290029259590423	0.07859664242121234	1046.8532507148645	1121.8532507148645	1121.8532507148645	1146.8532507148645	0.21276596188545227	0.10055866092443466	0.11999999731779099	0.008849557489156723	0.4166666567325592	2538	2613	2613	2638	1500
11.221964895798589	11.22195779048401	0	0	1	30	-0.0060676274578118266	0.07440865412354469	1029.7034386359155	1104.7034386359155	1104.7034386359155	1129.7034386359155	0.19148936867713928	0.10614524781703949	0.11999999731779099	0.0	0.3333333432674408	2538	2613	2613	2638	1500
11.235294071207093	11.235286965892518	0	0	1	30	-0.005828594710926981	0.07440865412354469	1029.7034386359155	1104.7034386359155	1104.7034386359155	1129.7034386359155	0.19148936867713928	0.10614524781703949	0.11999999731779099	0.0	0.3333333432674408	2538	2613	2613	2638	1500
11.249430489299595	11.249423383985016	0	0	1	30	-0.005573586191080136	0.07301200740039349	1023.9841703046113	1098.9841703046113	1098.9841703046113	1123.9841703046113	0.19148936867713928	0.10055866092443466	0.11999999731779099	0.0	0.4166666567325592	2531	2606	2606	2631	1500
11.266671535122953	11.266665219287772	0	0	1	30	-0.005303300858898766	0.07440865412354469	1029.7034386359155	1104.7034386359155	1104.7034386359155	1129.7034386359155	0.19148936867713928	0.10614524781703949	0.11999999731779099	0.0	0.4166666567325592	2518	2593	2593	2618	1500
11.288704720889427	11.288697615574849	0	0	1	30	-0.005018479547691077	0.07440865412354469	1029.7034386359155	1104.7034386359155	1104.7034386359155	1129.7034386359155	0.19148936867713928	0.10614524781703949	0.11999999731779099	0.0	0.3333333432674408	2511	2586	2586	2611	1500
11.301891790006376	11.301884684691798	0	0	1	30	-0.004719902932873403	0.06908950209617615	1007.9215110838413	1082.9215110838413	1082.9215110838413	1107.9215110838413	0.1702127605676651	0.10614524781703949	0.11999999731779099	0.0	0.4166666567325592	2498	2573	2573	2598	1500
11.316418605660964	11.316411500346385	0	0	1	30	-0.004408389392193153	0.0704861506819725	1013.6407870426774	1088.6407870426774	1088.6407870426774	1113.6407870426774	0.1702127605676651	0.11173184216022491	0.11999999731779099	0.0	0.4166666567325592	2425	2500	2500	2525	1500
11.33248095874378	11.332473853429201	0	0	1	30	-0.004084792762612291	0.06908950209617615	1007.9215110838413	1082.9215110838413	1082.9215110838413	1107.9215110838413	0.1702127605676651	0.10614524781703949	0.11999999731779099	0.0	0.4166666567325592	2425	2500	2500	2525	1500
11.355347834754067	11.355340729439488	0	0	1	30	-0.0037499999999995736	0.0704861506819725	1013.6407870426774	1088.6407870426774	1088.6407870426774	1113.6407870426774	0.1702127605676651	0.11173184216022491	0.11999999731779099	0.0	0.4166666567325592	2358	2433	2433	2458	1500
11.36855306189716	11.368545956582581	0	0	1	30	-0.00340492874804616	0.0704861506819725	1013.6407870426774	1088.6407870426774	1088.6407870426774	1113.6407870426774	0.1702127605676651	0.11173184216022491	0.11999999731779099	0.0	0.4166666567325592	2208	2283	2283	2308	1500
11.382438030801538	11.38243092548696	0	0	1	30	-0.0030505248230680475	0.0704861506819725	1013.6407870426774	1088.6407870426774	1088.6407870426774	1113.6407870426774	0.1702127605676651	0.11173184216022491	0.13333334028720856	0.0	0.3333333432674408	2120	2195	2195	2220	1483
11.399508943814727	11.399501838500148	0	0	1	30	-0.002687759621589286	0.0704861506819725	1013.6407870426774	1088.6407870426774	1088.6407870426774	1113.6407870426774	0.1702127605676651	0.11173184216022491	0.11999999731779099	0.0	0.3333333432674408	2024	2099	2099	2124	1483
11.422490294337656	11.422483189023078	0	0	1	30	-0.0023176274578116285	0.0704861506819725	1013.6407870426774	1088.6407870426774	1088.6407870426774	1113.6407870426774	0.1702127605676651	0.11173184216022491	0.11999999731779099	0.0	0.4166666567325592	1934	2009	2009	2034	1483
11.432430629432186	11.432423524117608	0	0	1	30	-0.0019411428382684192	0.0704861506819725	1013.6407870426774	1088.6407870426774	1088.6407870426774	1113.6407870426774	0.1702127605676651	0.11173184216022491	0.11999999731779099	0.0	0.4166666567325592	1851	1926	1926	1951	1483
11.449500752965974	11.4494936476514	0	0	1	30	-0.0015593376811327004	0.0704861506819725	1013.6407870426774	1088.6407870426774	1088.6407870426774	1113.6407870426774	0.1702127605676651	0.11173184216022491	0.11999999731779099	0.0	0.3333333432674408	1696	1771	1771	1796	1483
11.466428375468507	11.466421270153928	0	0	1	30	-0.0011732584878012297	0.0704861506819725	1013.6407870426774	1088.6407870426774	1088.6407870426774	1113.6407870426774	0.1702127605676651	0.11173184216022491	0.11999999731779099	0.0	0.4166666567325592	1544	1619	1619	1644	1483
11.488680641767804	11.488673536453225	0	0	1	30	-0.0007839634745068937	0.0704861506819725	1013.6407870426774	1088.6407870426774	1088.6407870426774	1113.6407870426774	0.1702127605676651	0.11173184216022491	0.11999999731779099	0.0	0.4166666567325592	1467	1542	1542	1567	1483
11.501922184963181	11.501915474388303	0	0	1	30	-0.0003925196718215671	0.0704861506819725	1013.6407870426774	1088.6407870426774	1088.6407870426774	1113.6407870426774	0.1702127605676651	0.11173184216022491	0.11999999731779099	0.0	0.3333333432674408	1388	1463	1463	1488	1483
11.516479000834874	11.516472290259996	0	0	1	30	5.145327074780904e-16	0.0704861506819725	1013.6407870426774	1088.6407870426774	1088.6407870426774	1113.6407870426774	0.1702127605676651	0.11173184216022491	0.11999999731779099	0.0	0.3333333432674408	1333	1408	1408	1433	1483
11.53248490614077	11.532477800826191	0	0	1	30	0.00039251967182259476	0.06908950209617615	1007.9215110838413	1082.9215110838413	1082.9215110838413	1107.9215110838413	0.1702127605676651	0.10614524781703949	0.11999999731779099	0.0	0.3333333432674408	1285	1360	1360	1385	1483
11.55535612428774	11.555349018973162	0	0	1	30	0.0007839634745079172	0.06908950209617615	1007.9215110838413	1082.9215110838413	1082.9215110838413	1107.9215110838413	0.1702127605676651	0.10614524781703949	0.11999999731779099	0.0	0.4166666567325592	1202	1277	1277	1302	1466
11.56858187789517	11.568574772580591	0	0	1	30	0.0011732584878022462	0.06908950209617615	1007.9215110838413	1082.9215110838413	1082.9215110838413	1107.9215110838413	0.1702127605676651	0.10614524781703949	0.11999999731779099	0.0	0.4166666567325592	1164	1239	1239	1264	1483
11.58253474202774	11.582528031452858	0	0	1	30	0.001559337681133707	0.06908950209617615	1007.9215110838413	1082.9215110838413	1082.9215110838413	1107.9215110838413	0.1702127605676651	0.10614524781703949	0.1066666692495346	0.0	0.3333333432674408	1141	1216	1216	1241	1483
11.599444995983525	11.599437890668947	0	0	1	30	0.0019411428382694134	0.06769285537302494	1002.2022427525371	1077.2022427525371	1077.2022427525371	1102.2022427525371	0.1702127605676651	0.10055866092443466	0.1066666692495346	0.0	0.4166666567325592	1111	1186	1186	1211	1466
11.621962922100096	11.621955816785517	0	0	1	30	0.0023176274578126073	0.06489955820143223	990.763690834865	1065.763690834865	1065.763690834865	1090.763690834865	0.1702127605676651	0.08938547223806381	0.09333333373069763	0.0	0.4166666567325592	1111	1186	1186	1211	1466
11.635307492356855	11.635300387042276	0	0	1	30	0.0026877596215902464	0.06489955820143223	990.763690834865	1065.763690834865	1065.763690834865	1090.763690834865	0.1702127605676651	0.08938547223806381	0.09333333373069763	0.0	0.4166666567325592	1105	1180	1180	1205	1466
11.649453384202122	11.649446278887543	0	0	1	30	0.0030505248230689877	0.05678711459040642	957.5432342477143	1032.5432342477143	1032.5432342477143	1057.5432342477143	0.1489361673593521	0.07821229100227356	0.09333333373069763	0.0	0.4166666567325592	1075	1150	1150	1175	1483
11.666423243852424	11.666416533277543	0	0	1	30	0.0034049287480470767	0.05699360426603253	958.3888094694032	1033.3888094694032	1033.3888094694032	1058.3888094694032	0.1489361673593521	0.07821229100227356	0.09333333373069763	0.008849557489156723	0.3333333432674408	1052	1127	1127	1152	1466
11.688683404945696	11.688676299631117	0	0	1	30	0.0037500000000004643	0.05702310279583157	958.5096059489304	1033.5096059489304	1033.5096059489304	1058.5096059489304	0.1489361673593521	0.07821229100227356	0.1066666692495346	0.008849557489156723	0.3333333432674408	1046	1121	1121	1146	1466
11.70191034277222	11.70190323745764	0	0	1	30	0.004084792762613155	0.05731808802788764	959.7175704741999	1034.7175704741999	1034.7175704741999	1059.7175704741999	0.1489361673593521	0.07821229100227356	0.11999999731779099	0.017699114978313446	0.4166666567325592	1046	1121	1121	1146	1483
11.716497948340415	11.71649084302584	0	0	1	30	0.004408389392193986	0.058714736613683996	965.436846433036	1040.436846433036	1040.436846433036	1065.436846433036	0.1489361673593521	0.08379888534545898	0.11999999731779099	0.017699114978313446	0.4166666567325592	1029	1104	1104	1129	1466
11.732496748331734	11.732490432496553	0	0	1	30	0.004719902932874203	0.0654895287314787	993.1796201554052	1068.1796201554052	1068.1796201554052	1093.1796201554052	0.1702127605676651	0.08938547223806381	0.13333334028720856	0.017699114978313446	0.4166666567325592	1029	1104	1104	1129	1466
11.755397177216416	11.755390466641535	0	0	1	30	0.005018479547691842	0.06700417137053688	999.3820817623485	1074.3820817623487	1074.3820817623487	1099.3820817623487	0.1702127605676651	0.09497206658124924	0.1599999964237213	0.017699114978313446	0.3333333432674408	1023	1098	1098	1123	1483
11.768537667048907	11.768530561734329	0	0	1	30	0.005303300858899494	0.0688432978373845	1006.9133046440895	1081.9133046440895	1081.9133046440895	1106.9133046440895	0.1702127605676651	0.10055866092443466	0.1733333319425583	0.02654867246747017	0.3333333432674408	1029	1104	1104	1129	1483
11.782611716268999	11.782605005694121	0	0	1	30	0.005573586191080825	0.07704424076309774	1040.4961659248852	1115.4961659248852	1115.4961659248852	1140.4961659248852	0.19148936867713928	0.11173184216022491	0.18666666746139526	0.02654867246747017	0.4166666567325592	1029	1104	1104	1129	1466
11.799582760138396	11.799576049563518	0	0	1	30	0.005828594710927629	0.08524518182616582	1074.079019578149	1149.079019578149	1149.079019578149	1174.079019578149	0.21276596188545227	0.12290503084659576	0.20000000298023224	0.02654867246747017	0.3333333432674408	1007	1082	1082	1107	1483
11.822124765376593	11.822117265322314	0	0	1	30	0.006067627457812431	0.10041914411097941	1136.2163951344608	1211.2163951344608	1211.2163951344608	1236.2163951344608	0.23404255509376526	0.15642458200454712	0.25333333015441895	0.044247787445783615	0.3333333432674408	1013	1088	1088	1113	1483
11.835482756783108	11.83547604620823	0	0	1	30	0.006290029259590983	0.10534654948695571	1156.3941201490836	1231.3941201490836	1231.3941201490836	1256.3941201490836	0.23404255509376526	0.1731843501329422	0.2666666805744171	0.05309734493494034	0.4166666567325592	1007	1082	1082	1107	1483
11.8494932529117	11.849486147597121	0	0	1	30	0.006495190528383569	0.11725524161791204	1205.1602144253497	1280.1602144253497	1280.1602144253497	1305.1602144253497	0.25531914830207825	0.1955307275056839	0.2933333218097687	0.06194690242409706	0.3333333432674408	1013	1088	1088	1113	1483
11.866481665327843	11.866474954752961	0	0	1	30	0.006682548931413013	0.13530903772179004	1279.0905094707302	1354.0905094707302	1354.0905094707302	1379.0905094707302	0.2978723347187042	0.2178770899772644	0.3199999928474426	0.0796460211277008	0.3333333432674408	1013	1088	1088	1113	1483
11.888704326149728	11.88869761557485	0	0	1	30	0.006851590932319736	0.15359882551616272	1353.9871904886863	1428.9871904886863	1428.9871904886863	1453.9871904886863	0.3404255211353302	0.2402234673500061	0.3466666638851166	0.09734513610601425	0.3333333432674408	1013	1088	1088	1113	1466
11.901921000744085	11.901913895429507	0	0	1	30	0.007001853198729215	0.1819369465534666	1470.0317961364458	1545.0317961364458	1545.0317961364458	1570.0317961364458	0.42553192377090454	0.2625698447227478	0.3733333349227905	0.10619468986988068	0.3333333432674408	1013	1088	1088	1113	1466
11.916443869001686	11.916436763687107	0	0	1	30	0.0071329238722138266	0.19532055798753173	1524.8376849589424	1599.8376849589424	1599.8376849589424	1624.8376849589424	0.44680851697921753	0.2849161922931671	0.4000000059604645	0.12389380484819412	0.3333333432674408	1013	1088	1088	1113	1483
11.932480169264384	11.932473458689502	0	0	1	30	0.00724444369716816	0.20314903980423216	1556.8953179983307	1631.8953179983307	1631.8953179983307	1656.8953179983307	0.44680851697921753	0.3072625696659088	0.41333332657814026	0.14159291982650757	0.3333333432674408	1013	1088	1088	1113	1483
11.949527003155943	11.949520292581065	0	0	1	30	0.007336107005503661	0.22226478716177223	1635.1743034274573	1710.1743034274573	1710.1743034274573	1735.1743034274573	0.5319148898124695	0.35754188895225525	0.46666666865348816	0.18584071099758148	0.4166666567325592	1013	1088	1088	1113	1466
11.96864977312336	11.968642667808782	0	0	1	30	0.007407662554463622	0.2580679792561362	1781.7883750538779	1856.7883750538779	1856.7883750538779	1881.7883750538779	0.5531914830207825	0.3743016719818115	0.4933333396911621	0.21238937973976135	0.4166666567325592	1013	1088	1088	1113	1483
11.98250513655033	11.982498031235751	0	0	1	30	0.00745891421526211	0.2724443279734228	1840.6595230511662	1915.6595230511662	1915.6595230511662	1940.6595230511662	0.5744680762290955	0.3910614550113678	0.5199999809265137	0.23893804848194122	0.4166666567325592	1013	1088	1088	1113	1483
11.999616313012794	11.999609602437912	0	0	1	30	0.007489721510659335	0.291392148952041	1918.250849958608	1993.250849958608	1993.250849958608	2018.250849958608	0.6170212626457214	0.40223464369773865	0.5333333611488342	0.2743362784385681	0.4166666567325592	1013	1088	1088	1113	1466
12.021992922317203	12.021985817002625	0	0	1	30	0.0075	0.3045394245273596	1972.0889434395376	2047.0889434395376	2047.0889434395376	2072.0889434395376	0.6170212626457214	0.4134078323841095	0.5733333230018616	0.32743361592292786	0.4166666567325592	1013	1088	1088	1113	1466
12.035301966001072	12.035294860686493	0	0	1	30	0.007489721510659273	0.3045394245273596	1972.0889434395376	2047.0889434395376	2047.0889434395376	2072.0889434395376	0.6170212626457214	0.4134078323841095	0.5733333230018616	0.32743361592292786	0.4166666567325592	1007	1082	1082	1107	1466
12.04954772699013	12.04954101641525	0	0	1	30	0.0074589142152619884	0.31221925983386756	2003.5378690196876	2078.5378690196876	2078.5378690196876	2103.5378690196876	0.6170212626457214	0.4189944267272949	0.5866666436195374	0.36283186078071594	0.5	1007	1082	1082	1107	1483
12.066514033983143	12.066506928668565	0	0	1	30	0.00740766255446344	0.32412679576504555	2052.2992286578615	2127.2992286578615	2127.2992286578615	2152.2992286578615	0.6382978558540344	0.42458099126815796	0.6000000238418579	0.389380544424057	0.5	1007	1082	1082	1107	1483
12.088694852396959	12.08868814182208	0	0	1	30	0.0073361070055034195	0.336448112355221	2102.75502009463	2177.75502009463	2177.75502009463	2202.75502009463	0.6382978558540344	0.4357541799545288	0.6266666650772095	0.4336283206939697	0.5	1007	1082	1082	1107	1466
12.10200350134113	12.101996396026552	0	0	1	30	0.007244443697167859	0.34212204682352265	2125.9897817423252	2200.9897817423252	2200.9897817423252	2225.9897817423252	0.6382978558540344	0.44134077429771423	0.6399999856948853	0.45132744312286377	0.5	1002	1077	1077	1102	1483
12.116817292756725	12.116810976921544	0	0	1	30	0.007132923872213468	0.34212204682352265	2125.9897817423252	2200.9897817423252	2200.9897817423252	2225.9897817423252	0.6382978558540344	0.44134077429771423	0.6399999856948853	0.45132744312286377	0.5	990	1065	1065	1090	1483
12.13256780147751	12.132561090902632	0	0	1	30	0.007001853198728799	0.3523489732438132	2167.869045433415	2242.869045433415	2242.869045433415	2267.869045433415	0.6382978558540344	0.4525139629840851	0.6666666865348816	0.47787609696388245	0.5	990	1065	1065	1090	1483
12.155379808669668	12.15537270335509	0	0	1	30	0.006851590932319263	0.3622698911945377	2208.495204441632	2283.495204441632	2283.495204441632	2308.495204441632	0.6595744490623474	0.4525139629840851	0.6800000071525574	0.4955752193927765	0.5	957	1032	1032	1057	1483
12.168566483046916	12.168559377732338	0	0	1	30	0.006682548931412486	0.3615332260666344	2205.4785607428676	2280.4785607428676	2280.4785607428676	2305.4785607428676	0.6382978558540344	0.4581005573272705	0.6933333277702332	0.5044247508049011	0.5	958	1033	1033	1058	1466
12.182517768220691	12.182510662906113	0	0	1	30	0.006495190528382989	0.3663414851806861	2225.1683818149095	2300.1683818149095	2300.1683818149095	2325.1683818149095	0.6382978558540344	0.4581005573272705	0.7066666483879089	0.5221238732337952	0.5	958	1033	1033	1058	1466
12.199688550377669	12.199681839802787	0	0	1	30	0.00629002925959035	0.374993973595906	2260.6003218752353	2335.6003218752353	2335.6003218752353	2360.6003218752353	0.6595744490623474	0.4581005573272705	0.7200000286102295	0.5309734344482422	0.5	959	1034	1034	1059	1483
12.222484373242175	12.222477662667297	0	0	1	30	0.0060676274578117485	0.3811796001188874	2285.9304624868437	2360.9304624868437	2360.9304624868437	2385.9304624868437	0.6595744490623474	0.46927374601364136	0.7333333492279053	0.5398229956626892	0.5	965	1040	1040	1065	1483
12.235815127609477	12.235808417034596	0	0	1	30	0.0058285947109268975	0.384375656974175	2299.0183153092466	2374.0183153092466	2374.0183153092466	2399.0183153092466	0.6595744490623474	0.4748603403568268	0.746666669845581	0.5398229956626892	0.5	993	1068	1068	1093	1483
12.249420620807125	12.249413910232244	0	0	1	30	0.005573586191080047	0.3860275750745714	2305.7829199303696	2380.7829199303696	2380.7829199303696	2405.7829199303696	0.6595744490623474	0.4748603403568268	0.746666669845581	0.5486725568771362	0.5	999	1074	1074	1099	1466
12.266499823353985	12.266493112779107	0	0	1	30	0.005303300858898672	0.3892531304391085	2318.991569148149	2393.991569148149	2393.991569148149	2418.991569148149	0.6595744490623474	0.4804469347000122	0.7599999904632568	0.5486725568771362	0.5	1006	1081	1081	1106	1466
12.289234461565183	12.289227750990305	0	0	1	30	0.005018479547690979	0.3909345470487544	2325.8769701646493	2400.8769701646493	2400.8769701646493	2425.8769701646493	0.6595744490623474	0.4804469347000122	0.7599999904632568	0.5575221180915833	0.5	1040	1115	1115	1140	1483
12.29944361439458	12.299436509080001	0	0	1	30	0.004719902932873301	0.3927929523367446	2333.487139818969	2408.487139818969	2408.487139818969	2433.487139818969	0.6595744490623474	0.4804469347000122	0.7733333110809326	0.5575221180915833	0.5	1074	1149	1149	1174	1466
12.317808484140347	12.317802168305166	0	0	1	30	0.004408389392193047	0.39450386745564003	2340.493337230846	2415.493337230846	2415.493337230846	2440.493337230846	0.6595744490623474	0.4804469347000122	0.7733333110809326	0.5663716793060303	0.5	1136	1211	1211	1236	1466
12.3425539263771	12.342547610541919	0	0	1	30	0.004084792762612181	0.3995288420382854	2361.070608146779	2436.070608146779	2436.070608146779	2461.070608146779	0.6595744490623474	0.48603352904319763	0.7866666913032532	0.5752212405204773	0.5	1156	1231	1231	1256	1483
12.349405028589022	12.349397923274443	0	0	1	30	0.0037499999999994586	0.3995288420382854	2361.070608146779	2436.070608146779	2436.070608146779	2461.070608146779	0.6595744490623474	0.48603352904319763	0.7866666913032532	0.5752212405204773	0.5	1205	1280	1280	1305	1466
12.369023986357796	12.369016881043217	0	0	1	30	0.003404928748046042	0.4014462443447746	2368.922370591852	2443.922370591852	2443.922370591852	2468.922370591852	0.6595744490623474	0.48603352904319763	0.800000011920929	0.5752212405204773	0.5	1279	1354	1354	1379	1466
12.38249566279756	12.382488557482981	0	0	1	30	0.0030505248230679265	0.40321615661403776	2376.170161334485	2451.170161334485	2451.170161334485	2476.170161334485	0.6595744490623474	0.48603352904319763	0.800000011920929	0.5840708017349243	0.5	1353	1428	1428	1453	1466
12.399431180094066	12.399424074779487	0	0	1	30	0.0026877596215891626	0.4065597060155728	2389.861996133771	2464.861996133771	2464.861996133771	2489.861996133771	0.6595744490623474	0.49162012338638306	0.8133333325386047	0.5840708017349243	0.5	1470	1545	1545	1570	1466
12.422708980130778	12.422702269555897	0	0	1	30	0.0023176274578115027	0.4065597060155728	2389.861996133771	2464.861996133771	2464.861996133771	2489.861996133771	0.6595744490623474	0.49162012338638306	0.8133333325386047	0.5840708017349243	0.5	1524	1599	1599	1624	1466
12.432397866037189	12.43239076072261	0	0	1	30	0.0019411428382682915	0.40795635460136914	2395.581272092607	2470.581272092607	2470.581272092607	2495.581272092607	0.6595744490623474	0.4972067177295685	0.8133333325386047	0.5840708017349243	0.5	1556	1631	1631	1656	1466
12.449522858389109	12.449516147814228	0	0	1	30	0.001559337681132571	0.4099032554171078	2403.553830933057	2478.553830933057	2478.553830933057	2503.553830933057	0.6595744490623474	0.4972067177295685	0.8266666531562805	0.5840708017349243	0.5	1635	1710	1710	1735	1483
12.466436665002181	12.466429954427303	0	0	1	30	0.0011732584878010991	0.40083779552077825	2366.430772657587	2441.430772657587	2441.430772657587	2466.430772657587	0.6382978558540344	0.4972067177295685	0.8133333325386047	0.5752212405204773	0.5	1781	1856	1856	1881	1483
12.489146039872658	12.48913893455808	0	0	1	30	0.0007839634745067622	0.4080743461293457	2396.064447399671	2471.064447399671	2471.064447399671	2496.064447399671	0.6595744490623474	0.4972067177295685	0.8266666531562805	0.5752212405204773	0.5	1840	1915	1915	1940	1483
12.502383240931351	12.502376135616773	0	0	1	30	0.000392519671821435	0.40275519782726743	2374.2825351026604	2449.2825351026604	2449.2825351026604	2474.2825351026604	0.6382978558540344	0.4972067177295685	0.8266666531562805	0.5752212405204773	0.5	1918	1993	1993	2018	1483
12.516491632505236	12.516484527190658	0	0	1	30	-6.468409853337487e-16	0.40275519782726743	2374.2825351026604	2449.2825351026604	2449.2825351026604	2474.2825351026604	0.6382978558540344	0.4972067177295685	0.8266666531562805	0.5752212405204773	0.5	1972	2047	2047	2072	1483
12.532479379784984	12.532472669210106	0	0	1	30	-0.00039251967182272687	0.40275519782726743	2374.2825351026604	2449.2825351026604	2449.2825351026604	2474.2825351026604	0.6382978558540344	0.4972067177295685	0.8266666531562805	0.5752212405204773	0.5	1972	2047	2047	2072	1483
12.55583336458356	12.555826259268981	0	0	1	30	-0.0007839634745080487	0.4009262885395053	2366.7931515692744	2441.7931515692744	2441.7931515692744	2466.7931515692744	0.6382978558540344	0.4972067177295685	0.8266666531562805	0.5663716793060303	0.5	2003	2078	2078	2103	1500
12.569028723234183	12.569021617919605	0	0	1	30	-0.0011732584878023768	0.4009262885395053	2366.7931515692744	2441.7931515692744	2441.7931515692744	2466.7931515692744	0.6382978558540344	0.4972067177295685	0.8266666531562805	0.5663716793060303	0.5	2052	2127	2127	2152	1500
12.582538689424727	12.582532373589546	0	0	1	30	-0.0015593376811338364	0.4009262885395053	2366.7931515692744	2441.7931515692744	2441.7931515692744	2466.7931515692744	0.6382978558540344	0.4972067177295685	0.8266666531562805	0.5663716793060303	0.5	2102	2177	2177	2202	1500
12.59972999804604	12.599723287471159	0	0	1	30	-0.0019411428382695413	0.4009262885395053	2366.7931515692744	2441.7931515692744	2441.7931515692744	2466.7931515692744	0.6382978558540344	0.4972067177295685	0.8266666531562805	0.5663716793060303	0.5	2125	2200	2200	2225	1500
12.622506873405005	12.622499768090426	0	0	1	30	-0.002317627457812733	0.39909737925174316	2359.3037680358884	2434.3037680358884	2434.3037680358884	2459.3037680358884	0.6382978558540344	0.4972067177295685	0.8266666531562805	0.5575221180915833	0.5	2125	2200	2200	2225	1500
12.63592368102664	12.635916575712061	0	0	1	30	-0.00268775962159037	0.39909737925174316	2359.3037680358884	2434.3037680358884	2434.3037680358884	2459.3037680358884	0.6382978558540344	0.4972067177295685	0.8266666531562805	0.5575221180915833	0.5	2167	2242	2242	2267	1500
12.649456147380015	12.649449436805137	0	0	1	30	-0.0030505248230691083	0.39909737925174316	2359.3037680358884	2434.3037680358884	2434.3037680358884	2459.3037680358884	0.6382978558540344	0.4972067177295685	0.8266666531562805	0.5575221180915833	0.5	2208	2283	2283	2308	1500
12.666463112561999	12.66645600724742	0	0	1	30	-0.003404928748047195	0.39909737925174316	2359.3037680358884	2434.3037680358884	2434.3037680358884	2459.3037680358884	0.6382978558540344	0.4972067177295685	0.8266666531562805	0.5575221180915833	0.5	2205	2280	2280	2305	1500
12.689141302996273	12.689134197681694	0	0	1	30	-0.0037500000000005793	0.39909737925174316	2359.3037680358884	2434.3037680358884	2434.3037680358884	2459.3037680358884	0.6382978558540344	0.4972067177295685	0.8266666531562805	0.5575221180915833	0.5	2225	2300	2300	2325	1500
12.702448372981646	12.702441267667067	0	0	1	30	-0.004084792762613266	0.397268469963981	2351.8143845025024	2426.8143845025024	2426.8143845025024	2451.8143845025024	0.6382978558540344	0.4972067177295685	0.8266666531562805	0.5486725568771362	0.5	2260	2335	2335	2360	1500
12.716481764012766	12.716474658698187	0	0	1	30	-0.004408389392194093	0.39587182137818466	2346.0951085436664	2421.0951085436664	2421.0951085436664	2446.0951085436664	0.6382978558540344	0.49162012338638306	0.8266666531562805	0.5486725568771362	0.5	2285	2360	2360	2385	1500
12.732482932442274	12.732475827127695	0	0	1	30	-0.004719902932874305	0.3940429120904225	2338.6057250102804	2413.6057250102804	2413.6057250102804	2438.6057250102804	0.6382978558540344	0.49162012338638306	0.8266666531562805	0.5398229956626892	0.5	2299	2374	2374	2399	1500
12.755787574778502	12.755780469463923	0	0	1	30	-0.005018479547691941	0.388644682263906	2316.499973870695	2391.499973870695	2391.499973870695	2416.499973870695	0.6382978558540344	0.49162012338638306	0.8133333325386047	0.5221238732337952	0.5	2305	2380	2380	2405	1500
12.769001880934667	12.768994775620088	0	0	1	30	-0.005303300858899587	0.373472222312186	2254.368750368402	2329.368750368402	2329.368750368402	2354.368750368402	0.6382978558540344	0.48603352904319763	0.7733333110809326	0.47787609696388245	0.5	2318	2393	2393	2418	1500
12.782489346962379	12.7824826363875	0	0	1	30	-0.0055735861910809125	0.3563914276505642	2184.4228962290604	2259.4228962290604	2259.4228962290604	2284.4228962290604	0.6382978558540344	0.46927374601364136	0.7333333492279053	0.4336283206939697	0.5	2325	2400	2400	2425	1500
12.79948170677551	12.79947460146093	0	0	1	30	-0.005828594710927712	0.340195581868159	2118.100907750111	2193.100907750111	2193.100907750111	2218.100907750111	0.6382978558540344	0.4525139629840851	0.6933333277702332	0.389380544424057	0.5	2333	2408	2408	2433	1500
12.82241568853459	12.822408583220012	0	0	1	30	-0.006067627457812508	0.31816889033029216	2027.9016059025464	2102.901605902546	2102.901605902546	2127.901605902546	0.6170212626457214	0.4301675856113434	0.653333306312561	0.3451327383518219	0.5	2340	2415	2415	2440	1500
12.835760653531047	12.835753548216468	0	0	1	30	-0.006290029259591055	0.30094967160868435	1957.3889052375625	2032.3889052375625	2032.3889052375625	2057.3889052375625	0.6170212626457214	0.40223464369773865	0.6133333444595337	0.3008849620819092	0.4166666567325592	2361	2436	2436	2461	1500
12.849494437130797	12.849487726555916	0	0	1	30	-0.006495190528383635	0.27575722620814247	1854.2258413223435	1929.2258413223435	1929.2258413223435	1954.2258413223435	0.5744680762290955	0.37988826632499695	0.5600000023841858	0.2654867172241211	0.4166666567325592	2361	2436	2436	2461	1500
12.866481270588142	12.866474165273564	0	0	1	30	-0.006682548931413073	0.2589702553928426	1785.4831958336904	1860.4831958336904	1860.4831958336904	1885.4831958336904	0.5744680762290955	0.3463687002658844	0.5199999809265137	0.22123894095420837	0.4166666567325592	2368	2443	2443	2468	1500
12.889126697627418	12.88911959231284	0	0	1	30	-0.006851590932319789	0.22033324649376151	1627.2646443919534	1702.2646443919534	1702.2646443919534	1727.2646443919534	0.5319148898124695	0.2793295979499817	0.4399999976158142	0.1592920422554016	0.4166666567325592	2376	2451	2451	2476	1500
12.90229324028003	12.90228652970515	0	0	1	30	-0.007001853198729263	0.20562220024499922	1567.0229100032718	1642.0229100032718	1642.0229100032718	1667.0229100032718	0.5106382966041565	0.2569832503795624	0.41333332657814026	0.13274335861206055	0.4166666567325592	2389	2464	2464	2489	1500
12.916486500889153	12.916479395574575	0	0	1	30	-0.007132923872213867	0.20562220024499922	1567.0229100032718	1642.0229100032718	1642.0229100032718	1667.0229100032718	0.5106382966041565	0.2569832503795624	0.41333332657814026	0.13274335861206055	0.4166666567325592	2389	2464	2464	2489	1500
12.932550432930764	12.932543327616186	0	0	1	30	-0.0072444436971681936	0.18419535164284495	1479.2799649774502	1554.2799649774502	1554.2799649774502	1579.2799649774502	0.4680851101875305	0.22905027866363525	0.3733333349227905	0.10619468986988068	0.4166666567325592	2395	2470	2470	2495	1500
12.955791522175492	12.955784416860913	0	0	1	30	-0.007336107005503688	0.14235562127731893	1307.946269130621	1382.946269130621	1382.946269130621	1407.946269130621	0.3617021143436432	0.18435753881931305	0.2933333218097687	0.0796460211277008	0.3333333432674408	2403	2478	2478	2503	1500
12.968954906910511	12.968947801595933	0	0	1	30	-0.007407662554463643	0.12721311322531517	1245.9376986576656	1320.9376986576656	1320.9376986576656	1345.9376986576656	0.3191489279270172	0.1731843501329422	0.2666666805744171	0.06194690242409706	0.3333333432674408	2366	2441	2441	2466	1500
12.982512636604607	12.982506320769426	0	0	1	30	-0.007458914215262124	0.12347586669357477	1230.6336741101886	1305.6336741101886	1305.6336741101886	1330.6336741101886	0.3191489279270172	0.16201117634773254	0.23999999463558197	0.05309734493494034	0.3333333432674408	2396	2471	2471	2496	1500
12.999593418110262	12.999586312795683	0	0	1	30	-0.007489721510659341	0.1160816038840596	1200.3541679052241	1275.3541679052241	1275.3541679052241	1300.3541679052241	0.2978723347187042	0.15642458200454712	0.2266666740179062	0.044247787445783615	0.3333333432674408	2374	2449	2449	2474	1500
13.022644242820178	13.0226371375056	0	0	1	30	-0.0075	0.10191254692926871	1142.3318796753554	1217.3318796753554	1217.3318796753554	1242.3318796753554	0.25531914830207825	0.14525139331817627	0.20000000298023224	0.03539822995662689	0.3333333432674408	2374	2449	2449	2474	1500
13.03246812970357	13.032461419128692	0	0	1	30	-0.007489721510659266	0.10191254692926871	1142.3318796753554	1217.3318796753554	1217.3318796753554	1242.3318796753554	0.25531914830207825	0.14525139331817627	0.20000000298023224	0.03539822995662689	0.3333333432674408	2374	2449	2449	2474	1500
13.049469568529773	13.049462463215194	0	0	1	30	-0.0074589142152619746	0.09466577657094571	1112.6563550580227	1187.6563550580227	1187.6563550580227	1212.6563550580227	0.23404255509376526	0.13966479897499084	0.18666666746139526	0.02654867246747017	0.3333333432674408	2366	2441	2441	2466	1500
13.066456401987121	13.066449296672543	0	0	1	30	-0.007407662554463419	0.08925813267947035	1090.512053322431	1165.512053322431	1165.512053322431	1190.512053322431	0.21276596188545227	0.13966479897499084	0.1733333319425583	0.02654867246747017	0.3333333432674408	2366	2441	2441	2466	1500
13.089139724037476	13.089133013462598	0	0	1	30	-0.007336107005503392	0.08741900993791302	1082.980845695754	1157.980845695754	1157.980845695754	1182.980845695754	0.21276596188545227	0.1340782195329666	0.1599999964237213	0.017699114978313446	0.3333333432674408	2366	2441	2441	2466	1500
13.102689953677299	13.102683243102417	0	0	1	30	-0.007244443697167825	0.08602236135211666	1077.2615697369179	1152.2615697369179	1152.2615697369179	1177.2615697369179	0.21276596188545227	0.1284916251897812	0.1599999964237213	0.017699114978313446	0.3333333432674408	2366	2441	2441	2466	1500
13.116723344708415	13.116716239393837	0	0	1	30	-0.0071329238722134276	0.07924756740464398	1049.518788522017	1124.518788522017	1124.518788522017	1149.518788522017	0.19148936867713928	0.12290503084659576	0.14666666090488434	0.017699114978313446	0.3333333432674408	2359	2434	2434	2459	1500
13.132509774741791	13.132503064166913	0	0	1	30	-0.007001853198728752	0.07924756740464398	1049.518788522017	1124.518788522017	1124.518788522017	1149.518788522017	0.19148936867713928	0.12290503084659576	0.14666666090488434	0.017699114978313446	0.3333333432674408	2359	2434	2434	2459	1500
13.155818759214707	13.155812048639826	0	0	1	30	-0.006851590932319209	0.07924756740464398	1049.518788522017	1124.518788522017	1124.518788522017	1149.518788522017	0.19148936867713928	0.12290503084659576	0.14666666090488434	0.017699114978313446	0.3333333432674408	2359	2434	2434	2459	1500
13.169033065370868	13.16902596005629	0	0	1	30	-0.006682548931412426	0.07785091881884762	1043.799512563181	1118.799512563181	1118.799512563181	1143.799512563181	0.19148936867713928	0.11731843650341034	0.14666666090488434	0.017699114978313446	0.3333333432674408	2359	2434	2434	2459	1500
13.182512636604606	13.182505926029728	0	0	1	30	-0.006495190528382922	0.07078113594699574	1014.8487517029475	1089.8487517029475	1089.8487517029475	1114.8487517029475	0.1702127605676651	0.11173184216022491	0.13333334028720856	0.008849557489156723	0.3333333432674408	2359	2434	2434	2459	1500
13.199482890994606	13.199475785680027	0	0	1	30	-0.006290029259590279	0.06938448736119938	1009.1294757441115	1084.1294757441115	1084.1294757441115	1109.1294757441115	0.1702127605676651	0.10614524781703949	0.13333334028720856	0.008849557489156723	0.4166666567325592	2351	2426	2426	2451	1500
13.22216147616858	13.222154765593698	0	0	1	30	-0.006067627457811671	0.06406533905912114	987.347563447101	1062.347563447101	1062.347563447101	1087.347563447101	0.1489361673593521	0.10614524781703949	0.13333334028720856	0.008849557489156723	0.4166666567325592	2346	2421	2421	2446	1500
13.235316571369925	13.235309466055346	0	0	1	30	-0.005828594710926814	0.06266869233596993	981.6282951157968	1056.6282951157968	1056.6282951157968	1081.6282951157968	0.1489361673593521	0.10055866092443466	0.13333334028720856	0.008849557489156723	0.4166666567325592	2338	2413	2413	2438	1500
13.249494437130796	13.249487331816217	0	0	1	30	-0.0055735861910799584	0.06266869233596993	981.6282951157968	1056.6282951157968	1056.6282951157968	1081.6282951157968	0.1489361673593521	0.10055866092443466	0.13333334028720856	0.008849557489156723	0.4166666567325592	2316	2391	2391	2416	1500
13.266473375794167	13.266466270479588	0	0	1	30	-0.0053033008588985785	0.061272043750173574	975.9090191569608	1050.9090191569608	1050.9090191569608	1075.9090191569608	0.1489361673593521	0.09497206658124924	0.13333334028720856	0.008849557489156723	0.4166666567325592	2254	2329	2329	2354	1500
13.288624983470275	13.288617878155696	0	0	1	30	-0.005018479547690881	0.05565791018307209	952.9191421996802	1027.9191421996802	1027.9191421996802	1052.9191421996802	0.12765957415103912	0.09497206658124924	0.13333334028720856	0.0	0.4166666567325592	2184	2259	2259	2284	1500
13.301848368639511	13.301841263324933	0	0	1	30	-0.004719902932873198	0.05565791018307209	952.9191421996802	1027.9191421996802	1027.9191421996802	1052.9191421996802	0.12765957415103912	0.09497206658124924	0.13333334028720856	0.0	0.4166666567325592	2118	2193	2193	2218	1500
13.316420184619759	13.31641307930518	0	0	1	30	-0.00440838939219294	0.05565791018307209	952.9191421996802	1027.9191421996802	1027.9191421996802	1052.9191421996802	0.12765957415103912	0.09497206658124924	0.13333334028720856	0.0	0.4166666567325592	2027	2102	2102	2127	1500
13.332430432062338	13.33242332674776	0	0	1	30	-0.00408479276261207	0.05565791018307209	952.9191421996802	1027.9191421996802	1027.9191421996802	1052.9191421996802	0.12765957415103912	0.09497206658124924	0.13333334028720856	0.0	0.4166666567325592	1957	2032	2032	2057	1483
13.349487529186067	13.349480423871489	0	0	1	30	-0.003749999999999344	0.05565791018307209	952.9191421996802	1027.9191421996802	1027.9191421996802	1052.9191421996802	0.12765957415103912	0.09497206658124924	0.13333334028720856	0.0	0.4166666567325592	1854	1929	1929	1954	1483
13.368587404250952	13.368580298936374	0	0	1	30	-0.0034049287480459245	0.05565791018307209	952.9191421996802	1027.9191421996802	1027.9191421996802	1052.9191421996802	0.12765957415103912	0.09497206658124924	0.13333334028720856	0.0	0.4166666567325592	1785	1860	1860	1885	1483
13.38243408340455	13.382426978089972	0	0	1	30	-0.003050524823067806	0.05565791018307209	952.9191421996802	1027.9191421996802	1027.9191421996802	1052.9191421996802	0.12765957415103912	0.09497206658124924	0.13333334028720856	0.0	0.4166666567325592	1627	1702	1702	1727	1483
13.399619865670083	13.399613155095201	0	0	1	30	-0.002687759621589039	0.057054558768868446	958.6384181585163	1033.6384181585163	1033.6384181585163	1058.6384181585163	0.12765957415103912	0.10055866092443466	0.13333334028720856	0.0	0.4166666567325592	1567	1642	1642	1667	1483
13.421962132620699	13.421955422045817	0	0	1	30	-0.0023176274578113774	0.057054558768868446	958.6384181585163	1033.6384181585163	1033.6384181585163	1058.6384181585163	0.12765957415103912	0.10055866092443466	0.13333334028720856	0.0	0.4166666567325592	1567	1642	1642	1667	1483
13.435223807540712	13.435216702226134	0	0	1	30	-0.0019411428382681635	0.057054558768868446	958.6384181585163	1033.6384181585163	1033.6384181585163	1058.6384181585163	0.12765957415103912	0.10055866092443466	0.13333334028720856	0.0	0.4166666567325592	1479	1554	1554	1579	1483
13.449441147271461	13.449434436696583	0	0	1	30	-0.0015593376811324415	0.057054558768868446	958.6384181585163	1033.6384181585163	1033.6384181585163	1058.6384181585163	0.12765957415103912	0.10055866092443466	0.13333334028720856	0.0	0.4166666567325592	1307	1382	1382	1407	1466
13.466487586423323	13.466480481108745	0	0	1	30	-0.0011732584878009686	0.057054558768868446	958.6384181585163	1033.6384181585163	1033.6384181585163	1058.6384181585163	0.12765957415103912	0.10055866092443466	0.13333334028720856	0.0	0.4166666567325592	1245	1320	1320	1345	1466
13.48862379925118	13.488617088676301	0	0	1	30	-0.0007839634745066304	0.057054558768868446	958.6384181585163	1033.6384181585163	1033.6384181585163	1058.6384181585163	0.12765957415103912	0.10055866092443466	0.13333334028720856	0.0	0.4166666567325592	1230	1305	1305	1330	1466
13.50184481598222	13.501837710667642	0	0	1	30	-0.0003925196718213029	0.057054558768868446	958.6384181585163	1033.6384181585163	1033.6384181585163	1058.6384181585163	0.12765957415103912	0.10055866092443466	0.13333334028720856	0.0	0.4166666567325592	1200	1275	1275	1300	1466
13.516460448069033	13.516453342754454	0	0	1	30	7.791492631894069e-16	0.057054558768868446	958.6384181585163	1033.6384181585163	1033.6384181585163	1058.6384181585163	0.12765957415103912	0.10055866092443466	0.13333334028720856	0.0	0.4166666567325592	1142	1217	1217	1242	1466
13.532456484882456	13.532449379567877	0	0	1	30	0.000392519671822859	0.057054558768868446	958.6384181585163	1033.6384181585163	1033.6384181585163	1058.6384181585163	0.12765957415103912	0.10055866092443466	0.13333334028720856	0.0	0.4166666567325592	1142	1217	1217	1242	1466
13.549492660802152	13.549485555487573	0	0	1	30	0.0007839634745081803	0.05845120549201965	964.3576864898205	1039.3576864898205	1039.3576864898205	1064.3576864898205	0.12765957415103912	0.10614524781703949	0.13333334028720856	0.0	0.4166666567325592	1112	1187	1187	1212	1466
13.568603193838904	13.568596088524325	0	0	1	30	0.0011732584878025075	0.05845120549201965	964.3576864898205	1039.3576864898205	1039.3576864898205	1064.3576864898205	0.12765957415103912	0.10614524781703949	0.13333334028720856	0.0	0.4166666567325592	1090	1165	1165	1190	1466
13.582456583567382	13.582449478252803	0	0	1	30	0.0015593376811339657	0.05845120549201965	964.3576864898205	1039.3576864898205	1039.3576864898205	1064.3576864898205	0.12765957415103912	0.10614524781703949	0.11999999731779099	0.0	0.4166666567325592	1082	1157	1157	1182	1466
13.599574075865025	13.599566970550446	0	0	1	30	0.001941142838269669	0.05845120549201965	964.3576864898205	1039.3576864898205	1039.3576864898205	1064.3576864898205	0.12765957415103912	0.10614524781703949	0.11999999731779099	0.0	0.4166666567325592	1077	1152	1152	1177	1466
13.621973185332262	13.621966080017684	0	0	1	30	0.0023176274578128593	0.057054558768868446	958.6384181585163	1033.6384181585163	1033.6384181585163	1058.6384181585163	0.12765957415103912	0.10055866092443466	0.1066666692495346	0.0	0.4166666567325592	1049	1124	1124	1149	1466
13.635280650057336	13.635273544742757	0	0	1	30	0.002687759621590494	0.057054558768868446	958.6384181585163	1033.6384181585163	1033.6384181585163	1058.6384181585163	0.12765957415103912	0.10055866092443466	0.1066666692495346	0.0	0.4166666567325592	1049	1124	1124	1149	1466
13.649485752857423	13.649478647542844	0	0	1	30	0.0030505248230692293	0.05565791018307209	952.9191421996802	1027.9191421996802	1027.9191421996802	1052.9191421996802	0.12765957415103912	0.09497206658124924	0.09333333373069763	0.0	0.4166666567325592	1049	1124	1124	1149	1466
13.666532981488682	13.666525876174104	0	0	1	30	0.0034049287480473127	0.05446775127290185	948.0454414625331	1023.0454414625331	1023.0454414625331	1048.045441462533	0.12765957415103912	0.08938547223806381	0.09333333373069763	0.008849557489156723	0.4166666567325592	1043	1118	1118	1143	1466
13.688643536236118	13.68863682566124	0	0	1	30	0.0037500000000006933	0.0530416060199516	942.2053766517018	1017.2053766517018	1017.2053766517018	1042.2053766517017	0.12765957415103912	0.08379888534545898	0.07999999821186066	0.008849557489156723	0.3333333432674408	1014	1089	1089	1114	1466
13.701881921513905	13.701874816199327	0	0	1	30	0.004084792762613376	0.0530416060199516	942.2053766517018	1017.2053766517018	1017.2053766517018	1042.2053766517017	0.12765957415103912	0.08379888534545898	0.07999999821186066	0.008849557489156723	0.4166666567325592	1009	1084	1084	1109	1483
13.716447421658973	13.716440316344395	0	0	1	30	0.0044083893921942	0.05836075432202985	963.9872889487123	1038.9872889487121	1038.9872889487121	1063.9872889487121	0.1489361673593521	0.08379888534545898	0.07999999821186066	0.008849557489156723	0.3333333432674408	987	1062	1062	1087	1483
13.732819250665631	13.73281254009075	0	0	1	30	0.004719902932874409	0.05853774546785692	964.7120676908742	1039.7120676908742	1039.7120676908742	1064.7120676908742	0.1489361673593521	0.08379888534545898	0.07999999821186066	0.017699114978313446	0.3333333432674408	981	1056	1056	1081	1483
13.755315071359071	13.75530836078419	0	0	1	30	0.005018479547692039	0.058596742527455004	964.9536606499282	1039.9536606499282	1039.9536606499282	1064.9536606499282	0.1489361673593521	0.08379888534545898	0.09333333373069763	0.017699114978313446	0.3333333432674408	981	1056	1056	1081	1483
13.768476087655898	13.76846898234132	0	0	1	30	0.00530330085889968	0.058655739587053085	965.1952536089824	1040.1952536089823	1040.1952536089823	1065.1952536089823	0.1489361673593521	0.08379888534545898	0.1066666692495346	0.017699114978313446	0.3333333432674408	975	1050	1050	1075	1483
13.782793691270136	13.782787375434955	0	0	1	30	0.005573586191081001	0.05898022333242461	966.5240145462787	1041.5240145462787	1041.5240145462787	1066.5240145462787	0.1489361673593521	0.08379888534545898	0.11999999731779099	0.02654867246747017	0.3333333432674408	952	1027	1027	1052	1483
13.799457627653887	13.799450522339308	0	0	1	30	0.005828594710927795	0.059068718971272485	966.8864041873608	1041.8864041873608	1041.8864041873608	1066.8864041873608	0.1489361673593521	0.08379888534545898	0.13333334028720856	0.02654867246747017	0.3333333432674408	952	1027	1027	1052	1483
13.821945553553348	13.82193884297847	0	0	1	30	0.006067627457812587	0.06289446259241628	982.5528243159447	1057.5528243159447	1057.5528243159447	1082.5528243159447	0.1489361673593521	0.09497206658124924	0.1733333319425583	0.044247787445783615	0.4166666567325592	952	1027	1027	1052	1483
13.835241965566858	13.83523486025228	0	0	1	30	0.006290029259591127	0.06289446259241628	982.5528243159447	1057.5528243159447	1057.5528243159447	1082.5528243159447	0.1489361673593521	0.09497206658124924	0.1733333319425583	0.044247787445783615	0.4166666567325592	952	1027	1027	1052	1483
13.849467200091581	13.849460094777003	0	0	1	30	0.006495190528383701	0.06345493459266371	984.8479571569579	1059.8479571569578	1059.8479571569578	1084.8479571569578	0.1489361673593521	0.09497206658124924	0.18666666746139526	0.05309734493494034	0.3333333432674408	952	1027	1027	1052	1483
13.866470217876579	13.866463112562	0	0	1	30	0.006682548931413134	0.06567754194689887	993.9495342725509	1068.9495342725509	1068.9495342725509	1093.9495342725509	0.1489361673593521	0.10055866092443466	0.2133333384990692	0.06194690242409706	0.3333333432674408	952	1027	1027	1052	1483
13.888679062809008	13.888671957494429	0	0	1	30	0.006851590932319843	0.07976912393242913	1051.6545625032973	1126.6545625032973	1126.6545625032973	1151.6545625032973	0.1702127605676651	0.12290503084659576	0.2666666805744171	0.09734513610601425	0.3333333432674408	952	1027	1027	1052	1483
13.901916658607398	13.90190955329282	0	0	1	30	0.0070018531987293105	0.08944499466271527	1091.277253143819	1166.277253143819	1166.277253143819	1191.277253143819	0.19148936867713928	0.1340782195329666	0.2800000011920929	0.1150442510843277	0.4166666567325592	958	1033	1033	1058	1483
13.916489658806743	13.916482553492164	0	0	1	30	0.007132923872213908	0.08944499466271527	1091.277253143819	1166.277253143819	1166.277253143819	1191.277253143819	0.19148936867713928	0.1340782195329666	0.2800000011920929	0.1150442510843277	0.4166666567325592	958	1033	1033	1058	1483
13.932491616715648	13.93248451140107	0	0	1	30	0.007244443697168227	0.10952592625686552	1173.5086680218642	1248.5086680218642	1248.5086680218642	1273.5086680218642	0.21276596188545227	0.1731843501329422	0.3466666638851166	0.1504424810409546	0.3333333432674408	958	1033	1033	1058	1483
13.95534704527467	13.955339939960092	0	0	1	30	0.007336107005503715	0.1244831842355496	1234.7586394445757	1309.7586394445757	1309.7586394445757	1334.7586394445757	0.23404255509376526	0.20111732184886932	0.3733333349227905	0.16814158856868744	0.4166666567325592	958	1033	1033	1058	1483
13.968536088090111	13.968528982775533	0	0	1	30	0.007407662554463664	0.13916473566694598	1294.879592556144	1369.879592556144	1369.879592556144	1394.879592556144	0.25531914830207825	0.22346368432044983	0.4000000059604645	0.1946902722120285	0.4166666567325592	958	1033	1033	1058	1483
13.982412767460819	13.98240566214624	0	0	1	30	0.007458914215262138	0.15325631852171062	1352.584624346405	1427.584624346405	1427.584624346405	1452.584624346405	0.27659574151039124	0.24581006169319153	0.4266666769981384	0.21238937973976135	0.4166666567325592	958	1033	1033	1058	1483
13.99950420693834	13.999497496363462	0	0	1	30	0.007489721510659348	0.1707394282638499	1424.1779587404653	1499.1779587404653	1499.1779587404653	1524.1779587404653	0.3191489279270172	0.2625698447227478	0.4399999976158142	0.2300885021686554	0.4166666567325592	958	1033	1033	1058	1483
14.021942395635758	14.02193529032118	0	0	1	30	0.0075	0.2115364872723554	1591.2419153802953	1666.2419153802953	1666.2419153802953	1691.2419153802953	0.42553192377090454	0.3016759753227234	0.47999998927116394	0.24778760969638824	0.4166666567325592	958	1033	1033	1058	1483
14.035233281293483	14.035226175978904	0	0	1	30	0.007489721510659259	0.21624718826077327	1610.5322359278666	1685.5322359278666	1685.5322359278666	1710.5322359278666	0.42553192377090454	0.31284916400909424	0.4933333396911621	0.2566371560096741	0.4166666567325592	958	1033	1033	1058	1483
14.049475094885555	14.049468384310677	0	0	1	30	0.0074589142152619616	0.22493938592594986	1646.1267853667646	1721.1267853667646	1721.1267853667646	1746.1267853667646	0.44680851697921753	0.31843575835227966	0.5066666603088379	0.2654867172241211	0.4166666567325592	964	1039	1039	1064	1483
14.066674298300843	14.066667192986264	0	0	1	30	0.007407662554463399	0.23393678627974168	1682.9711398155423	1757.9711398155423	1757.9711398155423	1782.9711398155423	0.4680851101875305	0.3296089470386505	0.5199999809265137	0.2654867172241211	0.4166666567325592	964	1039	1039	1064	1483
14.088616299196904	14.088609588622022	0	0	1	30	0.007336107005503364	0.24319967466909276	1720.9026677699349	1795.9026677699349	1795.9026677699349	1820.9026677699349	0.4893617033958435	0.34078213572502136	0.5199999809265137	0.2743362784385681	0.4166666567325592	964	1039	1039	1064	1483
14.101818368422403	14.101811263107825	0	0	1	30	0.00724444369716779	0.2548031603120773	1768.4189414779564	1843.4189414779564	1843.4189414779564	1868.4189414779564	0.5106382966041565	0.35754188895225525	0.5333333611488342	0.28318583965301514	0.4166666567325592	964	1039	1039	1064	1483
14.116479790314273	14.116472684999694	0	0	1	30	0.007132923872213387	0.27178479463829053	1837.9587340437997	1912.9587340437997	1912.9587340437997	1937.9587340437997	0.5531914830207825	0.3743016719818115	0.54666668176651	0.29203540086746216	0.4166666567325592	958	1033	1033	1058	1483
14.132592275338837	14.132585564763955	0	0	1	30	0.007001853198728705	0.2755515422177526	1853.3835653816968	1928.3835653816968	1928.3835653816968	1953.3835653816968	0.5531914830207825	0.3854748606681824	0.5600000023841858	0.29203540086746216	0.4166666567325592	958	1033	1033	1058	1483
14.155349808452563	14.155342703137984	0	0	1	30	0.006851590932319155	0.29249541844414395	1922.7687385287695	1997.7687385287695	1997.7687385287695	2022.7687385287695	0.5744680762290955	0.4189944267272949	0.5866666436195374	0.3008849620819092	0.4166666567325592	952	1027	1027	1052	1483
14.168516745844872	14.168509640530294	0	0	1	30	0.006682548931412366	0.30433489268859937	1971.2513855598145	2046.2513855598145	2046.2513855598145	2071.2513855598145	0.5957446694374084	0.4357541799545288	0.6000000238418579	0.3097345232963562	0.5	948	1023	1023	1048	1483
14.182417109597505	14.182410004282927	0	0	1	30	0.006495190528382856	0.31623336691859905	2019.975637531663	2094.975637531663	2094.975637531663	2119.975637531663	0.6170212626457214	0.4525139629840851	0.6133333444595337	0.3185840845108032	0.5	942	1017	1017	1042	1466
14.199607628739418	14.19960091816454	0	0	1	30	0.006290029259590206	0.3270993891525409	2064.4719985796546	2139.4719985796546	2139.4719985796546	2164.4719985796546	0.6382978558540344	0.46927374601364136	0.6133333444595337	0.32743361592292786	0.5	942	1017	1017	1042	1483
14.221835421177392	14.221828315862814	0	0	1	30	0.006067627457811592	0.3376897102251517	2107.839363371996	2182.839363371996	2182.839363371996	2207.839363371996	0.6595744490623474	0.4804469347000122	0.6266666650772095	0.3362831771373749	0.5	963	1038	1038	1063	1466
14.235249070881434	14.235241965566855	0	0	1	30	0.005828594710926731	0.3444165285999796	2135.3856846169165	2210.3856846169165	2210.3856846169165	2235.3856846169165	0.6595744490623474	0.4972067177295685	0.6399999856948853	0.3451327383518219	0.5	964	1039	1039	1064	1466
14.249774702316927	14.249767991742045	0	0	1	30	0.005573586191079871	0.34980568795692957	2157.4542921836264	2232.4542921836264	2232.4542921836264	2257.4542921836264	0.6595744490623474	0.5083798766136169	0.653333306312561	0.3539822995662689	0.5	964	1039	1039	1064	1466
14.2664307439067	14.266423638592121	0	0	1	30	0.005303300858898486	0.36196966152803034	2207.2657639572844	2282.2657639572844	2282.2657639572844	2307.2657639572844	0.6808510422706604	0.5251396894454956	0.6666666865348816	0.36283186078071594	0.5	965	1040	1040	1065	1466
14.28910932908067	14.289102223766092	0	0	1	30	0.005018479547690782	0.37975876993661783	2280.1121628904502	2355.1121628904502	2355.1121628904502	2380.1121628904502	0.7021276354789734	0.5530726313591003	0.6933333277702332	0.38053098320961	0.5	966	1041	1041	1066	1466
14.301764683823372	14.301757578508793	0	0	1	30	0.004719902932873095	0.3839872689136361	2297.42786620134	2372.42786620134	2372.42786620134	2397.42786620134	0.7021276354789734	0.5586591958999634	0.7066666483879089	0.389380544424057	0.5	966	1041	1041	1066	1466
14.31663492301589	14.316628607180709	0	0	1	30	0.0044083893921928324	0.3839872689136361	2297.42786620134	2372.42786620134	2372.42786620134	2397.42786620134	0.7021276354789734	0.5586591958999634	0.7066666483879089	0.389380544424057	0.5	982	1057	1057	1082	1483
14.332453721704567	14.332447011129686	0	0	1	30	0.004084792762611958	0.39658349089917877	2349.0093952321367	2424.0093952321367	2424.0093952321367	2449.0093952321367	0.7234042286872864	0.5698323845863342	0.7200000286102295	0.40707963705062866	0.5	982	1057	1057	1082	1483
14.355831785624765	14.355825075049884	0	0	1	30	0.0037499999999992296	0.4053752141188731	2385.0115018167853	2460.0115018167853	2460.0115018167853	2485.0115018167853	0.7234042286872864	0.5865921974182129	0.7333333492279053	0.4247787594795227	0.5	984	1059	1059	1084	1466
14.368570825183603	14.368563719869025	0	0	1	30	0.0034049287480458065	0.41123635723879204	2409.0128828928537	2484.0128828928537	2484.0128828928537	2509.0128828928537	0.7234042286872864	0.5977653861045837	0.746666669845581	0.4336283206939697	0.5	993	1068	1068	1093	1466
14.382670532484116	14.382664216648935	0	0	1	30	0.003050524823067685	0.41428491647440424	2421.496732962685	2496.496732962685	2496.496732962685	2521.496732962685	0.7234042286872864	0.6033519506454468	0.746666669845581	0.44247788190841675	0.5833333134651184	1051	1126	1126	1151	1466
14.399507364855932	14.399500259541353	0	0	1	30	0.0026877596215889154	0.4188379139868559	2440.141257776175	2515.141257776175	2515.141257776175	2540.141257776175	0.7234042286872864	0.6089385747909546	0.7599999904632568	0.45132744312286377	0.5833333134651184	1091	1166	1166	1191	1483
14.422488715378861	14.42248239954368	0	0	1	30	0.0023176274578112516	0.4219159717317176	2452.7459042413834	2527.7459042413834	2527.7459042413834	2552.7459042413834	0.7234042286872864	0.6145251393318176	0.7599999904632568	0.4601770043373108	0.5	1091	1166	1166	1191	1483
14.435155912312524	14.435148806997946	0	0	1	30	0.0019411428382680358	0.4219159717317176	2452.7459042413834	2527.7459042413834	2527.7459042413834	2552.7459042413834	0.7234042286872864	0.6145251393318176	0.7599999904632568	0.4601770043373108	0.5	1173	1248	1248	1273	1466
14.449478647542843	14.449471936967965	0	0	1	30	0.001559337681132312	0.42484653475186107	2464.746559808871	2539.746559808871	2539.746559808871	2564.746559808871	0.7234042286872864	0.6201117038726807	0.7733333110809326	0.4601770043373108	0.5833333134651184	1234	1309	1309	1334	1483
14.46644298083736	14.466435875522782	0	0	1	30	0.0011732584878008379	0.42655744410897434	2471.75273362625	2546.75273362625	2546.75273362625	2571.75273362625	0.7234042286872864	0.6201117038726807	0.7733333110809326	0.4690265357494354	0.5833333134651184	1294	1369	1369	1394	1483
14.489117223874647	14.489110118560069	0	0	1	30	0.0007839634745064989	0.4279541001453513	2477.4720400952137	2552.4720400952137	2552.4720400952137	2577.4720400952137	0.7234042286872864	0.6256983280181885	0.7733333110809326	0.4690265357494354	0.5833333134651184	1352	1427	1427	1452	1483
14.501808105190236	14.501800999875657	0	0	1	30	0.0003925196718211707	0.4346698895826453	2504.9731978409327	2579.9731978409327	2579.9731978409327	2604.9731978409327	0.7446808218955994	0.6312848925590515	0.7733333110809326	0.4690265357494354	0.5833333134651184	1424	1499	1499	1524	1483
14.516484921930356	14.516477816615778	0	0	1	30	-9.11457541045065e-16	0.43937038666291217	2524.2217333846256	2599.2217333846256	2599.2217333846256	2624.2217333846256	0.7446808218955994	0.6368715167045593	0.7866666913032532	0.47787609696388245	0.5833333134651184	1591	1666	1666	1691	1483
14.532492406195047	14.532486090359866	0	0	1	30	-0.00039251967182299115	0.44076702779812793	2529.940978833334	2604.940978833334	2604.940978833334	2629.940978833334	0.7446808218955994	0.6424580812454224	0.7866666913032532	0.47787609696388245	0.5833333134651184	1610	1685	1685	1710	1483
14.55579507483278	14.555787969518201	0	0	1	30	-0.0007839634745083118	0.4486930683123327	2562.3981147390023	2637.3981147390023	2637.3981147390023	2662.3981147390023	0.7446808218955994	0.6536312699317932	0.800000011920929	0.4955752193927765	0.5833333134651184	1646	1721	1721	1746	1483
14.56853371965192	14.568526614337342	0	0	1	30	-0.0011732584878026383	0.4504629746211313	2569.6458810735326	2644.6458810735326	2644.6458810735326	2669.6458810735326	0.7446808218955994	0.6536312699317932	0.800000011920929	0.5044247508049011	0.5833333134651184	1682	1757	1757	1782	1483
14.582484215346295	14.582477110031716	0	0	1	30	-0.0015593376811340951	0.45394379963213716	2583.899859493602	2658.899859493602	2658.899859493602	2683.899859493602	0.7446808218955994	0.6536312699317932	0.8133333325386047	0.5132743120193481	0.5833333134651184	1720	1795	1795	1820	1483
14.599555128359484	14.599548417784602	0	0	1	30	-0.0019411428382697968	0.46385567078548195	2624.4889718665486	2699.4889718665486	2699.4889718665486	2724.4889718665486	0.7659574747085571	0.6648044586181641	0.8133333325386047	0.5221238732337952	0.5833333134651184	1768	1843	1843	1868	1483
14.622723980239332	14.62271726966445	0	0	1	30	-0.002317627457812985	0.46385567078548195	2624.4889718665486	2699.4889718665486	2699.4889718665486	2724.4889718665486	0.7659574747085571	0.6648044586181641	0.8133333325386047	0.5221238732337952	0.5833333134651184	1837	1912	1912	1937	1483
14.632443261102548	14.63243615578797	0	0	1	30	-0.0026877596215906176	0.4655960820364742	2631.615955939362	2706.615955939362	2706.615955939362	2731.615955939362	0.7659574747085571	0.6648044586181641	0.8266666531562805	0.5221238732337952	0.5833333134651184	1853	1928	1928	1953	1483
14.649460094777002	14.649453384202124	0	0	1	30	-0.0030505248230693503	0.4674249913242363	2639.105339472748	2714.105339472748	2714.105339472748	2739.105339472748	0.7659574747085571	0.6648044586181641	0.8266666531562805	0.5309734344482422	0.5833333134651184	1922	1997	1997	2022	1483
14.666439428180073	14.666432322865495	0	0	1	30	-0.0034049287480474306	0.4655960820364742	2631.615955939362	2706.615955939362	2706.615955939362	2731.615955939362	0.7659574747085571	0.6648044586181641	0.8266666531562805	0.5221238732337952	0.5833333134651184	1971	2046	2046	2071	1500
14.68906472349471	14.689057618180131	0	0	1	30	-0.0037500000000008082	0.4674249913242363	2639.105339472748	2714.105339472748	2714.105339472748	2739.105339472748	0.7659574747085571	0.6648044586181641	0.8266666531562805	0.5309734344482422	0.5833333134651184	2019	2094	2094	2119	1500
14.701824684257584	14.701817578943006	0	0	1	30	-0.004084792762613487	0.46882164736061327	2644.8246459417114	2719.8246459417114	2719.8246459417114	2744.8246459417114	0.7659574747085571	0.6703910827636719	0.8266666531562805	0.5309734344482422	0.5833333134651184	2064	2139	2139	2164	1500
14.716428868893132	14.716421763578554	0	0	1	30	-0.004408389392194307	0.46882164736061327	2644.8246459417114	2719.8246459417114	2719.8246459417114	2744.8246459417114	0.7659574747085571	0.6703910827636719	0.8266666531562805	0.5309734344482422	0.5833333134651184	2107	2182	2182	2207	1500
14.732603328050402	14.73259661747552	0	0	1	30	-0.004719902932874511	0.4655960820364742	2631.615955939362	2706.615955939362	2706.615955939362	2731.615955939362	0.7659574747085571	0.6648044586181641	0.8266666531562805	0.5221238732337952	0.5833333134651184	2135	2210	2210	2235	1500
14.75641363194076	14.756406921365878	0	0	1	30	-0.005018479547692137	0.4592629628353766	2605.6818328108675	2680.6818328108675	2680.6818328108675	2705.6818328108675	0.7659574747085571	0.6536312699317932	0.8133333325386047	0.5132743120193481	0.5833333134651184	2157	2232	2232	2257	1500
14.766423835961973	14.766416730647395	0	0	1	30	-0.005303300858899775	0.45746355205686395	2598.313245672858	2673.313245672858	2673.313245672858	2698.313245672858	0.7659574747085571	0.6536312699317932	0.8133333325386047	0.5044247508049011	0.5833333134651184	2207	2282	2282	2307	1500
14.782558031669968	14.782551715834787	0	0	1	30	-0.00557358619108109	0.4560669109216482	2592.5940002241496	2667.5940002241496	2667.5940002241496	2692.5940002241496	0.7659574747085571	0.6480447053909302	0.8133333325386047	0.5044247508049011	0.5833333134651184	2280	2355	2355	2380	1500
14.799430785354367	14.799423680039789	0	0	1	30	-0.0058285947109278785	0.45467025488527124	2586.874693755186	2661.874693755186	2661.874693755186	2686.874693755186	0.7659574747085571	0.6424580812454224	0.8133333325386047	0.5044247508049011	0.5833333134651184	2297	2372	2372	2397	1500
14.82241489905519	14.822407793740615	0	0	1	30	-0.006067627457812664	0.4417098328339315	2533.8017654549494	2608.8017654549494	2608.8017654549494	2633.8017654549494	0.7446808218955994	0.6256983280181885	0.800000011920929	0.4955752193927765	0.5833333134651184	2297	2372	2372	2397	1500
14.83260668333784	14.832599578023261	0	0	1	30	-0.006290029259591199	0.4417098328339315	2533.8017654549494	2608.8017654549494	2608.8017654549494	2633.8017654549494	0.7446808218955994	0.6256983280181885	0.800000011920929	0.4955752193927765	0.5833333134651184	2349	2424	2424	2449	1500
14.849447463106642	14.849440357792064	0	0	1	30	-0.006495190528383767	0.43714662339307564	2515.1154227946445	2590.1154227946445	2590.1154227946445	2615.1154227946445	0.7446808218955994	0.6145251393318176	0.800000011920929	0.48672565817832947	0.5833333134651184	2385	2460	2460	2485	1500
14.866432717605193	14.866426007030315	0	0	1	30	-0.006682548931413194	0.43099049514813403	2489.906077631609	2564.906077631609	2564.906077631609	2589.906077631609	0.7446808218955994	0.6033519506454468	0.7866666913032532	0.47787609696388245	0.5833333134651184	2409	2484	2484	2509	1500
14.889249856413436	14.889242751098857	0	0	1	30	-0.006851590932319897	0.4057473184383724	2386.535269005135	2461.535269005135	2461.535269005135	2486.535269005135	0.7234042286872864	0.5642458200454712	0.7733333110809326	0.4336283206939697	0.5833333134651184	2421	2496	2496	2521	1516
14.901949027262699	14.90194192194812	0	0	1	30	-0.007001853198729357	0.39227440677385417	2331.3636957389326	2406.3636957389326	2406.3636957389326	2431.3636957389326	0.7234042286872864	0.5363128781318665	0.7599999904632568	0.40707963705062866	0.5833333134651184	2440	2515	2515	2540	1516
14.916418605660962	14.916411500346383	0	0	1	30	-0.00713292387221395	0.3640526840952294	2215.795741369964	2290.795741369964	2290.795741369964	2315.795741369964	0.6808510422706604	0.5027933120727539	0.7333333492279053	0.37168142199516296	0.5	2452	2527	2527	2552	1500
14.932488458798058	14.93248135348348	0	0	1	30	-0.007244443697168262	0.34162207519322374	2123.942397916251	2198.942397916251	2198.942397916251	2223.942397916251	0.6595744490623474	0.46927374601364136	0.7066666483879089	0.3362831771373749	0.5	2452	2527	2527	2552	1500
14.955909549345424	14.955902444030846	0	0	1	30	-0.007336107005503743	0.31826680445829325	2028.3025642567109	2103.302564256711	2103.302564256711	2128.302564256711	0.6382978558540344	0.4301675856113434	0.6800000071525574	0.3008849620819092	0.5	2464	2539	2539	2564	1516
14.968525824857945	14.968518719543367	0	0	1	30	-0.007407662554463685	0.2794260631945633	1869.2497287817368	1944.2497287817368	1944.2497287817368	1969.2497287817368	0.5531914830207825	0.3910614550113678	0.653333306312561	0.2654867172241211	0.5	2471	2546	2546	2571	1516
14.982465267840755	14.982458162526177	0	0	1	30	-0.0074589142152621515	0.23173185479324476	1673.9419453783373	1748.9419453783373	1748.9419453783373	1773.9419453783373	0.5106382966041565	0.3072625696659088	0.5600000023841858	0.1946902722120285	0.5	2477	2552	2552	2577	1516
14.999724866429954	14.999718155855076	0	0	1	30	-0.0074897215106593555	0.20591879302553373	1568.2374574395608	1643.2374574395608	1643.2374574395608	1668.2374574395608	0.4680851101875305	0.2681564390659332	0.5199999809265137	0.16814158856868744	0.5	2504	2579	2579	2604	1516
15.022539242060304	15.022532531485426	0	0	1	30	-0.0075	0.18309529651582768	1474.7752392323143	1549.7752392323143	1549.7752392323143	1574.7752392323143	0.42553192377090454	0.23463687300682068	0.47999998927116394	0.1504424810409546	0.5	2524	2599	2599	2624	1516
15.0324582612111	15.032451155896522	0	0	1	30	-0.007489721510659252	0.1691807043464486	1417.794984298707	1492.794984298707	1492.794984298707	1517.794984298707	0.40425533056259155	0.21229049563407898	0.4533333480358124	0.13274335861206055	0.4166666567325592	2529	2604	2604	2629	1516
15.04947351592676	15.049466410612181	0	0	1	30	-0.007458914215261947	0.15644605713300297	1365.646603959647	1440.646603959647	1440.646603959647	1465.646603959647	0.38297873735427856	0.18994413316249847	0.4266666769981384	0.12389380484819412	0.4166666567325592	2562	2637	2637	2662	1516
15.06643745448158	15.066430349167002	0	0	1	30	-0.007407662554463379	0.14077256751007738	1301.4636639537669	1376.4636639537669	1376.4636639537669	1401.4636639537669	0.3404255211353302	0.17877094447612762	0.41333332657814026	0.10619468986988068	0.4166666567325592	2569	2644	2644	2669	1516
15.089088407876638	15.08908130256206	0	0	1	30	-0.007336107005503337	0.12825462812541333	1250.2027021735676	1325.2027021735676	1325.2027021735676	1350.2027021735676	0.3191489279270172	0.16201117634773254	0.36000001430511475	0.08849557489156723	0.4166666567325592	2583	2658	2658	2683	1516
15.101857842392281	15.101850737077703	0	0	1	30	-0.0072444436971677555	0.11881474922012791	1211.5463980564239	1286.5463980564239	1286.5463980564239	1311.5463980564239	0.2978723347187042	0.1508379876613617	0.3333333432674408	0.0796460211277008	0.4166666567325592	2624	2699	2699	2724	1516
15.11648057979367	15.116473474479092	0	0	1	30	-0.007132923872213346	0.11881474922012791	1211.5463980564239	1286.5463980564239	1286.5463980564239	1311.5463980564239	0.2978723347187042	0.1508379876613617	0.3333333432674408	0.0796460211277008	0.4166666567325592	2624	2699	2699	2724	1516
15.132489248277455	15.132482537702577	0	0	1	30	-0.007001853198728657	0.11644464867568649	1201.8408363269361	1276.8408363269361	1276.8408363269361	1301.8408363269361	0.2978723347187042	0.14525139331817627	0.3199999928474426	0.07079645991325378	0.4166666567325592	2631	2706	2706	2731	1516
15.155768627272963	15.155761521958384	0	0	1	30	-0.0068515909323191015	0.10620831344111831	1159.9230435413795	1234.9230435413795	1234.9230435413795	1259.9230435413795	0.27659574151039124	0.1340782195329666	0.2666666805744171	0.05309734493494034	0.4166666567325592	2639	2714	2714	2739	1516
15.168531745953427	15.168524640638848	0	0	1	30	-0.006682548931412306	0.09931552517664644	1131.697075598367	1206.697075598367	1206.697075598367	1231.697075598367	0.25531914830207825	0.1284916251897812	0.25333333015441895	0.05309734493494034	0.4166666567325592	2631	2706	2706	2731	1516
15.182556057971471	15.182549742136294	0	0	1	30	-0.006495190528382789	0.09860756056037097	1128.797960494719	1203.797960494719	1203.797960494719	1228.797960494719	0.25531914830207825	0.1284916251897812	0.23999999463558197	0.044247787445783615	0.4166666567325592	2639	2714	2714	2739	1516
15.199476969899123	15.199469864584545	0	0	1	30	-0.006290029259590135	0.09807658712288975	1126.6236242682335	1201.6236242682335	1201.6236242682335	1226.6236242682335	0.25531914830207825	0.1284916251897812	0.23999999463558197	0.03539822995662689	0.4166666567325592	2644	2719	2719	2744	1516
15.222509241843198	15.22250253126832	0	0	1	30	-0.006067627457811515	0.09632595631137358	1119.4547910950748	1194.4547910950748	1194.4547910950748	1219.4547910950748	0.25531914830207825	0.12290503084659576	0.20000000298023224	0.03539822995662689	0.4166666567325592	2644	2719	2719	2744	1516
15.232414445104538	15.232407734529657	0	0	1	30	-0.005828594710926648	0.09632595631137358	1119.4547910950748	1194.4547910950748	1194.4547910950748	1219.4547910950748	0.25531914830207825	0.12290503084659576	0.20000000298023224	0.03539822995662689	0.4166666567325592	2631	2706	2706	2731	1516
15.249488910775014	15.249481805460436	0	0	1	30	-0.005573586191079782	0.09047583453884694	1095.4985424365782	1170.4985424365782	1170.4985424365782	1195.4985424365782	0.23404255509376526	0.12290503084659576	0.18666666746139526	0.02654867246747017	0.4166666567325592	2605	2680	2680	2705	1516
15.266637982248557	15.266630876933979	0	0	1	30	-0.005303300858898391	0.08907918595305059	1089.779266477742	1164.779266477742	1164.779266477742	1189.779266477742	0.23404255509376526	0.11731843650341034	0.18666666746139526	0.02654867246747017	0.4166666567325592	2598	2673	2673	2698	1516
15.289269988138074	15.289263277563192	0	0	1	30	-0.005018479547690684	0.08715156389680584	1081.88565415742	1156.88565415742	1156.88565415742	1181.88565415742	0.23404255509376526	0.11173184216022491	0.1599999964237213	0.017699114978313446	0.4166666567325592	2592	2667	2667	2692	1516
15.301763499604274	15.301756394289695	0	0	1	30	-0.004719902932872991	0.08715156389680584	1081.88565415742	1156.88565415742	1156.88565415742	1181.88565415742	0.23404255509376526	0.11173184216022491	0.1599999964237213	0.017699114978313446	0.4166666567325592	2586	2661	2661	2686	1516
15.316434395248915	15.316427289934337	0	0	1	30	-0.004408389392192726	0.0856959182514114	1075.9247852395297	1150.9247852395297	1150.9247852395297	1175.9247852395297	0.23404255509376526	0.10614524781703949	0.14666666090488434	0.017699114978313446	0.4166666567325592	2533	2608	2608	2633	1516
15.33250977474179	15.332502669427212	0	0	1	30	-0.004084792762611848	0.0856959182514114	1075.9247852395297	1150.9247852395297	1150.9247852395297	1175.9247852395297	0.23404255509376526	0.10614524781703949	0.14666666090488434	0.017699114978313446	0.4166666567325592	2533	2608	2608	2633	1516
15.35579468009308	15.355787574778502	0	0	1	30	-0.003749999999999115	0.08703356984354402	1081.4024685093127	1156.4024685093127	1156.4024685093127	1181.4024685093127	0.23404255509376526	0.11173184216022491	0.13333334028720856	0.017699114978313446	0.4166666567325592	2515	2590	2590	2615	1516
15.36848792984686	15.368481219271983	0	0	1	30	-0.003404928748045688	0.08141943627644253	1058.4125915520322	1133.4125915520322	1133.4125915520322	1158.4125915520322	0.21276596188545227	0.11173184216022491	0.13333334028720856	0.008849557489156723	0.4166666567325592	2489	2564	2564	2589	1516
15.38244079397943	15.382433688664852	0	0	1	30	-0.003050524823067564	0.08002278769064618	1052.693315593196	1127.693315593196	1127.693315593196	1152.693315593196	0.21276596188545227	0.10614524781703949	0.13333334028720856	0.008849557489156723	0.4166666567325592	2386	2461	2461	2486	1516
15.399600128685144	15.399593812849963	0	0	1	30	-0.002687759621588792	0.07999328914436354	1052.5725190461687	1127.5725190461687	1127.5725190461687	1152.5725190461687	0.21276596188545227	0.10614524781703949	0.11999999731779099	0.008849557489156723	0.4166666567325592	2331	2406	2406	2431	1516
15.42251871559597	15.422512005021089	0	0	1	30	-0.0023176274578111254	0.0746741408422853	1030.7906067491583	1105.7906067491583	1105.7906067491583	1130.7906067491583	0.19148936867713928	0.10614524781703949	0.11999999731779099	0.008849557489156723	0.4166666567325592	2215	2290	2290	2315	1500
15.435201307377884	15.435194202063306	0	0	1	30	-0.0019411428382679079	0.07607078942808165	1036.5098827079944	1111.5098827079944	1111.5098827079944	1136.5098827079944	0.19148936867713928	0.11173184216022491	0.11999999731779099	0.008849557489156723	0.4166666567325592	2123	2198	2198	2223	1500
15.449713122923917	15.449706017609339	0	0	1	30	-0.0015593376811321826	0.07607078942808165	1036.5098827079944	1111.5098827079944	1111.5098827079944	1136.5098827079944	0.19148936867713928	0.11173184216022491	0.11999999731779099	0.008849557489156723	0.4166666567325592	2028	2103	2103	2128	1500
15.466495875956998	15.46648877064242	0	0	1	30	-0.001173258487800707	0.07607078942808165	1036.5098827079944	1111.5098827079944	1111.5098827079944	1136.5098827079944	0.19148936867713928	0.11173184216022491	0.11999999731779099	0.008849557489156723	0.4166666567325592	1869	1944	1944	1969	1500
15.489166171597294	15.489159066282715	0	0	1	30	-0.0007839634745063674	0.07580530270934105	1035.4227145947516	1110.4227145947516	1110.4227145947516	1135.4227145947516	0.19148936867713928	0.11173184216022491	0.11999999731779099	0.0	0.4166666567325592	1673	1748	1748	1773	1500
15.50179428930078	15.5017871839862	0	0	1	30	-0.0003925196718210386	0.07607078942808165	1036.5098827079944	1111.5098827079944	1111.5098827079944	1136.5098827079944	0.19148936867713928	0.11173184216022491	0.11999999731779099	0.008849557489156723	0.4166666567325592	1568	1643	1643	1668	1500
15.516431237331325	15.516424132016747	0	0	1	30	1.0437658189007235e-15	0.07607078942808165	1036.5098827079944	1111.5098827079944	1111.5098827079944	1136.5098827079944	0.19148936867713928	0.11173184216022491	0.11999999731779099	0.008849557489156723	0.4166666567325592	1474	1549	1549	1574	1500
15.532620696597146	15.532613986022268	0	0	1	30	0.00039251967182312326	0.07580530270934105	1035.4227145947516	1110.4227145947516	1110.4227145947516	1135.4227145947516	0.19148936867713928	0.11173184216022491	0.11999999731779099	0.0	0.4166666567325592	1417	1492	1492	1517	1483
15.55574967976742	15.555742574452841	0	0	1	30	0.0007839634745084434	0.07607078942808165	1036.5098827079944	1111.5098827079944	1111.5098827079944	1136.5098827079944	0.19148936867713928	0.11173184216022491	0.11999999731779099	0.008849557489156723	0.4166666567325592	1365	1440	1440	1465	1483
15.568513587927281	15.568506482612703	0	0	1	30	0.001173258487802769	0.07607078942808165	1036.5098827079944	1111.5098827079944	1111.5098827079944	1136.5098827079944	0.19148936867713928	0.11173184216022491	0.11999999731779099	0.008849557489156723	0.4166666567325592	1301	1376	1376	1401	1483
15.582483820606598	15.582477110031716	0	0	1	30	0.0015593376811342246	0.0704861506819725	1013.6407870426774	1088.6407870426774	1088.6407870426774	1113.6407870426774	0.1702127605676651	0.11173184216022491	0.11999999731779099	0.0	0.4166666567325592	1250	1325	1325	1350	1483
15.599458417133281	15.599451706558403	0	0	1	30	0.0019411428382699247	0.07607078942808165	1036.5098827079944	1111.5098827079944	1111.5098827079944	1136.5098827079944	0.19148936867713928	0.11173184216022491	0.11999999731779099	0.008849557489156723	0.4166666567325592	1211	1286	1286	1311	1483
15.622435425519527	15.622428320204948	0	0	1	30	0.002317627457813111	0.0704861506819725	1013.6407870426774	1088.6407870426774	1088.6407870426774	1113.6407870426774	0.1702127605676651	0.11173184216022491	0.11999999731779099	0.0	0.4166666567325592	1211	1286	1286	1311	1483
15.635193017844209	15.63518591252963	0	0	1	30	0.0026877596215907408	0.0704861506819725	1013.6407870426774	1088.6407870426774	1088.6407870426774	1113.6407870426774	0.1702127605676651	0.11173184216022491	0.11999999731779099	0.0	0.4166666567325592	1201	1276	1276	1301	1483
15.649457331599113	15.649450226284534	0	0	1	30	0.0030505248230694713	0.07188279926776886	1019.3600630015135	1094.3600630015135	1094.3600630015135	1119.3600630015135	0.1702127605676651	0.11731843650341034	0.11999999731779099	0.0	0.4166666567325592	1159	1234	1234	1259	1483
15.6666881141903	15.666681008875722	0	0	1	30	0.0034049287480475486	0.07188279926776886	1019.3600630015135	1094.3600630015135	1094.3600630015135	1119.3600630015135	0.1702127605676651	0.11731843650341034	0.11999999731779099	0.0	0.4166666567325592	1131	1206	1206	1231	1483
15.689095118451515	15.689088013136937	0	0	1	30	0.003750000000000923	0.07214828598650946	1020.4472311147563	1095.4472311147563	1095.4472311147563	1120.4472311147563	0.1702127605676651	0.11731843650341034	0.11999999731779099	0.008849557489156723	0.4166666567325592	1128	1203	1203	1228	1483
15.701795473519876	15.701788762944995	0	0	1	30	0.004084792762613599	0.07188279926776886	1019.3600630015135	1094.3600630015135	1094.3600630015135	1119.3600630015135	0.1702127605676651	0.11731843650341034	0.11999999731779099	0.0	0.4166666567325592	1126	1201	1201	1226	1483
15.716485711409753	15.716478606095174	0	0	1	30	0.0044083893921944145	0.07188279926776886	1019.3600630015135	1094.3600630015135	1094.3600630015135	1119.3600630015135	0.1702127605676651	0.11731843650341034	0.11999999731779099	0.0	0.4166666567325592	1119	1194	1194	1219	1483
15.732599775393112	15.732593064818234	0	0	1	30	0.004719902932874614	0.0704861506819725	1013.6407870426774	1088.6407870426774	1088.6407870426774	1113.6407870426774	0.1702127605676651	0.11173184216022491	0.11999999731779099	0.0	0.4166666567325592	1119	1194	1194	1219	1483
15.75575007450712	15.755742969192541	0	0	1	30	0.0050184795476922355	0.07072213888739766	1014.6071587438935	1089.6071587438935	1089.6071587438935	1114.6071587438935	0.1702127605676651	0.11173184216022491	0.1066666692495346	0.008849557489156723	0.4166666567325592	1095	1170	1170	1195	1483
15.768477271874996	15.768470166560418	0	0	1	30	0.005303300858899867	0.0704861506819725	1013.6407870426774	1088.6407870426774	1088.6407870426774	1113.6407870426774	0.1702127605676651	0.11173184216022491	0.1066666692495346	0.0	0.4166666567325592	1089	1164	1164	1189	1483
15.782503162851839	15.782496452276957	0	0	1	30	0.005573586191081179	0.07072213888739766	1014.6071587438935	1089.6071587438935	1089.6071587438935	1114.6071587438935	0.1702127605676651	0.11173184216022491	0.1066666692495346	0.008849557489156723	0.4166666567325592	1081	1156	1156	1181	1483
15.799456838174489	15.799450127599608	0	0	1	30	0.005828594710927962	0.07072213888739766	1014.6071587438935	1089.6071587438935	1089.6071587438935	1114.6071587438935	0.1702127605676651	0.11173184216022491	0.1066666692495346	0.008849557489156723	0.4166666567325592	1081	1156	1156	1181	1483
15.822384898838084	15.822377793523506	0	0	1	30	0.0060676274578127425	0.06653219499265374	997.4493384949171	1072.4493384949171	1072.4493384949171	1097.4493384949171	0.1702127605676651	0.09497206658124924	0.1066666692495346	0.008849557489156723	0.4166666567325592	1075	1150	1150	1175	1483
15.835175649297462	15.835168938722584	0	0	1	30	0.006290029259591271	0.06653219499265374	997.4493384949171	1072.4493384949171	1072.4493384949171	1097.4493384949171	0.1702127605676651	0.09497206658124924	0.1066666692495346	0.008849557489156723	0.4166666567325592	1075	1150	1150	1175	1483
15.849519700471518	15.84951259515694	0	0	1	30	0.006495190528383834	0.06816483178387525	1004.1349861549692	1079.1349861549693	1079.1349861549693	1104.1349861549693	0.1702127605676651	0.10055866092443466	0.1066666692495346	0.017699114978313446	0.4166666567325592	1081	1156	1156	1181	1483
15.866426007030316	15.866418901715738	0	0	1	30	0.006682548931413254	0.06962047553365737	1010.0958473103269	1085.095847310327	1085.095847310327	1110.095847310327	0.1702127605676651	0.10614524781703949	0.11999999731779099	0.017699114978313446	0.4166666567325592	1058	1133	1133	1158	1483
15.889087618397237	15.889080513082662	0	0	1	30	0.006851590932319951	0.07785091881884762	1043.799512563181	1118.799512563181	1118.799512563181	1143.799512563181	0.19148936867713928	0.11731843650341034	0.14666666090488434	0.017699114978313446	0.4166666567325592	1052	1127	1127	1152	1483
15.90183534222945	15.901828236914872	0	0	1	30	0.007001853198729405	0.08786148781896429	1084.7927926186587	1159.7927926186587	1159.7927926186587	1184.7927926186587	0.21276596188545227	0.1340782195329666	0.1733333319425583	0.02654867246747017	0.4166666567325592	1052	1127	1127	1152	1483
15.916447816398673	15.916440711084094	0	0	1	30	0.0071329238722139905	0.1076171353916503	1165.692169428808	1240.692169428808	1240.692169428808	1265.692169428808	0.25531914830207825	0.16759777069091797	0.2133333384990692	0.03539822995662689	0.4166666567325592	1030	1105	1105	1130	1483
15.932499116769925	15.932492406195044	0	0	1	30	0.007244443697168296	0.116763984725143	1203.1485174494605	1278.1485174494605	1278.1485174494605	1303.1485174494605	0.25531914830207825	0.20111732184886932	0.23999999463558197	0.044247787445783615	0.4166666567325592	1036	1111	1111	1136	1483
15.955746521849829	15.95573941653525	0	0	1	30	0.007336107005503771	0.16033505784726776	1381.5720618845614	1456.5720618845614	1456.5720618845614	1481.5720618845614	0.3617021143436432	0.2569832503795624	0.3199999928474426	0.07079645991325378	0.4166666567325592	1036	1111	1111	1136	1483
15.968492666723247	15.968485561408668	0	0	1	30	0.007407662554463706	0.17679593729673937	1448.9793632301476	1523.9793632301476	1523.9793632301476	1548.9793632301476	0.40425533056259155	0.2793295979499817	0.3333333432674408	0.07079645991325378	0.4166666567325592	1036	1111	1111	1136	1483
15.982524873535269	15.98251816296039	0	0	1	30	0.007458914215262165	0.19368907654641476	1518.1567684575684	1593.1567684575684	1593.1567684575684	1618.1567684575684	0.44680851697921753	0.29608938097953796	0.36000001430511475	0.08849557489156723	0.4166666567325592	1035	1110	1110	1135	1483
15.999467496146355	15.999460390831777	0	0	1	30	0.0074897215106593616	0.20604024668776355	1568.7348101863918	1643.7348101863918	1643.7348101863918	1668.7348101863918	0.4680851101875305	0.31843575835227966	0.3866666555404663	0.09734513610601425	0.4166666567325592	1036	1111	1111	1136	1483
16.022388451495374	16.022381346180794	0	0	1	30	0.0075	0.2238285591895074	1641.5779498810327	1716.5779498810327	1716.5779498810327	1741.5779498810327	0.5106382966041565	0.34078213572502136	0.41333332657814026	0.10619468986988068	0.4166666567325592	1036	1111	1111	1136	1483
16.035207228473364	16.035200123158788	0	0	1	30	0.007489721510659245	0.2374288789422463	1697.2712592684984	1772.2712592684984	1772.2712592684984	1797.2712592684984	0.5319148898124695	0.3687150776386261	0.4266666769981384	0.1150442510843277	0.4166666567325592	1035	1110	1110	1135	1483
16.049423383985015	16.049416278670435	0	0	1	30	0.007458914215261934	0.24534585557416477	1729.6912785762047	1804.6912785762047	1804.6912785762047	1829.6912785762047	0.5319148898124695	0.3910614550113678	0.4399999976158142	0.13274335861206055	0.4166666567325592	1036	1111	1111	1136	1483
16.066480086369047	16.066472981054467	0	0	1	30	0.007407662554463358	0.2528498545992339	1760.420154583863	1835.420154583863	1835.420154583863	1860.420154583863	0.5319148898124695	0.4134078323841095	0.46666666865348816	0.14159291982650757	0.4166666567325592	1036	1111	1111	1136	1483
16.08904182859218	16.0890351180173	0	0	1	30	0.007336107005503309	0.27552585298332843	1853.27836796673	1928.27836796673	1928.27836796673	1953.27836796673	0.5744680762290955	0.44692736864089966	0.5066666603088379	0.1592920422554016	0.4166666567325592	1013	1088	1088	1113	1483
16.101853500255594	16.101846789680714	0	0	1	30	0.007244443697167722	0.2867163609891339	1899.1034982505032	1974.1034982505032	1974.1034982505032	1999.1034982505032	0.5957446694374084	0.46368715167045593	0.5199999809265137	0.16814158856868744	0.4166666567325592	1036	1111	1111	1136	1483
16.116428079413733	16.116420974099157	0	0	1	30	0.007132923872213304	0.2867163609891339	1899.1034982505032	1974.1034982505032	1974.1034982505032	1999.1034982505032	0.5957446694374084	0.46368715167045593	0.5199999809265137	0.16814158856868744	0.4166666567325592	1013	1088	1088	1113	1483
16.13271306568666	16.13270635511178	0	0	1	30	0.00700185319872861	0.303874988777008	1969.368079041848	2044.368079041848	2044.368079041848	2069.368079041848	0.6382978558540344	0.4804469347000122	0.54666668176651	0.17699114978313446	0.4166666567325592	1013	1088	1088	1113	1483
16.155848364692115	16.15584125937754	0	0	1	30	0.006851590932319048	0.31444683211127566	2012.6597774956738	2087.6597774956736	2087.6597774956736	2112.6597774956736	0.6382978558540344	0.5027933120727539	0.5733333230018616	0.20353981852531433	0.4166666567325592	1019	1094	1094	1119	1483
16.168470956039815	16.16846385072524	0	0	1	30	0.006682548931412246	0.3231390225570814	2048.254297371248	2123.254297371248	2123.254297371248	2148.254297371248	0.6595744490623474	0.5083798766136169	0.5866666436195374	0.21238937973976135	0.4166666567325592	1019	1094	1094	1119	1483
16.18256000536846	16.18255329479358	0	0	1	30	0.0064951905283827235	0.32583361418725465	2059.288650096808	2134.288650096808	2134.288650096808	2159.288650096808	0.6595744490623474	0.5139665007591248	0.5866666436195374	0.22123894095420837	0.4166666567325592	1020	1095	1095	1120	1483
16.199589470713274	16.199582760138398	0	0	1	30	0.006290029259590062	0.33062258728705674	2078.8994949404973	2153.8994949404973	2153.8994949404973	2178.8994949404973	0.6595744490623474	0.5195530652999878	0.6000000238418579	0.23893804848194122	0.4166666567325592	1019	1094	1094	1119	1483
16.22239279363206	16.22238568831748	0	0	1	30	0.006067627457811438	0.34447703310873656	2135.633450580276	2210.633450580276	2210.633450580276	2235.633450580276	0.6808510422706604	0.5251396894454956	0.6266666650772095	0.2743362784385681	0.4166666567325592	1019	1094	1094	1119	1483
16.235200123158787	16.23519301784421	0	0	1	30	0.0058285947109265645	0.34447703310873656	2135.633450580276	2210.633450580276	2210.633450580276	2235.633450580276	0.6808510422706604	0.5251396894454956	0.6266666650772095	0.2743362784385681	0.4166666567325592	1013	1088	1088	1113	1483
16.249636543422355	16.249629832847475	0	0	1	30	0.005573586191079693	0.35103591692131175	2162.4920797927716	2237.4920797927716	2237.4920797927716	2262.4920797927716	0.6808510422706604	0.5307262539863586	0.6399999856948853	0.3008849620819092	0.4166666567325592	1014	1089	1089	1114	1483
16.26644653349465	16.26643942818007	0	0	1	30	0.005303300858898298	0.35777180182283264	2190.0755284644997	2265.0755284644997	2265.0755284644997	2290.0755284644997	0.6808510422706604	0.5363128781318665	0.653333306312561	0.32743361592292786	0.4166666567325592	1013	1088	1088	1113	1483
16.28901577577206	16.289008670457484	0	0	1	30	0.005018479547690586	0.3632880317865923	2212.6644901660957	2287.6644901660957	2287.6644901660957	2312.6644901660957	0.6808510422706604	0.5363128781318665	0.6666666865348816	0.3539822995662689	0.4166666567325592	1014	1089	1089	1114	1483
16.302115212675883	16.302108502101	0	0	1	30	0.004719902932872889	0.3691094536609003	2236.503212741387	2311.503212741387	2311.503212741387	2336.503212741387	0.6808510422706604	0.5418994426727295	0.6666666865348816	0.38053098320961	0.4166666567325592	1014	1089	1089	1114	1483
16.316503474696198	16.316496369381618	0	0	1	30	0.004408389392192618	0.37790001110692995	2272.500545482878	2347.500545482878	2347.500545482878	2372.500545482878	0.6808510422706604	0.5418994426727295	0.6800000071525574	0.4247787594795227	0.4166666567325592	997	1072	1072	1097	1483
16.33267753911377	16.332671223278588	0	0	1	30	0.004084792762611737	0.3907707829830569	2325.206356315618	2400.206356315618	2400.206356315618	2425.206356315618	0.7021276354789734	0.5418994426727295	0.6933333277702332	0.4601770043373108	0.4166666567325592	997	1072	1072	1097	1483
16.35596244446506	16.355955733890177	0	0	1	30	0.0037499999999990002	0.40358219913325133	2377.669105450664	2452.669105450664	2452.669105450664	2477.669105450664	0.7021276354789734	0.5307262539863586	0.7066666483879089	0.5398229956626892	0.4166666567325592	1004	1079	1079	1104	1483
16.368480429792584	16.368473324478003	0	0	1	30	0.0034049287480455706	0.41175329977432185	2411.129762575848	2486.129762575848	2486.129762575848	2511.129762575848	0.7021276354789734	0.5307262539863586	0.7200000286102295	0.5752212405204773	0.4166666567325592	1010	1085	1085	1110	1483
16.382697769523332	16.382691058948453	0	0	1	30	0.003050524823067443	0.4181249841019117	2437.221809897328	2512.221809897328	2512.221809897328	2537.221809897328	0.7021276354789734	0.5307262539863586	0.7200000286102295	0.6106194853782654	0.4166666567325592	1043	1118	1118	1143	1483
16.400309870663538	16.400303554828355	0	0	1	30	0.002687759621588668	0.42642429525521663	2471.2074890701124	2546.2074890701124	2546.2074890701124	2571.2074890701124	0.7021276354789734	0.5363128781318665	0.7333333492279053	0.6371681690216064	0.4166666567325592	1084	1159	1159	1184	1483
16.42253134726633	16.42252463669145	0	0	1	30	0.0023176274578109997	0.43129154310113904	2491.1388689991645	2566.1388689991645	2566.1388689991645	2591.1388689991645	0.7021276354789734	0.5363128781318665	0.7333333492279053	0.6637167930603027	0.4166666567325592	1165	1240	1240	1265	1483
16.43261299917302	16.432605893858444	0	0	1	30	0.0019411428382677801	0.4359330234186487	2510.1457308993668	2585.1457308993668	2585.1457308993668	2610.1457308993668	0.7021276354789734	0.5418994426727295	0.7333333492279053	0.6814159154891968	0.4166666567325592	1203	1278	1278	1303	1483
16.44957338507055	16.44956667449567	0	0	1	30	0.0015593376811320532	0.44316016193863916	2539.740863138727	2614.740863138727	2614.740863138727	2639.740863138727	0.7021276354789734	0.5418994426727295	0.746666669845581	0.7079645991325378	0.4166666567325592	1381	1456	1456	1481	1483
16.46647258631477	16.466465481000192	0	0	1	30	0.0011732584878005763	0.4478606392746478	2558.9893178296825	2633.9893178296825	2633.9893178296825	2658.9893178296825	0.7021276354789734	0.5474860072135925	0.746666669845581	0.7256637215614319	0.4166666567325592	1448	1523	1523	1548	1483
16.488981828157968	16.488974722843388	0	0	1	30	0.0007839634745062358	0.46008325512430304	2609.040929734021	2684.040929734021	2684.040929734021	2709.040929734021	0.7021276354789734	0.5530726313591003	0.7599999904632568	0.769911527633667	0.5	1518	1593	1593	1618	1483
16.501962448412456	16.501955737837577	0	0	1	30	0.00039251967182090644	0.4657571806897103	2632.2756549243636	2707.2756549243636	2707.2756549243636	2732.2756549243636	0.7021276354789734	0.5586591958999634	0.7733333110809326	0.778761088848114	0.5	1568	1643	1643	1668	1483
16.516504658915295	16.516497948340415	0	0	1	30	-1.1760740967563817e-15	0.4657571806897103	2632.2756549243636	2707.2756549243636	2707.2756549243636	2732.2756549243636	0.7021276354789734	0.5586591958999634	0.7733333110809326	0.778761088848114	0.5	1641	1716	1716	1741	1483
16.5325705646554	16.53256345934082	0	0	1	30	-0.0003925196718232554	0.4741838886234966	2666.7830239132186	2741.7830239132186	2741.7830239132186	2766.7830239132186	0.7234042286872864	0.5642458200454712	0.7733333110809326	0.7876105904579163	0.5	1697	1772	1772	1797	1483
16.55573310070007	16.555725995385494	0	0	1	30	-0.000783963474508575	0.48893430773663304	2727.1859901815124	2802.1859901815124	2802.1859901815124	2827.1859901815124	0.7234042286872864	0.5810055732727051	0.800000011920929	0.8141592741012573	0.5	1729	1804	1804	1829	1483
16.56845003483578	16.568442929521204	0	0	1	30	-0.0011732584878028998	0.49210087604227315	2740.1530873931088	2815.1530873931088	2815.1530873931088	2840.1530873931088	0.7234042286872864	0.5865921974182129	0.800000011920929	0.8230088353157043	0.5	1760	1835	1835	1860	1483
16.582510662906113	16.582503952331237	0	0	1	30	-0.0015593376811343538	0.49624087734559996	2757.106392730232	2832.106392730232	2832.106392730232	2857.106392730232	0.7234042286872864	0.5921787619590759	0.8133333325386047	0.8230088353157043	0.5	1853	1928	1928	1953	1483
16.599430785354368	16.59942368003979	0	0	1	30	-0.0019411428382700524	0.4976375333819769	2762.8256991991957	2837.8256991991957	2837.8256991991957	2862.8256991991957	0.7234042286872864	0.5977653861045837	0.8133333325386047	0.8230088353157043	0.5	1899	1974	1974	1999	1483
16.622333582677243	16.622326477362662	0	0	1	30	-0.0023176274578132366	0.5091725998220191	2810.0617962711685	2885.0617962711685	2885.0617962711685	2910.0617962711685	0.7234042286872864	0.6145251393318176	0.8399999737739563	0.8318583965301514	0.5	1899	1974	1974	1999	1483
16.63521828118493	16.635211175870353	0	0	1	30	-0.0026877596215908644	0.5091725998220191	2810.0617962711685	2885.0617962711685	2885.0617962711685	2910.0617962711685	0.7234042286872864	0.6145251393318176	0.8399999737739563	0.8318583965301514	0.5	1969	2044	2044	2069	1483
16.649481805460436	16.64947470014586	0	0	1	30	-0.003050524823069592	0.5158883892593131	2837.5629540168875	2912.5629540168875	2912.5629540168875	2937.5629540168875	0.7446808218955994	0.6201117038726807	0.8399999737739563	0.8318583965301514	0.5	2012	2087	2087	2112	1483
16.66664390334404	16.66663719276916	0	0	1	30	-0.003404928748047666	0.5200579163687067	2854.6371675298537	2929.6371675298537	2929.6371675298537	2954.6371675298537	0.7446808218955994	0.6256983280181885	0.8533333539962769	0.8318583965301514	0.5	2048	2123	2123	2148	1483
16.68905840765953	16.68905130234495	0	0	1	30	-0.0037500000000010372	0.5181700099305768	2846.906190665712	2921.906190665712	2921.906190665712	2946.906190665712	0.7446808218955994	0.6256983280181885	0.8533333539962769	0.8230088353157043	0.5	2059	2134	2134	2159	1483
16.70178994716409	16.701783631328908	0	0	1	30	-0.0040847927626137094	0.5209133700986879	2858.140250554127	2933.140250554127	2933.140250554127	2958.140250554127	0.7446808218955994	0.6256983280181885	0.8666666746139526	0.8230088353157043	0.5	2078	2153	2153	2178	1483
16.716462027027827	16.71645492171325	0	0	1	30	-0.004408389392194521	0.5209133700986879	2858.140250554127	2933.140250554127	2933.140250554127	2958.140250554127	0.7446808218955994	0.6256983280181885	0.8666666746139526	0.8230088353157043	0.5	2135	2210	2210	2235	1483
16.732668065361	16.732661354786117	0	0	1	30	-0.004719902932874717	0.5223100112339036	2863.8594960028354	2938.8594960028354	2938.8594960028354	2963.8594960028354	0.7446808218955994	0.6312848925590515	0.8666666746139526	0.8230088353157043	0.5	2135	2210	2210	2235	1483
16.7557563903423	16.75574928502772	0	0	1	30	-0.0050184795476923335	0.5223100112339036	2863.8594960028354	2938.8594960028354	2938.8594960028354	2963.8594960028354	0.7446808218955994	0.6312848925590515	0.8666666746139526	0.8230088353157043	0.5	2162	2237	2237	2262	1483
16.76869477344902	16.76868806287414	0	0	1	30	-0.005303300858899961	0.5237066672702806	2869.578802471799	2944.578802471799	2944.578802471799	2969.578802471799	0.7446808218955994	0.6368715167045593	0.8666666746139526	0.8230088353157043	0.5	2190	2265	2265	2290	1483
16.782504741810634	16.782497636496053	0	0	1	30	-0.005573586191081266	0.5223100112339036	2863.8594960028354	2938.8594960028354	2938.8594960028354	2963.8594960028354	0.7446808218955994	0.6312848925590515	0.8666666746139526	0.8230088353157043	0.5	2212	2287	2287	2312	1483
16.7994528907775	16.799446180202622	0	0	1	30	-0.005828594710928045	0.5223100112339036	2863.8594960028354	2938.8594960028354	2938.8594960028354	2963.8594960028354	0.7446808218955994	0.6312848925590515	0.8666666746139526	0.8230088353157043	0.5	2236	2311	2311	2336	1483
16.822538452580908	16.82253213674573	0	0	1	30	-0.00606762745781282	0.5209133700986879	2858.140250554127	2933.140250554127	2933.140250554127	2958.140250554127	0.7446808218955994	0.6256983280181885	0.8666666746139526	0.8230088353157043	0.5	2272	2347	2347	2372	1483
16.8353244661639	16.835317360849324	0	0	1	30	-0.006290029259591343	0.5189959651513085	2850.2884772946086	2925.2884772946086	2925.2884772946086	2950.2884772946086	0.7446808218955994	0.6256983280181885	0.8666666746139526	0.8141592741012573	0.5	2325	2400	2400	2425	1483
16.849417857629234	16.849410752314654	0	0	1	30	-0.0064951905283839	0.5189959651513085	2850.2884772946086	2925.2884772946086	2925.2884772946086	2950.2884772946086	0.7446808218955994	0.6256983280181885	0.8666666746139526	0.8141592741012573	0.5	2377	2452	2452	2477	1483
16.86647337579417	16.86646627047959	0	0	1	30	-0.006682548931413314	0.5129975410179402	2825.724930468465	2900.724930468465	2900.724930468465	2925.724930468465	0.7446808218955994	0.6201117038726807	0.8533333539962769	0.8053097128868103	0.5	2411	2486	2486	2511	1483
16.889046565468565	16.889039460153988	0	0	1	30	-0.0068515909323200045	0.4989165367506949	2768.063217994096	2843.063217994096	2843.063217994096	2868.063217994096	0.7446808218955994	0.6145251393318176	0.8266666531562805	0.769911527633667	0.5	2437	2512	2512	2537	1483
16.9017867892465	16.90177968393192	0	0	1	30	-0.007001853198729453	0.47859170357737923	2684.833026149368	2759.833026149368	2759.833026149368	2784.833026149368	0.7234042286872864	0.6033519506454468	0.800000011920929	0.7345132827758789	0.5	2471	2546	2546	2571	1483
16.91644505322078	16.916437947906203	0	0	1	30	-0.007132923872214031	0.47859170357737923	2684.833026149368	2759.833026149368	2759.833026149368	2784.833026149368	0.7234042286872864	0.6033519506454468	0.800000011920929	0.7345132827758789	0.5	2491	2566	2566	2591	1483
16.932488853537755	16.932482142962876	0	0	1	30	-0.00724444369716833	0.4555714728083231	2590.565181150083	2665.565181150083	2665.565181150083	2690.565181150083	0.7234042286872864	0.5810055732727051	0.7599999904632568	0.6814159154891968	0.5	2510	2585	2585	2610	1483
16.95587125959464	16.955864154280064	0	0	1	30	-0.0073361070055037985	0.36528265246687397	2220.832461851849	2295.832461851849	2295.832461851849	2320.832461851849	0.6170212626457214	0.4972067177295685	0.653333306312561	0.5309734344482422	0.5	2539	2614	2614	2639	1483
16.968580693676074	16.968573983101194	0	0	1	30	-0.007407662554463726	0.3245524037517278	2054.042093363325	2129.042093363325	2129.042093363325	2154.042093363325	0.5744680762290955	0.44692736864089966	0.6133333444595337	0.45132744312286377	0.5	2558	2633	2633	2658	1483
16.982880139264168	16.98287382342899	0	0	1	30	-0.007458914215262179	0.2948144306967744	1932.265093703291	2007.265093703291	2007.265093703291	2032.265093703291	0.5744680762290955	0.3966480493545532	0.5600000023841858	0.37168142199516296	0.5	2609	2684	2684	2709	1500
16.999516838608702	16.999509733294126	0	0	1	30	-0.0074897215106593685	0.25768299223838653	1780.2118532161928	1855.2118532161928	1855.2118532161928	1880.2118532161928	0.5319148898124695	0.3463687002658844	0.5066666603088379	0.3008849620819092	0.4166666567325592	2632	2707	2707	2732	1500
17.022533715704522	17.022526610389946	0	0	1	30	-0.0075	0.1965296463461752	1529.7889017875873	1604.7889017875873	1604.7889017875873	1629.7889017875873	0.42553192377090454	0.27374300360679626	0.4266666769981384	0.20353981852531433	0.4166666567325592	2632	2707	2707	2732	1500
17.032436945267367	17.03242983995279	0	0	1	30	-0.007489721510659238	0.1965296463461752	1529.7889017875873	1604.7889017875873	1604.7889017875873	1629.7889017875873	0.42553192377090454	0.27374300360679626	0.4266666769981384	0.20353981852531433	0.4166666567325592	2666	2741	2741	2766	1500
17.049481015981037	17.049473910666457	0	0	1	30	-0.00745891421526192	0.17793385858556865	1453.6391509079035	1528.6391509079035	1528.6391509079035	1553.6391509079035	0.40425533056259155	0.2402234673500061	0.4000000059604645	0.16814158856868744	0.4166666567325592	2727	2802	2802	2827	1500
17.06647574423236	17.066469033657484	0	0	1	30	-0.007407662554463337	0.1567134917345019	1366.7417486527852	1441.7417486527852	1441.7417486527852	1466.7417486527852	0.3617021143436432	0.21229049563407898	0.3733333349227905	0.14159291982650757	0.4166666567325592	2740	2815	2815	2840	1500
17.08903196009971	17.089024854785137	0	0	1	30	-0.0073361070055032816	0.12905304338420387	1253.4722126583147	1328.4722126583147	1328.4722126583147	1353.4722126583147	0.2978723347187042	0.18435753881931305	0.3199999928474426	0.10619468986988068	0.3333333432674408	2757	2832	2832	2857	1500
17.101779683931923	17.101772578617343	0	0	1	30	-0.007244443697167687	0.12454883207767586	1235.0274673580827	1310.0274673580827	1310.0274673580827	1335.0274673580827	0.2978723347187042	0.1731843501329422	0.30666667222976685	0.08849557489156723	0.3333333432674408	2762	2837	2837	2862	1500
17.116481369273068	17.116474263958487	0	0	1	30	-0.007132923872213263	0.12194274785508097	1224.3555524665567	1299.3555524665567	1299.3555524665567	1324.3555524665567	0.2978723347187042	0.16759777069091797	0.2800000011920929	0.0796460211277008	0.4166666567325592	2810	2885	2885	2910	1500
17.132543722355887	17.132537406520704	0	0	1	30	-0.007001853198728562	0.11437149370490274	1193.3512667215768	1268.3512667215768	1268.3512667215768	1293.3512667215768	0.27659574151039124	0.16201117634773254	0.2666666805744171	0.07079645991325378	0.4166666567325592	2810	2885	2885	2910	1500
17.155753627164408	17.155746521849828	0	0	1	30	-0.006851590932318994	0.11238487458905991	1185.2160614422003	1260.2160614422003	1260.2160614422003	1285.2160614422003	0.27659574151039124	0.15642458200454712	0.2666666805744171	0.06194690242409706	0.4166666567325592	2837	2912	2912	2937	1500
17.16844016634331	17.16843306102873	0	0	1	30	-0.006682548931412186	0.11022126409661981	1176.356076475658	1251.356076475658	1251.356076475658	1276.356076475658	0.27659574151039124	0.1508379876613617	0.25333333015441895	0.05309734493494034	0.4166666567325592	2854	2929	2929	2954	1500
17.182436451842744	17.18243013600756	0	0	1	30	-0.006495190528382658	0.11022126409661981	1176.356076475658	1251.356076475658	1251.356076475658	1276.356076475658	0.27659574151039124	0.1508379876613617	0.25333333015441895	0.05309734493494034	0.4166666567325592	2846	2921	2921	2946	1500
17.199949473318558	17.199943157483375	0	0	1	30	-0.00629002925958999	0.10672000230875163	1162.0184094543379	1237.0184094543379	1237.0184094543379	1262.0184094543379	0.27659574151039124	0.13966479897499084	0.23999999463558197	0.044247787445783615	0.4166666567325592	2858	2933	2933	2958	1500
17.222356872319473	17.222349767004893	0	0	1	30	-0.00606762745781136	0.10075188658186468	1137.5789755527358	1212.5789755527358	1212.5789755527358	1237.5789755527358	0.25531914830207825	0.13966479897499084	0.2266666740179062	0.03539822995662689	0.3333333432674408	2858	2933	2933	2958	1500
17.23243931370556	17.232432603130682	0	0	1	30	-0.005828594710926481	0.10075188658186468	1137.5789755527358	1212.5789755527358	1212.5789755527358	1237.5789755527358	0.25531914830207825	0.13966479897499084	0.2266666740179062	0.03539822995662689	0.4166666567325592	2863	2938	2938	2963	1500
17.24944509466845	17.249438384093573	0	0	1	30	-0.0055735861910796046	0.10063389246266852	1137.0957896346276	1212.0957896346276	1212.0957896346276	1237.0957896346276	0.25531914830207825	0.13966479897499084	0.2133333384990692	0.03539822995662689	0.4166666567325592	2863	2938	2938	2963	1500
17.266468638917782	17.266461928342906	0	0	1	30	-0.005303300858898205	0.09867677560191503	1129.081396089842	1204.081396089842	1204.081396089842	1229.081396089842	0.25531914830207825	0.1340782195329666	0.20000000298023224	0.02654867246747017	0.4166666567325592	2869	2944	2944	2969	1500
17.289040249633388	17.289033144318807	0	0	1	30	-0.005018479547690488	0.09867677560191503	1129.081396089842	1204.081396089842	1204.081396089842	1229.081396089842	0.25531914830207825	0.1340782195329666	0.20000000298023224	0.02654867246747017	0.4166666567325592	2863	2938	2938	2963	1500
17.301829815873667	17.301822710559087	0	0	1	30	-0.004719902932872786	0.09677865207546932	1121.3085802490468	1196.3085802490468	1196.3085802490468	1221.3085802490468	0.25531914830207825	0.1284916251897812	0.18666666746139526	0.017699114978313446	0.4166666567325592	2863	2938	2938	2963	1500
17.316536238091196	17.316529527516316	0	0	1	30	-0.004408389392192511	0.09677865207546932	1121.3085802490468	1196.3085802490468	1196.3085802490468	1221.3085802490468	0.25531914830207825	0.1284916251897812	0.18666666746139526	0.017699114978313446	0.4166666567325592	2858	2933	2933	2958	1500
17.33274859225955	17.33274188168467	0	0	1	30	-0.004084792762611626	0.09671965501587124	1121.0669872899928	1196.0669872899928	1196.0669872899928	1221.0669872899928	0.25531914830207825	0.1284916251897812	0.1733333319425583	0.017699114978313446	0.4166666567325592	2850	2925	2925	2950	1500
17.35571139001664	17.355704284702064	0	0	1	30	-0.0037499999999988857	0.09666065795627315	1120.8253943309387	1195.8253943309387	1195.8253943309387	1220.8253943309387	0.25531914830207825	0.1284916251897812	0.1599999964237213	0.017699114978313446	0.4166666567325592	2850	2925	2925	2950	1500
17.36843977160361	17.36843266628903	0	0	1	30	-0.0034049287480454526	0.08994486106839855	1093.3242060750922	1168.3242060750922	1168.3242060750922	1193.3242060750922	0.23404255509376526	0.12290503084659576	0.1599999964237213	0.017699114978313446	0.4166666567325592	2825	2900	2900	2925	1500
17.38255961062876	17.38255290005388	0	0	1	30	-0.0030505248230673224	0.0895908787767444	1091.8746485907684	1166.8746485907684	1166.8746485907684	1191.8746485907684	0.23404255509376526	0.12290503084659576	0.1599999964237213	0.008849557489156723	0.4166666567325592	2768	2843	2843	2868	1500
17.399651839585683	17.3996451290108	0	0	1	30	-0.002687759621588545	0.08956138024694536	1091.7538521112413	1166.7538521112413	1166.7538521112413	1191.7538521112413	0.23404255509376526	0.12290503084659576	0.14666666090488434	0.008849557489156723	0.3333333432674408	2684	2759	2759	2784	1500
17.42255384742916	17.422547136854277	0	0	1	30	-0.002317627457810874	0.08956138024694536	1091.7538521112413	1166.7538521112413	1166.7538521112413	1191.7538521112413	0.23404255509376526	0.12290503084659576	0.14666666090488434	0.008849557489156723	0.4166666567325592	2684	2759	2759	2784	1500
17.43261299917302	17.432605893858444	0	0	1	30	-0.0019411428382676522	0.08956138024694536	1091.7538521112413	1166.7538521112413	1166.7538521112413	1191.7538521112413	0.23404255509376526	0.12290503084659576	0.14666666090488434	0.008849557489156723	0.4166666567325592	2590	2665	2665	2690	1500
17.449469963269472	17.44946285795489	0	0	1	30	-0.0015593376811319237	0.08956138024694536	1091.7538521112413	1166.7538521112413	1166.7538521112413	1191.7538521112413	0.23404255509376526	0.12290503084659576	0.14666666090488434	0.008849557489156723	0.3333333432674408	2220	2295	2295	2320	1500
17.466596929319884	17.466590218745004	0	0	1	30	-0.0011732584878004458	0.08956138024694536	1091.7538521112413	1166.7538521112413	1166.7538521112413	1191.7538521112413	0.23404255509376526	0.12290503084659576	0.14666666090488434	0.008849557489156723	0.4166666567325592	2054	2129	2129	2154	1500
17.489043407550977	17.4890363022364	0	0	1	30	-0.0007839634745061043	0.088164731661149	1086.0345761524052	1161.0345761524052	1161.0345761524052	1186.0345761524052	0.23404255509376526	0.11731843650341034	0.14666666090488434	0.008849557489156723	0.4166666567325592	1932	2007	2007	2032	1500
17.501976264301913	17.501969553727037	0	0	1	30	-0.00039251967182077433	0.088164731661149	1086.0345761524052	1161.0345761524052	1161.0345761524052	1186.0345761524052	0.23404255509376526	0.11731843650341034	0.14666666090488434	0.008849557489156723	0.4166666567325592	1780	1855	1855	1880	1483
17.516586370032943	17.51657965945806	0	0	1	30	1.30838237461204e-15	0.08813523316431714	1085.9137798078787	1160.9137798078787	1160.9137798078787	1185.9137798078787	0.23404255509376526	0.11731843650341034	0.13333334028720856	0.008849557489156723	0.4166666567325592	1529	1604	1604	1629	1483
17.532685828647445	17.532679512812265	0	0	1	30	0.00039251967182338753	0.08813523316431714	1085.9137798078787	1160.9137798078787	1160.9137798078787	1185.9137798078787	0.23404255509376526	0.11731843650341034	0.13333334028720856	0.008849557489156723	0.4166666567325592	1529	1604	1604	1629	1483
17.555679810840736	17.555673100265857	0	0	1	30	0.0007839634745087067	0.08813523316431714	1085.9137798078787	1160.9137798078787	1160.9137798078787	1185.9137798078787	0.23404255509376526	0.11731843650341034	0.13333334028720856	0.008849557489156723	0.4166666567325592	1453	1528	1528	1553	1483
17.56836358684175	17.568356481527168	0	0	1	30	0.0011732584878030303	0.08813523316431714	1085.9137798078787	1160.9137798078787	1160.9137798078787	1185.9137798078787	0.23404255509376526	0.11731843650341034	0.13333334028720856	0.008849557489156723	0.4166666567325592	1366	1441	1441	1466	1483
17.582471188936236	17.58246447836136	0	0	1	30	0.0015593376811344833	0.08813523316431714	1085.9137798078787	1160.9137798078787	1160.9137798078787	1185.9137798078787	0.23404255509376526	0.11731843650341034	0.13333334028720856	0.008849557489156723	0.4166666567325592	1253	1328	1328	1353	1466
17.599450917079007	17.59944381176443	0	0	1	30	0.0019411428382701804	0.08813523316431714	1085.9137798078787	1160.9137798078787	1160.9137798078787	1185.9137798078787	0.23404255509376526	0.11731843650341034	0.13333334028720856	0.008849557489156723	0.4166666567325592	1235	1310	1310	1335	1466
17.622261740052068	17.622254634737487	0	0	1	30	0.002317627457813363	0.08953188175011349	1091.6330557667147	1166.6330557667147	1166.6330557667147	1191.6330557667147	0.23404255509376526	0.12290503084659576	0.13333334028720856	0.008849557489156723	0.4166666567325592	1224	1299	1299	1324	1483
17.63535288742221	17.635345782107635	0	0	1	30	0.002687759621590988	0.08956138024694536	1091.7538521112413	1166.7538521112413	1166.7538521112413	1191.7538521112413	0.23404255509376526	0.12290503084659576	0.14666666090488434	0.008849557489156723	0.4166666567325592	1193	1268	1268	1293	1483
17.649501542445375	17.64949483187049	0	0	1	30	0.003050524823069713	0.08953188175011349	1091.6330557667147	1166.6330557667147	1166.6330557667147	1191.6330557667147	0.23404255509376526	0.12290503084659576	0.13333334028720856	0.008849557489156723	0.4166666567325592	1185	1260	1260	1285	1483
17.666487981163023	17.666480875848443	0	0	1	30	0.003404928748047784	0.08956138024694536	1091.7538521112413	1166.7538521112413	1166.7538521112413	1191.7538521112413	0.23404255509376526	0.12290503084659576	0.14666666090488434	0.008849557489156723	0.4166666567325592	1176	1251	1251	1276	1483
17.68907182880929	17.68906472349471	0	0	1	30	0.003750000000001152	0.08953188175011349	1091.6330557667147	1166.6330557667147	1166.6330557667147	1191.6330557667147	0.23404255509376526	0.12290503084659576	0.13333334028720856	0.008849557489156723	0.3333333432674408	1176	1251	1251	1276	1483
17.7017548153309	17.70174810475602	0	0	1	30	0.0040847927626138205	0.08953188175011349	1091.6330557667147	1166.6330557667147	1166.6330557667147	1191.6330557667147	0.23404255509376526	0.12290503084659576	0.13333334028720856	0.008849557489156723	0.4166666567325592	1162	1237	1237	1262	1483
17.716469132342407	17.71646202702783	0	0	1	30	0.004408389392194629	0.08953188175011349	1091.6330557667147	1166.6330557667147	1166.6330557667147	1191.6330557667147	0.23404255509376526	0.12290503084659576	0.13333334028720856	0.008849557489156723	0.4166666567325592	1137	1212	1212	1237	1466
17.73244543217089	17.73243832685631	0	0	1	30	0.00471990293287482	0.08953188175011349	1091.6330557667147	1166.6330557667147	1166.6330557667147	1191.6330557667147	0.23404255509376526	0.12290503084659576	0.13333334028720856	0.008849557489156723	0.4166666567325592	1137	1212	1212	1237	1483
17.755770995711153	17.755763890396572	0	0	1	30	0.0050184795476924315	0.08953188175011349	1091.6330557667147	1166.6330557667147	1166.6330557667147	1191.6330557667147	0.23404255509376526	0.12290503084659576	0.13333334028720856	0.008849557489156723	0.3333333432674408	1137	1212	1212	1237	1483
17.768841221877263	17.768834511302387	0	0	1	30	0.005303300858900055	0.08953188175011349	1091.6330557667147	1166.6330557667147	1166.6330557667147	1191.6330557667147	0.23404255509376526	0.12290503084659576	0.13333334028720856	0.008849557489156723	0.3333333432674408	1129	1204	1204	1229	1483
17.782400925269854	17.782394214694975	0	0	1	30	0.005573586191081356	0.08950238320383086	1091.5122592196874	1166.5122592196874	1166.5122592196874	1191.5122592196874	0.23404255509376526	0.12290503084659576	0.11999999731779099	0.008849557489156723	0.4166666567325592	1129	1204	1204	1229	1483
17.799426048477983	17.799418943163403	0	0	1	30	0.005828594710928128	0.0813899377301599	1058.2917950050048	1133.2917950050048	1133.2917950050048	1158.2917950050048	0.21276596188545227	0.11173184216022491	0.11999999731779099	0.008849557489156723	0.3333333432674408	1121	1196	1196	1221	1483
17.82242397806826	17.822417267493385	0	0	1	30	0.006067627457812898	0.08317006712092587	1065.5814248601914	1140.5814248601914	1140.5814248601914	1165.5814248601914	0.21276596188545227	0.11731843650341034	0.14666666090488434	0.017699114978313446	0.3333333432674408	1121	1196	1196	1221	1483
17.83241997146032	17.832412866145745	0	0	1	30	0.006290029259591415	0.08317006712092587	1065.5814248601914	1140.5814248601914	1140.5814248601914	1165.5814248601914	0.21276596188545227	0.11731843650341034	0.14666666090488434	0.017699114978313446	0.3333333432674408	1121	1196	1196	1221	1483
17.849617990656512	17.849611280081632	0	0	1	30	0.006495190528383966	0.08506819064737157	1073.3542407009866	1148.3542407009866	1148.3542407009866	1173.3542407009866	0.21276596188545227	0.12290503084659576	0.1733333319425583	0.02654867246747017	0.3333333432674408	1120	1195	1195	1220	1483
17.86648206006754	17.86647495475296	0	0	1	30	0.0066825489314133735	0.09391809930008421	1109.594616633845	1184.594616633845	1184.594616633845	1209.594616633845	0.23404255509376526	0.1340782195329666	0.2133333384990692	0.03539822995662689	0.3333333432674408	1093	1168	1168	1193	1483
17.890121836408028	17.890115125833148	0	0	1	30	0.006851590932320058	0.10534654948695571	1156.3941201490836	1231.3941201490836	1231.3941201490836	1256.3941201490836	0.23404255509376526	0.1731843501329422	0.2666666805744171	0.05309734493494034	0.3333333432674408	1091	1166	1166	1191	1483
17.89942979850512	17.899422693190544	0	0	1	30	0.0070018531987295	0.10534654948695571	1156.3941201490836	1231.3941201490836	1231.3941201490836	1256.3941201490836	0.23404255509376526	0.1731843501329422	0.2666666805744171	0.05309734493494034	0.3333333432674408	1091	1166	1166	1191	1466
17.916446632179575	17.916439526865	0	0	1	30	0.007132923872214073	0.1195368462295483	1214.5033853100003	1289.5033853100003	1289.5033853100003	1314.5033853100003	0.25531914830207825	0.20111732184886932	0.30666667222976685	0.07079645991325378	0.3333333432674408	1091	1166	1166	1191	1483
17.932553196108657	17.932546485533777	0	0	1	30	0.007244443697168365	0.141654334997533	1305.0745018148978	1380.0745018148978	1380.0745018148978	1405.0745018148978	0.27659574151039124	0.2569832503795624	0.3733333349227905	0.08849557489156723	0.3333333432674408	1091	1166	1166	1191	1483
17.95587481225193	17.955867706937354	0	0	1	30	0.007336107005503826	0.15631660089819832	1365.1164806781221	1440.1164806781221	1440.1164806781221	1465.1164806781221	0.2978723347187042	0.2849161922931671	0.4000000059604645	0.10619468986988068	0.3333333432674408	1091	1166	1166	1191	1466
17.96858187789517	17.96857516732029	0	0	1	30	0.007407662554463747	0.16355511317562565	1394.758188454187	1469.758188454187	1469.758188454187	1494.758188454187	0.2978723347187042	0.3072625696659088	0.4266666769981384	0.1150442510843277	0.3333333432674408	1091	1166	1166	1191	1483
17.982506320769428	17.982499610194544	0	0	1	30	0.007458914215262192	0.17623076707959878	1446.6649911909572	1521.6649911909572	1521.6649911909572	1546.6649911909572	0.3191489279270172	0.3296089470386505	0.4533333480358124	0.12389380484819412	0.3333333432674408	1086	1161	1161	1186	1483
17.999449732859908	17.999442627545328	0	0	1	30	0.007489721510659376	0.1900863539354991	1503.403619365869	1578.403619365869	1578.403619365869	1603.403619365869	0.3404255211353302	0.3519552946090698	0.47999998927116394	0.14159291982650757	0.3333333432674408	1086	1161	1161	1186	1483
18.02237068820893	18.02236397763405	0	0	1	30	0.0075	0.22461010182193952	1644.7783669608425	1719.7783669608425	1719.7783669608425	1744.7783669608425	0.42553192377090454	0.3854748606681824	0.5199999809265137	0.16814158856868744	0.4166666567325592	1085	1160	1160	1185	1483
18.03514170168337	18.035134596368792	0	0	1	30	0.0074897215106592314	0.23054046306901976	1669.063196267636	1744.063196267636	1744.063196267636	1769.063196267636	0.42553192377090454	0.40223464369773865	0.5333333611488342	0.17699114978313446	0.4166666567325592	1085	1160	1160	1185	1483
18.049472331707666	18.049465621132782	0	0	1	30	0.007458914215261905	0.24716811543325057	1737.153432699161	1812.153432699161	1812.153432699161	1837.153432699161	0.4680851101875305	0.4189944267272949	0.54666668176651	0.18584071099758148	0.4166666567325592	1085	1160	1160	1185	1483
18.06648245480724	18.066475349492663	0	0	1	30	0.007407662554463316	0.25386542771637965	1764.5789264985747	1839.5789264985747	1839.5789264985747	1864.5789264985747	0.4680851101875305	0.4357541799545288	0.5733333230018616	0.1946902722120285	0.4166666567325592	1085	1160	1160	1185	1483
18.08901024941628	18.089003144101703	0	0	1	30	0.007336107005503255	0.26872397340768206	1825.424671104458	1900.424671104458	1900.424671104458	1925.424671104458	0.4893617033958435	0.4581005573272705	0.6000000238418579	0.21238937973976135	0.4166666567325592	1085	1160	1160	1185	1483
18.101733894126866	18.101726788812286	0	0	1	30	0.007244443697167653	0.2804859762082761	1873.5900725728907	1948.5900725728907	1948.5900725728907	1973.5900725728907	0.4893617033958435	0.48603352904319763	0.6133333444595337	0.23893804848194122	0.4166666567325592	1085	1160	1160	1185	1483
18.116421763578554	18.11641505300367	0	0	1	30	0.007132923872213222	0.2958164873481852	1936.3685156908184	2011.3685156908184	2011.3685156908184	2036.3685156908184	0.5106382966041565	0.5083798766136169	0.6399999856948853	0.2566371560096741	0.4166666567325592	1091	1166	1166	1191	1483
18.132522011672453	18.132515301097577	0	0	1	30	0.007001853198728515	0.31538377842896104	2016.4965726665955	2091.4965726665955	2091.4965726665955	2116.4965726665955	0.5531914830207825	0.5195530652999878	0.6666666865348816	0.28318583965301514	0.4166666567325592	1091	1166	1166	1191	1483
18.15568888985381	18.155681784539233	0	0	1	30	0.00685159093231894	0.333349539153168	2090.0663628322227	2165.0663628322227	2165.0663628322227	2190.0663628322227	0.5531914830207825	0.5363128781318665	0.7066666483879089	0.3451327383518219	0.4166666567325592	1091	1166	1166	1191	1483
18.16845003483578	18.1684433242609	0	0	1	30	0.006682548931412125	0.3475874594249557	2148.3706463451936	2223.3706463451936	2223.3706463451936	2248.3706463451936	0.5744680762290955	0.5418994426727295	0.7200000286102295	0.38053098320961	0.4166666567325592	1091	1166	1166	1191	1483
18.182642900705204	18.182636190130324	0	0	1	30	0.006495190528382592	0.3606749278254213	2201.9638294451006	2276.9638294451006	2276.9638294451006	2301.9638294451006	0.5957446694374084	0.5474860072135925	0.7200000286102295	0.4159291982650757	0.4166666567325592	1091	1166	1166	1191	1466
18.199489601569486	18.19948249625491	0	0	1	30	0.006290029259589918	0.3715701111562133	2246.5796051846937	2321.5796051846937	2321.5796051846937	2346.5796051846937	0.5957446694374084	0.5530726313591003	0.7333333492279053	0.4601770043373108	0.4166666567325592	1091	1166	1166	1191	1483
18.22255976852464	18.22255345268946	0	0	1	30	0.006067627457811282	0.3864274893169206	2307.42056875279	2382.42056875279	2382.42056875279	2407.42056875279	0.6170212626457214	0.5586591958999634	0.746666669845581	0.4955752193927765	0.4166666567325592	1091	1166	1166	1191	1483
18.232443655842246	18.232436550527666	0	0	1	30	0.005828594710926398	0.4051586019465354	2384.124474971062	2459.124474971062	2459.124474971062	2484.124474971062	0.6595744490623474	0.5642458200454712	0.7599999904632568	0.5221238732337952	0.4166666567325592	1091	1166	1166	1191	1483
18.249492858172	18.249485752857424	0	0	1	30	0.005573586191079517	0.41299614894706593	2416.219229938235	2491.219229938235	2491.219229938235	2516.219229938235	0.6595744490623474	0.575419008731842	0.7599999904632568	0.5486725568771362	0.4166666567325592	1091	1166	1166	1191	1466
18.266491139080614	18.266484033766034	0	0	1	30	0.005303300858898111	0.42635933143726845	2470.9414622356144	2545.9414622356144	2545.9414622356144	2570.9414622356144	0.6808510422706604	0.5865921974182129	0.7733333110809326	0.5663716793060303	0.4166666567325592	1091	1166	1166	1191	1466
18.2891965665541	18.289189461239523	0	0	1	30	0.005018479547690389	0.44611464135942214	2551.8394563668335	2626.8394563668335	2626.8394563668335	2651.8394563668335	0.7021276354789734	0.6089385747909546	0.7866666913032532	0.6017699241638184	0.4166666567325592	1091	1166	1166	1191	1483
18.301949816742095	18.301943106167215	0	0	1	30	0.004719902932872683	0.4580028820354327	2600.521801935097	2675.521801935097	2675.521801935097	2700.521801935097	0.7234042286872864	0.6201117038726807	0.800000011920929	0.6106194853782654	0.4166666567325592	1058	1133	1133	1158	1466
18.316558738254027	18.31655202767915	0	0	1	30	0.004408389392192404	0.4580028820354327	2600.521801935097	2675.521801935097	2675.521801935097	2700.521801935097	0.7234042286872864	0.6201117038726807	0.800000011920929	0.6106194853782654	0.4166666567325592	1065	1140	1140	1165	1466
18.33245609014276	18.332448984828183	0	0	1	30	0.004084792762611515	0.47314620144599306	2662.5336949213415	2737.5336949213415	2737.5336949213415	2762.5336949213415	0.7446808218955994	0.6368715167045593	0.8133333325386047	0.6283186078071594	0.4166666567325592	1065	1140	1140	1165	1466
18.355847969952414	18.355840864637834	0	0	1	30	0.0037499999999987712	0.4916330678993974	2738.2374130480325	2813.2374130480325	2813.2374130480325	2838.2374130480325	0.7659574747085571	0.659217894077301	0.8266666531562805	0.6548672318458557	0.4166666567325592	1073	1148	1148	1173	1466
18.368548719760472	18.368541614445896	0	0	1	30	0.0034049287480453347	0.49834885733669143	2765.7385707937515	2840.7385707937515	2840.7385707937515	2865.7385707937515	0.7872340679168701	0.6648044586181641	0.8266666531562805	0.6548672318458557	0.5	1109	1184	1184	1209	1466
18.382593952982557	18.38258684766798	0	0	1	30	0.0030505248230672014	0.5105025992984267	2815.508144127057	2890.508144127057	2890.508144127057	2915.508144127057	0.8085106611251831	0.6759776473045349	0.8399999737739563	0.6637167930603027	0.5	1156	1231	1231	1256	1466
18.399531838717255	18.39952473340268	0	0	1	30	0.0026877596215884214	0.5155082935604725	2836.006462130135	2911.006462130135	2911.006462130135	2936.006462130135	0.8085106611251831	0.6871508359909058	0.8533333539962769	0.6637167930603027	0.5	1156	1231	1231	1256	1466
18.4223154246511	18.422308714076223	0	0	1	30	0.002317627457810748	0.5255086454722733	2876.957903208959	2951.957903208959	2951.957903208959	2976.957903208959	0.8297872543334961	0.6983240246772766	0.8533333539962769	0.6725663542747498	0.5	1214	1289	1289	1314	1466
18.435171701900476	18.4351645965859	0	0	1	30	0.0019411428382675245	0.5255086454722733	2876.957903208959	2951.957903208959	2951.957903208959	2976.957903208959	0.8297872543334961	0.6983240246772766	0.8533333539962769	0.6725663542747498	0.5	1305	1380	1380	1405	1466
18.449431673518692	18.449424568204115	0	0	1	30	0.0015593376811317945	0.5305438283534176	2897.576977107245	2972.576977107245	2972.576977107245	2997.576977107245	0.8297872543334961	0.7094972133636475	0.8666666746139526	0.6725663542747498	0.5	1365	1440	1440	1465	1466
18.46660403463446	18.466597324059585	0	0	1	30	0.001173258487800315	0.539177022738091	2932.9299081124827	3007.9299081124827	3007.9299081124827	3032.9299081124827	0.8510638475418091	0.7150837779045105	0.8666666746139526	0.6814159154891968	0.5	1394	1469	1469	1494	1466
18.489069855110795	18.489063144535912	0	0	1	30	0.0007839634745059725	0.5405736787744679	2938.6492145814464	3013.6492145814464	3013.6492145814464	3038.6492145814464	0.8510638475418091	0.7206704020500183	0.8666666746139526	0.6814159154891968	0.5	1446	1521	1521	1546	1466
18.501792710341984	18.501785605027408	0	0	1	30	0.0003925196718206422	0.5428450629932691	2947.9505329574367	3022.9505329574367	3022.9505329574367	3047.9505329574367	0.8510638475418091	0.7206704020500183	0.8799999952316284	0.6814159154891968	0.5	1503	1578	1578	1603	1466
18.517539666405483	18.517533350570304	0	0	1	30	-1.4406906524676981e-15	0.5447919664498979	2955.923102612332	3030.923102612332	3030.923102612332	3055.923102612332	0.8510638475418091	0.7206704020500183	0.8799999952316284	0.6902654767036438	0.5	1644	1719	1719	1744	1483
18.53265780212883	18.532651486293652	0	0	1	30	-0.00039251967182351964	0.5515077558871919	2983.424260358051	3058.424260358051	3058.424260358051	3083.424260358051	0.8723404407501221	0.7262569665908813	0.8799999952316284	0.6902654767036438	0.5	1669	1744	1744	1769	1483
18.55563046837839	18.55562336306381	0	0	1	30	-0.0007839634745088382	0.5548513153801977	2997.1161364819095	3072.1161364819095	3072.1161364819095	3097.1161364819095	0.8723404407501221	0.7318435907363892	0.8799999952316284	0.6991150379180908	0.5	1737	1812	1812	1837	1483
18.568377402731205	18.568370297416628	0	0	1	30	-0.0011732584878031609	0.5581948599720423	3010.8079515855134	3085.8079515855134	3085.8079515855134	3110.8079515855134	0.8723404407501221	0.7374301552772522	0.8799999952316284	0.7079645991325378	0.5	1764	1839	1839	1864	1483
18.58257658443581	18.582569873860926	0	0	1	30	-0.0015593376811346127	0.5581948599720423	3010.8079515855134	3085.8079515855134	3085.8079515855134	3110.8079515855134	0.8723404407501221	0.7374301552772522	0.8799999952316284	0.7079645991325378	0.5	1825	1900	1900	1925	1483
18.599447759161414	18.599441048586534	0	0	1	30	-0.001941142838270308	0.5567982188368266	3005.088706136805	3080.088706136805	3080.088706136805	3105.088706136805	0.8723404407501221	0.7318435907363892	0.8799999952316284	0.7079645991325378	0.5	1873	1948	1948	1973	1483
18.62227042432544	18.622263319010862	0	0	1	30	-0.0023176274578134886	0.5567982188368266	3005.088706136805	3080.088706136805	3080.088706136805	3105.088706136805	0.8723404407501221	0.7318435907363892	0.8799999952316284	0.7079645991325378	0.5	1936	2011	2011	2036	1483
18.63515078069644	18.635143675381862	0	0	1	30	-0.002687759621591111	0.5581948599720423	3010.8079515855134	3085.8079515855134	3085.8079515855134	3110.8079515855134	0.8723404407501221	0.7374301552772522	0.8799999952316284	0.7079645991325378	0.5	2016	2091	2091	2116	1483
18.649447463106643	18.649440357792066	0	0	1	30	-0.003050524823069834	0.5581948599720423	3010.8079515855134	3085.8079515855134	3085.8079515855134	3110.8079515855134	0.8723404407501221	0.7374301552772522	0.8799999952316284	0.7079645991325378	0.5	2090	2165	2165	2190	1483
18.66647534949266	18.666468244178084	0	0	1	30	-0.003404928748047902	0.5548513153801977	2997.1161364819095	3072.1161364819095	3072.1161364819095	3097.1161364819095	0.8723404407501221	0.7318435907363892	0.8799999952316284	0.6991150379180908	0.5	2148	2223	2223	2248	1483
18.68900985467658	18.689002749362004	0	0	1	30	-0.003750000000001266	0.5501111147519762	2977.7050149093425	3052.7050149093425	3052.7050149093425	3077.7050149093425	0.8723404407501221	0.7206704020500183	0.8799999952316284	0.6902654767036438	0.5	2201	2276	2276	2301	1483
18.70174810475602	18.70174099944144	0	0	1	30	-0.0040847927626139315	0.5501111147519762	2977.7050149093425	3052.7050149093425	3052.7050149093425	3077.7050149093425	0.8723404407501221	0.7206704020500183	0.8799999952316284	0.6902654767036438	0.5	2246	2321	2321	2346	1483
18.716492421984633	18.716485316670052	0	0	1	30	-0.0044083893921947346	0.5501111147519762	2977.7050149093425	3052.7050149093425	3052.7050149093425	3077.7050149093425	0.8723404407501221	0.7206704020500183	0.8799999952316284	0.6902654767036438	0.5	2307	2382	2382	2407	1483
18.732476616607094	18.732469511292514	0	0	1	30	-0.004719902932874923	0.5501111147519762	2977.7050149093425	3052.7050149093425	3052.7050149093425	3077.7050149093425	0.8723404407501221	0.7206704020500183	0.8799999952316284	0.6902654767036438	0.5	2384	2459	2459	2484	1483
18.755709811057844	18.75570310048296	0	0	1	30	-0.0050184795476925295	0.539177022738091	2932.9299081124827	3007.9299081124827	3007.9299081124827	3032.9299081124827	0.8510638475418091	0.7150837779045105	0.8666666746139526	0.6814159154891968	0.5	2416	2491	2491	2516	1483
18.768374244813614	18.768367139499034	0	0	1	30	-0.005303300858900148	0.539177022738091	2932.9299081124827	3007.9299081124827	3007.9299081124827	3032.9299081124827	0.8510638475418091	0.7150837779045105	0.8666666746139526	0.6814159154891968	0.5	2470	2545	2545	2570	1483
18.78266263769014	18.782655927115265	0	0	1	30	-0.005573586191081444	0.5358629766554959	2919.3588894042555	2994.3588894042555	2994.3588894042555	3019.3588894042555	0.8510638475418091	0.7094972133636475	0.8666666746139526	0.6725663542747498	0.5	2551	2626	2626	2651	1483
18.7994532855172	18.799446180202622	0	0	1	30	-0.005828594710928212	0.5325489156717396	2905.7878096757736	2980.7878096757736	2980.7878096757736	3005.7878096757736	0.8510638475418091	0.7039105892181396	0.8666666746139526	0.6637167930603027	0.5	2600	2675	2675	2700	1483
18.82232805632146	18.82232134574658	0	0	1	30	-0.006067627457812976	0.5002748879728767	2773.62566624893	2848.62566624893	2848.62566624893	2873.62566624893	0.8297872543334961	0.659217894077301	0.8266666531562805	0.6194690465927124	0.4166666567325592	2600	2675	2675	2700	1483
18.83509512239891	18.83508801708433	0	0	1	30	-0.006290029259591488	0.5002748879728767	2773.62566624893	2848.62566624893	2848.62566624893	2873.62566624893	0.8297872543334961	0.659217894077301	0.8266666531562805	0.6194690465927124	0.4166666567325592	2662	2737	2737	2762	1483
18.849678385830426	18.849671675255543	0	0	1	30	-0.006495190528384032	0.46530706308408476	2630.4324233293273	2705.4324233293273	2705.4324233293273	2730.4324233293273	0.7872340679168701	0.6145251393318176	0.7866666913032532	0.5840708017349243	0.5	2738	2813	2813	2838	1483
18.866487586423325	18.866480481108745	0	0	1	30	-0.006682548931413433	0.4226794718025708	2455.8724370315276	2530.8724370315276	2530.8724370315276	2555.8724370315276	0.7234042286872864	0.5642458200454712	0.746666669845581	0.5398229956626892	0.5	2765	2840	2840	2865	1500
18.889000775663508	18.88899406508863	0	0	1	30	-0.006851590932320112	0.3540594350096047	2174.873386364331	2249.873386364331	2249.873386364331	2274.873386364331	0.6808510422706604	0.4581005573272705	0.6666666865348816	0.4159291982650757	0.5	2815	2890	2890	2915	1500
18.901827052695776	18.9018199473812	0	0	1	30	-0.007001853198729547	0.3197700801043384	2034.4584780272658	2109.4584780272658	2109.4584780272658	2134.4584780272658	0.6382978558540344	0.4134078323841095	0.6266666650772095	0.36283186078071594	0.5	2836	2911	2911	2936	1500
18.916489658806743	18.916482553492166	0	0	1	30	-0.007132923872214114	0.2883035148130757	1905.602893159545	1980.602893159545	1980.602893159545	2005.602893159545	0.5957446694374084	0.37988826632499695	0.5733333230018616	0.3097345232963562	0.4166666567325592	2876	2951	2951	2976	1500
18.932454511183963	18.932447405869382	0	0	1	30	-0.007244443697168399	0.26442748337632427	1807.830544426048	1882.830544426048	1882.830544426048	1907.830544426048	0.5744680762290955	0.3463687002658844	0.5333333611488342	0.2566371560096741	0.4166666567325592	2876	2951	2951	2976	1500
18.9556596791161	18.955652573801522	0	0	1	30	-0.007336107005503854	0.23667773845448958	1694.1953389711348	1769.1953389711348	1769.1953389711348	1794.1953389711348	0.5319148898124695	0.31284916400909424	0.47999998927116394	0.21238937973976135	0.4166666567325592	2897	2972	2972	2997	1500
18.968393192319155	18.968386087004575	0	0	1	30	-0.007407662554463767	0.202400203688746	1553.828834105415	1628.828834105415	1628.828834105415	1653.828834105415	0.44680851697921753	0.2849161922931671	0.4399999976158142	0.17699114978313446	0.4166666567325592	2932	3007	3007	3032	1500
18.98256079484786	18.982554084272977	0	0	1	30	-0.007458914215262207	0.17007703390137285	1421.4654538261218	1496.4654538261218	1496.4654538261218	1521.4654538261218	0.40425533056259155	0.23463687300682068	0.36000001430511475	0.1150442510843277	0.4166666567325592	2938	3013	3013	3038	1500
18.99946236453027	18.999455653955394	0	0	1	30	-0.007489721510659382	0.1552082741009978	1360.577882443586	1435.577882443586	1435.577882443586	1460.577882443586	0.38297873735427856	0.20670391619205475	0.3199999928474426	0.09734513610601425	0.4166666567325592	2947	3022	3022	3047	1500
19.022527005129643	19.022520294554766	0	0	1	30	-0.0075	0.1437522698631153	1313.665545089457	1388.665545089457	1388.665545089457	1413.665545089457	0.3617021143436432	0.18994413316249847	0.2933333218097687	0.0796460211277008	0.4166666567325592	2955	3030	3030	3055	1500
19.032486682469415	19.032479577154838	0	0	1	30	-0.007489721510659225	0.13232577158802994	1266.8740346529826	1341.8740346529826	1341.8740346529826	1366.8740346529826	0.3404255211353302	0.1731843501329422	0.25333333015441895	0.06194690242409706	0.4166666567325592	2983	3058	3058	3083	1500
19.04949009499411	19.049483384419233	0	0	1	30	-0.007458914215261892	0.12487251527937113	1236.3529500690247	1311.3529500690247	1311.3529500690247	1336.3529500690247	0.3191489279270172	0.16759777069091797	0.23999999463558197	0.05309734493494034	0.4166666567325592	2997	3072	3072	3097	1500
19.066484033766034	19.066476928451458	0	0	1	30	-0.007407662554463295	0.11076245558198135	1178.5722556082137	1253.5722556082137	1253.5722556082137	1278.5722556082137	0.27659574151039124	0.15642458200454712	0.2266666740179062	0.044247787445783615	0.3333333432674408	3010	3085	3085	3110	1500
19.088974328103692	19.088967222789115	0	0	1	30	-0.007336107005503227	0.10723169523134696	1164.1137919723658	1239.1137919723658	1239.1137919723658	1264.1137919723658	0.27659574151039124	0.14525139331817627	0.20000000298023224	0.03539822995662689	0.4166666567325592	3010	3085	3085	3110	1500
19.101722446675602	19.10171534136102	0	0	1	30	-0.007244443697167619	0.10138157345882032	1140.1575433138692	1215.1575433138692	1215.1575433138692	1240.1575433138692	0.25531914830207825	0.14525139331817627	0.18666666746139526	0.02654867246747017	0.4166666567325592	3005	3080	3080	3105	1500
19.116481764012768	19.116474658698188	0	0	1	30	-0.007132923872213181	0.10138157345882032	1140.1575433138692	1215.1575433138692	1215.1575433138692	1240.1575433138692	0.25531914830207825	0.14525139331817627	0.18666666746139526	0.02654867246747017	0.4166666567325592	3005	3080	3080	3105	1500
19.13270911828967	19.132702407714795	0	0	1	30	-0.007001853198728467	0.09998492487302396	1134.438267355033	1209.438267355033	1209.438267355033	1234.438267355033	0.25531914830207825	0.13966479897499084	0.18666666746139526	0.02654867246747017	0.3333333432674408	3010	3085	3085	3110	1500
19.15569520568899	19.155688100374412	0	0	1	30	-0.0068515909323188864	0.09279715529958935	1105.0043509518184	1180.0043509518184	1180.0043509518184	1205.0043509518184	0.23404255509376526	0.1340782195329666	0.1733333319425583	0.017699114978313446	0.3333333432674408	3010	3085	3085	3110	1500
19.16841727144078	19.1684101661262	0	0	1	30	-0.0066825489314120655	0.09273815823999126	1104.7627579927644	1179.7627579927644	1179.7627579927644	1204.7627579927644	0.23404255509376526	0.1340782195329666	0.1599999964237213	0.017699114978313446	0.4166666567325592	2997	3072	3072	3097	1500
19.18258605818858	19.182579347613704	0	0	1	30	-0.006495190528382525	0.09134150965419491	1099.0434820339283	1174.0434820339283	1174.0434820339283	1199.0434820339283	0.23404255509376526	0.1284916251897812	0.1599999964237213	0.017699114978313446	0.3333333432674408	2977	3052	3052	3077	1500
19.19953973351123	19.19953262819665	0	0	1	30	-0.006290029259589846	0.09134150965419491	1099.0434820339283	1174.0434820339283	1174.0434820339283	1199.0434820339283	0.23404255509376526	0.1284916251897812	0.1599999964237213	0.017699114978313446	0.3333333432674408	2977	3052	3052	3077	1500
19.22245634672356	19.22244963614868	0	0	1	30	-0.006067627457811204	0.09095802883274172	1097.4731280700773	1172.4731280700773	1172.4731280700773	1197.4731280700773	0.23404255509376526	0.1284916251897812	0.14666666090488434	0.008849557489156723	0.3333333432674408	2977	3052	3052	3077	1500
19.232447997978934	19.232440892664357	0	0	1	30	-0.005828594710926315	0.09095802883274172	1097.4731280700773	1172.4731280700773	1172.4731280700773	1197.4731280700773	0.23404255509376526	0.1284916251897812	0.14666666090488434	0.008849557489156723	0.3333333432674408	2977	3052	3052	3077	1500
19.24947943702224	19.249472331707665	0	0	1	30	-0.005573586191079428	0.09095802883274172	1097.4731280700773	1172.4731280700773	1172.4731280700773	1197.4731280700773	0.23404255509376526	0.1284916251897812	0.14666666090488434	0.008849557489156723	0.3333333432674408	2932	3007	3007	3032	1500
19.26647890214995	19.266471796835376	0	0	1	30	-0.005303300858898017	0.09235467741853808	1103.1924040289134	1178.1924040289134	1178.1924040289134	1203.1924040289134	0.23404255509376526	0.1340782195329666	0.14666666090488434	0.008849557489156723	0.3333333432674408	2932	3007	3007	3032	1500
19.28899051243134	19.28898340711676	0	0	1	30	-0.00501847954769029	0.08563888053066347	1075.691215773067	1150.691215773067	1150.691215773067	1175.691215773067	0.21276596188545227	0.1284916251897812	0.14666666090488434	0.008849557489156723	0.3333333432674408	2919	2994	2994	3019	1500
19.30181402628572	19.30180692097114	0	0	1	30	-0.00471990293287258	0.08700603061962796	1081.2896953873765	1156.2896953873765	1156.2896953873765	1181.2896953873765	0.21276596188545227	0.1340782195329666	0.13333334028720856	0.008849557489156723	0.3333333432674408	2905	2980	2980	3005	1500
19.316446632179577	19.316439526864997	0	0	1	30	-0.004408389392192297	0.08700603061962796	1081.2896953873765	1156.2896953873765	1156.2896953873765	1181.2896953873765	0.21276596188545227	0.1340782195329666	0.13333334028720856	0.008849557489156723	0.3333333432674408	2773	2848	2848	2873	1483
19.33266214426552	19.33265543369064	0	0	1	30	-0.004084792762611404	0.08840267548013402	1087.0089560911488	1162.0089560911488	1162.0089560911488	1187.0089560911488	0.21276596188545227	0.13966479897499084	0.13333334028720856	0.008849557489156723	0.3333333432674408	2773	2848	2848	2873	1483
19.355674284484955	19.355667573910075	0	0	1	30	-0.0037499999999986568	0.08840267548013402	1087.0089560911488	1162.0089560911488	1162.0089560911488	1187.0089560911488	0.21276596188545227	0.13966479897499084	0.13333334028720856	0.008849557489156723	0.3333333432674408	2630	2705	2705	2730	1500
19.368400297633734	19.368393192319154	0	0	1	30	-0.003404928748045217	0.08448017576385213	1070.9463197529744	1145.9463197529744	1145.9463197529744	1170.9463197529744	0.19148936867713928	0.14525139331817627	0.13333334028720856	0.008849557489156723	0.3333333432674408	2455	2530	2530	2555	1500
19.382535136767437	19.382528820932258	0	0	1	30	-0.0030505248230670804	0.08448017576385213	1070.9463197529744	1145.9463197529744	1145.9463197529744	1170.9463197529744	0.19148936867713928	0.14525139331817627	0.13333334028720856	0.008849557489156723	0.3333333432674408	2174	2249	2249	2274	1500
19.39945644343479	19.399449338120213	0	0	1	30	-0.002687759621588298	0.08587682434964848	1076.6655957118105	1151.6655957118105	1151.6655957118105	1176.6655957118105	0.19148936867713928	0.1508379876613617	0.13333334028720856	0.008849557489156723	0.3333333432674408	2034	2109	2109	2134	1500
19.422358451278267	19.42235134596369	0	0	1	30	-0.002317627457810622	0.08584732580336585	1076.5447991647832	1151.5447991647832	1151.5447991647832	1176.5447991647832	0.19148936867713928	0.1508379876613617	0.11999999731779099	0.008849557489156723	0.3333333432674408	1905	1980	1980	2005	1483
19.43513420162909	19.43512709631451	0	0	1	30	-0.0019411428382673972	0.08584732580336585	1076.5447991647832	1151.5447991647832	1151.5447991647832	1176.5447991647832	0.19148936867713928	0.1508379876613617	0.11999999731779099	0.008849557489156723	0.4166666567325592	1807	1882	1882	1907	1483
19.449812992067706	19.449806676232527	0	0	1	30	-0.001559337681131665	0.08192482236179366	1060.482147571545	1135.482147571545	1135.482147571545	1160.482147571545	0.1702127605676651	0.15642458200454712	0.11999999731779099	0.008849557489156723	0.3333333432674408	1694	1769	1769	1794	1483
19.46656653436308	19.466559429048502	0	0	1	30	-0.0011732584878001843	0.08192482236179366	1060.482147571545	1135.482147571545	1135.482147571545	1160.482147571545	0.1702127605676651	0.15642458200454712	0.11999999731779099	0.008849557489156723	0.3333333432674408	1553	1628	1628	1653	1483
19.48917130321338	19.489164197898802	0	0	1	30	-0.000783963474505841	0.08192482236179366	1060.482147571545	1135.482147571545	1135.482147571545	1160.482147571545	0.1702127605676651	0.15642458200454712	0.11999999731779099	0.008849557489156723	0.3333333432674408	1421	1496	1496	1521	1483
19.501830210613367	19.50182310529879	0	0	1	30	-0.0003925196718205101	0.08195432090807629	1060.6029441185724	1135.6029441185724	1135.6029441185724	1160.6029441185724	0.1702127605676651	0.15642458200454712	0.13333334028720856	0.008849557489156723	0.3333333432674408	1360	1435	1435	1460	1483
19.516449790097166	19.51644268478259	0	0	1	30	1.5729989303233564e-15	0.08195432090807629	1060.6029441185724	1135.6029441185724	1135.6029441185724	1160.6029441185724	0.1702127605676651	0.15642458200454712	0.13333334028720856	0.008849557489156723	0.3333333432674408	1313	1388	1388	1413	1483
19.532702012975093	19.532695697139914	0	0	1	30	0.00039251967182365175	0.08055767232227994	1054.8836681597363	1129.8836681597363	1129.8836681597363	1154.8836681597363	0.1702127605676651	0.1508379876613617	0.13333334028720856	0.008849557489156723	0.4166666567325592	1266	1341	1341	1366	1483
19.555805732804647	19.55579862749007	0	0	1	30	0.0007839634745089697	0.07913152519020095	1049.043595653873	1124.043595653873	1124.043595653873	1149.043595653873	0.1702127605676651	0.14525139331817627	0.11999999731779099	0.008849557489156723	0.4166666567325592	1236	1311	1311	1336	1483
19.56851358792728	19.568506877352405	0	0	1	30	0.0011732584878032916	0.07633823174389853	1037.6050589912645	1112.6050589912645	1112.6050589912645	1137.6050589912645	0.1702127605676651	0.1340782195329666	0.11999999731779099	0.008849557489156723	0.3333333432674408	1178	1253	1253	1278	1466
19.582545399999606	19.582538689424723	0	0	1	30	0.0015593376811347424	0.0721777845327921	1020.5680276617836	1095.5680276617836	1095.5680276617836	1120.5680276617836	0.1702127605676651	0.11731843650341034	0.13333334028720856	0.008849557489156723	0.3333333432674408	1164	1239	1239	1264	1483
19.599525917621772	19.599518812307196	0	0	1	30	0.0019411428382704356	0.07081063444382761	1014.9695480474741	1089.969548047474	1089.969548047474	1114.969548047474	0.1702127605676651	0.11173184216022491	0.14666666090488434	0.008849557489156723	0.3333333432674408	1140	1215	1215	1240	1483
19.62258226868747	19.622575163372893	0	0	1	30	0.0023176274578136143	0.06979746667948444	1010.8206260524888	1085.820626052489	1085.820626052489	1110.820626052489	0.1702127605676651	0.10614524781703949	0.1599999964237213	0.017699114978313446	0.3333333432674408	1140	1215	1215	1240	1483
19.632481550853328	19.632474445538747	0	0	1	30	0.0026877596215912347	0.06979746667948444	1010.8206260524888	1085.820626052489	1085.820626052489	1110.820626052489	0.1702127605676651	0.10614524781703949	0.1599999964237213	0.017699114978313446	0.3333333432674408	1134	1209	1209	1234	1466
19.649453384202122	19.649446278887545	0	0	1	30	0.0030505248230699544	0.06985646373908252	1011.062219011543	1086.062219011543	1086.062219011543	1111.062219011543	0.1702127605676651	0.10614524781703949	0.1733333319425583	0.017699114978313446	0.3333333432674408	1105	1180	1180	1205	1466
19.66645640198712	19.66644929667254	0	0	1	30	0.00340492874804802	0.07131210938447696	1017.0230879294331	1092.0230879294331	1092.0230879294331	1117.0230879294331	0.1702127605676651	0.11173184216022491	0.18666666746139526	0.017699114978313446	0.3333333432674408	1104	1179	1179	1204	1483
19.68916775055609	19.689160645241515	0	0	1	30	0.003750000000001381	0.07861788052768834	1046.9402207608837	1121.9402207608837	1121.9402207608837	1146.9402207608837	0.19148936867713928	0.11731843650341034	0.2133333384990692	0.02654867246747017	0.3333333432674408	1099	1174	1174	1199	1466
19.70200981717631	19.70200271186173	0	0	1	30	0.0040847927626140425	0.08743829051873325	1083.0597996742126	1158.0597996742126	1158.0597996742126	1183.0597996742126	0.21276596188545227	0.1284916251897812	0.23999999463558197	0.03539822995662689	0.3333333432674408	1099	1174	1174	1199	1466
19.71648689562885	19.716479790314274	0	0	1	30	0.004408389392194842	0.09034957808423183	1094.9815222549294	1169.9815222549294	1169.9815222549294	1194.9815222549294	0.21276596188545227	0.13966479897499084	0.25333333015441895	0.03539822995662689	0.3333333432674408	1097	1172	1172	1197	1466
19.732435958418122	19.732429247843243	0	0	1	30	0.004719902932875025	0.10056663692481047	1136.8203782070989	1211.8203782070989	1211.8203782070989	1236.8203782070989	0.23404255509376526	0.15642458200454712	0.2666666805744171	0.044247787445783615	0.3333333432674408	1097	1172	1172	1197	1466
19.755841654117233	19.755834943542354	0	0	1	30	0.005018479547692628	0.1110196797510164	1179.625588580412	1254.625588580412	1254.625588580412	1279.625588580412	0.25531914830207825	0.1731843501329422	0.2933333218097687	0.05309734493494034	0.3333333432674408	1097	1172	1172	1197	1466
19.76838608700458	19.76837898169	0	0	1	30	0.005303300858900241	0.12278087985935376	1227.7877030240536	1302.7877030240536	1302.7877030240536	1327.7877030240536	0.27659574151039124	0.1955307275056839	0.30666667222976685	0.06194690242409706	0.3333333432674408	1103	1178	1178	1203	1466
19.782436057103045	19.782428951788468	0	0	1	30	0.005573586191081533	0.13344041275679186	1271.4384902390625	1346.4384902390625	1346.4384902390625	1371.4384902390625	0.2978723347187042	0.21229049563407898	0.3333333432674408	0.07079645991325378	0.3333333432674408	1075	1150	1150	1175	1466
19.79960762873942	19.799601312904237	0	0	1	30	0.005828594710928295	0.15485624043814905	1359.1363045942203	1434.1363045942203	1434.1363045942203	1459.1363045942203	0.3617021143436432	0.22905027866363525	0.36000001430511475	0.0796460211277008	0.3333333432674408	1081	1156	1156	1181	1466
19.823177536153224	19.823171220318045	0	0	1	30	0.006067627457813053	0.18100400882220902	1466.211416126946	1541.211416126946	1541.211416126946	1566.211416126946	0.40425533056259155	0.27374300360679626	0.4000000059604645	0.1150442510843277	0.3333333432674408	1081	1156	1156	1181	1466
19.83241365562514	19.83240655031056	0	0	1	30	0.006290029259591559	0.1998837664178339	1543.5240234810299	1618.5240234810299	1618.5240234810299	1643.5240234810299	0.44680851697921753	0.29608938097953796	0.4266666769981384	0.13274335861206055	0.3333333432674408	1087	1162	1162	1187	1466
19.84947035800917	19.84946325269459	0	0	1	30	0.006495190528384097	0.2136803655392301	1600.0210968831473	1675.0210968831473	1675.0210968831473	1700.0210968831473	0.4680851101875305	0.31843575835227966	0.4533333480358124	0.1504424810409546	0.3333333432674408	1087	1162	1162	1187	1466
19.86650850762736	19.866501402312778	0	0	1	30	0.006682548931413494	0.23247162683215816	1676.9713118776876	1751.9713118776876	1751.9713118776876	1776.9713118776876	0.5106382966041565	0.34078213572502136	0.46666666865348816	0.16814158856868744	0.3333333432674408	1070	1145	1145	1170	1466
19.88898340711676	19.88897630180218	0	0	1	30	0.006851590932320166	0.2441931034457543	1724.9707586103636	1799.9707586103636	1799.9707586103636	1824.9707586103636	0.5319148898124695	0.35754188895225525	0.4933333396911621	0.17699114978313446	0.3333333432674408	1070	1145	1145	1170	1466
19.90173626256506	19.90172915725048	0	0	1	30	0.007001853198729595	0.26717235285887675	1819.0707849571004	1894.0707849571004	1894.0707849571004	1919.0707849571004	0.5957446694374084	0.3743016719818115	0.5066666603088379	0.1946902722120285	0.3333333432674408	1076	1151	1151	1176	1466
19.91643636894741	19.91642926363283	0	0	1	30	0.007132923872214154	0.28195262047129743	1879.595980829963	1954.595980829963	1954.595980829963	1979.595980829963	0.6170212626457214	0.40223464369773865	0.5333333611488342	0.20353981852531433	0.3333333432674408	1076	1151	1151	1176	1466
19.932659775827325	19.932653065252445	0	0	1	30	0.007244443697168434	0.28803047170944973	1904.4847816501967	1979.4847816501967	1979.4847816501967	2004.4847816501967	0.6170212626457214	0.4189944267272949	0.54666668176651	0.21238937973976135	0.3333333432674408	1076	1151	1151	1176	1483
19.955774943108143	19.95576823253326	0	0	1	30	0.007336107005503881	0.3136665379293373	2009.4644728206363	2084.4644728206363	2084.4644728206363	2109.4644728206363	0.6595744490623474	0.4581005573272705	0.5733333230018616	0.23893804848194122	0.4166666567325592	1060	1135	1135	1160	1466
19.968506877352404	19.968499772037823	0	0	1	30	0.007407662554463788	0.3260959885882593	2060.3630732689217	2135.3630732689217	2135.3630732689217	2160.3630732689217	0.6808510422706604	0.4748603403568268	0.6000000238418579	0.24778760969638824	0.3333333432674408	1060	1135	1135	1160	1466
19.98255368953328	19.982546978958403	0	0	1	30	0.007458914215262221	0.33246882271626	2086.4598290230847	2161.4598290230847	2161.4598290230847	2186.4598290230847	0.6808510422706604	0.49162012338638306	0.6133333444595337	0.2566371560096741	0.3333333432674408	1060	1135	1135	1160	1466
19.999463943489065	19.99945683817449	0	0	1	30	0.007489721510659389	0.3509253765049234	2162.039416787661	2237.039416787661	2237.039416787661	2262.039416787661	0.7234042286872864	0.5083798766136169	0.6266666650772095	0.2743362784385681	0.4166666567325592	1060	1135	1135	1160	1466
20.022478846886393	20.022472136311514	0	0	1	30	0.0075	0.3616549397991822	2205.976978477651	2280.976978477651	2280.976978477651	2305.976978477651	0.7234042286872864	0.5363128781318665	0.6399999856948853	0.29203540086746216	0.4166666567325592	1060	1135	1135	1160	1466
20.035239202388965	20.035232097074385	0	0	1	30	0.007489721510659218	0.3616549397991822	2205.976978477651	2280.976978477651	2280.976978477651	2305.976978477651	0.7234042286872864	0.5363128781318665	0.6399999856948853	0.29203540086746216	0.4166666567325592	1054	1129	1129	1154	1483
20.049449436805137	20.04944233149056	0	0	1	30	0.007458914215261878	0.37606078540153565	2264.9689162192885	2339.9689162192885	2339.9689162192885	2364.9689162192885	0.7446808218955994	0.5530726313591003	0.6666666865348816	0.3097345232963562	0.4166666567325592	1049	1124	1124	1149	1483
20.06663679802946	20.066630087454584	0	0	1	30	0.0074076625544632745	0.38564817268939855	2304.229267163087	2379.229267163087	2379.229267163087	2404.229267163087	0.7659574747085571	0.5642458200454712	0.6666666865348816	0.3185840845108032	0.4166666567325592	1037	1112	1112	1137	1466
20.089124723928922	20.089118013354046	0	0	1	30	0.007336107005503199	0.4017456499032215	2370.148436353692	2445.148436353692	2445.148436353692	2470.148436353692	0.7872340679168701	0.5865921974182129	0.6933333277702332	0.3362831771373749	0.4166666567325592	1020	1095	1095	1120	1466
20.101981790657696	20.101975080082816	0	0	1	30	0.007244443697167585	0.4074695121415597	2393.587652219687	2468.587652219687	2468.587652219687	2493.587652219687	0.7872340679168701	0.6033519506454468	0.6933333277702332	0.3451327383518219	0.4166666567325592	1014	1089	1089	1114	1466
20.116466763904214	20.116460053329334	0	0	1	30	0.0071329238722131405	0.4074695121415597	2393.587652219687	2468.587652219687	2468.587652219687	2493.587652219687	0.7872340679168701	0.6033519506454468	0.6933333277702332	0.3451327383518219	0.4166666567325592	1010	1085	1085	1110	1466
20.13280306633798	20.132796355763098	0	0	1	30	0.00700185319872842	0.42386198482154747	2460.714827844237	2535.714827844237	2535.714827844237	2560.714827844237	0.8085106611251831	0.6256983280181885	0.7200000286102295	0.36283186078071594	0.4166666567325592	1010	1085	1085	1110	1466
20.155720074290013	20.155712968975436	0	0	1	30	0.006851590932318833	0.4335673513771159	2500.4583038892897	2575.4583038892897	2575.4583038892897	2600.4583038892897	0.8297872543334961	0.6368715167045593	0.7200000286102295	0.37168142199516296	0.4166666567325592	1011	1086	1086	1111	1466
20.168415692481986	20.168408587167406	0	0	1	30	0.006682548931412006	0.4378253489952524	2517.894804135559	2592.894804135559	2592.894804135559	2617.894804135559	0.8297872543334961	0.6424580812454224	0.7333333492279053	0.38053098320961	0.4166666567325592	1017	1092	1092	1117	1466
20.18253395254834	20.18252724197346	0	0	1	30	0.006495190528382459	0.4475602140600703	2557.759076575988	2632.759076575988	2632.759076575988	2657.759076575988	0.8510638475418091	0.6536312699317932	0.7333333492279053	0.389380544424057	0.4166666567325592	1046	1121	1121	1146	1466
20.19943354853226	20.199426837957382	0	0	1	30	0.006290029259589774	0.453303357679232	2581.2772496964553	2656.2772496964553	2656.2772496964553	2681.2772496964553	0.8510638475418091	0.6648044586181641	0.746666669845581	0.39823007583618164	0.4166666567325592	1083	1158	1158	1183	1466
20.222379767222	20.22237266190742	0	0	1	30	0.006067627457811127	0.4675027247287531	2639.423657764244	2714.423657764244	2714.423657764244	2739.423657764244	0.8723404407501221	0.6815642714500427	0.7599999904632568	0.4159291982650757	0.4166666567325592	1094	1169	1169	1194	1466
20.23528183427643	20.235275123701555	0	0	1	30	0.005828594710926231	0.4705807824736148	2652.0283042294523	2727.0283042294523	2727.0283042294523	2752.0283042294523	0.8723404407501221	0.6871508359909058	0.7599999904632568	0.4247787594795227	0.4166666567325592	1136	1211	1211	1236	1466
20.249422989245318	20.249415883930737	0	0	1	30	0.005573586191079339	0.47199671032154455	2657.826528766725	2732.826528766725	2732.826528766725	2757.826528766725	0.8723404407501221	0.6871508359909058	0.7733333110809326	0.4247787594795227	0.4166666567325592	1179	1254	1254	1279	1466
20.266863378616556	20.266856668041676	0	0	1	30	0.005303300858897924	0.47510426657565574	2670.55197162731	2745.55197162731	2745.55197162731	2770.55197162731	0.8723404407501221	0.6927374005317688	0.7733333110809326	0.4336283206939697	0.4166666567325592	1227	1302	1302	1327	1466
20.289114065957058	20.289106960642478	0	0	1	30	0.005018479547690192	0.4810834103260069	2695.0365652849982	2770.0365652849982	2770.0365652849982	2795.0365652849982	0.8723404407501221	0.7039105892181396	0.7866666913032532	0.44247788190841675	0.4166666567325592	1271	1346	1346	1371	1466
20.301917842826494	20.301910737511918	0	0	1	30	0.004719902932872478	0.48953962842447574	2729.664778398228	2804.664778398228	2804.664778398228	2829.664778398228	0.8936170339584351	0.7094972133636475	0.7866666913032532	0.45132744312286377	0.4166666567325592	1359	1434	1434	1459	1466
20.316473474479093	20.316466369164516	0	0	1	30	0.004408389392192191	0.48953962842447574	2729.664778398228	2804.664778398228	2804.664778398228	2829.664778398228	0.8936170339584351	0.7094972133636475	0.7866666913032532	0.45132744312286377	0.4166666567325592	1466	1541	1541	1566	1466
20.332807013734968	20.33280030316009	0	0	1	30	0.004084792762611293	0.4942106052046329	2748.7924283129714	2823.7924283129714	2823.7924283129714	2848.7924283129714	0.8936170339584351	0.7150837779045105	0.800000011920929	0.4601770043373108	0.4166666567325592	1543	1618	1618	1643	1466
20.355840864637837	20.355834154062954	0	0	1	30	0.0037499999999985423	0.5021366397583731	2781.249539810538	2856.249539810538	2856.249539810538	2881.249539810538	0.8936170339584351	0.7262569665908813	0.8133333325386047	0.47787609696388245	0.5	1600	1675	1675	1700	1466
20.368525035378546	20.368517930063966	0	0	1	30	0.003404928748045099	0.5021366397583731	2781.249539810538	2856.249539810538	2856.249539810538	2881.249539810538	0.8936170339584351	0.7262569665908813	0.8133333325386047	0.47787609696388245	0.5	1676	1751	1751	1776	1466
20.382597110900146	20.382590400325263	0	0	1	30	0.00305052482306696	0.5074557880604513	2803.0314521075484	2878.0314521075484	2878.0314521075484	2903.0314521075484	0.914893627166748	0.7262569665908813	0.8133333325386047	0.47787609696388245	0.5	1724	1799	1799	1824	1466
20.399444995983526	20.39943789066895	0	0	1	30	0.0026877596215881742	0.5078585577037482	2804.680793796849	2879.680793796849	2879.680793796849	2904.680793796849	0.914893627166748	0.7206704020500183	0.8133333325386047	0.48672565817832947	0.5	1819	1894	1894	1919	1466
20.422471346832115	20.422465030996932	0	0	1	30	0.002317627457810496	0.5078585577037482	2804.680793796849	2879.680793796849	2879.680793796849	2904.680793796849	0.914893627166748	0.7206704020500183	0.8133333325386047	0.48672565817832947	0.5	1879	1954	1954	1979	1466
20.43523170233469	20.43522459702011	0	0	1	30	0.0019411428382672693	0.5113098843048456	2818.8139762283427	2893.8139762283427	2893.8139762283427	2918.8139762283427	0.914893627166748	0.7206704020500183	0.8266666531562805	0.4955752193927765	0.5	1904	1979	1979	2004	1466
20.449501147705675	20.449494042391095	0	0	1	30	0.0015593376811315356	0.5131387874334612	2826.3033345400236	2901.3033345400236	2901.3033345400236	2926.3033345400236	0.914893627166748	0.7206704020500183	0.8266666531562805	0.5044247508049011	0.5	2009	2084	2084	2109	1483
20.466417322756943	20.466410217442366	0	0	1	30	0.0011732584878000535	0.5166786094629661	2840.798905750846	2915.798905750846	2915.798905750846	2940.798905750846	0.914893627166748	0.7206704020500183	0.8399999737739563	0.5132743120193481	0.5	2060	2135	2135	2160	1466
20.488983801856463	20.488976696541883	0	0	1	30	0.0007839634745057094	0.5176021278853966	2844.580713690699	2919.580713690699	2919.580713690699	2944.580713690699	0.914893627166748	0.7094972133636475	0.8399999737739563	0.5309734344482422	0.5	2086	2161	2161	2186	1466
20.502043764790404	20.50203744895522	0	0	1	30	0.00039251967182037795	0.5194605356824082	2852.190893619462	2927.190893619462	2927.190893619462	2952.190893619462	0.914893627166748	0.7094972133636475	0.8399999737739563	0.5398229956626892	0.5	2162	2237	2237	2262	1483
20.516462027027828	20.516454921713247	0	0	1	30	-1.7053072081790148e-15	0.5194605356824082	2852.190893619462	2927.190893619462	2927.190893619462	2952.190893619462	0.914893627166748	0.7094972133636475	0.8399999737739563	0.5398229956626892	0.5	2205	2280	2280	2305	1483
20.53270753933088	20.532700828756	0	0	1	30	-0.0003925196718237839	0.5194605356824082	2852.190893619462	2927.190893619462	2927.190893619462	2952.190893619462	0.914893627166748	0.7094972133636475	0.8399999737739563	0.5398229956626892	0.5	2205	2280	2280	2305	1483
20.555713758454832	20.55570744261965	0	0	1	30	-0.0007839634745091013	0.5183199605336934	2847.520238385475	2922.520238385475	2922.520238385475	2947.520238385475	0.8936170339584351	0.7039105892181396	0.8533333539962769	0.5575221180915833	0.5	2264	2339	2339	2364	1483
20.566497257545944	20.566490152231367	0	0	1	30	-0.0011732584878034224	0.5183199605336934	2847.520238385475	2922.520238385475	2922.520238385475	2947.520238385475	0.8936170339584351	0.7039105892181396	0.8533333539962769	0.5575221180915833	0.5	2304	2379	2379	2404	1483
20.582554084272978	20.5825477684378	0	0	1	30	-0.0015593376811348716	0.5169233193984777	2841.8009929367663	2916.8009929367663	2916.8009929367663	2941.8009929367663	0.8936170339584351	0.6983240246772766	0.8533333539962769	0.5575221180915833	0.5	2370	2445	2445	2470	1483
20.599452496037802	20.599445390723226	0	0	1	30	-0.0019411428382705633	0.5155266633621007	2836.0816864678027	2911.0816864678027	2911.0816864678027	2936.0816864678027	0.8936170339584351	0.6927374005317688	0.8533333539962769	0.5575221180915833	0.4166666567325592	2393	2468	2468	2493	1483
20.622218318685203	20.622211213370626	0	0	1	30	-0.00231762745781374	0.5071581519019288	2801.8126320383985	2876.8126320383985	2876.8126320383985	2901.8126320383985	0.8936170339584351	0.6815642714500427	0.8399999737739563	0.5398229956626892	0.4166666567325592	2393	2468	2468	2493	1483
20.635119596260235	20.63511249094566	0	0	1	30	-0.0026877596215913587	0.5071581519019288	2801.8126320383985	2876.8126320383985	2876.8126320383985	2901.8126320383985	0.8936170339584351	0.6815642714500427	0.8399999737739563	0.5398229956626892	0.4166666567325592	2460	2535	2535	2560	1483
20.64943798935387	20.64943088403929	0	0	1	30	-0.0030505248230700754	0.49402073283462755	2748.0149009578	2823.0149009578	2823.0149009578	2848.0149009578	0.8723404407501221	0.6648044586181641	0.8266666531562805	0.5309734344482422	0.5	2500	2575	2575	2600	1483
20.66668140361542	20.66667429830084	0	0	1	30	-0.003404928748048138	0.4736247375475622	2664.493300257267	2739.493300257267	2739.493300257267	2764.493300257267	0.8723404407501221	0.6256983280181885	0.800000011920929	0.4955752193927765	0.4166666567325592	2517	2592	2592	2617	1483
20.688963275392126	20.688956170077546	0	0	1	30	-0.003750000000001496	0.4511748600234675	2572.5610517960995	2647.5610517960995	2647.5610517960995	2672.5610517960995	0.8510638475418091	0.5977653861045837	0.7733333110809326	0.4601770043373108	0.4166666567325592	2557	2632	2632	2657	1483
20.701669156816266	20.701662051501685	0	0	1	30	-0.0040847927626141535	0.42919694517038565	2482.561490472729	2557.561490472729	2557.561490472729	2582.561490472729	0.8297872543334961	0.5698323845863342	0.746666669845581	0.4247787594795227	0.4166666567325592	2581	2656	2656	2681	1483
20.716460842808733	20.71645413223385	0	0	1	30	-0.00440838939219495	0.40629438559565934	2388.775509014225	2463.775509014225	2463.775509014225	2488.775509014225	0.8085106611251831	0.5363128781318665	0.7200000286102295	0.389380544424057	0.4166666567325592	2639	2714	2714	2739	1483
20.7327331974113	20.73272688157612	0	0	1	30	-0.0047199029328751285	0.3770107041963082	2268.858833683882	2343.858833683882	2343.858833683882	2368.858833683882	0.7659574747085571	0.5027933120727539	0.6933333277702332	0.3451327383518219	0.4166666567325592	2652	2727	2727	2752	1483
20.755647836925135	20.755641126350255	0	0	1	30	-0.005018479547692726	0.34204366683344567	2125.66881568296	2200.66881568296	2200.66881568296	2225.66881568296	0.7021276354789734	0.46368715167045593	0.653333306312561	0.3097345232963562	0.4166666567325592	2657	2732	2732	2757	1483
20.768328060268857	20.768320954954277	0	0	1	30	-0.005303300858900336	0.2941134651787689	1929.3946399070587	2004.3946399070587	2004.3946399070587	2029.3946399070587	0.6595744490623474	0.37988826632499695	0.5733333230018616	0.23893804848194122	0.4166666567325592	2670	2745	2745	2770	1483
20.782719874946466	20.782713164371586	0	0	1	30	-0.005573586191081621	0.2605521620049589	1791.9611034103066	1866.9611034103066	1866.9611034103066	1891.9611034103066	0.5957446694374084	0.33519554138183594	0.54666668176651	0.20353981852531433	0.4166666567325592	2695	2770	2770	2795	1483
20.799476575159428	20.799469864584545	0	0	1	30	-0.005828594710928378	0.23473909469129062	1686.2565927608352	1761.2565927608352	1761.2565927608352	1786.2565927608352	0.5531914830207825	0.29608938097953796	0.5066666603088379	0.17699114978313446	0.4166666567325592	2729	2804	2804	2829	1483
20.822349767004894	20.822342661690314	0	0	1	30	-0.006067627457813132	0.2166742809552007	1612.2811805115468	1687.2811805115468	1687.2811805115468	1712.2811805115468	0.5319148898124695	0.2625698447227478	0.47999998927116394	0.1504424810409546	0.3333333432674408	2729	2804	2804	2829	1483
20.832454313814114	20.83244760323923	0	0	1	30	-0.006290029259591632	0.19744054048374338	1533.5190132809291	1608.5190132809291	1608.5190132809291	1633.5190132809291	0.4893617033958435	0.2402234673500061	0.4533333480358124	0.13274335861206055	0.3333333432674408	2748	2823	2823	2848	1483
20.849417462889534	20.849410357574953	0	0	1	30	-0.006495190528384164	0.17312364051651463	1433.9413079151273	1508.9413079151273	1508.9413079151273	1533.9413079151273	0.42553192377090454	0.2178770899772644	0.4266666769981384	0.1150442510843277	0.3333333432674408	2781	2856	2856	2881	1500
20.866470612616276	20.866463507301695	0	0	1	30	-0.006682548931413554	0.15968102827272584	1378.8938107768122	1453.8938107768122	1453.8938107768122	1478.8938107768122	0.40425533056259155	0.1955307275056839	0.4000000059604645	0.09734513610601425	0.3333333432674408	2781	2856	2856	2881	1500
20.88894630158508	20.8889395910102	0	0	1	30	-0.00685159093232022	0.13682802784144	1285.3107740106966	1360.3107740106966	1360.3107740106966	1385.3107740106966	0.3617021143436432	0.16201117634773254	0.3333333432674408	0.07079645991325378	0.3333333432674408	2803	2878	2878	2903	1500
20.901959290494865	20.901952579919985	0	0	1	30	-0.007001853198729643	0.12735864986514447	1246.5336711977666	1321.5336711977666	1321.5336711977666	1346.5336711977666	0.3404255211353302	0.1508379876613617	0.2933333218097687	0.06194690242409706	0.3333333432674408	2804	2879	2879	2904	1500
20.916450974316263	20.916443869001682	0	0	1	30	-0.007132923872214195	0.12735864986514447	1246.5336711977666	1321.5336711977666	1321.5336711977666	1346.5336711977666	0.3404255211353302	0.1508379876613617	0.2933333218097687	0.06194690242409706	0.3333333432674408	2804	2879	2879	2904	1500
20.932506222084502	20.93249990624932	0	0	1	30	-0.007244443697168468	0.11842024588677208	1209.9309069063315	1284.9309069063315	1284.9309069063315	1309.9309069063315	0.3191489279270172	0.13966479897499084	0.2800000011920929	0.05309734493494034	0.3333333432674408	2818	2893	2893	2918	1500
20.955806522284043	20.955799416969462	0	0	1	30	-0.007336107005503909	0.10479238401076435	1154.12481252408	1229.12481252408	1229.12481252408	1254.12481252408	0.27659574151039124	0.1340782195329666	0.23999999463558197	0.03539822995662689	0.3333333432674408	2826	2901	2901	2926	1500
20.968537667048906	20.968530956474027	0	0	1	30	-0.007407662554463809	0.10327774143764051	1147.9223511871378	1222.9223511871378	1222.9223511871378	1247.9223511871378	0.27659574151039124	0.1284916251897812	0.2266666740179062	0.03539822995662689	0.3333333432674408	2840	2915	2915	2940	1500
20.982496847016655	20.982490136441776	0	0	1	30	-0.007458914215262234	0.10315974731844435	1147.4391652690297	1222.4391652690297	1222.4391652690297	1247.4391652690297	0.27659574151039124	0.1284916251897812	0.2133333384990692	0.03539822995662689	0.3333333432674408	2844	2919	2919	2944	1500
20.9994532855172	20.999446180202618	0	0	1	30	-0.007489721510659397	0.10259927531819692	1145.1440324280163	1220.1440324280163	1220.1440324280163	1245.1440324280163	0.27659574151039124	0.1284916251897812	0.20000000298023224	0.02654867246747017	0.3333333432674408	2852	2927	2927	2952	1500
21.022523057732656	21.022516347157776	0	0	1	30	-0.0075	0.09538200348967296	1115.5893042902107	1190.5893042902107	1190.5893042902107	1215.5893042902107	0.25531914830207825	0.12290503084659576	0.18666666746139526	0.017699114978313446	0.3333333432674408	2852	2927	2927	2952	1500
21.032524577480494	21.032517866905614	0	0	1	30	-0.007489721510659211	0.09538200348967296	1115.5893042902107	1190.5893042902107	1190.5893042902107	1215.5893042902107	0.25531914830207825	0.12290503084659576	0.18666666746139526	0.017699114978313446	0.3333333432674408	2852	2927	2927	2952	1500
21.049497989788083	21.049491279213207	0	0	1	30	-0.0074589142152618635	0.09532300643007488	1115.3477113311567	1190.3477113311567	1190.3477113311567	1215.3477113311567	0.25531914830207825	0.12290503084659576	0.1733333319425583	0.017699114978313446	0.3333333432674408	2847	2922	2922	2947	1500
21.066454823028327	21.06644771771375	0	0	1	30	-0.007407662554463255	0.09392635784427852	1109.6284353723206	1184.6284353723206	1184.6284353723206	1209.6284353723206	0.25531914830207825	0.11731843650341034	0.1733333319425583	0.017699114978313446	0.3333333432674408	2847	2922	2922	2947	1500
21.089121566011336	21.089114855436456	0	0	1	30	-0.007336107005503172	0.09386736078468044	1109.3868424132665	1184.3868424132665	1184.3868424132665	1209.3868424132665	0.25531914830207825	0.11731843650341034	0.1599999964237213	0.017699114978313446	0.3333333432674408	2841	2916	2916	2941	1500
21.10192889553806	21.101922184963186	0	0	1	30	-0.007244443697167551	0.09247071219888409	1103.6675664544305	1178.6675664544305	1178.6675664544305	1203.6675664544305	0.25531914830207825	0.11173184216022491	0.1599999964237213	0.017699114978313446	0.3333333432674408	2836	2911	2911	2936	1483
21.116430447851926	21.116423342537352	0	0	1	30	-0.0071329238722131	0.09211672990722994	1102.2180089701067	1177.2180089701067	1177.2180089701067	1202.2180089701067	0.25531914830207825	0.11173184216022491	0.1599999964237213	0.008849557489156723	0.3333333432674408	2801	2876	2876	2901	1483
21.132627801911724	21.132621091336844	0	0	1	30	-0.007001853198728373	0.08679758160515169	1080.4360966730962	1155.4360966730962	1155.4360966730962	1180.4360966730962	0.23404255509376526	0.11173184216022491	0.1599999964237213	0.008849557489156723	0.3333333432674408	2801	2876	2876	2901	1483
21.155758758780493	21.155751653465913	0	0	1	30	-0.006851590932318779	0.08819423019094805	1086.1553726319323	1161.1553726319323	1161.1553726319323	1186.1553726319323	0.23404255509376526	0.11731843650341034	0.1599999964237213	0.008849557489156723	0.3333333432674408	2748	2823	2823	2848	1500
21.168626878220827	21.168620167645955	0	0	1	30	-0.006682548931411946	0.08819423019094805	1086.1553726319323	1161.1553726319323	1161.1553726319323	1186.1553726319323	0.23404255509376526	0.11731843650341034	0.1599999964237213	0.008849557489156723	0.3333333432674408	2664	2739	2739	2764	1483
21.182462504662865	21.182455004608585	0	0	1	30	-0.006495190528382392	0.08819423019094805	1086.1553726319323	1161.1553726319323	1161.1553726319323	1186.1553726319323	0.23404255509376526	0.11731843650341034	0.1599999964237213	0.008849557489156723	0.3333333432674408	2572	2647	2647	2672	1483
21.199840130421997	21.199833419847117	0	0	1	30	-0.006290029259589702	0.08819423019094805	1086.1553726319323	1161.1553726319323	1161.1553726319323	1186.1553726319323	0.23404255509376526	0.11731843650341034	0.1599999964237213	0.008849557489156723	0.3333333432674408	2482	2557	2557	2582	1483
21.22298292948173	21.22297661364655	0	0	1	30	-0.006067627457811049	0.08819423019094805	1086.1553726319323	1161.1553726319323	1161.1553726319323	1186.1553726319323	0.23404255509376526	0.11731843650341034	0.1599999964237213	0.008849557489156723	0.3333333432674408	2388	2463	2463	2488	1483
21.2324586559508	21.23245155063622	0	0	1	30	-0.005828594710926148	0.08427173047466616	1070.092736293758	1145.092736293758	1145.092736293758	1170.092736293758	0.21276596188545227	0.12290503084659576	0.1599999964237213	0.008849557489156723	0.3333333432674408	2268	2343	2343	2368	1483
21.249426147162907	21.249419041848334	0	0	1	30	-0.005573586191079251	0.08427173047466616	1070.092736293758	1145.092736293758	1145.092736293758	1170.092736293758	0.21276596188545227	0.12290503084659576	0.1599999964237213	0.008849557489156723	0.3333333432674408	2125	2200	2200	2225	1483
21.2664295596876	21.26642245437303	0	0	1	30	-0.00530330085889783	0.08427173047466616	1070.092736293758	1145.092736293758	1145.092736293758	1170.092736293758	0.21276596188545227	0.12290503084659576	0.1599999964237213	0.008849557489156723	0.3333333432674408	1929	2004	2004	2029	1483
21.289009065197185	21.289001959882604	0	0	1	30	-0.005018479547690093	0.08566837906046251	1075.812012252594	1150.812012252594	1150.812012252594	1175.812012252594	0.21276596188545227	0.1284916251897812	0.1599999964237213	0.008849557489156723	0.3333333432674408	1791	1866	1866	1891	1483
21.301729157250477	21.301722446675605	0	0	1	30	-0.004719902932872375	0.08566837906046251	1075.812012252594	1150.812012252594	1150.812012252594	1175.812012252594	0.21276596188545227	0.1284916251897812	0.1599999964237213	0.008849557489156723	0.3333333432674408	1686	1761	1761	1786	1483
21.316434789988612	21.31642768467404	0	0	1	30	-0.004408389392192083	0.08566837906046251	1075.812012252594	1150.812012252594	1150.812012252594	1175.812012252594	0.21276596188545227	0.1284916251897812	0.1599999964237213	0.008849557489156723	0.3333333432674408	1612	1687	1687	1712	1466
21.332513327399077	21.332506616824205	0	0	1	30	-0.004084792762611183	0.08566837906046251	1075.812012252594	1150.812012252594	1150.812012252594	1175.812012252594	0.21276596188545227	0.1284916251897812	0.1599999964237213	0.008849557489156723	0.3333333432674408	1533	1608	1608	1633	1466
21.355545994082853	21.35553888876828	0	0	1	30	-0.0037499999999984273	0.08566837906046251	1075.812012252594	1150.812012252594	1150.812012252594	1175.812012252594	0.21276596188545227	0.1284916251897812	0.1599999964237213	0.008849557489156723	0.3333333432674408	1433	1508	1508	1533	1466
21.36836279736235	21.368356086787472	0	0	1	30	-0.003404928748044981	0.08566837906046251	1075.812012252594	1150.812012252594	1150.812012252594	1175.812012252594	0.21276596188545227	0.1284916251897812	0.1599999964237213	0.008849557489156723	0.3333333432674408	1378	1453	1453	1478	1466
21.3824490835131	21.38244197819853	0	0	1	30	-0.0030505248230668384	0.08427173047466616	1070.092736293758	1145.092736293758	1145.092736293758	1170.092736293758	0.21276596188545227	0.12290503084659576	0.1599999964237213	0.008849557489156723	0.3333333432674408	1285	1360	1360	1385	1466
21.39947854885792	21.39947144354334	0	0	1	30	-0.0026877596215880506	0.08566837906046251	1075.812012252594	1150.812012252594	1150.812012252594	1175.812012252594	0.21276596188545227	0.1284916251897812	0.1599999964237213	0.008849557489156723	0.3333333432674408	1246	1321	1321	1346	1466
21.42225423999779	21.42224752942291	0	0	1	30	-0.0023176274578103704	0.08566837906046251	1075.812012252594	1150.812012252594	1150.812012252594	1175.812012252594	0.21276596188545227	0.1284916251897812	0.1599999964237213	0.008849557489156723	0.3333333432674408	1246	1321	1321	1346	1466
21.432498524660375	21.432491814085502	0	0	1	30	-0.0019411428382671415	0.08566837906046251	1075.812012252594	1150.812012252594	1150.812012252594	1175.812012252594	0.21276596188545227	0.1284916251897812	0.1599999964237213	0.008849557489156723	0.3333333432674408	1209	1284	1284	1309	1466
21.449494042391095	21.44948693707652	0	0	1	30	-0.0015593376811314063	0.08566837906046251	1075.812012252594	1150.812012252594	1150.812012252594	1175.812012252594	0.21276596188545227	0.1284916251897812	0.1599999964237213	0.008849557489156723	0.3333333432674408	1154	1229	1229	1254	1466
21.466540481542957	21.466533770968084	0	0	1	30	-0.001173258487799923	0.08427173047466616	1070.092736293758	1145.092736293758	1145.092736293758	1170.092736293758	0.21276596188545227	0.12290503084659576	0.1599999964237213	0.008849557489156723	0.3333333432674408	1147	1222	1222	1247	1466
21.48886774838502	21.488860643070446	0	0	1	30	-0.0007839634745055779	0.0828750818888698	1064.373460334922	1139.373460334922	1139.373460334922	1164.373460334922	0.21276596188545227	0.11731843650341034	0.1599999964237213	0.008849557489156723	0.3333333432674408	1147	1222	1222	1247	1466
21.501937974551133	21.501931263976253	0	0	1	30	-0.00039251967182024584	0.08147843330307344	1058.6541843760858	1133.6541843760858	1133.6541843760858	1158.6541843760858	0.21276596188545227	0.11173184216022491	0.1599999964237213	0.008849557489156723	0.3333333432674408	1145	1220	1220	1245	1466
21.516472684999698	21.51646597442482	0	0	1	30	1.8376154860346732e-15	0.08008178471727709	1052.9349084172497	1127.9349084172497	1127.9349084172497	1152.9349084172497	0.21276596188545227	0.10614524781703949	0.1599999964237213	0.008849557489156723	0.3333333432674408	1115	1190	1190	1215	1466
21.53278056617515	21.532773855600276	0	0	1	30	0.000392519671823916	0.08008178471727709	1052.9349084172497	1127.9349084172497	1127.9349084172497	1152.9349084172497	0.21276596188545227	0.10614524781703949	0.1599999964237213	0.008849557489156723	0.3333333432674408	1115	1190	1190	1215	1466
21.555577573258752	21.55557086268388	0	0	1	30	0.000783963474509233	0.07377896904329986	1027.124878232313	1102.124878232313	1102.124878232313	1127.124878232313	0.19148936867713928	0.10055866092443466	0.1733333319425583	0.017699114978313446	0.3333333432674408	1115	1190	1190	1215	1466
21.568395560757345	21.568388455442772	0	0	1	30	0.001173258487803553	0.07383796610289795	1027.366471191367	1102.366471191367	1102.366471191367	1127.366471191367	0.19148936867713928	0.10055866092443466	0.18666666746139526	0.017699114978313446	0.3333333432674408	1109	1184	1184	1209	1466
21.5824510572116	21.58244395189702	0	0	1	30	0.001559337681135001	0.08195040971392376	1060.5869277785177	1135.5869277785177	1135.5869277785177	1160.5869277785177	0.21276596188545227	0.11173184216022491	0.18666666746139526	0.017699114978313446	0.3333333432674408	1109	1184	1184	1209	1466
21.599480917296113	21.59947381198154	0	0	1	30	0.0019411428382706912	0.09065282571764119	1096.2233213137406	1171.2233213137406	1171.2233213137406	1196.2233213137406	0.23404255509376526	0.12290503084659576	0.2133333384990692	0.02654867246747017	0.3333333432674408	1103	1178	1178	1203	1466
21.622484373242173	21.6224776626673	0	0	1	30	0.002317627457813866	0.10294499524146494	1146.559755513799	1221.559755513799	1221.559755513799	1246.559755513799	0.25531914830207825	0.14525139331817627	0.25333333015441895	0.044247787445783615	0.3333333432674408	1102	1177	1177	1202	1466
21.635108148808975	21.635101438234095	0	0	1	30	0.002687759621591482	0.10846237487277802	1169.153425104026	1244.153425104026	1244.153425104026	1269.153425104026	0.25531914830207825	0.16201117634773254	0.2666666805744171	0.06194690242409706	0.3333333432674408	1080	1155	1155	1180	1466
21.649476279104654	21.649469568529774	0	0	1	30	0.0030505248230701964	0.12551322059953107	1238.9766383550798	1313.9766383550798	1313.9766383550798	1338.9766383550798	0.2978723347187042	0.18435753881931305	0.2800000011920929	0.07079645991325378	0.3333333432674408	1086	1161	1161	1186	1466
21.666518376119825	21.666511270805252	0	0	1	30	0.003404928748048256	0.13655623768107378	1284.197793303997	1359.197793303997	1359.197793303997	1384.197793303997	0.3191489279270172	0.20111732184886932	0.2933333218097687	0.08849557489156723	0.3333333432674408	1086	1161	1161	1186	1466
21.688926169860437	21.688919064545864	0	0	1	30	0.00375000000000161	0.15339037607992645	1353.1335900472986	1428.1335900472986	1428.1335900472986	1453.1335900472986	0.3617021143436432	0.2178770899772644	0.3199999928474426	0.10619468986988068	0.3333333432674408	1086	1161	1161	1186	1466
21.701652183009223	21.701645077694643	0	0	1	30	0.0040847927626142646	0.18109881049719884	1466.599628986029	1541.599628986029	1541.599628986029	1566.599628986029	0.44680851697921753	0.23463687300682068	0.3466666638851166	0.12389380484819412	0.3333333432674408	1086	1161	1161	1186	1466
21.716480579793668	21.716473869218795	0	0	1	30	0.004408389392195056	0.19420672592863575	1520.2765426777632	1595.2765426777632	1595.2765426777632	1620.2765426777632	0.4680851101875305	0.25139665603637695	0.36000001430511475	0.1592920422554016	0.3333333432674408	1086	1161	1161	1186	1466
21.733163858422664	21.733157147847784	0	0	1	30	0.004719902932875231	0.203421629994756	1558.0115748285257	1633.0115748285257	1633.0115748285257	1658.0115748285257	0.4680851101875305	0.27374300360679626	0.3866666555404663	0.22123894095420837	0.3333333432674408	1070	1145	1145	1170	1466
21.755647442185435	21.75564033687086	0	0	1	30	0.005018479547692824	0.236225043877212	1692.341554677183	1767.341554677183	1767.341554677183	1792.341554677183	0.5319148898124695	0.3072625696659088	0.4266666769981384	0.24778760969638824	0.3333333432674408	1070	1145	1145	1170	1466
21.76835569204777	21.768348586733197	0	0	1	30	0.005303300858900429	0.24948044939378722	1746.6224402675587	1821.6224402675587	1821.6224402675587	1846.6224402675587	0.5531914830207825	0.3240223526954651	0.4399999976158142	0.2743362784385681	0.3333333432674408	1070	1145	1145	1170	1466
21.78254342630111	21.782536320986537	0	0	1	30	0.00557358619108171	0.26051325090778965	1791.8017624673987	1866.8017624673987	1866.8017624673987	1891.8017624673987	0.5744680762290955	0.33519554138183594	0.4533333480358124	0.29203540086746216	0.3333333432674408	1075	1150	1150	1175	1466
21.79949552266497	21.79948841735039	0	0	1	30	0.005828594710928461	0.2794122826648673	1869.1932975126315	1944.1932975126315	1944.1932975126315	1969.1932975126315	0.6170212626457214	0.3519552946090698	0.46666666865348816	0.3185840845108032	0.4166666567325592	1075	1150	1150	1175	1466
21.822343845909415	21.822336740594835	0	0	1	30	0.006067627457813209	0.29820434805390406	1946.146805280737	2021.146805280737	2021.146805280737	2046.146805280737	0.6382978558540344	0.37988826632499695	0.4933333396911621	0.3539822995662689	0.4166666567325592	1075	1150	1150	1175	1466
21.835052885251145	21.835045779936564	0	0	1	30	0.006290029259591703	0.29820434805390406	1946.146805280737	2021.146805280737	2021.146805280737	2046.146805280737	0.6382978558540344	0.37988826632499695	0.4933333396911621	0.3539822995662689	0.4166666567325592	1075	1150	1150	1175	1466
21.8494940423911	21.84948733181622	0	0	1	30	0.00649519052838423	0.3111352707995074	1999.098933923983	2074.098933923983	2074.098933923983	2099.098933923983	0.6595744490623474	0.3966480493545532	0.5066666603088379	0.37168142199516296	0.4166666567325592	1075	1150	1150	1175	1466
21.866429954427304	21.866422849112723	0	0	1	30	0.006682548931413614	0.3229055371520091	2047.2981746374771	2122.298174637477	2122.298174637477	2147.298174637477	0.6808510422706604	0.4078212380409241	0.5333333611488342	0.38053098320961	0.4166666567325592	1075	1150	1150	1175	1466
21.888934854133815	21.888927748819235	0	0	1	30	0.006851590932320274	0.34270054186339927	2128.35871893062	2203.35871893062	2203.35871893062	2228.35871893062	0.7021276354789734	0.4357541799545288	0.5600000023841858	0.4159291982650757	0.4166666567325592	1070	1145	1145	1170	1466
21.901680999007233	21.901673893692653	0	0	1	30	0.0070018531987296895	0.3481487054582191	2150.668948851407	2225.668948851407	2225.668948851407	2250.668948851407	0.7021276354789734	0.44692736864089966	0.5733333230018616	0.4247787594795227	0.4166666567325592	1075	1150	1150	1175	1466
21.91647979031427	21.916472684999697	0	0	1	30	0.007132923872214236	0.3481487054582191	2150.668948851407	2225.668948851407	2225.668948851407	2250.668948851407	0.7021276354789734	0.44692736864089966	0.5733333230018616	0.4247787594795227	0.4166666567325592	1075	1150	1150	1175	1466
21.932482142962876	21.932475432388003	0	0	1	30	0.0072444436971685015	0.35764838584492686	2189.5701400349753	2264.5701400349753	2264.5701400349753	2289.5701400349753	0.7021276354789734	0.46368715167045593	0.5866666436195374	0.45132744312286377	0.4166666567325592	1075	1150	1150	1175	1466
21.955605994517065	21.95559888920249	0	0	1	30	0.007336107005503936	0.36327354735241535	2212.605176408141	2287.605176408141	2287.605176408141	2312.605176408141	0.7021276354789734	0.4748603403568268	0.6000000238418579	0.4601770043373108	0.4166666567325592	1075	1150	1150	1175	1466
21.968361218403558	21.968354113088978	0	0	1	30	0.00740766255446383	0.37427684288548857	2257.6636716160756	2332.6636716160756	2332.6636716160756	2357.6636716160756	0.7234042286872864	0.48603352904319763	0.6133333444595337	0.4690265357494354	0.4166666567325592	1070	1145	1145	1170	1466
21.982460136224674	21.982453425649794	0	0	1	30	0.007458914215262249	0.37703042421544897	2268.9395871622637	2343.9395871622637	2343.9395871622637	2368.9395871622637	0.7234042286872864	0.49162012338638306	0.6133333444595337	0.47787609696388245	0.4166666567325592	1064	1139	1139	1164	1466
21.999489206829786	21.999482101515213	0	0	1	30	0.007489721510659403	0.38280307144454095	2292.578577565395	2367.578577565395	2367.578577565395	2392.578577565395	0.7234042286872864	0.5027933120727539	0.6266666650772095	0.48672565817832947	0.4166666567325592	1058	1133	1133	1158	1466
22.022405425302424	22.022398714727544	0	0	1	30	0.0075	0.39816308616009444	2355.477837825587	2430.477837825587	2430.477837825587	2455.477837825587	0.7446808218955994	0.5251396894454956	0.6399999856948853	0.5044247508049011	0.5	1052	1127	1127	1152	1466
22.035078543331565	22.035071438016985	0	0	1	30	0.0074897215106592046	0.4040832258360929	2379.7208097988005	2454.7208097988005	2454.7208097988005	2479.7208097988005	0.7446808218955994	0.5363128781318665	0.653333306312561	0.5132743120193481	0.5	1052	1127	1127	1152	1466
22.0494616737358	22.04945496316092	0	0	1	30	0.0074589142152618505	0.4085874284966504	2398.1655196937836	2473.1655196937836	2473.1655196937836	2498.1655196937836	0.7446808218955994	0.5474860072135925	0.6666666865348816	0.5132743120193481	0.5	1027	1102	1102	1127	1466
22.066741009309936	22.066734693474757	0	0	1	30	0.007407662554463234	0.4114590114460581	2409.924651871608	2484.924651871608	2484.924651871608	2509.924651871608	0.7446808218955994	0.5530726313591003	0.6666666865348816	0.5221238732337952	0.5	1027	1102	1102	1127	1466
22.08890130125942	22.08889419594484	0	0	1	30	0.0073361070055031445	0.41980745764960226	2444.111539075121	2519.111539075121	2519.111539075121	2544.111539075121	0.7659574747085571	0.5642458200454712	0.6800000071525574	0.5132743120193481	0.5	1060	1135	1135	1160	1466
22.101972711644628	22.101965606330047	0	0	1	30	0.007244443697167517	0.42260075482119497	2455.5500909927932	2530.5500909927932	2530.5500909927932	2555.5500909927932	0.7659574747085571	0.575419008731842	0.6800000071525574	0.5132743120193481	0.5	1096	1171	1171	1196	1466
22.11645571119265	22.11644860587807	0	0	1	30	0.007132923872213059	0.4310274570002317	2490.057436415949	2565.057436415949	2565.057436415949	2590.057436415949	0.7872340679168701	0.5810055732727051	0.6933333277702332	0.5132743120193481	0.5	1146	1221	1221	1246	1466
22.132501879947817	22.132494774633237	0	0	1	30	0.007001853198728325	0.4338207541718244	2501.495988333621	2576.495988333621	2576.495988333621	2601.495988333621	0.7872340679168701	0.5921787619590759	0.6933333277702332	0.5132743120193481	0.5	1169	1244	1244	1269	1466
22.15572086376941	22.15571415319453	0	0	1	30	0.006851590932318725	0.43832496408515986	2519.9407279287298	2594.9407279287298	2594.9407279287298	2619.9407279287298	0.7872340679168701	0.6033519506454468	0.7066666483879089	0.5132743120193481	0.5	1238	1313	1313	1338	1466
22.16848398244987	22.168476877135298	0	0	1	30	0.006682548931411886	0.4481483299489568	2560.1674111409784	2635.1674111409784	2635.1674111409784	2660.1674111409784	0.8085106611251831	0.6145251393318176	0.7200000286102295	0.5132743120193481	0.5	1284	1359	1359	1384	1466
22.18255724219057	22.18255053161569	0	0	1	30	0.006495190528382326	0.4495449710841726	2565.886656589687	2640.886656589687	2640.886656589687	2665.886656589687	0.8085106611251831	0.6201117038726807	0.7200000286102295	0.5132743120193481	0.5	1353	1428	1428	1453	1466
22.199746971853088	22.19974065601791	0	0	1	30	0.00629002925958963	0.4579716881643705	2600.394063033097	2675.394063033097	2675.394063033097	2700.394063033097	0.8297872543334961	0.6256983280181885	0.7333333492279053	0.5132743120193481	0.5	1466	1541	1541	1566	1466
22.22232608262297	22.22231937204809	0	0	1	30	0.0060676274578109705	0.45936832929958626	2606.1133084818057	2681.1133084818057	2681.1133084818057	2706.1133084818057	0.8297872543334961	0.6312848925590515	0.7333333492279053	0.5132743120193481	0.5	1520	1595	1595	1620	1466
22.2351961757618	22.23518946518692	0	0	1	30	0.005828594710926065	0.4607649853359632	2611.8326149507693	2686.8326149507693	2686.8326149507693	2711.8326149507693	0.8297872543334961	0.6368715167045593	0.7333333492279053	0.5132743120193481	0.5	1558	1633	1633	1658	1466
22.249421410286523	22.249414304971943	0	0	1	30	0.005573586191079162	0.4669211133496951	2637.0419591670016	2712.0419591670016	2712.0419591670016	2737.0419591670016	0.8297872543334961	0.6480447053909302	0.746666669845581	0.5221238732337952	0.5	1692	1767	1767	1792	1466
22.26649942861429	22.26649232329971	0	0	1	30	0.005303300858897737	0.4736369027869891	2664.5431169127205	2739.5431169127205	2739.5431169127205	2764.5431169127205	0.8510638475418091	0.6536312699317932	0.746666669845581	0.5221238732337952	0.5	1746	1821	1821	1846	1466
22.28907103932989	22.28906432875501	0	0	1	30	0.005018479547689995	0.48517117612129823	2711.7759662167164	2786.7759662167164	2786.7759662167164	2811.7759662167164	0.8723404407501221	0.6648044586181641	0.7599999904632568	0.5309734344482422	0.5	1791	1866	1866	1891	1466
22.302278240171475	22.302271924336296	0	0	1	30	0.004719902932872272	0.48517117612129823	2711.7759662167164	2786.7759662167164	2786.7759662167164	2811.7759662167164	0.8723404407501221	0.6648044586181641	0.7599999904632568	0.5309734344482422	0.5	1869	1944	1944	1969	1483
22.3165686067465	22.31656189617162	0	0	1	30	0.004408389392191976	0.48517117612129823	2711.7759662167164	2786.7759662167164	2786.7759662167164	2811.7759662167164	0.8723404407501221	0.6648044586181641	0.7599999904632568	0.5309734344482422	0.5	1946	2021	2021	2046	1483
22.33256464355992	22.33255793298504	0	0	1	30	0.004084792762611071	0.48517117612129823	2711.7759662167164	2786.7759662167164	2786.7759662167164	2811.7759662167164	0.8723404407501221	0.6648044586181641	0.7599999904632568	0.5309734344482422	0.5	1946	2021	2021	2046	1483
22.355783627381513	22.35577652206694	0	0	1	30	0.003749999999998313	0.4883377419179169	2724.74305315387	2799.74305315387	2799.74305315387	2824.74305315387	0.8723404407501221	0.6703910827636719	0.7733333110809326	0.5309734344482422	0.5	1999	2074	2074	2099	1483
22.36842595571415	22.36841885039958	0	0	1	30	0.0034049287480448632	0.48973438305313266	2730.4622986025784	2805.4622986025784	2805.4622986025784	2830.4622986025784	0.8723404407501221	0.6759776473045349	0.7733333110809326	0.5309734344482422	0.5	2047	2122	2122	2147	1483
22.382530005151352	22.382523294576472	0	0	1	30	0.003050524823066718	0.48973438305313266	2730.4622986025784	2805.4622986025784	2805.4622986025784	2830.4622986025784	0.8723404407501221	0.6759776473045349	0.7733333110809326	0.5309734344482422	0.5	2128	2203	2203	2228	1483
22.399440259107138	22.399433548532258	0	0	1	30	0.002687759621587927	0.4866268267990215	2717.736855741993	2792.736855741993	2792.736855741993	2817.736855741993	0.8723404407501221	0.6703910827636719	0.7733333110809326	0.5221238732337952	0.5	2150	2225	2225	2250	1483
22.42331648452719	22.42330977395231	0	0	1	30	0.0023176274578102446	0.4852301707626445	2712.0175492730295	2787.0175492730295	2787.0175492730295	2812.0175492730295	0.8723404407501221	0.6648044586181641	0.7733333110809326	0.5221238732337952	0.5	2150	2225	2225	2250	1483
22.432476419237247	22.432469313922667	0	0	1	30	0.0019411428382670136	0.4852301707626445	2712.0175492730295	2787.0175492730295	2787.0175492730295	2812.0175492730295	0.8723404407501221	0.6648044586181641	0.7733333110809326	0.5221238732337952	0.5	2189	2264	2264	2289	1483
22.449513779376034	22.44950667406146	0	0	1	30	0.0015593376811312766	0.4852301707626445	2712.0175492730295	2787.0175492730295	2787.0175492730295	2812.0175492730295	0.8723404407501221	0.6648044586181641	0.7733333110809326	0.5221238732337952	0.5	2212	2287	2287	2312	1483
22.466730746077765	22.466724035502892	0	0	1	30	0.0011732584877997925	0.48383352962742876	2706.298303824321	2781.298303824321	2781.298303824321	2806.298303824321	0.8723404407501221	0.659217894077301	0.7733333110809326	0.5221238732337952	0.5	2257	2332	2332	2357	1483
22.489091960533926	22.489084855219346	0	0	1	30	0.0007839634745054463	0.4806964623400596	2693.4520132825437	2768.4520132825437	2768.4520132825437	2793.4520132825437	0.8723404407501221	0.6536312699317932	0.7599999904632568	0.5221238732337952	0.5	2268	2343	2343	2368	1483
22.501780868151023	22.501773762836443	0	0	1	30	0.00039251967182011373	0.4792998212048438	2687.732767833835	2762.732767833835	2762.732767833835	2787.732767833835	0.8723404407501221	0.6480447053909302	0.7599999904632568	0.5221238732337952	0.5	2292	2367	2367	2392	1483
22.51649597464192	22.516488869327347	0	0	1	30	-1.9699237638903314e-15	0.4739806729027656	2665.9508555368247	2740.9508555368247	2740.9508555368247	2765.9508555368247	0.8510638475418091	0.6480447053909302	0.7599999904632568	0.5221238732337952	0.5	2355	2430	2430	2455	1500
22.532485300880467	22.532478195565893	0	0	1	30	-0.00039251967182404813	0.4725840168663886	2660.231549067861	2735.231549067861	2735.231549067861	2760.231549067861	0.8510638475418091	0.6424580812454224	0.7599999904632568	0.5221238732337952	0.5	2379	2454	2454	2479	1500
22.555702705743265	22.555695995168385	0	0	1	30	-0.0007839634745093646	0.4658682274290946	2632.730391322142	2707.730391322142	2707.730391322142	2732.730391322142	0.8297872543334961	0.6368715167045593	0.7599999904632568	0.5221238732337952	0.5	2398	2473	2473	2498	1500
22.568463455985537	22.568456350670964	0	0	1	30	-0.0011732584878036837	0.46447157139271766	2627.0110848531785	2702.0110848531785	2702.0110848531785	2727.0110848531785	0.8297872543334961	0.6312848925590515	0.7599999904632568	0.5221238732337952	0.5	2409	2484	2484	2509	1500
22.582596321420745	22.582589610845872	0	0	1	30	-0.0015593376811351306	0.46481534150849413	2628.4188234772837	2703.4188234772837	2703.4188234772837	2728.4188234772837	0.8297872543334961	0.6256983280181885	0.7733333110809326	0.5221238732337952	0.5	2444	2519	2519	2544	1500
22.599525128142375	22.5995180228278	0	0	1	30	-0.001941142838270819	0.46167827422112495	2615.5725329355064	2690.5725329355064	2690.5725329355064	2715.5725329355064	0.8297872543334961	0.6201117038726807	0.7599999904632568	0.5221238732337952	0.5	2455	2530	2530	2555	1500
22.62231858256869	22.622311871993816	0	0	1	30	-0.0023176274578139916	0.4602816330859092	2609.853287486798	2684.853287486798	2684.853287486798	2709.853287486798	0.8297872543334961	0.6145251393318176	0.7599999904632568	0.5221238732337952	0.5	2490	2565	2565	2590	1500
22.632551419780015	22.632545103944835	0	0	1	30	-0.0026877596215916055	0.4504877710025923	2569.7474222556157	2644.7474222556157	2644.7474222556157	2669.7474222556157	0.8085106611251831	0.6033519506454468	0.7599999904632568	0.5132743120193481	0.4166666567325592	2501	2576	2576	2601	1500
22.649489700254414	22.649482594939833	0	0	1	30	-0.003050524823070317	0.4342628800552504	2503.3064938262505	2578.3064938262505	2578.3064938262505	2603.3064938262505	0.7659574747085571	0.5810055732727051	0.7599999904632568	0.5132743120193481	0.4166666567325592	2519	2594	2594	2619	1500
22.66646034938411	22.66645324406953	0	0	1	30	-0.0034049287480483735	0.40997467386951136	2403.846289495649	2478.846289495649	2478.846289495649	2503.846289495649	0.7234042286872864	0.5530726313591003	0.7333333492279053	0.4955752193927765	0.4166666567325592	2560	2635	2635	2660	1500
22.688923011942848	22.688916301367975	0	0	1	30	-0.003750000000001725	0.3655457349583111	2221.909784654284	2296.909784654284	2296.909784654284	2321.909784654284	0.6808510422706604	0.4804469347000122	0.6800000071525574	0.44247788190841675	0.4166666567325592	2565	2640	2640	2665	1500
22.701903237457643	22.701896526882763	0	0	1	30	-0.004084792762614376	0.3335572519819294	2090.916946866001	2165.916946866001	2165.916946866001	2190.916946866001	0.6382978558540344	0.4357541799545288	0.653333306312561	0.39823007583618164	0.4166666567325592	2600	2675	2675	2700	1500
22.716523606420836	22.716516501106263	0	0	1	30	-0.004408389392195164	0.3335572519819294	2090.916946866001	2165.916946866001	2165.916946866001	2190.916946866001	0.6382978558540344	0.4357541799545288	0.653333306312561	0.39823007583618164	0.4166666567325592	2606	2681	2681	2706	1500
22.732417010912577	22.732409905598004	0	0	1	30	-0.004719902932875334	0.3009788180303081	1957.5082598341119	2032.5082598341119	2032.5082598341119	2057.508259834112	0.5957446694374084	0.3910614550113678	0.6133333444595337	0.3539822995662689	0.4166666567325592	2611	2686	2686	2711	1500
22.75573033752218	22.7557236269473	0	0	1	30	-0.005018479547692923	0.21431760748579087	1602.6306026543136	1677.6306026543136	1677.6306026543136	1702.6306026543136	0.44680851697921753	0.2849161922931671	0.5066666603088379	0.24778760969638824	0.3333333432674408	2637	2712	2712	2737	1500
22.768414508262886	22.768407402948313	0	0	1	30	-0.005303300858900523	0.18026504660953813	1463.1853658660586	1538.1853658660586	1538.1853658660586	1563.1853658660586	0.38297873735427856	0.24581006169319153	0.4533333480358124	0.20353981852531433	0.3333333432674408	2664	2739	2739	2764	1500
22.782510268166412	22.78250316285184	0	0	1	30	-0.005573586191081798	0.16423482249400256	1397.5415981129404	1472.5415981129404	1472.5415981129404	1497.5415981129404	0.38297873735427856	0.20670391619205475	0.4000000059604645	0.16814158856868744	0.3333333432674408	2711	2786	2786	2811	1500
22.799441048586537	22.799434338011658	0	0	1	30	-0.005828594710928545	0.1403493705668808	1299.7306724713767	1374.7306724713767	1374.7306724713767	1399.7306724713767	0.3404255211353302	0.1731843501329422	0.36000001430511475	0.13274335861206055	0.3333333432674408	2711	2786	2786	2811	1500
22.822309503555616	22.822302398241042	0	0	1	30	-0.006067627457813286	0.10937487014011649	1172.890093223777	1247.890093223777	1247.890093223777	1272.890093223777	0.27659574151039124	0.13966479897499084	0.2666666805744171	0.0796460211277008	0.3333333432674408	2711	2786	2786	2811	1500
22.832412076666344	22.832405366091464	0	0	1	30	-0.006290029259591776	0.10937487014011649	1172.890093223777	1247.890093223777	1247.890093223777	1272.890093223777	0.27659574151039124	0.13966479897499084	0.2666666805744171	0.0796460211277008	0.3333333432674408	2711	2786	2786	2811	1500
22.849451805243326	22.849444699928753	0	0	1	30	-0.006495190528384297	0.09966950743533341	1133.1466329476903	1208.1466329476903	1208.1466329476903	1233.1466329476903	0.25531914830207825	0.1284916251897812	0.23999999463558197	0.06194690242409706	0.3333333432674408	2724	2799	2799	2824	1500
22.866447322974047	22.866440217659473	0	0	1	30	-0.0066825489314136744	0.09084909754319001	1097.0270544393632	1172.0270544393632	1172.0270544393632	1197.0270544393632	0.23404255509376526	0.11731843650341034	0.2266666740179062	0.05309734493494034	0.3333333432674408	2730	2805	2805	2830	1500
22.88891669610767	22.88890959079309	0	0	1	30	-0.006851590932320327	0.08833150495689879	1086.7175127985006	1161.7175127985006	1161.7175127985006	1186.7175127985006	0.23404255509376526	0.11173184216022491	0.2133333384990692	0.03539822995662689	0.3333333432674408	2730	2805	2805	2830	1500
22.90164863035193	22.901641525037356	0	0	1	30	-0.007001853198729737	0.08821351083770262	1086.2343268803922	1161.2343268803922	1161.2343268803922	1186.2343268803922	0.23404255509376526	0.11173184216022491	0.20000000298023224	0.03539822995662689	0.3333333432674408	2717	2792	2792	2817	1500
22.91641663196247	22.91640952664789	0	0	1	30	-0.007132923872214277	0.08137971983063186	1058.2499527064374	1133.2499527064374	1133.2499527064374	1158.2499527064374	0.21276596188545227	0.10614524781703949	0.18666666746139526	0.03539822995662689	0.3333333432674408	2712	2787	2787	2812	1500
22.933464255333426	22.933457939498247	0	0	1	30	-0.007244443697168536	0.08096674047937963	1056.5588022630595	1131.5588022630595	1131.5588022630595	1156.5588022630595	0.21276596188545227	0.10614524781703949	0.18666666746139526	0.02654867246747017	0.3333333432674408	2712	2787	2787	2812	1500
22.95562059988592	22.955613494571345	0	0	1	30	-0.007336107005503963	0.08096674047937963	1056.5588022630595	1131.5588022630595	1131.5588022630595	1156.5588022630595	0.21276596188545227	0.10614524781703949	0.18666666746139526	0.02654867246747017	0.3333333432674408	2712	2787	2787	2812	1500
22.968309112763315	22.96830200744874	0	0	1	30	-0.0074076625544638505	0.0808782448899825	1056.1964128244783	1131.1964128244783	1131.1964128244783	1156.1964128244783	0.21276596188545227	0.10614524781703949	0.1733333319425583	0.02654867246747017	0.3333333432674408	2706	2781	2781	2806	1500
22.982921981672234	22.98291527109736	0	0	1	30	-0.007458914215262262	0.0808782448899825	1056.1964128244783	1131.1964128244783	1131.1964128244783	1156.1964128244783	0.21276596188545227	0.10614524781703949	0.1733333319425583	0.02654867246747017	0.3333333432674408	2693	2768	2768	2793	1500
22.999651050106287	22.999644339531407	0	0	1	30	-0.00748972151065941	0.08049476406852932	1054.6260588606276	1129.6260588606276	1129.6260588606276	1154.6260588606276	0.21276596188545227	0.10614524781703949	0.1733333319425583	0.017699114978313446	0.3333333432674408	2687	2762	2762	2787	1500
23.022309108815918	23.022302003501345	0	0	1	30	-0.0075	0.07909811734537811	1048.9067905293234	1123.9067905293234	1123.9067905293234	1148.9067905293234	0.21276596188545227	0.10055866092443466	0.1733333319425583	0.017699114978313446	0.3333333432674408	2665	2740	2740	2765	1500
23.032466945484472	23.0324602349096	0	0	1	30	-0.007489721510659197	0.08049476406852932	1054.6260588606276	1129.6260588606276	1129.6260588606276	1154.6260588606276	0.21276596188545227	0.10614524781703949	0.1733333319425583	0.017699114978313446	0.3333333432674408	2660	2735	2735	2760	1500
23.049471147488568	23.049464042173994	0	0	1	30	-0.007458914215261837	0.07903912028578003	1048.6651975702694	1123.6651975702694	1123.6651975702694	1148.6651975702694	0.21276596188545227	0.10055866092443466	0.1599999964237213	0.017699114978313446	0.3333333432674408	2632	2707	2707	2732	1500
23.066576797595246	23.066570087020366	0	0	1	30	-0.007407662554463213	0.07371997198370178	1026.883285273259	1101.883285273259	1101.883285273259	1126.883285273259	0.19148936867713928	0.10055866092443466	0.1599999964237213	0.017699114978313446	0.3333333432674408	2627	2702	2702	2727	1500
23.089114460696756	23.089107355382183	0	0	1	30	-0.007336107005503117	0.0733364911622486	1025.312931309408	1100.312931309408	1100.312931309408	1125.312931309408	0.19148936867713928	0.10055866092443466	0.14666666090488434	0.008849557489156723	0.3333333432674408	2628	2703	2703	2728	1500
23.10223521354431	23.10222850296943	0	0	1	30	-0.0072444436971674814	0.0733364911622486	1025.312931309408	1100.312931309408	1100.312931309408	1125.312931309408	0.19148936867713928	0.10055866092443466	0.14666666090488434	0.008849557489156723	0.3333333432674408	2615	2690	2690	2715	1500
23.116456500672044	23.11644939535747	0	0	1	30	-0.007132923872213018	0.0733364911622486	1025.312931309408	1100.312931309408	1100.312931309408	1125.312931309408	0.19148936867713928	0.10055866092443466	0.14666666090488434	0.008849557489156723	0.3333333432674408	2609	2684	2684	2709	1500
23.132662144265517	23.132655828430337	0	0	1	30	-0.0070018531987282775	0.06801733913488005	1003.5310037573338	1078.5310037573338	1078.5310037573338	1103.5310037573338	0.1702127605676651	0.10055866092443466	0.14666666090488434	0.008849557489156723	0.3333333432674408	2569	2644	2644	2669	1483
23.155724021687	23.15571691637242	0	0	1	30	-0.006851590932318671	0.06798784063804818	1003.4102074128073	1078.4102074128073	1078.4102074128073	1103.4102074128073	0.1702127605676651	0.10055866092443466	0.13333334028720856	0.008849557489156723	0.3333333432674408	2503	2578	2578	2603	1483
23.168425955714156	23.168418850399576	0	0	1	30	-0.006682548931411825	0.06798784063804818	1003.4102074128073	1078.4102074128073	1078.4102074128073	1103.4102074128073	0.1702127605676651	0.10055866092443466	0.13333334028720856	0.008849557489156723	0.3333333432674408	2403	2478	2478	2503	1483
23.182635795390624	23.182629084815744	0	0	1	30	-0.006495190528382261	0.06798784063804818	1003.4102074128073	1078.4102074128073	1078.4102074128073	1103.4102074128073	0.1702127605676651	0.10055866092443466	0.13333334028720856	0.008849557489156723	0.3333333432674408	2221	2296	2296	2321	1483
23.199792761658145	23.199785656343565	0	0	1	30	-0.006290029259589558	0.06798784063804818	1003.4102074128073	1078.4102074128073	1078.4102074128073	1103.4102074128073	0.1702127605676651	0.10055866092443466	0.13333334028720856	0.008849557489156723	0.3333333432674408	2090	2165	2165	2190	1483
23.22186976353118	23.221862658216608	0	0	1	30	-0.006067627457810893	0.06798784063804818	1003.4102074128073	1078.4102074128073	1078.4102074128073	1103.4102074128073	0.1702127605676651	0.10055866092443466	0.13333334028720856	0.008849557489156723	0.3333333432674408	2090	2165	2165	2190	1483
23.23517328085927	23.23516617554469	0	0	1	30	-0.005828594710925982	0.06798784063804818	1003.4102074128073	1078.4102074128073	1078.4102074128073	1103.4102074128073	0.1702127605676651	0.10055866092443466	0.13333334028720856	0.008849557489156723	0.3333333432674408	1957	2032	2032	2057	1483
23.24946680535188	23.249459700037306	0	0	1	30	-0.005573586191079074	0.06798784063804818	1003.4102074128073	1078.4102074128073	1078.4102074128073	1103.4102074128073	0.1702127605676651	0.10055866092443466	0.13333334028720856	0.008849557489156723	0.3333333432674408	1602	1677	1677	1702	1466
23.266441401878566	23.266434296563993	0	0	1	30	-0.005303300858897643	0.06769285537302494	1002.2022427525371	1077.2022427525371	1077.2022427525371	1102.2022427525371	0.1702127605676651	0.10055866092443466	0.13333334028720856	0.0	0.3333333432674408	1463	1538	1538	1563	1466
23.28846787707016	23.288460771755588	0	0	1	30	-0.005018479547689897	0.06769285537302494	1002.2022427525371	1077.2022427525371	1077.2022427525371	1102.2022427525371	0.1702127605676651	0.10055866092443466	0.13333334028720856	0.0	0.3333333432674408	1397	1472	1472	1497	1466
23.30166323572079	23.301656130406208	0	0	1	30	-0.004719902932872169	0.06769285537302494	1002.2022427525371	1077.2022427525371	1077.2022427525371	1102.2022427525371	0.1702127605676651	0.10055866092443466	0.13333334028720856	0.0	0.3333333432674408	1299	1374	1374	1399	1466
23.316489658806745	23.316482553492165	0	0	1	30	-0.004408389392191869	0.06769285537302494	1002.2022427525371	1077.2022427525371	1077.2022427525371	1102.2022427525371	0.1702127605676651	0.10055866092443466	0.13333334028720856	0.0	0.3333333432674408	1172	1247	1247	1272	1466
23.33269253922232	23.33268582864745	0	0	1	30	-0.00408479276261096	0.06769285537302494	1002.2022427525371	1077.2022427525371	1077.2022427525371	1102.2022427525371	0.1702127605676651	0.10055866092443466	0.13333334028720856	0.0	0.3333333432674408	1172	1247	1247	1272	1466
23.35519270205245	23.355185596737876	0	0	1	30	-0.0037499999999981984	0.06769285537302494	1002.2022427525371	1077.2022427525371	1077.2022427525371	1102.2022427525371	0.1702127605676651	0.10055866092443466	0.13333334028720856	0.0	0.3333333432674408	1133	1208	1208	1233	1466
23.368487535107164	23.368480824532284	0	0	1	30	-0.0034049287480447453	0.06769285537302494	1002.2022427525371	1077.2022427525371	1077.2022427525371	1102.2022427525371	0.1702127605676651	0.10055866092443466	0.13333334028720856	0.0	0.3333333432674408	1097	1172	1172	1197	1466
23.3827400066711	23.382733296096227	0	0	1	30	-0.0030505248230665973	0.06769285537302494	1002.2022427525371	1077.2022427525371	1077.2022427525371	1102.2022427525371	0.1702127605676651	0.10055866092443466	0.13333334028720856	0.0	0.3333333432674408	1086	1161	1161	1186	1466
23.399473417241836	23.399466311927263	0	0	1	30	-0.002687759621587804	0.06769285537302494	1002.2022427525371	1077.2022427525371	1077.2022427525371	1102.2022427525371	0.1702127605676651	0.10055866092443466	0.13333334028720856	0.0	0.3333333432674408	1086	1161	1161	1186	1466
23.421672788421496	23.421665683106916	0	0	1	30	-0.0023176274578101184	0.06769285537302494	1002.2022427525371	1077.2022427525371	1077.2022427525371	1102.2022427525371	0.1702127605676651	0.10055866092443466	0.13333334028720856	0.0	0.3333333432674408	1058	1133	1133	1158	1466
23.435004332268193	23.43499722695362	0	0	1	30	-0.001941142838266886	0.06629620678722858	996.482966793701	1071.482966793701	1071.482966793701	1096.482966793701	0.1702127605676651	0.09497206658124924	0.13333334028720856	0.0	0.3333333432674408	1056	1131	1131	1156	1466
23.44947667384435	23.44946956852977	0	0	1	30	-0.0015593376811311472	0.06629620678722858	996.482966793701	1071.482966793701	1071.482966793701	1096.482966793701	0.1702127605676651	0.09497206658124924	0.13333334028720856	0.0	0.3333333432674408	1056	1131	1131	1156	1466
23.46653495518718	23.4665282446123	0	0	1	30	-0.0011732584877996617	0.06489955820143223	990.763690834865	1065.763690834865	1065.763690834865	1090.763690834865	0.1702127605676651	0.08938547223806381	0.13333334028720856	0.0	0.3333333432674408	1056	1131	1131	1156	1466
23.488344323544446	23.488337612969566	0	0	1	30	-0.0007839634745053146	0.05847874844122601	964.4704748668205	1039.4704748668205	1039.4704748668205	1064.4704748668205	0.1489361673593521	0.08379888534545898	0.13333334028720856	0.008849557489156723	0.3333333432674408	1056	1131	1131	1156	1466
23.502092712513054	23.50208718615727	0	0	1	30	-0.00039251967181998156	0.05571494976646517	953.1527192936749	1028.1527192936749	1028.1527192936749	1053.1527192936749	0.1489361673593521	0.07262569665908813	0.14666666090488434	0.008849557489156723	0.3333333432674408	1054	1129	1129	1154	1466
23.51649636938162	23.516489264067047	0	0	1	30	2.1022320417459897e-15	0.05571494976646517	953.1527192936749	1028.1527192936749	1028.1527192936749	1053.1527192936749	0.1489361673593521	0.07262569665908813	0.14666666090488434	0.008849557489156723	0.3333333432674408	1048	1123	1123	1148	1466
23.53243674789752	23.53242964258294	0	0	1	30	0.0003925196718241803	0.057082099855429655	958.7511989079844	1033.7511989079844	1033.7511989079844	1058.7511989079844	0.1489361673593521	0.07821229100227356	0.13333334028720856	0.008849557489156723	0.3333333432674408	1054	1129	1129	1154	1466
23.555105859318722	23.555098754004142	0	0	1	30	0.0007839634745094961	0.05889172775951107	966.1616251751979	1041.1616251751977	1041.1616251751977	1066.1616251751977	0.1489361673593521	0.08379888534545898	0.1599999964237213	0.017699114978313446	0.3333333432674408	1048	1123	1123	1148	1466
23.568321744433675	23.5683146391191	0	0	1	30	0.0011732584878038144	0.06596150507639467	995.1123632878362	1070.1123632878362	1070.1123632878362	1095.1123632878362	0.1702127605676651	0.08938547223806381	0.1599999964237213	0.02654867246747017	0.3333333432674408	1026	1101	1101	1126	1466
23.582476320552324	23.582469215237744	0	0	1	30	0.0015593376811352598	0.0746639248054024	1030.7487720781228	1105.7487720781228	1105.7487720781228	1130.7487720781228	0.19148936867713928	0.10055866092443466	0.18666666746139526	0.03539822995662689	0.3333333432674408	1025	1100	1100	1125	1466
23.59951012803382	23.599503417458948	0	0	1	30	0.0019411428382709467	0.08333684041667565	1066.2643615062868	1141.2643615062868	1141.2643615062868	1166.2643615062868	0.21276596188545227	0.11173184216022491	0.20000000298023224	0.044247787445783615	0.3333333432674408	1025	1100	1100	1125	1466
23.621668051545107	23.621660946230534	0	0	1	30	0.0023176274578141174	0.09907127460283516	1130.6968694986099	1205.6968694986099	1205.6968694986099	1230.6968694986099	0.23404255509376526	0.14525139331817627	0.23999999463558197	0.07079645991325378	0.3333333432674408	1025	1100	1100	1125	1466
23.63507262223608	23.6350663064009	0	0	1	30	0.002687759621591729	0.09907127460283516	1130.6968694986099	1205.6968694986099	1205.6968694986099	1230.6968694986099	0.23404255509376526	0.14525139331817627	0.23999999463558197	0.07079645991325378	0.3333333432674408	1003	1078	1078	1103	1466
23.649509042499652	23.649502331924772	0	0	1	30	0.0030505248230704384	0.11023228646291744	1176.401213065647	1251.401213065647	1251.401213065647	1276.401213065647	0.25531914830207825	0.16201117634773254	0.2666666805744171	0.08849557489156723	0.3333333432674408	1003	1078	1078	1103	1466
23.66648679694393	23.66647969162935	0	0	1	30	0.0034049287480484914	0.1226719484049662	1227.3416287183366	1302.3416287183366	1302.3416287183366	1327.3416287183366	0.27659574151039124	0.18435753881931305	0.2800000011920929	0.10619468986988068	0.3333333432674408	1003	1078	1078	1103	1466
23.688426034662093	23.68841892934752	0	0	1	30	0.003750000000001839	0.15595674796090364	1363.6428828999005	1438.6428828999005	1438.6428828999005	1463.6428828999005	0.3617021143436432	0.2178770899772644	0.3333333432674408	0.13274335861206055	0.3333333432674408	1003	1078	1078	1103	1466
23.701974685343117	23.701967974768237	0	0	1	30	0.004084792762614487	0.17276139914461996	1432.4579294972186	1507.4579294972186	1507.4579294972186	1532.4579294972186	0.40425533056259155	0.23463687300682068	0.3466666638851166	0.1504424810409546	0.3333333432674408	1003	1078	1078	1103	1466
23.71647505343789	23.71646794812331	0	0	1	30	0.004408389392195271	0.1804321706998313	1463.869739015809	1538.869739015809	1538.869739015809	1563.869739015809	0.40425533056259155	0.25139665603637695	0.3733333349227905	0.17699114978313446	0.3333333432674408	1003	1078	1078	1103	1466
23.732482932442274	23.7324758271277	0	0	1	30	0.004719902932875436	0.1996069076578174	1542.3902868587625	1617.3902868587625	1617.3902868587625	1642.3902868587625	0.44680851697921753	0.27374300360679626	0.4000000059604645	0.1946902722120285	0.3333333432674408	1003	1078	1078	1103	1466
23.75505691159607	23.755049806281498	0	0	1	30	0.005018479547693022	0.2190176388146603	1621.877230946034	1696.877230946034	1696.877230946034	1721.877230946034	0.4893617033958435	0.29608938097953796	0.4266666769981384	0.21238937973976135	0.3333333432674408	1003	1078	1078	1103	1466
23.768301217969338	23.768294112654765	0	0	1	30	0.005303300858900616	0.2325782488405177	1677.40792900192	1752.40792900192	1752.40792900192	1777.40792900192	0.5106382966041565	0.31843575835227966	0.4399999976158142	0.2300885021686554	0.3333333432674408	1002	1077	1077	1102	1466
23.782507504988523	23.782500794413643	0	0	1	30	0.0055735861910818875	0.25100531068831067	1752.8667472686323	1827.8667472686323	1827.8667472686323	1852.8667472686323	0.5531914830207825	0.33519554138183594	0.46666666865348816	0.24778760969638824	0.3333333432674408	1002	1077	1077	1102	1466
23.799536970333335	23.799529865018762	0	0	1	30	0.005828594710928628	0.2657458535082924	1813.2292701164574	1888.2292701164574	1888.2292701164574	1913.2292701164574	0.5744680762290955	0.35754188895225525	0.4933333396911621	0.2654867172241211	0.3333333432674408	1002	1077	1077	1102	1466
23.82159502470084	23.82158791938626	0	0	1	30	0.006067627457813364	0.29606117616712524	1937.370516404378	2012.370516404378	2012.370516404378	2037.370516404378	0.6382978558540344	0.3854748606681824	0.5333333611488342	0.3008849620819092	0.3333333432674408	1002	1077	1077	1102	1466
23.834935252820912	23.834928147506332	0	0	1	30	0.006290029259591848	0.3103887478616034	1996.041922493266	2071.0419224932657	2071.0419224932657	2096.0419224932657	0.6595744490623474	0.4078212380409241	0.54666668176651	0.3185840845108032	0.3333333432674408	1002	1077	1077	1102	1466
23.849421015546824	23.84941391023225	0	0	1	30	0.006495190528384363	0.3258270333237001	2059.261701460552	2134.261701460552	2134.261701460552	2159.261701460552	0.6808510422706604	0.42458099126815796	0.5733333230018616	0.3451327383518219	0.3333333432674408	1002	1077	1077	1102	1466
23.866443770316756	23.866436665002183	0	0	1	30	0.006682548931413734	0.33778450434098906	2108.22754527635	2183.22754527635	2183.22754527635	2208.22754527635	0.7021276354789734	0.44134077429771423	0.5866666436195374	0.3539822995662689	0.3333333432674408	1002	1077	1077	1102	1466
23.88842721888119	23.88842011356661	0	0	1	30	0.006851590932320382	0.35236734891008137	2167.9442937867834	2242.9442937867834	2242.9442937867834	2267.9442937867834	0.7234042286872864	0.4581005573272705	0.6133333444595337	0.37168142199516296	0.3333333432674408	1002	1077	1077	1102	1466
23.90163520920217	23.901628103887596	0	0	1	30	0.007001853198729785	0.36588824236814954	2223.3123524975726	2298.3123524975726	2298.3123524975726	2323.3123524975726	0.7446808218955994	0.4748603403568268	0.6266666650772095	0.389380544424057	0.3333333432674408	1002	1077	1077	1102	1466
23.916456105932347	23.916449000617767	0	0	1	30	0.0071329238722143175	0.38372614768314506	2296.3585747624793	2371.3585747624793	2371.3585747624793	2396.3585747624793	0.7659574747085571	0.4972067177295685	0.653333306312561	0.4159291982650757	0.3333333432674408	1002	1077	1077	1102	1466
23.932647538896667	23.932641223061488	0	0	1	30	0.00724444369716857	0.3990464580182129	2359.095245584582	2434.095245584582	2434.095245584582	2459.095245584582	0.7872340679168701	0.5139665007591248	0.6666666865348816	0.44247788190841675	0.3333333432674408	996	1071	1071	1096	1466
23.955084938114688	23.955077832800107	0	0	1	30	0.007336107005503991	0.4151447301531612	2425.0176699771955	2500.0176699771955	2500.0176699771955	2525.0176699771955	0.7872340679168701	0.5418994426727295	0.7066666483879089	0.4690265357494354	0.4166666567325592	996	1071	1071	1096	1466
23.968295691613555	23.968288586298982	0	0	1	30	0.007407662554463871	0.42800644507450336	2477.6863925800913	2552.6863925800913	2552.6863925800913	2577.6863925800913	0.8085106611251831	0.5530726313591003	0.7200000286102295	0.48672565817832947	0.4166666567325592	990	1065	1065	1090	1466
23.98249961019455	23.982492899619672	0	0	1	30	0.0074589142152622755	0.43706363441318175	2514.7755829219795	2589.7755829219795	2589.7755829219795	2614.7755829219795	0.8085106611251831	0.5698323845863342	0.7333333492279053	0.5044247508049011	0.4166666567325592	964	1039	1039	1064	1466
23.99952710184087	23.999519996526296	0	0	1	30	0.007489721510659418	0.44623883805443754	2552.348041832922	2627.348041832922	2627.348041832922	2652.348041832922	0.8085106611251831	0.5865921974182129	0.746666669845581	0.5221238732337952	0.4166666567325592	953	1028	1028	1053	1466
24.02168068321547	24.02167357790089	0	0	1	30	0.0075	0.45985728023150685	2608.1155625480205	2683.1155625480205	2683.1155625480205	2708.1155625480205	0.8297872543334961	0.5921787619590759	0.7733333110809326	0.5398229956626892	0.4166666567325592	953	1028	1028	1053	1466
24.03492262115055	24.03491551583597	0	0	1	30	0.00748972151065919	0.4661904074765939	2634.049718616652	2709.049718616652	2709.049718616652	2734.049718616652	0.8297872543334961	0.6033519506454468	0.7866666913032532	0.5486725568771362	0.4166666567325592	958	1033	1033	1058	1466
24.049732859908858	24.049725754594277	0	0	1	30	0.007458914215261823	0.4710678910329982	2654.0230137801273	2729.0230137801273	2729.0230137801273	2754.0230137801273	0.8297872543334961	0.6089385747909546	0.7866666913032532	0.5663716793060303	0.4166666567325592	966	1041	1041	1066	1466
24.06643666500218	24.066429559687606	0	0	1	30	0.007407662554463192	0.4828381376720108	2702.222173766884	2777.222173766884	2777.222173766884	2802.222173766884	0.8510638475418091	0.6201117038726807	0.800000011920929	0.5752212405204773	0.4166666567325592	995	1070	1070	1095	1466
24.08838813965101	24.088381034336436	0	0	1	30	0.007336107005503089	0.491295148744344	2736.853634108089	2811.853634108089	2811.853634108089	2836.853634108089	0.8510638475418091	0.6312848925590515	0.8266666531562805	0.5840708017349243	0.4166666567325592	1030	1105	1105	1130	1466
24.102119554812568	24.102112844237688	0	0	1	30	0.007244443697167448	0.4945207140684831	2750.062324110438	2825.062324110438	2825.062324110438	2850.062324110438	0.8510638475418091	0.6368715167045593	0.8266666531562805	0.5929203629493713	0.4166666567325592	1066	1141	1141	1166	1466
24.116517685325356	24.116510974750476	0	0	1	30	0.007132923872212977	0.4945207140684831	2750.062324110438	2825.062324110438	2825.062324110438	2850.062324110438	0.8510638475418091	0.6368715167045593	0.8266666531562805	0.5929203629493713	0.4166666567325592	1130	1205	1205	1230	1466
24.13261714393986	24.13261043336498	0	0	1	30	0.00700185319872823	0.49929041056506396	2769.594231263937	2844.594231263937	2844.594231263937	2869.594231263937	0.8510638475418091	0.6480447053909302	0.8399999737739563	0.5929203629493713	0.4166666567325592	1130	1205	1205	1230	1466
24.155118490989082	24.155111780414202	0	0	1	30	0.006851590932318617	0.5098705146006779	2812.919757289776	2887.919757289776	2887.919757289776	2912.919757289776	0.8723404407501221	0.6536312699317932	0.8533333539962769	0.6017699241638184	0.4166666567325592	1176	1251	1251	1276	1466
24.168478456094093	24.168471350779512	0	0	1	30	0.006682548931411765	0.5112671706370548	2818.6390637587397	2893.6390637587397	2893.6390637587397	2918.6390637587397	0.8723404407501221	0.659217894077301	0.8533333539962769	0.6017699241638184	0.4166666567325592	1227	1302	1302	1327	1466
24.182458162526174	24.1824510572116	0	0	1	30	0.006495190528382194	0.5145517182104005	2832.08928607159	2907.08928607159	2907.08928607159	2932.08928607159	0.8723404407501221	0.6648044586181641	0.8533333539962769	0.6106194853782654	0.4166666567325592	1363	1438	1438	1463	1466
[truncated: 26,030 more rows]
