# Supplementary material for: Active inference under visuo-proprioceptive conflict: Simulation and empirical results
Source: Sci Rep. 2020 Mar 4;10:4010. doi: 10.1038/s41598-020-61097-w (PMC7055248; doi:10.1038/s41598-020-61097-w)
Supplement: Supplementary file 1 — Supplementary Information. [file 41598_2020_61097_MOESM1_ESM.zip › log_sj17_run1_20190515-171604.csv]

0	0	1	0	0	0	999	0.024694204668014086	826.1227681155177	901.1227681155177	901.1227681155177	926.1227681155177	0.056603774428367615	0.0317460335791111	0.07894736528396606	0.1320754736661911	0.4285714328289032	826	901	901	926	1485
0.013654440920294775	0.013655230399692186	1	0	2	0	0.004052267294011048	0.024694204668014086	826.1227681155177	901.1227681155177	901.1227681155177	926.1227681155177	0.056603774428367615	0.0317460335791111	0.07894736528396606	0.1320754736661911	0.4285714328289032	826	901	901	926	1485
0.030315614126154244	0.030315614126154244	1	0	2	0	0.0075	0.01836548937214566	800.2066789789365	875.2066789789365	875.2066789789365	900.2066789789365	0.03773584961891174	0.02380952425301075	0.07894736528396606	0.15094339847564697	0.4285714328289032	800	875	875	900	1485
0.04735376374434175	0.04735376374434175	1	0	2	0	0.0075	0.01836548937214566	800.2066789789365	875.2066789789365	875.2066789789365	900.2066789789365	0.03773584961891174	0.02380952425301075	0.07894736528396606	0.15094339847564697	0.4285714328289032	800	875	875	900	1485
0.06329414226024	0.06329414226024	1	0	2	0	0.0075	0.01836548937214566	800.2066789789365	875.2066789789365	875.2066789789365	900.2066789789365	0.03773584961891174	0.02380952425301075	0.07894736528396606	0.15094339847564697	0.4285714328289032	800	875	875	900	1485
0.08056479356100432	0.0805647935610061	1	0	2	0	0.0075	0.01836548937214566	800.2066789789365	875.2066789789365	875.2066789789365	900.2066789789365	0.03773584961891174	0.02380952425301075	0.07894736528396606	0.15094339847564697	0.4285714328289032	800	875	875	900	1485
0.09772531248581373	0.09772570722551244	1	0	2	0	0.0075	0.01799309613412503	798.681728669242	873.681728669242	873.681728669242	898.681728669242	0.03773584961891174	0.02380952425301075	0.07894736528396606	0.1320754736661911	0.4285714328289032	798	873	873	898	1485
0.11363490130520582	0.11363490130520582	1	0	2	0	0.0075	0.022710077336489	817.9977666929225	892.9977666929225	892.9977666929225	917.9977666929225	0.056603774428367615	0.02380952425301075	0.07894736528396606	0.1320754736661911	0.4285714328289032	817	892	892	917	1485
0.13024120569293451	0.13024120569293451	1	0	2	0	0.0075	0.022710077336489	817.9977666929225	892.9977666929225	892.9977666929225	917.9977666929225	0.056603774428367615	0.02380952425301075	0.07894736528396606	0.1320754736661911	0.4285714328289032	817	892	892	917	1485
0.14735593481268516	0.14735554007298646	1	0	2	0	0.0075	0.024694204668014086	826.1227681155177	901.1227681155177	901.1227681155177	926.1227681155177	0.056603774428367615	0.0317460335791111	0.07894736528396606	0.1320754736661911	0.4285714328289032	826	901	901	926	1485
0.16344276175682815	0.16344315649652685	1	0	2	0	0.0075	0.024694204668014086	826.1227681155177	901.1227681155177	901.1227681155177	926.1227681155177	0.056603774428367615	0.0317460335791111	0.07894736528396606	0.1320754736661911	0.4285714328289032	826	901	901	926	1485
0.1803427524804455	0.1803427524804455	1	0	2	0	0.0075	0.024694204668014086	826.1227681155177	901.1227681155177	901.1227681155177	926.1227681155177	0.056603774428367615	0.0317460335791111	0.07894736528396606	0.1320754736661911	0.4285714328289032	826	901	901	926	1485
0.19739590220718561	0.19739590220718561	1	0	2	0	0.0075	0.025128663527708067	827.9018771459646	902.9018771459646	902.9018771459646	927.9018771459646	0.056603774428367615	0.0317460335791111	0.09210526198148727	0.1320754736661911	0.4285714328289032	827	902	902	927	1485
0.21338167578844214	0.21338167578844214	1	0	2	0	0.0075	0.024694204668014086	826.1227681155177	901.1227681155177	901.1227681155177	926.1227681155177	0.056603774428367615	0.0317460335791111	0.07894736528396606	0.1320754736661911	0.4285714328289032	826	901	901	926	1485
0.23028285073115562	0.23028285073115562	1	0	2	0	0.0075	0.025066597906034715	827.6477184252121	902.6477184252121	902.6477184252121	927.6477184252121	0.056603774428367615	0.0317460335791111	0.07894736528396606	0.15094339847564697	0.4285714328289032	827	902	902	927	1485
0.2474402117383736	0.2474406064780723	1	0	2	0	0.0075	0.025066597906034715	827.6477184252121	902.6477184252121	902.6477184252121	927.6477184252121	0.056603774428367615	0.0317460335791111	0.07894736528396606	0.15094339847564697	0.4285714328289032	827	902	902	927	1485
0.26337309019999466	0.26337309019999466	1	0	2	0	0.0075	0.023082470574509628	819.5227170026169	894.5227170026169	894.5227170026169	919.5227170026169	0.056603774428367615	0.02380952425301075	0.07894736528396606	0.15094339847564697	0.4285714328289032	819	894	894	919	1485
0.2804388715970969	0.2804388715970969	1	0	2	0	0.0075	0.022710077336489	817.9977666929225	892.9977666929225	892.9977666929225	917.9977666929225	0.056603774428367615	0.02380952425301075	0.07894736528396606	0.1320754736661911	0.4285714328289032	817	892	892	917	1485
0.29734517815589356	0.29734517815589356	1	0	2	0	0.0075	0.023082470574509628	819.5227170026169	894.5227170026169	894.5227170026169	919.5227170026169	0.056603774428367615	0.02380952425301075	0.07894736528396606	0.15094339847564697	0.4285714328289032	819	894	894	919	1485
0.3133648993512441	0.3133648993512441	1	0	2	0	0.0075	0.01799309613412503	798.681728669242	873.681728669242	873.681728669242	898.681728669242	0.03773584961891174	0.02380952425301075	0.07894736528396606	0.1320754736661911	0.4285714328289032	798	873	873	898	1485
0.33038923307997514	0.33038923307997514	1	0	2	0	0.0075	0.01799309613412503	798.681728669242	873.681728669242	873.681728669242	898.681728669242	0.03773584961891174	0.02380952425301075	0.07894736528396606	0.1320754736661911	0.4285714328289032	798	873	873	898	1485
0.34739777722075615	0.34739777722075615	1	0	2	0	0.0075	0.01799309613412503	798.681728669242	873.681728669242	873.681728669242	898.681728669242	0.03773584961891174	0.02380952425301075	0.07894736528396606	0.1320754736661911	0.4285714328289032	798	873	873	898	1485
0.3632888132743055	0.3632888132743055	1	0	2	0	0.0075	0.024694204668014086	826.1227681155177	901.1227681155177	901.1227681155177	926.1227681155177	0.056603774428367615	0.0317460335791111	0.07894736528396606	0.1320754736661911	0.4285714328289032	826	901	901	926	1485
0.3803648579035759	0.3803648579035759	1	0	2	0	0.0075	0.024694204668014086	826.1227681155177	901.1227681155177	901.1227681155177	926.1227681155177	0.056603774428367615	0.0317460335791111	0.07894736528396606	0.1320754736661911	0.4285714328289032	826	901	901	926	1485
0.3973651125106823	0.397365507250381	1	0	2	0	0.0075	0.024694204668014086	826.1227681155177	901.1227681155177	901.1227681155177	926.1227681155177	0.056603774428367615	0.0317460335791111	0.07894736528396606	0.1320754736661911	0.4285714328289032	826	901	901	926	1485
0.4134854923292206	0.4134854923292206	1	0	2	0	0.0075	0.024694204668014086	826.1227681155177	901.1227681155177	901.1227681155177	926.1227681155177	0.056603774428367615	0.0317460335791111	0.07894736528396606	0.1320754736661911	0.4285714328289032	826	901	901	926	1485
0.4304514045825325	0.4304517993222312	1	0	2	0	0.0075	0.024694204668014086	826.1227681155177	901.1227681155177	901.1227681155177	926.1227681155177	0.056603774428367615	0.0317460335791111	0.07894736528396606	0.1320754736661911	0.4285714328289032	826	901	901	926	1485
0.4473308688418136	0.4473308688418136	1	0	2	0	0.0075	0.024694204668014086	826.1227681155177	901.1227681155177	901.1227681155177	926.1227681155177	0.056603774428367615	0.0317460335791111	0.07894736528396606	0.1320754736661911	0.4285714328289032	826	901	901	926	1485
0.4632313786481337	0.4632313786481337	1	0	2	0	0.0075	0.024694204668014086	826.1227681155177	901.1227681155177	901.1227681155177	926.1227681155177	0.056603774428367615	0.0317460335791111	0.07894736528396606	0.1320754736661911	0.4285714328289032	826	901	901	926	1485
0.48030781801710276	0.48030781801710276	1	0	2	0	0.0075	0.024694204668014086	826.1227681155177	901.1227681155177	901.1227681155177	926.1227681155177	0.056603774428367615	0.0317460335791111	0.07894736528396606	0.1320754736661911	0.4285714328289032	826	901	901	926	1485
0.49738781004336197	0.49738781004336197	1	0	2	0	0.0075	0.024694204668014086	826.1227681155177	901.1227681155177	901.1227681155177	926.1227681155177	0.056603774428367615	0.0317460335791111	0.07894736528396606	0.1320754736661911	0.4285714328289032	826	901	901	926	1485
0.5136281907303264	0.5136285854700251	1	0	2	0	0.0075	0.024694204668014086	826.1227681155177	901.1227681155177	901.1227681155177	926.1227681155177	0.056603774428367615	0.0317460335791111	0.07894736528396606	0.1320754736661911	0.4285714328289032	826	901	901	926	1485
0.5302542321029939	0.5302542321029939	1	0	2	0	0.0075	0.022710077336489	817.9977666929225	892.9977666929225	892.9977666929225	917.9977666929225	0.056603774428367615	0.02380952425301075	0.07894736528396606	0.1320754736661911	0.4285714328289032	817	892	892	917	1485
0.5473290925131682	0.5473286977734695	1	0	2	0	0.0075	0.01799309613412503	798.681728669242	873.681728669242	873.681728669242	898.681728669242	0.03773584961891174	0.02380952425301075	0.07894736528396606	0.1320754736661911	0.4285714328289032	798	873	873	898	1485
0.5632398655516582	0.5632394708119595	1	0	2	0	0.0075	0.024694204668014086	826.1227681155177	901.1227681155177	901.1227681155177	926.1227681155177	0.056603774428367615	0.0317460335791111	0.07894736528396606	0.1320754736661911	0.4285714328289032	826	901	901	926	1485
0.5803589368080946	0.5803593315477933	1	0	2	0	0.0075	0.022710077336489	817.9977666929225	892.9977666929225	892.9977666929225	917.9977666929225	0.056603774428367615	0.02380952425301075	0.07894736528396606	0.1320754736661911	0.4285714328289032	817	892	892	917	1485
0.5973726125649588	0.5973726125649588	1	0	2	0	0.0075	0.024694204668014086	826.1227681155177	901.1227681155177	901.1227681155177	926.1227681155177	0.056603774428367615	0.0317460335791111	0.07894736528396606	0.1320754736661911	0.4285714328289032	826	901	901	926	1485
0.613386412664827	0.613386412664827	1	0	2	0	0.0075	0.024694204668014086	826.1227681155177	901.1227681155177	901.1227681155177	926.1227681155177	0.056603774428367615	0.0317460335791111	0.07894736528396606	0.1320754736661911	0.4285714328289032	826	901	901	926	1485
0.630376798779464	0.630376798779464	1	0	2	0	0.0075	0.024694204668014086	826.1227681155177	901.1227681155177	901.1227681155177	926.1227681155177	0.056603774428367615	0.0317460335791111	0.07894736528396606	0.1320754736661911	0.4285714328289032	826	901	901	926	1485
0.647346263690066	0.647346263690066	1	0	2	0	0.0075	0.022710077336489	817.9977666929225	892.9977666929225	892.9977666929225	917.9977666929225	0.056603774428367615	0.02380952425301075	0.07894736528396606	0.1320754736661911	0.4285714328289032	817	892	892	917	1485
0.6664129806202528	0.6664129806202546	1	0	2	0	0.0075	0.024694204668014086	826.1227681155177	901.1227681155177	901.1227681155177	926.1227681155177	0.056603774428367615	0.0317460335791111	0.07894736528396606	0.1320754736661911	0.4285714328289032	826	901	901	926	1485
0.6803018969216215	0.6803018969216215	1	0	2	0	0.0075	0.022710077336489	817.9977666929225	892.9977666929225	892.9977666929225	917.9977666929225	0.056603774428367615	0.02380952425301075	0.07894736528396606	0.1320754736661911	0.4285714328289032	817	892	892	917	1485
0.6974158365619747	0.6974158365619747	1	0	2	0	0.0075	0.024694204668014086	826.1227681155177	901.1227681155177	901.1227681155177	926.1227681155177	0.056603774428367615	0.0317460335791111	0.07894736528396606	0.1320754736661911	0.4285714328289032	826	901	901	926	1485
0.7136597699062293	0.7136597699062293	1	0	2	0	0.0075	0.024694204668014086	826.1227681155177	901.1227681155177	901.1227681155177	926.1227681155177	0.056603774428367615	0.0317460335791111	0.07894736528396606	0.1320754736661911	0.4285714328289032	826	901	901	926	1485
0.7303714697935302	0.7303766014096151	1	0	2	0	0.0075	0.024694204668014086	826.1227681155177	901.1227681155177	901.1227681155177	926.1227681155177	0.056603774428367615	0.0317460335791111	0.07894736528396606	0.1320754736661911	0.4285714328289032	826	901	901	926	1485
0.7472911975020864	0.7472911975020864	1	0	2	0	0.0075	0.024694204668014086	826.1227681155177	901.1227681155177	901.1227681155177	926.1227681155177	0.056603774428367615	0.0317460335791111	0.07894736528396606	0.1320754736661911	0.4285714328289032	826	901	901	926	1485
0.7639500022697518	0.7639500022697518	1	0	2	0	0.0075	0.024694204668014086	826.1227681155177	901.1227681155177	901.1227681155177	926.1227681155177	0.056603774428367615	0.0317460335791111	0.07894736528396606	0.1320754736661911	0.4285714328289032	826	901	901	926	1485
0.7803952528603819	0.7803952528603819	1	0	2	0	0.0075	0.024694204668014086	826.1227681155177	901.1227681155177	901.1227681155177	926.1227681155177	0.056603774428367615	0.0317460335791111	0.07894736528396606	0.1320754736661911	0.4285714328289032	826	901	901	926	1485
0.7974073496584513	0.7974073496584513	1	0	2	0	0.0075	0.024694204668014086	826.1227681155177	901.1227681155177	901.1227681155177	926.1227681155177	0.056603774428367615	0.0317460335791111	0.07894736528396606	0.1320754736661911	0.4285714328289032	826	901	901	926	1485
0.8133868074045267	0.8133872021442254	1	0	2	0	0.0075	0.024694204668014086	826.1227681155177	901.1227681155177	901.1227681155177	926.1227681155177	0.056603774428367615	0.0317460335791111	0.07894736528396606	0.1320754736661911	0.4285714328289032	826	901	901	926	1485
0.8304521940619303	0.830452588801629	1	0	2	0	0.0075	0.024694204668014086	826.1227681155177	901.1227681155177	901.1227681155177	926.1227681155177	0.056603774428367615	0.0317460335791111	0.07894736528396606	0.1320754736661911	0.4285714328289032	826	901	901	926	1485
0.8477895563717883	0.847789951111487	1	0	2	0	0.0075	0.024694204668014086	826.1227681155177	901.1227681155177	901.1227681155177	926.1227681155177	0.056603774428367615	0.0317460335791111	0.07894736528396606	0.1320754736661911	0.4285714328289032	826	901	901	926	1485
0.863389274527643	0.863389274527643	1	0	2	0	0.0075	0.024694204668014086	826.1227681155177	901.1227681155177	901.1227681155177	926.1227681155177	0.056603774428367615	0.0317460335791111	0.07894736528396606	0.1320754736661911	0.4285714328289032	826	901	901	926	1485
0.8803579499588476	0.8803579499588476	1	0	2	0	0.0075	0.024694204668014086	826.1227681155177	901.1227681155177	901.1227681155177	926.1227681155177	0.056603774428367615	0.0317460335791111	0.07894736528396606	0.1320754736661911	0.4285714328289032	826	901	901	926	1485
0.8973803099890851	0.8973799152493864	1	0	2	0	0.0075	0.024694204668014086	826.1227681155177	901.1227681155177	901.1227681155177	926.1227681155177	0.056603774428367615	0.0317460335791111	0.07894736528396606	0.1320754736661911	0.4285714328289032	826	901	901	926	1485
0.913372399405521	0.913372399405521	1	0	2	0	0.0075	0.024694204668014086	826.1227681155177	901.1227681155177	901.1227681155177	926.1227681155177	0.056603774428367615	0.0317460335791111	0.07894736528396606	0.1320754736661911	0.4285714328289032	826	901	901	926	1485
0.9304583125272607	0.9304583125272607	1	0	2	0	0.0075	0.024694204668014086	826.1227681155177	901.1227681155177	901.1227681155177	926.1227681155177	0.056603774428367615	0.0317460335791111	0.07894736528396606	0.1320754736661911	0.4285714328289032	826	901	901	926	1485
0.947387119248889	0.9473875139885877	1	0	2	0	0.0075	0.025066597906034715	827.6477184252121	902.6477184252121	902.6477184252121	927.6477184252121	0.056603774428367615	0.0317460335791111	0.07894736528396606	0.15094339847564697	0.4285714328289032	827	902	902	927	1485
0.9634498670714056	0.9634502618111043	1	0	2	0	0.0075	0.024694204668014086	826.1227681155177	901.1227681155177	901.1227681155177	926.1227681155177	0.056603774428367615	0.0317460335791111	0.07894736528396606	0.1320754736661911	0.4285714328289032	826	901	901	926	1485
0.9803845948885144	0.9803849896282131	1	0	2	0	0.0075	0.019977223465650118	806.8067300918373	881.8067300918373	881.8067300918373	906.8067300918373	0.03773584961891174	0.0317460335791111	0.07894736528396606	0.1320754736661911	0.4285714328289032	806	881	881	906	1485
0.9974097180966428	0.9974097180966428	1	0	2	0	0.0075	0.024694204668014086	826.1227681155177	901.1227681155177	901.1227681155177	926.1227681155177	0.056603774428367615	0.0317460335791111	0.07894736528396606	0.1320754736661911	0.4285714328289032	826	901	901	926	1485
1.0133129910808556	1.0133129910808556	1	0	2	0	0.0075	0.024694204668014086	826.1227681155177	901.1227681155177	901.1227681155177	926.1227681155177	0.056603774428367615	0.0317460335791111	0.07894736528396606	0.1320754736661911	0.4285714328289032	826	901	901	926	1485
1.0304735100056632	1.0304735100056632	1	0	2	0	0.0075	0.019977223465650118	806.8067300918373	881.8067300918373	881.8067300918373	906.8067300918373	0.03773584961891174	0.0317460335791111	0.07894736528396606	0.1320754736661911	0.4285714328289032	806	881	881	906	1485
1.0474267905886148	1.0474267905886148	1	0	2	0	0.0075	0.026678331533877886	834.24776763123	909.24776763123	909.24776763123	934.24776763123	0.056603774428367615	0.0396825410425663	0.07894736528396606	0.1320754736661911	0.4285714328289032	834	909	909	934	1485
1.0633549321738496	1.0633549321738514	1	0	2	0	0.0075	0.024694204668014086	826.1227681155177	901.1227681155177	901.1227681155177	926.1227681155177	0.056603774428367615	0.0317460335791111	0.07894736528396606	0.1320754736661911	0.4285714328289032	826	901	901	926	1485
1.0804301873237225	1.0804297925840238	1	0	2	0	0.0075	0.024694204668014086	826.1227681155177	901.1227681155177	901.1227681155177	926.1227681155177	0.056603774428367615	0.0317460335791111	0.07894736528396606	0.1320754736661911	0.4285714328289032	826	901	901	926	1485
1.097367678318724	1.0973688625378202	1	0	2	0	0.0075	0.024694204668014086	826.1227681155177	901.1227681155177	901.1227681155177	926.1227681155177	0.056603774428367615	0.0317460335791111	0.07894736528396606	0.1320754736661911	0.4285714328289032	826	901	901	926	1485
1.1134398998940114	1.11344029463371	1	0	2	0	0.0075	0.024694204668014086	826.1227681155177	901.1227681155177	901.1227681155177	926.1227681155177	0.056603774428367615	0.0317460335791111	0.07894736528396606	0.1320754736661911	0.4285714328289032	826	901	901	926	1485
1.1303837067241922	1.1303837067241922	1	0	2	0	0.0075	0.026678331533877886	834.24776763123	909.24776763123	909.24776763123	934.24776763123	0.056603774428367615	0.0396825410425663	0.07894736528396606	0.1320754736661911	0.4285714328289032	834	909	909	934	1485
1.147305408131242	1.147305408131242	1	0	2	0	0.0075	0.024694204668014086	826.1227681155177	901.1227681155177	901.1227681155177	926.1227681155177	0.056603774428367615	0.0317460335791111	0.07894736528396606	0.1320754736661911	0.4285714328289032	826	901	901	926	1485
1.1634084194030336	1.1634084194030336	1	0	2	0	0.0075	0.026678331533877886	834.24776763123	909.24776763123	909.24776763123	934.24776763123	0.056603774428367615	0.0396825410425663	0.07894736528396606	0.1320754736661911	0.4285714328289032	834	909	909	934	1485
1.1803510420141183	1.1803510420141183	1	0	2	0	0.0075	0.024694204668014086	826.1227681155177	901.1227681155177	901.1227681155177	926.1227681155177	0.056603774428367615	0.0317460335791111	0.07894736528396606	0.1320754736661911	0.4285714328289032	826	901	901	926	1485
1.197448797326821	1.1974487973268229	1	0	2	0	0.0075	0.024694204668014086	826.1227681155177	901.1227681155177	901.1227681155177	926.1227681155177	0.056603774428367615	0.0317460335791111	0.07894736528396606	0.1320754736661911	0.4285714328289032	826	901	901	926	1485
1.2135024661362674	1.2135024661362674	1	0	2	0	0.0075	0.026678331533877886	834.24776763123	909.24776763123	909.24776763123	934.24776763123	0.056603774428367615	0.0396825410425663	0.07894736528396606	0.1320754736661911	0.4285714328289032	834	909	909	934	1485
1.2302907455251315	1.2302911402648302	1	0	2	0	0.0075	0.026678331533877886	834.24776763123	909.24776763123	909.24776763123	934.24776763123	0.056603774428367615	0.0396825410425663	0.07894736528396606	0.1320754736661911	0.4285714328289032	834	909	909	934	1485
1.247375869167474	1.2473762639071726	1	0	2	0	0.0075	0.026678331533877886	834.24776763123	909.24776763123	909.24776763123	934.24776763123	0.056603774428367615	0.0396825410425663	0.07894736528396606	0.1320754736661911	0.4285714328289032	834	909	909	934	1485
1.2633920377055343	1.2633916429658374	1	0	2	0	0.0075	0.026678331533877886	834.24776763123	909.24776763123	909.24776763123	934.24776763123	0.056603774428367615	0.0396825410425663	0.07894736528396606	0.1320754736661911	0.4285714328289032	834	909	909	934	1485
1.280360713136739	1.2803603183970402	1	0	2	0	0.0075	0.026678331533877886	834.24776763123	909.24776763123	909.24776763123	934.24776763123	0.056603774428367615	0.0396825410425663	0.07894736528396606	0.1320754736661911	0.4285714328289032	834	909	909	934	1485
1.2973692572775182	1.2973696520172187	1	0	2	0	0.0075	0.021961350331513918	814.9317296075495	889.9317296075495	889.9317296075495	914.9317296075495	0.03773584961891174	0.0396825410425663	0.07894736528396606	0.1320754736661911	0.4285714328289032	814	889	889	914	1485
1.3133802941994972	1.3133802941994972	1	0	2	0	0.0075	0.026678331533877886	834.24776763123	909.24776763123	909.24776763123	934.24776763123	0.056603774428367615	0.0396825410425663	0.07894736528396606	0.1320754736661911	0.4285714328289032	834	909	909	934	1485
1.3304113385031062	1.3304121279825036	1	0	2	0	0.0075	0.026678331533877886	834.24776763123	909.24776763123	909.24776763123	934.24776763123	0.056603774428367615	0.0396825410425663	0.07894736528396606	0.1320754736661911	0.4285714328289032	834	909	909	934	1485
1.3474656724489442	1.3474652777092455	1	0	2	0	0.0075	0.026678331533877886	834.24776763123	909.24776763123	909.24776763123	934.24776763123	0.056603774428367615	0.0396825410425663	0.07894736528396606	0.1320754736661911	0.4285714328289032	834	909	909	934	1485
1.3633985509105653	1.3633985509105653	1	0	2	0	0.0075	0.024694204668014086	826.1227681155177	901.1227681155177	901.1227681155177	926.1227681155177	0.056603774428367615	0.0317460335791111	0.07894736528396606	0.1320754736661911	0.4285714328289032	826	901	901	926	1485
1.380446963760921	1.380446963760921	1	0	2	0	0.0075	0.027112790393571867	836.0268766616769	911.0268766616769	911.0268766616769	936.0268766616769	0.056603774428367615	0.0396825410425663	0.09210526198148727	0.1320754736661911	0.4285714328289032	836	911	911	936	1485
1.3973390596905624	1.3973390596905624	1	0	2	0	0.0075	0.024694204668014086	826.1227681155177	901.1227681155177	901.1227681155177	926.1227681155177	0.056603774428367615	0.0317460335791111	0.07894736528396606	0.1320754736661911	0.4285714328289032	826	901	901	926	1485
1.4133485176537448	1.4133485176537448	1	0	2	0	0.0075	0.025066597906034715	827.6477184252121	902.6477184252121	902.6477184252121	927.6477184252121	0.056603774428367615	0.0317460335791111	0.07894736528396606	0.15094339847564697	0.4285714328289032	827	902	902	927	1485
1.4303835093543427	1.4303835093543427	1	0	2	0	0.0075	0.024694204668014086	826.1227681155177	901.1227681155177	901.1227681155177	926.1227681155177	0.056603774428367615	0.0317460335791111	0.07894736528396606	0.1320754736661911	0.4285714328289032	826	901	901	926	1485
1.4473261319654274	1.4473261319654274	1	0	2	0	0.0075	0.025128663527708067	827.9018771459646	902.9018771459646	902.9018771459646	927.9018771459646	0.056603774428367615	0.0317460335791111	0.09210526198148727	0.1320754736661911	0.4285714328289032	827	902	902	927	1485
1.4634307221960157	1.4634307221960157	1	0	2	0	0.0075	0.024694204668014086	826.1227681155177	901.1227681155177	901.1227681155177	926.1227681155177	0.056603774428367615	0.0317460335791111	0.07894736528396606	0.1320754736661911	0.4285714328289032	826	901	901	926	1485
1.4803638710543296	1.4803638710543296	1	0	2	0	0.0075	0.024694204668014086	826.1227681155177	901.1227681155177	901.1227681155177	926.1227681155177	0.056603774428367615	0.0317460335791111	0.07894736528396606	0.1320754736661911	0.4285714328289032	826	901	901	926	1485
1.497467547462513	1.497467547462513	1	0	2	0	0.0075	0.026678331533877886	834.24776763123	909.24776763123	909.24776763123	934.24776763123	0.056603774428367615	0.0396825410425663	0.07894736528396606	0.1320754736661911	0.4285714328289032	834	909	909	934	1485
1.5133866100346776	1.5133866100346776	1	0	2	0	0.0075	0.024694204668014086	826.1227681155177	901.1227681155177	901.1227681155177	926.1227681155177	0.056603774428367615	0.0317460335791111	0.07894736528396606	0.1320754736661911	0.4285714328289032	826	901	901	926	1485
1.5304527861714785	1.5304527861714785	1	0	2	0	0.0075	0.024694204668014086	826.1227681155177	901.1227681155177	901.1227681155177	926.1227681155177	0.056603774428367615	0.0317460335791111	0.07894736528396606	0.1320754736661911	0.4285714328289032	826	901	901	926	1485
1.5473701454418407	1.5473701454418407	1	0	2	0	0.0075	0.024694204668014086	826.1227681155177	901.1227681155177	901.1227681155177	926.1227681155177	0.056603774428367615	0.0317460335791111	0.07894736528396606	0.1320754736661911	0.4285714328289032	826	901	901	926	1485
1.5634569723859837	1.5634573671256824	1	0	2	0	0.0075	0.027112790393571867	836.0268766616769	911.0268766616769	911.0268766616769	936.0268766616769	0.056603774428367615	0.0396825410425663	0.09210526198148727	0.1320754736661911	0.4285714328289032	836	911	911	936	1485
1.580469069184053	1.580469069184053	1	0	2	0	0.0075	0.026678331533877886	834.24776763123	909.24776763123	909.24776763123	934.24776763123	0.056603774428367615	0.0396825410425663	0.07894736528396606	0.1320754736661911	0.4285714328289032	834	909	909	934	1485
1.5973805073589347	1.5973805073589347	1	0	2	0	0.0075	0.025128663527708067	827.9018771459646	902.9018771459646	902.9018771459646	927.9018771459646	0.056603774428367615	0.0317460335791111	0.09210526198148727	0.1320754736661911	0.4285714328289032	827	902	902	927	1485
1.6133544387492265	1.6133540440095278	1	0	2	0	0.0075	0.024694204668014086	826.1227681155177	901.1227681155177	901.1227681155177	926.1227681155177	0.056603774428367615	0.0317460335791111	0.07894736528396606	0.1320754736661911	0.4285714328289032	826	901	901	926	1485
1.6304423255694598	1.6304427203091603	1	0	2	0	0.0075	0.024694204668014086	826.1227681155177	901.1227681155177	901.1227681155177	926.1227681155177	0.056603774428367615	0.0317460335791111	0.07894736528396606	0.1320754736661911	0.4285714328289032	826	901	901	926	1485
1.6473999482890989	1.6473999482890989	1	0	2	0	0.0075	0.025128663527708067	827.9018771459646	902.9018771459646	902.9018771459646	927.9018771459646	0.056603774428367615	0.0317460335791111	0.09210526198148727	0.1320754736661911	0.4285714328289032	827	902	902	927	1485
1.6633955903628248	1.663395195623126	1	0	2	0	0.0075	0.024694204668014086	826.1227681155177	901.1227681155177	901.1227681155177	926.1227681155177	0.056603774428367615	0.0317460335791111	0.07894736528396606	0.1320754736661911	0.4285714328289032	826	901	901	926	1485
1.680272686183912	1.680272686183912	1	0	2	0	0.0075	0.025128663527708067	827.9018771459646	902.9018771459646	902.9018771459646	927.9018771459646	0.056603774428367615	0.0317460335791111	0.09210526198148727	0.1320754736661911	0.4285714328289032	827	902	902	927	1485
1.6973664940996276	1.6973664940996276	1	0	2	0	0.0075	0.026678331533877886	834.24776763123	909.24776763123	909.24776763123	934.24776763123	0.056603774428367615	0.0396825410425663	0.07894736528396606	0.1320754736661911	0.4285714328289032	834	909	909	934	1485
1.7133656888306419	1.7133660835703406	1	0	2	0	0.0075	0.024694204668014086	826.1227681155177	901.1227681155177	901.1227681155177	926.1227681155177	0.056603774428367615	0.0317460335791111	0.07894736528396606	0.1320754736661911	0.4285714328289032	826	901	901	926	1485
1.7304808126900912	1.7304808126900912	1	0	2	0	0.0075	0.024694204668014086	826.1227681155177	901.1227681155177	901.1227681155177	926.1227681155177	0.056603774428367615	0.0317460335791111	0.07894736528396606	0.1320754736661911	0.4285714328289032	826	901	901	926	1485
1.747350408456903	1.7473508031966016	1	0	2	0	0.0075	0.025128663527708067	827.9018771459646	902.9018771459646	902.9018771459646	927.9018771459646	0.056603774428367615	0.0317460335791111	0.09210526198148727	0.1320754736661911	0.4285714328289032	827	902	902	927	1485
1.7634640777005615	1.7634652619196576	1	0	2	0	0.0075	0.025128663527708067	827.9018771459646	902.9018771459646	902.9018771459646	927.9018771459646	0.056603774428367615	0.0317460335791111	0.09210526198148727	0.1320754736661911	0.4285714328289032	827	902	902	927	1485
1.7804189372423078	1.7804189372423078	1	0	2	0	0.0075	0.025128663527708067	827.9018771459646	902.9018771459646	902.9018771459646	927.9018771459646	0.056603774428367615	0.0317460335791111	0.09210526198148727	0.1320754736661911	0.4285714328289032	827	902	902	927	1485
1.7973911653308008	1.797390770591102	1	0	2	0	0.0075	0.027112790393571867	836.0268766616769	911.0268766616769	911.0268766616769	936.0268766616769	0.056603774428367615	0.0396825410425663	0.09210526198148727	0.1320754736661911	0.4285714328289032	836	911	911	936	1485
1.8133998338145858	1.8133998338145858	1	0	2	0	0.0075	0.024694204668014086	826.1227681155177	901.1227681155177	901.1227681155177	926.1227681155177	0.056603774428367615	0.0317460335791111	0.07894736528396606	0.1320754736661911	0.4285714328289032	826	901	901	926	1485
1.8304766679232536	1.8304770626629523	1	0	2	0	0.0075	0.025128663527708067	827.9018771459646	902.9018771459646	902.9018771459646	927.9018771459646	0.056603774428367615	0.0317460335791111	0.09210526198148727	0.1320754736661911	0.4285714328289032	827	902	902	927	1485
1.84734784264886	1.84734784264886	1	0	2	0	0.0075	0.025128663527708067	827.9018771459646	902.9018771459646	902.9018771459646	927.9018771459646	0.056603774428367615	0.0317460335791111	0.09210526198148727	0.1320754736661911	0.4285714328289032	827	902	902	927	1485
1.8633979588010163	1.8633979588010163	1	0	2	0	0.0075	0.024694204668014086	826.1227681155177	901.1227681155177	901.1227681155177	926.1227681155177	0.056603774428367615	0.0317460335791111	0.07894736528396606	0.1320754736661911	0.4285714328289032	826	901	901	926	1485
1.8803997923669176	1.8804001871066163	1	0	2	0	0.0075	0.024694204668014086	826.1227681155177	901.1227681155177	901.1227681155177	926.1227681155177	0.056603774428367615	0.0317460335791111	0.07894736528396606	0.1320754736661911	0.4285714328289032	826	901	901	926	1485
1.897337283361919	1.897337283361919	1	0	2	0	0.0075	0.025128663527708067	827.9018771459646	902.9018771459646	902.9018771459646	927.9018771459646	0.056603774428367615	0.0317460335791111	0.09210526198148727	0.1320754736661911	0.4285714328289032	827	902	902	927	1485
1.9133491097632938	1.9133491097632938	1	0	2	0	0.0075	0.024694204668014086	826.1227681155177	901.1227681155177	901.1227681155177	926.1227681155177	0.056603774428367615	0.0317460335791111	0.07894736528396606	0.1320754736661911	0.4285714328289032	826	901	901	926	1485
1.930348574891001	1.9303489696306997	1	0	2	0	0.0075	0.024694204668014086	826.1227681155177	901.1227681155177	901.1227681155177	926.1227681155177	0.056603774428367615	0.0317460335791111	0.07894736528396606	0.1320754736661911	0.4285714328289032	826	901	901	926	1485
1.9473496189775048	1.947349224237806	1	0	2	0	0.0075	0.024694204668014086	826.1227681155177	901.1227681155177	901.1227681155177	926.1227681155177	0.056603774428367615	0.0317460335791111	0.07894736528396606	0.1320754736661911	0.4285714328289032	826	901	901	926	1485
1.9634798672885125	1.9634802620282112	1	0	2	0	0.0075	0.024694204668014086	826.1227681155177	901.1227681155177	901.1227681155177	926.1227681155177	0.056603774428367615	0.0317460335791111	0.07894736528396606	0.1320754736661911	0.4285714328289032	826	901	901	926	1485
1.980386568587008	1.9803865685870097	1	0	2	0	0.0075	0.024694204668014086	826.1227681155177	901.1227681155177	901.1227681155177	926.1227681155177	0.056603774428367615	0.0317460335791111	0.07894736528396606	0.1320754736661911	0.4285714328289032	826	901	901	926	1485
1.9973635335518871	1.9973635335518871	1	0	2	0	0.0075	0.024694204668014086	826.1227681155177	901.1227681155177	901.1227681155177	926.1227681155177	0.056603774428367615	0.0317460335791111	0.07894736528396606	0.1320754736661911	0.4285714328289032	826	901	901	926	1485
2.0134527289342223	2.0134523341945236	1	0	2	0	0.0075	0.024694204668014086	826.1227681155177	901.1227681155177	901.1227681155177	926.1227681155177	0.056603774428367615	0.0317460335791111	0.07894736528396606	0.1320754736661911	0.4285714328289032	826	901	901	926	1485
2.0303831146146436	2.0303831146146454	1	0	2	0	0.0075	0.024694204668014086	826.1227681155177	901.1227681155177	901.1227681155177	926.1227681155177	0.056603774428367615	0.0317460335791111	0.07894736528396606	0.1320754736661911	0.4285714328289032	826	901	901	926	1485
2.047369158592595	2.047369158592595	1	0	2	0	0.0075	0.024694204668014086	826.1227681155177	901.1227681155177	901.1227681155177	926.1227681155177	0.056603774428367615	0.0317460335791111	0.07894736528396606	0.1320754736661911	0.4285714328289032	826	901	901	926	1485
2.06347414356288	2.06347414356288	1	0	2	0	0.0075	0.024694204668014086	826.1227681155177	901.1227681155177	901.1227681155177	926.1227681155177	0.056603774428367615	0.0317460335791111	0.07894736528396606	0.1320754736661911	0.4285714328289032	826	901	901	926	1485
2.0804392663367945	2.0804392663367945	1	0	2	0	0.0075	0.024694204668014086	826.1227681155177	901.1227681155177	901.1227681155177	926.1227681155177	0.056603774428367615	0.0317460335791111	0.07894736528396606	0.1320754736661911	0.3571428656578064	826	901	901	926	1471
2.097345572895593	2.097345572895593	1	0	2	0	0.0075	0.024694204668014086	826.1227681155177	901.1227681155177	901.1227681155177	926.1227681155177	0.056603774428367615	0.0317460335791111	0.07894736528396606	0.1320754736661911	0.4285714328289032	826	901	901	926	1485
2.1134320051000355	2.1134320051000355	1	0	2	0	0.0075	0.024694204668014086	826.1227681155177	901.1227681155177	901.1227681155177	926.1227681155177	0.056603774428367615	0.0317460335791111	0.07894736528396606	0.1320754736661911	0.4285714328289032	826	901	901	926	1485
2.1303063377432334	2.130306732482932	1	0	2	0	0.0075	0.024694204668014086	826.1227681155177	901.1227681155177	901.1227681155177	926.1227681155177	0.056603774428367615	0.0317460335791111	0.07894736528396606	0.1320754736661911	0.4285714328289032	826	901	901	926	1485
2.1472430392588358	2.1472434339985345	1	0	2	0	0.0075	0.024694204668014086	826.1227681155177	901.1227681155177	901.1227681155177	926.1227681155177	0.056603774428367615	0.0317460335791111	0.07894736528396606	0.1320754736661911	0.3571428656578064	826	901	901	926	1471
2.1632896027537036	2.1632896027537036	1	0	2	0	0.0075	0.024694204668014086	826.1227681155177	901.1227681155177	901.1227681155177	926.1227681155177	0.056603774428367615	0.0317460335791111	0.07894736528396606	0.1320754736661911	0.4285714328289032	826	901	901	926	1485
2.1803060416884588	2.1803064364281575	1	0	2	0	0.0075	0.024694204668014086	826.1227681155177	901.1227681155177	901.1227681155177	926.1227681155177	0.056603774428367615	0.0317460335791111	0.07894736528396606	0.1320754736661911	0.4285714328289032	826	901	901	926	1485
2.1973489281830325	2.1973489281830325	1	0	2	0	0.0075	0.024694204668014086	826.1227681155177	901.1227681155177	901.1227681155177	926.1227681155177	0.056603774428367615	0.0317460335791111	0.07894736528396606	0.1320754736661911	0.4285714328289032	826	901	901	926	1485
2.213679309521318	2.213679309521318	1	0	2	0	0.0075	0.024694204668014086	826.1227681155177	901.1227681155177	901.1227681155177	926.1227681155177	0.056603774428367615	0.0317460335791111	0.07894736528396606	0.1320754736661911	0.4285714328289032	826	901	901	926	1485
2.2303641671091032	2.2303641671091032	1	0	2	0	0.0075	0.024694204668014086	826.1227681155177	901.1227681155177	901.1227681155177	926.1227681155177	0.056603774428367615	0.0317460335791111	0.07894736528396606	0.1320754736661911	0.4285714328289032	826	901	901	926	1485
2.2474342906428912	2.2474342906428912	1	0	2	0	0.0075	0.024694204668014086	826.1227681155177	901.1227681155177	901.1227681155177	926.1227681155177	0.056603774428367615	0.0317460335791111	0.07894736528396606	0.1320754736661911	0.4285714328289032	826	901	901	926	1485
2.2634855910141454	2.263485985753844	1	0	2	0	0.0075	0.024694204668014086	826.1227681155177	901.1227681155177	901.1227681155177	926.1227681155177	0.056603774428367615	0.0317460335791111	0.07894736528396606	0.1320754736661911	0.4285714328289032	826	901	901	926	1485
2.2804590033217345	2.280459398061433	1	0	2	0	0.0075	0.024694204668014086	826.1227681155177	901.1227681155177	901.1227681155177	926.1227681155177	0.056603774428367615	0.0317460335791111	0.07894736528396606	0.1320754736661911	0.4285714328289032	826	901	901	926	1485
2.2973645204011337	2.2973645204011337	1	0	2	0	0.0075	0.024694204668014086	826.1227681155177	901.1227681155177	901.1227681155177	926.1227681155177	0.056603774428367615	0.0317460335791111	0.07894736528396606	0.1320754736661911	0.4285714328289032	826	901	901	926	1485
2.3133866100346765	2.3133866100346765	1	0	2	0	0.0075	0.024694204668014086	826.1227681155177	901.1227681155177	901.1227681155177	926.1227681155177	0.056603774428367615	0.0317460335791111	0.07894736528396606	0.1320754736661911	0.4285714328289032	826	901	901	926	1485
2.3304827863885844	2.330483181128283	1	0	2	0	0.0075	0.024694204668014086	826.1227681155177	901.1227681155177	901.1227681155177	926.1227681155177	0.056603774428367615	0.0317460335791111	0.07894736528396606	0.1320754736661911	0.4285714328289032	826	901	901	926	1485
2.3473350136086495	2.3473350136086513	1	0	2	0	0.0075	0.024694204668014086	826.1227681155177	901.1227681155177	901.1227681155177	926.1227681155177	0.056603774428367615	0.0317460335791111	0.07894736528396606	0.1320754736661911	0.4285714328289032	826	901	901	926	1485
2.363436840661347	2.3634372354010456	1	0	2	0	0.0075	0.024694204668014086	826.1227681155177	901.1227681155177	901.1227681155177	926.1227681155177	0.056603774428367615	0.0317460335791111	0.07894736528396606	0.1320754736661911	0.4285714328289032	826	901	901	926	1485
2.380470253403148	2.380470648142847	1	0	2	0	0.0075	0.024694204668014086	826.1227681155177	901.1227681155177	901.1227681155177	926.1227681155177	0.056603774428367615	0.0317460335791111	0.07894736528396606	0.1320754736661911	0.4285714328289032	826	901	901	926	1485
2.3973177437468287	2.3973177437468287	1	0	2	0	0.0075	0.024694204668014086	826.1227681155177	901.1227681155177	901.1227681155177	926.1227681155177	0.056603774428367615	0.0317460335791111	0.07894736528396606	0.1320754736661911	0.4285714328289032	826	901	901	926	1485
2.4134010180336816	2.413400623293983	1	0	2	0	0.0075	0.024694204668014086	826.1227681155177	901.1227681155177	901.1227681155177	926.1227681155177	0.056603774428367615	0.0317460335791111	0.07894736528396606	0.1320754736661911	0.4285714328289032	826	901	901	926	1485
2.4303471933020564	2.4303471933020564	1	0	2	0	0.0075	0.024694204668014086	826.1227681155177	901.1227681155177	901.1227681155177	926.1227681155177	0.056603774428367615	0.0317460335791111	0.07894736528396606	0.1320754736661911	0.4285714328289032	826	901	901	926	1485
2.4475981076178837	2.4475981076178837	1	0	2	0	0.0075	0.024694204668014086	826.1227681155177	901.1227681155177	901.1227681155177	926.1227681155177	0.056603774428367615	0.0317460335791111	0.07894736528396606	0.1320754736661911	0.4285714328289032	826	901	901	926	1485
2.463440985428184	2.463440985428184	1	0	2	0	0.0075	0.024694204668014086	826.1227681155177	901.1227681155177	901.1227681155177	926.1227681155177	0.056603774428367615	0.0317460335791111	0.07894736528396606	0.1320754736661911	0.4285714328289032	826	901	901	926	1485
2.480368607930714	2.480368607930714	1	0	2	0	0.0075	0.024694204668014086	826.1227681155177	901.1227681155177	901.1227681155177	926.1227681155177	0.056603774428367615	0.0317460335791111	0.07894736528396606	0.1320754736661911	0.4285714328289032	826	901	901	926	1485
2.497428073492637	2.497428073492637	1	0	2	0	0.0075	0.024694204668014086	826.1227681155177	901.1227681155177	901.1227681155177	926.1227681155177	0.056603774428367615	0.0317460335791111	0.07894736528396606	0.1320754736661911	0.3571428656578064	826	901	901	926	1471
2.5134126628547957	2.5134126628547957	1	0	2	0	0.0075	0.024694204668014086	826.1227681155177	901.1227681155177	901.1227681155177	926.1227681155177	0.056603774428367615	0.0317460335791111	0.07894736528396606	0.1320754736661911	0.4285714328289032	826	901	901	926	1485
2.5304555493493694	2.5304555493493694	1	0	2	0	0.0075	0.024694204668014086	826.1227681155177	901.1227681155177	901.1227681155177	926.1227681155177	0.056603774428367615	0.0317460335791111	0.07894736528396606	0.1320754736661911	0.4285714328289032	826	901	901	926	1485
2.547368566483046	2.547368566483046	1	0	2	0	0.0075	0.024694204668014086	826.1227681155177	901.1227681155177	901.1227681155177	926.1227681155177	0.056603774428367615	0.0317460335791111	0.07894736528396606	0.1320754736661911	0.4285714328289032	826	901	901	926	1485
2.5633421031336407	2.5633421031336407	1	0	2	0	0.0075	0.024694204668014086	826.1227681155177	901.1227681155177	901.1227681155177	926.1227681155177	0.056603774428367615	0.0317460335791111	0.07894736528396606	0.1320754736661911	0.4285714328289032	826	901	901	926	1485
2.5804082792704417	2.580407884530743	1	0	2	0	0.0075	0.024694204668014086	826.1227681155177	901.1227681155177	901.1227681155177	926.1227681155177	0.056603774428367615	0.0317460335791111	0.07894736528396606	0.1320754736661911	0.4285714328289032	826	901	901	926	1485
2.597298006761891	2.5972984015015896	1	0	2	0	0.0075	0.024694204668014086	826.1227681155177	901.1227681155177	901.1227681155177	926.1227681155177	0.056603774428367615	0.0317460335791111	0.07894736528396606	0.1320754736661911	0.4285714328289032	826	901	901	926	1485
2.6134574658106065	2.6134574658106065	1	0	2	0	0.0075	0.024694204668014086	826.1227681155177	901.1227681155177	901.1227681155177	926.1227681155177	0.056603774428367615	0.0317460335791111	0.07894736528396606	0.1320754736661911	0.4285714328289032	826	901	901	926	1485
2.630329824755309	2.630329824755311	1	0	2	0	0.0075	0.024694204668014086	826.1227681155177	901.1227681155177	901.1227681155177	926.1227681155177	0.056603774428367615	0.0317460335791111	0.07894736528396606	0.1320754736661911	0.4285714328289032	826	901	901	926	1485
2.647368369113197	2.6473687638528958	1	0	2	0	0.0075	0.024694204668014086	826.1227681155177	901.1227681155177	901.1227681155177	926.1227681155177	0.056603774428367615	0.0317460335791111	0.07894736528396606	0.1320754736661911	0.4285714328289032	826	901	901	926	1485
2.6633884850482463	2.6633884850482463	1	0	2	0	0.0075	0.024694204668014086	826.1227681155177	901.1227681155177	901.1227681155177	926.1227681155177	0.056603774428367615	0.0317460335791111	0.07894736528396606	0.1320754736661911	0.4285714328289032	826	901	901	926	1485
2.6803725553277022	2.6803725553277022	1	0	2	0	0.0075	0.024694204668014086	826.1227681155177	901.1227681155177	901.1227681155177	926.1227681155177	0.056603774428367615	0.0317460335791111	0.07894736528396606	0.1320754736661911	0.4285714328289032	826	901	901	926	1485
2.6973262306503525	2.697325835910654	1	0	2	0	0.0075	0.024694204668014086	826.1227681155177	901.1227681155177	901.1227681155177	926.1227681155177	0.056603774428367615	0.0317460335791111	0.07894736528396606	0.1320754736661911	0.4285714328289032	826	901	901	926	1485
2.7134118733753994	2.713412268115098	1	0	2	0	0.0075	0.024694204668014086	826.1227681155177	901.1227681155177	901.1227681155177	926.1227681155177	0.056603774428367615	0.0317460335791111	0.07894736528396606	0.1320754736661911	0.4285714328289032	826	901	901	926	1485
2.7303185746738947	2.730318179934196	1	0	2	0	0.0075	0.024694204668014086	826.1227681155177	901.1227681155177	901.1227681155177	926.1227681155177	0.056603774428367615	0.0317460335791111	0.07894736528396606	0.1320754736661911	0.4285714328289032	826	901	901	926	1485
2.747355540072986	2.747355540072986	1	0	2	0	0.0075	0.024694204668014086	826.1227681155177	901.1227681155177	901.1227681155177	926.1227681155177	0.056603774428367615	0.0317460335791111	0.07894736528396606	0.1320754736661911	0.4285714328289032	826	901	901	926	1485
2.763449077592009	2.763449077592009	1	0	2	0	0.0075	0.024694204668014086	826.1227681155177	901.1227681155177	901.1227681155177	926.1227681155177	0.056603774428367615	0.0317460335791111	0.07894736528396606	0.1320754736661911	0.4285714328289032	826	901	901	926	1485
2.780367621081467	2.780367621081467	1	0	2	0	0.0075	0.024694204668014086	826.1227681155177	901.1227681155177	901.1227681155177	926.1227681155177	0.056603774428367615	0.0317460335791111	0.07894736528396606	0.1320754736661911	0.3571428656578064	826	901	901	926	1471
2.797408928617246	2.797408928617246	1	0	2	0	0.0075	0.024694204668014086	826.1227681155177	901.1227681155177	901.1227681155177	926.1227681155177	0.056603774428367615	0.0317460335791111	0.07894736528396606	0.1320754736661911	0.4285714328289032	826	901	901	926	1485
2.813502860875966	2.8135032556156645	1	0	2	0	0.0075	0.024694204668014086	826.1227681155177	901.1227681155177	901.1227681155177	926.1227681155177	0.056603774428367615	0.0317460335791111	0.07894736528396606	0.1320754736661911	0.4285714328289032	826	901	901	926	1485
2.8304454834870505	2.8304454834870505	1	0	2	0	0.0075	0.024694204668014086	826.1227681155177	901.1227681155177	901.1227681155177	926.1227681155177	0.056603774428367615	0.0317460335791111	0.07894736528396606	0.1320754736661911	0.4285714328289032	826	901	901	926	1485
2.8473486321282575	2.8473486321282575	1	0	2	0	0.0075	0.024694204668014086	826.1227681155177	901.1227681155177	901.1227681155177	926.1227681155177	0.056603774428367615	0.0317460335791111	0.07894736528396606	0.1320754736661911	0.4285714328289032	826	901	901	926	1485
2.863402300937704	2.8634030904171013	1	0	2	0	0.0075	0.024694204668014086	826.1227681155177	901.1227681155177	901.1227681155177	926.1227681155177	0.056603774428367615	0.0317460335791111	0.07894736528396606	0.1320754736661911	0.4285714328289032	826	901	901	926	1485
2.8804057134624	2.8804061082020986	1	0	2	0	0.0075	0.024694204668014086	826.1227681155177	901.1227681155177	901.1227681155177	926.1227681155177	0.056603774428367615	0.0317460335791111	0.07894736528396606	0.1320754736661911	0.4285714328289032	826	901	901	926	1485
2.8973151779387862	2.8973147831990875	1	0	2	0	0.0075	0.024694204668014086	826.1227681155177	901.1227681155177	901.1227681155177	926.1227681155177	0.056603774428367615	0.0317460335791111	0.07894736528396606	0.1320754736661911	0.4285714328289032	826	901	901	926	1485
2.9132910830275733	2.9132910830275733	1	0	2	0	0.0075	0.024694204668014086	826.1227681155177	901.1227681155177	901.1227681155177	926.1227681155177	0.056603774428367615	0.0317460335791111	0.07894736528396606	0.1320754736661911	0.4285714328289032	826	901	901	926	1485
2.930446075596599	2.930446470336298	1	0	2	0	0.0075	0.024694204668014086	826.1227681155177	901.1227681155177	901.1227681155177	926.1227681155177	0.056603774428367615	0.0317460335791111	0.07894736528396606	0.1320754736661911	0.4285714328289032	826	901	901	926	1485
2.947293171200581	2.947293171200581	1	0	2	0	0.0075	0.024694204668014086	826.1227681155177	901.1227681155177	901.1227681155177	926.1227681155177	0.056603774428367615	0.0317460335791111	0.07894736528396606	0.1320754736661911	0.4285714328289032	826	901	901	926	1485
2.9633701296522528	2.9633701296522528	1	0	2	0	0.0075	0.024694204668014086	826.1227681155177	901.1227681155177	901.1227681155177	926.1227681155177	0.056603774428367615	0.0317460335791111	0.07894736528396606	0.1320754736661911	0.4285714328289032	826	901	901	926	1485
2.9803814369709247	2.9803814369709247	1	0	2	0	0.0075	0.024694204668014086	826.1227681155177	901.1227681155177	901.1227681155177	926.1227681155177	0.056603774428367615	0.0317460335791111	0.07894736528396606	0.1320754736661911	0.4285714328289032	826	901	901	926	1485
2.9974049812202583	2.9974049812202583	1	0	2	0	0.0075	0.024694204668014086	826.1227681155177	901.1227681155177	901.1227681155177	926.1227681155177	0.056603774428367615	0.0317460335791111	0.07894736528396606	0.1320754736661911	0.4285714328289032	826	901	901	926	1485
3.0134606237281965	3.0134606237281965	1	0	2	0	0.0075	0.024694204668014086	826.1227681155177	901.1227681155177	901.1227681155177	926.1227681155177	0.056603774428367615	0.0317460335791111	0.07894736528396606	0.1320754736661911	0.4285714328289032	826	901	901	926	1485
3.030416272749342	3.030416272749342	1	0	2	0	0.0075	0.024694204668014086	826.1227681155177	901.1227681155177	901.1227681155177	926.1227681155177	0.056603774428367615	0.0317460335791111	0.07894736528396606	0.1320754736661911	0.4285714328289032	826	901	901	926	1485
3.0473190266508503	3.0473186319111516	1	0	2	0	0.0075	0.024694204668014086	826.1227681155177	901.1227681155177	901.1227681155177	926.1227681155177	0.056603774428367615	0.0317460335791111	0.07894736528396606	0.1320754736661911	0.4285714328289032	826	901	901	926	1485
3.06341295890957	3.0634133536492687	1	0	2	0	0.0075	0.024694204668014086	826.1227681155177	901.1227681155177	901.1227681155177	926.1227681155177	0.056603774428367615	0.0317460335791111	0.07894736528396606	0.1320754736661911	0.4285714328289032	826	901	901	926	1485
3.080623609776122	3.080624004515821	1	0	2	0	0.0075	0.024694204668014086	826.1227681155177	901.1227681155177	901.1227681155177	926.1227681155177	0.056603774428367615	0.0317460335791111	0.07894736528396606	0.1320754736661911	0.4285714328289032	826	901	901	926	1485
3.097315572678486	3.097315572678486	1	0	2	0	0.0075	0.024694204668014086	826.1227681155177	901.1227681155177	901.1227681155177	926.1227681155177	0.056603774428367615	0.0317460335791111	0.07894736528396606	0.1320754736661911	0.4285714328289032	826	901	901	926	1485
3.1134892423563585	3.1134892423563585	1	0	2	0	0.0075	0.024694204668014086	826.1227681155177	901.1227681155177	901.1227681155177	926.1227681155177	0.056603774428367615	0.0317460335791111	0.07894736528396606	0.1320754736661911	0.4285714328289032	826	901	901	926	1485
3.130318574673895	3.130318574673895	1	0	2	0	0.0075	0.024694204668014086	826.1227681155177	901.1227681155177	901.1227681155177	926.1227681155177	0.056603774428367615	0.0317460335791111	0.07894736528396606	0.1320754736661911	0.4285714328289032	826	901	901	926	1485
3.1474419880670172	3.147441988067019	1	0	2	0	0.0075	0.024694204668014086	826.1227681155177	901.1227681155177	901.1227681155177	926.1227681155177	0.056603774428367615	0.0317460335791111	0.07894736528396606	0.1320754736661911	0.4285714328289032	826	901	901	926	1485
3.1634123668000225	3.163412761539721	1	0	2	0	0.0075	0.024694204668014086	826.1227681155177	901.1227681155177	901.1227681155177	926.1227681155177	0.056603774428367615	0.0317460335791111	0.07894736528396606	0.1320754736661911	0.4285714328289032	826	901	901	926	1485
3.1803601210271903	3.1803601210271903	1	0	2	0	0.0075	0.024694204668014086	826.1227681155177	901.1227681155177	901.1227681155177	926.1227681155177	0.056603774428367615	0.0317460335791111	0.07894736528396606	0.1320754736661911	0.4285714328289032	826	901	901	926	1485
3.1974377446152555	3.1974377446152555	1	0	2	0	0.0075	0.024694204668014086	826.1227681155177	901.1227681155177	901.1227681155177	926.1227681155177	0.056603774428367615	0.0317460335791111	0.07894736528396606	0.1320754736661911	0.4285714328289032	826	901	901	926	1485
3.21341443918344	3.21341443918344	1	0	2	0	0.0075	0.024694204668014086	826.1227681155177	901.1227681155177	901.1227681155177	926.1227681155177	0.056603774428367615	0.0317460335791111	0.07894736528396606	0.1320754736661911	0.4285714328289032	826	901	901	926	1485
3.230347588041754	3.230347588041754	1	0	2	0	0.0075	0.024694204668014086	826.1227681155177	901.1227681155177	901.1227681155177	926.1227681155177	0.056603774428367615	0.0317460335791111	0.07894736528396606	0.1320754736661911	0.4285714328289032	826	901	901	926	1485
3.247293763310129	3.247293763310129	1	0	2	0	0.0075	0.024694204668014086	826.1227681155177	901.1227681155177	901.1227681155177	926.1227681155177	0.056603774428367615	0.0317460335791111	0.07894736528396606	0.1320754736661911	0.4285714328289032	826	901	901	926	1485
3.2632830895486737	3.2632830895486737	1	0	2	0	0.0075	0.024694204668014086	826.1227681155177	901.1227681155177	901.1227681155177	926.1227681155177	0.056603774428367615	0.0317460335791111	0.07894736528396606	0.1320754736661911	0.4285714328289032	826	901	901	926	1485
3.280309791715597	3.280309791715597	1	0	2	0	0.0075	0.024694204668014086	826.1227681155177	901.1227681155177	901.1227681155177	926.1227681155177	0.056603774428367615	0.0317460335791111	0.07894736528396606	0.1320754736661911	0.3571428656578064	826	901	901	926	1471
3.297262282819151	3.297262282819151	1	0	2	0	0.0075	0.024694204668014086	826.1227681155177	901.1227681155177	901.1227681155177	926.1227681155177	0.056603774428367615	0.0317460335791111	0.07894736528396606	0.1320754736661911	0.4285714328289032	826	901	901	926	1485
3.313463979015637	3.313463979015637	1	0	2	0	0.0075	0.024694204668014086	826.1227681155177	901.1227681155177	901.1227681155177	926.1227681155177	0.056603774428367615	0.0317460335791111	0.07894736528396606	0.1320754736661911	0.4285714328289032	826	901	901	926	1485
3.330545944740388	3.330545944740388	1	0	2	0	0.0075	0.024694204668014086	826.1227681155177	901.1227681155177	901.1227681155177	926.1227681155177	0.056603774428367615	0.0317460335791111	0.07894736528396606	0.1320754736661911	0.4285714328289032	826	901	901	926	1485
3.347416329986597	3.347416329986597	1	0	2	0	0.0075	0.024694204668014086	826.1227681155177	901.1227681155177	901.1227681155177	926.1227681155177	0.056603774428367615	0.0317460335791111	0.07894736528396606	0.1320754736661911	0.4285714328289032	826	901	901	926	1485
3.3634743409327292	3.3634743409327292	1	0	2	0	0.0075	0.024694204668014086	826.1227681155177	901.1227681155177	901.1227681155177	926.1227681155177	0.056603774428367615	0.0317460335791111	0.07894736528396606	0.1320754736661911	0.4285714328289032	826	901	901	926	1485
3.3803992002573686	3.3803992002573704	1	0	2	0	0.0075	0.024694204668014086	826.1227681155177	901.1227681155177	901.1227681155177	926.1227681155177	0.056603774428367615	0.0317460335791111	0.07894736528396606	0.1320754736661911	0.4285714328289032	826	901	901	926	1485
3.397251822217134	3.397251822217134	1	0	2	0	0.0075	0.024694204668014086	826.1227681155177	901.1227681155177	901.1227681155177	926.1227681155177	0.056603774428367615	0.0317460335791111	0.07894736528396606	0.1320754736661911	0.4285714328289032	826	901	901	926	1485
3.413466939563378	3.413466939563378	1	0	2	0	0.0075	0.024694204668014086	826.1227681155177	901.1227681155177	901.1227681155177	926.1227681155177	0.056603774428367615	0.0317460335791111	0.07894736528396606	0.1320754736661911	0.4285714328289032	826	901	901	926	1485
3.4304032463392815	3.4304032463392815	1	0	2	0	0.0075	0.024694204668014086	826.1227681155177	901.1227681155177	901.1227681155177	926.1227681155177	0.056603774428367615	0.0317460335791111	0.07894736528396606	0.1320754736661911	0.4285714328289032	826	901	901	926	1485
3.447376263907172	3.4473766586468706	1	0	2	0	0.0075	0.024694204668014086	826.1227681155177	901.1227681155177	901.1227681155177	926.1227681155177	0.056603774428367615	0.0317460335791111	0.07894736528396606	0.1320754736661911	0.4285714328289032	826	901	901	926	1485
3.4633592743105375	3.4633592743105375	1	0	2	0	0.0075	0.024694204668014086	826.1227681155177	901.1227681155177	901.1227681155177	926.1227681155177	0.056603774428367615	0.0317460335791111	0.07894736528396606	0.1320754736661911	0.4285714328289032	826	901	901	926	1485
3.4802529491989738	3.4802529491989738	1	0	2	0	0.0075	0.024694204668014086	826.1227681155177	901.1227681155177	901.1227681155177	926.1227681155177	0.056603774428367615	0.0317460335791111	0.07894736528396606	0.1320754736661911	0.3571428656578064	826	901	901	926	1471
3.4973937311388426	3.497393336399144	1	0	2	0	0.0075	0.024694204668014086	826.1227681155177	901.1227681155177	901.1227681155177	926.1227681155177	0.056603774428367615	0.0317460335791111	0.07894736528396606	0.1320754736661911	0.4285714328289032	826	901	901	926	1485
3.5133909521713633	3.5133909521713633	1	1	2	0	0.0075	0.024694204668014086	826.1227681155177	901.1227681155177	901.1227681155177	926.1227681155177	0.056603774428367615	0.0317460335791111	0.07894736528396606	0.1320754736661911	0.3571428656578064	826	901	901	926	1471
3.692102640216474	3.692102640216474	1	1	2	0	0.0075	0.024694204668014086	826.1227681155177	901.1227681155177	901.1227681155177	926.1227681155177	0.056603774428367615	0.0317460335791111	0.07894736528396606	0.1320754736661911	0.4285714328289032	826	901	901	926	1485
3.6927890925526423	3.6927890925526423	1	1	2	0	0.0075	0.024694204668014086	826.1227681155177	901.1227681155177	901.1227681155177	926.1227681155177	0.056603774428367615	0.0317460335791111	0.07894736528396606	0.1320754736661911	0.4285714328289032	826	901	901	926	1485
3.6933223858856863	3.6933219911459876	1	1	2	0	0.0075	0.024694204668014086	826.1227681155177	901.1227681155177	901.1227681155177	926.1227681155177	0.056603774428367615	0.0317460335791111	0.07894736528396606	0.1320754736661911	0.4285714328289032	826	901	901	926	1485
3.693851731821743	3.6938513370820445	1	1	2	0	0.0075	0.024694204668014086	826.1227681155177	901.1227681155177	901.1227681155177	926.1227681155177	0.056603774428367615	0.0317460335791111	0.07894736528396606	0.1320754736661911	0.4285714328289032	826	901	901	926	1485
3.69435502493768	3.6943546301979815	1	1	2	0	0.0075	0.024694204668014086	826.1227681155177	901.1227681155177	901.1227681155177	926.1227681155177	0.056603774428367615	0.0317460335791111	0.07894736528396606	0.1320754736661911	0.4285714328289032	826	901	901	926	1485
3.6973080726242085	3.6973080726242085	1	1	2	0	0.0075	0.024694204668014086	826.1227681155177	901.1227681155177	901.1227681155177	926.1227681155177	0.056603774428367615	0.0317460335791111	0.07894736528396606	0.1320754736661911	0.4285714328289032	826	901	901	926	1485
3.7202258700556374	3.7202258700556374	1	1	2	0	0.0075	0.024694204668014086	826.1227681155177	901.1227681155177	901.1227681155177	926.1227681155177	0.056603774428367615	0.0317460335791111	0.07894736528396606	0.1320754736661911	0.4285714328289032	826	901	901	926	1485
3.733589387817938	3.7335897825576367	1	1	2	0	0.0075	0.024694204668014086	826.1227681155177	901.1227681155177	901.1227681155177	926.1227681155177	0.056603774428367615	0.0317460335791111	0.07894736528396606	0.1320754736661911	0.3571428656578064	826	901	901	926	1471
3.7472884343241954	3.7472884343241954	1	1	2	0	0.0075	0.024694204668014086	826.1227681155177	901.1227681155177	901.1227681155177	926.1227681155177	0.056603774428367615	0.0317460335791111	0.07894736528396606	0.1320754736661911	0.3571428656578064	826	901	901	926	1471
3.7633492084482185	3.7633492084482185	1	1	2	0	0.0075	0.024694204668014086	826.1227681155177	901.1227681155177	901.1227681155177	926.1227681155177	0.056603774428367615	0.0317460335791111	0.07894736528396606	0.1320754736661911	0.4285714328289032	826	901	901	926	1485
3.7869530634761173	3.7869530634761173	1	1	2	0	0.0075	0.024694204668014086	826.1227681155177	901.1227681155177	901.1227681155177	926.1227681155177	0.056603774428367615	0.0317460335791111	0.07894736528396606	0.1320754736661911	0.4285714328289032	826	901	901	926	1485
3.8003378971821498	3.800337502442451	1	1	2	0	0.0075	0.024694204668014086	826.1227681155177	901.1227681155177	901.1227681155177	926.1227681155177	0.056603774428367615	0.0317460335791111	0.07894736528396606	0.1320754736661911	0.4285714328289032	826	901	901	926	1485
3.813557729694095	3.8135577296940966	1	1	2	0	0.0075	0.026678331533877886	834.24776763123	909.24776763123	909.24776763123	934.24776763123	0.056603774428367615	0.0396825410425663	0.07894736528396606	0.1320754736661911	0.4285714328289032	834	909	909	934	1485
3.8304379834327733	3.830438378172472	1	1	2	0	0.0075	0.024694204668014086	826.1227681155177	901.1227681155177	901.1227681155177	926.1227681155177	0.056603774428367615	0.0317460335791111	0.07894736528396606	0.1320754736661911	0.4285714328289032	826	901	901	926	1485
3.847330079362415	3.8473300793624166	1	1	2	0	0.0075	0.024694204668014086	826.1227681155177	901.1227681155177	901.1227681155177	926.1227681155177	0.056603774428367615	0.0317460335791111	0.07894736528396606	0.1320754736661911	0.4285714328289032	826	901	901	926	1485
3.86337743233668	3.86337743233668	1	1	2	0	0.0075	0.031395312736241854	853.5638056549104	928.5638056549104	928.5638056549104	953.5638056549104	0.07547169923782349	0.0396825410425663	0.07894736528396606	0.1320754736661911	0.4285714328289032	853	928	928	953	1485
3.8802825546763824	3.8802825546763824	1	1	2	0	0.0075	0.026678331533877886	834.24776763123	909.24776763123	909.24776763123	934.24776763123	0.056603774428367615	0.0396825410425663	0.07894736528396606	0.1320754736661911	0.4285714328289032	834	909	909	934	1485
3.8972883356392707	3.8972883356392707	1	1	2	0	0.0075	0.024694204668014086	826.1227681155177	901.1227681155177	901.1227681155177	926.1227681155177	0.056603774428367615	0.0317460335791111	0.07894736528396606	0.1320754736661911	0.4285714328289032	826	901	901	926	1485
3.9134241103060603	3.9134241103060603	1	1	2	0	0.0075	0.024694204668014086	826.1227681155177	901.1227681155177	901.1227681155177	926.1227681155177	0.056603774428367615	0.0317460335791111	0.07894736528396606	0.1320754736661911	0.3571428656578064	826	901	901	926	1471
3.9304247596528654	3.9304247596528654	1	1	2	0	0.0075	0.026678331533877886	834.24776763123	909.24776763123	909.24776763123	934.24776763123	0.056603774428367615	0.0396825410425663	0.07894736528396606	0.1320754736661911	0.4285714328289032	834	909	909	934	1485
3.9474123825896097	3.9474123825896097	1	1	2	0	0.0075	0.026678331533877886	834.24776763123	909.24776763123	909.24776763123	934.24776763123	0.056603774428367615	0.0396825410425663	0.07894736528396606	0.1320754736661911	0.4285714328289032	834	909	909	934	1485
3.963430919565864	3.963430919565864	1	1	2	0	0.0075	0.026678331533877886	834.24776763123	909.24776763123	909.24776763123	934.24776763123	0.056603774428367615	0.0396825410425663	0.07894736528396606	0.1320754736661911	0.4285714328289032	834	909	909	934	1485
3.9804355163096563	3.9804355163096563	1	1	2	0	0.0075	0.031395312736241854	853.5638056549104	928.5638056549104	928.5638056549104	953.5638056549104	0.07547169923782349	0.0396825410425663	0.07894736528396606	0.1320754736661911	0.3571428656578064	853	928	928	953	1471
3.99743971831375	3.9974401130534485	1	1	2	0	0.0075	0.026678331533877886	834.24776763123	909.24776763123	909.24776763123	934.24776763123	0.056603774428367615	0.0396825410425663	0.07894736528396606	0.1320754736661911	0.3571428656578064	834	909	909	934	1471
4.013464176385487	4.013464176385487	1	1	2	0	0.0075	0.026678331533877886	834.24776763123	909.24776763123	909.24776763123	934.24776763123	0.056603774428367615	0.0396825410425663	0.07894736528396606	0.1320754736661911	0.4285714328289032	834	909	909	934	1485
4.030427720200606	4.030427720200606	1	1	2	0	0.0075	0.026678331533877886	834.24776763123	909.24776763123	909.24776763123	934.24776763123	0.056603774428367615	0.0396825410425663	0.07894736528396606	0.1320754736661911	0.4285714328289032	834	909	909	934	1485
4.0473904745363285	4.0473904745363285	1	1	2	0	0.0075	0.026678331533877886	834.24776763123	909.24776763123	909.24776763123	934.24776763123	0.056603774428367615	0.0396825410425663	0.07894736528396606	0.1320754736661911	0.3571428656578064	834	909	909	934	1471
4.063395195623125	4.063395195623125	1	1	2	0	0.0075	0.026678331533877886	834.24776763123	909.24776763123	909.24776763123	934.24776763123	0.056603774428367615	0.0396825410425663	0.07894736528396606	0.1320754736661911	0.3571428656578064	834	909	909	934	1471
4.080399002887519	4.080399397627218	1	1	2	0	0.0075	0.024694204668014086	826.1227681155177	901.1227681155177	901.1227681155177	926.1227681155177	0.056603774428367615	0.0317460335791111	0.07894736528396606	0.1320754736661911	0.3571428656578064	826	901	901	926	1471
4.097387810043362	4.097387810043362	1	1	2	0	0.0075	0.026678331533877886	834.24776763123	909.24776763123	909.24776763123	934.24776763123	0.056603774428367615	0.0396825410425663	0.07894736528396606	0.1320754736661911	0.3571428656578064	834	909	909	934	1471
4.1132989778215485	4.1132989778215485	1	1	2	0	0.0075	0.026678331533877886	834.24776763123	909.24776763123	909.24776763123	934.24776763123	0.056603774428367615	0.0396825410425663	0.07894736528396606	0.1320754736661911	0.3571428656578064	834	909	909	934	1471
4.130398706832747	4.130398706832747	1	1	2	0	0.0075	0.026678331533877886	834.24776763123	909.24776763123	909.24776763123	934.24776763123	0.056603774428367615	0.0396825410425663	0.07894736528396606	0.1320754736661911	0.4285714328289032	834	909	909	934	1485
4.147447514422801	4.1474479091625	1	1	2	0	0.0075	0.026678331533877886	834.24776763123	909.24776763123	909.24776763123	934.24776763123	0.056603774428367615	0.0396825410425663	0.07894736528396606	0.1320754736661911	0.4285714328289032	834	909	909	934	1485
4.1634984200543546	4.163498814794053	1	1	2	0	0.0075	0.026678331533877886	834.24776763123	909.24776763123	909.24776763123	934.24776763123	0.056603774428367615	0.0396825410425663	0.07894736528396606	0.1320754736661911	0.4285714328289032	834	909	909	934	1485
4.180355384150806	4.180354989411107	1	1	2	0	0.0075	0.026678331533877886	834.24776763123	909.24776763123	909.24776763123	934.24776763123	0.056603774428367615	0.0396825410425663	0.07894736528396606	0.1320754736661911	0.3571428656578064	834	909	909	934	1471
4.200910664485072	4.2009110592247705	1	1	2	0	0.0075	0.026678331533877886	834.24776763123	909.24776763123	909.24776763123	934.24776763123	0.056603774428367615	0.0396825410425663	0.07894736528396606	0.1320754736661911	0.3571428656578064	834	909	909	934	1471
4.2134515447151255	4.213451939454824	1	1	2	0	0.0075	0.026678331533877886	834.24776763123	909.24776763123	909.24776763123	934.24776763123	0.056603774428367615	0.0396825410425663	0.07894736528396606	0.1320754736661911	0.4285714328289032	834	909	909	934	1485
4.230391404148319	4.230391404148319	1	1	2	0	0.0075	0.026678331533877886	834.24776763123	909.24776763123	909.24776763123	934.24776763123	0.056603774428367615	0.0396825410425663	0.07894736528396606	0.1320754736661911	0.3571428656578064	834	909	909	934	1471
4.247452053929337	4.247452448669035	1	1	2	0	0.0075	0.026678331533877886	834.24776763123	909.24776763123	909.24776763123	934.24776763123	0.056603774428367615	0.0396825410425663	0.07894736528396606	0.1320754736661911	0.3571428656578064	834	909	909	934	1471
4.263316642423069	4.263316642423069	1	1	2	0	0.0075	0.026678331533877886	834.24776763123	909.24776763123	909.24776763123	934.24776763123	0.056603774428367615	0.0396825410425663	0.07894736528396606	0.1320754736661911	0.3571428656578064	834	909	909	934	1471
4.280289265251261	4.280289265251261	1	1	2	0	0.0075	0.026678331533877886	834.24776763123	909.24776763123	909.24776763123	934.24776763123	0.056603774428367615	0.0396825410425663	0.07894736528396606	0.1320754736661911	0.3571428656578064	834	909	909	934	1471
4.2973503097719785	4.2973503097719785	1	1	2	0	0.0075	0.024694204668014086	826.1227681155177	901.1227681155177	901.1227681155177	926.1227681155177	0.056603774428367615	0.0317460335791111	0.07894736528396606	0.1320754736661911	0.4285714328289032	826	901	901	926	1485
4.313428847182445	4.313428847182445	1	1	2	0	0.0075	0.026678331533877886	834.24776763123	909.24776763123	909.24776763123	934.24776763123	0.056603774428367615	0.0396825410425663	0.07894736528396606	0.1320754736661911	0.4285714328289032	834	909	909	934	1485
4.330285021799499	4.3302846270598	1	1	2	0	0.0075	0.031395312736241854	853.5638056549104	928.5638056549104	928.5638056549104	953.5638056549104	0.07547169923782349	0.0396825410425663	0.07894736528396606	0.1320754736661911	0.3571428656578064	853	928	928	953	1471
4.347430540615754	4.347430540615754	1	1	2	0	0.0075	0.026678331533877886	834.24776763123	909.24776763123	909.24776763123	934.24776763123	0.056603774428367615	0.0396825410425663	0.07894736528396606	0.1320754736661911	0.3571428656578064	834	909	909	934	1471
4.363462893481465	4.363462893481465	1	1	2	0	0.0075	0.026678331533877886	834.24776763123	909.24776763123	909.24776763123	934.24776763123	0.056603774428367615	0.0396825410425663	0.07894736528396606	0.1320754736661911	0.4285714328289032	834	909	909	934	1485
4.380338410343759	4.380338410343759	1	1	2	0	0.0075	0.026678331533877886	834.24776763123	909.24776763123	909.24776763123	934.24776763123	0.056603774428367615	0.0396825410425663	0.07894736528396606	0.1320754736661911	0.4285714328289032	834	909	909	934	1485
4.397222216739726	4.397221822000027	1	1	2	0	0.0075	0.026678331533877886	834.24776763123	909.24776763123	909.24776763123	934.24776763123	0.056603774428367615	0.0396825410425663	0.07894736528396606	0.1320754736661911	0.4285714328289032	834	909	909	934	1485
4.413480755452834	4.413480360713136	1	1	2	0	0.0075	0.026678331533877886	834.24776763123	909.24776763123	909.24776763123	934.24776763123	0.056603774428367615	0.0396825410425663	0.07894736528396606	0.1320754736661911	0.4285714328289032	834	909	909	934	1485
4.430383114614644	4.430383114614644	1	1	2	0	0.0075	0.026678331533877886	834.24776763123	909.24776763123	909.24776763123	934.24776763123	0.056603774428367615	0.0396825410425663	0.07894736528396606	0.1320754736661911	0.4285714328289032	834	909	909	934	1485
4.447459159243914	4.447464685599698	1	1	2	0	0.0075	0.026678331533877886	834.24776763123	909.24776763123	909.24776763123	934.24776763123	0.056603774428367615	0.0396825410425663	0.07894736528396606	0.1320754736661911	0.4285714328289032	834	909	909	934	1485
4.463386511349752	4.463386511349752	1	1	2	0	0.0075	0.026678331533877886	834.24776763123	909.24776763123	909.24776763123	934.24776763123	0.056603774428367615	0.0396825410425663	0.07894736528396606	0.1320754736661911	0.3571428656578064	834	909	909	934	1471
4.480403345024207	4.480403345024207	1	1	2	0	0.0075	0.026678331533877886	834.24776763123	909.24776763123	909.24776763123	934.24776763123	0.056603774428367615	0.0396825410425663	0.07894736528396606	0.1320754736661911	0.4285714328289032	834	909	909	934	1485
4.497317941116679	4.497317941116679	1	1	2	0	0.0075	0.026678331533877886	834.24776763123	909.24776763123	909.24776763123	934.24776763123	0.056603774428367615	0.0396825410425663	0.07894736528396606	0.1320754736661911	0.3571428656578064	834	909	909	934	1471
4.513456478961361	4.51345687370106	1	1	2	0	0.0075	0.026678331533877886	834.24776763123	909.24776763123	909.24776763123	934.24776763123	0.056603774428367615	0.0396825410425663	0.07894736528396606	0.1320754736661911	0.3571428656578064	834	909	909	934	1471
4.530444891377503	4.530444891377503	1	1	2	0	0.0075	0.026678331533877886	834.24776763123	909.24776763123	909.24776763123	934.24776763123	0.056603774428367615	0.0396825410425663	0.07894736528396606	0.1320754736661911	0.3571428656578064	834	909	909	934	1471
4.547436461711236	4.547436461711236	1	1	2	0	0.0075	0.026678331533877886	834.24776763123	909.24776763123	909.24776763123	934.24776763123	0.056603774428367615	0.0396825410425663	0.07894736528396606	0.1320754736661911	0.4285714328289032	834	909	909	934	1485
4.563369734912554	4.563370129652254	1	1	2	0	0.0075	0.026678331533877886	834.24776763123	909.24776763123	909.24776763123	934.24776763123	0.056603774428367615	0.0396825410425663	0.07894736528396606	0.1320754736661911	0.3571428656578064	834	909	909	934	1471
4.580419331982007	4.580419726721706	1	1	2	0	0.0075	0.026678331533877886	834.24776763123	909.24776763123	909.24776763123	934.24776763123	0.056603774428367615	0.0396825410425663	0.07894736528396606	0.1320754736661911	0.4285714328289032	834	909	909	934	1485
4.597325243801105	4.597325243801105	1	1	2	0	0.0075	0.026678331533877886	834.24776763123	909.24776763123	909.24776763123	934.24776763123	0.056603774428367615	0.0396825410425663	0.07894736528396606	0.1320754736661911	0.4285714328289032	834	909	909	934	1485
4.613502071396569	4.613502466136268	1	1	2	0	0.0075	0.026678331533877886	834.24776763123	909.24776763123	909.24776763123	934.24776763123	0.056603774428367615	0.0396825410425663	0.07894736528396606	0.1320754736661911	0.4285714328289032	834	909	909	934	1485
4.630350351219645	4.630354693356333	1	1	2	0	0.0075	0.026678331533877886	834.24776763123	909.24776763123	909.24776763123	934.24776763123	0.056603774428367615	0.0396825410425663	0.07894736528396606	0.1320754736661911	0.4285714328289032	834	909	909	934	1485
4.647362053278016	4.647363237497112	1	1	2	0	0.0075	0.026678331533877886	834.24776763123	909.24776763123	909.24776763123	934.24776763123	0.056603774428367615	0.0396825410425663	0.07894736528396606	0.1320754736661911	0.3571428656578064	834	909	909	934	1471
4.6634417749075805	4.6634417749075805	1	1	2	0	0.0075	0.026678331533877886	834.24776763123	909.24776763123	909.24776763123	934.24776763123	0.056603774428367615	0.0396825410425663	0.07894736528396606	0.1320754736661911	0.4285714328289032	834	909	909	934	1485
4.68037018688951	4.680370581629209	1	1	2	0	0.0075	0.026678331533877886	834.24776763123	909.24776763123	909.24776763123	934.24776763123	0.056603774428367615	0.0396825410425663	0.07894736528396606	0.1320754736661911	0.4285714328289032	834	909	909	934	1485
4.697338862320713	4.697338467581014	1	1	2	0	0.0075	0.026678331533877886	834.24776763123	909.24776763123	909.24776763123	934.24776763123	0.056603774428367615	0.0396825410425663	0.07894736528396606	0.1320754736661911	0.4285714328289032	834	909	909	934	1485
4.713414241813592	4.713414241813592	1	1	2	0	0.0075	0.026678331533877886	834.24776763123	909.24776763123	909.24776763123	934.24776763123	0.056603774428367615	0.0396825410425663	0.07894736528396606	0.1320754736661911	0.4285714328289032	834	909	909	934	1485
4.730395548915157	4.730395548915157	1	1	2	0	0.0075	0.026678331533877886	834.24776763123	909.24776763123	909.24776763123	934.24776763123	0.056603774428367615	0.0396825410425663	0.07894736528396606	0.1320754736661911	0.4285714328289032	834	909	909	934	1485
4.747346066320215	4.747346066320215	1	1	2	0	0.0075	0.026678331533877886	834.24776763123	909.24776763123	909.24776763123	934.24776763123	0.056603774428367615	0.0396825410425663	0.07894736528396606	0.1320754736661911	0.4285714328289032	834	909	909	934	1485
4.763492104219175	4.763492498958874	1	1	2	0	0.0075	0.026678331533877886	834.24776763123	909.24776763123	909.24776763123	934.24776763123	0.07547169923782349	0.0396825410425663	0.07894736528396606	0.1320754736661911	0.4285714328289032	834	909	909	934	1485
4.78036012102719	4.780360121027192	1	1	2	0	0.0075	0.026678331533877886	834.24776763123	909.24776763123	909.24776763123	934.24776763123	0.056603774428367615	0.0396825410425663	0.07894736528396606	0.1320754736661911	0.4285714328289032	834	909	909	934	1485
4.797243927423159	4.797243927423159	1	1	2	0	0.0075	0.028662458399741686	842.3727671469422	917.3727671469422	917.3727671469422	942.3727671469422	0.056603774428367615	0.0476190485060215	0.07894736528396606	0.1320754736661911	0.4285714328289032	842	917	917	942	1485
4.81342470241561	4.81342470241561	1	1	2	0	0.0075	0.033379439602105654	861.6888051706227	936.6888051706227	936.6888051706227	961.6888051706227	0.07547169923782349	0.0476190485060215	0.07894736528396606	0.1320754736661911	0.4285714328289032	861	936	936	961	1485
4.83027535067688	4.83027535067688	1	1	2	0	0.0075	0.026678331533877886	834.24776763123	909.24776763123	909.24776763123	934.24776763123	0.056603774428367615	0.0396825410425663	0.07894736528396606	0.1320754736661911	0.3571428656578064	834	909	909	934	1471
4.8473916587554235	4.847391658755425	1	1	2	0	0.0075	0.033379439602105654	861.6888051706227	936.6888051706227	936.6888051706227	961.6888051706227	0.07547169923782349	0.0476190485060215	0.07894736528396606	0.1320754736661911	0.3571428656578064	861	936	936	961	1471
4.863429537976918	4.863429932716617	1	1	2	0	0.0075	0.033379439602105654	861.6888051706227	936.6888051706227	936.6888051706227	961.6888051706227	0.07547169923782349	0.0476190485060215	0.07894736528396606	0.1320754736661911	0.3571428656578064	861	936	936	961	1471
4.88036031839704	4.88036031839704	1	1	2	0	0.0075	0.033379439602105654	861.6888051706227	936.6888051706227	936.6888051706227	961.6888051706227	0.07547169923782349	0.0476190485060215	0.07894736528396606	0.1320754736661911	0.4285714328289032	861	936	936	961	1485
4.897283204023186	4.897283204023186	1	1	2	0	0.0075	0.033379439602105654	861.6888051706227	936.6888051706227	936.6888051706227	961.6888051706227	0.07547169923782349	0.0476190485060215	0.07894736528396606	0.1320754736661911	0.3571428656578064	861	936	936	961	1471
4.913389373212569	4.913389767952268	1	1	2	0	0.0075	0.028662458399741686	842.3727671469422	917.3727671469422	917.3727671469422	942.3727671469422	0.056603774428367615	0.0476190485060215	0.07894736528396606	0.1320754736661911	0.4285714328289032	842	917	917	942	1485
4.930450022993586	4.930452786171479	1	1	2	0	0.0075	0.028662458399741686	842.3727671469422	917.3727671469422	917.3727671469422	942.3727671469422	0.056603774428367615	0.0476190485060215	0.07894736528396606	0.1320754736661911	0.3571428656578064	842	917	917	942	1471
4.9472951448990745	4.9472951448990745	1	1	2	0	0.0075	0.033379439602105654	861.6888051706227	936.6888051706227	936.6888051706227	961.6888051706227	0.07547169923782349	0.0476190485060215	0.07894736528396606	0.1320754736661911	0.4285714328289032	861	936	936	961	1485
4.963492498958873	4.963492498958873	1	1	2	0	0.0075	0.028662458399741686	842.3727671469422	917.3727671469422	917.3727671469422	942.3727671469422	0.056603774428367615	0.0476190485060215	0.07894736528396606	0.1320754736661911	0.3571428656578064	842	917	917	942	1471
4.98040235817496	4.980402752914658	1	1	2	0	0.0075	0.028662458399741686	842.3727671469422	917.3727671469422	917.3727671469422	942.3727671469422	0.056603774428367615	0.0476190485060215	0.07894736528396606	0.1320754736661911	0.4285714328289032	842	917	917	942	1485
4.997462613216278	4.997463007955979	1	1	2	0	0.0075	0.028662458399741686	842.3727671469422	917.3727671469422	917.3727671469422	942.3727671469422	0.056603774428367615	0.0476190485060215	0.07894736528396606	0.1320754736661911	0.4285714328289032	842	917	917	942	1485
5.013492202904098	5.0134922029041	1	1	2	0	0.0075	0.028662458399741686	842.3727671469422	917.3727671469422	917.3727671469422	942.3727671469422	0.056603774428367615	0.0476190485060215	0.07894736528396606	0.1320754736661911	0.4285714328289032	842	917	917	942	1485
5.030407983215667	5.030408377955366	1	1	2	0	0.0075	0.028662458399741686	842.3727671469422	917.3727671469422	917.3727671469422	942.3727671469422	0.056603774428367615	0.0476190485060215	0.07894736528396606	0.1320754736661911	0.4285714328289032	842	917	917	942	1485
5.047377053386569	5.047377053386571	1	1	2	0	0.0075	0.028662458399741686	842.3727671469422	917.3727671469422	917.3727671469422	942.3727671469422	0.056603774428367615	0.0476190485060215	0.07894736528396606	0.1320754736661911	0.4285714328289032	842	917	917	942	1485
5.063391248226138	5.063391642965836	1	1	2	0	0.0075	0.028662458399741686	842.3727671469422	917.3727671469422	917.3727671469422	942.3727671469422	0.056603774428367615	0.0476190485060215	0.07894736528396606	0.1320754736661911	0.4285714328289032	842	917	917	942	1485
5.080332686618126	5.0803322918784275	1	1	2	0	0.0075	0.028662458399741686	842.3727671469422	917.3727671469422	917.3727671469422	942.3727671469422	0.056603774428367615	0.0476190485060215	0.07894736528396606	0.1320754736661911	0.4285714328289032	842	917	917	942	1485
5.097396099577036	5.097396494316735	1	1	2	0	0.0075	0.028662458399741686	842.3727671469422	917.3727671469422	917.3727671469422	942.3727671469422	0.056603774428367615	0.0476190485060215	0.07894736528396606	0.1320754736661911	0.4285714328289032	842	917	917	942	1485
5.113380294199496	5.113380294199496	1	1	2	0	0.0075	0.028662458399741686	842.3727671469422	917.3727671469422	917.3727671469422	942.3727671469422	0.056603774428367615	0.0476190485060215	0.07894736528396606	0.1320754736661911	0.4285714328289032	842	917	917	942	1485
5.1304796284709955	5.1304796284709955	1	1	2	0	0.0075	0.028662458399741686	842.3727671469422	917.3727671469422	917.3727671469422	942.3727671469422	0.056603774428367615	0.0476190485060215	0.07894736528396606	0.1320754736661911	0.4285714328289032	842	917	917	942	1485
5.147363829606661	5.147363829606661	1	1	2	0	0.0075	0.028662458399741686	842.3727671469422	917.3727671469422	917.3727671469422	942.3727671469422	0.056603774428367615	0.0476190485060215	0.07894736528396606	0.1320754736661911	0.4285714328289032	842	917	917	942	1485
5.163391840335686	5.163392235075385	1	1	2	0	0.0075	0.028662458399741686	842.3727671469422	917.3727671469422	917.3727671469422	942.3727671469422	0.056603774428367615	0.0476190485060215	0.07894736528396606	0.1320754736661911	0.4285714328289032	842	917	917	942	1485
5.180432753131765	5.180432753131765	1	1	2	0	0.0075	0.028662458399741686	842.3727671469422	917.3727671469422	917.3727671469422	942.3727671469422	0.056603774428367615	0.0476190485060215	0.07894736528396606	0.1320754736661911	0.4285714328289032	842	917	917	942	1485
5.1974156391921245	5.1974156391921245	1	1	2	0	0.0075	0.028662458399741686	842.3727671469422	917.3727671469422	917.3727671469422	942.3727671469422	0.056603774428367615	0.0476190485060215	0.07894736528396606	0.1320754736661911	0.3571428656578064	842	917	917	942	1471
5.213536019010663	5.213535624270964	1	1	2	0	0.0075	0.028662458399741686	842.3727671469422	917.3727671469422	917.3727671469422	942.3727671469422	0.056603774428367615	0.0476190485060215	0.07894736528396606	0.1320754736661911	0.4285714328289032	842	917	917	942	1485
5.230364167109103	5.230364167109103	1	1	2	0	0.0075	0.028290065161721056	840.8478168372477	915.8478168372477	915.8478168372477	940.8478168372477	0.056603774428367615	0.0476190485060215	0.07894736528396606	0.11320754885673523	0.4285714328289032	840	915	915	940	1485
5.247240868190493	5.247240868190493	1	1	2	0	0.0075	0.028662458399741686	842.3727671469422	917.3727671469422	917.3727671469422	942.3727671469422	0.056603774428367615	0.0476190485060215	0.07894736528396606	0.1320754736661911	0.4285714328289032	842	917	917	942	1485
5.26684561533011	5.26684561533011	1	1	2	0	0.0075	0.029096917259435667	844.1518761773891	919.1518761773891	919.1518761773891	944.1518761773891	0.056603774428367615	0.0476190485060215	0.09210526198148727	0.1320754736661911	0.4285714328289032	844	919	919	944	1485
5.280322818125656	5.280322818125656	1	1	2	0	0.0075	0.028662458399741686	842.3727671469422	917.3727671469422	917.3727671469422	942.3727671469422	0.056603774428367615	0.0476190485060215	0.07894736528396606	0.1320754736661911	0.4285714328289032	842	917	917	942	1485
5.2974351788072145	5.2974351788072145	1	1	2	0	0.0075	0.028662458399741686	842.3727671469422	917.3727671469422	917.3727671469422	942.3727671469422	0.056603774428367615	0.0476190485060215	0.07894736528396606	0.1320754736661911	0.4285714328289032	842	917	917	942	1485
5.313410294416604	5.313410294416604	1	1	2	0	0.0075	0.029096917259435667	844.1518761773891	919.1518761773891	919.1518761773891	944.1518761773891	0.056603774428367615	0.0476190485060215	0.09210526198148727	0.1320754736661911	0.3571428656578064	844	919	919	944	1471
5.330322522070883	5.330322522070883	1	1	2	0	0.0075	0.029096917259435667	844.1518761773891	919.1518761773891	919.1518761773891	944.1518761773891	0.056603774428367615	0.0476190485060215	0.09210526198148727	0.1320754736661911	0.4285714328289032	844	919	919	944	1485
5.34744159332732	5.34744159332732	1	1	2	0	0.0075	0.031081044125299467	852.2768756931014	927.2768756931014	927.2768756931014	952.2768756931014	0.056603774428367615	0.0555555559694767	0.09210526198148727	0.1320754736661911	0.4285714328289032	852	927	927	952	1485
5.363398550910565	5.363398550910565	1	1	2	0	0.0075	0.028662458399741686	842.3727671469422	917.3727671469422	917.3727671469422	942.3727671469422	0.056603774428367615	0.0476190485060215	0.07894736528396606	0.1320754736661911	0.3571428656578064	842	917	917	942	1471
5.3804670954855585	5.380467490225257	1	1	2	0	0.0075	0.030646585265605486	850.4977666626545	925.4977666626545	925.4977666626545	950.4977666626545	0.056603774428367615	0.0555555559694767	0.07894736528396606	0.1320754736661911	0.4285714328289032	850	925	925	950	1485
5.397291690926711	5.397291296187012	1	1	2	0	0.0075	0.030646585265605486	850.4977666626545	925.4977666626545	925.4977666626545	950.4977666626545	0.056603774428367615	0.0555555559694767	0.07894736528396606	0.1320754736661911	0.4285714328289032	850	925	925	950	1485
5.413484702849823	5.413484702849823	1	1	2	0	0.0075	0.030646585265605486	850.4977666626545	925.4977666626545	925.4977666626545	950.4977666626545	0.056603774428367615	0.0555555559694767	0.07894736528396606	0.1320754736661911	0.4285714328289032	850	925	925	950	1485
5.430362193410609	5.430365746067899	1	1	2	0	0.0075	0.031081044125299467	852.2768756931014	927.2768756931014	927.2768756931014	952.2768756931014	0.056603774428367615	0.0555555559694767	0.09210526198148727	0.1320754736661911	0.4285714328289032	852	927	927	952	1485
5.447355737442836	5.447355737442836	1	1	2	0	0.0075	0.030646585265605486	850.4977666626545	925.4977666626545	925.4977666626545	950.4977666626545	0.056603774428367615	0.0555555559694767	0.07894736528396606	0.1320754736661911	0.4285714328289032	850	925	925	950	1485
5.463381774473367	5.463381774473367	1	1	2	0	0.0075	0.030646585265605486	850.4977666626545	925.4977666626545	925.4977666626545	950.4977666626545	0.056603774428367615	0.0555555559694767	0.07894736528396606	0.1320754736661911	0.4285714328289032	850	925	925	950	1485
5.480316107550777	5.480316107550777	1	1	2	0	0.0075	0.035363566467969454	869.813804686335	944.813804686335	944.813804686335	969.813804686335	0.07547169923782349	0.0555555559694767	0.07894736528396606	0.1320754736661911	0.4285714328289032	869	944	944	969	1485
5.49735623086746	5.49735623086746	1	1	2	0	0.0075	0.035798025327663435	871.5929137167818	946.5929137167818	946.5929137167818	971.5929137167818	0.07547169923782349	0.0555555559694767	0.09210526198148727	0.1320754736661911	0.4285714328289032	871	946	946	971	1485
5.51346279479654	5.51346279479654	1	0	2	0	0.0075	0.035363566467969454	869.813804686335	944.813804686335	944.813804686335	969.813804686335	0.07547169923782349	0.0555555559694767	0.07894736528396606	0.1320754736661911	0.4285714328289032	869	944	944	969	1485
5.530408970064913	5.530408970064915	1	0	2	0	0.0075	0.034991173229948824	868.2888543766404	943.2888543766404	943.2888543766404	968.2888543766404	0.07547169923782349	0.0555555559694767	0.07894736528396606	0.11320754885673523	0.3571428656578064	868	943	943	968	1471
5.547437645930332	5.5474380406700305	1	0	2	0	0.0075	0.034991173229948824	868.2888543766404	943.2888543766404	943.2888543766404	968.2888543766404	0.07547169923782349	0.0555555559694767	0.07894736528396606	0.11320754885673523	0.4285714328289032	868	943	943	968	1485
5.563450656550803	5.563450656550803	1	0	2	0	0.0075	0.035363566467969454	869.813804686335	944.813804686335	944.813804686335	969.813804686335	0.07547169923782349	0.0555555559694767	0.07894736528396606	0.1320754736661911	0.4285714328289032	869	944	944	969	1485
5.580392094942791	5.580392094942791	1	0	2	0	0.0075	0.035798025327663435	871.5929137167818	946.5929137167818	946.5929137167818	971.5929137167818	0.07547169923782349	0.0555555559694767	0.09210526198148727	0.1320754736661911	0.4285714328289032	871	946	946	971	1485
5.5974278761227865	5.597428270862485	1	0	2	0	0.0075	0.030646585265605486	850.4977666626545	925.4977666626545	925.4977666626545	950.4977666626545	0.056603774428367615	0.0555555559694767	0.07894736528396606	0.1320754736661911	0.3571428656578064	850	925	925	950	1471
5.613419965539224	5.613419965539224	1	0	2	0	0.0075	0.031081044125299467	852.2768756931014	927.2768756931014	927.2768756931014	952.2768756931014	0.056603774428367615	0.0555555559694767	0.09210526198148727	0.1320754736661911	0.4285714328289032	852	927	927	952	1485
5.630404430558379	5.630404430558379	1	0	2	0	0.0075	0.030646585265605486	850.4977666626545	925.4977666626545	925.4977666626545	950.4977666626545	0.056603774428367615	0.0555555559694767	0.07894736528396606	0.1320754736661911	0.3571428656578064	850	925	925	950	1471
5.647526264992706	5.647526264992706	1	0	2	0	0.0075	0.031081044125299467	852.2768756931014	927.2768756931014	927.2768756931014	952.2768756931014	0.056603774428367615	0.0555555559694767	0.09210526198148727	0.1320754736661911	0.4285714328289032	852	927	927	952	1485
5.663371905980897	5.663371905980897	1	0	2	0	0.0075	0.030274192027584856	848.97281635296	923.97281635296	923.97281635296	948.97281635296	0.056603774428367615	0.0555555559694767	0.07894736528396606	0.11320754885673523	0.4285714328289032	848	923	923	948	1485
5.68028965999096	5.68028965999096	1	0	2	0	0.0075	0.030646585265605486	850.4977666626545	925.4977666626545	925.4977666626545	950.4977666626545	0.056603774428367615	0.0555555559694767	0.07894736528396606	0.1320754736661911	0.3571428656578064	850	925	925	950	1471
5.697246887970898	5.697246887970898	1	0	2	0	0.0075	0.030646585265605486	850.4977666626545	925.4977666626545	925.4977666626545	950.4977666626545	0.056603774428367615	0.0555555559694767	0.07894736528396606	0.1320754736661911	0.4285714328289032	850	925	925	950	1485
5.713390557431664	5.713390557431666	1	0	2	0	0.0075	0.030274192027584856	848.97281635296	923.97281635296	923.97281635296	948.97281635296	0.056603774428367615	0.0555555559694767	0.07894736528396606	0.11320754885673523	0.3571428656578064	848	923	923	948	1471
5.7303801540669035	5.7303801540669035	1	0	2	0	0.0075	0.030274192027584856	848.97281635296	923.97281635296	923.97281635296	948.97281635296	0.056603774428367615	0.0555555559694767	0.07894736528396606	0.11320754885673523	0.4285714328289032	848	923	923	948	1485
5.747448303902198	5.747448303902198	1	0	2	0	0.0075	0.030646585335893983	850.4977669504858	925.4977669504858	925.4977669504858	950.4977669504858	0.056603774428367615	0.0555555559694767	0.09210526198148727	0.11320754885673523	0.4285714328289032	850	925	925	950	1485
5.763411182580926	5.763411182580926	1	0	2	0	0.0075	0.03263071313308036	858.622770279964	933.622770279964	933.622770279964	958.622770279964	0.056603774428367615	0.0634920671582222	0.09210526198148727	0.11320754885673523	0.4285714328289032	858	933	933	958	1485
5.780364857903576	5.780365252643275	1	0	2	0	0.0075	0.03461483999894416	866.7477697956763	941.7477697956763	941.7477697956763	966.7477697956763	0.056603774428367615	0.0714285746216774	0.09210526198148727	0.11320754885673523	0.4285714328289032	866	941	941	966	1485
5.798201565932384	5.798201565932384	1	0	2	0	0.0075	0.03461483999894416	866.7477697956763	941.7477697956763	941.7477697956763	966.7477697956763	0.056603774428367615	0.0714285746216774	0.09210526198148727	0.11320754885673523	0.4285714328289032	866	941	941	966	1485
5.813425491895007	5.813425886634706	1	0	2	0	0.0075	0.04168834137548105	895.713757932595	970.713757932595	970.713757932595	995.713757932595	0.07547169923782349	0.0793650820851326	0.10526315867900848	0.11320754885673523	0.4285714328289032	895	970	970	995	1485
5.8307087748661335	5.8307087748661335	1	0	2	0	0.0075	0.04367246824134485	903.8387574483072	978.8387574483072	978.8387574483072	1003.8387574483072	0.07547169923782349	0.0873015895485878	0.10526315867900848	0.11320754885673523	0.4285714328289032	903	978	978	1003	1485
5.847376263907172	5.847376263907172	1	0	2	0	0.0075	0.04367246824134485	903.8387574483072	978.8387574483072	978.8387574483072	1003.8387574483072	0.07547169923782349	0.0873015895485878	0.10526315867900848	0.11320754885673523	0.4285714328289032	903	978	978	1003	1485
5.8635136175327585	5.8635136175327585	1	0	2	0	0.0075	0.05074596961788175	932.8047455852258	1007.8047455852258	1007.8047455852258	1032.8047455852256	0.09433962404727936	0.095238097012043	0.1184210553765297	0.11320754885673523	0.4285714328289032	932	1007	1007	1032	1485
5.8803907133538456	5.8803907133538456	1	0	2	0	0.0075	0.05273009648374555	940.929745100938	1015.929745100938	1015.929745100938	1040.929745100938	0.09433962404727936	0.1031746044754982	0.1184210553765297	0.11320754885673523	0.4285714328289032	940	1015	1015	1040	1485
5.897388204783059	5.89738859952276	1	0	2	0	0.0075	0.057070743523782275	958.7046947298884	1033.7046947298884	1033.7046947298884	1058.7046947298884	0.09433962404727936	0.1190476194024086	0.1315789520740509	0.11320754885673523	0.4285714328289032	958	1033	1033	1058	1485
5.913366083570342	5.91336647831004	1	0	2	0	0.0075	0.058744544389934206	965.5589092767806	1040.5589092767805	1040.5589092767805	1065.5589092767805	0.09433962404727936	0.1269841343164444	0.14473684132099152	0.09433962404727936	0.3571428656578064	965	1040	1040	1065	1471
5.930456338828767	5.930456338828767	1	0	2	0	0.0075	0.0677401069052288	1002.395737776912	1077.395737776912	1077.395737776912	1102.395737776912	0.11320754885673523	0.1428571492433548	0.15789473056793213	0.09433962404727936	0.4285714328289032	1002	1077	1077	1102	1485
5.9474048825353325	5.947405277275033	1	0	2	0	0.0075	0.07475154290610209	1031.107568200488	1106.107568200488	1106.107568200488	1131.107568200488	0.1320754736661911	0.15079365670681	0.17105263471603394	0.09433962404727936	0.4285714328289032	1031	1106	1106	1131	1485
5.963471972494537	5.963472367234235	1	0	2	0	0.0075	0.07903012421903272	1048.628358676939	1123.628358676939	1123.628358676939	1148.628358676939	0.1320754736661911	0.1746031790971756	0.18421052396297455	0.09433962404727936	0.4285714328289032	1048	1123	1123	1148	1485
5.980407095051344	5.980407095051346	1	0	2	0	0.0075	0.08330870588340583	1066.149150592547	1141.149150592547	1141.149150592547	1166.149150592547	0.1320754736661911	0.1825396865606308	0.19736842811107635	0.09433962404727936	0.4285714328289032	1066	1141	1141	1166	1485
5.9974491920665205	5.9974491920665205	1	0	2	0	0.0075	0.08330870588340583	1066.149150592547	1141.149150592547	1141.149150592547	1166.149150592547	0.1320754736661911	0.1825396865606308	0.19736842811107635	0.09433962404727936	0.4285714328289032	1066	1141	1141	1166	1485
6.013437728825668	6.013438123565367	0	0	2	0	0.0075	0.08529283274926963	1074.2741501082592	1149.2741501082592	1149.2741501082592	1174.2741501082592	0.1320754736661911	0.190476194024086	0.19736842811107635	0.09433962404727936	0.4285714328289032	1074	1149	1149	1174	1485
6.0304028515995824	6.0304028515995824	0	0	2	0	0.0074897215106593034	0.08529283274926963	1074.2741501082592	1149.2741501082592	1149.2741501082592	1174.2741501082592	0.1320754736661911	0.190476194024086	0.19736842811107635	0.09433962404727936	0.4285714328289032	1074	1149	1149	1174	1485
6.053492755539677	6.053492755539677	0	0	2	0	0.007458914215262049	0.0919939408174974	1101.7151876476519	1176.7151876476519	1176.7151876476519	1201.7151876476519	0.15094339847564697	0.1984127014875412	0.19736842811107635	0.09433962404727936	0.4285714328289032	1101	1176	1176	1201	1485
6.06671021961343	6.06671021961343	0	0	2	0	0.007407662554463533	0.0919939408174974	1101.7151876476519	1176.7151876476519	1176.7151876476519	1201.7151876476519	0.15094339847564697	0.1984127014875412	0.19736842811107635	0.09433962404727936	0.4285714328289032	1101	1176	1176	1201	1485
6.080710847249552	6.080710847249552	0	0	2	0	0.007336107005503543	0.0919939408174974	1101.7151876476519	1176.7151876476519	1176.7151876476519	1201.7151876476519	0.15094339847564697	0.1984127014875412	0.19736842811107635	0.09433962404727936	0.4285714328289032	1101	1176	1176	1201	1485
6.097300572569932	6.097300572569932	0	0	2	0	0.007244443697168012	0.09230426839870043	1102.9859790926782	1177.9859790926782	1177.9859790926782	1202.9859790926782	0.15094339847564697	0.1984127014875412	0.21052631735801697	0.09433962404727936	0.4285714328289032	1102	1177	1177	1202	1485
6.120141001020402	6.1201413957601005	0	0	2	0	0.007132923872213651	0.09428839526456423	1111.1109786083905	1186.1109786083905	1186.1109786083905	1211.1109786083905	0.15094339847564697	0.2063492089509964	0.21052631735801697	0.09433962404727936	0.4285714328289032	1111	1186	1186	1211	1485
6.133432281417825	6.133432676157524	0	0	2	0	0.007001853198729013	0.09428839526456423	1111.1109786083905	1186.1109786083905	1186.1109786083905	1211.1109786083905	0.15094339847564697	0.2063492089509964	0.21052631735801697	0.09433962404727936	0.4285714328289032	1111	1186	1186	1211	1485
6.147356724292083	6.147356329552384	0	0	2	0	0.006851590932319507	0.09428839526456423	1111.1109786083905	1186.1109786083905	1186.1109786083905	1211.1109786083905	0.15094339847564697	0.2063492089509964	0.21052631735801697	0.09433962404727936	0.4285714328289032	1111	1186	1186	1211	1485
6.163408419403034	6.163408419403034	0	0	2	0	0.006682548931412759	0.09428839526456423	1111.1109786083905	1186.1109786083905	1186.1109786083905	1211.1109786083905	0.15094339847564697	0.2063492089509964	0.21052631735801697	0.09433962404727936	0.4285714328289032	1111	1186	1186	1211	1485
6.186745430394561	6.186745430394561	0	0	2	0	0.006495190528383289	0.09329534658298355	1107.0444442573175	1182.0444442573175	1182.0444442573175	1207.0444442573175	0.15094339847564697	0.2063492089509964	0.21052631735801697	0.07547169923782349	0.4285714328289032	1107	1182	1182	1207	1485
6.200043816106563	6.2000442108462614	0	0	2	0	0.0062900292595906805	0.09428839526456423	1111.1109786083905	1186.1109786083905	1186.1109786083905	1211.1109786083905	0.15094339847564697	0.2063492089509964	0.21052631735801697	0.09433962404727936	0.4285714328289032	1111	1186	1186	1211	1485
6.213418386580429	6.213418781320128	0	0	2	0	0.006067627457812106	0.09801232778534752	1126.360482280998	1201.360482280998	1201.360482280998	1226.360482280998	0.16981132328510284	0.2063492089509964	0.21052631735801697	0.07547169923782349	0.4285714328289032	1126	1201	1201	1226	1485
6.230322719440732	6.230322719440732	0	0	2	0	0.005828594710927282	0.10024471671617374	1135.5021149527315	1210.5021149527315	1210.5021149527315	1235.5021149527315	0.16981132328510284	0.2142857164144516	0.22368420660495758	0.07547169923782349	0.4285714328289032	1135	1210	1210	1235	1485
6.247262578873926	6.247262184134227	0	0	2	0	0.005573586191080457	0.10942647606134415	1173.1014194712043	1248.1014194712043	1248.1014194712043	1273.1014194712043	0.18867924809455872	0.230158731341362	0.25	0.07547169923782349	0.4285714328289032	1173	1248	1248	1273	1485
6.267757464034279	6.267757858773978	0	0	2	0	0.005303300858899107	0.12332521632772453	1230.016760862032	1305.016760862032	1305.016760862032	1330.016760862032	0.24528302252292633	0.261904776096344	0.28947368264198303	0.07547169923782349	0.4285714328289032	1230	1305	1305	1330	1485
6.293480281765197	6.293480676504895	0	0	2	0	0.0050184795476914375	0.14590525482119965	1322.4820184928126	1397.4820184928126	1397.4820184928126	1422.4820184928126	0.2641509473323822	0.2936508059501648	0.34210526943206787	0.07547169923782349	0.4285714328289032	1322	1397	1397	1422	1485
6.2982175528901845	6.2982175528901845	0	0	2	0	0.004719902932873782	0.14590525482119965	1322.4820184928126	1397.4820184928126	1397.4820184928126	1422.4820184928126	0.2641509473323822	0.2936508059501648	0.34210526943206787	0.07547169923782349	0.4285714328289032	1322	1397	1397	1422	1485
6.3201599485259425	6.3201599485259425	0	0	2	0	0.00440838939219355	0.16898575098861413	1416.9966502983748	1491.9966502983748	1491.9966502983748	1516.9966502983748	0.3207547068595886	0.3253968358039856	0.3947368562221527	0.07547169923782349	0.4285714328289032	1416	1491	1491	1516	1485
6.333447676266077	6.333447281526379	0	0	2	0	0.004084792762612705	0.1981447361716714	1536.4026946229942	1611.4026946229942	1611.4026946229942	1636.4026946229942	0.37735849618911743	0.3730158805847168	0.44736841320991516	0.09433962404727936	0.4285714328289032	1536	1611	1611	1636	1485
6.34726751312016	6.34726751312016	0	0	2	0	0.0037500000000000025	0.22978436574339867	1665.9669777192175	1740.9669777192175	1740.9669777192175	1765.9669777192175	0.43396225571632385	0.4285714328289032	0.5	0.11320754885673523	0.4285714328289032	1665	1740	1740	1765	1485
6.363328681983882	6.363328681983882	0	0	2	0	0.0034049287480466027	0.27402527931552334	1847.133518797068	1922.133518797068	1922.133518797068	1947.133518797068	0.5283018946647644	0.4761904776096344	0.5394737124443054	0.16981132328510284	0.4285714328289032	1847	1922	1922	1947	1485
6.386790430720222	6.386790430720222	0	0	2	0	0.003050524823068503	0.3330239868596152	2088.7332261901242	2163.7332261901242	2163.7332261901242	2188.7332261901242	0.5660377144813538	0.579365074634552	0.6184210777282715	0.30188679695129395	0.4285714328289032	2088	2163	2163	2188	1485
6.400411318766121	6.400411318766121	0	0	2	0	0.002687759621589753	0.3634883248355414	2213.484690201542	2288.484690201542	2288.484690201542	2313.484690201542	0.6037735939025879	0.6190476417541504	0.6447368264198303	0.35849055647850037	0.5	2213	2288	2288	2313	1500
6.413484702849823	6.413484702849823	0	0	2	0	0.002317627457812106	0.394078752837979	2338.752492871524	2413.752492871524	2413.752492871524	2438.752492871524	0.6415094137191772	0.6507936716079712	0.6842105388641357	0.4150943458080292	0.4285714328289032	2338	2413	2413	2438	1485
6.430254824212543	6.430254824212543	0	0	2	0	0.0019411428382689055	0.4242347245582758	2462.2411970661396	2537.2411970661396	2537.2411970661396	2562.2411970661396	0.6792452931404114	0.682539701461792	0.7105262875556946	0.4716981053352356	0.5	2462	2537	2537	2562	1500
6.447215604849772	6.447215210110073	0	0	2	0	0.0015593376811331942	0.45041850241790815	2569.463767401334	2644.463767401334	2644.463767401334	2669.463767401334	0.698113203048706	0.7142857313156128	0.7368420958518982	0.5283018946647644	0.5	2569	2644	2644	2669	1500
6.466851931165291	6.466851931165291	0	0	2	0	0.0011732584878017302	0.4867810373672663	2718.3683480189557	2793.3683480189557	2793.3683480189557	2818.3683480189557	0.7547169923782349	0.7460317611694336	0.7631579041481018	0.5849056839942932	0.5	2718	2793	2793	2818	1500
6.4802624229517445	6.480262028212046	0	0	2	0	0.0007839634745073992	0.5087463138948722	2808.316155399502	2883.316155399502	2883.316155399502	2908.316155399502	0.7735849022865295	0.7698412537574768	0.7894737124443054	0.6226415038108826	0.5	2808	2883	2883	2908	1500
6.497279256626198	6.497279256626198	0	0	2	0	0.0003925196718220764	0.5300889732769312	2895.714345569033	2970.714345569033	2970.714345569033	2995.714345569033	0.7735849022865295	0.8015872836112976	0.8026315569877625	0.6792452931404114	0.5	2895	2970	2970	2995	1500
6.513253188016492	6.513253188016492	0	0	2	0	-2.871426524195212e-18	0.5589415709550059	3013.865733060749	3088.865733060749	3088.865733060749	3113.865733060749	0.7924528121948242	0.8333333134651184	0.8289473652839661	0.7358490824699402	0.5	3013	3088	3088	3113	1500
6.533572414010891	6.533572414010891	0	0	2	0	-0.00039251967182208215	0.6039272793739769	3198.0822090364354	3273.0822090364354	3273.0822090364354	3298.0822090364354	0.8301886916160583	0.8809523582458496	0.8684210777282715	0.8113207817077637	0.5	3198	3273	3273	3298	1500
6.547275802653834	6.547275802653834	0	0	2	0	-0.000783963474507405	0.6039272793739769	3198.0822090364354	3273.0822090364354	3273.0822090364354	3298.0822090364354	0.8301886916160583	0.8809523582458496	0.8684210777282715	0.8113207817077637	0.5	3198	3273	3273	3298	1500
6.563246970866235	6.563246970866237	0	0	2	0	-0.0011732584878017358	0.6255822289206066	3286.759227429884	3361.759227429884	3361.759227429884	3386.759227429884	0.849056601524353	0.9047619104385376	0.8815789222717285	0.849056601524353	0.5	3286	3361	3361	3386	1500
6.580422884639296	6.580422884639296	0	0	2	0	-0.0015593376811331998	0.6676528178554957	3459.038289118255	3534.038289118255	3534.038289118255	3559.038289118255	0.8867924809455872	0.9444444179534912	0.9078947305679321	0.9245283007621765	0.5	3459	3534	3534	3559	1500
6.600151974784028	6.600151580044329	0	0	2	0	-0.001941142838268911	0.6833514680691959	3523.324261743357	3598.324261743357	3598.324261743357	3623.324261743357	0.8867924809455872	0.9603174328804016	0.9210526347160339	0.9622641801834106	0.5	3523	3598	3598	3623	1500
6.613407728608561	6.613407333868862	0	0	2	0	-0.002317627457812111	0.6976245748953822	3581.77263419659	3656.77263419659	3656.77263419659	3681.77263419659	0.9056603908538818	0.9682539701461792	0.9342105388641357	0.9811320900917053	0.5	3581	3656	3656	3681	1500
6.630233508268809	6.630233508268809	0	0	2	0	-0.002687759621589758	0.7020312249660492	3599.8178662359715	3674.8178662359715	3674.8178662359715	3699.8178662359715	0.9056603908538818	0.9682539701461792	0.9342105388641357	1.0	0.5	3599	3674	3674	3699	1500
6.647255473559348	6.647255078819649	0	0	2	0	-0.003050524823068508	0.7040153443813324	3607.942835241556	3682.942835241556	3682.942835241556	3707.942835241556	0.9056603908538818	0.976190447807312	0.9342105388641357	1.0	0.5	3607	3682	3682	3707	1500
6.666822325687882	6.666821930948183	0	0	2	0	-0.003404928748046606	0.7040153443813324	3607.942835241556	3682.942835241556	3682.942835241556	3707.942835241556	0.9056603908538818	0.976190447807312	0.9342105388641357	1.0	0.5	3607	3682	3682	3707	1500
6.680272686183912	6.680272291444213	0	0	2	0	-0.003750000000000004	0.7040153443813324	3607.942835241556	3682.942835241556	3682.942835241556	3707.942835241556	0.9056603908538818	0.976190447807312	0.9342105388641357	1.0	0.5	3607	3682	3682	3707	1500
6.697434784067516	6.697434784067516	0	0	2	0	-0.004084792762612706	0.6976245748953822	3581.77263419659	3656.77263419659	3656.77263419659	3681.77263419659	0.9056603908538818	0.9682539701461792	0.9342105388641357	0.9811320900917053	0.5	3581	3656	3656	3681	1500
6.720039552917816	6.720039158178118	0	0	2	0	-0.004408389392193551	0.6929075974183085	3562.4566114279733	3637.4566114279733	3637.4566114279733	3662.4566114279733	0.8867924809455872	0.9682539701461792	0.9342105388641357	0.9811320900917053	0.5	3562	3637	3637	3662	1500
6.733315438466988	6.733315438466988	0	0	2	0	-0.004719902932873782	0.7020312249660492	3599.8178662359715	3674.8178662359715	3674.8178662359715	3699.8178662359715	0.9056603908538818	0.9682539701461792	0.9342105388641357	1.0	0.5	3599	3674	3674	3699	1500
6.7472923817211825	6.7472923817211825	0	0	2	0	-0.005018479547691437	0.7020312249660492	3599.8178662359715	3674.8178662359715	3674.8178662359715	3699.8178662359715	0.9056603908538818	0.9682539701461792	0.9342105388641357	1.0	0.5	3599	3674	3674	3699	1500
6.76348697260309	6.76348697260309	0	0	2	0	-0.005303300858899106	0.6992983669042587	3588.6268124729395	3663.6268124729395	3663.6268124729395	3688.6268124729395	0.8867924809455872	0.976190447807312	0.9342105388641357	1.0	0.5	3588	3663	3663	3688	1500
6.786673193029685	6.786673193029685	0	0	2	0	-0.005573586191080455	0.6973142474889755	3580.501843467355	3655.501843467355	3655.501843467355	3680.501843467355	0.8867924809455872	0.9682539701461792	0.9342105388641357	1.0	0.5	3580	3655	3655	3680	1500
6.799945920661267	6.799945920661267	0	0	2	0	-0.00582859471092728	0.6929075974183085	3562.4566114279733	3637.4566114279733	3637.4566114279733	3662.4566114279733	0.8867924809455872	0.9682539701461792	0.9342105388641357	0.9811320900917053	0.5	3562	3637	3637	3662	1500
6.813337070202481	6.813336675462782	0	0	2	0	-0.006067627457812103	0.6813673486539127	3515.1992927377723	3590.1992927377723	3590.1992927377723	3615.1992927377723	0.8867924809455872	0.9523809552192688	0.9210526347160339	0.9622641801834106	0.5	3515	3590	3590	3615	1500
6.831011145475394	6.831011540215092	0	0	2	0	-0.006290029259590677	0.6652342250576204	3449.1341516109555	3524.1341516109555	3524.1341516109555	3549.1341516109555	0.8679245114326477	0.9365079402923584	0.9078947305679321	0.9433962106704712	0.5	3449	3524	3524	3549	1500
6.853357359822997	6.853356965083298	0	0	2	0	-0.006495190528383286	0.6589675717455332	3423.4722062979586	3498.4722062979586	3498.4722062979586	3523.4722062979586	0.8679245114326477	0.9285714030265808	0.9078947305679321	0.9245283007621765	0.5	3423	3498	3498	3523	1500
6.863282694808975	6.863282694808975	0	0	2	0	-0.006682548931412756	0.6517059045964935	3393.735679322641	3468.735679322641	3468.735679322641	3493.735679322641	0.8679245114326477	0.9285714030265808	0.8947368264198303	0.9056603908538818	0.5	3393	3468	3468	3493	1500
6.8803113706743915	6.8803113706743915	0	0	2	0	-0.006851590932319503	0.6425842491071947	3356.3825000939623	3431.3825000939623	3431.3825000939623	3456.3825000939623	0.8679245114326477	0.920634925365448	0.8815789222717285	0.8867924809455872	0.5	3356	3431	3431	3456	1500
6.897392152180048	6.897392152180048	0	0	2	0	-0.0070018531987290095	0.6268856128920035	3292.0965847927546	3367.0965847927546	3367.0965847927546	3392.0965847927546	0.849056601524353	0.9047619104385376	0.8684210777282715	0.8679245114326477	0.5	3292	3367	3367	3392	1500
6.920059684642453	6.920059684642453	0	0	2	0	-0.007132923872213648	0.5841323003772176	3117.021770044706	3192.021770044706	3192.021770044706	3217.021770044706	0.8301886916160583	0.8650793433189392	0.8289473652839661	0.7735849022865295	0.5	3117	3192	3192	3217	1500
6.933350175560481	6.933350175560481	0	0	2	0	-0.007244443697168009	0.5425601994624323	2946.78401679866	3021.78401679866	3021.78401679866	3046.78401679866	0.7924528121948242	0.817460298538208	0.8026315569877625	0.698113203048706	0.5	2946	3021	3021	3046	1500
6.947264749942269	6.94726435520257	0	0	2	0	-0.007336107005503539	0.5425601994624323	2946.78401679866	3021.78401679866	3021.78401679866	3046.78401679866	0.7924528121948242	0.817460298538208	0.8026315569877625	0.698113203048706	0.5	2946	3021	3021	3046	1500
6.963315260834124	6.963315260834124	0	0	2	0	-0.00740766255446353	0.4821241460740566	2699.298378173262	2774.298378173262	2774.298378173262	2799.298378173262	0.7358490824699402	0.7539682388305664	0.75	0.5849056839942932	0.5	2699	2774	2774	2799	1500
6.9803573578493	6.9803573578493	0	0	2	0	-0.007458914215262048	0.38427633377089876	2298.6115867918306	2373.6115867918306	2373.6115867918306	2398.6115867918306	0.6415094137191772	0.6349206566810608	0.6578947305679321	0.3962264060974121	0.4285714328289032	2298	2373	2373	2398	1485
6.999998421041203	6.999998026301505	0	0	2	0	-0.007489721510659303	0.3456814214069297	2140.565420661377	2215.565420661377	2215.565420661377	2240.565420661377	0.5849056839942932	0.5952380895614624	0.6315789222717285	0.3207547068595886	0.5	2140	2215	2215	2240	1500
7.013322859573325	7.013322859573325	0	0	2	0	-0.0075	0.31850656958402324	2029.284402446575	2104.284402446575	2104.284402446575	2129.284402446575	0.5471698045730591	0.5555555820465088	0.6052631735801697	0.2830188572406769	0.5	2029	2104	2104	2129	1500
7.030527984084095	7.030528378823794	0	0	2	0	-0.007489721510659305	0.2997706582235189	1952.56084542531	2027.56084542531	2027.56084542531	2052.5608454253097	0.5471698045730591	0.523809552192688	0.5657894611358643	0.22641509771347046	0.5	1952	2027	2027	2052	1500
7.053339596536553	7.053339201796854	0	0	2	0	-0.007458914215262052	0.24070593404704788	1710.690799922661	1785.690799922661	1785.690799922661	1810.690799922661	0.4528301954269409	0.4365079402923584	0.4868420958518982	0.15094339847564697	0.4285714328289032	1710	1785	1785	1810	1485
7.0667761411431265	7.0667761411431265	0	0	2	0	-0.0074076625544635365	0.24070593404704788	1710.690799922661	1785.690799922661	1785.690799922661	1810.690799922661	0.4528301954269409	0.4365079402923584	0.4868420958518982	0.15094339847564697	0.4285714328289032	1710	1785	1785	1810	1485
7.080271501964816	7.080271501964816	0	0	2	0	-0.007336107005503547	0.2116730538379057	1591.801155466224	1666.801155466224	1666.801155466224	1691.801155466224	0.4150943458080292	0.380952388048172	0.44736841320991516	0.11320754885673523	0.4285714328289032	1591	1666	1666	1691	1485
7.097416231301674	7.097416231301674	0	0	2	0	-0.0072444436971680175	0.19399422309023828	1519.4063435545258	1594.4063435545258	1594.4063435545258	1619.4063435545258	0.3962264060974121	0.341269850730896	0.40789473056793213	0.09433962404727936	0.4285714328289032	1519	1594	1594	1619	1485
7.120122448254559	7.12012205351486	0	0	2	0	-0.007132923872213658	0.172403296571347	1430.991499459666	1505.991499459666	1505.991499459666	1530.991499459666	0.35849055647850037	0.3095238208770752	0.3815789520740509	0.056603774428367615	0.5	1430	1505	1505	1530	1500
7.133384517914273	7.1333845179142745	0	0	2	0	-0.007001853198729022	0.16440275288348816	1398.229273057884	1473.229273057884	1473.229273057884	1498.229273057884	0.35849055647850037	0.2857142984867096	0.3552631437778473	0.03773584961891174	0.5	1398	1473	1473	1498	1500
7.147236328683956	7.147236328683958	0	0	2	0	-0.006851590932319517	0.1466598897772844	1325.5722486379796	1400.5722486379796	1400.5722486379796	1425.5722486379796	0.3207547068595886	0.2539682686328888	0.31578946113586426	0.03773584961891174	0.5	1325	1400	1400	1425	1500
7.163489735780981	7.163489735780981	0	0	2	0	-0.0066825489314127715	0.12562951974685432	1239.4528833633685	1314.4528833633685	1314.4528833633685	1339.4528833633685	0.2830188572406769	0.2142857164144516	0.2763157784938812	0.01886792480945587	0.5	1239	1314	1314	1339	1500
7.186801088692089	7.186801088692089	0	0	2	0	-0.006495190528383305	0.10807285705523967	1167.5583496412064	1242.5583496412064	1242.5583496412064	1267.5583496412064	0.24528302252292633	0.1825396865606308	0.2368421107530594	0.01886792480945587	0.5	1167	1242	1242	1267	1500
7.200078158460357	7.200078158460357	0	0	2	0	-0.006290029259590696	0.09051619056804622	1095.6638003761493	1170.6638003761493	1170.6638003761493	1195.6638003761493	0.2075471729040146	0.15079365670681	0.19736842811107635	0.01886792480945587	0.5	1095	1170	1170	1195	1500
7.2135585191734926	7.2135585191734926	0	0	2	0	-0.006067627457812124	0.07233492764269761	1021.2115286968467	1096.2115286968467	1096.2115286968467	1121.2115286968467	0.15094339847564697	0.1349206417798996	0.18421052396297455	0.01886792480945587	0.5	1021	1096	1096	1121	1500
7.230309693030673	7.230309298290974	0	0	2	0	-0.005828594710927302	0.05949524049522298	968.6330098279382	1043.6330098279382	1043.6330098279382	1068.6330098279382	0.1320754736661911	0.1031746044754982	0.14473684132099152	0.01886792480945587	0.4285714328289032	968	1043	1043	1068	1485
7.253446570994921	7.253446570994921	0	0	2	0	-0.005573586191080479	0.05596144558804511	954.1621196830447	1029.1621196830447	1029.1621196830447	1054.1621196830447	0.1320754736661911	0.0873015895485878	0.1184210553765297	0.03773584961891174	0.4285714328289032	954	1029	1029	1054	1485
7.266797851826558	7.266797851826558	0	0	2	0	-0.005303300858899131	0.047152079551183834	918.0877657620978	993.0877657620978	993.0877657620978	1018.0877657620978	0.11320754885673523	0.0714285746216774	0.10526315867900848	0.03773584961891174	0.4285714328289032	918	993	993	1018	1485
7.280237159611023	7.280236764871324	0	0	2	0	-0.0050184795476914635	0.040947495823746405	892.6799953982415	967.6799953982415	967.6799953982415	992.6799953982415	0.09433962404727936	0.0634920671582222	0.10526315867900848	0.056603774428367615	0.4285714328289032	892	967	967	992	1485
7.29723346682114	7.29723346682114	0	0	2	0	-0.004719902932873809	0.03921163016181095	885.5716255126158	960.5716255126158	960.5716255126158	985.5716255126158	0.09433962404727936	0.0555555559694767	0.09210526198148727	0.07547169923782349	0.4285714328289032	885	960	960	985	1485
7.313363715132148	7.313364109871847	0	0	2	0	-0.004408389392193576	0.032262259888043765	857.1139542415392	932.1139542415392	932.1139542415392	957.1139542415392	0.07547169923782349	0.0476190485060215	0.07894736528396606	0.07547169923782349	0.4285714328289032	857	932	932	957	1485
7.333346622903191	7.333346228163492	0	0	2	0	-0.00408479276261273	0.030340198678997565	849.243113590495	924.243113590495	924.243113590495	949.243113590495	0.07547169923782349	0.0396825410425663	0.06578947603702545	0.09433962404727936	0.4285714328289032	849	924	924	949	1485
7.347269092078955	7.347268697339256	0	0	2	0	-0.003750000000000026	0.030340198678997565	849.243113590495	924.243113590495	924.243113590495	949.243113590495	0.07547169923782349	0.0396825410425663	0.06578947603702545	0.09433962404727936	0.4285714328289032	849	924	924	949	1485
7.36386079109783	7.363860396358131	0	0	2	0	-0.0034049287480466253	0.028294006226604662	840.8639554979461	915.8639554979461	915.8639554979461	940.8639554979461	0.07547169923782349	0.0317460335791111	0.05263157933950424	0.11320754885673523	0.4285714328289032	840	915	915	940	1485
7.386790035980523	7.386790035980523	0	0	2	0	-0.0030505248230685246	0.021841159863110776	814.4395496394386	889.4395496394386	889.4395496394386	914.4395496394386	0.056603774428367615	0.02380952425301075	0.05263157933950424	0.1320754736661911	0.4285714328289032	814	889	889	914	1485
7.4001500010855334	7.4001500010855334	0	0	2	0	-0.002687759621589774	0.021406701003416795	812.6604406089917	887.6604406089917	887.6604406089917	912.6604406089917	0.056603774428367615	0.02380952425301075	0.03947368264198303	0.1320754736661911	0.4285714328289032	812	887	887	912	1485
7.413496545040786	7.413496150301087	0	0	2	0	-0.002317627457812126	0.022089422033505945	815.4561832272068	890.4561832272068	890.4561832272068	915.4561832272068	0.056603774428367615	0.02380952425301075	0.05263157933950424	0.15094339847564697	0.4285714328289032	815	890	890	915	1485
7.430234297748207	7.430234297748207	0	0	2	0	-0.0019411428382689242	0.019794967375573624	806.060391402974	881.060391402974	881.060391402974	906.060391402974	0.056603774428367615	0.01587301678955555	0.03947368264198303	0.16981132328510284	0.4285714328289032	806	881	881	906	1485
7.4474145536579535	7.44741494839765	0	0	2	0	-0.0015593376811332115	0.021779094241437424	814.1853909186863	889.1853909186863	889.1853909186863	914.1853909186863	0.056603774428367615	0.02380952425301075	0.03947368264198303	0.16981132328510284	0.4285714328289032	814	889	889	914	1485
7.466798246566256	7.466798246566256	0	0	2	0	-0.001173258487801746	0.021779094241437424	814.1853909186863	889.1853909186863	889.1853909186863	914.1853909186863	0.056603774428367615	0.02380952425301075	0.03947368264198303	0.16981132328510284	0.4285714328289032	814	889	889	914	1485
7.480294791607044	7.480294791607044	0	0	2	0	-0.0007839634745074134	0.01724830965808377	795.6318280498531	870.6318280498531	870.6318280498531	895.6318280498531	0.03773584961891174	0.02380952425301075	0.03947368264198303	0.18867924809455872	0.4285714328289032	795	870	870	895	1485
7.497283993502585	7.497283598762884	0	0	2	0	-0.00039251967182208893	0.01662765431995647	793.0902444402218	868.0902444402218	868.0902444402218	893.0902444402218	0.03773584961891174	0.02380952425301075	0.02631578966975212	0.18867924809455872	0.4285714328289032	793	868	868	893	1485
7.5134126628547975	7.5134126628547975	0	0	2	0	-8.039065796791711e-18	0.01724830965808377	795.6318280498531	870.6318280498531	870.6318280498531	895.6318280498531	0.03773584961891174	0.02380952425301075	0.03947368264198303	0.18867924809455872	0.4285714328289032	795	870	870	895	1485
7.533420044487162	7.533419649747465	0	0	2	0	0.00039251967182207294	0.01724830965808377	795.6318280498531	870.6318280498531	870.6318280498531	895.6318280498531	0.03773584961891174	0.02380952425301075	0.03947368264198303	0.18867924809455872	0.4285714328289032	795	870	870	895	1485
7.547526067622858	7.547526067622858	0	0	2	0	0.0007839634745073974	0.01724830965808377	795.6318280498531	870.6318280498531	870.6318280498531	895.6318280498531	0.03773584961891174	0.02380952425301075	0.03947368264198303	0.18867924809455872	0.4285714328289032	795	870	870	895	1485
7.563566315282543	7.563566315282543	0	0	2	0	0.00117325848780173	0.01724830965808377	795.6318280498531	870.6318280498531	870.6318280498531	895.6318280498531	0.03773584961891174	0.02380952425301075	0.03947368264198303	0.18867924809455872	0.4285714328289032	795	870	870	895	1485
7.580684991799281	7.580685386538981	0	0	2	0	0.0015593376811331957	0.01724830965808377	795.6318280498531	870.6318280498531	870.6318280498531	895.6318280498531	0.03773584961891174	0.02380952425301075	0.03947368264198303	0.18867924809455872	0.4285714328289032	795	870	870	895	1485
7.60010302706138	7.60010302706138	0	0	2	0	0.0019411428382689084	0.01724830965808377	795.6318280498531	870.6318280498531	870.6318280498531	895.6318280498531	0.03773584961891174	0.02380952425301075	0.03947368264198303	0.18867924809455872	0.4285714328289032	795	870	870	895	1485
7.61342075501862	7.61342075501862	0	0	2	0	0.0023176274578121103	0.01724830965808377	795.6318280498531	870.6318280498531	870.6318280498531	895.6318280498531	0.03773584961891174	0.02380952425301075	0.03947368264198303	0.18867924809455872	0.4285714328289032	795	870	870	895	1485
7.630452194061931	7.630452194061931	0	0	2	0	0.002687759621589759	0.01662765431995647	793.0902444402218	868.0902444402218	868.0902444402218	893.0902444402218	0.03773584961891174	0.02380952425301075	0.02631578966975212	0.18867924809455872	0.4285714328289032	793	868	868	893	1485
7.653443018337633	7.653443018337633	0	0	2	0	0.0030505248230685103	0.01724830965808377	795.6318280498531	870.6318280498531	870.6318280498531	895.6318280498531	0.03773584961891174	0.02380952425301075	0.03947368264198303	0.18867924809455872	0.4285714328289032	795	870	870	895	1485
7.666747325145117	7.666747325145117	0	0	2	0	0.0034049287480466114	0.01724830965808377	795.6318280498531	870.6318280498531	870.6318280498531	895.6318280498531	0.03773584961891174	0.02380952425301075	0.03947368264198303	0.18867924809455872	0.4285714328289032	795	870	870	895	1485
7.680279396758792	7.680279002019091	0	0	2	0	0.0037500000000000124	0.01724830965808377	795.6318280498531	870.6318280498531	870.6318280498531	895.6318280498531	0.03773584961891174	0.02380952425301075	0.03947368264198303	0.18867924809455872	0.4285714328289032	795	870	870	895	1485
7.697385836344868	7.697385441605167	0	0	2	0	0.004084792762612716	0.01662765431995647	793.0902444402218	868.0902444402218	868.0902444402218	893.0902444402218	0.03773584961891174	0.02380952425301075	0.02631578966975212	0.18867924809455872	0.4285714328289032	793	868	868	893	1485
7.720136658883714	7.720136658883714	0	0	2	0	0.004408389392193564	0.01662765431995647	793.0902444402218	868.0902444402218	868.0902444402218	893.0902444402218	0.03773584961891174	0.02380952425301075	0.02631578966975212	0.18867924809455872	0.4285714328289032	793	868	868	893	1485
7.733393991667043	7.733393991667043	0	0	2	0	0.004719902932873797	0.01662765431995647	793.0902444402218	868.0902444402218	868.0902444402218	893.0902444402218	0.03773584961891174	0.02380952425301075	0.02631578966975212	0.18867924809455872	0.4285714328289032	793	868	868	893	1485
7.747233170766368	7.747233170766368	0	0	2	0	0.005018479547691453	0.01662765431995647	793.0902444402218	868.0902444402218	868.0902444402218	893.0902444402218	0.03773584961891174	0.02380952425301075	0.02631578966975212	0.18867924809455872	0.4285714328289032	793	868	868	893	1485
7.763314471354725	7.763314866094426	0	0	2	0	0.005303300858899124	0.01464352745409267	784.9652449245095	859.9652449245095	859.9652449245095	884.9652449245095	0.03773584961891174	0.01587301678955555	0.02631578966975212	0.18867924809455872	0.4285714328289032	784	859	859	884	1485
7.780333278727674	7.780333278727674	0	0	2	0	0.0055735861910804745	0.015264182792219971	787.5068285341408	862.5068285341408	862.5068285341408	887.5068285341408	0.03773584961891174	0.01587301678955555	0.03947368264198303	0.18867924809455872	0.4285714328289032	787	862	862	887	1485
7.799900130856209	7.799900130856209	0	0	2	0	0.0058285947109273	0.014767658539290254	785.4735617183936	860.4735617183936	860.4735617183936	885.4735617183936	0.03773584961891174	0.01587301678955555	0.02631578966975212	0.2075471729040146	0.4285714328289032	785	860	860	885	1485
7.813422728717114	7.813422728717114	0	0	2	0	0.006067627457812124	0.015264182792219971	787.5068285341408	862.5068285341408	862.5068285341408	887.5068285341408	0.03773584961891174	0.01587301678955555	0.03947368264198303	0.18867924809455872	0.4285714328289032	787	862	862	887	1485
7.830424167543317	7.830424167543317	0	0	2	0	0.006290029259590699	0.015264182792219971	787.5068285341408	862.5068285341408	862.5068285341408	887.5068285341408	0.03773584961891174	0.01587301678955555	0.03947368264198303	0.18867924809455872	0.4285714328289032	787	862	862	887	1485
7.854560131685162	7.854560131685162	0	0	2	0	0.006495190528383307	0.01464352745409267	784.9652449245095	859.9652449245095	859.9652449245095	884.9652449245095	0.03773584961891174	0.01587301678955555	0.02631578966975212	0.18867924809455872	0.4285714328289032	784	859	859	884	1485
7.866860220698964	7.866860220698964	0	0	2	0	0.006682548931412777	0.01464352745409267	784.9652449245095	859.9652449245095	859.9652449245095	884.9652449245095	0.03773584961891174	0.01587301678955555	0.02631578966975212	0.18867924809455872	0.4285714328289032	784	859	859	884	1485
7.880316897030173	7.880316897030177	0	0	2	0	0.006851590932319523	0.015264182792219971	787.5068285341408	862.5068285341408	862.5068285341408	887.5068285341408	0.03773584961891174	0.01587301678955555	0.03947368264198303	0.18867924809455872	0.4285714328289032	787	862	862	887	1485
7.897247282710598	7.897247282710598	0	0	2	0	0.007001853198729028	0.01464352745409267	784.9652449245095	859.9652449245095	859.9652449245095	884.9652449245095	0.03773584961891174	0.01587301678955555	0.02631578966975212	0.18867924809455872	0.4285714328289032	784	859	859	884	1485
7.913297398862753	7.913297004123056	0	0	2	0	0.007132923872213665	0.015264182792219971	787.5068285341408	862.5068285341408	862.5068285341408	887.5068285341408	0.03773584961891174	0.01587301678955555	0.03947368264198303	0.18867924809455872	0.4285714328289032	787	862	862	887	1485
7.933431886678125	7.933431491938428	0	0	2	0	0.0072444436971680235	0.015264182792219971	787.5068285341408	862.5068285341408	862.5068285341408	887.5068285341408	0.03773584961891174	0.01587301678955555	0.03947368264198303	0.18867924809455872	0.4285714328289032	787	862	862	887	1485
7.947299881775461	7.947299881775461	0	0	2	0	0.007336107005503552	0.015264182792219971	787.5068285341408	862.5068285341408	862.5068285341408	887.5068285341408	0.03773584961891174	0.01587301678955555	0.03947368264198303	0.18867924809455872	0.4285714328289032	787	862	862	887	1485
7.963369734912554	7.9633701296522545	0	0	2	0	0.007407662554463541	0.015264182792219971	787.5068285341408	862.5068285341408	862.5068285341408	887.5068285341408	0.03773584961891174	0.01587301678955555	0.03947368264198303	0.18867924809455872	0.4285714328289032	787	862	862	887	1485
7.980862229924032	7.980862624663729	0	0	2	0	0.007458914215262055	0.01662765431995647	793.0902444402218	868.0902444402218	868.0902444402218	893.0902444402218	0.03773584961891174	0.02380952425301075	0.02631578966975212	0.18867924809455872	0.4285714328289032	793	868	868	893	1485
8.000073026844273	8.000072632104573	0	0	2	0	0.007489721510659307	0.01464352745409267	784.9652449245095	859.9652449245095	859.9652449245095	884.9652449245095	0.03773584961891174	0.01587301678955555	0.02631578966975212	0.18867924809455872	0.4285714328289032	784	859	859	884	1485
8.0134602289885	8.0134602289885	0	0	2	0	0.0075	0.01464352745409267	784.9652449245095	859.9652449245095	859.9652449245095	884.9652449245095	0.03773584961891174	0.01587301678955555	0.02631578966975212	0.18867924809455872	0.4285714328289032	784	859	859	884	1485
8.030417456968436	8.030417851708137	0	0	2	0	0.007489721510659301	0.015264182792219971	787.5068285341408	862.5068285341408	862.5068285341408	887.5068285341408	0.03773584961891174	0.01587301678955555	0.03947368264198303	0.18867924809455872	0.4285714328289032	787	862	862	887	1485
8.053378281027033	8.053378281027033	0	0	2	0	0.007458914215262044	0.01464352745409267	784.9652449245095	859.9652449245095	859.9652449245095	884.9652449245095	0.03773584961891174	0.01587301678955555	0.02631578966975212	0.18867924809455872	0.4285714328289032	784	859	859	884	1485
8.066724035502887	8.066724035502887	0	0	2	0	0.007407662554463523	0.01464352745409267	784.9652449245095	859.9652449245095	859.9652449245095	884.9652449245095	0.03773584961891174	0.01587301678955555	0.02631578966975212	0.18867924809455872	0.4285714328289032	784	859	859	884	1485
8.080362686835233	8.080362686835233	0	0	2	0	0.007336107005503528	0.01464352745409267	784.9652449245095	859.9652449245095	859.9652449245095	884.9652449245095	0.03773584961891174	0.01587301678955555	0.02631578966975212	0.18867924809455872	0.4285714328289032	784	859	859	884	1485
8.097264256517644	8.097263861777947	0	0	2	0	0.007244443697167994	0.01464352745409267	784.9652449245095	859.9652449245095	859.9652449245095	884.9652449245095	0.03773584961891174	0.01587301678955555	0.02631578966975212	0.18867924809455872	0.4285714328289032	784	859	859	884	1485
8.113275688179321	8.113275293439624	0	0	2	0	0.00713292387221363	0.012659400355398226	776.8402444553558	851.8402444553558	851.8402444553558	876.8402444553558	0.03773584961891174	0.007936508394777775	0.02631578966975212	0.18867924809455872	0.4285714328289032	776	851	851	876	1485
8.133379386298188	8.13337899155849	0	0	2	0	0.007001853198728986	0.013280055693525528	779.3818280649871	854.3818280649871	854.3818280649871	879.3818280649871	0.03773584961891174	0.007936508394777775	0.03947368264198303	0.18867924809455872	0.4285714328289032	779	854	854	879	1485
8.147281723749316	8.147281723749316	0	0	2	0	0.006851590932319475	0.015264182792219971	787.5068285341408	862.5068285341408	862.5068285341408	887.5068285341408	0.03773584961891174	0.01587301678955555	0.03947368264198303	0.18867924809455872	0.4285714328289032	787	862	862	887	1485
8.163246970866236	8.163246970866236	0	0	2	0	0.006682548931412723	0.010547201589856003	768.1907905104604	843.1907905104604	843.1907905104604	868.1907905104604	0.01886792480945587	0.01587301678955555	0.03947368264198303	0.18867924809455872	0.4285714328289032	768	843	843	868	1485
8.180361305246286	8.180361699985987	0	0	2	0	0.006495190528383249	0.015264182792219971	787.5068285341408	862.5068285341408	862.5068285341408	887.5068285341408	0.03773584961891174	0.01587301678955555	0.03947368264198303	0.18867924809455872	0.4285714328289032	787	862	862	887	1485
8.199948683839157	8.199948683839157	0	0	2	0	0.006290029259590635	0.017620703001537147	797.1567787912946	872.1567787912946	872.1567787912946	897.1567787912946	0.03773584961891174	0.02380952425301075	0.05263157933950424	0.16981132328510284	0.4285714328289032	797	872	872	897	1485
8.213218648292848	8.213218648292848	0	0	2	0	0.0060676274578120555	0.017620703001537147	797.1567787912946	872.1567787912946	872.1567787912946	897.1567787912946	0.03773584961891174	0.02380952425301075	0.05263157933950424	0.16981132328510284	0.4285714328289032	797	872	872	897	1485
8.230291929744226	8.230291535004529	0	0	2	0	0.005828594710927226	0.019604830333062234	805.2817802138899	880.2817802138899	880.2817802138899	905.2817802138899	0.03773584961891174	0.0317460335791111	0.05263157933950424	0.16981132328510284	0.4285714328289032	805	880	880	905	1485
8.253363280918478	8.253363280918478	0	0	2	0	0.0055735861910803965	0.0218372194396097	814.4234136052017	889.4234136052017	889.4234136052017	914.4234136052017	0.03773584961891174	0.0396825410425663	0.06578947603702545	0.15094339847564697	0.4285714328289032	814	889	889	914	1485
8.266697982682768	8.266697982682768	0	0	2	0	0.005303300858899042	0.02853832750783747	841.8644511445945	916.8644511445945	916.8644511445945	941.8644511445945	0.056603774428367615	0.0476190485060215	0.06578947603702545	0.15094339847564697	0.4285714328289032	841	916	916	941	1485
8.280225712159758	8.280225317420058	0	0	2	0	0.005018479547691366	0.02853832750783747	841.8644511445945	916.8644511445945	916.8644511445945	941.8644511445945	0.056603774428367615	0.0476190485060215	0.06578947603702545	0.15094339847564697	0.4285714328289032	841	916	916	941	1485
8.297662548873706	8.297662943613407	0	0	2	0	0.004719902932873706	0.031018978503626116	852.0227169723489	927.0227169723489	927.0227169723489	952.0227169723489	0.056603774428367615	0.0555555559694767	0.07894736528396606	0.15094339847564697	0.4285714328289032	852	927	927	952	1485
8.32008652694197	8.32008652694197	0	0	2	0	0.004408389392193469	0.03778215312484981	879.71791704626	954.71791704626	954.71791704626	979.71791704626	0.07547169923782349	0.0634920671582222	0.09210526198148727	0.1320754736661911	0.4285714328289032	879	954	954	979	1485
8.333344649204697	8.333344649204697	0	0	2	0	0.004084792762612619	0.04640532257784502	915.0297959562754	990.0297959562754	990.0297959562754	1015.0297959562754	0.09433962404727936	0.0793650820851326	0.10526315867900848	0.11320754885673523	0.4285714328289032	915	990	990	1015	1485
8.347263170983474	8.347263565723171	0	0	2	0	0.0037499999999999114	0.04640532257784502	915.0297959562754	990.0297959562754	990.0297959562754	1015.0297959562754	0.09433962404727936	0.0793650820851326	0.10526315867900848	0.11320754885673523	0.4285714328289032	915	990	990	1015	1485
8.363253286701415	8.363253286701415	0	0	2	0	0.0034049287480465078	0.05037357630957262	931.2797949876999	1006.2797949876999	1006.2797949876999	1031.2797949877	0.09433962404727936	0.095238097012043	0.10526315867900848	0.11320754885673523	0.4285714328289032	931	1006	1006	1031	1485
8.380291831059303	8.380291831059303	0	0	2	0	0.003050524823068404	0.06830657706452606	1004.7154330792342	1079.7154330792341	1079.7154330792341	1104.7154330792341	0.15094339847564697	0.1111111119389534	0.1184210553765297	0.09433962404727936	0.4285714328289032	1004	1079	1079	1104	1485
8.399956578633134	8.399956183893437	0	0	2	0	0.0026877596215896505	0.07060103168731413	1014.1112247595513	1089.1112247595513	1089.1112247595513	1114.1112247595513	0.15094339847564697	0.1190476194024086	0.1315789520740509	0.09433962404727936	0.4285714328289032	1014	1089	1089	1114	1485
8.413503650355363	8.413503650355363	0	0	2	0	0.002317627457812	0.07891387510545322	1048.152318556831	1123.152318556831	1123.152318556831	1148.152318556831	0.16981132328510284	0.1349206417798996	0.14473684132099152	0.07547169923782349	0.4285714328289032	1048	1123	1123	1148	1485
8.43026548218441	8.43026508744471	0	0	2	0	0.0019411428382687965	0.08784737210450722	1084.734988767957	1159.734988767957	1159.734988767957	1184.734988767957	0.18867924809455872	0.15079365670681	0.15789473056793213	0.07547169923782349	0.4285714328289032	1084	1159	1159	1184	1485
8.453489597622088	8.453489597622088	0	0	2	0	0.001559337681133082	0.12159723379716736	1222.9406723994002	1297.9406723994002	1297.9406723994002	1322.9406723994002	0.2641509473323822	0.2063492089509964	0.21052631735801697	0.07547169923782349	0.4285714328289032	1222	1297	1297	1322	1485
8.466686535231503	8.466686535231503	0	0	2	0	0.0011732584878016152	0.12159723379716736	1222.9406723994002	1297.9406723994002	1297.9406723994002	1322.9406723994002	0.2641509473323822	0.2063492089509964	0.21052631735801697	0.07547169923782349	0.4285714328289032	1222	1297	1297	1322	1485
8.480300317962826	8.480300317962826	0	0	2	0	0.0007839634745072818	0.14107989890328881	1302.7221860089676	1377.7221860089676	1377.7221860089676	1402.7221860089676	0.3207547068595886	0.230158731341362	0.2368421107530594	0.056603774428367615	0.4285714328289032	1302	1377	1377	1402	1485
8.497279651365897	8.4972792566262	0	0	2	0	0.0003925196718219568	0.17172649047728683	1428.2199785044895	1503.2199785044895	1503.2199785044895	1528.2199785044895	0.37735849618911743	0.2857142984867096	0.31578946113586426	0.07547169923782349	0.4285714328289032	1428	1503	1503	1528	1485
8.513302530478839	8.513302530478839	0	0	2	0	-1.2426921205886656e-16	0.1941222991237589	1519.9308149117928	1594.9308149117928	1594.9308149117928	1619.9308149117928	0.4150943458080292	0.3253968358039856	0.3815789520740509	0.09433962404727936	0.4285714328289032	1519	1594	1594	1619	1485
8.533899258481476	8.533899653221173	0	0	2	0	-0.00039251967182220505	0.21875049670105717	1620.7832839908292	1695.7832839908292	1695.7832839908292	1720.7832839908292	0.4528301954269409	0.3730158805847168	0.43421053886413574	0.11320754885673523	0.4285714328289032	1620	1695	1695	1720	1485
8.547284092187507	8.547284092187507	0	0	2	0	-0.000783963474507529	0.2466080757671858	1734.8600702666258	1809.8600702666258	1809.8600702666258	1834.8600702666258	0.5094339847564697	0.4126984179019928	0.4868420958518982	0.1320754736661911	0.4285714328289032	1734	1809	1809	1834	1485
8.563310129218038	8.563310129218038	0	0	2	0	-0.0011732584878018542	0.2722312859162437	1839.787115827018	1914.787115827018	1914.787115827018	1939.787115827018	0.5471698045730591	0.4523809552192688	0.5263158082962036	0.16981132328510284	0.4285714328289032	1839	1914	1914	1939	1485
8.580439463706643	8.580439463706643	0	0	2	0	-0.0015593376811333186	0.3033162723891918	1967.0801354337405	2042.0801354337405	2042.0801354337405	2067.0801354337405	0.6037735939025879	0.4920634925365448	0.5657894611358643	0.2075471729040146	0.4285714328289032	1967	2042	2042	2067	1485
8.599980263015059	8.599980263015059	0	0	2	0	-0.00194114283826903	0.34010537732448043	2117.7315201437473	2192.7315201437473	2192.7315201437473	2217.7315201437473	0.6415094137191772	0.5555555820465088	0.6184210777282715	0.2641509473323822	0.4285714328289032	2117	2192	2192	2217	1485
8.613281411904953	8.613281017165257	0	0	2	0	-0.00231762745781223	0.35555378442524743	2180.9927472213885	2255.9927472213885	2255.9927472213885	2280.9927472213885	0.6603773832321167	0.579365074634552	0.6447368264198303	0.2830188572406769	0.4285714328289032	2180	2255	2255	2280	1485
8.630452194061931	8.630452588801628	0	0	2	0	-0.002687759621589876	0.38217201459017147	2289.994399746752	2364.994399746752	2364.994399746752	2389.994399746752	0.698113203048706	0.6111111044883728	0.6842105388641357	0.3207547068595886	0.4285714328289032	2289	2364	2364	2389	1485
8.653283938239024	8.653283938239024	0	0	2	0	-0.003050524823068625	0.39942032752638124	2360.6262412205315	2435.6262412205315	2435.6262412205315	2460.6262412205315	0.7169811129570007	0.6349206566810608	0.7236841917037964	0.3396226465702057	0.4285714328289032	2360	2435	2435	2460	1485
8.66659771879928	8.66659732405958	0	0	2	0	-0.0034049287480467233	0.42256289906799793	2455.3950716834515	2530.3950716834515	2530.3950716834515	2555.3950716834515	0.7547169923782349	0.6666666865348816	0.75	0.35849055647850037	0.4285714328289032	2455	2530	2530	2555	1485
8.680331897138728	8.680331897138728	0	0	2	0	-0.0037500000000001204	0.44564733409360713	2549.9258331133215	2624.9258331133215	2624.9258331133215	2649.9258331133215	0.7924528121948242	0.682539701461792	0.7763158082962036	0.3962264060974121	0.5	2549	2624	2624	2649	1500
8.697250835367885	8.697250835367885	0	0	2	0	-0.004084792762612822	0.46649544418427835	2635.29884393462	2710.29884393462	2710.29884393462	2735.29884393462	0.8113207817077637	0.7063491940498352	0.8026315569877625	0.43396225571632385	0.5	2635	2710	2710	2735	1500
8.719894288708666	8.719893893968969	0	0	2	0	-0.004408389392193665	0.5080054708365296	2805.2824030755887	2880.2824030755887	2880.2824030755887	2905.2824030755887	0.849056601524353	0.7539682388305664	0.8421052694320679	0.5094339847564697	0.5	2805	2880	2880	2905	1500
8.733239253705126	8.733239253705126	0	0	2	0	-0.004719902932873894	0.5255020459838278	2876.9308783037745	2951.9308783037745	2951.9308783037745	2976.9308783037745	0.849056601524353	0.7777777910232544	0.8684210777282715	0.5471698045730591	0.5	2876	2951	2951	2976	1500
8.747263565723173	8.747263565723173	0	0	2	0	-0.005018479547691547	0.5255020459838278	2876.9308783037745	2951.9308783037745	2951.9308783037745	2976.9308783037745	0.849056601524353	0.7777777910232544	0.8684210777282715	0.5471698045730591	0.5	2876	2951	2951	2976	1500
8.76328762905521	8.76328723431551	0	0	2	0	-0.005303300858899213	0.5420075264179482	2944.520820681498	3019.520820681498	3019.520820681498	3044.520820681498	0.8679245114326477	0.7936508059501648	0.8947368264198303	0.5660377144813538	0.5	2944	3019	3019	3044	1500
8.780371173738757	8.780371173738757	0	0	2	0	-0.005573586191080559	0.5804802905897635	3102.0667899650816	3177.0667899650816	3177.0667899650816	3202.0667899650816	0.9056603908538818	0.8253968358039856	0.9210526347160339	0.6415094137191772	0.5	3102	3177	3177	3202	1500
8.800595267465752	8.800595267465752	0	0	2	0	-0.005828594710927379	0.6023835125263659	3191.760483795468	3266.760483795468	3266.760483795468	3291.760483795468	0.9433962106704712	0.8492063283920288	0.9342105388641357	0.6603773832321167	0.5	3191	3266	3266	3291	1500
8.813228516785319	8.813228516785319	0	0	2	0	-0.006067627457812198	0.6197579093018497	3262.9086385910746	3337.9086385910746	3337.9086385910746	3362.9086385910746	0.9433962106704712	0.8650793433189392	0.9605262875556946	0.698113203048706	0.5	3262	3337	3337	3362	1500
8.830606537284151	8.830606537284151	0	0	2	0	-0.006290029259590766	0.6352082969992612	3326.1779762119745	3401.1779762119745	3401.1779762119745	3426.1779762119745	0.9433962106704712	0.8809523582458496	0.9736841917037964	0.7358490824699402	0.5	3326	3401	3401	3426	1500
8.85331512267523	8.853315517414927	0	0	2	0	-0.0064951905283833706	0.6622629711680048	3436.96686693298	3511.96686693298	3511.96686693298	3536.96686693298	0.9622641801834106	0.9047619104385376	0.9868420958518982	0.7924528121948242	0.5	3436	3511	3511	3536	1500
8.866654561315904	8.866654561315904	0	0	2	0	-0.006682548931412833	0.6622629711680048	3436.96686693298	3511.96686693298	3511.96686693298	3536.96686693298	0.9622641801834106	0.9047619104385376	0.9868420958518982	0.7924528121948242	0.5	3436	3511	3511	3536	1500
8.880249396541686	8.880249396541686	0	0	2	0	-0.006851590932319573	0.6762878149747849	3494.398602321744	3569.398602321744	3569.398602321744	3594.398602321744	0.9811320900917053	0.9126983880996704	1.0	0.8113207817077637	0.5	3494	3569	3569	3594	1500
8.89724925640909	8.897249256409093	0	0	2	0	-0.007001853198729073	0.6849730461835861	3529.964624121785	3604.964624121785	3604.964624121785	3629.964624121785	0.9811320900917053	0.9285714030265808	1.0	0.8301886916160583	0.5	3529	3604	3604	3629	1500
8.9133147674095	8.9133147674095	0	0	2	0	-0.007132923872213704	0.6916741579771042	3557.4056769162416	3632.4056769162416	3632.4056769162416	3657.4056769162416	0.9811320900917053	0.9365079402923584	1.0	0.849056601524353	0.5714285969734192	3557	3632	3632	3657	1514
8.933273596058918	8.933273596058918	0	0	2	0	-0.0072444436971680565	0.6983752548694611	3584.846668690443	3659.846668690443	3659.846668690443	3684.846668690443	1.0	0.9444444179534912	1.0	0.849056601524353	0.5714285969734192	3584	3659	3659	3684	1514
8.947281329009616	8.947281329009616	0	0	2	0	-0.007336107005503578	0.6983752548694611	3584.846668690443	3659.846668690443	3659.846668690443	3684.846668690443	1.0	0.9444444179534912	1.0	0.849056601524353	0.5714285969734192	3584	3659	3659	3684	1514
8.963294734369786	8.963294734369786	0	0	2	0	-0.007407662554463561	0.6983752548694611	3584.846668690443	3659.846668690443	3659.846668690443	3684.846668690443	1.0	0.9444444179534912	1.0	0.849056601524353	0.5714285969734192	3584	3659	3659	3684	1514
8.98044104266544	8.980441437405137	0	0	2	0	-0.007458914215262068	0.6983752548694611	3584.846668690443	3659.846668690443	3659.846668690443	3684.846668690443	1.0	0.9444444179534912	1.0	0.849056601524353	0.5714285969734192	3584	3659	3659	3684	1514
8.999942368003978	8.999942368003978	0	0	2	0	-0.007489721510659314	0.6889412999153137	3546.2146231532097	3621.2146231532097	3621.2146231532097	3646.2146231532097	0.9811320900917053	0.9444444179534912	1.0	0.8301886916160583	0.5714285969734192	3546	3621	3621	3646	1514
9.013253385386342	9.013252990646642	0	0	2	0	-0.0075	0.6936582773923874	3565.5306459218264	3640.5306459218264	3640.5306459218264	3665.5306459218264	0.9811320900917053	0.9444444179534912	1.0	0.849056601524353	0.5714285969734192	3565	3640	3640	3665	1514
9.030458115157412	9.030458115157412	0	0	2	0	-0.007489721510659294	0.6936582773923874	3565.5306459218264	3640.5306459218264	3640.5306459218264	3665.5306459218264	1.0	0.9444444179534912	1.0	0.8301886916160583	0.5714285969734192	3565	3640	3640	3665	1514
9.052880909006578	9.052880909006578	0	0	2	0	-0.00745891421526203	0.6869571805000305	3538.089654147625	3613.089654147625	3613.089654147625	3638.089654147625	0.9811320900917053	0.9365079402923584	1.0	0.8301886916160583	0.5714285969734192	3538	3613	3613	3638	1514
9.06621403181207	9.06621403181207	0	0	2	0	-0.007407662554463503	0.6822402030229568	3518.7736313790083	3593.7736313790083	3593.7736313790083	3618.7736313790083	0.9811320900917053	0.9365079402923584	1.0	0.8113207817077637	0.5714285969734192	3518	3593	3593	3618	1514
9.080277423060299	9.080277423060299	0	0	2	0	-0.007336107005503502	0.6802560687065125	3510.6486013531685	3585.6486013531685	3585.6486013531685	3610.6486013531685	0.9811320900917053	0.9285714030265808	1.0	0.8113207817077637	0.5714285969734192	3510	3585	3585	3610	1514
9.097257940682464	9.097257940682464	0	0	2	0	-0.007244443697167961	0.6729323217920893	3480.657857738606	3555.657857738606	3555.657857738606	3580.657857738606	0.9811320900917053	0.9285714030265808	0.9868420958518982	0.7924528121948242	0.5714285969734192	3480	3555	3555	3580	1514
9.11331200423161	9.11331200423161	0	0	2	0	-0.007132923872213591	0.6662312248997324	3453.2168659644044	3528.2168659644044	3528.2168659644044	3553.2168659644044	0.9622641801834106	0.920634925365448	0.9868420958518982	0.7924528121948242	0.5714285969734192	3453	3528	3528	3553	1514
9.132756881793224	9.132756881793224	0	0	2	0	-0.007001853198728941	0.6322251976298423	3313.9621842942042	3388.9621842942042	3388.9621842942042	3413.9621842942042	0.9433962106704712	0.89682537317276	0.9605262875556946	0.7169811129570007	0.5714285969734192	3313	3388	3388	3413	1514
9.147267118380462	9.147267118380462	0	0	2	0	-0.006851590932319425	0.6322251976298423	3313.9621842942042	3388.9621842942042	3388.9621842942042	3413.9621842942042	0.9433962106704712	0.89682537317276	0.9605262875556946	0.7169811129570007	0.5714285969734192	3313	3388	3388	3413	1514
9.163276181603944	9.163275786864247	0	0	2	0	-0.006682548931412667	0.6102599342831789	3224.014430889618	3299.014430889618	3299.014430889618	3324.014430889618	0.9245283007621765	0.8730158805847168	0.9473684430122375	0.6792452931404114	0.5	3224	3299	3299	3324	1500
9.180592622709767	9.180592622709767	0	0	2	0	-0.006495190528383187	0.5367920663218868	2923.1635115881263	2998.1635115881263	2998.1635115881263	3023.1635115881263	0.8867924809455872	0.8015872836112976	0.8684210777282715	0.5283018946647644	0.5	2923	2998	2998	3023	1500
9.199457627653885	9.199457627653885	0	0	2	0	-0.006290029259590567	0.498567563175504	2766.6341712036888	2841.6341712036888	2841.6341712036888	2866.6341712036888	0.849056601524353	0.7698412537574768	0.8289473652839661	0.4528301954269409	0.5	2766	2841	2841	2866	1500
9.213286938260737	9.213286543521036	0	0	2	0	-0.006067627457811982	0.46555658435040215	2631.4542129148967	2706.4542129148967	2706.4542129148967	2731.4542129148967	0.8113207817077637	0.738095223903656	0.7894737124443054	0.3962264060974121	0.5	2631	2706	2706	2731	1500
9.23031679834525	9.230316403605553	0	0	2	0	-0.005828594710927147	0.43167865090072155	2492.7240754384547	2567.7240754384547	2567.7240754384547	2592.7240754384547	0.7735849022865295	0.6984127163887024	0.75	0.3396226465702057	0.5	2492	2567	2567	2592	1500
9.247339947854886	9.247339947854886	0	0	2	0	-0.005573586191080312	0.4103359816912211	2405.3258450255503	2480.3258450255503	2480.3258450255503	2505.3258450255503	0.7735849022865295	0.6666666865348816	0.7105262875556946	0.2830188572406769	0.5	2405	2480	2480	2505	1500
9.266152452419064	9.266152452419064	0	0	2	0	-0.005303300858898952	0.37987363568480315	2280.582538129269	2355.582538129269	2355.582538129269	2380.582538129269	0.7358490824699402	0.6190476417541504	0.6710526347160339	0.24528302252292633	0.5	2280	2355	2355	2380	1500
9.280299133743732	9.280298739004031	0	0	2	0	-0.005018479547691274	0.35480703013489445	2177.9347884023928	2252.9347884023928	2252.9347884023928	2277.9347884023928	0.698113203048706	0.5873016119003296	0.6447368264198303	0.2075471729040146	0.5	2177	2252	2252	2277	1500
9.297409520726795	9.297409520726795	0	0	2	0	-0.004719902932873609	0.3331540473075556	2089.2658237244405	2164.2658237244405	2164.2658237244405	2189.2658237244405	0.6603773832321167	0.5555555820465088	0.6184210777282715	0.18867924809455872	0.5	2089	2164	2164	2189	1500
9.319512575419953	9.319512575419953	0	0	2	0	-0.004408389392193368	0.3017587229209955	1960.7019703614765	2035.7019703614765	2035.7019703614765	2060.7019703614765	0.6037735939025879	0.5158730149269104	0.5789473652839661	0.15094339847564697	0.5	1960	2035	2035	2060	1500
9.333553861245047	9.333553861245047	0	0	2	0	-0.004084792762612514	0.2847566972833493	1891.0786753753152	1966.0786753753152	1966.0786753753152	1991.0786753753152	0.5660377144813538	0.5	0.5526315569877625	0.1320754736661911	0.5	1891	1966	1966	1991	1500
9.347238697122151	9.347238697122151	0	0	2	0	-0.0037499999999998025	0.2778092990532266	1862.629079622963	1937.629079622963	1937.629079622963	1962.629079622963	0.5660377144813538	0.4841269850730896	0.5394737124443054	0.11320754885673523	0.5	1862	1937	1937	1962	1500
9.363224470703404	9.363224470703404	0	0	2	0	-0.003404928748046396	0.25925762027542754	1786.6599550278759	1861.6599550278759	1861.6599550278759	1886.6599550278759	0.5283018946647644	0.460317462682724	0.5131579041481018	0.09433962404727936	0.5	1786	1861	1861	1886	1500
9.38048880616899	9.380489200908691	0	0	2	0	-0.003050524823068289	0.23685983754694462	1694.9410347547382	1769.9410347547382	1769.9410347547382	1794.9410347547382	0.4716981053352356	0.4285714328289032	0.5	0.09433962404727936	0.5	1694	1769	1769	1794	1500
9.399529075539363	9.399529075539363	0	0	2	0	-0.002687759621589533	0.21638609060153824	1611.101041013299	1686.101041013299	1686.101041013299	1711.101041013299	0.43396225571632385	0.3968254029750824	0.46052631735801697	0.07547169923782349	0.5	1611	1686	1686	1711	1500
9.413277464507967	9.413277069768267	0	0	2	0	-0.0023176274578118805	0.19864125685745992	1538.4359468312982	1613.4359468312982	1613.4359468312982	1638.4359468312982	0.3962264060974121	0.3730158805847168	0.44736841320991516	0.056603774428367615	0.5	1538	1613	1613	1638	1500
9.430324693139227	9.430324693139227	0	0	2	0	-0.0019411428382686748	0.1803358669060744	1463.4753749803747	1538.4753749803747	1538.4753749803747	1563.4753749803747	0.3396226465702057	0.3571428656578064	0.43421053886413574	0.056603774428367615	0.5	1463	1538	1538	1563	1500
9.447413369438856	9.447412974699159	0	0	2	0	-0.0015593376811329591	0.15856071398431637	1374.3061237657755	1449.3061237657755	1449.3061237657755	1474.3061237657755	0.30188679695129395	0.3174603283405304	0.3947368562221527	0.03773584961891174	0.5	1374	1449	1449	1474	1500
9.466212847592974	9.466212847592974	0	0	2	0	-0.0011732584878014912	0.14385905850293945	1314.102844569537	1389.102844569537	1389.102844569537	1414.102844569537	0.2830188572406769	0.2857142984867096	0.3552631437778473	0.01886792480945587	0.5	1314	1389	1389	1414	1500
9.480307818017103	9.480307423277406	0	0	2	0	-0.0007839634745071568	0.1243182651498822	1234.0832957887676	1309.0832957887676	1309.0832957887676	1334.0832957887676	0.24528302252292633	0.2460317462682724	0.31578946113586426	0.01886792480945587	0.5	1234	1309	1309	1334	1500
9.49725912490156	9.497258730161864	0	0	2	0	-0.0003925196718218313	0.11352477231744562	1189.88394263994	1264.88394263994	1264.88394263994	1289.88394263994	0.22641509771347046	0.2222222238779068	0.28947368264198303	0.01886792480945587	0.5	1189	1264	1264	1289	1500
9.513321872724077	9.513321872724077	0	0	2	0	2.499161517667739e-16	0.10148996859788895	1140.6014214083552	1215.6014214083552	1215.6014214083552	1240.6014214083552	0.2075471729040146	0.1984127014875412	0.2631579041481018	0.0	0.5	1140	1215	1215	1240	1500
9.533152016231696	9.533152016231696	0	0	2	0	0.00039251967182233054	0.08808775246143341	1085.7193463295698	1160.7193463295698	1160.7193463295698	1185.7193463295698	0.16981132328510284	0.1825396865606308	0.25	0.0	0.4285714328289032	1085	1160	1160	1185	1485
9.547351987415698	9.547352382155395	0	0	2	0	0.0007839634745076539	0.08051969731169223	1054.7281604913796	1129.7281604913796	1129.7281604913796	1154.7281604913796	0.15094339847564697	0.1666666716337204	0.2368421107530594	0.01886792480945587	0.5	1054	1129	1129	1154	1500
9.563282497439126	9.563282892178826	0	0	2	0	0.0011732584878019847	0.07450525112757173	1030.099003367406	1105.099003367406	1105.099003367406	1130.099003367406	0.15094339847564697	0.1428571492433548	0.22368420660495758	0.01886792480945587	0.5	1030	1105	1105	1130	1500
9.580716570975184	9.580716965714881	0	0	2	0	0.001559337681133448	0.06166556398009709	977.5204844984976	1052.5204844984976	1052.5204844984976	1077.5204844984976	0.1320754736661911	0.1111111119389534	0.18421052396297455	0.01886792480945587	0.5	977	1052	1052	1077	1500
9.59952315444388	9.59952315444388	0	0	2	0	0.0019411428382691577	0.05763524473212889	961.0163271780677	1036.0163271780677	1036.0163271780677	1061.0163271780677	0.1320754736661911	0.095238097012043	0.17105263471603394	0.01886792480945587	0.5	961	1036	1036	1061	1500
9.61341088652615	9.61341128126585	0	0	2	0	0.0023176274578123562	0.054349711889913443	947.5620701891955	1022.5620701891955	1022.5620701891955	1047.5620701891955	0.1320754736661911	0.0793650820851326	0.15789473056793213	0.03773584961891174	0.4285714328289032	947	1022	1022	1047	1485
9.630278903334169	9.630278903334169	0	0	2	0	0.0026877596215899996	0.047524472789204464	919.6127160717923	994.6127160717923	994.6127160717923	1019.6127160717923	0.11320754885673523	0.0714285746216774	0.14473684132099152	0.03773584961891174	0.5	919	994	994	1019	1500
9.647279157941274	9.647279157941274	0	0	2	0	0.0030505248230687457	0.040823364720976696	892.1716785323996	967.1716785323996	967.1716785323996	992.1716785323996	0.09433962404727936	0.0634920671582222	0.14473684132099152	0.03773584961891174	0.4285714328289032	892	967	967	992	1485
9.666190347430145	9.666190347430145	0	0	2	0	0.0034049287480468413	0.03871510589130911	883.5383586249109	958.5383586249109	958.5383586249109	983.5383586249109	0.09433962404727936	0.0555555559694767	0.1315789520740509	0.03773584961891174	0.4285714328289032	883	958	958	983	1485
9.680391108093545	9.680391108093545	0	0	2	0	0.0037500000000002353	0.035181310948986994	869.0674683361017	944.0674683361017	944.0674683361017	969.0674683361017	0.09433962404727936	0.0396825410425663	0.1184210553765297	0.056603774428367615	0.5	869	944	944	969	1500
9.69738149420818	9.69738149420818	0	0	2	0	0.004084792762612933	0.03301098742896863	860.1799935216266	935.1799935216266	935.1799935216266	960.1799935216266	0.09433962404727936	0.0317460335791111	0.10526315867900848	0.056603774428367615	0.4285714328289032	860	935	935	960	1485
9.71332108324468	9.71332147798438	0	0	2	0	0.004408389392193772	0.03084066344328898	851.2925168002683	926.2925168002683	926.2925168002683	951.2925168002683	0.09433962404727936	0.02380952425301075	0.09210526198148727	0.056603774428367615	0.4285714328289032	851	926	926	951	1485
9.73287333000436	9.732872935264663	0	0	2	0	0.0047199029328739974	0.024325751958927277	824.6139542718072	899.6139542718072	899.6139542718072	924.6139542718072	0.07547169923782349	0.01587301678955555	0.07894736528396606	0.07547169923782349	0.4285714328289032	824	899	899	924	1485
9.747468830366536	9.747468830366536	0	0	2	0	0.005018479547691645	0.024325751958927277	824.6139542718072	899.6139542718072	899.6139542718072	924.6139542718072	0.07547169923782349	0.007936508394777775	0.07894736528396606	0.07547169923782349	0.4285714328289032	824	899	899	924	1485
9.763603815553928	9.763603815553928	0	0	2	0	0.005303300858899306	0.020109235696575967	807.3473201774785	882.3473201774785	882.3473201774785	907.3473201774785	0.07547169923782349	0.0	0.06578947603702545	0.07547169923782349	0.4285714328289032	807	882	882	907	1485
9.780460384910679	9.78046077965038	0	0	2	0	0.005573586191080647	0.020109235696575967	807.3473201774785	882.3473201774785	882.3473201774785	907.3473201774785	0.07547169923782349	0.0	0.06578947603702545	0.07547169923782349	0.4285714328289032	807	882	882	907	1485
9.799493154226774	9.799493154226774	0	0	2	0	0.005828594710927462	0.02041956341835599	808.6181121981678	883.6181121981678	883.6181121981678	908.6181121981678	0.07547169923782349	0.0	0.06578947603702545	0.09433962404727936	0.4285714328289032	808	883	883	908	1485
9.813297596232605	9.813297596232605	0	0	2	0	0.006067627457812276	0.01539225445906775	788.0312820098825	863.0312820098825	863.0312820098825	888.0312820098825	0.056603774428367615	0.0	0.05263157933950424	0.09433962404727936	0.4285714328289032	788	863	863	888	1485
9.830334166891998	9.830334166891998	0	0	2	0	0.006290029259590839	0.01539225445906775	788.0312820098825	863.0312820098825	863.0312820098825	888.0312820098825	0.056603774428367615	0.0	0.05263157933950424	0.09433962404727936	0.4285714328289032	788	863	863	888	1485
9.84749310685801	9.84749310685801	0	0	2	0	0.0064951905283834365	0.01539225445906775	788.0312820098825	863.0312820098825	863.0312820098825	888.0312820098825	0.056603774428367615	0.0	0.05263157933950424	0.09433962404727936	0.4285714328289032	788	863	863	888	1485
9.866091267765754	9.866090873026053	0	0	2	0	0.006682548931412893	0.015268123321153793	787.5229650001248	862.5229650001248	862.5229650001248	887.5229650001248	0.056603774428367615	0.0	0.03947368264198303	0.11320754885673523	0.4285714328289032	787	862	862	887	1485
9.880244659665298	9.880244659665298	0	0	2	0	0.006851590932319628	0.01564051662946292	789.0479155976507	864.0479155976507	864.0479155976507	889.0479155976507	0.056603774428367615	0.0	0.05263157933950424	0.11320754885673523	0.4285714328289032	789	864	864	889	1485
9.897264256517644	9.897263861777947	0	0	2	0	0.0070018531987291206	0.015268123321153793	787.5229650001248	862.5229650001248	862.5229650001248	887.5229650001248	0.056603774428367615	0.0	0.03947368264198303	0.11320754885673523	0.4285714328289032	787	862	862	887	1485
9.913270951302938	9.913270951302938	0	0	2	0	0.007132923872213745	0.015268123321153793	787.5229650001248	862.5229650001248	862.5229650001248	887.5229650001248	0.056603774428367615	0.0	0.03947368264198303	0.11320754885673523	0.4285714328289032	787	862	862	887	1485
9.932821619103823	9.93282201384352	0	0	2	0	0.007244443697168091	0.015268123321153793	787.5229650001248	862.5229650001248	862.5229650001248	887.5229650001248	0.056603774428367615	0.0	0.03947368264198303	0.11320754885673523	0.4285714328289032	787	862	862	887	1485
9.947345671580518	9.947345671580518	0	0	2	0	0.007336107005503606	0.015268123321153793	787.5229650001248	862.5229650001248	862.5229650001248	887.5229650001248	0.056603774428367615	0.0	0.03947368264198303	0.11320754885673523	0.4285714328289032	787	862	862	887	1485
9.963604210293628	9.963604210293628	0	0	2	0	0.007407662554463582	0.015268123321153793	787.5229650001248	862.5229650001248	862.5229650001248	887.5229650001248	0.056603774428367615	0.0	0.03947368264198303	0.11320754885673523	0.4285714328289032	787	862	862	887	1485
9.980374726396047	9.980374726396047	0	0	2	0	0.007458914215262083	0.015268123321153793	787.5229650001248	862.5229650001248	862.5229650001248	887.5229650001248	0.056603774428367615	0.0	0.03947368264198303	0.11320754885673523	0.4285714328289032	787	862	862	887	1485
9.999421706341295	9.999421311601598	0	0	2	0	0.00748972151065932	0.01073733873780014	768.9694021312915	843.9694021312915	843.9694021312915	868.9694021312915	0.03773584961891174	0.0	0.03947368264198303	0.1320754736661911	0.4285714328289032	768	843	843	868	1485
10.01324746429086	10.01324746429086	0	0	2	0	0.0075	0.01073733873780014	768.9694021312915	843.9694021312915	843.9694021312915	868.9694021312915	0.03773584961891174	0.0	0.03947368264198303	0.1320754736661911	0.4285714328289032	768	843	843	868	1485
10.030296666620615	10.030296666620615	0	0	2	0	0.007489721510659287	0.015454319940164107	788.285440154972	863.285440154972	863.285440154972	888.285440154972	0.056603774428367615	0.0	0.03947368264198303	0.1320754736661911	0.4285714328289032	788	863	863	888	1485
10.053026567955424	10.053026567955424	0	0	2	0	0.007458914215262016	0.015268123321153793	787.5229650001248	862.5229650001248	862.5229650001248	887.5229650001248	0.056603774428367615	0.0	0.03947368264198303	0.11320754885673523	0.4285714328289032	787	862	862	887	1485
10.066111794230089	10.066111794230089	0	0	2	0	0.007407662554463482	0.015454319940164107	788.285440154972	863.285440154972	863.285440154972	888.285440154972	0.056603774428367615	0.0	0.03947368264198303	0.1320754736661911	0.4285714328289032	788	863	863	888	1485
10.080292028429152	10.080292028429152	0	0	2	0	0.007336107005503474	0.015454319940164107	788.285440154972	863.285440154972	863.285440154972	888.285440154972	0.056603774428367615	0.0	0.03947368264198303	0.1320754736661911	0.4285714328289032	788	863	863	888	1485
10.097331757006135	10.097331757006135	0	0	2	0	0.007244443697167927	0.015454319940164107	788.285440154972	863.285440154972	863.285440154972	888.285440154972	0.056603774428367615	0.0	0.03947368264198303	0.1320754736661911	0.4285714328289032	788	863	863	888	1485
10.113321477984378	10.113321872724079	0	0	2	0	0.00713292387221355	0.010551142118789825	768.2069269764444	843.2069269764444	843.2069269764444	868.2069269764444	0.03773584961891174	0.0	0.03947368264198303	0.11320754885673523	0.4285714328289032	768	843	843	868	1485
10.132823987542015	10.132823987542015	0	0	2	0	0.007001853198728894	0.010551142118789825	768.2069269764444	843.2069269764444	843.2069269764444	868.2069269764444	0.03773584961891174	0.0	0.03947368264198303	0.11320754885673523	0.4285714328289032	768	843	843	868	1485
10.147285671146303	10.147286065886004	0	0	2	0	0.00685159093231937	0.010551142118789825	768.2069269764444	843.2069269764444	843.2069269764444	868.2069269764444	0.03773584961891174	0.0	0.03947368264198303	0.11320754885673523	0.4285714328289032	768	843	843	868	1485
10.163366182255267	10.163366182255267	0	0	2	0	0.006682548931412607	0.010551142118789825	768.2069269764444	843.2069269764444	843.2069269764444	868.2069269764444	0.03773584961891174	0.0	0.03947368264198303	0.11320754885673523	0.4285714328289032	768	843	843	868	1485
10.180335252426168	10.180335252426168	0	0	2	0	0.00649519052838312	0.01073733873780014	768.9694021312915	843.9694021312915	843.9694021312915	868.9694021312915	0.03773584961891174	0.0	0.03947368264198303	0.1320754736661911	0.4285714328289032	768	843	843	868	1485
10.199502233239844	10.199501838500147	0	0	2	0	0.006290029259590495	0.010551142118789825	768.2069269764444	843.2069269764444	843.2069269764444	868.2069269764444	0.03773584961891174	0.0	0.03947368264198303	0.11320754885673523	0.4285714328289032	768	843	843	868	1485
10.213391544280913	10.213391149541213	0	0	2	0	0.006067627457811904	0.010551142118789825	768.2069269764444	843.2069269764444	843.2069269764444	868.2069269764444	0.03773584961891174	0.0	0.03947368264198303	0.11320754885673523	0.4285714328289032	768	843	843	868	1485
10.230294298182422	10.230293903442721	0	0	2	0	0.005828594710927064	0.010551142118789825	768.2069269764444	843.2069269764444	843.2069269764444	868.2069269764444	0.03773584961891174	0.0	0.03947368264198303	0.11320754885673523	0.4285714328289032	768	843	843	868	1485
10.247416922096146	10.247416922096146	0	0	2	0	0.005573586191080225	0.010551142118789825	768.2069269764444	843.2069269764444	843.2069269764444	868.2069269764444	0.03773584961891174	0.0	0.03947368264198303	0.11320754885673523	0.4285714328289032	768	843	843	868	1485
10.266049820097383	10.266049820097383	0	0	2	0	0.0053033008588988595	0.012535269217484268	776.3319274455981	851.3319274455981	851.3319274455981	876.3319274455981	0.03773584961891174	0.007936508394777775	0.03947368264198303	0.11320754885673523	0.4285714328289032	776	851	851	876	1485
10.280218606845182	10.280218212105481	0	0	2	0	0.005018479547691176	0.017624643728157363	797.1729160668044	872.1729160668044	872.1729160668044	897.1729160668044	0.056603774428367615	0.007936508394777775	0.05263157933950424	0.11320754885673523	0.4285714328289032	797	872	872	897	1485
10.297479784393175	10.297480179132876	0	0	2	0	0.0047199029328735065	0.019608770826851807	805.2979165359582	880.2979165359582	880.2979165359582	905.2979165359582	0.056603774428367615	0.01587301678955555	0.05263157933950424	0.11320754885673523	0.4285714328289032	805	880	880	905	1485
10.319380337620863	10.319379942881167	0	0	2	0	0.00440838939219326	0.021965291001024734	814.9478666491963	889.9478666491963	889.9478666491963	914.9478666491963	0.056603774428367615	0.02380952425301075	0.06578947603702545	0.11320754885673523	0.4285714328289032	814	889	889	914	1485
10.33276082919021	10.332760434450513	0	0	2	0	0.004084792762612402	0.021965291001024734	814.9478666491963	889.9478666491963	889.9478666491963	914.9478666491963	0.056603774428367615	0.02380952425301075	0.06578947603702545	0.11320754885673523	0.4285714328289032	814	889	889	914	1485
10.347316460842809	10.347316460842809	0	0	2	0	0.003749999999999688	0.02593354519841362	831.1978675875038	906.1978675875038	906.1978675875038	931.1978675875038	0.056603774428367615	0.0396825410425663	0.06578947603702545	0.11320754885673523	0.4285714328289032	831	906	906	931	1485
10.36354539407851	10.36354539407851	0	0	2	0	0.003404928748046278	0.028290065161721056	840.8478168372477	915.8478168372477	915.8478168372477	940.8478168372477	0.056603774428367615	0.0476190485060215	0.07894736528396606	0.11320754885673523	0.4285714328289032	840	915	915	940	1485
10.380448937459416	10.380449332199113	0	0	2	0	0.0030505248230681685	0.033007046364085024	860.1638548609282	935.1638548609282	935.1638548609282	960.1638548609282	0.07547169923782349	0.0476190485060215	0.07894736528396606	0.11320754885673523	0.4285714328289032	860	935	935	960	1485
10.400170527549868	10.400170922289568	0	0	2	0	0.00268775962158941	0.037347694335444326	877.9388083036445	952.9388083036445	952.9388083036445	977.9388083036445	0.07547169923782349	0.0634920671582222	0.09210526198148727	0.11320754885673523	0.4285714328289032	877	952	952	977	1485
10.413394702198502	10.413394702198502	0	0	2	0	0.0023176274578117547	0.044048802403672094	905.3798458430372	980.3798458430372	980.3798458430372	1005.3798458430372	0.09433962404727936	0.0714285746216774	0.09210526198148727	0.11320754885673523	0.4285714328289032	905	980	980	1005	1485
10.430381535655851	10.430381535655851	0	0	2	0	0.0019411428382685471	0.046032929269535894	913.5048453587494	988.5048453587494	988.5048453587494	1013.5048453587494	0.09433962404727936	0.0793650820851326	0.09210526198148727	0.11320754885673523	0.4285714328289032	913	988	988	1013	1485
10.447395211412712	10.447395606152412	0	0	2	0	0.0015593376811328297	0.04590879823705468	912.9965287807389	987.9965287807389	987.9965287807389	1012.9965287807389	0.09433962404727936	0.0793650820851326	0.10526315867900848	0.09433962404727936	0.4285714328289032	912	987	987	1012	1485
10.466162320911533	10.46616271565123	0	0	2	0	0.0011732584878013604	0.05260990630528245	940.4375663201316	1015.4375663201316	1015.4375663201316	1040.4375663201317	0.11320754885673523	0.0873015895485878	0.10526315867900848	0.09433962404727936	0.4285714328289032	940	1015	1015	1040	1485
10.48036742371162	10.48036742371162	0	0	2	0	0.0007839634745070253	0.05931101437351022	967.8786038595243	1042.8786038595244	1042.8786038595244	1067.8786038595244	0.1320754736661911	0.095238097012043	0.10526315867900848	0.09433962404727936	0.5	967	1042	1042	1067	1500
10.49743359984842	10.49743359984842	0	0	2	0	0.00039251967182169927	0.06160546899629829	977.2743955398415	1052.2743955398414	1052.2743955398414	1077.2743955398414	0.1320754736661911	0.1031746044754982	0.1184210553765297	0.09433962404727936	0.5	977	1052	1052	1077	1500
10.519562312622	10.519562312622	0	0	2	0	-3.8222442962243216e-16	0.076681486174627	1039.0106858850977	1114.0106858850977	1114.0106858850977	1139.0106858850977	0.16981132328510284	0.1269841343164444	0.1315789520740509	0.07547169923782349	0.5	1039	1114	1114	1139	1500
10.532807803214364	10.532807803214364	0	0	2	0	-0.00039251967182246265	0.08759911003954479	1083.718355611936	1158.718355611936	1158.718355611936	1183.718355611936	0.18867924809455872	0.15079365670681	0.14473684132099152	0.07547169923782349	0.5	1083	1158	1158	1183	1500
10.54747317250322	10.547475540941413	0	0	2	0	-0.0007839634745077855	0.08759911003954479	1083.718355611936	1158.718355611936	1158.718355611936	1183.718355611936	0.24528302252292633	0.1984127014875412	0.18421052396297455	0.07547169923782349	0.5	1083	1158	1158	1183	1500
10.563565525803146	10.563565920542846	0	0	2	0	-0.0011732584878021155	0.11439960131786076	1193.4663673966397	1268.4663673966397	1268.4663673966397	1293.4663673966397	0.2830188572406769	0.230158731341362	0.22368420660495758	0.07547169923782349	0.5	1193	1268	1268	1293	1500
10.580347094617132	10.580347094617132	0	0	2	0	-0.0015593376811335773	0.1603123384759999	1381.4790260592194	1456.4790260592194	1456.4790260592194	1481.4790260592194	0.35849055647850037	0.261904776096344	0.2763157784938812	0.07547169923782349	0.5	1381	1456	1456	1481	1500
10.599546444086108	10.599546444086108	0	0	2	0	-0.0019411428382692857	0.17991716777230682	1461.7608020275966	1536.7608020275966	1536.7608020275966	1561.7608020275966	0.3962264060974121	0.2936508059501648	0.31578946113586426	0.09433962404727936	0.5	1461	1536	1536	1561	1500
10.613405360170368	10.613405360170368	0	0	2	0	-0.0023176274578124816	0.18847630103604263	1496.8104527425944	1571.8104527425944	1571.8104527425944	1596.8104527425944	0.3962264060974121	0.3174603283405304	0.3552631437778473	0.11320754885673523	0.5	1496	1571	1571	1596	1500
10.63038153565585	10.63038153565585	0	0	2	0	-0.002687759621590123	0.206591557942575	1570.9924297748446	1645.9924297748446	1645.9924297748446	1670.9924297748446	0.43396225571632385	0.3492063581943512	0.3815789520740509	0.11320754885673523	0.5	1570	1645	1645	1670	1500
10.647263368353322	10.647262973613625	0	0	2	0	-0.0030505248230688667	0.22905140225114273	1662.9654922184295	1737.9654922184295	1737.9654922184295	1762.9654922184295	0.4716981053352356	0.380952388048172	0.42105263471603394	0.15094339847564697	0.5	1662	1737	1737	1762	1500
10.666174557842194	10.666174557842194	0	0	2	0	-0.003404928748046959	0.25008374650416065	1749.092941934538	1824.092941934538	1824.092941934538	1849.092941934538	0.5094339847564697	0.4126984179019928	0.46052631735801697	0.16981132328510284	0.5	1749	1824	1824	1849	1500
10.680417160913663	10.680417160913663	0	0	2	0	-0.0037500000000003494	0.26677149161696434	1817.429258171469	1892.429258171469	1892.429258171469	1917.429258171469	0.5283018946647644	0.4444444477558136	0.5	0.18867924809455872	0.5	1817	1892	1892	1917	1500
10.697442284121792	10.697442678861492	0	0	2	0	-0.004084792762613043	0.2958102887302134	1936.3431323502239	2011.3431323502239	2011.3431323502239	2036.3431323502239	0.5849056839942932	0.4761904776096344	0.5394737124443054	0.22641509771347046	0.5	1936	2011	2011	2036	1500
10.719530733446096	10.719531128185796	0	0	2	0	-0.004408389392193879	0.3236057936346164	2050.165724933754	2125.165724933754	2125.165724933754	2150.165724933754	0.6037735939025879	0.5158730149269104	0.5789473652839661	0.30188679695129395	0.5	2050	2125	2125	2150	1500
10.732805040036475	10.732805040036475	0	0	2	0	-0.0047199029328741	0.34867238484567187	2152.8134159430265	2227.8134159430265	2227.8134159430265	2252.8134159430265	0.6415094137191772	0.5476190447807312	0.6052631735801697	0.3396226465702057	0.5	2152	2227	2227	2252	1500
10.747372513880034	10.747372908619734	0	0	2	0	-0.005018479547691743	0.3695185325499679	2238.1783907921185	2313.1783907921185	2313.1783907921185	2338.1783907921185	0.6603773832321167	0.579365074634552	0.6315789222717285	0.37735849618911743	0.5	2238	2313	2313	2338	1500
10.76327736582304	10.76327736582304	0	0	2	0	-0.0053033008588994	0.3857737961627521	2304.74369528647	2379.74369528647	2379.74369528647	2404.74369528647	0.6792452931404114	0.60317462682724	0.6578947305679321	0.3962264060974121	0.5	2304	2379	2379	2404	1500
10.78041854250261	10.78041854250261	0	0	2	0	-0.005573586191080736	0.41344910609982577	2418.074089478787	2493.074089478787	2493.074089478787	2518.074089478787	0.7169811129570007	0.6269841194152832	0.6842105388641357	0.4528301954269409	0.5714285969734192	2418	2493	2493	2518	1514
10.79951052277352	10.79951052277352	0	0	2	0	-0.0058285947109275454	0.4432346611704525	2540.0459374930033	2615.0459374930033	2615.0459374930033	2640.0459374930033	0.7735849022865295	0.6507936716079712	0.7105262875556946	0.49056604504585266	0.5	2540	2615	2615	2640	1500
10.813443649921151	10.813443649921151	0	0	2	0	-0.006067627457812354	0.47872628679253015	2685.384144415411	2760.384144415411	2760.384144415411	2785.384144415411	0.7924528121948242	0.6904761791229248	0.7631579041481018	0.5660377144813538	0.5	2685	2760	2760	2785	1500
10.830439562391568	10.830439562391568	0	0	2	0	-0.006290029259590911	0.49858137465044194	2766.6907291935595	2841.6907291935595	2841.6907291935595	2866.6907291935595	0.8113207817077637	0.7142857313156128	0.7763158082962036	0.6037735939025879	0.5714285969734192	2766	2841	2841	2866	1514
10.847386527139339	10.847386132399642	0	0	2	0	-0.006495190528383502	0.5245809107057031	2873.1588293398545	2948.1588293398545	2948.1588293398545	2973.1588293398545	0.8301886916160583	0.738095223903656	0.8026315569877625	0.6603773832321167	0.5714285969734192	2873	2948	2948	2973	1514
10.866187189512555	10.866187189512555	0	0	2	0	-0.006682548931412953	0.543504993437744	2950.652948127562	3025.652948127562	3025.652948127562	3050.652948127562	0.849056601524353	0.761904776096344	0.8289473652839661	0.6792452931404114	0.5714285969734192	2950	3025	3025	3050	1514
10.88034413406939	10.880343739329692	0	0	2	0	-0.006851590932319682	0.5643530883553485	3036.025896815152	3111.025896815152	3111.025896815152	3136.025896815152	0.8679245114326477	0.7857142686843872	0.8421052694320679	0.7169811129570007	0.5714285969734192	3036	3111	3111	3136	1514
10.897422941876552	10.897422941876552	0	0	2	0	-0.007001853198729167	0.5906649545915315	3143.7729890523215	3218.7729890523215	3218.7729890523215	3243.7729890523215	0.9056603908538818	0.8015872836112976	0.8684210777282715	0.7547169923782349	0.5714285969734192	3143	3218	3218	3243	1514
10.919533496623988	10.919533891363688	0	0	2	0	-0.007132923872213786	0.6251655023733695	3285.052732218948	3360.052732218948	3360.052732218948	3385.052732218948	0.9245283007621765	0.8333333134651184	0.8947368264198303	0.8301886916160583	0.5714285969734192	3285	3360	3360	3385	1514
10.932817671706832	10.932818066446533	0	0	2	0	-0.007244443697168125	0.645146657380737	3366.8755619741178	3441.8755619741178	3441.8755619741178	3466.8755619741178	0.9433962106704712	0.8492063283920288	0.9078947305679321	0.8679245114326477	0.5714285969734192	3366	3441	3441	3466	1514
10.947371724400636	10.947372119140336	0	0	2	0	-0.007336107005503633	0.645146657380737	3366.8755619741178	3441.8755619741178	3441.8755619741178	3466.8755619741178	0.9433962106704712	0.8650793433189392	0.9210526347160339	0.8867924809455872	0.5714285969734192	3366	3441	3441	3466	1514
10.963293944890388	10.963293944890388	0	0	2	0	-0.007407662554463602	0.6563145262526779	3412.6079850047163	3487.6079850047163	3487.6079850047163	3512.6079850047163	0.9433962106704712	0.8650793433189392	0.9210526347160339	0.8867924809455872	0.5714285969734192	3412	3487	3487	3512	1514
10.980373542176949	10.98037393691665	0	0	2	0	-0.007458914215262096	0.6700290433263412	3468.768932421367	3543.768932421367	3543.768932421367	3568.768932421367	0.9433962106704712	0.8730158805847168	0.9342105388641357	0.9245283007621765	0.5714285969734192	3468	3543	3543	3568	1514
10.999523943923279	10.999523943923279	0	0	2	0	-0.007489721510659327	0.6842400844189473	3526.9631456955894	3601.9631456955894	3601.9631456955894	3626.9631456955894	0.9622641801834106	0.8809523582458496	0.9473684430122375	0.9433962106704712	0.5714285969734192	3526	3601	3601	3626	1514
11.013386017925129	11.013386412664829	0	0	2	0	-0.0075	0.6887088141440163	3545.262593919747	3620.262593919747	3620.262593919747	3645.262593919747	0.9622641801834106	0.8809523582458496	0.9473684430122375	0.9622641801834106	0.5714285969734192	3545	3620	3620	3645	1514
11.030369298725187	11.030369298725187	0	0	2	0	-0.00748972151065928	0.6906929484604607	3553.3876239455867	3628.3876239455867	3628.3876239455867	3653.3876239455867	0.9622641801834106	0.8888888955116272	0.9473684430122375	0.9622641801834106	0.5714285969734192	3553	3628	3628	3653	1514
11.047256263038744	11.047256263038744	0	0	2	0	-0.007458914215262003	0.6983890599481457	3584.9032004876567	3659.9032004876567	3659.9032004876567	3684.9032004876567	0.9622641801834106	0.8888888955116272	0.9605262875556946	0.9811320900917053	0.5714285969734192	3584	3659	3659	3684	1514
11.066669956164155	11.066669956164155	0	0	2	0	-0.007407662554463461	0.6983890599481457	3584.9032004876567	3659.9032004876567	3659.9032004876567	3684.9032004876567	0.9622641801834106	0.8888888955116272	0.9605262875556946	0.9811320900917053	0.5714285969734192	3584	3659	3659	3684	1514
11.080419529351857	11.080419529351857	0	0	2	0	-0.007336107005503446	0.6983890599481457	3584.9032004876567	3659.9032004876567	3659.9032004876567	3684.9032004876567	0.9622641801834106	0.8888888955116272	0.9605262875556946	0.9811320900917053	0.5714285969734192	3584	3659	3659	3684	1514
11.09736925727752	11.09736925727752	0	0	2	0	-0.007244443697167893	0.6983890599481457	3584.9032004876567	3659.9032004876567	3659.9032004876567	3684.9032004876567	0.9622641801834106	0.8888888955116272	0.9605262875556946	0.9811320900917053	0.5714285969734192	3584	3659	3659	3684	1514
11.120034026562035	11.120034026562035	0	0	2	0	-0.007132923872213509	0.6938582790836083	3566.349652847376	3641.349652847376	3641.349652847376	3666.349652847376	0.9622641801834106	0.8888888955116272	0.9605262875556946	0.9622641801834106	0.5714285969734192	3566	3641	3641	3666	1514
11.132800303160089	11.132800303160089	0	0	2	0	-0.0070018531987288465	0.6906929484604607	3553.3876239455867	3628.3876239455867	3628.3876239455867	3653.3876239455867	0.9622641801834106	0.8888888955116272	0.9473684430122375	0.9622641801834106	0.5714285969734192	3553	3628	3628	3653	1514
11.147340934704133	11.14734132944383	0	0	2	0	-0.0068515909323193175	0.6906929484604607	3553.3876239455867	3628.3876239455867	3628.3876239455867	3653.3876239455867	0.9622641801834106	0.8888888955116272	0.9473684430122375	0.9622641801834106	0.5714285969734192	3553	3628	3628	3653	1514
11.163255260399911	11.163255260399911	0	0	2	0	-0.006682548931412546	0.6795230920407125	3507.6470619067177	3582.6470619067177	3582.6470619067177	3607.6470619067177	0.9433962106704712	0.8809523582458496	0.9473684430122375	0.9433962106704712	0.5714285969734192	3507	3582	3582	3607	1514
11.180349068315625	11.180349068315625	0	0	2	0	-0.006495190528383055	0.6775389726254293	3499.522092901133	3574.522092901133	3574.522092901133	3599.522092901133	0.9433962106704712	0.8730158805847168	0.9473684430122375	0.9433962106704712	0.5714285969734192	3499	3574	3574	3599	1514
11.199988157809035	11.199988157809035	0	0	2	0	-0.006290029259590423	0.6656223932556742	3450.723700381986	3525.723700381986	3525.723700381986	3550.723700381986	0.9433962106704712	0.8730158805847168	0.9342105388641357	0.9056603908538818	0.5714285969734192	3450	3525	3525	3550	1514
11.213346149215553	11.213346149215553	0	0	2	0	-0.0060676274578118266	0.6499858085794861	3386.6918861329955	3461.6918861329955	3461.6918861329955	3486.6918861329955	0.9433962106704712	0.8571428656578064	0.9210526347160339	0.8679245114326477	0.5714285969734192	3386	3461	3461	3486	1514
11.230333377412599	11.230332982672902	0	0	2	0	-0.005828594710926981	0.5926490889079759	3151.8980190781613	3226.8980190781613	3226.8980190781613	3251.8980190781613	0.9056603908538818	0.8095238208770752	0.8684210777282715	0.7547169923782349	0.5714285969734192	3151	3226	3226	3251	1514
11.247368763852897	11.247369158592594	0	0	2	0	-0.005573586191080136	0.5588913364400634	3013.6600227220597	3088.6600227220597	3088.6600227220597	3113.6600227220597	0.8867924809455872	0.7857142686843872	0.8289473652839661	0.6792452931404114	0.5714285969734192	3013	3088	3088	3113	1514
11.266683772053614	11.266683772053614	0	0	2	0	-0.005303300858898766	0.5266251225013363	2881.5298766429723	2956.5298766429723	2956.5298766429723	2981.5298766429723	0.8679245114326477	0.7539682388305664	0.8026315569877625	0.6037735939025879	0.5714285969734192	2881	2956	2956	2981	1514
11.280343739329691	11.280343739329691	0	0	2	0	-0.005018479547691077	0.49559827861417727	2754.474950925056	2829.474950925056	2829.474950925056	2854.474950925056	0.849056601524353	0.7301587462425232	0.7631579041481018	0.5283018946647644	0.5714285969734192	2754	2829	2829	2854	1514
11.297489652885645	11.297489652885645	0	0	2	0	-0.004719902932873403	0.46556643956704313	2631.494570027042	2706.494570027042	2706.494570027042	2731.494570027042	0.8301886916160583	0.6984127163887024	0.7368420958518982	0.4528301954269409	0.5714285969734192	2631	2706	2706	2731	1514
11.320095605955043	11.320095605955043	0	0	2	0	-0.004408389392193153	0.433794776941423	2501.389611575127	2576.389611575127	2576.389611575127	2601.389611575127	0.7924528121948242	0.6746031641960144	0.7105262875556946	0.37735849618911743	0.5714285969734192	2501	2576	2576	2601	1514
11.332801092639485	11.332801092639485	0	0	2	0	-0.004084792762612291	0.377332888194013	2270.1781771544834	2345.1781771544834	2345.1781771544834	2370.1781771544834	0.7358490824699402	0.60317462682724	0.6447368264198303	0.2641509473323822	0.5714285969734192	2270	2345	2345	2370	1514
11.34740211935744	11.347402119357444	0	0	2	0	-0.0037499999999995736	0.377332888194013	2270.1781771544834	2345.1781771544834	2345.1781771544834	2370.1781771544834	0.698113203048706	0.579365074634552	0.6315789222717285	0.22641509771347046	0.5714285969734192	2270	2345	2345	2370	1514
11.363244207688343	11.363244602428043	0	0	2	0	-0.00340492874804616	0.35511932027079496	2179.213616508905	2254.213616508905	2254.213616508905	2279.213616508905	0.698113203048706	0.579365074634552	0.6315789222717285	0.22641509771347046	0.5714285969734192	2179	2254	2254	2279	1514
11.380393673901587	11.380393673901587	0	0	2	0	-0.0030505248230680475	0.3226088078243079	2046.0830680405409	2121.0830680405406	2121.0830680405406	2146.0830680405406	0.6603773832321167	0.5317460298538208	0.5789473652839661	0.16981132328510284	0.5714285969734192	2046	2121	2121	2146	1514
11.40002526334072	11.400024868601022	0	0	2	0	-0.002687759621589286	0.30623137475894957	1979.0174796378985	2054.0174796378988	2054.0174796378988	2079.0174796378988	0.6415094137191772	0.5	0.5526315569877625	0.15094339847564697	0.5714285969734192	1979	2054	2054	2079	1514
11.413411676005548	11.413411676005548	0	0	2	0	-0.0023176274578116285	0.2853852434318731	1893.6525718535204	1968.6525718535204	1968.6525718535204	1993.6525718535204	0.6037735939025879	0.4682539701461792	0.5263158082962036	0.1320754736661911	0.5714285969734192	1893	1968	1968	1993	1514
11.430427720200605	11.430427720200605	0	0	2	0	-0.0019411428382684192	0.24865229800343513	1743.2311603240669	1818.2311603240669	1818.2311603240669	1843.2311603240669	0.5094339847564697	0.4285714328289032	0.5	0.11320754885673523	0.5714285969734192	1743	1818	1818	1843	1514
11.453400781189863	11.45340117592956	0	0	2	0	-0.0015593376811327004	0.20231298000349218	1553.4716531143004	1628.4716531143004	1628.4716531143004	1653.4716531143004	0.4528301954269409	0.3333333432674408	0.40789473056793213	0.056603774428367615	0.5	1553	1628	1628	1653	1500
11.466150873460268	11.466151268199965	0	0	2	0	-0.0011732584878012297	0.20231298000349218	1553.4716531143004	1628.4716531143004	1628.4716531143004	1653.4716531143004	0.4528301954269409	0.3333333432674408	0.40789473056793213	0.056603774428367615	0.5	1553	1628	1628	1653	1500
11.48039900288752	11.48039900288752	0	0	2	0	-0.0007839634745068937	0.1738367152882161	1436.861349105245	1511.861349105245	1511.861349105245	1536.861349105245	0.3962264060974121	0.2857142984867096	0.3552631437778473	0.03773584961891174	0.5	1436	1511	1511	1536	1500
11.497574916660579	11.497574916660579	0	0	2	0	-0.0003925196718215671	0.14591904429583824	1322.5384863914576	1397.5384863914576	1397.5384863914576	1422.5384863914576	0.3396226465702057	0.2380952388048172	0.31578946113586426	0.01886792480945587	0.5	1322	1397	1397	1422	1500
11.520022579110769	11.520022579110769	0	0	2	0	5.145327074780904e-16	0.10968853160738945	1174.1745369322598	1249.1745369322598	1249.1745369322598	1274.1745369322598	0.2641509473323822	0.1746031790971756	0.25	0.0	0.5	1174	1249	1249	1274	1500
11.53280938217316	11.53280938217316	0	0	2	0	0.00039251967182259476	0.08089997246861458	1056.2853872589767	1131.2853872589767	1131.2853872589767	1156.2853872589767	0.18867924809455872	0.1349206417798996	0.22368420660495758	0.0	0.5	1056	1131	1131	1156	1500
11.547348434758408	11.547348434758408	0	0	2	0	0.0007839634745079172	0.08089997246861458	1056.2853872589767	1131.2853872589767	1131.2853872589767	1156.2853872589767	0.1320754736661911	0.1111111119389534	0.21052631735801697	0.0	0.5	1056	1131	1131	1156	1500
11.563679605576091	11.563679605576091	0	0	2	0	0.0011732584878022462	0.054844265803694725	949.5872684661299	1024.58726846613	1024.58726846613	1049.58726846613	0.1320754736661911	0.0873015895485878	0.18421052396297455	0.0	0.5	949	1024	1024	1049	1500
11.580339594562854	11.580339594562854	0	0	2	0	0.001559337681133707	0.050876012071967125	933.3372694347054	1008.3372694347054	1008.3372694347054	1033.3372694347054	0.1320754736661911	0.0714285746216774	0.17105263471603394	0.0	0.5	933	1008	1008	1033	1500
11.60001578958795	11.60001578958795	0	0	2	0	0.0019411428382694134	0.042873497166353636	900.5669708962182	975.5669708962182	975.5669708962182	1000.5669708962182	0.11320754885673523	0.0555555559694767	0.14473684132099152	0.01886792480945587	0.5	900	975	975	1000	1500
11.61351470306693	11.613515097806626	0	0	2	0	0.0023176274578126073	0.03611032358188526	872.8717750678202	947.8717750678202	947.8717750678202	972.8717750678202	0.09433962404727936	0.0476190485060215	0.1315789520740509	0.01886792480945587	0.5	872	947	947	972	1500
11.63037482508097	11.63037482508097	0	0	2	0	0.0026877596215902464	0.03406413116463661	864.4926171191869	939.4926171191869	939.4926171191869	964.4926171191869	0.09433962404727936	0.0396825410425663	0.1184210553765297	0.01886792480945587	0.5	864	939	939	964	1500
11.64750929118566	11.647509685925357	0	0	2	0	0.0030505248230689877	0.025316830213498898	828.672419724278	903.672419724278	903.672419724278	928.672419724278	0.07547169923782349	0.02380952425301075	0.10526315867900848	0.01886792480945587	0.5	828	903	903	928	1500
11.666747325145117	11.666747325145117	0	0	2	0	0.0034049287480470767	0.02320857224486539	820.0391033427238	895.0391033427238	895.0391033427238	920.0391033427238	0.07547169923782349	0.01587301678955555	0.07894736528396606	0.01886792480945587	0.5	820	895	895	920	1500
11.680292817908551	11.680292817908551	0	0	2	0	0.0037500000000004643	0.01849159104250142	800.7230653190434	875.7230653190434	875.7230653190434	900.7230653190434	0.056603774428367615	0.01587301678955555	0.07894736528396606	0.01886792480945587	0.5	800	875	875	900	1500
11.69738465212577	11.69738504686547	0	0	2	0	0.004084792762613155	0.016755726149346395	793.6146985815735	868.6146985815735	868.6146985815735	893.6146985815735	0.056603774428367615	0.007936508394777775	0.06578947603702545	0.03773584961891174	0.5	793	868	868	893	1500
11.720068368915825	11.720069158395223	0	0	2	0	0.004408389392193986	0.016755726149346395	793.6146985815735	868.6146985815735	868.6146985815735	893.6146985815735	0.056603774428367615	0.007936508394777775	0.06578947603702545	0.03773584961891174	0.5	793	868	868	893	1500
11.732851224581228	11.732851224581228	0	0	2	0	0.004719902932874203	0.016755726149346395	793.6146985815735	868.6146985815735	868.6146985815735	893.6146985815735	0.056603774428367615	0.007936508394777775	0.06578947603702545	0.03773584961891174	0.5	793	868	868	893	1500
11.747384750810696	11.747385145550396	0	0	2	0	0.005018479547691842	0.014895730118277412	785.998014834346	860.998014834346	860.998014834346	885.998014834346	0.056603774428367615	0.0	0.05263157933950424	0.056603774428367615	0.5	785	860	860	885	1500
11.763295918588884	11.763296313328581	0	0	2	0	0.005303300858899494	0.010178748915913444	766.6819768106656	841.6819768106656	841.6819768106656	866.6819768106656	0.03773584961891174	0.0	0.05263157933950424	0.056603774428367615	0.5	766	841	841	866	1500
11.780478148197123	11.780478542936823	0	0	2	0	0.005573586191080825	0.010178748915913444	766.6819768106656	841.6819768106656	841.6819768106656	866.6819768106656	0.03773584961891174	0.0	0.05263157933950424	0.056603774428367615	0.5	766	841	841	866	1500
11.800001578958796	11.800001578958796	0	0	2	0	0.005828594710927629	0.010178748915913444	766.6819768106656	841.6819768106656	841.6819768106656	866.6819768106656	0.03773584961891174	0.0	0.05263157933950424	0.056603774428367615	0.5	766	841	841	866	1500
11.813348517653747	11.813348517653747	0	0	2	0	0.006067627457812431	0.010178748880769195	766.6819766667498	841.6819766667498	841.6819766667498	866.6819766667498	0.03773584961891174	0.0	0.03947368264198303	0.07547169923782349	0.5	766	841	841	866	1500
11.830341272206574	11.830341666946275	0	0	2	0	0.006290029259590983	0.010178748880769195	766.6819766667498	841.6819766667498	841.6819766667498	866.6819766667498	0.03773584961891174	0.0	0.03947368264198303	0.07547169923782349	0.5	766	841	841	866	1500
11.847426395848917	11.847426395848917	0	0	2	0	0.006495190528383569	0.010178748880769195	766.6819766667498	841.6819766667498	841.6819766667498	866.6819766667498	0.03773584961891174	0.0	0.03947368264198303	0.07547169923782349	0.5	766	841	841	866	1500
11.866666008767169	11.866666008767169	0	0	2	0	0.006682548931413013	0.012162875979463639	774.8069771359036	849.8069771359036	849.8069771359036	874.8069771359036	0.03773584961891174	0.007936508394777775	0.03947368264198303	0.07547169923782349	0.5	774	849	849	874	1500
11.880406897681496	11.880406897681496	0	0	2	0	0.006851590932319736	0.012162875979463639	774.8069771359036	849.8069771359036	849.8069771359036	874.8069771359036	0.03773584961891174	0.007936508394777775	0.03947368264198303	0.07547169923782349	0.5	774	849	849	874	1500
11.897425310314745	11.897425310314745	0	0	2	0	0.007001853198729215	0.012162875979463639	774.8069771359036	849.8069771359036	849.8069771359036	874.8069771359036	0.03773584961891174	0.007936508394777775	0.03947368264198303	0.07547169923782349	0.5	774	849	849	874	1500
11.9200119211389	11.920011526399204	0	0	2	0	0.0071329238722138266	0.012162875979463639	774.8069771359036	849.8069771359036	849.8069771359036	874.8069771359036	0.03773584961891174	0.007936508394777775	0.03947368264198303	0.07547169923782349	0.5	774	849	849	874	1500
11.932787276750027	11.93278688201033	0	0	2	0	0.00724444369716816	0.012162875979463639	774.8069771359036	849.8069771359036	849.8069771359036	874.8069771359036	0.03773584961891174	0.007936508394777775	0.03947368264198303	0.07547169923782349	0.5	774	849	849	874	1500
11.947471988284125	11.94747396198262	0	0	2	0	0.007336107005503661	0.012162875979463639	774.8069771359036	849.8069771359036	849.8069771359036	874.8069771359036	0.03773584961891174	0.007936508394777775	0.03947368264198303	0.07547169923782349	0.5	774	849	849	874	1500
11.963339734695449	11.963340129435146	0	0	2	0	0.007407662554463622	0.012162875979463639	774.8069771359036	849.8069771359036	849.8069771359036	874.8069771359036	0.03773584961891174	0.007936508394777775	0.03947368264198303	0.07547169923782349	0.4285714328289032	774	849	849	874	1500
11.980483674552907	11.980483674552907	0	0	2	0	0.00745891421526211	0.012162875979463639	774.8069771359036	849.8069771359036	849.8069771359036	874.8069771359036	0.03773584961891174	0.007936508394777775	0.03947368264198303	0.07547169923782349	0.4285714328289032	774	849	849	874	1485
12.000007105314577	12.000007105314577	0	0	2	0	0.007489721510659335	0.012162875979463639	774.8069771359036	849.8069771359036	849.8069771359036	874.8069771359036	0.03773584961891174	0.007936508394777775	0.03947368264198303	0.07547169923782349	0.5	774	849	849	874	1500
12.013315359519048	12.013315359519048	0	0	2	0	0.0075	0.012162875979463639	774.8069771359036	849.8069771359036	849.8069771359036	874.8069771359036	0.03773584961891174	0.007936508394777775	0.03947368264198303	0.07547169923782349	0.5	774	849	849	874	1500
12.030418246447834	12.030417851708137	0	0	2	0	0.007489721510659273	0.01706605380083792	794.8854903144313	869.8854903144313	869.8854903144313	894.8854903144313	0.056603774428367615	0.007936508394777775	0.03947368264198303	0.09433962404727936	0.5	794	869	869	894	1500
12.052882093225673	12.052882093225673	0	0	2	0	0.0074589142152619884	0.012162875979463639	774.8069771359036	849.8069771359036	849.8069771359036	874.8069771359036	0.03773584961891174	0.007936508394777775	0.03947368264198303	0.07547169923782349	0.5	774	849	849	874	1500
12.066150083980869	12.066150083980869	0	0	2	0	0.00740766255446344	0.012162875979463639	774.8069771359036	849.8069771359036	849.8069771359036	874.8069771359036	0.03773584961891174	0.007936508394777775	0.03947368264198303	0.07547169923782349	0.5	774	849	849	874	1500
12.080397029189026	12.080397029189026	0	0	2	0	0.0073361070055034195	0.012162875979463639	774.8069771359036	849.8069771359036	849.8069771359036	874.8069771359036	0.03773584961891174	0.007936508394777775	0.03947368264198303	0.07547169923782349	0.4285714328289032	774	849	849	874	1485
12.097541363786185	12.097541363786185	0	0	2	0	0.007244443697167859	0.012162875979463639	774.8069771359036	849.8069771359036	849.8069771359036	874.8069771359036	0.03773584961891174	0.007936508394777775	0.03947368264198303	0.07547169923782349	0.5	774	849	849	874	1500
12.119541391417965	12.119541391417965	0	0	2	0	0.007132923872213468	0.012162875979463639	774.8069771359036	849.8069771359036	849.8069771359036	874.8069771359036	0.03773584961891174	0.007936508394777775	0.03947368264198303	0.07547169923782349	0.5	774	849	849	874	1500
12.132779381956052	12.132779381956052	0	0	2	0	0.007001853198728799	0.010178748880769195	766.6819766667498	841.6819766667498	841.6819766667498	866.6819766667498	0.03773584961891174	0.0	0.03947368264198303	0.07547169923782349	0.5	766	841	841	866	1500
12.147336987307146	12.147336987307146	0	0	2	0	0.006851590932319263	0.012162875979463639	774.8069771359036	849.8069771359036	849.8069771359036	874.8069771359036	0.03773584961891174	0.007936508394777775	0.03947368264198303	0.07547169923782349	0.5	774	849	849	874	1500
12.163280129000931	12.163279734261234	0	0	2	0	0.006682548931412486	0.012411138185003057	775.8236108675875	850.8236108675875	850.8236108675875	875.8236108675875	0.03773584961891174	0.007936508394777775	0.05263157933950424	0.07547169923782349	0.5	775	850	850	875	1500
12.18042446359809	12.18042446359809	0	0	2	0	0.006495190528382989	0.014953855211016942	786.2360370891143	861.2360370891143	861.2360370891143	886.2360370891143	0.03773584961891174	0.01587301678955555	0.06578947603702545	0.09433962404727936	0.5	786	861	861	886	1500
12.199425258998584	12.199425258998584	0	0	2	0	0.00629002925959035	0.01724830965808377	795.6318280498531	870.6318280498531	870.6318280498531	895.6318280498531	0.03773584961891174	0.02380952425301075	0.07894736528396606	0.09433962404727936	0.5	795	870	870	895	1500
12.213472860658861	12.213473255398558	0	0	2	0	0.0060676274578117485	0.02121656385547266	811.8818289881606	886.8818289881606	886.8818289881606	911.8818289881606	0.03773584961891174	0.0396825410425663	0.07894736528396606	0.09433962404727936	0.5	811	886	886	911	1500
12.230359824972417	12.230359430232717	0	0	2	0	0.0058285947109268975	0.025809414025355415	830.6895504338304	905.6895504338304	905.6895504338304	930.6895504338304	0.056603774428367615	0.0396825410425663	0.09210526198148727	0.07547169923782349	0.5	830	905	905	930	1500
12.247377053386568	12.247377448126269	0	0	2	0	0.005573586191080047	0.03449464895944698	866.2555874889354	941.2555874889354	941.2555874889354	966.2555874889354	0.07547169923782349	0.0555555559694767	0.09210526198148727	0.07547169923782349	0.4285714328289032	866	941	941	966	1485
12.266101925737619	12.266101925737619	0	0	2	0	0.005303300858898672	0.04814512823276451	922.1543001131706	997.1543001131706	997.1543001131706	1022.1543001131706	0.11320754885673523	0.0714285746216774	0.10526315867900848	0.07547169923782349	0.5	922	997	997	1022	1500
12.280343344589994	12.280343344589994	0	0	2	0	0.005018479547690979	0.06377973344062327	986.1780084393522	1061.1780084393522	1061.1780084393522	1086.1780084393522	0.15094339847564697	0.095238097012043	0.1184210553765297	0.07547169923782349	0.5	986	1061	1061	1086	1500
12.29736609935993	12.29736609935993	0	0	2	0	0.004719902932873301	0.07134384952870299	1017.1530638200387	1092.1530638200388	1092.1530638200388	1117.1530638200388	0.15094339847564697	0.1269841343164444	0.1315789520740509	0.056603774428367615	0.5	1017	1092	1092	1117	1500
12.319601391852178	12.319601391852178	0	0	2	0	0.004408389392193047	0.10192639791973623	1142.38859948132	1217.38859948132	1217.38859948132	1242.38859948132	0.2075471729040146	0.190476194024086	0.17105263471603394	0.056603774428367615	0.5	1142	1217	1217	1242	1500
12.332826750719907	12.332827145459603	0	0	2	0	0.004084792762612181	0.11749893747077739	1206.1581489428333	1281.1581489428333	1281.1581489428333	1306.1581489428333	0.24528302252292633	0.2142857164144516	0.18421052396297455	0.056603774428367615	0.5	1206	1281	1281	1306	1500
12.347308171309134	12.347308171309134	0	0	2	0	0.0037499999999994586	0.11749893747077739	1206.1581489428333	1281.1581489428333	1281.1581489428333	1306.1581489428333	0.2641509473323822	0.2380952388048172	0.21052631735801697	0.07547169923782349	0.4285714328289032	1206	1281	1281	1306	1500
12.363449077592009	12.363449077592009	0	0	2	0	0.003404928748046042	0.12953374126062256	1255.4406704622493	1330.4406704622493	1330.4406704622493	1355.4406704622493	0.3396226465702057	0.261904776096344	0.2368421107530594	0.07547169923782349	0.5	1255	1330	1330	1355	1500
12.386162005119772	12.386162399859472	0	0	2	0	0.0030505248230679265	0.16527364131103917	1401.7955611687053	1476.7955611687053	1476.7955611687053	1501.7955611687053	0.35849055647850037	0.2777777910232544	0.2631579041481018	0.09433962404727936	0.4285714328289032	1401	1476	1476	1501	1485
12.399461575050871	12.399461180311171	0	0	2	0	0.0026877596215891626	0.16986255020517282	1420.5871430901827	1495.5871430901827	1495.5871430901827	1520.5871430901827	0.35849055647850037	0.2936508059501648	0.28947368264198303	0.09433962404727936	0.4285714328289032	1420	1495	1495	1520	1485
12.4132987804517	12.4132987804517	0	0	2	0	0.0023176274578115027	0.18301847491454049	1474.4606547750432	1549.4606547750432	1549.4606547750432	1574.4606547750432	0.3962264060974121	0.30158731341362	0.30263158679008484	0.11320754885673523	0.4285714328289032	1474	1549	1549	1574	1485
12.430363772369404	12.430363772369404	0	0	2	0	0.0019411428382682915	0.19244849976880962	1513.0766065532753	1588.0766065532753	1588.0766065532753	1613.0766065532753	0.4150943458080292	0.3174603283405304	0.32894736528396606	0.11320754885673523	0.5	1513	1588	1588	1613	1500
12.447313500295067	12.44731310555537	0	0	2	0	0.001559337681132571	0.20113570175606243	1548.6506986910758	1623.6506986910758	1623.6506986910758	1648.6506986910758	0.43396225571632385	0.3253968358039856	0.34210526943206787	0.1320754736661911	0.5	1548	1623	1623	1648	1500
12.466136268091415	12.466136268091415	0	0	2	0	0.0011732584878010991	0.2151605434116446	1606.0824252706846	1681.0824252706846	1681.0824252706846	1706.0824252706846	0.4716981053352356	0.3333333432674408	0.3684210479259491	0.15094339847564697	0.4285714328289032	1606	1681	1681	1706	1485
12.480442818994085	12.480442818994085	0	0	2	0	0.0007839634745067622	0.22670079778617225	1653.3397669343753	1728.3397669343753	1728.3397669343753	1753.3397669343753	0.49056604504585266	0.3492063581943512	0.3947368562221527	0.16981132328510284	0.4285714328289032	1653	1728	1728	1753	1485
12.49738820478306	12.49738781004336	0	0	2	0	0.000392519671821435	0.24519041744398384	1729.0547594331138	1804.0547594331138	1804.0547594331138	1829.0547594331138	0.5283018946647644	0.3730158805847168	0.42105263471603394	0.18867924809455872	0.4285714328289032	1729	1804	1804	1829	1485
12.519473101450075	12.519473496189775	0	0	2	0	-6.468409853337487e-16	0.26752415579459754	1820.511417978877	1895.511417978877	1895.511417978877	1920.511417978877	0.5471698045730591	0.4126984179019928	0.4868420958518982	0.22641509771347046	0.4285714328289032	1820	1895	1895	1920	1485
12.532743460643463	12.532743460643463	0	0	2	0	-0.00039251967182272687	0.28682063651190703	1899.5305065162593	1974.5305065162593	1974.5305065162593	1999.5305065162593	0.5849056839942932	0.4365079402923584	0.5131579041481018	0.24528302252292633	0.5	1899	1974	1974	1999	1500
12.547436066971535	12.547436066971535	0	0	2	0	-0.0007839634745080487	0.29879534211982683	1948.566925980691	2023.566925980691	2023.566925980691	2048.566925980691	0.6037735939025879	0.4523809552192688	0.5263158082962036	0.2641509473323822	0.5	1948	2023	2023	2048	1500
12.563452630249298	12.563452630249298	0	0	2	0	-0.0011732584878023768	0.31641603801343976	2020.723675665036	2095.723675665036	2095.723675665036	2120.723675665036	0.6226415038108826	0.4761904776096344	0.5526315569877625	0.30188679695129395	0.5	2020	2095	2095	2120	1500
12.580425647817187	12.580426042556887	0	0	2	0	-0.0015593376811338364	0.33378651085593614	2091.8557619550584	2166.8557619550584	2166.8557619550584	2191.8557619550584	0.6415094137191772	0.5079365372657776	0.5789473652839661	0.3207547068595886	0.5	2091	2166	2166	2191	1500
12.599421311601596	12.599421706341296	0	0	2	0	-0.0019411428382695413	0.3605308451087703	2201.3738107204144	2276.3738107204144	2276.3738107204144	2301.3738107204144	0.698113203048706	0.5317460298538208	0.5921052694320679	0.35849055647850037	0.5	2201	2276	2276	2301	1500
12.613384438966335	12.613384438966335	0	0	2	0	-0.002317627457812733	0.38193163105546546	2289.010029172131	2364.010029172131	2364.010029172131	2389.010029172131	0.698113203048706	0.579365074634552	0.6315789222717285	0.3962264060974121	0.5	2289	2364	2364	2389	1500
12.63038429883374	12.63038824623073	0	0	2	0	-0.00268775962159037	0.39496145342488687	2342.3671517749117	2417.3671517749117	2417.3671517749117	2442.3671517749117	0.7169811129570007	0.5952380895614624	0.6447368264198303	0.4150943458080292	0.5	2342	2417	2417	2442	1500
12.65276169761755	12.65276169761755	0	0	2	0	-0.0030505248230691083	0.40954292550601634	2402.078279947137	2477.078279947137	2477.078279947137	2502.078279947137	0.7358490824699402	0.6111111044883728	0.6710526347160339	0.43396225571632385	0.5	2402	2477	2477	2502	1500
12.666098373080331	12.666098767820028	0	0	2	0	-0.003404928748047195	0.42809461597297727	2478.047452409342	2553.047452409342	2553.047452409342	2578.047452409342	0.7547169923782349	0.6349206566810608	0.6842105388641357	0.4716981053352356	0.5	2478	2553	2553	2578	1500
12.680384792258366	12.680384792258366	0	0	2	0	-0.0037500000000005793	0.44162096323069955	2533.4378444297145	2608.4378444297145	2608.4378444297145	2633.4378444297145	0.7735849022865295	0.6507936716079712	0.6973684430122375	0.49056604504585266	0.5	2533	2608	2608	2633	1500
12.697405178590106	12.697405178590106	0	0	2	0	-0.004084792762613266	0.459988426546591	2608.6526067082905	2683.6526067082905	2683.6526067082905	2708.6526067082905	0.8113207817077637	0.6666666865348816	0.7105262875556946	0.5094339847564697	0.5	2608	2683	2683	2708	1500
12.719569417936576	12.719569812676276	0	0	2	0	-0.004408389392194093	0.4862982891499996	2716.3914940692484	2791.3914940692484	2791.3914940692484	2816.3914940692484	0.8301886916160583	0.6904761791229248	0.75	0.5660377144813538	0.5	2716	2791	2791	2816	1500
12.732684644428346	12.732684644428346	0	0	2	0	-0.004719902932874305	0.4957283203968226	2755.0074720249886	2830.0074720249886	2830.0074720249886	2855.0074720249886	0.8301886916160583	0.7063491940498352	0.7631579041481018	0.5849056839942932	0.5	2755	2830	2830	2855	1500
12.747425408999671	12.747425408999671	0	0	2	0	-0.005018479547691941	0.4957283203968226	2755.0074720249886	2830.0074720249886	2830.0074720249886	2855.0074720249886	0.849056601524353	0.7222222089767456	0.7763158082962036	0.6226415038108826	0.5	2755	2830	2830	2855	1500
12.763325129326592	12.763325524066293	0	0	2	0	-0.005303300858899587	0.5136613132027019	2828.4430775650644	2903.4430775650644	2903.4430775650644	2928.4430775650644	0.8679245114326477	0.738095223903656	0.7894737124443054	0.6415094137191772	0.5	2828	2903	2903	2928	1500
12.780495122004172	12.780495122004172	0	0	2	0	-0.0055735861910809125	0.5379831193915781	2928.0408739085124	3003.0408739085124	3003.0408739085124	3028.0408739085124	0.8679245114326477	0.7539682388305664	0.8026315569877625	0.6603773832321167	0.5	2928	3003	3003	3028	1500
12.799403943054852	12.799403943054852	0	0	2	0	-0.005828594710927712	0.5554215796550785	2999.4513686875466	3074.4513686875466	3074.4513686875466	3099.4513686875466	0.9056603908538818	0.761904776096344	0.8157894611358643	0.6792452931404114	0.5714285969734192	2999	3074	3074	3099	1514
12.813412860224645	12.813412860224645	0	0	2	0	-0.006067627457812508	0.5694444466053019	3056.8750088487113	3131.8750088487113	3131.8750088487113	3156.8750088487113	0.9056603908538818	0.7777777910232544	0.8289473652839661	0.7169811129570007	0.5	3056	3131	3131	3156	1500
12.830507852359457	12.830508247099157	0	0	2	0	-0.006290029259591055	0.5777592623482395	3090.924179316041	3165.924179316041	3165.924179316041	3190.924179316041	0.9056603908538818	0.7857142686843872	0.8421052694320679	0.7358490824699402	0.5	3090	3165	3165	3190	1500
12.85273525005773	12.85273525005773	0	0	2	0	-0.006495190528383635	0.6014623890493098	3187.988483156924	3262.988483156924	3262.988483156924	3287.988483156924	0.9245283007621765	0.8095238208770752	0.8684210777282715	0.7735849022865295	0.5714285969734192	3187	3262	3262	3287	1514
12.86608495193057	12.866084951930574	0	0	2	0	-0.006682548931413073	0.6014623890493098	3187.988483156924	3262.988483156924	3262.988483156924	3287.988483156924	0.9245283007621765	0.8095238208770752	0.8684210777282715	0.7735849022865295	0.5714285969734192	3187	3262	3262	3287	1514
12.88038952913475	12.88038992387445	0	0	2	0	-0.006851590932319789	0.6075428311288533	3212.8878934726545	3287.8878934726545	3287.8878934726545	3312.8878934726545	0.9245283007621765	0.817460298538208	0.8684210777282715	0.7924528121948242	0.5714285969734192	3212	3287	3287	3312	1514
12.897396099577037	12.897396099577037	0	0	2	0	-0.007001853198729263	0.6210090867072608	3268.0322100662333	3343.0322100662333	3343.0322100662333	3368.0322100662333	0.9433962106704712	0.8253968358039856	0.8815789222717285	0.8113207817077637	0.5714285969734192	3268	3343	3343	3368	1514
12.919461653998813	12.919461653998813	0	0	2	0	-0.007132923872213867	0.6249773404389884	3284.282209097658	3359.282209097658	3359.282209097658	3384.282209097658	0.9433962106704712	0.841269850730896	0.8815789222717285	0.8113207817077637	0.5714285969734192	3284	3359	3359	3384	1514
12.932756881793221	12.932756881793221	0	0	2	0	-0.0072444436971681936	0.6338507335821708	3320.6187540189894	3395.6187540189894	3395.6187540189894	3420.6187540189894	0.9433962106704712	0.8492063283920288	0.8947368264198303	0.8301886916160583	0.5714285969734192	3320	3395	3395	3420	1514
12.94731251344582	12.94731290818552	0	0	2	0	-0.007336107005503688	0.6380711870403015	3337.901510930035	3412.901510930035	3412.901510930035	3437.901510930035	0.9433962106704712	0.8492063283920288	0.8947368264198303	0.849056601524353	0.5714285969734192	3337	3412	3412	3437	1514
12.963257234098403	12.963257234098403	0	0	2	0	-0.007407662554463643	0.6380711870403015	3337.901510930035	3412.901510930035	3412.901510930035	3437.901510930035	0.9433962106704712	0.8492063283920288	0.8947368264198303	0.849056601524353	0.5714285969734192	3337	3412	3412	3437	1514
12.980497095702667	12.980497490442364	0	0	2	0	-0.007458914215262124	0.6400553213567459	3346.0265409558747	3421.0265409558747	3421.0265409558747	3446.0265409558747	0.9433962106704712	0.8571428656578064	0.8947368264198303	0.849056601524353	0.5714285969734192	3346	3421	3421	3446	1514
12.999491970007679	12.999491970007679	0	0	2	0	-0.007489721510659341	0.6447723137349808	3365.3426247447464	3440.3426247447464	3440.3426247447464	3465.3426247447464	0.9622641801834106	0.8571428656578064	0.8947368264198303	0.849056601524353	0.5714285969734192	3365	3440	3440	3465	1514
13.013407728608563	13.013407728608563	0	0	2	0	-0.0075	0.6447723137349808	3365.3426247447464	3440.3426247447464	3440.3426247447464	3465.3426247447464	0.9622641801834106	0.8571428656578064	0.8947368264198303	0.849056601524353	0.5714285969734192	3365	3440	3440	3465	1514
13.030331403714104	13.030331403714104	0	0	2	0	-0.007489721510659266	0.6405518602768501	3348.059867833701	3423.059867833701	3423.059867833701	3448.059867833701	0.9622641801834106	0.8571428656578064	0.8947368264198303	0.8301886916160583	0.5714285969734192	3348	3423	3423	3448	1514
13.053261043336498	13.053261043336498	0	0	2	0	-0.0074589142152619746	0.6338507335821708	3320.6187540189894	3395.6187540189894	3395.6187540189894	3420.6187540189894	0.9433962106704712	0.8492063283920288	0.8947368264198303	0.8301886916160583	0.5714285969734192	3320	3395	3395	3420	1514
13.066126004859246	13.066125610119546	0	0	2	0	-0.007407662554463419	0.6358348678986152	3328.743784044829	3403.743784044829	3403.743784044829	3428.743784044829	0.9433962106704712	0.8571428656578064	0.8947368264198303	0.8301886916160583	0.5714285969734192	3328	3403	3403	3428	1514
13.08040887137999	13.080409266119688	0	0	2	0	-0.007336107005503392	0.6311198477748903	3309.435776638176	3384.435776638176	3384.435776638176	3409.435776638176	0.9433962106704712	0.8492063283920288	0.8815789222717285	0.8301886916160583	0.5714285969734192	3309	3384	3384	3409	1514
13.097407941767997	13.097407941767997	0	0	2	0	-0.007244443697167825	0.6311198477748903	3309.435776638176	3384.435776638176	3384.435776638176	3409.435776638176	0.9433962106704712	0.8492063283920288	0.8815789222717285	0.8301886916160583	0.5714285969734192	3309	3384	3384	3409	1514
13.11998389462029	13.11998389462029	0	0	2	0	-0.0071329238722134276	0.6311198477748903	3309.435776638176	3384.435776638176	3384.435776638176	3409.435776638176	0.9433962106704712	0.8492063283920288	0.8815789222717285	0.8301886916160583	0.5714285969734192	3309	3384	3384	3409	1514
13.132758066012318	13.132758460752019	0	0	2	0	-0.007001853198728752	0.6223085322588418	3273.353439599957	3348.353439599957	3348.353439599957	3373.353439599957	0.9433962106704712	0.841269850730896	0.8684210777282715	0.8113207817077637	0.5714285969734192	3273	3348	3348	3373	1514
13.147449488121296	13.147449882860993	0	0	2	0	-0.006851590932319209	0.6223085322588418	3273.353439599957	3348.353439599957	3348.353439599957	3373.353439599957	0.9433962106704712	0.841269850730896	0.8684210777282715	0.8113207817077637	0.5714285969734192	3273	3348	3348	3373	1514
13.163327892504483	13.163328287244184	0	0	2	0	-0.006682548931412426	0.6223085322588418	3273.353439599957	3348.353439599957	3348.353439599957	3373.353439599957	0.9245283007621765	0.8333333134651184	0.8684210777282715	0.7735849022865295	0.5714285969734192	3273	3348	3348	3373	1514
13.180497490442363	13.180497490442363	0	0	2	0	-0.006495190528382922	0.598851696655613	3177.2976978047354	3252.2976978047354	3252.2976978047354	3277.2976978047354	0.9245283007621765	0.8253968358039856	0.8552631735801697	0.7547169923782349	0.5714285969734192	3177	3252	3252	3277	1514
13.199946315400965	13.199946315400965	0	0	2	0	-0.006290029259590279	0.5864405431511859	3126.474024204106	3201.474024204106	3201.474024204106	3226.474024204106	0.9245283007621765	0.817460298538208	0.8421052694320679	0.7169811129570007	0.5714285969734192	3126	3201	3201	3226	1514
13.213441281482957	13.213440886743257	0	0	2	0	-0.006067627457811671	0.5567771685425313	3005.002505181666	3080.002505181666	3080.002505181666	3105.002505181666	0.8867924809455872	0.8015872836112976	0.8157894611358643	0.6603773832321167	0.5714285969734192	3005	3080	3080	3105	1514
13.23038074617645	13.23038074617645	0	0	2	0	-0.005828594710926814	0.5305914207775047	2897.7718680838816	2972.7718680838816	2972.7718680838816	2997.7718680838816	0.8679245114326477	0.7777777910232544	0.7894737124443054	0.6037735939025879	0.5714285969734192	2897	2972	2972	2997	1514
13.253307622620952	13.253307622620952	0	0	2	0	-0.0055735861910799584	0.4742516707758444	2667.060591827083	2742.060591827083	2742.060591827083	2767.060591827083	0.849056601524353	0.7142857313156128	0.7368420958518982	0.4528301954269409	0.5714285969734192	2667	2742	2742	2767	1514
13.266128373297438	13.266128768037138	0	0	2	0	-0.0053033008588985785	0.4742516707758444	2667.060591827083	2742.060591827083	2742.060591827083	2767.060591827083	0.849056601524353	0.7142857313156128	0.7368420958518982	0.4528301954269409	0.5714285969734192	2667	2742	2742	2767	1514
13.280370581629207	13.28037058162921	0	0	2	0	-0.005018479547690881	0.4451508173994654	2547.8925972508105	2622.8925972508105	2622.8925972508105	2647.8925972508105	0.8113207817077637	0.682539701461792	0.7236841917037964	0.3962264060974121	0.5714285969734192	2547	2622	2622	2647	1514
13.297384652125771	13.297384652125771	0	0	2	0	-0.004719902932873198	0.42727987498392705	2474.7110880591813	2549.7110880591813	2549.7110880591813	2574.7110880591813	0.7924528121948242	0.6666666865348816	0.6973684430122375	0.35849055647850037	0.5714285969734192	2474	2549	2549	2574	1514
13.319974815607218	13.319974815607218	0	0	2	0	-0.00440838939219294	0.39017257224416957	2322.756683339874	2397.756683339874	2397.756683339874	2422.756683339874	0.7358490824699402	0.6349206566810608	0.6710526347160339	0.2830188572406769	0.5	2322	2397	2397	2422	1500
13.332788066229426	13.332788066229426	0	0	2	0	-0.00408479276261207	0.3774530677589132	2270.670312472749	2345.670312472749	2345.670312472749	2370.670312472749	0.7169811129570007	0.6190476417541504	0.6578947305679321	0.2641509473323822	0.5	2270	2345	2345	2370	1500
13.347444751244911	13.347444751244911	0	0	2	0	-0.003749999999999344	0.36653347283438986	2225.9545712568265	2300.9545712568265	2300.9545712568265	2325.9545712568265	0.7169811129570007	0.60317462682724	0.6447368264198303	0.22641509771347046	0.5	2225	2300	2300	2325	1500
13.363696579383138	13.363696974122838	0	0	2	0	-0.0034049287480459245	0.3541243086830743	2175.1390440571895	2250.1390440571895	2250.1390440571895	2275.1390440571895	0.698113203048706	0.5873016119003296	0.6315789222717285	0.2075471729040146	0.5	2175	2250	2250	2275	1500
13.3804213056805	13.3804213056805	0	0	2	0	-0.003050524823067806	0.3345175108575478	2094.849206961658	2169.849206961658	2169.849206961658	2194.849206961658	0.6603773832321167	0.5634920597076416	0.6052631735801697	0.18867924809455872	0.5	2094	2169	2169	2194	1500
13.399875656994887	13.399875656994887	0	0	2	0	-0.002687759621589039	0.3157175625642057	2017.8634187004222	2092.8634187004222	2092.8634187004222	2117.8634187004222	0.6226415038108826	0.5396825671195984	0.5921052694320679	0.16981132328510284	0.5	2017	2092	2092	2117	1500
13.413299964670795	13.413299569931098	0	0	2	0	-0.0023176274578113774	0.30324633254520705	1966.7937317726228	2041.7937317726228	2041.7937317726228	2066.793731772623	0.6037735939025879	0.523809552192688	0.5657894611358643	0.15094339847564697	0.5	1966	2041	2041	2066	1500
13.430375614560369	13.430375614560369	0	0	2	0	-0.0019411428382681635	0.27532274232920195	1852.446629838082	1927.446629838082	1927.446629838082	1952.446629838082	0.5283018946647644	0.5	0.5526315569877625	0.1320754736661911	0.5	1852	1927	1927	1952	1500
13.453272885527461	13.453272885527461	0	0	2	0	-0.0015593376811324415	0.25454064279835387	1767.3439322592592	1842.3439322592592	1842.3439322592592	1867.3439322592592	0.5094339847564697	0.460317462682724	0.5131579041481018	0.09433962404727936	0.5	1767	1842	1842	1867	1500
13.466102715217016	13.466102715217016	0	0	2	0	-0.0011732584878009686	0.2385336364801629	1701.7952413862672	1776.7952413862672	1776.7952413862672	1801.7952413862672	0.4716981053352356	0.4365079402923584	0.4868420958518982	0.09433962404727936	0.5	1701	1776	1776	1801	1500
13.480413608256374	13.480413608256374	0	0	2	0	-0.0007839634745066304	0.22531959160703652	1647.6837276308147	1722.6837276308147	1722.6837276308147	1747.6837276308147	0.4528301954269409	0.4126984179019928	0.4736842215061188	0.07547169923782349	0.5	1647	1722	1722	1747	1500
13.497422152397153	13.497422152397156	0	0	2	0	-0.0003925196718213029	0.21613782825542183	1610.0844067059525	1685.0844067059525	1685.0844067059525	1710.0844067059525	0.43396225571632385	0.3968254029750824	0.44736841320991516	0.07547169923782349	0.5	1610	1685	1685	1710	1500
13.519944025910714	13.519944025910714	0	0	2	0	7.791492631894069e-16	0.20515617231312167	1565.1145256222333	1640.1145256222333	1640.1145256222333	1665.1145256222333	0.4150943458080292	0.380952388048172	0.43421053886413574	0.056603774428367615	0.5	1565	1640	1640	1665	1500
13.532817671706834	13.532817276967137	0	0	2	0	0.000392519671822859	0.18685077448942455	1490.1539215341936	1565.1539215341936	1565.1539215341936	1590.1539215341936	0.35849055647850037	0.3650793731212616	0.42105263471603394	0.056603774428367615	0.5	1490	1565	1565	1590	1500
13.547407250973524	13.547408829932323	0	0	2	0	0.0007839634745081803	0.16724594519311764	1409.8721455658167	1484.8721455658167	1484.8721455658167	1509.8721455658167	0.3207547068595886	0.3095238208770752	0.3684210479259491	0.03773584961891174	0.5	1409	1484	1484	1509	1500
13.563302629163761	13.563303023903462	0	0	2	0	0.0011732584878025075	0.16104530224940983	1384.4805127113332	1459.4805127113332	1459.4805127113332	1484.4805127113332	0.30188679695129395	0.2777777910232544	0.34210526943206787	0.03773584961891174	0.5	1384	1459	1459	1484	1500
13.58045683225339	13.58045722699309	0	0	2	0	0.0015593376811339657	0.13375222382931984	1272.7153565810647	1347.7153565810647	1347.7153565810647	1372.7153565810647	0.2830188572406769	0.2460317462682724	0.31578946113586426	0.01886792480945587	0.5	1272	1347	1347	1372	1500
13.599881972830065	13.599881972830065	0	0	2	0	0.001941142838269669	0.12302080030870266	1228.7701772641374	1303.7701772641374	1303.7701772641374	1328.7701772641374	0.2641509473323822	0.2222222238779068	0.30263158679008484	0.01886792480945587	0.5	1228	1303	1303	1328	1500
13.613412465484945	13.613412465484945	0	0	2	0	0.0023176274578128593	0.11228937292221819	1184.8249821164836	1259.8249821164836	1259.8249821164836	1284.8249821164836	0.24528302252292633	0.1984127014875412	0.28947368264198303	0.01886792480945587	0.5	1184	1259	1259	1284	1500
13.630450220363436	13.630450220363436	0	0	2	0	0.002687759621590494	0.09882509119923355	1129.6887484608615	1204.6887484608615	1204.6887484608615	1229.6887484608615	0.2075471729040146	0.1825396865606308	0.2763157784938812	0.01886792480945587	0.5	1129	1204	1204	1229	1500
13.647287842214645	13.647287842214649	0	0	2	0	0.0030505248230692293	0.09485683746750595	1113.438749429437	1188.438749429437	1188.438749429437	1213.438749429437	0.2075471729040146	0.1666666716337204	0.2763157784938812	0.01886792480945587	0.5	1113	1188	1188	1213	1500
13.66666600876717	13.66666600876717	0	0	2	0	0.0034049287480473127	0.08878032583743334	1088.5554343042895	1163.5554343042895	1163.5554343042895	1188.5554343042895	0.2075471729040146	0.1428571492433548	0.25	0.01886792480945587	0.5	1088	1163	1163	1188	1500
13.680412424037279	13.680412424037279	0	0	2	0	0.0037500000000006933	0.07333191545622825	1025.2941937932546	1100.2941937932546	1100.2941937932546	1125.2941937932546	0.16981132328510284	0.1190476194024086	0.2368421107530594	0.01886792480945587	0.5	1025	1100	1100	1125	1500
13.697313598979992	13.697313598979992	0	0	2	0	0.004084792762613376	0.06154537387192249	977.0283060055226	1052.0283060055226	1052.0283060055226	1077.0283060055226	0.15094339847564697	0.095238097012043	0.22368420660495758	0.0	0.5	977	1052	1052	1077	1500
13.71999968420824	13.72000007894794	0	0	2	0	0.0044083893921942	0.050876012071967125	933.3372694347054	1008.3372694347054	1008.3372694347054	1033.3372694347054	0.1320754736661911	0.0714285746216774	0.19736842811107635	0.0	0.5	933	1008	1008	1033	1500
13.732759644971114	13.732759644971114	0	0	2	0	0.004719902932874409	0.04417490400373936	905.8962318953127	980.8962318953127	980.8962318953127	1005.8962318953127	0.11320754885673523	0.0634920671582222	0.18421052396297455	0.0	0.5	905	980	980	1005	1500
13.747385935029794	13.74738632976949	0	0	2	0	0.005018479547692039	0.04417490400373936	905.8962318953127	980.8962318953127	980.8962318953127	1005.8962318953127	0.11320754885673523	0.0555555559694767	0.18421052396297455	0.0	0.5	905	980	980	1005	1500
13.763582894349891	13.763583289089592	0	0	2	0	0.00530330085889968	0.039029374537395745	884.8252887306355	959.8252887306355	959.8252887306355	984.8252887306355	0.11320754885673523	0.0396825410425663	0.17105263471603394	0.01886792480945587	0.5	884	959	959	984	1500
13.780308804866351	13.78030841012665	0	0	2	0	0.005573586191081001	0.031521414406597614	854.0801919950172	929.0801919950172	929.0801919950172	954.0801919950172	0.09433962404727936	0.0317460335791111	0.15789473056793213	0.0	0.5	854	929	929	954	1500
13.799865393762719	13.799864999023018	0	0	2	0	0.005828594710927795	0.027553160209208727	837.8301910567097	912.8301910567097	912.8301910567097	937.8301910567097	0.09433962404727936	0.01587301678955555	0.14473684132099152	0.0	0.5	837	912	912	937	1500
13.813435360387476	13.813435360387476	0	0	2	0	0.006067627457812587	0.023518899966645412	821.3098953634129	896.3098953634129	896.3098953634129	921.3098953634129	0.07547169923782349	0.01587301678955555	0.14473684132099152	0.01886792480945587	0.5	821	896	896	921	1500
13.830399298942293	13.830407983215668	0	0	2	0	0.006290029259591127	0.023456834450404807	821.0557370744077	896.0557370744077	896.0557370744077	921.0557370744077	0.07547169923782349	0.01587301678955555	0.1315789520740509	0.01886792480945587	0.5	821	896	896	921	1500
13.847314289774463	13.847313895034766	0	0	2	0	0.006495190528383701	0.01873985324804084	801.7396990507273	876.7396990507273	876.7396990507273	901.7396990507273	0.056603774428367615	0.01587301678955555	0.1315789520740509	0.01886792480945587	0.5	801	876	876	901	1500
13.866519560338922	13.866519560338922	0	0	2	0	0.006682548931413134	0.016631595046576686	793.1063817157316	868.1063817157316	868.1063817157316	893.1063817157316	0.056603774428367615	0.007936508394777775	0.10526315867900848	0.01886792480945587	0.5	793	868	868	893	1500
13.880237554350721	13.880237159611024	0	0	2	0	0.006851590932319843	0.014647467947882242	784.9813812465778	859.9813812465778	859.9813812465778	884.9813812465778	0.056603774428367615	0.0	0.10526315867900848	0.01886792480945587	0.4285714328289032	784	859	859	884	1485
13.897304125227222	13.897303730487522	0	0	2	0	0.0070018531987293105	0.014585402396497388	784.7272228136568	859.7272228136568	859.7272228136568	884.7272228136568	0.056603774428367615	0.0	0.09210526198148727	0.01886792480945587	0.5	784	859	859	884	1500
13.919817314467405	13.919817314467405	0	0	2	0	0.007132923872213908	0.015019861185902872	786.5063315562722	861.5063315562722	861.5063315562722	886.5063315562722	0.056603774428367615	0.0	0.09210526198148727	0.03773584961891174	0.4285714328289032	786	861	861	886	1485
13.932685433907743	13.932685039168046	0	0	2	0	0.007244443697168227	0.014895730083133163	785.9980146904303	860.9980146904303	860.9980146904303	885.9980146904303	0.056603774428367615	0.0	0.07894736528396606	0.03773584961891174	0.5	785	860	860	885	1500
13.947276986872929	13.947276986872932	0	0	2	0	0.007336107005503715	0.010054617848287983	766.1736600887393	841.1736600887393	841.1736600887393	866.1736600887393	0.03773584961891174	0.0	0.06578947603702545	0.03773584961891174	0.5	766	841	841	866	1500
13.963298287027076	13.963298287027076	0	0	2	0	0.007407662554463664	0.014771599050651951	785.4896981124198	860.4896981124198	860.4896981124198	885.4896981124198	0.056603774428367615	0.0	0.06578947603702545	0.03773584961891174	0.4285714328289032	785	860	860	885	1485
13.980644728350008	13.980644728350008	0	0	2	0	0.007458914215262138	0.014647467947882242	784.9813812465778	859.9813812465778	859.9813812465778	884.9813812465778	0.056603774428367615	0.0	0.05263157933950424	0.03773584961891174	0.4285714328289032	784	859	859	884	1485
13.999809340725491	13.99980894598579	0	0	2	0	0.007489721510659348	0.014647467947882242	784.9813812465778	859.9813812465778	859.9813812465778	884.9813812465778	0.056603774428367615	0.0	0.05263157933950424	0.03773584961891174	0.4285714328289032	784	859	859	884	1485
14.013347728174349	14.013347728174349	0	0	2	0	0.0075	0.009930486745518274	765.6653432228974	840.6653432228974	840.6653432228974	865.6653432228974	0.03773584961891174	0.0	0.05263157933950424	0.03773584961891174	0.4285714328289032	765	840	840	865	1485
14.030505878660964	14.030506273400661	0	0	2	0	0.007489721510659259	0.009930486745518274	765.6653432228974	840.6653432228974	840.6653432228974	865.6653432228974	0.03773584961891174	0.0	0.05263157933950424	0.03773584961891174	0.4285714328289032	765	840	840	865	1485
14.053248016926439	14.053248016926439	0	0	2	0	0.0074589142152619616	0.009930486745518274	765.6653432228974	840.6653432228974	840.6653432228974	865.6653432228974	0.03773584961891174	0.0	0.05263157933950424	0.03773584961891174	0.4285714328289032	765	840	840	865	1485
14.066103504696414	14.066103899436115	0	0	2	0	0.007407662554463399	0.009930486745518274	765.6653432228974	840.6653432228974	840.6653432228974	865.6653432228974	0.03773584961891174	0.0	0.05263157933950424	0.03773584961891174	0.5	765	840	840	865	1500
14.080283738895478	14.080283738895478	0	0	2	0	0.007336107005503364	0.009930486745518274	765.6653432228974	840.6653432228974	840.6653432228974	865.6653432228974	0.03773584961891174	0.0	0.05263157933950424	0.03773584961891174	0.5	765	840	840	865	1500
14.09729149355686	14.09729149355686	0	0	2	0	0.00724444369716779	0.010054617848287983	766.1736600887393	841.1736600887393	841.1736600887393	866.1736600887393	0.03773584961891174	0.0	0.06578947603702545	0.03773584961891174	0.4285714328289032	766	841	841	866	1485
14.113257924892878	14.113257924892878	0	0	2	0	0.007132923872213387	0.010054617848287983	766.1736600887393	841.1736600887393	841.1736600887393	866.1736600887393	0.03773584961891174	0.0	0.06578947603702545	0.03773584961891174	0.4285714328289032	766	841	841	866	1485
14.133223464117172	14.133223464117172	0	0	2	0	0.007001853198728705	0.010054617848287983	766.1736600887393	841.1736600887393	841.1736600887393	866.1736600887393	0.03773584961891174	0.0	0.06578947603702545	0.03773584961891174	0.4285714328289032	766	841	841	866	1485
14.14727975005082	14.147279355311124	0	0	2	0	0.006851590932319155	0.010054617848287983	766.1736600887393	841.1736600887393	841.1736600887393	866.1736600887393	0.03773584961891174	0.0	0.06578947603702545	0.03773584961891174	0.4285714328289032	766	841	841	866	1485
14.163629473634348	14.163629868374048	0	0	2	0	0.006682548931412366	0.005337636645924015	746.8576220650589	821.8576220650589	821.8576220650589	846.8576220650589	0.01886792480945587	0.0	0.06578947603702545	0.03773584961891174	0.5	746	821	821	846	1500
14.186516876108971	14.186516876108971	0	0	2	0	0.006495190528382856	0.005834160916425857	748.8908889527639	823.8908889527639	823.8908889527639	848.8908889527639	0.01886792480945587	0.0	0.07894736528396606	0.056603774428367615	0.5	748	823	823	848	1500
14.199259863064796	14.199259863064796	0	0	2	0	0.006290029259590206	0.005461767678405227	747.3659386430694	822.3659386430694	822.3659386430694	847.3659386430694	0.01886792480945587	0.0	0.07894736528396606	0.03773584961891174	0.5	747	822	822	847	1500
14.213306675245676	14.213306675245676	0	0	2	0	0.006067627457811592	0.008004484669274864	757.7783647206805	832.7783647206805	832.7783647206805	857.7783647206805	0.01886792480945587	0.007936508394777775	0.09210526198148727	0.056603774428367615	0.5	757	832	832	857	1500
14.230280482292962	14.230280482292962	0	0	2	0	0.005828594710926731	0.016689719836197076	793.344402729227	868.344402729227	868.344402729227	893.344402729227	0.03773584961891174	0.02380952425301075	0.09210526198148727	0.056603774428367615	0.5	793	868	868	893	1500
14.247422053712231	14.24742165897253	0	0	2	0	0.005573586191079871	0.018673847167722163	801.4694041518222	876.4694041518222	876.4694041518222	901.4694041518222	0.03773584961891174	0.0317460335791111	0.09210526198148727	0.056603774428367615	0.5	801	876	876	901	1500
14.266531007790189	14.266530613050488	0	0	2	0	0.005303300858898486	0.02537495523594993	828.9104416912149	903.9104416912149	903.9104416912149	928.9104416912149	0.056603774428367615	0.0396825410425663	0.09210526198148727	0.056603774428367615	0.5	828	903	903	928	1500
14.280314133852283	14.280314528591983	0	0	2	0	0.005018479547690782	0.027545278755968294	837.7979165056902	912.7979165056902	912.7979165056902	937.7979165056902	0.056603774428367615	0.0476190485060215	0.10526315867900848	0.056603774428367615	0.5	837	912	912	937	1500
14.297295046214149	14.297295046214149	0	0	2	0	0.004719902932873095	0.03623051462138244	873.3639573745611	948.3639573745611	948.3639573745611	973.3639573745611	0.07547169923782349	0.0634920671582222	0.10526315867900848	0.056603774428367615	0.5	873	948	948	973	1500
14.313427268223652	14.313427268223652	0	0	2	0	0.0044083893921928324	0.04311781934376477	901.5674702127167	976.5674702127167	976.5674702127167	1001.5674702127167	0.09433962404727936	0.0714285746216774	0.1184210553765297	0.056603774428367615	0.5	901	976	976	1001	1500
14.333612677460167	14.333612677460167	0	0	2	0	0.004084792762611958	0.0519892509320109	937.8959825665846	1012.8959825665846	1012.8959825665846	1037.8959825665847	0.11320754885673523	0.0873015895485878	0.1315789520740509	0.056603774428367615	0.5	937	1012	1012	1037	1500
14.347265539421667	14.347265539421667	0	0	2	0	0.0037499999999992296	0.060860682414824285	974.2244944887054	1049.2244944887054	1049.2244944887054	1074.2244944887054	0.1320754736661911	0.1031746044754982	0.14473684132099152	0.056603774428367615	0.5	974	1049	1049	1074	1500
14.363319602970812	14.363319602970812	0	0	2	0	0.0034049287480458065	0.07444909510000164	1029.8690444345066	1104.8690444345066	1104.8690444345066	1129.8690444345066	0.16981132328510284	0.1190476194024086	0.15789473056793213	0.056603774428367615	0.5	1029	1104	1104	1129	1500
14.38040472661315	14.380404726613154	0	0	2	0	0.003050524823067685	0.08766117569636239	1083.972514476604	1158.972514476604	1158.972514476604	1183.972514476604	0.18867924809455872	0.15079365670681	0.19736842811107635	0.056603774428367615	0.5	1083	1158	1158	1183	1500
14.399930131073315	14.399930131073315	0	0	2	0	0.0026877596215889154	0.09777391792571888	1125.3841939058188	1200.3841939058188	1200.3841939058188	1225.3841939058188	0.2075471729040146	0.1666666716337204	0.22368420660495758	0.07547169923782349	0.5	1125	1200	1200	1225	1500
14.413287727740133	14.413287333000437	0	0	2	0	0.0023176274578112516	0.10893980413675308	1171.1084979400039	1246.1084979400039	1246.1084979400039	1271.1084979400039	0.22641509771347046	0.190476194024086	0.25	0.07547169923782349	0.5	1171	1246	1246	1271	1500
14.4303977199835	14.4303977199835	0	0	2	0	0.0019411428382680358	0.11663199052984097	1202.6080012196987	1277.6080012196987	1277.6080012196987	1302.6080012196987	0.24528302252292633	0.2063492089509964	0.2631579041481018	0.056603774428367615	0.5	1202	1277	1277	1302	1500
14.453817626311768	14.453817626311768	0	0	2	0	0.001559337681132312	0.13177203795805115	1264.6064954382196	1339.6064954382196	1339.6064954382196	1364.6064954382196	0.2830188572406769	0.2222222238779068	0.28947368264198303	0.07547169923782349	0.5	1264	1339	1339	1364	1500
14.463265326262228	14.463265326262228	0	0	2	0	0.0011732584878008379	0.1474066433064869	1328.6302043400638	1403.6302043400638	1403.6302043400638	1428.6302043400638	0.3207547068595886	0.2460317462682724	0.30263158679008484	0.07547169923782349	0.5	1328	1403	1403	1428	1500
14.480285712593972	14.480285712593972	0	0	2	0	0.0007839634745064989	0.1585725366869477	1374.3545377330508	1449.3545377330508	1449.3545377330508	1474.3545377330508	0.3396226465702057	0.2698412835597992	0.32894736528396606	0.07547169923782349	0.5	1374	1449	1449	1474	1500
14.497456889490646	14.497456889490646	0	0	2	0	0.0003925196718211707	0.1686813378514206	1415.7500785015673	1490.7500785015673	1490.7500785015673	1515.7500785015673	0.3396226465702057	0.30158731341362	0.3552631437778473	0.09433962404727936	0.5	1415	1490	1490	1515	1500
14.519962183936858	14.519962183936858	0	0	2	0	-9.11457541045065e-16	0.19752998905702168	1533.885305188504	1608.885305188504	1608.885305188504	1633.885305188504	0.3962264060974121	0.3492063581943512	0.3947368562221527	0.11320754885673523	0.5	1533	1608	1608	1633	1500
14.532713065686657	14.532713460426358	0	0	2	0	-0.00039251967182299115	0.20851165216874845	1578.8552156310247	1653.8552156310247	1653.8552156310247	1678.8552156310247	0.4150943458080292	0.3650793731212616	0.40789473056793213	0.1320754736661911	0.5	1578	1653	1653	1678	1500
14.54726711838046	14.54726711838046	0	0	2	0	-0.0007839634745083118	0.20851165216874845	1578.8552156310247	1653.8552156310247	1653.8552156310247	1678.8552156310247	0.4150943458080292	0.3650793731212616	0.40789473056793213	0.1320754736661911	0.5	1578	1653	1653	1678	1500
14.563275786864246	14.563275786864246	0	0	2	0	-0.0011732584878026383	0.22209809140451142	1634.4916843014744	1709.4916843014744	1709.4916843014744	1734.4916843014744	0.43396225571632385	0.3888888955116272	0.43421053886413574	0.15094339847564697	0.5	1634	1709	1709	1734	1500
14.580250383390933	14.580250383390933	0	0	2	0	-0.0015593376811340951	0.25882907694921475	1784.9050701070344	1859.9050701070344	1859.9050701070344	1884.9050701070344	0.5094339847564697	0.4365079402923584	0.4736842215061188	0.18867924809455872	0.5	1784	1859	1859	1884	1500
14.599931710032113	14.599931315292412	0	0	2	0	-0.0019411428382697968	0.26838125847280025	1824.021253446117	1899.021253446117	1899.021253446117	1924.021253446117	0.5094339847564697	0.460317462682724	0.5	0.2075471729040146	0.5	1824	1899	1899	1924	1500
14.613297201492905	14.613297201492905	0	0	2	0	-0.002317627457812985	0.28563153183655565	1894.6611228706954	1969.6611228706954	1969.6611228706954	1994.6611228706954	0.5471698045730591	0.4761904776096344	0.5263158082962036	0.22641509771347046	0.5	1894	1969	1969	1994	1500
14.630419035927233	14.630419035927233	0	0	2	0	-0.0026877596215906176	0.30213505167110855	1962.2430365931896	2037.2430365931896	2037.2430365931896	2062.2430365931896	0.5660377144813538	0.5	0.5394737124443054	0.2641509473323822	0.5	1962	2037	2037	2062	1500
14.653194727067103	14.653194332327406	0	0	2	0	-0.0030505248230693503	0.3380611557642954	2109.36043285479	2184.36043285479	2184.36043285479	2209.36043285479	0.6226415038108826	0.5396825671195984	0.5921052694320679	0.3207547068595886	0.5714285969734192	2109	2184	2184	2209	1514
14.666124425900449	14.666124425900449	0	0	2	0	-0.0034049287480474306	0.3380611557642954	2109.36043285479	2184.36043285479	2184.36043285479	2209.36043285479	0.6226415038108826	0.5396825671195984	0.5921052694320679	0.3207547068595886	0.5714285969734192	2109	2184	2184	2209	1514
14.680306239058307	14.680306239058307	0	0	2	0	-0.0037500000000008082	0.3537578191349233	2173.638269357511	2248.638269357511	2248.638269357511	2273.638269357511	0.6415094137191772	0.5634920597076416	0.6184210777282715	0.3396226465702057	0.5714285969734192	2173	2248	2248	2273	1514
14.697337678101619	14.697337283361918	0	0	2	0	-0.004084792762613487	0.3883805506989404	2315.418355112161	2390.418355112161	2390.418355112161	2415.418355112161	0.6792452931404114	0.60317462682724	0.6842105388641357	0.3962264060974121	0.5714285969734192	2315	2390	2390	2415	1514
14.719944025910713	14.719943631171013	0	0	2	0	-0.004408389392194307	0.4096650843265306	2402.5785203171426	2477.5785203171426	2477.5785203171426	2502.5785203171426	0.7169811129570007	0.6190476417541504	0.6973684430122375	0.43396225571632385	0.5714285969734192	2402	2477	2477	2502	1514
14.732728460534911	14.732728460534911	0	0	2	0	-0.004719902932874511	0.41990195589866985	2444.498509405053	2519.498509405053	2519.498509405053	2544.498509405053	0.7169811129570007	0.6349206566810608	0.7236841917037964	0.4528301954269409	0.5714285969734192	2444	2519	2519	2544	1514
14.747301460734253	14.747301460734256	0	0	2	0	-0.005018479547692137	0.43355244365562395	2500.39725676978	2575.39725676978	2575.39725676978	2600.39725676978	0.7358490824699402	0.6507936716079712	0.7368420958518982	0.4716981053352356	0.5714285969734192	2500	2575	2575	2600	1514
14.763786185294762	14.763786185294762	0	0	2	0	-0.005303300858899775	0.45254056275542	2578.1536044834447	2653.1536044834447	2653.1536044834447	2678.1536044834447	0.7547169923782349	0.6666666865348816	0.7631579041481018	0.5094339847564697	0.5714285969734192	2578	2653	2653	2678	1514
14.780419726721707	14.780419726721707	0	0	2	0	-0.00557358619108109	0.4665634290323535	2635.5772418874876	2710.5772418874876	2710.5772418874876	2735.5772418874876	0.7735849022865295	0.682539701461792	0.7763158082962036	0.5283018946647644	0.5714285969734192	2635	2710	2710	2735	1514
14.799959736550726	14.799959341811025	0	0	2	0	-0.0058285947109278785	0.49678343389823265	2759.328161813263	2834.328161813263	2834.328161813263	2859.328161813263	0.8113207817077637	0.7063491940498352	0.8026315569877625	0.5849056839942932	0.5714285969734192	2759	2834	2834	2859	1514
14.813299569931097	14.813299569931097	0	0	2	0	-0.006067627457812664	0.5045396619603082	2791.089915727462	2866.089915727462	2866.089915727462	2891.089915727462	0.8113207817077637	0.7142857313156128	0.8157894611358643	0.6037735939025879	0.5714285969734192	2791	2866	2866	2891	1514
14.830340877466874	14.830340877466877	0	0	2	0	-0.006290029259591199	0.5191211179897648	2850.8009781680867	2925.8009781680867	2925.8009781680867	2950.8009781680867	0.8301886916160583	0.7301587462425232	0.8289473652839661	0.6226415038108826	0.5714285969734192	2850	2925	2925	2950	1514
14.84728350007796	14.84728350007796	0	0	2	0	-0.006495190528383767	0.5291097276171719	2891.704334592319	2966.704334592319	2966.704334592319	2991.704334592319	0.8301886916160583	0.7460317611694336	0.8421052694320679	0.6415094137191772	0.5714285969734192	2891	2966	2966	2991	1514
14.866564955404282	14.866564560664582	0	0	2	0	-0.006682548931413194	0.5419553242246469	2944.307052699929	3019.307052699929	3019.307052699929	3044.307052699929	0.849056601524353	0.7539682388305664	0.8552631735801697	0.6603773832321167	0.5714285969734192	2944	3019	3019	3044	1514
14.88043176628252	14.880432161022217	0	0	2	0	-0.006851590932319897	0.5549250542599609	2997.4180971945398	3072.4180971945398	3072.4180971945398	3097.4180971945398	0.8679245114326477	0.761904776096344	0.8684210777282715	0.6792452931404114	0.5714285969734192	2997	3072	3072	3097	1514
14.897473073818297	14.897473073818297	0	0	2	0	-0.007001853198729357	0.5633019125893668	3031.721332053457	3106.721332053457	3106.721332053457	3131.721332053457	0.8679245114326477	0.7698412537574768	0.8815789222717285	0.698113203048706	0.5714285969734192	3031	3106	3106	3131	1514
14.919711918967835	14.919711918967835	0	0	2	0	-0.00713292387221395	0.5761455466199479	3084.3160134086866	3159.3160134086866	3159.3160134086866	3184.3160134086866	0.8867924809455872	0.7857142686843872	0.8815789222717285	0.7169811129570007	0.5714285969734192	3084	3159	3159	3184	1514
14.932845698225446	14.932845698225446	0	0	2	0	-0.007244443697168262	0.5847086399172126	3119.3818804609855	3194.3818804609855	3194.3818804609855	3219.3818804609855	0.8867924809455872	0.7936508059501648	0.8947368264198303	0.7358490824699402	0.5714285969734192	3119	3194	3194	3219	1514
14.947297908076965	14.947297513337269	0	0	2	0	-0.007336107005503743	0.5847086399172126	3119.3818804609855	3194.3818804609855	3194.3818804609855	3219.3818804609855	0.8867924809455872	0.7936508059501648	0.8947368264198303	0.7358490824699402	0.5714285969734192	3119	3194	3194	3219	1514
14.963245391907442	14.963245391907442	0	0	2	0	-0.007407662554463685	0.5847086399172126	3119.3818804609855	3194.3818804609855	3194.3818804609855	3219.3818804609855	0.8867924809455872	0.7936508059501648	0.8947368264198303	0.7358490824699402	0.5714285969734192	3119	3194	3194	3219	1514
14.980322620755807	14.98032222601611	0	0	2	0	-0.0074589142152621515	0.5866927593324958	3127.50684946657	3202.50684946657	3202.50684946657	3227.50684946657	0.8867924809455872	0.8015872836112976	0.8947368264198303	0.7358490824699402	0.5714285969734192	3127	3202	3202	3227	1514
14.999791577439048	14.999791577439048	0	0	2	0	-0.0074897215106593555	0.5866927593324958	3127.50684946657	3202.50684946657	3202.50684946657	3227.50684946657	0.8867924809455872	0.8015872836112976	0.8947368264198303	0.7358490824699402	0.5714285969734192	3127	3202	3202	3227	1514
15.013231279963211	15.01323088522351	0	0	2	0	-0.0075	0.5866927593324958	3127.50684946657	3202.50684946657	3202.50684946657	3227.50684946657	0.8867924809455872	0.8015872836112976	0.8947368264198303	0.7358490824699402	0.5714285969734192	3127	3202	3202	3227	1514
15.030282455991458	15.030282061251757	0	0	2	0	-0.007489721510659252	0.5866927593324958	3127.50684946657	3202.50684946657	3202.50684946657	3227.50684946657	0.8867924809455872	0.8015872836112976	0.8947368264198303	0.7358490824699402	0.5714285969734192	3127	3202	3202	3227	1514
15.047313105555368	15.047313105555368	0	0	2	0	-0.007458914215261947	0.5866927593324958	3127.50684946657	3202.50684946657	3202.50684946657	3227.50684946657	0.8867924809455872	0.8015872836112976	0.8947368264198303	0.7358490824699402	0.5714285969734192	3127	3202	3202	3227	1514
15.066551928994222	15.066551928994222	0	0	2	0	-0.007407662554463379	0.5866927593324958	3127.50684946657	3202.50684946657	3202.50684946657	3227.50684946657	0.8867924809455872	0.8015872836112976	0.8947368264198303	0.7358490824699402	0.6428571343421936	3127	3202	3202	3227	1528
15.080281370457286	15.080280975717585	0	0	2	0	-0.007336107005503337	0.5866927593324958	3127.50684946657	3202.50684946657	3202.50684946657	3227.50684946657	0.8867924809455872	0.8015872836112976	0.8947368264198303	0.7358490824699402	0.5714285969734192	3127	3202	3202	3227	1514
15.09729188829656	15.09729149355686	0	0	2	0	-0.0072444436971677555	0.5842722014088437	3117.594664769215	3192.594664769215	3192.594664769215	3217.594664769215	0.8867924809455872	0.8015872836112976	0.8815789222717285	0.7358490824699402	0.5714285969734192	3117	3192	3192	3217	1514
15.113378320501003	15.113378715240703	0	0	2	0	-0.007132923872213346	0.5801138003516755	3100.566012440111	3175.566012440111	3175.566012440111	3200.566012440111	0.8867924809455872	0.8015872836112976	0.8815789222717285	0.7169811129570007	0.5714285969734192	3100	3175	3175	3200	1514
15.133424386623851	15.133424781363548	0	0	2	0	-0.007001853198728657	0.5781296809363923	3092.4410434345264	3167.4410434345264	3167.4410434345264	3192.4410434345264	0.8867924809455872	0.7936508059501648	0.8815789222717285	0.7169811129570007	0.5714285969734192	3092	3167	3167	3192	1514
15.147261592024677	15.147261592024677	0	0	2	0	-0.0068515909323191015	0.5692543006375388	3056.0963611107213	3131.0963611107213	3131.0963611107213	3156.0963611107213	0.8679245114326477	0.7936508059501648	0.8815789222717285	0.698113203048706	0.5714285969734192	3056	3131	3131	3156	1514
15.163273023686354	15.163272628946658	0	0	2	0	-0.006682548931412306	0.564973750071232	3038.567506541695	3113.567506541695	3113.567506541695	3138.567506541695	0.8679245114326477	0.7857142686843872	0.8684210777282715	0.698113203048706	0.5714285969734192	3038	3113	3113	3138	1514
15.180232620104487	15.180232620104487	0	0	2	0	-0.006495190528382789	0.5608774274069717	3021.793065231549	3096.793065231549	3096.793065231549	3121.793065231549	0.8679245114326477	0.7857142686843872	0.8684210777282715	0.6792452931404114	0.5714285969734192	3021	3096	3096	3121	1514
15.199803419630008	15.199803419630008	0	0	2	0	-0.006290029259590135	0.5526246897498925	2987.99810452581	3062.99810452581	3062.99810452581	3087.99810452581	0.8679245114326477	0.7777777910232544	0.8552631735801697	0.6603773832321167	0.5714285969734192	2987	3062	3062	3087	1514
15.213282201384352	15.213281806644652	0	0	2	0	-0.006067627457811515	0.5377949588259732	2927.27035639236	3002.27035639236	3002.27035639236	3027.27035639236	0.849056601524353	0.761904776096344	0.8421052694320679	0.6415094137191772	0.5714285969734192	2927	3002	3002	3027	1514
15.230460878335304	15.230461273075	0	0	2	0	-0.005828594710926648	0.5036667924866363	2787.5155152327757	2862.5155152327757	2862.5155152327757	2887.5155152327757	0.8301886916160583	0.7301587462425232	0.8026315569877625	0.5660377144813538	0.5714285969734192	2787	2862	2862	2887	1514
15.253269332870172	15.253269332870172	0	0	2	0	-0.005573586191079782	0.4819497720346728	2698.5843164819853	2773.5843164819853	2773.5843164819853	2798.5843164819853	0.8113207817077637	0.7063491940498352	0.7763158082962036	0.5283018946647644	0.5714285969734192	2698	2773	2773	2798	1514
15.266544034200248	15.266544034200248	0	0	2	0	-0.005303300858898391	0.4623429671100081	2618.294450315483	2693.294450315483	2693.294450315483	2718.294450315483	0.7924528121948242	0.682539701461792	0.7631579041481018	0.49056604504585266	0.5714285969734192	2618	2693	2693	2718	1514
15.280290449470357	15.280290449470357	0	0	2	0	-0.005018479547690684	0.4352863342339375	2507.497538687974	2582.497538687974	2582.497538687974	2607.497538687974	0.7547169923782349	0.6666666865348816	0.7368420958518982	0.43396225571632385	0.5714285969734192	2507	2582	2582	2607	1514
15.297296625172944	15.297296230433247	0	0	2	0	-0.004719902932872991	0.4184104153311181	2438.390650780929	2513.390650780929	2513.390650780929	2538.390650780929	0.7358490824699402	0.6428571343421936	0.7105262875556946	0.4150943458080292	0.5714285969734192	2438	2513	2513	2538	1514
15.313257924892877	15.313257924892877	0	0	2	0	-0.004408389392192726	0.39855535368341677	2357.084173333592	2432.084173333592	2432.084173333592	2457.084173333592	0.7169811129570007	0.6190476417541504	0.6842105388641357	0.37735849618911743	0.5714285969734192	2357	2432	2432	2457	1514
15.333267674963437	15.333267280223737	0	0	2	0	-0.004084792762611848	0.3777712741543011	2271.973367661863	2346.973367661863	2346.973367661863	2371.973367661863	0.7169811129570007	0.5873016119003296	0.6447368264198303	0.3207547068595886	0.5714285969734192	2271	2346	2346	2371	1514
15.347256460408595	15.347256460408595	0	0	2	0	-0.003749999999999115	0.3777712741543011	2271.973367661863	2346.973367661863	2346.973367661863	2371.973367661863	0.7169811129570007	0.5873016119003296	0.6447368264198303	0.3207547068595886	0.5714285969734192	2271	2346	2346	2371	1514
15.363263944673282	15.363263549933585	0	0	2	0	-0.003404928748045688	0.36679158274679935	2227.0115313481433	2302.0115313481433	2302.0115313481433	2327.0115313481433	0.7169811129570007	0.5634920597076416	0.6184210777282715	0.30188679695129395	0.5714285969734192	2227	2302	2302	2327	1514
15.380369200040263	15.38036959477996	0	0	2	0	-0.003050524823067564	0.34737492799056024	2147.500330121344	2222.500330121344	2222.500330121344	2247.500330121344	0.698113203048706	0.523809552192688	0.5921052694320679	0.2830188572406769	0.5714285969734192	2147	2222	2222	2247	1514
15.399765129879228	15.39976473513953	0	0	2	0	-0.002687759621588792	0.33887589061605006	2112.6967720727253	2187.6967720727253	2187.6967720727253	2212.6967720727253	0.698113203048706	0.5079365372657776	0.5657894611358643	0.2641509473323822	0.5714285969734192	2112	2187	2187	2212	1514
15.414323524709719	15.414323919449416	0	0	2	0	-0.0023176274578111254	0.3254736744795945	2057.81469699394	2132.81469699394	2132.81469699394	2157.81469699394	0.6603773832321167	0.4920634925365448	0.5657894611358643	0.2641509473323822	0.5714285969734192	2057	2132	2132	2157	1514
15.430683116785712	15.430683511525412	0	0	2	0	-0.0019411428382679079	0.3036325140629619	1968.375145087829	2043.375145087829	2043.375145087829	2068.375145087829	0.6037735939025879	0.4682539701461792	0.5394737124443054	0.2641509473323822	0.5714285969734192	1968	2043	2043	2068	1514
15.453887100498754	15.453887100498754	0	0	2	0	-0.0015593376811321826	0.2655439673226545	1812.4025461862702	1887.4025461862702	1887.4025461862702	1912.4025461862702	0.5660377144813538	0.3888888955116272	0.4736842215061188	0.22641509771347046	0.5714285969734192	1812	1887	1887	1912	1514
15.463357695351743	15.463357695351743	0	0	2	0	-0.001173258487800707	0.2655439673226545	1812.4025461862702	1887.4025461862702	1887.4025461862702	1912.4025461862702	0.5660377144813538	0.3888888955116272	0.4736842215061188	0.22641509771347046	0.5714285969734192	1812	1887	1887	1912	1514
15.480333081357823	15.480333081357823	0	0	2	0	-0.0007839634745063674	0.24457370243271093	1726.5293114619512	1801.5293114619512	1801.5293114619512	1826.5293114619512	0.5283018946647644	0.3571428656578064	0.44736841320991516	0.2075471729040146	0.5714285969734192	1726	1801	1801	1826	1514
15.497274914489513	15.497274519749812	0	0	2	0	-0.0003925196718210386	0.22856867877172737	1660.9887395702235	1735.9887395702235	1735.9887395702235	1760.9887395702235	0.5094339847564697	0.3253968358039856	0.42105263471603394	0.18867924809455872	0.5714285969734192	1660	1735	1735	1760	1514
15.513332530695944	15.513332530695944	0	0	2	0	1.0437658189007235e-15	0.21951302151864371	1623.905823118846	1698.905823118846	1698.905823118846	1723.905823118846	0.5094339847564697	0.30158731341362	0.3947368562221527	0.16981132328510284	0.5	1623	1698	1698	1723	1500
15.534054785922791	15.534055180662492	0	0	2	0	0.00039251967182312326	0.1856971449508168	1485.4298085735948	1560.4298085735948	1560.4298085735948	1585.4298085735948	0.43396225571632385	0.261904776096344	0.3552631437778473	0.1320754736661911	0.5714285969734192	1485	1560	1560	1585	1514
15.548174230208243	15.548174624947944	0	0	2	0	0.0007839634745084434	0.177324204861955	1451.1426189097056	1526.1426189097056	1526.1426189097056	1551.1426189097056	0.43396225571632385	0.2380952388048172	0.32894736528396606	0.11320754885673523	0.5714285969734192	1451	1526	1526	1551	1514
15.563787369513857	15.563787369513857	0	0	2	0	0.001173258487802769	0.16249842622040844	1390.4310553725727	1465.4310553725727	1465.4310553725727	1490.4310553725727	0.4150943458080292	0.2063492089509964	0.30263158679008484	0.09433962404727936	0.5	1390	1465	1465	1490	1500
15.58023419906328	15.580233804323584	0	0	2	0	0.0015593376811342246	0.14543631336584228	1320.5617032331243	1395.5617032331243	1395.5617032331243	1420.5617032331243	0.37735849618911743	0.1825396865606308	0.28947368264198303	0.07547169923782349	0.5	1320	1395	1395	1420	1500
15.599865788502417	15.599865788502417	0	0	2	0	0.0019411428382699247	0.1351994360272718	1278.641690531678	1353.641690531678	1353.641690531678	1378.641690531678	0.35849055647850037	0.1666666716337204	0.2763157784938812	0.056603774428367615	0.5	1278	1353	1353	1378	1500
15.613685230616799	15.613685230616799	0	0	2	0	0.002317627457813111	0.1250866975934941	1237.2300266453585	1312.2300266453585	1312.2300266453585	1337.2300266453585	0.3396226465702057	0.15079365670681	0.2631579041481018	0.03773584961891174	0.5	1237	1312	1312	1337	1500
15.63096417145124	15.63096456619094	0	0	2	0	0.0026877596215907408	0.11342034611736296	1189.4563173506012	1264.4563173506012	1264.4563173506012	1289.4563173506012	0.30188679695129395	0.1428571492433548	0.2368421107530594	0.03773584961891174	0.5	1189	1264	1264	1289	1500
15.653894995292728	15.653894995292728	0	0	2	0	0.0030505248230694713	0.1035558620871016	1149.061255246681	1224.061255246681	1224.061255246681	1249.061255246681	0.2830188572406769	0.1269841343164444	0.22368420660495758	0.01886792480945587	0.5	1149	1224	1224	1249	1500
15.663273615795902	15.663273615795902	0	0	2	0	0.0034049287480475486	0.09480856349941458	1113.2410675301026	1188.2410675301026	1188.2410675301026	1213.2410675301026	0.2641509473323822	0.1111111119389534	0.21052631735801697	0.01886792480945587	0.5	1113	1188	1188	1213	1500
15.680349660425172	15.680350055164872	0	0	2	0	0.003750000000000923	0.07842917181551456	1046.1674585845321	1121.1674585845321	1121.1674585845321	1146.1674585845321	0.22641509771347046	0.0873015895485878	0.18421052396297455	0.0	0.5	1046	1121	1121	1146	1500
15.697386625824265	15.697386625824265	0	0	2	0	0.004084792762613599	0.0677598100155592	1002.4764220137149	1077.476422013715	1077.476422013715	1102.476422013715	0.2075471729040146	0.0634920671582222	0.17105263471603394	0.0	0.5	1002	1077	1077	1102	1500
15.719882841257402	15.719882446517705	0	0	2	0	0.0044083893921944145	0.059074574150145054	966.910381144844	1041.910381144844	1041.910381144844	1066.910381144844	0.18867924809455872	0.0476190485060215	0.15789473056793213	0.0	0.5	966	1041	1041	1066	1500
15.733194253379466	15.733194253379466	0	0	2	0	0.004719902932874614	0.04765648487955332	920.1533055817708	995.1533055817708	995.1533055817708	1020.1533055817708	0.15094339847564697	0.0396825410425663	0.14473684132099152	0.0	0.5	920	995	995	1020	1500
15.747290013282988	15.747290013282988	0	0	2	0	0.0050184795476922355	0.04368823068216443	903.9033046434633	978.9033046434633	978.9033046434633	1003.9033046434633	0.15094339847564697	0.02380952425301075	0.1184210553765297	0.0	0.5	903	978	978	1003	1500
15.763285655356714	15.763285655356714	0	0	2	0	0.005303300858899867	0.04368823068216443	903.9033046434633	978.9033046434633	978.9033046434633	1003.9033046434633	0.15094339847564697	0.02380952425301075	0.1184210553765297	0.0	0.5	903	978	978	1003	1500
15.78027643621105	15.78027643621105	0	0	2	0	0.005573586191081179	0.0354374543046477	870.1163753775323	945.1163753775323	945.1163753775323	970.1163753775323	0.1320754736661911	0.007936508394777775	0.09210526198148727	0.01886792480945587	0.5	870	945	945	970	1500
15.799923815238134	15.799923815238134	0	0	2	0	0.005828594710927962	0.028674280452204437	842.4211784517772	917.4211784517772	917.4211784517772	942.4211784517772	0.11320754885673523	0.0	0.07894736528396606	0.01886792480945587	0.5	842	917	917	942	1500
15.813279832946158	15.813279438206461	0	0	2	0	0.0060676274578127425	0.028674280452204437	842.4211784517772	917.4211784517772	917.4211784517772	942.4211784517772	0.11320754885673523	0.0	0.07894736528396606	0.01886792480945587	0.5	842	917	917	942	1500
15.830361009191513	15.830361009191513	0	0	2	0	0.006290029259591271	0.02395729924984047	823.1051404280968	898.1051404280968	898.1051404280968	923.1051404280968	0.09433962404727936	0.0	0.07894736528396606	0.01886792480945587	0.5	823	898	898	923	1500
15.853152884659032	15.853152884659032	0	0	2	0	0.006495190528383834	0.024205561455379887	824.1217741597807	899.1217741597807	899.1217741597807	924.1217741597807	0.09433962404727936	0.0	0.06578947603702545	0.03773584961891174	0.5	824	899	899	924	1500
15.866441796618265	15.866441796618265	0	0	2	0	0.006682548931413254	0.024205561455379887	824.1217741597807	899.1217741597807	899.1217741597807	924.1217741597807	0.09433962404727936	0.0	0.06578947603702545	0.03773584961891174	0.5	824	899	899	924	1500
15.880251370240178	15.880251370240178	0	0	2	0	0.006851590932319951	0.01948858025301592	804.8057361361002	879.8057361361002	879.8057361361002	904.8057361361002	0.07547169923782349	0.0	0.06578947603702545	0.03773584961891174	0.5	804	879	879	904	1500
15.897340441279507	15.897340441279507	0	0	2	0	0.007001853198729405	0.01936444915024621	804.2974192702583	879.2974192702583	879.2974192702583	904.2974192702583	0.07547169923782349	0.0	0.05263157933950424	0.03773584961891174	0.5	804	879	879	904	1500
15.919816524988008	15.919816524988008	0	0	2	0	0.0071329238722139905	0.01936444915024621	804.2974192702583	879.2974192702583	879.2974192702583	904.2974192702583	0.07547169923782349	0.0	0.05263157933950424	0.03773584961891174	0.5	804	879	879	904	1500
15.93326609600464	15.93326609600464	0	0	2	0	0.007244443697168296	0.01936444915024621	804.2974192702583	879.2974192702583	879.2974192702583	904.2974192702583	0.07547169923782349	0.0	0.05263157933950424	0.03773584961891174	0.5	804	879	879	904	1500
15.947243433998533	15.947243433998533	0	0	2	0	0.007336107005503771	0.01936444915024621	804.2974192702583	879.2974192702583	879.2974192702583	904.2974192702583	0.07547169923782349	0.0	0.05263157933950424	0.03773584961891174	0.5	804	879	879	904	1500
15.963307366040148	15.963307366040148	0	0	2	0	0.007407662554463706	0.01936444915024621	804.2974192702583	879.2974192702583	879.2974192702583	904.2974192702583	0.07547169923782349	0.0	0.05263157933950424	0.03773584961891174	0.5	804	879	879	904	1500
15.980515253728807	15.980515648468508	0	0	2	0	0.007458914215262165	0.0192403180474765	803.7891024044163	878.7891024044163	878.7891024044163	903.7891024044163	0.07547169923782349	0.0	0.03947368264198303	0.03773584961891174	0.5	803	878	878	903	1500
16.000150001085533	16.000150001085533	0	0	2	0	0.0074897215106593616	0.019426514666486816	804.5515775592635	879.5515775592635	879.5515775592635	904.5515775592635	0.07547169923782349	0.0	0.03947368264198303	0.056603774428367615	0.5	804	879	879	904	1500
16.01364062503084	16.01364062503084	0	0	2	0	0.0075	0.019426514666486816	804.5515775592635	879.5515775592635	879.5515775592635	904.5515775592635	0.07547169923782349	0.0	0.03947368264198303	0.056603774428367615	0.5	804	879	879	904	1500
16.03034245642567	16.03034245642567	0	0	2	0	0.007489721510659245	0.0192403180474765	803.7891024044163	878.7891024044163	878.7891024044163	903.7891024044163	0.07547169923782349	0.0	0.03947368264198303	0.03773584961891174	0.5	803	878	878	903	1500
16.053177358520358	16.053176963780658	0	0	2	0	0.007458914215261934	0.019426514666486816	804.5515775592635	879.5515775592635	879.5515775592635	904.5515775592635	0.07547169923782349	0.0	0.03947368264198303	0.056603774428367615	0.5	804	879	879	904	1500
16.066435480783085	16.066435480783085	0	0	2	0	0.007407662554463358	0.019426514666486816	804.5515775592635	879.5515775592635	879.5515775592635	904.5515775592635	0.07547169923782349	0.0	0.03947368264198303	0.056603774428367615	0.5	804	879	879	904	1500
16.080295581086443	16.080295581086443	0	0	2	0	0.007336107005503309	0.014709533464122848	785.235539535583	860.235539535583	860.235539535583	885.235539535583	0.056603774428367615	0.0	0.03947368264198303	0.056603774428367615	0.5	785	860	860	885	1500
16.097347151854386	16.097347151854386	0	0	2	0	0.007244443697167722	0.014709533464122848	785.235539535583	860.235539535583	860.235539535583	885.235539535583	0.056603774428367615	0.0	0.03947368264198303	0.056603774428367615	0.5	785	860	860	885	1500
16.120026526507758	16.120026921247455	0	0	2	0	0.007132923872213304	0.014709533464122848	785.235539535583	860.235539535583	860.235539535583	885.235539535583	0.056603774428367615	0.0	0.03947368264198303	0.056603774428367615	0.5	785	860	860	885	1500
16.133188727023683	16.133188727023683	0	0	2	0	0.00700185319872861	0.014709533464122848	785.235539535583	860.235539535583	860.235539535583	885.235539535583	0.056603774428367615	0.0	0.03947368264198303	0.056603774428367615	0.5	785	860	860	885	1500
16.147449093381596	16.147449093381596	0	0	2	0	0.006851590932319048	0.014709533464122848	785.235539535583	860.235539535583	860.235539535583	885.235539535583	0.056603774428367615	0.0	0.03947368264198303	0.056603774428367615	0.5	785	860	860	885	1500
16.163825264524938	16.16382526452494	0	0	2	0	0.006682548931412246	0.014709533464122848	785.235539535583	860.235539535583	860.235539535583	885.235539535583	0.056603774428367615	0.0	0.03947368264198303	0.056603774428367615	0.5	785	860	860	885	1500
16.187323329313568	16.187323329313568	0	0	2	0	0.0064951905283827235	0.014709533464122848	785.235539535583	860.235539535583	860.235539535583	885.235539535583	0.056603774428367615	0.0	0.03947368264198303	0.056603774428367615	0.5	785	860	860	885	1500
16.197770904921022	16.19777051018132	0	0	2	0	0.006290029259590062	0.014709533464122848	785.235539535583	860.235539535583	860.235539535583	885.235539535583	0.056603774428367615	0.0	0.03947368264198303	0.056603774428367615	0.5	785	860	860	885	1500
16.213320491135132	16.213320491135132	0	0	2	0	0.006067627457811438	0.014709533464122848	785.235539535583	860.235539535583	860.235539535583	885.235539535583	0.056603774428367615	0.0	0.03947368264198303	0.056603774428367615	0.5	785	860	860	885	1500
16.23109246185334	16.23109246185334	0	0	2	0	0.0058285947109265645	0.014709533464122848	785.235539535583	860.235539535583	860.235539535583	885.235539535583	0.056603774428367615	0.0	0.03947368264198303	0.056603774428367615	0.5	785	860	860	885	1500
16.253284332978726	16.253284332978726	0	0	2	0	0.005573586191079693	0.014895730118277412	785.998014834346	860.998014834346	860.998014834346	885.998014834346	0.056603774428367615	0.0	0.05263157933950424	0.056603774428367615	0.5	785	860	860	885	1500
16.266570087020366	16.26656969228067	0	0	2	0	0.005303300858898298	0.01706605387112642	794.8854906022627	869.8854906022627	869.8854906022627	894.8854906022627	0.056603774428367615	0.007936508394777775	0.06578947603702545	0.056603774428367615	0.5	794	869	869	894	1500
16.28028965999096	16.28028965999096	0	0	2	0	0.005018479547690586	0.01923637751854268	803.7729659384323	878.7729659384323	878.7729659384323	903.7729659384323	0.056603774428367615	0.01587301678955555	0.07894736528396606	0.056603774428367615	0.5	803	878	878	903	1500
16.297376757331797	16.297376757331797	0	0	2	0	0.004719902932872889	0.0281078095724501	840.1014801991831	915.1014801991831	915.1014801991831	940.1014801991831	0.07547169923782349	0.0317460335791111	0.09210526198148727	0.056603774428367615	0.5	840	915	915	940	1500
16.313280425055705	16.31328042505571	0	0	2	0	0.004408389392192618	0.03679304450654167	875.6675172542881	950.6675172542881	950.6675172542881	975.6675172542881	0.09433962404727936	0.0476190485060215	0.09210526198148727	0.056603774428367615	0.5	875	950	950	975	1500
16.333135042424647	16.333135042424647	0	0	2	0	0.004084792762611737	0.04764860389197417	920.1210329376343	995.1210329376343	995.1210329376343	1020.1210329376343	0.11320754885673523	0.0714285746216774	0.10526315867900848	0.056603774428367615	0.5	920	995	995	1020	1500
16.347269092078957	16.347268697339256	0	0	2	0	0.0037499999999990002	0.04764860389197417	920.1210329376343	995.1210329376343	995.1210329376343	1020.1210329376343	0.11320754885673523	0.0714285746216774	0.10526315867900848	0.056603774428367615	0.5	920	995	995	1020	1500
16.363244207688343	16.363243812948646	0	0	2	0	0.0034049287480455706	0.054535908614356504	948.3245457757898	1023.3245457757898	1023.3245457757898	1048.3245457757898	0.1320754736661911	0.0793650820851326	0.1184210553765297	0.056603774428367615	0.5	948	1023	1023	1048	1500
16.380977493916074	16.380977493916074	0	0	2	0	0.003050524823067443	0.06067448586610247	973.4620196216896	1048.4620196216897	1048.4620196216897	1073.4620196216897	0.1320754736661911	0.1031746044754982	0.1315789520740509	0.056603774428367615	0.5	973	1048	1048	1073	1500
16.399788814261154	16.399788814261154	0	0	2	0	0.002687759621588668	0.06756179048305205	1001.6655320280981	1076.6655320280981	1076.6655320280981	1101.6655320280981	0.15094339847564697	0.1111111119389534	0.14473684132099152	0.056603774428367615	0.5	1001	1076	1076	1101	1500
16.41324746429086	16.41324746429086	0	0	2	0	0.0023176274578109997	0.07717801030455185	1041.0439521971398	1116.0439521971398	1116.0439521971398	1141.0439521971398	0.16981132328510284	0.1269841343164444	0.15789473056793213	0.07547169923782349	0.5	1041	1116	1116	1141	1500
16.43039100940862	16.43039100940862	0	0	2	0	0.0019411428382677801	0.08586324523864342	1076.6099892522448	1151.6099892522448	1151.6099892522448	1176.6099892522448	0.18867924809455872	0.1428571492433548	0.15789473056793213	0.07547169923782349	0.5	1076	1151	1151	1176	1500
16.447459553983613	16.447459553983613	0	0	2	0	0.0015593376811320532	0.0967808693847152	1121.3176601304087	1196.3176601304087	1196.3176601304087	1221.3176601304087	0.2075471729040146	0.1666666716337204	0.17105263471603394	0.07547169923782349	0.5	1121	1196	1196	1221	1500
16.466359690760918	16.466359690760918	0	0	2	0	0.0011732584878005763	0.11713245565436092	1204.657405904608	1279.657405904608	1279.657405904608	1304.657405904608	0.2641509473323822	0.190476194024086	0.18421052396297455	0.07547169923782349	0.5	1204	1279	1279	1304	1500
16.48029637056584	16.48029637056584	0	0	2	0	0.0007839634745062358	0.1332596405534131	1270.6982280662266	1345.6982280662266	1345.6982280662266	1370.6982280662266	0.2830188572406769	0.230158731341362	0.21052631735801697	0.09433962404727936	0.5	1270	1345	1345	1370	1500
16.497295835693546	16.497295835693546	0	0	2	0	0.00039251967182090644	0.14256553472664352	1308.8058647056052	1383.8058647056052	1383.8058647056052	1408.8058647056052	0.30188679695129395	0.2460317462682724	0.2368421107530594	0.09433962404727936	0.5	1308	1383	1383	1408	1500
16.519847709424212	16.519847709424212	0	0	2	0	-1.1760740967563817e-15	0.15385555204044743	1355.038485605632	1430.038485605632	1430.038485605632	1455.038485605632	0.3207547068595886	0.2698412835597992	0.2631579041481018	0.09433962404727936	0.5	1355	1430	1430	1455	1500
16.533077015688928	16.533077015688928	0	0	2	0	-0.0003925196718232554	0.17160038564394875	1427.70357921197	1502.70357921197	1502.70357921197	1527.70357921197	0.35849055647850037	0.2936508059501648	0.30263158679008484	0.11320754885673523	0.5	1427	1502	1502	1527	1500
16.547304223912146	16.547303829172446	0	0	2	0	-0.000783963474508575	0.18928315337976698	1500.114513090146	1575.114513090146	1575.114513090146	1600.114513090146	0.3962264060974121	0.3174603283405304	0.32894736528396606	0.1320754736661911	0.5714285969734192	1500	1575	1575	1600	1514
16.56324854982503	16.56324854982503	0	0	2	0	-0.0011732584878028998	0.21441181966629852	1603.0164015334924	1678.0164015334924	1678.0164015334924	1703.0164015334924	0.4528301954269409	0.3492063581943512	0.3684210479259491	0.15094339847564697	0.5	1603	1678	1678	1703	1500
16.58039525286038	16.58039525286038	0	0	2	0	-0.0015593376811343538	0.24021728789986896	1708.6897939499634	1783.6897939499634	1783.6897939499634	1808.6897939499634	0.4716981053352356	0.4047619104385376	0.44736841320991516	0.18867924809455872	0.5	1708	1783	1783	1808	1500
16.599782893165674	16.599782498425974	0	0	2	0	-0.0019411428382700524	0.2620584545721778	1798.1293714730682	1873.1293714730682	1873.1293714730682	1898.1293714730682	0.5094339847564697	0.4285714328289032	0.4868420958518982	0.22641509771347046	0.5	1798	1873	1873	1898	1500
16.61327312237128	16.61327312237128	0	0	2	0	-0.0023176274578132366	0.285759603441901	1895.1855760945846	1970.1855760945846	1970.1855760945846	1995.1855760945846	0.5471698045730591	0.460317462682724	0.5131579041481018	0.2641509473323822	0.5	1895	1970	1970	1995	1500
16.6303645618488	16.6303645618488	0	0	2	0	-0.0026877596215908644	0.301642462822064	1960.225885256352	2035.225885256352	2035.225885256352	2060.225885256352	0.5660377144813538	0.4841269850730896	0.5526315569877625	0.2830188572406769	0.5	1960	2035	2035	2060	1500
16.653223937804814	16.653223937804814	0	0	2	0	-0.003050524823069592	0.32329744097981106	2048.9030208123263	2123.9030208123263	2123.9030208123263	2148.9030208123263	0.6037735939025879	0.5079365372657776	0.5657894611358643	0.3207547068595886	0.5	2048	2123	2123	2148	1500
16.66640745426447	16.666407059524772	0	0	2	0	-0.003404928748047666	0.3530810244710674	2170.866795209021	2245.866795209021	2245.866795209021	2270.866795209021	0.6603773832321167	0.5396825671195984	0.5921052694320679	0.35849055647850037	0.5714285969734192	2170	2245	2245	2270	1514
16.680298344264333	16.680298344264333	0	0	2	0	-0.0037500000000010372	0.373927162799248	2256.2317316629205	2331.2317316629205	2331.2317316629205	2356.2317316629205	0.6792452931404114	0.5714285969734192	0.6184210777282715	0.3962264060974121	0.5714285969734192	2256	2331	2331	2356	1514
16.69729149355686	16.69729149355686	0	0	2	0	-0.0040847927626137094	0.3875116327871839	2311.860136263518	2386.860136263518	2386.860136263518	2411.860136263518	0.6792452931404114	0.60317462682724	0.6447368264198303	0.4150943458080292	0.5714285969734192	2311	2386	2386	2411	1514
16.71344739994829	16.71344739994829	0	0	2	0	-0.004408389392194521	0.4119595320231273	2411.9742836347064	2486.9742836347064	2486.9742836347064	2511.9742836347064	0.7169811129570007	0.6269841194152832	0.6710526347160339	0.4528301954269409	0.5714285969734192	2411	2486	2486	2511	1514
16.73309280527688	16.733092410537182	0	0	2	0	-0.004719902932874717	0.4491890157094778	2564.4290193303113	2639.4290193303113	2639.4290193303113	2664.4290193303113	0.7547169923782349	0.6666666865348816	0.7105262875556946	0.5283018946647644	0.5714285969734192	2564	2639	2639	2664	1514
16.747455014477076	16.74745461973738	0	0	2	0	-0.0050184795476923335	0.4491890157094778	2564.4290193303113	2639.4290193303113	2639.4290193303113	2664.4290193303113	0.7735849022865295	0.682539701461792	0.7368420958518982	0.5660377144813538	0.5714285969734192	2564	2639	2639	2664	1514
16.763323550367797	16.763323550367797	0	0	2	0	-0.005303300858899961	0.46830125490449515	2642.6936388339077	2717.6936388339077	2717.6936388339077	2742.6936388339077	0.8113207817077637	0.7063491940498352	0.7631579041481018	0.5849056839942932	0.5714285969734192	2642	2717	2717	2742	1514
16.780238541199967	16.780238541199967	0	0	2	0	-0.005573586191081266	0.5126061999084577	2824.122388625134	2899.122388625134	2899.122388625134	2924.122388625134	0.8301886916160583	0.7222222089767456	0.7763158082962036	0.6415094137191772	0.5714285969734192	2824	2899	2899	2924	1514
16.799866972721514	16.79986736746121	0	0	2	0	-0.005828594710928045	0.5265650450221475	2881.2838593656943	2956.2838593656943	2956.2838593656943	2981.2838593656943	0.8301886916160583	0.7460317611694336	0.8026315569877625	0.6603773832321167	0.5714285969734192	2881	2956	2956	2981	1514
16.813296412013507	16.81329601727381	0	0	2	0	-0.00606762745781282	0.5451186928369083	2957.2610471671396	3032.2610471671396	3032.2610471671396	3057.2610471671396	0.849056601524353	0.761904776096344	0.8157894611358643	0.698113203048706	0.5714285969734192	2957	3032	3032	3057	1514
16.8303981147232	16.8303981147232	0	0	2	0	-0.006290029259591343	0.5639206151539957	3034.2549190556124	3109.2549190556124	3109.2549190556124	3134.2549190556124	0.8679245114326477	0.7777777910232544	0.8289473652839661	0.7358490824699402	0.5714285969734192	3034	3109	3109	3134	1514
16.84761192350734	16.84761192350734	0	0	2	0	-0.0064951905283839	0.5809827301921295	3104.1242801367703	3179.1242801367703	3179.1242801367703	3204.1242801367703	0.8867924809455872	0.8015872836112976	0.8421052694320679	0.7547169923782349	0.5714285969734192	3104	3179	3179	3204	1514
16.86636955925339	16.86636916451369	0	0	2	0	-0.006682548931413314	0.5987295309875194	3176.797429393892	3251.797429393892	3251.797429393892	3276.797429393892	0.9056603908538818	0.817460298538208	0.8684210777282715	0.7735849022865295	0.5714285969734192	3176	3251	3251	3276	1514
16.880262028212044	16.880262028212044	0	0	2	0	-0.0068515909323200045	0.6156074204653237	3245.9123868055003	3320.9123868055003	3320.9123868055003	3345.9123868055003	0.9245283007621765	0.8333333134651184	0.8684210777282715	0.8113207817077637	0.5714285969734192	3245	3320	3320	3345	1514
16.89727254605132	16.89727254605132	0	0	2	0	-0.007001853198729453	0.6333542095632279	3318.585488161418	3393.585488161418	3393.585488161418	3418.585488161418	0.9245283007621765	0.8492063283920288	0.8947368264198303	0.849056601524353	0.5714285969734192	3318	3393	3393	3418	1514
16.919679155572837	16.919679155572837	0	0	2	0	-0.007132923872214031	0.6491149111124646	3383.1255610055423	3458.1255610055423	3458.1255610055423	3483.1255610055423	0.9433962106704712	0.8650793433189392	0.9078947305679321	0.8679245114326477	0.5714285969734192	3383	3458	3458	3483	1514
16.933049383910014	16.933048989170317	0	0	2	0	-0.00724444369716833	0.6553815779532375	3408.7875617185073	3483.7875617185073	3483.7875617185073	3508.7875617185073	0.9433962106704712	0.8730158805847168	0.9078947305679321	0.8867924809455872	0.5714285969734192	3408	3483	3483	3508	1514
16.94727738161263	16.94727738161263	0	0	2	0	-0.0073361070055037985	0.6582986605691223	3420.733015030556	3495.733015030556	3495.733015030556	3520.733015030556	0.9433962106704712	0.8730158805847168	0.9210526347160339	0.8867924809455872	0.5714285969734192	3420	3495	3495	3520	1514
16.96325486566021	16.96325486566021	0	0	2	0	-0.007407662554463726	0.6646273645175604	3446.64905769941	3521.64905769941	3521.64905769941	3546.64905769941	0.9433962106704712	0.8809523582458496	0.9210526347160339	0.9056603908538818	0.5714285969734192	3446	3521	3521	3546	1514
16.98031867335882	16.98031827861912	0	0	2	0	-0.007458914215262179	0.6646273645175604	3446.64905769941	3521.64905769941	3521.64905769941	3546.64905769941	0.9433962106704712	0.8809523582458496	0.9210526347160339	0.9056603908538818	0.5714285969734192	3446	3521	3521	3546	1514
16.999914341485365	16.999914341485365	0	0	2	0	-0.0074897215106593685	0.6739972970580688	3485.0189314527915	3560.0189314527915	3560.0189314527915	3585.0189314527915	0.9433962106704712	0.8888888955116272	0.9342105388641357	0.9245283007621765	0.5714285969734192	3485	3560	3560	3585	1514
17.01325693804363	17.013256543303932	0	0	2	0	-0.0075	0.6806984088515868	3512.459984247248	3587.459984247248	3587.459984247248	3612.459984247248	0.9622641801834106	0.89682537317276	0.9342105388641357	0.9245283007621765	0.6428571343421936	3512	3587	3587	3612	1528
17.03029114026483	17.03029114026483	0	0	2	0	-0.007489721510659238	0.6806984088515868	3512.459984247248	3587.459984247248	3587.459984247248	3612.459984247248	0.9622641801834106	0.89682537317276	0.9342105388641357	0.9245283007621765	0.5714285969734192	3512	3587	3587	3612	1514
17.05315722679572	17.05315722679572	0	0	2	0	-0.00745891421526192	0.6806984088515868	3512.459984247248	3587.459984247248	3587.459984247248	3612.459984247248	0.9622641801834106	0.89682537317276	0.9342105388641357	0.9245283007621765	0.6428571343421936	3512	3587	3587	3612	1528
17.06649192856001	17.06649192856001	0	0	2	0	-0.007407662554463337	0.6806984088515868	3512.459984247248	3587.459984247248	3587.459984247248	3612.459984247248	0.9622641801834106	0.89682537317276	0.9342105388641357	0.9245283007621765	0.6428571343421936	3512	3587	3587	3612	1528
17.080338607713607	17.080338607713607	0	0	2	0	-0.0073361070055032816	0.6806984088515868	3512.459984247248	3587.459984247248	3587.459984247248	3612.459984247248	0.9622641801834106	0.89682537317276	0.9342105388641357	0.9245283007621765	0.6428571343421936	3512	3587	3587	3612	1528
17.097355046648364	17.097354651908663	0	0	2	0	-0.007244443697167687	0.675981416473352	3493.1439004583763	3568.1439004583763	3568.1439004583763	3593.1439004583763	0.9433962106704712	0.89682537317276	0.9342105388641357	0.9245283007621765	0.5714285969734192	3493	3568	3568	3593	1514
17.119833104055356	17.119833104055356	0	0	2	0	-0.007132923872213263	0.6666114988340048	3454.77408772525	3529.77408772525	3529.77408772525	3554.77408772525	0.9433962106704712	0.8888888955116272	0.9210526347160339	0.9056603908538818	0.5714285969734192	3454	3529	3529	3554	1514
17.133146884615613	17.133146489875912	0	0	2	0	-0.007001853198728562	0.6602827799844055	3428.857984036141	3503.857984036141	3503.857984036141	3528.857984036141	0.9433962106704712	0.8809523582458496	0.9210526347160339	0.8867924809455872	0.5714285969734192	3428	3503	3503	3528	1514
17.147238697122148	17.147238697122148	0	0	2	0	-0.006851590932318994	0.6602827799844055	3428.857984036141	3503.857984036141	3503.857984036141	3528.857984036141	0.9433962106704712	0.8809523582458496	0.9210526347160339	0.8867924809455872	0.5714285969734192	3428	3503	3503	3528	1514
17.163344471571833	17.163344076832136	0	0	2	0	-0.006682548931412186	0.6535816830920487	3401.4169922619394	3476.4169922619394	3476.4169922619394	3501.4169922619394	0.9245283007621765	0.8650793433189392	0.9078947305679321	0.8679245114326477	0.5714285969734192	3401	3476	3476	3501	1514
17.180373542176948	17.18037314743725	0	0	2	0	-0.006495190528382658	0.6244167786280235	3281.986708481756	3356.986708481756	3356.986708481756	3381.986708481756	0.9056603908538818	0.8492063283920288	0.8947368264198303	0.8301886916160583	0.5714285969734192	3281	3356	3356	3381	1514
17.199978684056266	17.199978684056266	0	0	2	0	-0.00629002925958999	0.5959966878268901	3165.606436651115	3240.606436651115	3240.606436651115	3265.606436651115	0.8867924809455872	0.8253968358039856	0.8684210777282715	0.7735849022865295	0.5714285969734192	3165	3240	3240	3265	1514
17.213240358976282	17.213239964236582	0	0	2	0	-0.00606762745781136	0.5690661428760748	3055.3258550775263	3130.3258550775263	3130.3258550775263	3155.3258550775263	0.8867924809455872	0.8015872836112976	0.8421052694320679	0.698113203048706	0.5714285969734192	3055	3130	3130	3155	1514
17.230279298073867	17.230279298073867	0	0	2	0	-0.005828594710926481	0.5303470967661186	2896.7713612572556	2971.7713612572556	2971.7713612572556	2996.7713612572556	0.8679245114326477	0.761904776096344	0.7894737124443054	0.6226415038108826	0.5714285969734192	2896	2971	2971	2996	1514
17.24729060539254	17.24729060539254	0	0	2	0	-0.0055735861910796046	0.48362159729003906	2705.43044090271	2780.43044090271	2780.43044090271	2805.43044090271	0.8301886916160583	0.7222222089767456	0.75	0.5094339847564697	0.5714285969734192	2705	2780	2780	2805	1514
17.266636008550062	17.266636008550062	0	0	2	0	-0.005303300858898205	0.44527690016221566	2548.408906164273	2623.408906164273	2623.408906164273	2648.408906164273	0.7924528121948242	0.6746031641960144	0.7236841917037964	0.43396225571632385	0.5714285969734192	2548	2623	2623	2648	1514
17.28031847598897	17.28031847598897	0	0	2	0	-0.005018479547690488	0.40873016647128857	2398.7500316999267	2473.7500316999267	2473.7500316999267	2498.7500316999267	0.7547169923782349	0.6349206566810608	0.6842105388641357	0.35849055647850037	0.5714285969734192	2398	2473	2473	2498	1514
17.29727254605132	17.29727254605132	0	0	2	0	-0.004719902932872786	0.3746039543371156	2259.0031930104883	2334.0031930104883	2334.0031930104883	2359.0031930104883	0.7169811129570007	0.5952380895614624	0.6578947305679321	0.2830188572406769	0.5714285969734192	2259	2334	2334	2359	1514
17.31986389375186	17.31986389375186	0	0	2	0	-0.004408389392192511	0.32397622811351834	2051.6826541248574	2126.6826541248574	2126.6826541248574	2151.6826541248574	0.6603773832321167	0.523809552192688	0.5921052694320679	0.18867924809455872	0.5714285969734192	2051	2126	2126	2151	1514
17.33316346368296	17.33316346368296	0	0	2	0	-0.004084792762611626	0.30269561336091844	1964.538536712961	2039.538536712961	2039.538536712961	2064.538536712961	0.6226415038108826	0.4920634925365448	0.5657894611358643	0.16981132328510284	0.5714285969734192	1964	2039	2039	2064	1514
17.347368566483045	17.347368961222745	0	0	2	0	-0.0037499999999988857	0.27911859819463936	1867.9906596070482	1942.9906596070482	1942.9906596070482	1967.9906596070482	0.5849056839942932	0.460317462682724	0.5394737124443054	0.1320754736661911	0.5714285969734192	1867	1942	1942	1967	1514
17.36327855004214	17.36327815530244	0	0	2	0	-0.0034049287480454526	0.2600703798234463	1789.9882053770125	1864.9882053770125	1864.9882053770125	1889.9882053770125	0.5471698045730591	0.4365079402923584	0.5	0.11320754885673523	0.5714285969734192	1789	1864	1864	1889	1514
17.38028630470352	17.38028630470352	0	0	2	0	-0.0030505248230673224	0.2397207716422557	1706.6565598750371	1781.6565598750371	1781.6565598750371	1806.6565598750371	0.5094339847564697	0.4047619104385376	0.4736842215061188	0.09433962404727936	0.5714285969734192	1706	1781	1781	1806	1514
17.399773814152603	17.399773814152603	0	0	2	0	-0.002687759621588545	0.22632052185607643	1651.782537000633	1726.782537000633	1726.782537000633	1751.782537000633	0.49056604504585266	0.380952388048172	0.44736841320991516	0.07547169923782349	0.5714285969734192	1651	1726	1726	1751	1514
17.41324667481146	17.41324667481146	0	0	2	0	-0.002317627457810874	0.1993939256038454	1541.5181253477467	1616.5181253477467	1616.5181253477467	1641.5181253477467	0.43396225571632385	0.341269850730896	0.3947368562221527	0.056603774428367615	0.5714285969734192	1541	1616	1616	1641	1514
17.430301403496998	17.430301403496998	0	0	2	0	-0.0019411428382676522	0.18463021198651997	1481.0607180847992	1556.0607180847992	1556.0607180847992	1581.0607180847992	0.4150943458080292	0.3095238208770752	0.3684210479259491	0.03773584961891174	0.5714285969734192	1481	1556	1556	1581	1514
17.453094068443914	17.453093673704217	0	0	2	0	-0.0015593376811319237	0.17110386467700622	1425.6703258523405	1500.6703258523405	1500.6703258523405	1525.6703258523405	0.37735849618911743	0.2936508059501648	0.3552631437778473	0.03773584961891174	0.5714285969734192	1425	1500	1500	1525	1514
17.466330085283513	17.466329690543812	0	0	2	0	-0.0011732584878004458	0.16266491786644321	1391.1128386630849	1466.1128386630849	1466.1128386630849	1491.1128386630849	0.35849055647850037	0.2857142984867096	0.34210526943206787	0.01886792480945587	0.5714285969734192	1391	1466	1466	1491	1514
17.48042110831065	17.48042150305035	0	0	2	0	-0.0007839634745061043	0.15999413270118545	1380.1759734113543	1455.1759734113543	1455.1759734113543	1480.1759734113543	0.3396226465702057	0.2936508059501648	0.3552631437778473	0.01886792480945587	0.5714285969734192	1380	1455	1455	1480	1514
17.497284782981982	17.49728517772168	0	0	2	0	-0.00039251967182077433	0.1552771477735312	1360.8599201326101	1435.8599201326101	1435.8599201326101	1460.8599201326101	0.3207547068595886	0.2936508059501648	0.3552631437778473	0.01886792480945587	0.5714285969734192	1360	1435	1435	1460	1514
17.513400820663833	17.513400820663833	0	0	2	0	1.30838237461204e-15	0.13914208102586578	1294.7868218009203	1369.7868218009203	1369.7868218009203	1394.7868218009203	0.2641509473323822	0.2857142984867096	0.3552631437778473	0.01886792480945587	0.5714285969734192	1294	1369	1369	1394	1514
17.533030436404474	17.533030436404474	0	0	2	0	0.00039251967182338753	0.12481282278895378	1236.1085093207657	1311.1085093207657	1311.1085093207657	1336.1085093207657	0.24528302252292633	0.2539682686328888	0.32894736528396606	0.0	0.5714285969734192	1236	1311	1311	1336	1514
17.547329487252867	17.547329487252867	0	0	2	0	0.0007839634745087067	0.12481282278895378	1236.1085093207657	1311.1085093207657	1311.1085093207657	1336.1085093207657	0.22641509771347046	0.230158731341362	0.31578946113586426	0.01886792480945587	0.5714285969734192	1236	1311	1311	1336	1514
17.563338155736652	17.563337760996955	0	0	2	0	0.0011732584878030303	0.11563303021579063	1198.5172587336626	1273.5172587336626	1273.5172587336626	1298.5172587336626	0.18867924809455872	0.2063492089509964	0.28947368264198303	0.01886792480945587	0.5	1198	1273	1273	1298	1500
17.580309989085446	17.580309989085446	0	0	2	0	0.0015593376811344833	0.0893290633485535	1090.8025144123267	1165.8025144123267	1165.8025144123267	1190.8025144123267	0.16981132328510284	0.1825396865606308	0.2631579041481018	0.01886792480945587	0.5	1090	1165	1165	1190	1500
17.59985710422904	17.59985710422904	0	0	2	0	0.0019411428382701804	0.08058176282793283	1054.982318780385	1129.982318780385	1129.982318780385	1154.982318780385	0.15094339847564697	0.1666666716337204	0.25	0.01886792480945587	0.5714285969734192	1054	1129	1129	1154	1514
17.61328654352104	17.613286148781338	0	0	2	0	0.002317627457813363	0.06978826992520776	1010.7829653437258	1085.7829653437257	1085.7829653437257	1110.7829653437257	0.1320754736661911	0.1428571492433548	0.22368420660495758	0.01886792480945587	0.5	1010	1085	1085	1110	1500
17.63050982605795	17.630509826057953	0	0	2	0	0.002687759621590988	0.059056840746366634	966.8377628563713	1041.8377628563715	1041.8377628563715	1066.8377628563715	0.11320754885673523	0.1190476194024086	0.21052631735801697	0.01886792480945587	0.5	966	1041	1041	1066	1500
17.65311814756554	17.653117752825843	0	0	2	0	0.003050524823069713	0.04895000979803732	925.4502901229628	1000.4502901229628	1000.4502901229628	1025.4502901229628	0.11320754885673523	0.0793650820851326	0.17105263471603394	0.01886792480945587	0.5	925	1000	1000	1025	1500
17.66640784900417	17.66640784900417	0	0	2	0	0.003404928748047784	0.04895000979803732	925.4502901229628	1000.4502901229628	1000.4502901229628	1025.4502901229628	0.11320754885673523	0.0793650820851326	0.17105263471603394	0.01886792480945587	0.5	925	1000	1000	1025	1500
17.680235580652226	17.68023518591253	0	0	2	0	0.003750000000001152	0.04094749575345791	892.6799951104101	967.6799951104101	967.6799951104101	992.6799951104101	0.09433962404727936	0.0634920671582222	0.15789473056793213	0.03773584961891174	0.5	892	967	967	992	1500
17.69731399371969	17.69731399371969	0	0	2	0	0.0040847927626138205	0.03883923692379032	884.0466752029214	959.0466752029214	959.0466752029214	984.0466752029214	0.09433962404727936	0.0555555559694767	0.14473684132099152	0.03773584961891174	0.5	884	959	959	984	1500
17.713383452117085	17.713383452117085	0	0	2	0	0.004408389392194629	0.03002987095721754	847.9723215698058	922.9723215698058	922.9723215698058	947.9723215698058	0.07547169923782349	0.0396825410425663	0.1315789520740509	0.03773584961891174	0.5	847	922	922	947	1500
17.73301504155622	17.73301504155622	0	0	2	0	0.00471990293287482	0.023829227688425436	822.5806873841021	897.5806873841021	897.5806873841021	922.5806873841021	0.07547169923782349	0.01587301678955555	0.10526315867900848	0.03773584961891174	0.5	822	897	897	922	1500
17.747323960897084	17.747323960897084	0	0	2	0	0.0050184795476924315	0.023829227688425436	822.5806873841021	897.5806873841021	897.5806873841021	922.5806873841021	0.07547169923782349	0.01587301678955555	0.10526315867900848	0.03773584961891174	0.5	822	897	897	922	1500
17.763273023686356	17.763273418426053	0	0	2	0	0.005303300858900055	0.017003988284597316	794.631332025426	869.631332025426	869.631332025426	894.631332025426	0.056603774428367615	0.007936508394777775	0.09210526198148727	0.03773584961891174	0.5714285969734192	794	869	869	894	1514
17.780373936916646	17.780373936916646	0	0	2	0	0.005573586191081356	0.017003988284597316	794.631332025426	869.631332025426	869.631332025426	894.631332025426	0.056603774428367615	0.007936508394777775	0.09210526198148727	0.03773584961891174	0.5714285969734192	794	869	869	894	1514
17.799746971853086	17.799746971853086	0	0	2	0	0.005828594710928128	0.014895730083133163	785.9980146904303	860.9980146904303	860.9980146904303	885.9980146904303	0.056603774428367615	0.0	0.07894736528396606	0.03773584961891174	0.5714285969734192	785	860	860	885	1514
17.81329562253411	17.81329522779441	0	0	2	0	0.006067627457812898	0.014895730083133163	785.9980146904303	860.9980146904303	860.9980146904303	885.9980146904303	0.056603774428367615	0.0	0.07894736528396606	0.03773584961891174	0.5714285969734192	785	860	860	885	1514
17.83038785149103	17.830388640970426	0	0	2	0	0.006290029259591415	0.014771599050651951	785.4896981124198	860.4896981124198	860.4896981124198	885.4896981124198	0.056603774428367615	0.0	0.06578947603702545	0.03773584961891174	0.5714285969734192	785	860	860	885	1514
17.853061699788615	17.853061305048918	0	0	2	0	0.006495190528383966	0.014771599050651951	785.4896981124198	860.4896981124198	860.4896981124198	885.4896981124198	0.056603774428367615	0.0	0.06578947603702545	0.03773584961891174	0.5714285969734192	785	860	860	885	1514
17.866384559361943	17.866384559361943	0	0	2	0	0.0066825489314133735	0.014771599050651951	785.4896981124198	860.4896981124198	860.4896981124198	885.4896981124198	0.056603774428367615	0.0	0.06578947603702545	0.03773584961891174	0.5714285969734192	785	860	860	885	1514
17.880253343938673	17.880253343938673	0	0	2	0	0.006851590932320058	0.014771599050651951	785.4896981124198	860.4896981124198	860.4896981124198	885.4896981124198	0.056603774428367615	0.0	0.06578947603702545	0.03773584961891174	0.5714285969734192	785	860	860	885	1514
17.897269782873426	17.89726978287343	0	0	2	0	0.0070018531987295	0.014771599050651951	785.4896981124198	860.4896981124198	860.4896981124198	885.4896981124198	0.056603774428367615	0.0	0.06578947603702545	0.03773584961891174	0.5714285969734192	785	860	860	885	1514
17.913606085307194	17.913605690567497	0	0	2	0	0.007132923872214073	0.014647467947882242	784.9813812465778	859.9813812465778	859.9813812465778	884.9813812465778	0.056603774428367615	0.0	0.05263157933950424	0.03773584961891174	0.5714285969734192	784	859	859	884	1514
17.933013067857726	17.933013067857726	0	0	2	0	0.007244443697168365	0.014895730118277412	785.998014834346	860.998014834346	860.998014834346	885.998014834346	0.056603774428367615	0.0	0.05263157933950424	0.056603774428367615	0.5714285969734192	785	860	860	885	1514
17.947641726354597	17.947642121094297	0	0	2	0	0.007336107005503826	0.014895730118277412	785.998014834346	860.998014834346	860.998014834346	885.998014834346	0.056603774428367615	0.0	0.05263157933950424	0.056603774428367615	0.5714285969734192	785	860	860	885	1514
17.96329315541099	17.963292760671294	0	0	2	0	0.007407662554463747	0.014895730118277412	785.998014834346	860.998014834346	860.998014834346	885.998014834346	0.056603774428367615	0.0	0.05263157933950424	0.056603774428367615	0.5714285969734192	785	860	860	885	1514
17.98039248968249	17.980392094942793	0	0	2	0	0.007458914215262192	0.014895730118277412	785.998014834346	860.998014834346	860.998014834346	885.998014834346	0.056603774428367615	0.0	0.05263157933950424	0.056603774428367615	0.5714285969734192	785	860	860	885	1514
17.999678681885197	17.9996782871455	0	0	2	0	0.007489721510659376	0.014647467947882242	784.9813812465778	859.9813812465778	859.9813812465778	884.9813812465778	0.056603774428367615	0.0	0.05263157933950424	0.03773584961891174	0.5714285969734192	784	859	859	884	1514
18.01324391163357	18.01324391163357	0	0	2	0	0.0075	0.014895730118277412	785.998014834346	860.998014834346	860.998014834346	885.998014834346	0.056603774428367615	0.0	0.05263157933950424	0.056603774428367615	0.5	785	860	860	885	1500
18.030331008974407	18.030330614234707	0	0	2	0	0.0074897215106592314	0.014895730118277412	785.998014834346	860.998014834346	860.998014834346	885.998014834346	0.056603774428367615	0.0	0.05263157933950424	0.056603774428367615	0.5714285969734192	785	860	860	885	1514
18.047460343463012	18.04746073820271	0	0	2	0	0.007458914215261905	0.014895730118277412	785.998014834346	860.998014834346	860.998014834346	885.998014834346	0.056603774428367615	0.0	0.05263157933950424	0.056603774428367615	0.5	785	860	860	885	1500
18.066377059307666	18.066377059307666	0	0	2	0	0.007407662554463316	0.014895730118277412	785.998014834346	860.998014834346	860.998014834346	885.998014834346	0.056603774428367615	0.0	0.05263157933950424	0.056603774428367615	0.5	785	860	860	885	1500
18.08022452794066	18.08022452794066	0	0	2	0	0.007336107005503255	0.010364945570068007	767.4444521094285	842.4444521094285	842.4444521094285	867.4444521094285	0.03773584961891174	0.0	0.06578947603702545	0.056603774428367615	0.5714285969734192	767	842	842	867	1514
18.09788478732412	18.09788478732412	0	0	2	0	0.007244443697167653	0.01234907266876245	775.5694525785823	850.5694525785823	850.5694525785823	875.5694525785823	0.03773584961891174	0.007936508394777775	0.06578947603702545	0.056603774428367615	0.5714285969734192	775	850	850	875	1514
18.119738366527653	18.119737971787952	0	0	2	0	0.007132923872213222	0.02122050438440648	811.8979654541446	886.8979654541446	886.8979654541446	911.8979654541446	0.056603774428367615	0.02380952425301075	0.07894736528396606	0.056603774428367615	0.5714285969734192	811	886	886	911	1514
18.132991357174294	18.132990962434597	0	0	2	0	0.007001853198728515	0.02339082837008613	820.7854421755027	895.7854421755027	895.7854421755027	920.7854421755027	0.056603774428367615	0.0317460335791111	0.09210526198148727	0.056603774428367615	0.5	820	895	895	920	1500
18.14732632933528	18.147326724074976	0	0	2	0	0.00685159093231894	0.02339082837008613	820.7854421755027	895.7854421755027	895.7854421755027	920.7854421755027	0.07547169923782349	0.0396825410425663	0.09210526198148727	0.056603774428367615	0.5714285969734192	820	895	895	920	1500
18.16333894521605	18.163339339955748	0	0	2	0	0.006682548931412125	0.0320760633041777	856.3514792306077	931.3514792306077	931.3514792306077	956.3514792306077	0.07547169923782349	0.0476190485060215	0.09210526198148727	0.056603774428367615	0.5714285969734192	856	931	931	956	1514
18.18045683225339	18.18045683225339	0	0	2	0	0.006495190528382592	0.0340601901700415	864.4764787463199	939.4764787463199	939.4764787463199	964.4764787463199	0.07547169923782349	0.0555555559694767	0.09210526198148727	0.056603774428367615	0.5714285969734192	864	939	939	964	1514
18.199791182699347	18.19979078795965	0	0	2	0	0.006290029259589918	0.03623051462138244	873.3639573745611	948.3639573745611	948.3639573745611	973.3639573745611	0.07547169923782349	0.0634920671582222	0.10526315867900848	0.056603774428367615	0.5714285969734192	873	948	948	973	1514
18.213307464725073	18.213307464725073	0	0	2	0	0.006067627457811282	0.043428147030400543	902.8382620894902	977.8382620894902	977.8382620894902	1002.8382620894902	0.09433962404727936	0.0714285746216774	0.10526315867900848	0.07547169923782349	0.5714285969734192	902	977	977	1002	1514
18.23041272009205	18.23041311483175	0	0	2	0	0.005828594710926398	0.049818927411992536	929.0085077521094	1004.0085077521094	1004.0085077521094	1029.0085077521094	0.11320754885673523	0.0793650820851326	0.1184210553765297	0.056603774428367615	0.5714285969734192	929	1004	1004	1029	1514
18.25393367978321	18.253934074522906	0	0	2	0	0.005573586191079517	0.06539146706846644	992.77805764537	1067.7780576453702	1067.7780576453702	1092.7780576453702	0.15094339847564697	0.1031746044754982	0.1315789520740509	0.056603774428367615	0.5714285969734192	992	1067	1067	1092	1514
18.2664946917379	18.2664946917379	0	0	2	0	0.005303300858898111	0.06954591734891585	1009.7905315438104	1084.7905315438104	1084.7905315438104	1109.7905315438104	0.15094339847564697	0.1190476194024086	0.14473684132099152	0.056603774428367615	0.5714285969734192	1009	1084	1084	1109	1514
18.28024742284319	18.280247422843193	0	0	2	0	0.005018479547690389	0.07643322382851059	1037.9940515777507	1112.9940515777507	1112.9940515777507	1137.9940515777507	0.16981132328510284	0.1269841343164444	0.15789473056793213	0.056603774428367615	0.5714285969734192	1037	1112	1112	1137	1514
18.297277677667402	18.297278072407103	0	0	2	0	0.004719902932872683	0.08511845876260216	1073.5600886328557	1148.5600886328557	1148.5600886328557	1173.5600886328557	0.18867924809455872	0.1428571492433548	0.15789473056793213	0.056603774428367615	0.5714285969734192	1073	1148	1148	1173	1514
18.319770735182953	18.319770340443252	0	0	2	0	0.004408389392192404	0.09417608700500285	1110.6510762854866	1185.6510762854866	1185.6510762854866	1210.6510762854866	0.2075471729040146	0.1587301641702652	0.18421052396297455	0.056603774428367615	0.5714285969734192	1110	1185	1185	1210	1514
18.332952672683813	18.332952277944116	0	0	2	0	0.004084792762611515	0.10701577243040933	1163.2295881025261	1238.2295881025261	1238.2295881025261	1263.2295881025261	0.22641509771347046	0.190476194024086	0.19736842811107635	0.056603774428367615	0.5714285969734192	1163	1238	1238	1263	1514
18.34727461843474	18.34727461843474	0	0	2	0	0.0037499999999987712	0.1247586353960361	1235.8866119467677	1310.8866119467677	1310.8866119467677	1335.8866119467677	0.2641509473323822	0.2222222238779068	0.22368420660495758	0.056603774428367615	0.5	1235	1310	1310	1335	1500
18.363263155193884	18.363263155193884	0	0	2	0	0.0034049287480453347	0.13226265460252762	1266.6155705973506	1341.6155705973506	1341.6155705973506	1366.6155705973506	0.2641509473323822	0.2460317462682724	0.25	0.07547169923782349	0.5714285969734192	1266	1341	1341	1366	1514
18.38027722569045	18.38027683095075	0	0	2	0	0.0030505248230672014	0.1535994074239868	1353.9895734012262	1428.9895734012262	1428.9895734012262	1453.9895734012262	0.2830188572406769	0.30158731341362	0.31578946113586426	0.09433962404727936	0.5714285969734192	1353	1428	1428	1453	1514
18.399720919032966	18.399720919032966	0	0	2	0	0.0026877596215884214	0.16650313293966423	1406.830329387925	1481.830329387925	1481.830329387925	1506.830329387925	0.30188679695129395	0.3253968358039856	0.34210526943206787	0.11320754885673523	0.5714285969734192	1406	1481	1481	1506	1514
18.413297990972303	18.413297990972303	0	0	2	0	0.002317627457810748	0.1867906832660603	1489.907847974517	1564.907847974517	1564.907847974517	1589.907847974517	0.3396226465702057	0.3571428656578064	0.3815789520740509	0.1320754736661911	0.5714285969734192	1489	1564	1564	1589	1514
18.43025245577435	18.43025245577435	0	0	2	0	0.0019411428382675245	0.20273364190282273	1555.194263592059	1630.194263592059	1630.194263592059	1655.194263592059	0.35849055647850037	0.3888888955116272	0.42105263471603394	0.15094339847564697	0.5714285969734192	1555	1630	1630	1655	1514
18.44763126575258	18.44763166049228	0	0	2	0	0.0015593376811317945	0.22867113074922218	1661.4082804180648	1736.4082804180648	1736.4082804180648	1761.4082804180648	0.4150943458080292	0.4126984179019928	0.46052631735801697	0.18867924809455872	0.5714285969734192	1661	1736	1736	1761	1514
18.466409822702662	18.466409427962965	0	0	2	0	0.001173258487800315	0.24287822416335225	1719.5863279489274	1794.5863279489274	1794.5863279489274	1819.5863279489274	0.43396225571632385	0.4365079402923584	0.4868420958518982	0.2075471729040146	0.5714285969734192	1719	1794	1794	1819	1514
18.480451503267457	18.480451503267457	0	0	2	0	0.0007839634745059725	0.2530530331741423	1761.2521708481127	1836.2521708481127	1836.2521708481127	1861.2521708481127	0.43396225571632385	0.4523809552192688	0.5131579041481018	0.24528302252292633	0.5714285969734192	1761	1836	1836	1861	1514
18.497913998061826	18.497913998061826	0	0	2	0	0.0003925196718206422	0.2742114703891412	1847.895971243533	1922.895971243533	1922.895971243533	1947.895971243533	0.4716981053352356	0.4761904776096344	0.5263158082962036	0.2830188572406769	0.5714285969734192	1847	1922	1922	1947	1514
18.51988915709258	18.519889157092585	0	0	2	0	-1.4406906524676981e-15	0.3043654784689682	1971.3766343304248	2046.3766343304248	2046.3766343304248	2071.376634330425	0.5094339847564697	0.5158730149269104	0.5657894611358643	0.3396226465702057	0.5714285969734192	1971	2046	2046	2071	1514
18.53307425251104	18.53307425251104	0	0	2	0	-0.00039251967182351964	0.32633076970721664	2061.3245019510523	2136.3245019510523	2136.3245019510523	2161.3245019510523	0.5471698045730591	0.5396825671195984	0.5789473652839661	0.37735849618911743	0.5714285969734192	2061	2136	2136	2161	1514
18.547243433998535	18.547243039258834	0	0	2	0	-0.0007839634745088382	0.32633076970721664	2061.3245019510523	2136.3245019510523	2136.3245019510523	2161.3245019510523	0.5471698045730591	0.5396825671195984	0.5789473652839661	0.37735849618911743	0.5714285969734192	2061	2136	2136	2161	1514
18.563341708393942	18.56334131365424	0	0	2	0	-0.0011732584878031609	0.3450706295128967	2138.064227855312	2213.064227855312	2213.064227855312	2238.064227855312	0.5849056839942932	0.5555555820465088	0.6052631735801697	0.3962264060974121	0.5714285969734192	2138	2213	2213	2238	1514
18.586265032181153	18.586264637441456	0	0	2	0	-0.0015593376811346127	0.36684577233438276	2227.2334377092975	2302.2334377092975	2302.2334377092975	2327.2334377092975	0.6037735939025879	0.5952380895614624	0.6184210777282715	0.43396225571632385	0.5714285969734192	2227	2302	2302	2327	1514
18.599785261603866	18.599785261603866	0	0	2	0	-0.001941142838270308	0.37695850551779486	2268.64508009537	2343.64508009537	2343.64508009537	2368.64508009537	0.6226415038108826	0.6111111044883728	0.6315789222717285	0.43396225571632385	0.5714285969734192	2268	2343	2343	2368	1514
18.613352465050735	18.613352465050735	0	0	2	0	-0.0023176274578134886	0.3803701482753916	2282.6157571877284	2357.6157571877284	2357.6157571877284	2382.6157571877284	0.6226415038108826	0.6190476417541504	0.6447368264198303	0.43396225571632385	0.5714285969734192	2282	2357	2357	2382	1514
18.630467588910182	18.630467588910182	0	0	2	0	-0.002687759621591111	0.3910394988994761	2326.3067479933543	2401.3067479933543	2401.3067479933543	2426.3067479933543	0.6415094137191772	0.6428571343421936	0.6447368264198303	0.43396225571632385	0.6428571343421936	2326	2401	2401	2426	1528
18.653120910743432	18.653120516003735	0	0	2	0	-0.003050524823069834	0.4254780010687411	2467.332414376495	2542.332414376495	2542.332414376495	2567.332414376495	0.698113203048706	0.6746031641960144	0.6710526347160339	0.49056604504585266	0.5714285969734192	2467	2542	2542	2567	1514
18.666509297106753	18.666509297106753	0	0	2	0	-0.003404928748047902	0.4254780010687411	2467.332414376495	2542.332414376495	2542.332414376495	2567.332414376495	0.698113203048706	0.6746031641960144	0.6710526347160339	0.49056604504585266	0.5714285969734192	2467	2542	2542	2567	1514
18.680304265359815	18.680304265359815	0	0	2	0	-0.003750000000001266	0.44793784418240445	2559.305471926946	2634.305471926946	2634.305471926946	2659.305471926946	0.7169811129570007	0.7063491940498352	0.6973684430122375	0.5283018946647644	0.5714285969734192	2559	2634	2634	2659	1514
18.697387810043363	18.697387810043363	0	0	2	0	-0.0040847927626139315	0.4636965896545835	2623.8375346355197	2698.8375346355197	2698.8375346355197	2723.8375346355197	0.7358490824699402	0.7301587462425232	0.7105262875556946	0.5471698045730591	0.5714285969734192	2623	2698	2698	2723	1514
18.719829551398067	18.71982915665837	0	0	2	0	-0.0044083893921947346	0.4829329709044279	2702.610515853632	2777.610515853632	2777.610515853632	2802.610515853632	0.7547169923782349	0.7460317611694336	0.7368420958518982	0.5849056839942932	0.5714285969734192	2702	2777	2777	2802	1514
18.733073857771338	18.73307346303164	0	0	2	0	-0.004719902932874923	0.4990640878677368	2768.6674398183823	2843.6674398183823	2843.6674398183823	2868.6674398183823	0.7735849022865295	0.7698412537574768	0.75	0.6037735939025879	0.5714285969734192	2768	2843	2843	2868	1514
18.747381198153406	18.74738080341371	0	0	2	0	-0.0050184795476925295	0.5086182390137131	2807.791688761155	2882.791688761155	2882.791688761155	2907.791688761155	0.7735849022865295	0.7857142686843872	0.7631579041481018	0.6226415038108826	0.5714285969734192	2807	2882	2882	2907	1514
18.763389077157793	18.763388682418096	0	0	2	0	-0.005303300858900148	0.5257463716747388	2877.9313920080554	2952.9313920080554	2952.9313920080554	2977.9313920080554	0.8113207817077637	0.7936508059501648	0.7763158082962036	0.6415094137191772	0.5714285969734192	2877	2952	2952	2977	1514
18.786509376054696	18.786509376054696	0	0	2	0	-0.005573586191081444	0.553666006799606	2992.2622978443865	3067.2622978443865	3067.2622978443865	3092.2622978443865	0.8301886916160583	0.8333333134651184	0.7894737124443054	0.698113203048706	0.6428571343421936	2992	3067	3067	3092	1528
18.79978723530236	18.79978723530236	0	0	2	0	-0.005828594710928212	0.5684336492349695	3052.7357936172	3127.7357936172	3127.7357936172	3152.7357936172	0.849056601524353	0.8492063283920288	0.8026315569877625	0.7169811129570007	0.6428571343421936	3052	3127	3127	3152	1528
18.81389523213655	18.813894837396848	0	0	2	0	-0.006067627457812976	0.576624348411908	3086.2767067467635	3161.2767067467635	3161.2767067467635	3186.2767067467635	0.849056601524353	0.8571428656578064	0.8157894611358643	0.7358490824699402	0.6428571343421936	3086	3161	3161	3186	1528
18.830457720417712	18.830458115157413	0	0	2	0	-0.006290029259591488	0.5786084678271912	3094.401675752348	3169.401675752348	3169.401675752348	3194.401675752348	0.849056601524353	0.8650793433189392	0.8157894611358643	0.7358490824699402	0.5714285969734192	3094	3169	3169	3194	1514
18.8531639373706	18.8531635426309	0	0	2	0	-0.006495190528384032	0.5869232861190117	3128.4508566573527	3203.4508566573527	3203.4508566573527	3228.4508566573527	0.849056601524353	0.8730158805847168	0.8289473652839661	0.7547169923782349	0.6428571343421936	3128	3203	3203	3228	1528
18.863296510698433	18.863296115958732	0	0	2	0	-0.006682548931413433	0.5961070064725327	3166.058191505021	3241.058191505021	3241.058191505021	3266.058191505021	0.8679245114326477	0.8809523582458496	0.8421052694320679	0.7547169923782349	0.6428571343421936	3166	3241	3241	3266	1528
18.8802438701859	18.8802438701859	0	0	2	0	-0.006851590932320112	0.6020633323782132	3190.449346088783	3265.449346088783	3265.449346088783	3290.449346088783	0.8679245114326477	0.8888888955116272	0.8421052694320679	0.7735849022865295	0.6428571343421936	3190	3265	3265	3290	1528
18.897222414109574	18.897222414109574	0	0	2	0	-0.007001853198729547	0.6020633323782132	3190.449346088783	3265.449346088783	3265.449346088783	3290.449346088783	0.8679245114326477	0.8888888955116272	0.8421052694320679	0.7735849022865295	0.6428571343421936	3190	3265	3265	3290	1528
18.91990336772174	18.91990336772174	0	0	2	0	-0.007132923872214114	0.6040474517934964	3198.5743150943676	3273.5743150943676	3273.5743150943676	3298.5743150943676	0.8679245114326477	0.89682537317276	0.8421052694320679	0.7735849022865295	0.6428571343421936	3198	3273	3273	3298	1528
18.933169779518142	18.933169779518142	0	0	2	0	-0.007244443697168399	0.6020633323782132	3190.449346088783	3265.449346088783	3265.449346088783	3290.449346088783	0.8679245114326477	0.8888888955116272	0.8421052694320679	0.7735849022865295	0.6428571343421936	3190	3265	3265	3290	1528
18.947420277383586	18.947420277383586	0	0	2	0	-0.007336107005503854	0.6020633323782132	3190.449346088783	3265.449346088783	3265.449346088783	3290.449346088783	0.8679245114326477	0.89682537317276	0.8421052694320679	0.7735849022865295	0.6428571343421936	3190	3265	3265	3290	1528
18.96327776056274	18.96327776056274	0	0	2	0	-0.007407662554463767	0.6040474517934964	3198.5743150943676	3273.5743150943676	3273.5743150943676	3298.5743150943676	0.8679245114326477	0.89682537317276	0.8421052694320679	0.7735849022865295	0.6428571343421936	3198	3273	3273	3298	1528
18.980317489139722	18.980317489139722	0	0	2	0	-0.007458914215262207	0.6127366357609674	3234.1565234411614	3309.1565234411614	3309.1565234411614	3334.1565234411614	0.8867924809455872	0.89682537317276	0.8421052694320679	0.7924528121948242	0.6428571343421936	3234	3309	3309	3334	1528
18.99992144679994	18.99992144679994	0	0	2	0	-0.007489721510659382	0.6173275246136001	3252.956213292692	3327.956213292692	3327.956213292692	3352.956213292692	0.8867924809455872	0.9047619104385376	0.8552631735801697	0.7924528121948242	0.6428571343421936	3252	3327	3327	3352	1528
19.013261280180316	19.013261280180316	0	0	2	0	-0.0075	0.6147207700774118	3242.2815534670012	3317.2815534670012	3317.2815534670012	3342.2815534670012	0.8867924809455872	0.9047619104385376	0.8421052694320679	0.7924528121948242	0.6428571343421936	3242	3317	3317	3342	1528
19.03028442968995	19.030284034950252	0	0	2	0	-0.007489721510659225	0.6127366357609674	3234.1565234411614	3309.1565234411614	3309.1565234411614	3334.1565234411614	0.8867924809455872	0.89682537317276	0.8421052694320679	0.7924528121948242	0.6428571343421936	3234	3309	3309	3334	1528
19.053195516546502	19.053195516546502	0	0	2	0	-0.007458914215261892	0.6020633323782132	3190.449346088783	3265.449346088783	3265.449346088783	3290.449346088783	0.8679245114326477	0.8888888955116272	0.8421052694320679	0.7735849022865295	0.6428571343421936	3190	3265	3265	3290	1528
19.066608771510847	19.066609166250544	0	0	2	0	-0.007407662554463295	0.6020633323782132	3190.449346088783	3265.449346088783	3265.449346088783	3290.449346088783	0.8679245114326477	0.8888888955116272	0.8421052694320679	0.7735849022865295	0.6428571343421936	3190	3265	3265	3290	1528
19.08030268640102	19.08030268640102	0	0	2	0	-0.007336107005503227	0.5961070064725327	3166.058191505021	3241.058191505021	3241.058191505021	3266.058191505021	0.8679245114326477	0.8809523582458496	0.8421052694320679	0.7547169923782349	0.6428571343421936	3166	3241	3241	3266	1528
19.097287546159873	19.097287151420176	0	0	2	0	-0.007244443697167619	0.5727762757414858	3070.5188491613844	3145.5188491613844	3145.5188491613844	3170.5188491613844	0.849056601524353	0.8571428656578064	0.8157894611358643	0.7169811129570007	0.6428571343421936	3070	3145	3145	3170	1528
19.12039600286581	19.12039600286581	0	0	2	0	-0.007132923872213181	0.5630960203966175	3030.878203524149	3105.878203524149	3105.878203524149	3130.878203524149	0.849056601524353	0.8492063283920288	0.8157894611358643	0.6792452931404114	0.6428571343421936	3030	3105	3105	3130	1528
19.1302854165392	19.130285021799498	0	0	2	0	-0.007001853198728467	0.5446044261592267	2955.155125122033	3030.155125122033	3030.155125122033	3055.155125122033	0.8301886916160583	0.8333333134651184	0.8026315569877625	0.6415094137191772	0.6428571343421936	2955	3030	3030	3055	1528
19.147348829498107	19.14734843475841	0	0	2	0	-0.0068515909323188864	0.5290919939331644	2891.6317151563085	2966.6317151563085	2966.6317151563085	2991.6317151563085	0.8301886916160583	0.817460298538208	0.7763158082962036	0.6037735939025879	0.6428571343421936	2891	2966	2966	2991	1528
19.163586052267483	19.163586052267483	0	0	2	0	-0.0066825489314120655	0.5056371372322577	2795.5840769660954	2870.5840769660954	2870.5840769660954	2895.5840769660954	0.8113207817077637	0.7936508059501648	0.7631579041481018	0.5471698045730591	0.6428571343421936	2795	2870	2870	2895	1528
19.186480954796384	19.186480560056683	0	0	2	0	-0.006495190528382525	0.47895682526913275	2686.3281994770987	2761.3281994770987	2761.3281994770987	2786.3281994770987	0.7924528121948242	0.761904776096344	0.7368420958518982	0.49056604504585266	0.6428571343421936	2686	2761	2761	2786	1528
19.199818024998866	19.199817630259165	0	0	2	0	-0.006290029259589846	0.4402358183062005	2527.765675963891	2602.765675963891	2602.765675963891	2627.765675963891	0.7358490824699402	0.7301587462425232	0.7105262875556946	0.4150943458080292	0.6428571343421936	2527	2602	2602	2627	1528
19.213296412013506	19.21329601727381	0	0	2	0	-0.006067627457811204	0.38892731160413785	2317.6573410189444	2392.6573410189444	2392.6573410189444	2417.6573410189444	0.698113203048706	0.6507936716079712	0.6447368264198303	0.3207547068595886	0.6428571343421936	2317	2392	2392	2417	1528
19.230329430015612	19.230329430015612	0	0	2	0	-0.005828594710926315	0.3567271308978981	2185.7976010268926	2260.7976010268926	2260.7976010268926	2285.7976010268926	0.6603773832321167	0.60317462682724	0.6184210777282715	0.2641509473323822	0.6428571343421936	2185	2260	2260	2285	1528
19.253135516112287	19.253135121372587	0	0	2	0	-0.005573586191079428	0.33284173341414336	2087.986898330917	2162.986898330917	2162.986898330917	2187.986898330917	0.6226415038108826	0.5634920597076416	0.5921052694320679	0.24528302252292633	0.6428571343421936	2087	2162	2162	2187	1528
19.266441796618263	19.266441796618263	0	0	2	0	-0.005303300858898017	0.3085199292414371	1988.389110243685	2063.389110243685	2063.389110243685	2088.389110243685	0.5849056839942932	0.5317460298538208	0.5657894611358643	0.2075471729040146	0.6428571343421936	1988	2063	2063	2088	1528
19.280453082226252	19.280453082226252	0	0	2	0	-0.00501847954769029	0.2846946373901884	1890.8245401128215	1965.8245401128215	1965.8245401128215	1990.8245401128215	0.5471698045730591	0.5	0.5394737124443054	0.16981132328510284	0.5714285969734192	1890	1965	1965	1990	1514
19.297303730487524	19.297303730487524	0	0	2	0	-0.00471990293287258	0.25906945329969666	1785.889411262258	1860.889411262258	1860.889411262258	1885.889411262258	0.49056604504585266	0.4682539701461792	0.5131579041481018	0.15094339847564697	0.5714285969734192	1785	1860	1860	1885	1514
19.31983941989054	19.319839814630235	0	0	2	0	-0.004408389392192297	0.22743179035939964	1656.3331815217416	1731.3331815217416	1731.3331815217416	1756.3331815217416	0.4528301954269409	0.4047619104385376	0.46052631735801697	0.11320754885673523	0.5714285969734192	1656	1731	1731	1756	1514
19.333118463357298	19.3331180686176	0	0	2	0	-0.004084792762611404	0.21198534882371245	1593.0800034331023	1668.0800034331023	1668.0800034331023	1693.0800034331023	0.43396225571632385	0.3730158805847168	0.43421053886413574	0.09433962404727936	0.5714285969734192	1593	1668	1668	1693	1514
19.347298302816665	19.347298302816665	0	0	2	0	-0.0037499999999986568	0.21198534882371245	1593.0800034331023	1668.0800034331023	1668.0800034331023	1693.0800034331023	0.3962264060974121	0.3253968358039856	0.40789473056793213	0.09433962404727936	0.5714285969734192	1593	1668	1668	1693	1514
19.36346763035785	19.36346763035785	0	0	2	0	-0.003404928748045217	0.19002596935851068	1503.1563445231013	1578.1563445231013	1578.1563445231013	1603.1563445231013	0.35849055647850037	0.2857142984867096	0.3684210479259491	0.07547169923782349	0.5714285969734192	1503	1578	1578	1603	1514
19.38661358733517	19.38661358733517	0	0	2	0	-0.0030505248230670804	0.15013556037368225	1339.8051197302289	1414.8051197302289	1414.8051197302289	1439.8051197302289	0.3207547068595886	0.2539682686328888	0.34210526943206787	0.07547169923782349	0.5714285969734192	1339	1414	1414	1439	1514
19.399698024130437	19.399698418870138	0	0	2	0	-0.002687759621588298	0.13276311600175728	1268.664960027196	1343.664960027196	1343.664960027196	1368.664960027196	0.2830188572406769	0.230158731341362	0.31578946113586426	0.056603774428367615	0.5714285969734192	1268	1343	1343	1368	1514
19.413388386363323	19.413388386363323	0	0	2	0	-0.002317627457810622	0.12718115842604294	1245.8068437546458	1320.8068437546458	1320.8068437546458	1345.8068437546458	0.2830188572406769	0.2142857164144516	0.30263158679008484	0.03773584961891174	0.5714285969734192	1245	1320	1320	1345	1514
19.43041074639356	19.43041074639356	0	0	2	0	-0.0019411428382673972	0.12308877352125713	1229.048527569548	1304.048527569548	1304.048527569548	1329.048527569548	0.2830188572406769	0.1984127014875412	0.28947368264198303	0.03773584961891174	0.5714285969734192	1229	1304	1304	1329	1514
19.453010383627774	19.453009988888077	0	0	2	0	-0.001559337681131665	0.0967848103793103	1121.3337985032758	1196.3337985032758	1196.3337985032758	1221.3337985032758	0.22641509771347046	0.15079365670681	0.2631579041481018	0.03773584961891174	0.5714285969734192	1121	1196	1196	1221	1514
19.466354953884533	19.466354953884533	0	0	2	0	-0.0011732584878001843	0.0967848103793103	1121.3337985032758	1196.3337985032758	1196.3337985032758	1221.3337985032758	0.22641509771347046	0.15079365670681	0.2631579041481018	0.03773584961891174	0.5714285969734192	1121	1196	1196	1221	1514
19.4802770283206	19.4802770283206	0	0	2	0	-0.000783963474505841	0.08586718637381552	1076.6261282007745	1151.6261282007745	1151.6261282007745	1176.6261282007745	0.2075471729040146	0.1269841343164444	0.2368421107530594	0.03773584961891174	0.5714285969734192	1076	1151	1151	1176	1514
19.497271361832222	19.497271361832222	0	0	2	0	-0.0003925196718205101	0.07600270420619931	1036.231073724386	1111.231073724386	1111.231073724386	1136.231073724386	0.18867924809455872	0.1111111119389534	0.22368420660495758	0.01886792480945587	0.5714285969734192	1036	1111	1111	1136	1514
19.519728892774882	19.51972849803518	0	0	2	0	1.5729989303233564e-15	0.060492230171398764	972.715682551878	1047.715682551878	1047.715682551878	1072.715682551878	0.15094339847564697	0.0873015895485878	0.19736842811107635	0.01886792480945587	0.5714285969734192	972	1047	1047	1072	1514
19.533411754953487	19.53341136021379	0	0	2	0	0.00039251967182365175	0.05844603771900586	964.336524459329	1039.336524459329	1039.336524459329	1064.336524459329	0.15094339847564697	0.0793650820851326	0.18421052396297455	0.01886792480945587	0.5714285969734192	964	1039	1039	1064	1514
19.547277776352328	19.54727738161263	0	0	2	0	0.0007839634745089697	0.05174492965077809	936.8954869199363	1011.8954869199363	1011.8954869199363	1036.8954869199363	0.1320754736661911	0.0714285746216774	0.18421052396297455	0.01886792480945587	0.5714285969734192	936	1011	1011	1036	1514
19.56336420855677	19.56336420855677	0	0	2	0	0.0011732584878032916	0.04969873726867369	928.5163291152187	1003.5163291152187	1003.5163291152187	1028.5163291152187	0.1320754736661911	0.0634920671582222	0.17105263471603394	0.01886792480945587	0.5714285969734192	928	1003	1003	1028	1514
19.580523148522783	19.580523148522786	0	0	2	0	0.0015593376811347424	0.04566841701909441	912.0121676931916	987.0121676931916	987.0121676931916	1012.0121676931916	0.1320754736661911	0.0476190485060215	0.15789473056793213	0.01886792480945587	0.5714285969734192	912	987	987	1012	1514
19.599775787851094	19.599775393111397	0	0	2	0	0.0019411428382704356	0.038905243434626036	884.3169718647937	959.3169718647937	959.3169718647937	984.3169718647937	0.11320754885673523	0.0396825410425663	0.14473684132099152	0.01886792480945587	0.5714285969734192	884	959	959	984	1514
19.613298385712	19.613297990972303	0	0	2	0	0.0023176274578136143	0.03214206985015766	856.6217760363957	931.6217760363957	931.6217760363957	956.6217760363957	0.09433962404727936	0.0317460335791111	0.1315789520740509	0.01886792480945587	0.5714285969734192	856	931	931	956	1514
19.6303981147232	19.6303977199835	0	0	2	0	0.0026877596215912347	0.028049684549999065	839.8634582322462	914.8634582322462	914.8634582322462	939.8634582322462	0.09433962404727936	0.01587301678955555	0.10526315867900848	0.01886792480945587	0.5714285969734192	839	914	914	939	1514
19.6531959112862	19.6531959112862	0	0	2	0	0.0030505248230699544	0.020852051908150315	810.3891525638755	885.3891525638755	885.3891525638755	910.3891525638755	0.07547169923782349	0.007936508394777775	0.10526315867900848	0.0	0.5714285969734192	810	885	885	910	1514
19.666396401552905	19.666396401552905	0	0	2	0	0.00340492874804802	0.0212865106975558	812.168261306491	887.168261306491	887.168261306491	912.168261306491	0.07547169923782349	0.007936508394777775	0.09210526198148727	0.01886792480945587	0.5714285969734192	812	887	887	912	1514
19.680350055164872	19.68035044990457	0	0	2	0	0.003750000000001381	0.0192403180474765	803.7891024044163	878.7891024044163	878.7891024044163	903.7891024044163	0.07547169923782349	0.0	0.07894736528396606	0.01886792480945587	0.5714285969734192	803	878	878	903	1514
19.697358994045352	19.697358994045352	0	0	2	0	0.0040847927626140425	0.0192403180474765	803.7891024044163	878.7891024044163	878.7891024044163	903.7891024044163	0.07547169923782349	0.0	0.07894736528396606	0.01886792480945587	0.5	803	878	878	903	1500
19.719904157201135	19.719904157201135	0	0	2	0	0.004408389392194842	0.014461271328871927	784.2189060917306	859.2189060917306	859.2189060917306	884.2189060917306	0.056603774428367615	0.0	0.06578947603702545	0.01886792480945587	0.5714285969734192	784	859	859	884	1514
19.73314096352013	19.73314056878043	0	0	2	0	0.004719902932875025	0.014399205777487073	783.9647476588095	858.9647476588095	858.9647476588095	883.9647476588095	0.056603774428367615	0.0	0.05263157933950424	0.01886792480945587	0.5	783	858	858	883	1500
19.747295144899073	19.747295144899073	0	0	2	0	0.005018479547692628	0.014399205777487073	783.9647476588095	858.9647476588095	858.9647476588095	883.9647476588095	0.056603774428367615	0.0	0.05263157933950424	0.01886792480945587	0.5	783	858	858	883	1500
19.76328131322003	19.76328131322003	0	0	2	0	0.005303300858900241	0.014399205777487073	783.9647476588095	858.9647476588095	858.9647476588095	883.9647476588095	0.056603774428367615	0.0	0.05263157933950424	0.01886792480945587	0.5	783	858	858	883	1500
19.780290646840207	19.780290646840207	0	0	2	0	0.005573586191081533	0.014337140226102218	783.7105892258886	858.7105892258886	858.7105892258886	883.7105892258886	0.056603774428367615	0.0	0.03947368264198303	0.01886792480945587	0.5714285969734192	783	858	858	883	1514
19.799788814261156	19.799788419521455	0	0	2	0	0.005828594710928295	0.014337140226102218	783.7105892258886	858.7105892258886	858.7105892258886	883.7105892258886	0.056603774428367615	0.0	0.03947368264198303	0.01886792480945587	0.5	783	858	858	883	1500
19.813239174757186	19.813239174757186	0	0	2	0	0.006067627457813053	0.014275074692289488	783.4564308649254	858.4564308649254	858.4564308649254	883.4564308649254	0.056603774428367615	0.0	0.02631578966975212	0.01886792480945587	0.5	783	858	858	883	1500
19.830305745633684	19.830305745633684	0	0	2	0	0.006290029259591559	0.00955809348992552	764.140392841245	839.140392841245	839.140392841245	864.140392841245	0.03773584961891174	0.0	0.02631578966975212	0.01886792480945587	0.5	764	839	839	864	1500
19.85314775304295	19.85314775304295	0	0	2	0	0.006495190528384097	0.00955809348992552	764.140392841245	839.140392841245	839.140392841245	864.140392841245	0.03773584961891174	0.0	0.02631578966975212	0.01886792480945587	0.5	764	839	839	864	1500
19.866483244286634	19.866483244286634	0	0	2	0	0.006682548931413494	0.00955809348992552	764.140392841245	839.140392841245	839.140392841245	864.140392841245	0.03773584961891174	0.0	0.02631578966975212	0.01886792480945587	0.5	764	839	839	864	1500
19.880298739004033	19.880298344264332	0	0	2	0	0.006851590932320166	0.014275074692289488	783.4564308649254	858.4564308649254	858.4564308649254	883.4564308649254	0.056603774428367615	0.0	0.02631578966975212	0.01886792480945587	0.5	783	858	858	883	1500
19.89725951964126	19.89725951964126	0	0	2	0	0.007001853198729595	0.00955809348992552	764.140392841245	839.140392841245	839.140392841245	864.140392841245	0.03773584961891174	0.0	0.02631578966975212	0.01886792480945587	0.5	764	839	839	864	1500
19.91332424116227	19.91332424116227	0	0	2	0	0.007132923872214154	0.00955809348992552	764.140392841245	839.140392841245	839.140392841245	864.140392841245	0.03773584961891174	0.0	0.02631578966975212	0.01886792480945587	0.5	764	839	839	864	1500
19.933017804734114	19.933017804734114	0	0	2	0	0.007244443697168434	0.014275074692289488	783.4564308649254	858.4564308649254	858.4564308649254	883.4564308649254	0.056603774428367615	0.0	0.02631578966975212	0.01886792480945587	0.5	783	858	858	883	1500
19.947275013174437	19.947275013174437	0	0	2	0	0.007336107005503881	0.014275074692289488	783.4564308649254	858.4564308649254	858.4564308649254	883.4564308649254	0.056603774428367615	0.0	0.02631578966975212	0.01886792480945587	0.5	783	858	858	883	1500
19.963421840552794	19.963421840552794	0	0	2	0	0.007407662554463788	0.014275074692289488	783.4564308649254	858.4564308649254	858.4564308649254	883.4564308649254	0.056603774428367615	0.0	0.02631578966975212	0.01886792480945587	0.5	783	858	858	883	1500
19.986454507236566	19.986454507236566	0	0	2	0	0.007458914215262221	0.014275074692289488	783.4564308649254	858.4564308649254	858.4564308649254	883.4564308649254	0.056603774428367615	0.0	0.02631578966975212	0.01886792480945587	0.5	783	858	858	883	1500
19.99972999804604	19.99972999804604	0	0	2	0	0.007489721510659389	0.014275074692289488	783.4564308649254	858.4564308649254	858.4564308649254	883.4564308649254	0.056603774428367615	0.0	0.02631578966975212	0.01886792480945587	0.5	783	858	858	883	1500
20.01329601727381	20.01329601727381	0	0	2	0	0.0075	0.00955809348992552	764.140392841245	839.140392841245	839.140392841245	864.140392841245	0.03773584961891174	0.0	0.02631578966975212	0.01886792480945587	0.5	764	839	839	864	1500
20.03026627166381	20.03026587692411	0	0	2	0	0.007489721510659218	0.00955809348992552	764.140392841245	839.140392841245	839.140392841245	864.140392841245	0.03773584961891174	0.0	0.02631578966975212	0.01886792480945587	0.5	764	839	839	864	1500
20.047458764504217	20.047458764504217	0	0	2	0	0.007458914215261878	0.009682224575123105	764.6487096351291	839.6487096351291	839.6487096351291	864.6487096351291	0.03773584961891174	0.0	0.02631578966975212	0.03773584961891174	0.5	764	839	839	864	1500
20.066455217768024	20.066454823028323	0	0	2	0	0.0074076625544632745	0.009806355642748565	765.1570263570554	840.1570263570554	840.1570263570554	865.1570263570554	0.03773584961891174	0.0	0.03947368264198303	0.03773584961891174	0.5	765	840	840	865	1500
20.080277028320598	20.080277028320598	0	0	2	0	0.007336107005503199	0.009806355642748565	765.1570263570554	840.1570263570554	840.1570263570554	865.1570263570554	0.03773584961891174	0.0	0.03947368264198303	0.03773584961891174	0.5	765	840	840	865	1500
20.097287151420176	20.097287151420176	0	0	2	0	0.007244443697167585	0.009806355642748565	765.1570263570554	840.1570263570554	840.1570263570554	865.1570263570554	0.03773584961891174	0.0	0.03947368264198303	0.03773584961891174	0.5	765	840	840	865	1500
20.113330162257753	20.113330162257753	0	0	2	0	0.0071329238722131405	0.009930486745518274	765.6653432228974	840.6653432228974	840.6653432228974	865.6653432228974	0.03773584961891174	0.0	0.05263157933950424	0.03773584961891174	0.5	765	840	840	865	1500
20.13311451596031	20.13311451596031	0	0	2	0	0.00700185319872842	0.011914613844212718	773.7903436920511	848.7903436920511	848.7903436920511	873.7903436920511	0.03773584961891174	0.007936508394777775	0.05263157933950424	0.03773584961891174	0.5	773	848	848	873	1500
20.1472229075342	20.1472229075342	0	0	2	0	0.006851590932318833	0.011914613844212718	773.7903436920511	848.7903436920511	848.7903436920511	873.7903436920511	0.03773584961891174	0.007936508394777775	0.05263157933950424	0.03773584961891174	0.5	773	848	848	873	1500
20.163321971409	20.163321971409005	0	0	2	0	0.006682548931412006	0.01402287204567687	782.4236610270468	857.4236610270468	857.4236610270468	882.4236610270468	0.056603774428367615	0.02380952425301075	0.06578947603702545	0.03773584961891174	0.5	782	857	857	882	1500
20.186485296933068	20.186485296933068	0	0	2	0	0.006495190528382459	0.022832238477910938	818.4980165670453	893.4980165670453	893.4980165670453	918.4980165670453	0.056603774428367615	0.0317460335791111	0.07894736528396606	0.03773584961891174	0.5	818	893	893	918	1500
20.19971381371839	20.19971381371839	0	0	2	0	0.006290029259589774	0.029533346546138706	845.939054106438	920.939054106438	920.939054106438	945.939054106438	0.07547169923782349	0.0396825410425663	0.07894736528396606	0.03773584961891174	0.5	845	920	920	945	1500
20.213241937935077	20.213241543195377	0	0	2	0	0.006067627457811127	0.03877717137240547	883.7925167700004	958.7925167700004	958.7925167700004	983.7925167700004	0.09433962404727936	0.0555555559694767	0.09210526198148727	0.056603774428367615	0.5	883	958	958	983	1500
20.230338509028684	20.230338114288983	0	0	2	0	0.005828594710926231	0.05019526157431978	930.5495961468395	1005.5495961468395	1005.5495961468395	1030.5495961468396	0.1320754736661911	0.0634920671582222	0.09210526198148727	0.056603774428367615	0.5	930	1005	1005	1030	1500
20.25319275336861	20.25319235862891	0	0	2	0	0.005573586191079339	0.05434971196020194	947.562070477027	1022.562070477027	1022.562070477027	1047.562070477027	0.1320754736661911	0.0793650820851326	0.10526315867900848	0.056603774428367615	0.5	947	1022	1022	1047	1500
20.266458770425313	20.266458375685612	0	0	2	0	0.005303300858897924	0.05434971196020194	947.562070477027	1022.562070477027	1022.562070477027	1047.562070477027	0.1320754736661911	0.0793650820851326	0.10526315867900848	0.056603774428367615	0.5	947	1022	1022	1047	1500
20.28025729133566	20.280257291335662	0	0	2	0	0.005018479547690192	0.06322114354844807	983.8905828308948	1058.8905828308948	1058.8905828308948	1083.8905828308948	0.15094339847564697	0.095238097012043	0.1184210553765297	0.056603774428367615	0.5	983	1058	1058	1083	1500
20.297312414760896	20.297312020021195	0	0	2	0	0.004719902932872478	0.0701084482708304	1012.0940956690505	1087.0940956690506	1087.0940956690506	1112.0940956690506	0.16981132328510284	0.1031746044754982	0.1315789520740509	0.056603774428367615	0.5	1012	1087	1087	1112	1500
20.313325425381368	20.313325425381368	0	0	2	0	0.004408389392192191	0.07680955633905817	1039.5351332084433	1114.5351332084433	1114.5351332084433	1139.5351332084433	0.18867924809455872	0.1111111119389534	0.1315789520740509	0.056603774428367615	0.5	1039	1114	1114	1139	1500
20.3332795171544	20.3332795171544	0	0	2	0	0.004084792762611293	0.09728527550383026	1123.3832031881848	1198.3832031881848	1198.3832031881848	1223.3832031881848	0.24528302252292633	0.1349206417798996	0.15789473056793213	0.056603774428367615	0.5	1123	1198	1198	1223	1500
20.34726435520257	20.347263960462872	0	0	2	0	0.0037499999999985423	0.09728527550383026	1123.3832031881848	1198.3832031881848	1198.3832031881848	1223.3832031881848	0.24528302252292633	0.1349206417798996	0.15789473056793213	0.056603774428367615	0.5	1123	1198	1198	1223	1500
20.36326394467328	20.363263549933585	0	0	2	0	0.003404928748045099	0.11210908779510054	1184.0867145209368	1259.0867145209368	1259.0867145209368	1284.0867145209368	0.2641509473323822	0.1746031790971756	0.17105263471603394	0.056603774428367615	0.5	1184	1259	1259	1284	1500
20.38043709526845	20.38043709526845	0	0	2	0	0.00305052482306696	0.11986530626557079	1215.8484291575123	1290.8484291575123	1290.8484291575123	1315.8484291575123	0.2830188572406769	0.1825396865606308	0.18421052396297455	0.07547169923782349	0.5	1215	1290	1290	1315	1500
20.399836972504406	20.399836972504406	0	0	2	0	0.0026877596215881742	0.13078293413693287	1260.55611529074	1335.55611529074	1335.55611529074	1360.55611529074	0.30188679695129395	0.2063492089509964	0.19736842811107635	0.07547169923782349	0.5	1260	1335	1335	1360	1500
20.413242332674773	20.413242332674777	0	0	2	0	0.002317627457810496	0.13946816534573414	1296.1221370907813	1371.1221370907813	1371.1221370907813	1396.1221370907813	0.3207547068595886	0.2222222238779068	0.19736842811107635	0.07547169923782349	0.5	1296	1371	1371	1396	1500
20.430246929418566	20.43024692941857	0	0	2	0	0.0019411428382672693	0.15336690561211452	1353.037478481609	1428.037478481609	1428.037478481609	1453.037478481609	0.35849055647850037	0.2380952388048172	0.22368420660495758	0.07547169923782349	0.5	1353	1428	1428	1453	1500
20.453184858574634	20.453184858574634	0	0	2	0	0.0015593376811315356	0.17942458864342137	1459.7436904948104	1534.7436904948104	1534.7436904948104	1559.7436904948104	0.4150943458080292	0.2777777910232544	0.2631579041481018	0.09433962404727936	0.5	1459	1534	1534	1559	1500
20.466658113973192	20.466658113973192	0	0	2	0	0.0011732584878000535	0.18537893945715633	1484.1267570770551	1559.1267570770551	1559.1267570770551	1584.1267570770551	0.4150943458080292	0.2936508059501648	0.28947368264198303	0.11320754885673523	0.5	1484	1559	1559	1584	1500
20.480271501964815	20.480271501964815	0	0	2	0	0.0007839634745057094	0.19679308372670867	1530.867677860872	1605.867677860872	1605.867677860872	1630.867677860872	0.43396225571632385	0.3174603283405304	0.31578946113586426	0.11320754885673523	0.5	1530	1605	1605	1630	1500
20.497237414218127	20.49723741421813	0	0	2	0	0.00039251967182037795	0.21255379102665417	1595.407774254149	1670.407774254149	1670.407774254149	1695.407774254149	0.4716981053352356	0.3333333432674408	0.34210526943206787	0.1320754736661911	0.5	1595	1670	1670	1695	1500
20.513404373321123	20.513404373321123	0	0	2	0	-1.7053072081790148e-15	0.22384578207102646	1641.6484775808533	1716.6484775808533	1716.6484775808533	1741.6484775808533	0.49056604504585266	0.3492063581943512	0.3684210479259491	0.15094339847564697	0.5	1641	1716	1716	1741	1500
20.533010699419535	20.533010304679834	0	0	2	0	-0.0003925196718237839	0.2348274461667922	1686.6183920530138	1761.6183920530138	1761.6183920530138	1786.6183920530138	0.5094339847564697	0.3650793731212616	0.3815789520740509	0.16981132328510284	0.5714285969734192	1686	1761	1761	1786	1514
20.547317250322205	20.547317250322205	0	0	2	0	-0.0007839634745091013	0.2532549927874941	1762.0791954647882	1837.0791954647882	1837.0791954647882	1862.0791954647882	0.5471698045730591	0.3888888955116272	0.40789473056793213	0.18867924809455872	0.5	1762	1837	1837	1862	1500
20.563349997927617	20.563349997927617	0	0	2	0	-0.0011732584878034224	0.26926198849212213	1827.62784287524	1902.62784287524	1902.62784287524	1927.62784287524	0.5660377144813538	0.4365079402923584	0.4736842215061188	0.24528302252292633	0.5714285969734192	1827	1902	1902	1927	1514
20.58031512070153	20.580315515441228	0	0	2	0	-0.0015593376811348716	0.2937680332095556	1927.9800959931301	2002.9800959931301	2002.9800959931301	2027.9800959931301	0.5849056839942932	0.4523809552192688	0.4868420958518982	0.2830188572406769	0.5714285969734192	1927	2002	2002	2027	1514
20.59975802456465	20.59975802456465	0	0	2	0	-0.0019411428382705633	0.30871991688143297	1989.208059629468	2064.208059629468	2064.208059629468	2089.208059629468	0.6037735939025879	0.4761904776096344	0.5131579041481018	0.30188679695129395	0.5714285969734192	1989	2064	2064	2089	1514
20.613344964996458	20.613344964996458	0	0	2	0	-0.00231762745781374	0.3208808172882609	2039.0069467954283	2114.006946795428	2114.006946795428	2139.006946795428	0.6226415038108826	0.4920634925365448	0.5263158082962036	0.3207547068595886	0.5714285969734192	2039	2114	2114	2139	1514
20.630375614560368	20.630375614560368	0	0	2	0	-0.0026877596215913587	0.33428303573683804	2093.8890313423517	2168.8890313423517	2168.8890313423517	2193.8890313423517	0.6415094137191772	0.5079365372657776	0.5526315569877625	0.3396226465702057	0.5714285969734192	2093	2168	2168	2193	1514
20.653070778801688	20.65307038406199	0	0	2	0	-0.0030505248230700754	0.3467542785492679	2144.958770659252	2219.958770659252	2219.958770659252	2244.958770659252	0.6603773832321167	0.523809552192688	0.5657894611358643	0.35849055647850037	0.5714285969734192	2144	2219	2219	2244	1514
20.666315085174958	20.666315085174958	0	0	2	0	-0.003404928748048138	0.36729205047199365	2229.0609466828137	2304.0609466828137	2304.0609466828137	2329.0609466828137	0.698113203048706	0.5476190447807312	0.5921052694320679	0.37735849618911743	0.5714285969734192	2229	2304	2304	2329	1514
20.68025492289747	20.680254528157768	0	0	2	0	-0.003750000000001496	0.3753566286917831	2262.0853944928517	2337.0853944928517	2337.0853944928517	2362.0853944928517	0.698113203048706	0.5634920597076416	0.6052631735801697	0.3962264060974121	0.5714285969734192	2262	2337	2337	2362	1514
20.697238993176924	20.697238993176924	0	0	2	0	-0.0040847927626141535	0.3916118911059634	2328.6506940789204	2403.6506940789204	2403.6506940789204	2428.6506940789204	0.7169811129570007	0.5873016119003296	0.6315789222717285	0.4150943458080292	0.5714285969734192	2328	2403	2403	2428	1514
20.713251214317996	20.7132508195783	0	0	2	0	-0.00440838939219495	0.4047037892084284	2382.262016808514	2457.262016808514	2457.262016808514	2482.262016808514	0.7358490824699402	0.60317462682724	0.6447368264198303	0.43396225571632385	0.5714285969734192	2382	2457	2457	2482	1514
20.733019778432606	20.733019778432606	0	0	2	0	-0.0047199029328751285	0.43802312366449847	2518.704691406121	2593.704691406121	2593.704691406121	2618.704691406121	0.7735849022865295	0.6428571343421936	0.6842105388641357	0.49056604504585266	0.5714285969734192	2518	2593	2593	2618	1514
20.747285671146305	20.747285671146305	0	0	2	0	-0.005018479547692726	0.43802312366449847	2518.704691406121	2593.704691406121	2593.704691406121	2618.704691406121	0.7924528121948242	0.6507936716079712	0.7105262875556946	0.5094339847564697	0.5714285969734192	2518	2593	2593	2618	1514
20.76358684174688	20.76358723648658	0	0	2	0	-0.005303300858900336	0.46507779946467487	2629.4935888078435	2704.4935888078435	2704.4935888078435	2729.4935888078435	0.8113207817077637	0.6666666865348816	0.7236841917037964	0.5283018946647644	0.5714285969734192	2629	2704	2704	2729	1514
20.786445428223495	20.786445428223495	0	0	2	0	-0.005573586191081621	0.4777352247598037	2681.325745391396	2756.325745391396	2756.325745391396	2781.325745391396	0.8113207817077637	0.682539701461792	0.7368420958518982	0.5660377144813538	0.5714285969734192	2681	2756	2756	2781	1514
20.799788419521455	20.799788419521455	0	0	2	0	-0.005828594710928378	0.491760066665095	2738.757472993564	2813.757472993564	2813.757472993564	2838.757472993564	0.8301886916160583	0.6904761791229248	0.7631579041481018	0.5849056839942932	0.5714285969734192	2738	2813	2813	2838	1514
20.813261280180317	20.813261280180317	0	0	2	0	-0.006067627457813132	0.5013142178110712	2777.881721936337	2852.881721936337	2852.881721936337	2877.881721936337	0.8301886916160583	0.7063491940498352	0.7763158082962036	0.6037735939025879	0.5714285969734192	2777	2852	2852	2877	1514
20.830372851382478	20.830373246122175	0	0	2	0	-0.006290029259591632	0.5173231773855314	2843.438411393751	2918.438411393751	2918.438411393751	2943.438411393751	0.849056601524353	0.7222222089767456	0.7763158082962036	0.6415094137191772	0.5714285969734192	2843	2918	2918	2943	1514
20.85317025320578	20.85317025320578	0	0	2	0	-0.006495190528384164	0.5378008606365503	2927.2945243066733	3002.2945243066733	3002.2945243066733	3027.2945243066733	0.8679245114326477	0.738095223903656	0.8026315569877625	0.6792452931404114	0.5714285969734192	2927	3002	3002	3027	1514
20.86624047937189	20.866240084632192	0	0	2	0	-0.006682548931413554	0.5378008606365503	2927.2945243066733	3002.2945243066733	3002.2945243066733	3027.2945243066733	0.8679245114326477	0.738095223903656	0.8026315569877625	0.6792452931404114	0.5714285969734192	2927	3002	3002	3027	1514
20.880283344155778	20.880283344155778	0	0	2	0	-0.00685159093232022	0.5525685283757724	2987.7681236987883	3062.7681236987883	3062.7681236987883	3087.7681236987883	0.8867924809455872	0.7539682388305664	0.8157894611358643	0.698113203048706	0.5714285969734192	2987	3062	3062	3087	1514
20.89753939008769	20.89753939008769	0	0	2	0	-0.007001853198729643	0.5690740311394382	3055.3581575159997	3130.3581575159997	3130.3581575159997	3155.3581575159997	0.8867924809455872	0.7698412537574768	0.8421052694320679	0.7358490824699402	0.5714285969734192	3055	3130	3130	3155	1514
20.9198192881659	20.9198192881659	0	0	2	0	-0.007132923872214195	0.5757751429329563	3082.799210310456	3157.799210310456	3157.799210310456	3182.799210310456	0.9056603908538818	0.7777777910232544	0.8421052694320679	0.7358490824699402	0.5714285969734192	3082	3157	3157	3182	1514
20.93299293613309	20.93299293613309	0	0	2	0	-0.007244443697168468	0.5842140773986397	3117.35664694743	3192.35664694743	3192.35664694743	3217.35664694743	0.9056603908538818	0.7857142686843872	0.8552631735801697	0.7547169923782349	0.5714285969734192	3117	3192	3192	3217	1514
20.947366198044854	20.947366198044854	0	0	2	0	-0.007336107005503909	0.5902324688418323	3142.0019599073034	3217.0019599073034	3217.0019599073034	3242.0019599073034	0.9056603908538818	0.7936508059501648	0.8552631735801697	0.7735849022865295	0.5714285969734192	3142	3217	3217	3242	1514
20.96352920975086	20.96352920975086	0	0	2	0	-0.007407662554463809	0.5994782547328654	3179.863453131084	3254.863453131084	3254.863453131084	3279.863453131084	0.9245283007621765	0.8015872836112976	0.8684210777282715	0.7735849022865295	0.5714285969734192	3179	3254	3254	3279	1514
20.986414638526988	20.986414638526988	0	0	2	0	-0.007458914215262234	0.6035745773971257	3196.63789444123	3271.63789444123	3271.63789444123	3296.63789444123	0.9245283007621765	0.8015872836112976	0.8684210777282715	0.7924528121948242	0.5714285969734192	3196	3271	3271	3296	1514
20.99974894555158	20.99974894555158	0	0	2	0	-0.007489721510659397	0.6143079749137428	3240.591157271777	3315.591157271777	3315.591157271777	3340.591157271777	0.9245283007621765	0.817460298538208	0.8815789222717285	0.8113207817077637	0.5714285969734192	3240	3315	3315	3340	1514
21.013226543086823	21.013226148347126	0	0	2	0	-0.0075	0.6162921092301872	3248.7161872976167	3323.7161872976167	3323.7161872976167	3348.7161872976167	0.9245283007621765	0.8253968358039856	0.8815789222717285	0.8113207817077637	0.5714285969734192	3248	3323	3323	3348	1514
21.030507852359456	21.030508247099156	0	0	2	0	-0.007489721510659211	0.6169767951835112	3251.5199762764787	3326.5199762764787	3326.5199762764787	3351.5199762764787	0.9245283007621765	0.817460298538208	0.8947368264198303	0.8113207817077637	0.5714285969734192	3251	3326	3326	3351	1514
21.05313472663289	21.05313472663289	0	0	2	0	-0.0074589142152618635	0.6143079749137428	3240.591157271777	3315.591157271777	3315.591157271777	3340.591157271777	0.9245283007621765	0.817460298538208	0.8815789222717285	0.8113207817077637	0.5714285969734192	3240	3315	3315	3340	1514
21.066448507193144	21.066448507193144	0	0	2	0	-0.007407662554463255	0.6211972486416419	3268.8027331875237	3343.8027331875237	3343.8027331875237	3368.8027331875237	0.9245283007621765	0.817460298538208	0.8947368264198303	0.8301886916160583	0.5714285969734192	3268	3343	3343	3368	1514
21.080300317962827	21.080299923223127	0	0	2	0	-0.007336107005503172	0.6169767951835112	3251.5199762764787	3326.5199762764787	3326.5199762764787	3351.5199762764787	0.9245283007621765	0.817460298538208	0.8947368264198303	0.8113207817077637	0.5714285969734192	3251	3326	3326	3351	1514
21.097244914272405	21.097244914272405	0	0	2	0	-0.007244443697167551	0.6211972486416419	3268.8027331875237	3343.8027331875237	3343.8027331875237	3368.8027331875237	0.9245283007621765	0.817460298538208	0.8947368264198303	0.8301886916160583	0.5714285969734192	3268	3343	3343	3368	1514
21.11340832071811	21.11340832071811	0	0	2	0	-0.0071329238722131	0.6169767951835112	3251.5199762764787	3326.5199762764787	3326.5199762764787	3351.5199762764787	0.9245283007621765	0.817460298538208	0.8947368264198303	0.8113207817077637	0.5714285969734192	3251	3326	3326	3351	1514
21.13300240988586	21.13300201514616	0	0	2	0	-0.007001853198728373	0.6081654544412913	3215.437535937088	3290.437535937088	3290.437535937088	3315.437535937088	0.9245283007621765	0.8095238208770752	0.8815789222717285	0.7924528121948242	0.5714285969734192	3215	3290	3290	3315	1514
21.147265934161364	21.147265934161364	0	0	2	0	-0.006851590932318779	0.6081654544412913	3215.437535937088	3290.437535937088	3290.437535937088	3315.437535937088	0.9245283007621765	0.8095238208770752	0.8815789222717285	0.7924528121948242	0.5714285969734192	3215	3290	3290	3315	1514
21.163640131606215	21.163640131606215	0	0	2	0	-0.006682548931411946	0.5974941353175822	3171.7384841254993	3246.7384841254993	3246.7384841254993	3271.7384841254993	0.8867924809455872	0.7936508059501648	0.8684210777282715	0.7735849022865295	0.5714285969734192	3171	3246	3246	3271	1514
21.1862824007279	21.1862824007279	0	0	2	0	-0.006495190528382392	0.5734787233795346	3073.3953722391943	3148.3953722391943	3148.3953722391943	3173.3953722391943	0.8867924809455872	0.7777777910232544	0.8552631735801697	0.7358490824699402	0.5714285969734192	3073	3148	3148	3173	1514
21.19960999717761	21.19960999717761	0	0	2	0	-0.006290029259589702	0.5591455159973364	3014.7008880090925	3089.7008880090925	3089.7008880090925	3114.7008880090925	0.8867924809455872	0.761904776096344	0.8421052694320679	0.698113203048706	0.5714285969734192	3014	3089	3089	3114	1514
21.213254964345136	21.213254964345136	0	0	2	0	-0.006067627457811049	0.5323390885669639	2904.928567681717	2979.928567681717	2979.928567681717	3004.928567681717	0.8679245114326477	0.738095223903656	0.8157894611358643	0.6415094137191772	0.5714285969734192	2904	2979	2979	3004	1514
21.23084180214462	21.230842196884318	0	0	2	0	-0.005828594710926148	0.5062774986531791	2798.2063569847683	2873.2063569847683	2873.2063569847683	2898.2063569847683	0.849056601524353	0.7142857313156128	0.7894737124443054	0.5849056839942932	0.5714285969734192	2798	2873	2873	2898	1514
21.253047094419763	21.253047094419763	0	0	2	0	-0.005573586191079251	0.450119990204362	2568.2413598868625	2643.2413598868625	2643.2413598868625	2668.2413598868625	0.7924528121948242	0.6666666865348816	0.7236841917037964	0.4716981053352356	0.5714285969734192	2568	2643	2643	2668	1514
21.26628626917695	21.266285874437248	0	0	2	0	-0.00530330085889783	0.450119990204362	2568.2413598868625	2643.2413598868625	2643.2413598868625	2668.2413598868625	0.7924528121948242	0.6666666865348816	0.7236841917037964	0.4716981053352356	0.5714285969734192	2568	2643	2643	2668	1514
21.280325976043247	21.280325581303547	0	0	2	0	-0.005018479547690093	0.41977783667465607	2443.9902411827165	2518.9902411827165	2518.9902411827165	2543.9902411827165	0.7547169923782349	0.6349206566810608	0.6973684430122375	0.4150943458080292	0.5714285969734192	2443	2518	2518	2543	1514
21.29730491470662	21.29730491470662	0	0	2	0	-0.004719902932872375	0.3933477578749427	2335.7590684978904	2410.7590684978904	2410.7590684978904	2435.7590684978904	0.7547169923782349	0.5952380895614624	0.6578947305679321	0.3396226465702057	0.5714285969734192	2335	2410	2410	2435	1514
21.313497926629733	21.31349832136943	0	0	2	0	-0.004408389392192083	0.3774629231272293	2270.7106702060037	2345.7106702060037	2345.7106702060037	2370.7106702060037	0.7358490824699402	0.579365074634552	0.6447368264198303	0.30188679695129395	0.5714285969734192	2270	2345	2345	2370	1514
21.333033199582363	21.333032804842667	0	0	2	0	-0.004084792762611183	0.3618903804289282	2206.941107856461	2281.941107856461	2281.941107856461	2306.941107856461	0.7169811129570007	0.5555555820465088	0.6184210777282715	0.2830188572406769	0.5714285969734192	2206	2281	2281	2306	1514
21.347284486927208	21.347284092187508	0	0	2	0	-0.0037499999999984273	0.3474350183972832	2147.7464003368746	2222.7464003368746	2222.7464003368746	2247.7464003368746	0.698113203048706	0.5317460298538208	0.6052631735801697	0.2641509473323822	0.5714285969734192	2147	2222	2222	2247	1514
21.36339420877388	21.36339420877388	0	0	2	0	-0.003404928748044981	0.33031085071032784	2077.6229336587926	2152.6229336587926	2152.6229336587926	2177.6229336587926	0.6792452931404114	0.5079365372657776	0.5921052694320679	0.22641509771347046	0.5714285969734192	2077	2152	2152	2177	1514
21.386424901759156	21.38642450701946	0	0	2	0	-0.0030505248230668384	0.30803324986626546	1986.3961582023571	2061.396158202357	2061.396158202357	2086.396158202357	0.6226415038108826	0.4920634925365448	0.5657894611358643	0.2075471729040146	0.5714285969734192	1986	2061	2061	2086	1514
21.39978960374055	21.39978960374055	0	0	2	0	-0.0026877596215880506	0.2883663601144897	1905.8602446688353	1980.8602446688353	1980.8602446688353	2005.8602446688353	0.6037735939025879	0.460317462682724	0.5263158082962036	0.16981132328510284	0.5714285969734192	1905	1980	1980	2005	1514
21.413229306264714	21.413228911525017	0	0	2	0	-0.0023176274578103704	0.2714884653687477	1836.7452656850219	1911.7452656850219	1911.7452656850219	1936.7452656850219	0.5660377144813538	0.4444444477558136	0.5	0.15094339847564697	0.5714285969734192	1836	1911	1911	1936	1514
21.430234297748207	21.430233903008507	0	0	2	0	-0.0019411428382671415	0.26001028445306074	1789.7421148352837	1864.7421148352837	1864.7421148352837	1889.7421148352837	0.5471698045730591	0.4285714328289032	0.4868420958518982	0.1320754736661911	0.5714285969734192	1789	1864	1864	1889	1514
21.447361658538316	21.44736126379862	0	0	2	0	-0.0015593376811314063	0.2508905951225947	1752.3969870270253	1827.3969870270253	1827.3969870270253	1852.3969870270253	0.5283018946647644	0.4126984179019928	0.4736842215061188	0.1320754736661911	0.5714285969734192	1752	1827	1827	1852	1514
21.46647140209567	21.466471007355974	0	0	2	0	-0.001173258487799923	0.24121034417260723	1712.7563593868267	1787.7563593868267	1787.7563593868267	1812.7563593868267	0.5094339847564697	0.4047619104385376	0.44736841320991516	0.11320754885673523	0.5714285969734192	1712	1787	1787	1812	1514
21.48030544957891	21.480305054839214	0	0	2	0	-0.0007839634745055779	0.2203602595504488	1627.3752628590878	1702.3752628590878	1702.3752628590878	1727.3752628590878	0.4528301954269409	0.3888888955116272	0.42105263471603394	0.09433962404727936	0.5714285969734192	1627	1702	1702	1727	1514
21.497547679621366	21.497548074361063	0	0	2	0	-0.00039251967182024584	0.21409755102021188	1601.7294714277677	1676.7294714277677	1676.7294714277677	1701.7294714277677	0.4528301954269409	0.3650793731212616	0.40789473056793213	0.09433962404727936	0.5714285969734192	1601	1676	1676	1701	1514
21.519625076234103	21.519624681494406	0	0	2	0	1.8376154860346732e-15	0.1943045546075971	1520.67715111811	1595.67715111811	1595.67715111811	1620.67715111811	0.4150943458080292	0.341269850730896	0.3684210479259491	0.056603774428367615	0.5714285969734192	1520	1595	1595	1620	1514
21.53301780473411	21.533017409994414	0	0	2	0	0.000392519671823916	0.17854581850783413	1456.145126789581	1531.145126789581	1531.145126789581	1556.145126789581	0.37735849618911743	0.3174603283405304	0.34210526943206787	0.056603774428367615	0.5	1456	1531	1531	1556	1500
21.547304223912146	21.547304223912146	0	0	2	0	0.000783963474509233	0.17854581850783413	1456.145126789581	1531.145126789581	1531.145126789581	1556.145126789581	0.35849055647850037	0.2857142984867096	0.32894736528396606	0.056603774428367615	0.5714285969734192	1456	1531	1531	1556	1514
21.563284865877318	21.563284865877318	0	0	2	0	0.001173258487803553	0.16570612935713736	1403.5665997174774	1478.5665997174774	1478.5665997174774	1503.5665997174774	0.3207547068595886	0.261904776096344	0.30263158679008484	0.03773584961891174	0.5714285969734192	1403	1478	1478	1503	1514
21.580333673467372	21.580333673467372	0	0	2	0	0.001559337681135001	0.1397105196440942	1297.1145779425658	1372.1145779425658	1372.1145779425658	1397.1145779425658	0.30188679695129395	0.2460317462682724	0.28947368264198303	0.03773584961891174	0.5	1297	1372	1372	1397	1500
21.59987723595368	21.59987723595368	0	0	2	0	0.0019411428382706912	0.12965983906511103	1255.9570409716298	1330.9570409716298	1330.9570409716298	1355.9570409716298	0.2830188572406769	0.230158731341362	0.28947368264198303	0.01886792480945587	0.5	1255	1330	1330	1355	1500
21.613277069768266	21.613277069768266	0	0	2	0	0.002317627457813866	0.12420004546871666	1233.5991861943946	1308.5991861943946	1308.5991861943946	1333.5991861943946	0.2641509473323822	0.2222222238779068	0.2763157784938812	0.03773584961891174	0.5714285969734192	1233	1308	1308	1333	1514
21.63027535067688	21.630274955937182	0	0	2	0	0.002687759621591482	0.12085047682382855	1219.882702593578	1294.882702593578	1294.882702593578	1319.882702593578	0.2641509473323822	0.2142857164144516	0.2631579041481018	0.01886792480945587	0.5714285969734192	1219	1294	1294	1319	1514
21.647330868841813	21.647331263581513	0	0	2	0	0.0030505248230701964	0.11682015750557184	1203.3785449853167	1278.3785449853167	1278.3785449853167	1303.3785449853167	0.2641509473323822	0.1984127014875412	0.25	0.01886792480945587	0.5	1203	1278	1278	1303	1500
21.666392059416218	21.666392059416218	0	0	2	0	0.003404928748048256	0.10615079570561647	1159.6875084144995	1234.6875084144995	1234.6875084144995	1259.6875084144995	0.24528302252292633	0.1746031790971756	0.25	0.01886792480945587	0.5	1159	1234	1234	1259	1500
21.680458608582036	21.680459003321733	0	0	2	0	0.00375000000000161	0.0953573028028914	1115.4881549778402	1190.4881549778402	1190.4881549778402	1215.4881549778402	0.22641509771347046	0.15079365670681	0.22368420660495758	0.01886792480945587	0.5	1115	1190	1190	1215	1500
21.697367678318724	21.697368073058424	0	0	2	0	0.0040847927626142646	0.08661000235255922	1079.6679596337299	1154.6679596337299	1154.6679596337299	1179.6679596337299	0.2075471729040146	0.1349206417798996	0.21052631735801697	0.01886792480945587	0.5	1079	1154	1154	1179	1500
21.719634155247174	21.719633760507477	0	0	2	0	0.004408389392195056	0.06644461076899016	997.0906810990148	1072.0906810990148	1072.0906810990148	1097.0906810990148	0.15094339847564697	0.1111111119389534	0.19736842811107635	0.01886792480945587	0.5	997	1072	1072	1097	1500
21.733093594756276	21.733093594756276	0	0	2	0	0.004719902932875231	0.06439841831659726	988.7115230064658	1063.7115230064658	1063.7115230064658	1088.7115230064658	0.15094339847564697	0.1031746044754982	0.18421052396297455	0.01886792480945587	0.5	988	1063	1063	1088	1500
21.747279750050822	21.747279750050822	0	0	2	0	0.005018479547692824	0.05956124700605869	968.9033064898103	1043.9033064898103	1043.9033064898103	1068.9033064898103	0.15094339847564697	0.0873015895485878	0.17105263471603394	0.0	0.5	968	1043	1043	1068	1500
21.763589210185074	21.763589210185074	0	0	2	0	0.005303300858900429	0.053604925413872184	944.5121695698066	1019.5121695698066	1019.5121695698066	1044.5121695698067	0.1320754736661911	0.0793650820851326	0.15789473056793213	0.01886792480945587	0.5	944	1019	1019	1044	1500
21.78641819118428	21.786417796444578	0	0	2	0	0.00557358619108171	0.049636671682144584	928.2621705383821	1003.2621705383821	1003.2621705383821	1028.2621705383822	0.1320754736661911	0.0634920671582222	0.15789473056793213	0.01886792480945587	0.5	928	1003	1003	1028	1500
21.799767498317422	21.799767498317422	0	0	2	0	0.005828594710928461	0.040889370300489836	892.441971380506	967.441971380506	967.441971380506	992.441971380506	0.11320754885673523	0.0476190485060215	0.14473684132099152	0.01886792480945587	0.5	892	967	967	992	1500
21.813275096069773	21.813274701330073	0	0	2	0	0.006067627457813209	0.03884317791838543	884.0628135757884	959.0628135757884	959.0628135757884	984.0628135757884	0.11320754885673523	0.0396825410425663	0.1315789520740509	0.01886792480945587	0.5	884	959	959	984	1500
21.830821670419983	21.83082206515968	0	0	2	0	0.006290029259591703	0.030033811415862866	847.9884577479585	922.9884577479585	922.9884577479585	947.9884577479585	0.09433962404727936	0.02380952425301075	0.10526315867900848	0.01886792480945587	0.5	847	922	922	947	1500
21.85313788455048	21.85313748981078	0	0	2	0	0.00649519052838423	0.02798761899861421	839.6092997993252	914.6092997993252	914.6092997993252	939.6092997993252	0.09433962404727936	0.01587301678955555	0.09210526198148727	0.01886792480945587	0.5	839	914	914	939	1500
21.866432322865492	21.866431928125795	0	0	2	0	0.006682548931413614	0.02798761899861421	839.6092997993252	914.6092997993252	914.6092997993252	939.6092997993252	0.09433962404727936	0.01587301678955555	0.09210526198148727	0.01886792480945587	0.5	839	914	914	939	1500
21.880286896813068	21.880286896813068	0	0	2	0	0.006851590932320274	0.027925553447229357	839.3551413664043	914.3551413664043	914.3551413664043	939.3551413664043	0.09433962404727936	0.01587301678955555	0.07894736528396606	0.01886792480945587	0.5	839	914	914	939	1500
21.897267019695537	21.897266624955837	0	0	2	0	0.0070018531987296895	0.021596838384191575	813.4390531832645	888.4390531832645	888.4390531832645	913.4390531832645	0.07547169923782349	0.007936508394777775	0.07894736528396606	0.03773584961891174	0.5	813	888	888	913	1500
21.913242924784324	21.913242924784324	0	0	2	0	0.007132923872214236	0.0192403180474765	803.7891024044163	878.7891024044163	878.7891024044163	903.7891024044163	0.07547169923782349	0.0	0.07894736528396606	0.01886792480945587	0.4285714328289032	803	878	878	903	1485
21.93313859508194	21.93313859508194	0	0	2	0	0.0072444436971685015	0.01948858025301592	804.8057361361002	879.8057361361002	879.8057361361002	904.8057361361002	0.07547169923782349	0.0	0.06578947603702545	0.03773584961891174	0.4285714328289032	804	879	879	904	1485
21.94732475037648	21.947324355636784	0	0	2	0	0.007336107005503936	0.01948858025301592	804.8057361361002	879.8057361361002	879.8057361361002	904.8057361361002	0.07547169923782349	0.0	0.06578947603702545	0.03773584961891174	0.4285714328289032	804	879	879	904	1485
21.963304602862255	21.963306181821054	0	0	2	0	0.00740766255446383	0.01936444915024621	804.2974192702583	879.2974192702583	879.2974192702583	904.2974192702583	0.07547169923782349	0.0	0.05263157933950424	0.03773584961891174	0.5	804	879	879	904	1500
21.98049630622327	21.98049630622327	0	0	2	0	0.007458914215262249	0.01936444915024621	804.2974192702583	879.2974192702583	879.2974192702583	904.2974192702583	0.07547169923782349	0.0	0.05263157933950424	0.03773584961891174	0.5	804	879	879	904	1500
21.999789603740552	21.999789603740552	0	0	2	0	0.007489721510659403	0.014647467947882242	784.9813812465778	859.9813812465778	859.9813812465778	884.9813812465778	0.056603774428367615	0.0	0.05263157933950424	0.03773584961891174	0.5	784	859	859	884	1500
22.013258911742124	22.013258517002424	0	0	2	0	0.0075	0.014647467947882242	784.9813812465778	859.9813812465778	859.9813812465778	884.9813812465778	0.056603774428367615	0.0	0.05263157933950424	0.03773584961891174	0.5	784	859	859	884	1500
22.030340482727176	22.03034008798748	0	0	2	0	0.0074897215106592046	0.014523336845112533	784.4730643807359	859.4730643807359	859.4730643807359	884.4730643807359	0.056603774428367615	0.0	0.03947368264198303	0.03773584961891174	0.5	784	859	859	884	1500
22.053090515786625	22.053090121046928	0	0	2	0	0.0074589142152618505	0.014523336845112533	784.4730643807359	859.4730643807359	859.4730643807359	884.4730643807359	0.056603774428367615	0.0	0.03947368264198303	0.03773584961891174	0.5	784	859	859	884	1500
22.066497060176093	22.066497060176093	0	0	2	0	0.007407662554463234	0.014523336845112533	784.4730643807359	859.4730643807359	859.4730643807359	884.4730643807359	0.056603774428367615	0.0	0.03947368264198303	0.03773584961891174	0.5	784	859	859	884	1500
22.08023202799494	22.08023202799494	0	0	2	0	0.0073361070055031445	0.014523336845112533	784.4730643807359	859.4730643807359	859.4730643807359	884.4730643807359	0.056603774428367615	0.0	0.03947368264198303	0.03773584961891174	0.5	784	859	859	884	1500
22.097283204023185	22.097282809283488	0	0	2	0	0.007244443697167517	0.014399205777487073	783.9647476588095	858.9647476588095	858.9647476588095	883.9647476588095	0.056603774428367615	0.0	0.02631578966975212	0.03773584961891174	0.4285714328289032	783	858	858	883	1485
22.113470689590518	22.113471084330214	0	0	2	0	0.007132923872213059	0.009682224575123105	764.6487096351291	839.6487096351291	839.6487096351291	864.6487096351291	0.03773584961891174	0.0	0.02631578966975212	0.03773584961891174	0.4285714328289032	764	839	839	864	1485
22.13309004209899	22.133089647359288	0	0	2	0	0.007001853198728325	0.009682224575123105	764.6487096351291	839.6487096351291	839.6487096351291	864.6487096351291	0.03773584961891174	0.0	0.02631578966975212	0.03773584961891174	0.5	764	839	839	864	1500
22.147253302491006	22.147253302491006	0	0	2	0	0.006851590932318725	0.009682224575123105	764.6487096351291	839.6487096351291	839.6487096351291	864.6487096351291	0.03773584961891174	0.0	0.02631578966975212	0.03773584961891174	0.5	764	839	839	864	1500
22.163273813165752	22.163273813165752	0	0	2	0	0.006682548931411886	0.009806355642748565	765.1570263570554	840.1570263570554	840.1570263570554	865.1570263570554	0.03773584961891174	0.0	0.03947368264198303	0.03773584961891174	0.5	765	840	840	865	1500
22.180387752806105	22.180387752806105	0	0	2	0	0.006495190528382326	0.007073501539079041	753.9659888025287	828.9659888025287	828.9659888025287	853.9659888025287	0.01886792480945587	0.007936508394777775	0.03947368264198303	0.03773584961891174	0.5	753	828	828	853	1500
22.199766708838023	22.199766708838023	0	0	2	0	0.00629002925958963	0.007073501539079041	753.9659888025287	828.9659888025287	828.9659888025287	853.9659888025287	0.01886792480945587	0.007936508394777775	0.03947368264198303	0.03773584961891174	0.5	753	828	828	853	1500
22.21325772752303	22.213258122262726	0	0	2	0	0.0060676274578109705	0.007073501539079041	753.9659888025287	828.9659888025287	828.9659888025287	853.9659888025287	0.01886792480945587	0.007936508394777775	0.03947368264198303	0.03773584961891174	0.5	753	828	828	853	1500
22.23026508744471	22.23026508744471	0	0	2	0	0.005828594710926065	0.009057628637773485	762.0909892716825	837.0909892716825	837.0909892716825	862.0909892716825	0.01886792480945587	0.01587301678955555	0.03947368264198303	0.03773584961891174	0.5	762	837	837	862	1500
22.247276394763382	22.247276000023685	0	0	2	0	0.005573586191079162	0.01600699891154067	790.5486605427591	865.5486605427591	865.5486605427591	890.5486605427591	0.03773584961891174	0.02380952425301075	0.06578947603702545	0.03773584961891174	0.5	790	865	865	890	1500
22.26640074368959	22.266400348949894	0	0	2	0	0.005303300858897737	0.022832238477910938	818.4980165670453	893.4980165670453	893.4980165670453	918.4980165670453	0.056603774428367615	0.0317460335791111	0.07894736528396606	0.03773584961891174	0.5	818	893	893	918	1500
22.280315712811078	22.28031531807138	0	0	2	0	0.005018479547689995	0.0320760633041777	856.3514792306077	931.3514792306077	931.3514792306077	956.3514792306077	0.07547169923782349	0.0476190485060215	0.09210526198148727	0.056603774428367615	0.5	856	931	931	956	1500
22.297313204240293	22.297313204240293	0	0	2	0	0.004719902932872272	0.04566447702611037	911.996033421922	986.996033421922	986.996033421922	1011.996033421922	0.11320754885673523	0.0634920671582222	0.10526315867900848	0.056603774428367615	0.5	911	986	986	1011	1500
22.3134430578116	22.3134430578116	0	0	2	0	0.004408389392191976	0.05633383882606574	955.6870699927392	1030.6870699927392	1030.6870699927392	1055.6870699927392	0.1320754736661911	0.0873015895485878	0.10526315867900848	0.056603774428367615	0.5	955	1030	1030	1055	1500
22.33300872572104	22.333008330981343	0	0	2	0	0.004084792762611071	0.06992225161667584	1011.3316203702875	1086.3316203702875	1086.3316203702875	1111.3316203702875	0.16981132328510284	0.1031746044754982	0.1184210553765297	0.056603774428367615	0.5	1011	1086	1086	1111	1500
22.34724856561462	22.34724856561462	0	0	2	0	0.003749999999998313	0.07897987975364379	1048.4226075911713	1123.4226075911713	1123.4226075911713	1148.4226075911713	0.18867924809455872	0.1190476194024086	0.14473684132099152	0.056603774428367615	0.5	1048	1123	1123	1148	1500
22.363285655356716	22.363285655356716	0	0	2	0	0.0034049287480448632	0.08294813534801654	1064.6726142501277	1139.6726142501277	1139.6726142501277	1164.6726142501277	0.2075471729040146	0.15079365670681	0.15789473056793213	0.056603774428367615	0.5	1064	1139	1139	1164	1500
22.38027012037587	22.380269725636172	0	0	2	0	0.003050524823066718	0.10323765610142166	1147.7582017353216	1222.7582017353216	1222.7582017353216	1247.7582017353216	0.24528302252292633	0.1587301641702652	0.15789473056793213	0.056603774428367615	0.5	1147	1222	1222	1247	1500
22.399622628847972	22.39962223410827	0	0	2	0	0.002687759621587927	0.1129159398576709	1187.3907737171623	1262.3907737171623	1262.3907737171623	1287.3907737171623	0.2641509473323822	0.1746031790971756	0.17105263471603394	0.07547169923782349	0.5	1187	1262	1262	1287	1500
22.413262464399413	22.413262069659712	0	0	2	0	0.0023176274578102446	0.1149000667235347	1195.5157732328746	1270.5157732328746	1270.5157732328746	1295.5157732328746	0.2641509473323822	0.1825396865606308	0.17105263471603394	0.07547169923782349	0.5	1195	1270	1270	1295	1500
22.43057495810825	22.43057495810825	0	0	2	0	0.0019411428382670136	0.12631815599412644	1242.2728487959478	1317.2728487959478	1317.2728487959478	1342.2728487959478	0.30188679695129395	0.190476194024086	0.17105263471603394	0.07547169923782349	0.5	1242	1317	1317	1342	1500
22.453137489810782	22.45313709507108	0	0	2	0	0.0015593376811312766	0.13946816534573414	1296.1221370907813	1371.1221370907813	1371.1221370907813	1396.1221370907813	0.3207547068595886	0.2222222238779068	0.19736842811107635	0.07547169923782349	0.5	1296	1371	1371	1396	1500
22.466326137886522	22.466326137886522	0	0	2	0	0.0011732584877997925	0.13946816534573414	1296.1221370907813	1371.1221370907813	1371.1221370907813	1396.1221370907813	0.3207547068595886	0.2222222238779068	0.19736842811107635	0.07547169923782349	0.5	1296	1371	1371	1396	1500
22.4802438701859	22.480243475446205	0	0	2	0	0.0007839634745054463	0.14864992813504085	1333.7214557129923	1408.7214557129923	1408.7214557129923	1433.7214557129923	0.3396226465702057	0.2380952388048172	0.22368420660495758	0.07547169923782349	0.5	1333	1408	1408	1433	1500
22.49728517772168	22.49728517772168	0	0	2	0	0.00039251967182011373	0.1634175901272535	1394.195031571103	1469.195031571103	1469.195031571103	1494.195031571103	0.37735849618911743	0.2539682686328888	0.2368421107530594	0.09433962404727936	0.5	1394	1469	1469	1494	1500
22.513405952279918	22.513405952279918	0	0	2	0	-1.9699237638903314e-15	0.1747076037157671	1440.4276372160662	1515.4276372160662	1515.4276372160662	1540.4276372160662	0.3962264060974121	0.2777777910232544	0.2631579041481018	0.09433962404727936	0.5	1440	1515	1515	1540	1500
22.532984251859716	22.53298385712002	0	0	2	0	-0.00039251967182404813	0.20858356651647503	1579.149704884965	1654.149704884965	1654.149704884965	1679.149704884965	0.4716981053352356	0.3253968358039856	0.32894736528396606	0.11320754885673523	0.5	1579	1654	1654	1679	1500
22.547286065886002	22.547285671146305	0	0	2	0	-0.0007839634745093646	0.20858356651647503	1579.149704884965	1654.149704884965	1654.149704884965	1679.149704884965	0.4716981053352356	0.3253968358039856	0.32894736528396606	0.11320754885673523	0.5	1579	1654	1654	1679	1500
22.563311313437136	22.563311313437136	0	0	2	0	-0.0011732584878036837	0.2307912120530835	1670.0900133573768	1745.0900133573768	1745.0900133573768	1770.0900133573768	0.49056604504585266	0.3730158805847168	0.3947368562221527	0.15094339847564697	0.5	1670	1745	1745	1770	1500
22.58035025253472	22.58035025253472	0	0	2	0	-0.0015593376811351306	0.24443972320134022	1725.9806665094882	1800.9806665094882	1800.9806665094882	1825.9806665094882	0.5094339847564697	0.3968254029750824	0.42105263471603394	0.16981132328510284	0.5	1725	1800	1800	1825	1500
22.599698418870137	22.599698418870137	0	0	2	0	-0.001941142838270819	0.2562262605683362	1774.2465370273367	1849.2465370273367	1849.2465370273367	1874.2465370273367	0.5283018946647644	0.420634925365448	0.44736841320991516	0.16981132328510284	0.5	1774	1849	1849	1874	1500
22.613433386688982	22.613433386688982	0	0	2	0	-0.0023176274578139916	0.270867813228747	1834.203695171719	1909.203695171719	1909.203695171719	1934.203695171719	0.5471698045730591	0.4444444477558136	0.4868420958518982	0.18867924809455872	0.5	1834	1909	1909	1934	1500
22.630982329477384	22.63098311895678	0	0	2	0	-0.0026877596215916055	0.29233658778765115	1922.1183269904313	1997.1183269904313	1997.1183269904313	2022.1183269904313	0.5849056839942932	0.4682539701461792	0.5131579041481018	0.22641509771347046	0.5	1922	1997	1997	2022	1500
22.653201437641982	22.653201437641982	0	0	2	0	-0.003050524823070317	0.31653229492904233	2021.1997477344285	2096.1997477344285	2096.1997477344285	2121.1997477344285	0.6226415038108826	0.5079365372657776	0.5526315569877625	0.24528302252292633	0.5714285969734192	2021	2096	2096	2121	1514
22.666329295804115	22.666328901064414	0	0	2	0	-0.0034049287480483735	0.3239762195383218	2051.682619009428	2126.682619009428	2126.682619009428	2151.682619009428	0.6226415038108826	0.523809552192688	0.5657894611358643	0.2641509473323822	0.5714285969734192	2051	2126	2126	2151	1514
22.6802770283206	22.6802770283206	0	0	2	0	-0.003750000000001725	0.3362612506409861	2101.9898213748384	2176.9898213748384	2176.9898213748384	2201.9898213748384	0.6415094137191772	0.5396825671195984	0.5789473652839661	0.2830188572406769	0.5	2101	2176	2176	2201	1500
22.697252019586983	22.697252019586983	0	0	2	0	-0.004084792762614376	0.35065455154664704	2160.9303885835197	2235.9303885835197	2235.9303885835197	2260.9303885835197	0.6603773832321167	0.5634920597076416	0.5921052694320679	0.30188679695129395	0.5	2160	2235	2235	2260	1500
22.719670076559765	22.719670076559765	0	0	2	0	-0.004408389392195164	0.36318784489739375	2212.2542248548275	2287.2542248548275	2287.2542248548275	2312.2542248548275	0.6792452931404114	0.579365074634552	0.6052631735801697	0.3207547068595886	0.5714285969734192	2212	2287	2287	2312	1514
22.732916751371228	22.732916751371228	0	0	2	0	-0.004719902932875334	0.3739833011705329	2256.4616182933323	2331.4616182933323	2331.4616182933323	2356.4616182933323	0.698113203048706	0.5952380895614624	0.6315789222717285	0.3207547068595886	0.5	2256	2331	2331	2356	1500
22.747295539638774	22.747295144899073	0	0	2	0	-0.005018479547692923	0.39148185357207277	2328.118190377638	2403.118190377638	2403.118190377638	2428.118190377638	0.7358490824699402	0.6111111044883728	0.6447368264198303	0.3396226465702057	0.5714285969734192	2328	2403	2403	2428	1514
22.76326749733057	22.76326749733057	0	0	2	0	-0.005303300858900523	0.3965672878613242	2348.943043792123	2423.943043792123	2423.943043792123	2448.943043792123	0.7358490824699402	0.6269841194152832	0.6578947305679321	0.3396226465702057	0.5714285969734192	2348	2423	2423	2448	1514
22.780377489573937	22.780377489573937	0	0	2	0	-0.005573586191081798	0.4159258310021805	2428.2162779539294	2503.2162779539294	2503.2162779539294	2528.2162779539294	0.7547169923782349	0.6507936716079712	0.6842105388641357	0.37735849618911743	0.5714285969734192	2428	2503	2503	2528	1514
22.799759603523444	22.799759603523444	0	0	2	0	-0.005828594710928545	0.42585237394156383	2468.8654712907037	2543.8654712907037	2543.8654712907037	2568.8654712907037	0.7735849022865295	0.6666666865348816	0.6973684430122375	0.37735849618911743	0.5714285969734192	2468	2543	2543	2568	1514
22.81322851678532	22.81322851678532	0	0	2	0	-0.006067627457813286	0.43714631343669197	2515.1141535232537	2590.1141535232537	2590.1141535232537	2615.1141535232537	0.7924528121948242	0.6746031641960144	0.7105262875556946	0.3962264060974121	0.5714285969734192	2515	2590	2590	2615	1514
22.830254429472845	22.830254824212542	0	0	2	0	-0.006290029259591776	0.45054854423939705	2569.9962886603307	2644.9962886603307	2644.9962886603307	2669.9962886603307	0.8113207817077637	0.6904761791229248	0.7236841917037964	0.4150943458080292	0.5714285969734192	2569	2644	2644	2669	1514
22.85307985781476	22.85307985781476	0	0	2	0	-0.006495190528384297	0.46209076650684855	2617.261688845545	2692.261688845545	2692.261688845545	2717.261688845545	0.8301886916160583	0.6984127163887024	0.7368420958518982	0.43396225571632385	0.5714285969734192	2617	2692	2692	2717	1514
22.866409822702664	22.866409427962964	0	0	2	0	-0.0066825489314136744	0.4808306175745587	2694.001378967818	2769.001378967818	2769.001378967818	2794.001378967818	0.849056601524353	0.7142857313156128	0.7631579041481018	0.4716981053352356	0.5714285969734192	2694	2769	2769	2794	1514
22.880226106899457	22.88022571215976	0	0	2	0	-0.006851590932320327	0.4916901165377183	2738.4710272219563	2813.4710272219563	2813.4710272219563	2838.4710272219563	0.849056601524353	0.7222222089767456	0.7763158082962036	0.5094339847564697	0.5714285969734192	2738	2813	2813	2838	1514
22.8974071522886	22.8974071522886	0	0	2	0	-0.007001853198729737	0.5094989780725054	2811.39831520691	2886.39831520691	2886.39831520691	2911.39831520691	0.8679245114326477	0.738095223903656	0.7894737124443054	0.5471698045730591	0.5714285969734192	2811	2886	2886	2911	1514
22.919760077211084	22.919760077211084	0	0	2	0	-0.007132923872214277	0.5353123479649469	2917.1040649164574	2992.1040649164574	2992.1040649164574	3017.1040649164574	0.8867924809455872	0.761904776096344	0.8157894611358643	0.6037735939025879	0.5714285969734192	2917	2992	2992	3017	1514
22.932974778106946	22.93297438336725	0	0	2	0	-0.007244443697168536	0.5431926922008854	2949.3740745626255	3024.3740745626255	3024.3740745626255	3049.3740745626255	0.8867924809455872	0.7698412537574768	0.8289473652839661	0.6226415038108826	0.5714285969734192	2949	3024	3024	3049	1514
22.94727738161263	22.94727738161263	0	0	2	0	-0.007336107005503963	0.5431926922008854	2949.3740745626255	3024.3740745626255	3024.3740745626255	3049.3740745626255	0.9056603908538818	0.7777777910232544	0.8289473652839661	0.6415094137191772	0.5714285969734192	2949	3024	3024	3049	1514
22.96413789836637	22.964138293106068	0	0	2	0	-0.0074076625544638505	0.563854617759393	3033.9846597247147	3108.9846597247147	3108.9846597247147	3133.9846597247147	0.9056603908538818	0.7936508059501648	0.8421052694320679	0.6603773832321167	0.5714285969734192	3033	3108	3108	3133	1514
22.986410296390304	22.986410296390304	0	0	2	0	-0.007458914215262262	0.5658387371746763	3042.1096287302994	3117.1096287302994	3117.1096287302994	3142.1096287302994	0.9056603908538818	0.8015872836112976	0.8421052694320679	0.6603773832321167	0.5714285969734192	3042	3117	3117	3142	1514
22.999730787525436	22.999730392785736	0	0	2	0	-0.00748972151065941	0.5767622673560338	3086.841484822958	3161.841484822958	3161.841484822958	3186.841484822958	0.9245283007621765	0.8015872836112976	0.8552631735801697	0.6792452931404114	0.5714285969734192	3086	3161	3161	3186	1514
23.01324391163357	23.01324391163357	0	0	2	0	-0.0075	0.5787464016724782	3094.966514848798	3169.966514848798	3169.966514848798	3194.966514848798	0.9245283007621765	0.8095238208770752	0.8552631735801697	0.6792452931404114	0.5714285969734192	3094	3169	3169	3194	1514
23.030235087227606	23.030234692487905	0	0	2	0	-0.007489721510659197	0.5787464016724782	3094.966514848798	3169.966514848798	3169.966514848798	3194.966514848798	0.9245283007621765	0.8095238208770752	0.8552631735801697	0.6792452931404114	0.5714285969734192	3094	3169	3169	3194	1514
23.052962620124223	23.052962225384526	0	0	2	0	-0.007458914215261837	0.585447498564835	3122.4075066229993	3197.4075066229993	3197.4075066229993	3222.4075066229993	0.9433962106704712	0.817460298538208	0.8552631735801697	0.6792452931404114	0.5714285969734192	3122	3197	3197	3222	1514
23.066219163428155	23.066219163428155	0	0	2	0	-0.007407662554463213	0.585447498564835	3122.4075066229993	3197.4075066229993	3197.4075066229993	3222.4075066229993	0.9433962106704712	0.817460298538208	0.8552631735801697	0.6792452931404114	0.5714285969734192	3122	3197	3197	3222	1514
23.08036663423222	23.08036663423222	0	0	2	0	-0.007336107005503117	0.5937623166605874	3156.4566867251056	3231.4566867251056	3231.4566867251056	3256.4566867251056	0.9433962106704712	0.8253968358039856	0.8684210777282715	0.698113203048706	0.5714285969734192	3156	3231	3231	3256	1514
23.09725636172367	23.097255966983973	0	0	2	0	-0.0072444436971674814	0.5890453391835138	3137.140663956489	3212.140663956489	3212.140663956489	3237.140663956489	0.9245283007621765	0.8253968358039856	0.8684210777282715	0.698113203048706	0.5714285969734192	3137	3212	3212	3237	1514
23.11975770877289	23.119757314033194	0	0	2	0	-0.007132923872213018	0.5890453391835138	3137.140663956489	3212.140663956489	3212.140663956489	3237.140663956489	0.9245283007621765	0.8253968358039856	0.8684210777282715	0.698113203048706	0.5714285969734192	3137	3212	3212	3237	1514
23.132942804191345	23.132942409451648	0	0	2	0	-0.0070018531987282775	0.5870612048670694	3129.015633930649	3204.015633930649	3204.015633930649	3229.015633930649	0.9245283007621765	0.817460298538208	0.8684210777282715	0.698113203048706	0.5714285969734192	3129	3204	3204	3229	1514
23.14744396176551	23.147444751244908	0	0	2	0	-0.006851590932318671	0.591778182344143	3148.3316566992657	3223.3316566992657	3223.3316566992657	3248.3316566992657	0.9433962106704712	0.817460298538208	0.8684210777282715	0.698113203048706	0.5714285969734192	3148	3223	3223	3248	1514
23.163260392015992	23.163260392015996	0	0	2	0	-0.006682548931411825	0.5870612048670694	3129.015633930649	3204.015633930649	3204.015633930649	3229.015633930649	0.9245283007621765	0.817460298538208	0.8684210777282715	0.698113203048706	0.5714285969734192	3129	3204	3204	3229	1514
23.180284725744723	23.180284725744723	0	0	2	0	-0.006495190528382261	0.5829648822028091	3112.241192620503	3187.241192620503	3187.241192620503	3212.241192620503	0.9245283007621765	0.817460298538208	0.8684210777282715	0.6792452931404114	0.5714285969734192	3112	3187	3187	3212	1514
23.199714997937484	23.199714997937484	0	0	2	0	-0.006290029259589558	0.5747121445457299	3078.446231914764	3153.446231914764	3153.446231914764	3178.446231914764	0.9245283007621765	0.8095238208770752	0.8552631735801697	0.6603773832321167	0.5714285969734192	3078	3153	3153	3178	1514
23.213290490918027	23.213290490918027	0	0	2	0	-0.006067627457810893	0.5665835105141674	3045.1594755555157	3120.1594755555157	3120.1594755555157	3145.1594755555157	0.9245283007621765	0.8015872836112976	0.8421052694320679	0.6415094137191772	0.5714285969734192	3045	3120	3120	3145	1514
23.230327456317116	23.23032706157742	0	0	2	0	-0.005828594710925982	0.5519380304433383	2985.1862346654707	3060.1862346654707	3060.1862346654707	3085.1862346654707	0.9056603908538818	0.7936508059501648	0.8421052694320679	0.6037735939025879	0.5714285969734192	2985	3060	3060	3085	1514
23.252974067575487	23.252974067575487	0	0	2	0	-0.005573586191079074	0.536301445989114	2921.154421325422	2996.154421325422	2996.154421325422	3021.154421325422	0.9056603908538818	0.7777777910232544	0.8157894611358643	0.5660377144813538	0.5714285969734192	2921	2996	2996	3021	1514
23.266519560338924	23.26651995507862	0	0	2	0	-0.005303300858897643	0.5164444287785708	2839.8399358482475	2914.8399358482475	2914.8399358482475	2939.8399358482475	0.8867924809455872	0.761904776096344	0.7894737124443054	0.5283018946647644	0.5714285969734192	2839	2914	2914	2939	1514
23.280291238949754	23.280290844210057	0	0	2	0	-0.005018479547689897	0.4867829907215695	2718.376347004827	2793.376347004827	2793.376347004827	2818.376347004827	0.849056601524353	0.738095223903656	0.7631579041481018	0.4716981053352356	0.5714285969734192	2718	2793	2793	2818	1514
23.29732386221216	23.29732386221216	0	0	2	0	-0.004719902932872169	0.4613420427615025	2614.195665108353	2689.195665108353	2689.195665108353	2714.195665108353	0.8113207817077637	0.7142857313156128	0.7368420958518982	0.43396225571632385	0.5714285969734192	2614	2689	2689	2714	1514
23.319656260670307	23.319656260670307	0	0	2	0	-0.004408389392191869	0.41741539768008984	2434.316053499968	2509.316053499968	2509.316053499968	2534.316053499968	0.7735849022865295	0.6507936716079712	0.6842105388641357	0.35849055647850037	0.5714285969734192	2434	2509	2509	2534	1514
23.332999646707968	23.332999646707968	0	0	2	0	-0.00408479276261096	0.3914798889179689	2328.1101451190825	2403.1101451190825	2403.1101451190825	2428.1101451190825	0.7358490824699402	0.6190476417541504	0.6578947305679321	0.3207547068595886	0.5714285969734192	2328	2403	2403	2428	1514
23.347564752113335	23.347565146853036	0	0	2	0	-0.0037499999999981984	0.3914798889179689	2328.1101451190825	2403.1101451190825	2403.1101451190825	2428.1101451190825	0.6792452931404114	0.579365074634552	0.6315789222717285	0.2830188572406769	0.5714285969734192	2328	2403	2403	2428	1514
23.36329394489039	23.36329394489039	0	0	2	0	-0.0034049287480447453	0.35933977815340157	2196.4963915381795	2271.4963915381795	2271.4963915381795	2296.4963915381795	0.6226415038108826	0.5476190447807312	0.5921052694320679	0.24528302252292633	0.5714285969734192	2196	2271	2271	2296	1514
23.380240120158764	23.380239725419067	0	0	2	0	-0.0030505248230665973	0.3092046280788274	1991.1929519827984	2066.192951982798	2066.192951982798	2091.192951982798	0.5849056839942932	0.523809552192688	0.5657894611358643	0.22641509771347046	0.5714285969734192	1991	2066	2066	2091	1514
23.399788814261154	23.399788814261154	0	0	2	0	-0.002687759621587804	0.2919563022280314	1920.5610576237884	1995.5610576237884	1995.5610576237884	2020.5610576237884	0.5660377144813538	0.5	0.5394737124443054	0.18867924809455872	0.5714285969734192	1920	1995	1995	2020	1514
23.41329285935622	23.41329285935622	0	0	2	0	-0.0023176274578101184	0.28290064399090875	1883.4781371427714	1958.4781371427714	1958.4781371427714	1983.4781371427714	0.5660377144813538	0.4761904776096344	0.5263158082962036	0.16981132328510284	0.5714285969734192	1883	1958	1958	1983	1514
23.430370482944287	23.430370088204583	0	0	2	0	-0.001941142838266886	0.26875561475753784	1825.5542424321175	1900.5542424321175	1900.5542424321175	1925.5542424321175	0.5471698045730591	0.4523809552192688	0.5	0.15094339847564697	0.5714285969734192	1825	1900	1900	1925	1514
23.45301630472326	23.453016304723256	0	0	2	0	-0.0015593376811311472	0.24356686455764565	1722.406310363559	1797.406310363559	1797.406310363559	1822.406310363559	0.5094339847564697	0.4126984179019928	0.46052631735801697	0.11320754885673523	0.5714285969734192	1722	1797	1797	1822	1514
23.466389690978023	23.466389690978026	0	0	2	0	-0.0011732584877996617	0.24356686455764565	1722.406310363559	1797.406310363559	1797.406310363559	1822.406310363559	0.5094339847564697	0.4126984179019928	0.46052631735801697	0.11320754885673523	0.5714285969734192	1722	1797	1797	1822	1514
23.480335844535713	23.480335844535716	0	0	2	0	-0.0007839634745053146	0.23885382463103078	1703.106411864071	1778.106411864071	1778.106411864071	1803.106411864071	0.5094339847564697	0.3968254029750824	0.43421053886413574	0.11320754885673523	0.5714285969734192	1703	1778	1778	1803	1514
23.497367283579027	23.497367283579024	0	0	2	0	-0.00039251967181998156	0.22781009508931294	1657.8823393907364	1732.8823393907364	1732.8823393907364	1757.8823393907364	0.49056604504585266	0.380952388048172	0.42105263471603394	0.09433962404727936	0.5714285969734192	1657	1732	1732	1757	1514
23.519807840714638	23.51980744597494	0	0	2	0	2.1022320417459897e-15	0.22582596822344914	1649.7573398750242	1724.7573398750242	1724.7573398750242	1749.7573398750242	0.49056604504585266	0.3730158805847168	0.42105263471603394	0.09433962404727936	0.5714285969734192	1649	1724	1724	1749	1514
23.532981093942123	23.532980699202426	0	0	2	0	0.0003925196718241803	0.22781009508931294	1657.8823393907364	1732.8823393907364	1732.8823393907364	1757.8823393907364	0.49056604504585266	0.380952388048172	0.42105263471603394	0.09433962404727936	0.5714285969734192	1657	1732	1732	1757	1514
23.547468830366537	23.547468830366533	0	0	2	0	0.0007839634745094961	0.22359160851417137	1640.6076368655317	1715.6076368655317	1715.6076368655317	1740.6076368655317	0.49056604504585266	0.3730158805847168	0.40789473056793213	0.07547169923782349	0.5714285969734192	1640	1715	1715	1740	1514
23.563284076397924	23.56328407639792	0	0	2	0	0.0011732584878038144	0.21962335478244377	1624.3576378341072	1699.3576378341072	1699.3576378341072	1724.3576378341072	0.49056604504585266	0.3571428656578064	0.40789473056793213	0.07547169923782349	0.5714285969734192	1624	1699	1699	1724	1514
23.580782887244577	23.580783281984274	0	0	2	0	0.0015593376811352598	0.20864169124898602	1579.3877256645978	1654.3877256645978	1654.3877256645978	1679.3877256645978	0.4716981053352356	0.341269850730896	0.3815789520740509	0.056603774428367615	0.5714285969734192	1579	1654	1654	1679	1514
23.59965144484598	23.599651444845982	0	0	2	0	0.0019411428382709467	0.19505327835294317	1523.7431748553022	1598.7431748553022	1598.7431748553022	1623.7431748553022	0.43396225571632385	0.3253968358039856	0.3684210479259491	0.056603774428367615	0.5714285969734192	1523	1598	1598	1623	1514
23.613312596341157	23.61331220160146	0	0	2	0	0.0023176274578141174	0.17830543815090794	1455.160769227968	1530.160769227968	1530.160769227968	1555.160769227968	0.4150943458080292	0.2857142984867096	0.32894736528396606	0.03773584961891174	0.5714285969734192	1455	1530	1530	1555	1514
23.630327851056816	23.63032785105682	0	0	2	0	0.002687759621591729	0.16068670621776238	1383.012061961737	1458.012061961737	1458.012061961737	1483.012061961737	0.37735849618911743	0.2539682686328888	0.30263158679008484	0.03773584961891174	0.5714285969734192	1383	1458	1458	1483	1514
23.653093278964516	23.65309288422482	0	0	2	0	0.0030505248230704384	0.14108384341230873	1302.7383387734044	1377.7383387734044	1377.7383387734044	1402.7383387734044	0.3396226465702057	0.2142857164144516	0.2763157784938812	0.03773584961891174	0.5714285969734192	1302	1377	1377	1402	1514
23.666385743581035	23.66638574358104	0	0	2	0	0.0034049287480484914	0.12228586617857218	1225.760622001253	1300.760622001253	1300.760622001253	1325.760622001253	0.30188679695129395	0.1825396865606308	0.25	0.01886792480945587	0.5	1225	1300	1300	1325	1500
23.680314923331682	23.680314528591985	0	0	2	0	0.003750000000001839	0.10485333079414844	1154.3743896020378	1229.3743896020378	1229.3743896020378	1254.3743896020378	0.2641509473323822	0.15079365670681	0.2368421107530594	0.01886792480945587	0.5	1154	1229	1229	1254	1500
23.697306493665412	23.697306493665415	0	0	2	0	0.004084792762614487	0.08667206786879983	1079.9221179227352	1154.9221179227352	1154.9221179227352	1179.9221179227352	0.2075471729040146	0.1349206417798996	0.22368420660495758	0.01886792480945587	0.5	1079	1154	1154	1179	1500
23.71964599743814	23.719645602698442	0	0	2	0	0.004408389392195271	0.07296346314251423	1023.7853815685958	1098.7853815685958	1098.7853815685958	1123.7853815685958	0.18867924809455872	0.1031746044754982	0.19736842811107635	0.0	0.5	1023	1098	1098	1123	1500
23.732867014169184	23.73286661942948	0	0	2	0	0.004719902932875436	0.05956124700605869	968.9033064898103	1043.9033064898103	1043.9033064898103	1068.9033064898103	0.15094339847564697	0.0873015895485878	0.18421052396297455	0.0	0.5	968	1043	1043	1068	1500
23.747314881884012	23.747314881884016	0	0	2	0	0.005018479547693022	0.05956124700605869	968.9033064898103	1043.9033064898103	1043.9033064898103	1068.9033064898103	0.15094339847564697	0.0634920671582222	0.15789473056793213	0.0	0.5	968	1043	1043	1068	1500
23.763262760454186	23.76326276045419	0	0	2	0	0.005303300858900616	0.05360886640846729	944.5283079426736	1019.5283079426736	1019.5283079426736	1044.5283079426736	0.1320754736661911	0.0476190485060215	0.14473684132099152	0.01886792480945587	0.5	944	1019	1019	1044	1500
23.78043117417297	23.780431568912668	0	0	2	0	0.0055735861910818875	0.04095537681132555	892.7122680423781	967.7122680423781	967.7122680423781	992.7122680423781	0.1320754736661911	0.0317460335791111	0.1315789520740509	0.0	0.5714285969734192	892	967	967	992	1514
23.799643944791708	23.799643550052004	0	0	2	0	0.005828594710928628	0.029537287075072527	845.955190572422	920.955190572422	920.955190572422	945.955190572422	0.09433962404727936	0.02380952425301075	0.1184210553765297	0.0	0.5714285969734192	845	920	920	945	1514
23.813250227468753	23.81325022746875	0	0	2	0	0.006067627457813364	0.027553160209208727	837.8301910567097	912.8301910567097	912.8301910567097	937.8301910567097	0.09433962404727936	0.01587301678955555	0.10526315867900848	0.0	0.5	837	912	912	937	1500
23.831200620530804	23.8312010152705	0	0	2	0	0.006290029259591848	0.026003491899919767	831.4842993301714	906.4842993301714	906.4842993301714	931.4842993301714	0.09433962404727936	0.007936508394777775	0.09210526198148727	0.01886792480945587	0.5	831	906	906	931	1500
23.853017488942353	23.853017488942356	0	0	2	0	0.006495190528384363	0.0192403180474765	803.7891024044163	878.7891024044163	878.7891024044163	903.7891024044163	0.07547169923782349	0.0	0.07894736528396606	0.01886792480945587	0.5	803	878	878	903	1500
23.866330480023212	23.86633048002321	0	0	2	0	0.006682548931413734	0.0192403180474765	803.7891024044163	878.7891024044163	878.7891024044163	903.7891024044163	0.07547169923782349	0.0	0.07894736528396606	0.01886792480945587	0.5	803	878	878	903	1500
23.880280186238192	23.880279791498488	0	0	2	0	0.006851590932320382	0.0192403180474765	803.7891024044163	878.7891024044163	878.7891024044163	903.7891024044163	0.07547169923782349	0.0	0.07894736528396606	0.01886792480945587	0.5	803	878	878	903	1500
23.897299783090535	23.89729978309053	0	0	2	0	0.007001853198729785	0.01948858025301592	804.8057361361002	879.8057361361002	879.8057361361002	904.8057361361002	0.07547169923782349	0.0	0.06578947603702545	0.03773584961891174	0.5714285969734192	804	879	879	904	1514
23.91974270866434	23.919742313924637	0	0	2	0	0.0071329238722143175	0.014647467947882242	784.9813812465778	859.9813812465778	859.9813812465778	884.9813812465778	0.056603774428367615	0.0	0.05263157933950424	0.03773584961891174	0.5	784	859	859	884	1500
23.932966093833574	23.93296609383357	0	0	2	0	0.00724444369716857	0.014647467947882242	784.9813812465778	859.9813812465778	859.9813812465778	884.9813812465778	0.056603774428367615	0.0	0.05263157933950424	0.03773584961891174	0.5	784	859	859	884	1500
23.947256460408592	23.947256065668896	0	0	2	0	0.007336107005503991	0.014647467947882242	784.9813812465778	859.9813812465778	859.9813812465778	884.9813812465778	0.056603774428367615	0.0	0.05263157933950424	0.03773584961891174	0.5	784	859	859	884	1500
23.96339973512966	23.963399735129663	0	0	2	0	0.007407662554463871	0.014523336845112533	784.4730643807359	859.4730643807359	859.4730643807359	884.4730643807359	0.056603774428367615	0.0	0.03947368264198303	0.03773584961891174	0.5	784	859	859	884	1500
23.9802926205387	23.980292620538698	0	0	2	0	0.0074589142152622755	0.014523336845112533	784.4730643807359	859.4730643807359	859.4730643807359	884.4730643807359	0.056603774428367615	0.0	0.03947368264198303	0.03773584961891174	0.5	784	859	859	884	1500
23.999779340508386	23.999779340508383	0	0	2	0	0.007489721510659418	0.014523336845112533	784.4730643807359	859.4730643807359	859.4730643807359	884.4730643807359	0.056603774428367615	0.0	0.03947368264198303	0.03773584961891174	0.5	784	859	859	884	1500
24.013269174974294	24.01326878023459	0	0	2	0	0.0075	0.014709533464122848	785.235539535583	860.235539535583	860.235539535583	885.235539535583	0.056603774428367615	0.0	0.03947368264198303	0.056603774428367615	0.5	785	860	860	885	1500
24.030358640753324	24.03035864075332	0	0	2	0	0.00748972151065919	0.014709533464122848	785.235539535583	860.235539535583	860.235539535583	885.235539535583	0.056603774428367615	0.0	0.03947368264198303	0.056603774428367615	0.5	785	860	860	885	1500
24.053021041599646	24.053021041599642	0	0	2	0	0.007458914215261823	0.014523336862684658	784.4730644526936	859.4730644526936	859.4730644526936	884.4730644526936	0.056603774428367615	0.0	0.02631578966975212	0.056603774428367615	0.5	784	859	859	884	1500
24.066337190598087	24.06633719059809	0	0	2	0	0.007407662554463192	0.00999255226175888	765.9195015119026	840.9195015119026	840.9195015119026	865.9195015119026	0.03773584961891174	0.0	0.03947368264198303	0.056603774428367615	0.5	765	840	840	865	1500
24.080342949850294	24.080342555110597	0	0	2	0	0.007336107005503089	0.00999255226175888	765.9195015119026	840.9195015119026	840.9195015119026	865.9195015119026	0.03773584961891174	0.0	0.03947368264198303	0.056603774428367615	0.5	765	840	840	865	1500
24.097359783524748	24.09735978352475	0	0	2	0	0.007244443697167448	0.014709533464122848	785.235539535583	860.235539535583	860.235539535583	885.235539535583	0.056603774428367615	0.0	0.03947368264198303	0.056603774428367615	0.5	785	860	860	885	1500
24.119663365984888	24.119663365984884	0	0	2	0	0.007132923872212977	0.014709533464122848	785.235539535583	860.235539535583	860.235539535583	885.235539535583	0.056603774428367615	0.0	0.03947368264198303	0.056603774428367615	0.5	785	860	860	885	1500
24.132916751371223	24.132916751371226	0	0	2	0	0.00700185319872823	0.014523336862684658	784.4730644526936	859.4730644526936	859.4730644526936	884.4730644526936	0.056603774428367615	0.0	0.02631578966975212	0.056603774428367615	0.5	784	859	859	884	1500
24.147317250322207	24.147317645061904	0	0	2	0	0.006851590932318617	0.014523336862684658	784.4730644526936	859.4730644526936	859.4730644526936	884.4730644526936	0.03773584961891174	0.0	0.02631578966975212	0.056603774428367615	0.5	784	859	859	884	1500
24.16338907715779	24.163389077157795	0	0	2	0	0.006682548931411765	0.00980635566032069	765.1570264290132	840.1570264290132	840.1570264290132	865.1570264290132	0.03773584961891174	0.0	0.02631578966975212	0.056603774428367615	0.5	765	840	840	865	1500
24.180330120810087	24.180330120810083	0	0	2	0	0.006495190528382194	0.00980635566032069	765.1570264290132	840.1570264290132	840.1570264290132	865.1570264290132	0.03773584961891174	0.0	0.02631578966975212	0.056603774428367615	0.5	765	840	840	865	1500
24.199509733294125	24.19950973329412	0	0	2	0	0.006290029259589486	0.00980635566032069	765.1570264290132	840.1570264290132	840.1570264290132	865.1570264290132	0.03773584961891174	0.0	0.02631578966975212	0.056603774428367615	0.5	765	840	840	865	1500
24.213228911525018	24.21322851678532	0	0	2	0	0.006067627457810815	0.00980635566032069	765.1570264290132	840.1570264290132	840.1570264290132	865.1570264290132	0.03773584961891174	0.0	0.02631578966975212	0.056603774428367615	0.5	765	840	840	865	1500
24.23035903549302	24.230359035493017	0	0	2	0	0.005828594710925898	0.00999255226175888	765.9195015119026	840.9195015119026	840.9195015119026	865.9195015119026	0.03773584961891174	0.0	0.03947368264198303	0.056603774428367615	0.5	765	840	840	865	1500
24.252951567412655	24.25295156741266	0	0	2	0	0.005573586191078985	0.012162876014607887	774.8069772798193	849.8069772798193	849.8069772798193	874.8069772798193	0.03773584961891174	0.007936508394777775	0.05263157933950424	0.056603774428367615	0.5	774	849	849	874	1500
24.26615679455575	24.266156399816047	0	0	2	0	0.00530330085889755	0.012162876014607887	774.8069772798193	849.8069772798193	849.8069772798193	874.8069772798193	0.03773584961891174	0.007936508394777775	0.05263157933950424	0.056603774428367615	0.5	774	849	849	874	1500
24.280264001910542	24.28026400191054	0	0	2	0	0.005018479547689799	0.021344635557464686	812.4062826078178	887.4062826078178	887.4062826078178	912.4062826078178	0.056603774428367615	0.02380952425301075	0.06578947603702545	0.07547169923782349	0.5	812	887	887	912	1500
24.297548469100764	24.29754846910076	0	0	2	0	0.004719902932872067	0.027921612918295535	839.3390049004203	914.3390049004203	914.3390049004203	939.3390049004203	0.07547169923782349	0.0317460335791111	0.07894736528396606	0.056603774428367615	0.5	839	914	914	939	1500
24.319608102427058	24.319608102427054	0	0	2	0	0.004408389392191762	0.05434971196020194	947.562070477027	1022.562070477027	1022.562070477027	1047.562070477027	0.1320754736661911	0.0793650820851326	0.10526315867900848	0.056603774428367615	0.5	947	1022	1022	1047	1500
24.332968857011462	24.332968857011466	0	0	2	0	0.00408479276261085	0.07463923281903981	1030.647658393968	1105.647658393968	1105.647658393968	1130.647658393968	0.18867924809455872	0.1031746044754982	0.1184210553765297	0.056603774428367615	0.5	1030	1105	1105	1130	1500
24.347275802653837	24.347275407914132	0	0	2	0	0.003749999999998084	0.08294813534801654	1064.6726142501277	1139.6726142501277	1139.6726142501277	1164.6726142501277	0.18867924809455872	0.1349206417798996	0.14473684132099152	0.056603774428367615	0.5	1064	1139	1139	1164	1500
24.363348813708516	24.36334841896882	0	0	2	0	0.0034049287480446273	0.1006909985245088	1137.3296389578636	1212.3296389578636	1212.3296389578636	1237.3296389578636	0.22641509771347046	0.1666666716337204	0.17105263471603394	0.056603774428367615	0.5	1137	1212	1212	1237	1500
24.38027604147135	24.380276041471355	0	0	2	0	0.0030505248230664763	0.11911658252022472	1212.7824054203202	1287.7824054203202	1287.7824054203202	1312.7824054203202	0.2641509473323822	0.1984127014875412	0.18421052396297455	0.07547169923782349	0.5	1212	1287	1287	1312	1500
24.399561838934357	24.39956183893436	0	0	2	0	0.0026877596215876803	0.13201832980687	1265.6150605591326	1340.6150605591326	1340.6150605591326	1365.6150605591326	0.2830188572406769	0.230158731341362	0.19736842811107635	0.07547169923782349	0.5	1265	1340	1340	1365	1500
24.413243516893875	24.41324351689387	0	0	2	0	0.002317627457809993	0.1442393373851521	1315.6600865921978	1390.6600865921978	1390.6600865921978	1415.6600865921978	0.30188679695129395	0.2539682686328888	0.22368420660495758	0.09433962404727936	0.5	1315	1390	1390	1415	1500
24.4304616678147	24.430461667814697	0	0	2	0	0.001941142838266758	0.1605566638339655	1382.4795384000886	1457.4795384000886	1457.4795384000886	1482.4795384000886	0.3396226465702057	0.2777777910232544	0.2631579041481018	0.09433962404727936	0.5	1382	1457	1457	1482	1500
24.452933804126214	24.45293380412621	0	0	2	0	0.0015593376811310177	0.19356567920171752	1517.6514563310334	1592.6514563310334	1592.6514563310334	1617.6514563310334	0.4150943458080292	0.3174603283405304	0.31578946113586426	0.1320754736661911	0.5	1517	1592	1592	1617	1500
24.46618916321105	24.466189163211048	0	0	2	0	0.001173258487799531	0.20249720570347396	1554.226057355726	1629.226057355726	1629.226057355726	1654.226057355726	0.4150943458080292	0.341269850730896	0.3552631437778473	0.15094339847564697	0.5	1554	1629	1629	1654	1500
24.480255712376863	24.480255712376866	0	0	2	0	0.0007839634745051831	0.21651810418551765	1611.6416366396948	1686.6416366396948	1686.6416366396948	1711.6416366396948	0.43396225571632385	0.3650793731212616	0.3947368562221527	0.16981132328510284	0.5	1611	1686	1686	1711	1500
24.49737123097601	24.497371230976015	0	0	2	0	0.00039251967181984945	0.2369938212064906	1695.489697840579	1770.489697840579	1770.489697840579	1795.489697840579	0.4716981053352356	0.3888888955116272	0.42105263471603394	0.2075471729040146	0.5	1695	1770	1770	1795	1500
24.519843762027225	24.51984376202722	0	0	2	0	-2.234540319601648e-15	0.2518836435230214	1756.4635202267725	1831.4635202267725	1831.4635202267725	1856.4635202267725	0.49056604504585266	0.4126984179019928	0.46052631735801697	0.22641509771347046	0.5714285969734192	1756	1831	1831	1856	1514
24.53285043510183	24.532850435101835	0	0	2	0	-0.0003925196718243124	0.26863543146734736	1825.0620918587874	1900.0620918587874	1900.0620918587874	1925.0620918587874	0.5094339847564697	0.4365079402923584	0.4868420958518982	0.2641509473323822	0.5	1825	1900	1900	1925	1500
24.547249355094014	24.547248960354317	0	0	2	0	-0.0007839634745096277	0.2963107426788625	1938.392491269942	2013.392491269942	2013.392491269942	2038.392491269942	0.5660377144813538	0.460317462682724	0.5263158082962036	0.30188679695129395	0.5	1938	2013	2013	2038	1500
24.563292760671292	24.563292365931595	0	0	2	0	-0.0011732584878039452	0.3188966927345187	2030.881956747854	2105.881956747854	2105.881956747854	2130.881956747854	0.6037735939025879	0.5079365372657776	0.5789473652839661	0.37735849618911743	0.5	2030	2105	2105	2130	1500
24.58026340980099	24.580263409800992	0	0	2	0	-0.0015593376811353892	0.3492329534672223	2155.108944448275	2230.108944448275	2230.108944448275	2255.108944448275	0.6226415038108826	0.5396825671195984	0.5921052694320679	0.3962264060974121	0.5714285969734192	2155	2230	2230	2255	1514
24.599621049889176	24.599621049889173	0	0	2	0	-0.0019411428382710746	0.37126030272766286	2245.310939669779	2320.310939669779	2320.310939669779	2345.310939669779	0.6415094137191772	0.5634920597076416	0.6184210777282715	0.4528301954269409	0.5714285969734192	2245	2320	2320	2345	1514
24.613264832837604	24.613264438097907	0	0	2	0	-0.002317627457814243	0.3909912475411592	2326.109158681047	2401.109158681047	2401.109158681047	2426.109158681047	0.6603773832321167	0.5873016119003296	0.6447368264198303	0.49056604504585266	0.5714285969734192	2326	2401	2401	2426	1514
24.630559957999697	24.630559957999694	0	0	2	0	-0.0026877596215918523	0.41277033130544893	2415.2945066958137	2490.2945066958137	2490.2945066958137	2515.2945066958137	0.698113203048706	0.6111111044883728	0.6710526347160339	0.5094339847564697	0.5714285969734192	2415	2490	2490	2515	1514
24.65301748894235	24.653017883682054	0	0	2	0	-0.003050524823070559	0.43808717345735637	2518.9669753078742	2593.9669753078742	2593.9669753078742	2618.9669753078742	0.7358490824699402	0.6349206566810608	0.6973684430122375	0.5471698045730591	0.5714285969734192	2518	2593	2593	2618	1514
[truncated: 26,002 more rows]
