# Supplementary material for: Active inference under visuo-proprioceptive conflict: Simulation and empirical results
Source: Sci Rep. 2020 Mar 4;10:4010. doi: 10.1038/s41598-020-61097-w (PMC7055248; doi:10.1038/s41598-020-61097-w)
Supplement: Supplementary file 1 — Supplementary Information. [file 41598_2020_61097_MOESM1_ESM.zip › log_sj17_run2_20190515-172405.csv]

0	0	1	0	0	0	999	0.03630122004283799	873.6534960754216	948.6534960754216	948.6534960754216	973.6534960754216	0.0784313753247261	0.05982905998826027	0.1666666716337204	0.0416666679084301	0.3333333432674408	873	948	948	973	1466
0.022526610389945745	0.022526610389942192	1	0	2	30	0.004052267294011048	0.03673524773007052	875.4308394546388	950.4308394546388	950.4308394546388	975.4308394546388	0.0784313753247261	0.05982905998826027	0.1666666716337204	0.0520833320915699	0.3333333432674408	873	948	948	973	1466
0.035715258465685906	0.035714863725985424	1	0	2	30	0.0075	0.03673524773007052	875.4308394546388	950.4308394546388	950.4308394546388	975.4308394546388	0.0784313753247261	0.05982905998826027	0.1666666716337204	0.0520833320915699	0.3333333432674408	873	948	948	973	1466
0.049914440170290675	0.049914440170290675	1	0	2	30	0.0075	0.041203180534972086	893.7270242907107	968.7270242907107	968.7270242907107	993.7270242907107	0.09803921729326248	0.05982905998826027	0.1666666716337204	0.0416666679084301	0.3333333432674408	873	948	948	973	1466
0.06688706299848235	0.06688666825878187	1	0	2	30	0.0075	0.041203180534972086	893.7270242907107	968.7270242907107	968.7270242907107	993.7270242907107	0.09803921729326248	0.05982905998826027	0.1666666716337204	0.0416666679084301	0.3333333432674408	873	948	948	973	1466
0.08280770452943997	0.08280730978973949	1	0	2	30	0.0075	0.041203180534972086	893.7270242907107	968.7270242907107	968.7270242907107	993.7270242907107	0.09803921729326248	0.05982905998826027	0.1666666716337204	0.0416666679084301	0.3333333432674408	873	948	948	973	1466
0.09997730246731962	0.09997690772761914	1	0	2	30	0.0075	0.04824189396782054	922.5505557982251	997.5505557982251	997.5505557982251	1022.5505557982251	0.11764705926179886	0.0683760717511177	0.1666666716337204	0.0416666679084301	0.3333333432674408	873	948	948	973	1466
0.11675295018582332	0.11675255544612284	1	0	2	30	0.0075	0.04824189396782054	922.5505557982251	997.5505557982251	997.5505557982251	1022.5505557982251	0.11764705926179886	0.0683760717511177	0.1666666716337204	0.0416666679084301	0.3333333432674408	873	948	948	973	1466
0.13279082940731968	0.1327904346676192	1	0	2	30	0.0075	0.04824189396782054	922.5505557982251	997.5505557982251	997.5505557982251	1022.5505557982251	0.11764705926179886	0.0683760717511177	0.1666666716337204	0.0416666679084301	0.1666666716337204	873	948	948	973	1466
0.15001292772513608	0.1500125329854356	1	0	2	30	0.0075	0.04824189396782054	922.5505557982251	997.5505557982251	997.5505557982251	1022.5505557982251	0.11764705926179886	0.0683760717511177	0.1666666716337204	0.0416666679084301	0.1666666716337204	873	948	948	973	1466
0.16906346032767416	0.16906346032767416	1	0	2	30	0.0075	0.04824189396782054	922.5505557982251	997.5505557982251	997.5505557982251	1022.5505557982251	0.11764705926179886	0.0683760717511177	0.1666666716337204	0.0416666679084301	0.1666666716337204	873	948	948	973	1466
0.1828584285807331	0.1828580338410326	1	0	2	30	0.0075	0.04824189396782054	922.5505557982251	997.5505557982251	997.5505557982251	1022.5505557982251	0.11764705926179886	0.0683760717511177	0.1666666716337204	0.0416666679084301	0.1666666716337204	873	948	948	973	1466
0.19971105054049687	0.19971026106109946	1	0	2	30	0.0075	0.043339933475686446	902.477027582936	977.477027582936	977.477027582936	1002.477027582936	0.09803921729326248	0.0683760717511177	0.1666666716337204	0.0416666679084301	0.1666666716337204	873	948	948	973	1466
0.2169205171879547	0.21692051718795113	1	0	2	30	0.0075	0.043339933475686446	902.477027582936	977.477027582936	977.477027582936	1002.477027582936	0.09803921729326248	0.0683760717511177	0.1666666716337204	0.0416666679084301	0.1666666716337204	873	948	948	973	1466
0.2356706528797261	0.23567025814002562	1	0	2	30	0.0075	0.04105850453574762	893.1345760738865	968.1345760738865	968.1345760738865	993.1345760738865	0.09803921729326248	0.05982905998826027	0.1527777761220932	0.0416666679084301	0.3333333432674408	873	948	948	973	1466
0.24977746549481594	0.24977707075511546	1	0	2	30	0.0075	0.03615654404361353	873.0610478585974	948.0610478585974	948.0610478585974	973.0610478585974	0.0784313753247261	0.05982905998826027	0.1527777761220932	0.0416666679084301	0.1666666716337204	873	948	948	973	1466
0.2668377205361345	0.26683732579643404	1	0	2	30	0.0075	0.04105850453574762	893.1345760738865	968.1345760738865	968.1345760738865	993.1345760738865	0.09803921729326248	0.05982905998826027	0.1527777761220932	0.0416666679084301	0.3333333432674408	873	948	948	973	1466
0.2828361257877532	0.2828357310480527	1	0	2	30	0.0075	0.03615654404361353	873.0610478585974	948.0610478585974	948.0610478585974	973.0610478585974	0.0784313753247261	0.05982905998826027	0.1527777761220932	0.0416666679084301	0.3333333432674408	873	948	948	973	1466
0.29990388088334896	0.2999034861436485	1	0	2	30	0.0075	0.03615654404361353	873.0610478585974	948.0610478585974	948.0610478585974	973.0610478585974	0.0784313753247261	0.05982905998826027	0.1527777761220932	0.0416666679084301	0.3333333432674408	873	948	948	973	1466
0.3167430816933532	0.3167422922139558	1	0	2	30	0.0075	0.03615654404361353	873.0610478585974	948.0610478585974	948.0610478585974	973.0610478585974	0.0784313753247261	0.05982905998826027	0.1527777761220932	0.0416666679084301	0.3333333432674408	873	948	948	973	1466
0.33299490983158364	0.33299451509188316	1	0	2	30	0.0075	0.04105850453574762	893.1345760738865	968.1345760738865	968.1345760738865	993.1345760738865	0.09803921729326248	0.05982905998826027	0.1527777761220932	0.0416666679084301	0.3333333432674408	873	948	948	973	1466
0.34998016433013746	0.349979769590437	1	0	2	30	0.0075	0.04105850453574762	893.1345760738865	968.1345760738865	968.1345760738865	993.1345760738865	0.09803921729326248	0.05982905998826027	0.1527777761220932	0.0416666679084301	0.3333333432674408	873	948	948	973	1466
0.3667826543481567	0.36678225960845623	1	0	2	30	0.0075	0.04105850453574762	893.1345760738865	968.1345760738865	968.1345760738865	993.1345760738865	0.09803921729326248	0.05982905998826027	0.1527777761220932	0.0416666679084301	0.3333333432674408	873	948	948	973	1466
0.3828035597626034	0.382802770283206	1	0	2	30	0.0075	0.041203180534972086	893.7270242907107	968.7270242907107	968.7270242907107	993.7270242907107	0.09803921729326248	0.05982905998826027	0.1666666716337204	0.0416666679084301	0.1666666716337204	873	948	948	973	1466
0.3998574989687427	0.3998571042290422	1	0	2	30	0.0075	0.041203180534972086	893.7270242907107	968.7270242907107	968.7270242907107	993.7270242907107	0.09803921729326248	0.05982905998826027	0.1666666716337204	0.0416666679084301	0.3333333432674408	873	948	948	973	1466
0.41694933318596483	0.41694893844626435	1	0	2	30	0.0075	0.04596046502788172	913.2081042891756	988.2081042891756	988.2081042891756	1013.2081042891756	0.11764705926179886	0.05982905998826027	0.1527777761220932	0.0416666679084301	0.1666666716337204	873	948	948	973	1466
0.43283721132192454	0.43283681658222406	1	0	2	30	0.0075	0.04319525747646198	901.8845793661118	976.8845793661118	976.8845793661118	1001.8845793661118	0.09803921729326248	0.0683760717511177	0.1527777761220932	0.0416666679084301	0.1666666716337204	873	948	948	973	1466
0.4497549653319872	0.44975457059228674	1	0	2	30	0.0075	0.04105850453574762	893.1345760738865	968.1345760738865	968.1345760738865	993.1345760738865	0.09803921729326248	0.05982905998826027	0.1527777761220932	0.0416666679084301	0.3333333432674408	873	948	948	973	1466
0.4668862735190835	0.4668862735190835	1	0	2	30	0.0075	0.04105850453574762	893.1345760738865	968.1345760738865	968.1345760738865	993.1345760738865	0.09803921729326248	0.05982905998826027	0.1527777761220932	0.0416666679084301	0.3333333432674408	873	948	948	973	1466
0.4827654673816717	0.4827650726419712	1	0	2	30	0.0075	0.04105850453574762	893.1345760738865	968.1345760738865	968.1345760738865	993.1345760738865	0.09803921729326248	0.05982905998826027	0.1527777761220932	0.0416666679084301	0.3333333432674408	873	948	948	973	1466
0.499714011088237	0.49971361634854006	1	0	2	30	0.0075	0.03615654404361353	873.0610478585974	948.0610478585974	948.0610478585974	973.0610478585974	0.0784313753247261	0.05982905998826027	0.1527777761220932	0.0416666679084301	0.3333333432674408	873	948	948	973	1466
0.5167821609235332	0.5167817661838328	1	0	2	30	0.0075	0.03615654404361353	873.0610478585974	948.0610478585974	948.0610478585974	973.0610478585974	0.0784313753247261	0.05982905998826027	0.1527777761220932	0.0416666679084301	0.3333333432674408	875	950	950	975	1466
0.5327529343962354	0.5327525396565349	1	0	2	30	0.0075	0.03615654404361353	873.0610478585974	948.0610478585974	948.0610478585974	973.0610478585974	0.0784313753247261	0.05982905998826027	0.1527777761220932	0.0416666679084301	0.3333333432674408	875	950	950	975	1466
0.5501826657956066	0.5501822710559097	1	0	2	30	0.0075	0.034019792034221744	864.311048380138	939.311048380138	939.311048380138	964.311048380138	0.0784313753247261	0.05128205195069313	0.1527777761220932	0.0416666679084301	0.3333333432674408	893	968	968	993	1466
0.5669397607482694	0.5669397607482658	1	0	2	30	0.0075	0.034019792034221744	864.311048380138	939.311048380138	939.311048380138	964.311048380138	0.0784313753247261	0.05128205195069313	0.1527777761220932	0.0416666679084301	0.3333333432674408	893	968	968	993	1466
0.5827593489163405	0.58275895417664	1	0	2	30	0.0075	0.034019792034221744	864.311048380138	939.311048380138	939.311048380138	964.311048380138	0.0784313753247261	0.05128205195069313	0.1527777761220932	0.0416666679084301	0.3333333432674408	893	968	968	993	1466
0.5997623667013379	0.5997619719616374	1	0	2	30	0.0075	0.034019792034221744	864.311048380138	939.311048380138	939.311048380138	964.311048380138	0.0784313753247261	0.05128205195069313	0.1527777761220932	0.0416666679084301	0.3333333432674408	922	997	997	1022	1466
0.6168968328060274	0.6168976222854248	1	0	2	30	0.0075	0.034019792034221744	864.311048380138	939.311048380138	939.311048380138	964.311048380138	0.0784313753247261	0.05128205195069313	0.1527777761220932	0.0416666679084301	0.3333333432674408	922	997	997	1022	1466
0.6355735469138253	0.6355731521741248	1	0	2	30	0.0075	0.03615654404361353	873.0610478585974	948.0610478585974	948.0610478585974	973.0610478585974	0.0784313753247261	0.05982905998826027	0.1527777761220932	0.0416666679084301	0.3333333432674408	922	997	997	1022	1433
0.6498461502024035	0.6498457554627031	1	0	2	30	0.0075	0.04105850453574762	893.1345760738865	968.1345760738865	968.1345760738865	993.1345760738865	0.09803921729326248	0.05982905998826027	0.1527777761220932	0.0416666679084301	0.3333333432674408	922	997	997	1022	1433
0.6668041676617413	0.6668037729220408	1	0	2	30	0.0075	0.04105850453574762	893.1345760738865	968.1345760738865	968.1345760738865	993.1345760738865	0.09803921729326248	0.05982905998826027	0.1527777761220932	0.0416666679084301	0.3333333432674408	922	997	997	1022	1433
0.6828104677073341	0.6828100729676336	1	0	2	30	0.0075	0.04105850453574762	893.1345760738865	968.1345760738865	968.1345760738865	993.1345760738865	0.09803921729326248	0.05982905998826027	0.1527777761220932	0.0416666679084301	0.3333333432674408	922	997	997	1022	1433
0.699931907401961	0.6999315126622605	1	0	2	30	0.0075	0.03892175252635584	884.3845765954271	959.3845765954271	959.3845765954271	984.3845765954271	0.09803921729326248	0.05128205195069313	0.1527777761220932	0.0416666679084301	0.3333333432674408	902	977	977	1002	1433
0.716746239610945	0.7167458448712445	1	0	2	30	0.0075	0.03892175252635584	884.3845765954271	959.3845765954271	959.3845765954271	984.3845765954271	0.09803921729326248	0.05128205195069313	0.1527777761220932	0.0416666679084301	0.3333333432674408	902	977	977	1002	1433
0.732860303594304	0.7328599088546035	1	0	2	30	0.0075	0.034019792034221744	864.311048380138	939.311048380138	939.311048380138	964.311048380138	0.0784313753247261	0.05128205195069313	0.1527777761220932	0.0416666679084301	0.3333333432674408	893	968	968	993	1466
0.7497962156305071	0.7497958208908067	1	0	2	30	0.0075	0.034019792034221744	864.311048380138	939.311048380138	939.311048380138	964.311048380138	0.0784313753247261	0.05128205195069313	0.1527777761220932	0.0416666679084301	0.3333333432674408	873	948	948	973	1433
0.7689213540361166	0.7689205645567156	1	0	2	30	0.0075	0.034019792034221744	864.311048380138	939.311048380138	939.311048380138	964.311048380138	0.0784313753247261	0.05128205195069313	0.1527777761220932	0.0416666679084301	0.3333333432674408	893	968	968	993	1466
0.782771585847005	0.7827711911073045	1	0	2	30	0.0075	0.03441765073134943	865.940279744876	940.940279744876	940.940279744876	965.940279744876	0.0784313753247261	0.05128205195069313	0.1527777761220932	0.0520833320915699	0.3333333432674408	873	948	948	973	1466
0.7998298671898283	0.7998294724501278	1	0	2	30	0.0075	0.03441765073134943	865.940279744876	940.940279744876	940.940279744876	965.940279744876	0.0784313753247261	0.05128205195069313	0.1527777761220932	0.0520833320915699	0.1666666716337204	873	948	948	973	1466
0.8168719642050064	0.8168715694653059	1	0	2	30	0.0075	0.03441765073134943	865.940279744876	940.940279744876	940.940279744876	965.940279744876	0.0784313753247261	0.05128205195069313	0.1527777761220932	0.0520833320915699	0.3333333432674408	873	948	948	973	1466
0.8327811582846998	0.8327807635449993	1	0	2	30	0.0075	0.03387511619021771	863.7186007989416	938.7186007989416	938.7186007989416	963.7186007989416	0.0784313753247261	0.05128205195069313	0.1388888955116272	0.0416666679084301	0.3333333432674408	893	968	968	993	1466
0.8498118078486101	0.8498118078486101	1	0	2	30	0.0075	0.03228089872195765	857.1902802664166	932.1902802664166	932.1902802664166	957.1902802664166	0.0784313753247261	0.04273504391312599	0.1527777761220932	0.0520833320915699	0.1666666716337204	893	968	968	993	1466
0.8667769306225246	0.8667761411431272	1	0	2	30	0.0075	0.03228089872195765	857.1902802664166	932.1902802664166	932.1902802664166	957.1902802664166	0.0784313753247261	0.04273504391312599	0.1527777761220932	0.0520833320915699	0.3333333432674408	893	968	968	993	1466
0.882845994280224	0.8828452048008231	1	0	2	30	0.0075	0.034019792034221744	864.311048380138	939.311048380138	939.311048380138	964.311048380138	0.0784313753247261	0.05128205195069313	0.1527777761220932	0.0416666679084301	0.3333333432674408	893	968	968	993	1433
0.9022348188046116	0.9022344240649112	1	0	2	30	0.0075	0.03441765073134943	865.940279744876	940.940279744876	940.940279744876	965.940279744876	0.0784313753247261	0.05128205195069313	0.1527777761220932	0.0520833320915699	0.3333333432674408	893	968	968	993	1466
0.9167750556089551	0.9167746608692546	1	0	2	30	0.0075	0.034019792034221744	864.311048380138	939.311048380138	939.311048380138	964.311048380138	0.0784313753247261	0.05128205195069313	0.1527777761220932	0.0416666679084301	0.3333333432674408	913	988	988	1013	1433
0.9328721457852645	0.932871751045564	1	0	2	30	0.0075	0.034019792034221744	864.311048380138	939.311048380138	939.311048380138	964.311048380138	0.0784313753247261	0.05128205195069313	0.1527777761220932	0.0416666679084301	0.3333333432674408	901	976	976	1001	1433
0.9497812155219556	0.9497808207822551	1	0	2	30	0.0075	0.034019792034221744	864.311048380138	939.311048380138	939.311048380138	964.311048380138	0.0784313753247261	0.05128205195069313	0.1527777761220932	0.0416666679084301	0.3333333432674408	893	968	968	993	1466
0.96904806547942	0.9690476707397231	1	0	2	30	0.0075	0.03441765073134943	865.940279744876	940.940279744876	940.940279744876	965.940279744876	0.0784313753247261	0.05128205195069313	0.1527777761220932	0.0520833320915699	0.3333333432674408	893	968	968	993	1466
0.9827680331897142	0.9827676384500137	1	0	2	30	0.0075	0.03441765073134943	865.940279744876	940.940279744876	940.940279744876	965.940279744876	0.0784313753247261	0.05128205195069313	0.1527777761220932	0.0520833320915699	0.3333333432674408	893	968	968	993	1466
0.9998969729386218	0.9998965781989213	1	0	2	30	0.0075	0.03387511619021771	863.7186007989416	938.7186007989416	938.7186007989416	963.7186007989416	0.0784313753247261	0.05128205195069313	0.1388888955116272	0.0416666679084301	0.3333333432674408	873	948	948	973	1466
1.016965517513615	1.0169651227739145	1	0	2	30	0.0075	0.03441765073134943	865.940279744876	940.940279744876	940.940279744876	965.940279744876	0.0784313753247261	0.05128205195069313	0.1527777761220932	0.0520833320915699	0.3333333432674408	873	948	948	973	1466
1.0357255216978558	1.0357251269581553	1	0	2	30	0.0075	0.034019792034221744	864.311048380138	939.311048380138	939.311048380138	964.311048380138	0.0784313753247261	0.05128205195069313	0.1527777761220932	0.0416666679084301	0.3333333432674408	873	948	948	973	1466
1.0498299658747534	1.049829571135053	1	0	2	30	0.0075	0.03423680593604567	865.199720308107	940.199720308107	940.199720308107	965.199720308107	0.0784313753247261	0.05128205195069313	0.1388888955116272	0.0520833320915699	0.3333333432674408	864	939	939	964	1466
1.066785614895899	1.0667852201561985	1	0	2	30	0.0075	0.03423680593604567	865.199720308107	940.199720308107	940.199720308107	965.199720308107	0.0784313753247261	0.05128205195069313	0.1388888955116272	0.0520833320915699	0.3333333432674408	864	939	939	964	1466
1.0828617838681716	1.0828613891284746	1	0	2	30	0.0075	0.03387511619021771	863.7186007989416	938.7186007989416	938.7186007989416	963.7186007989416	0.0784313753247261	0.05128205195069313	0.1388888955116272	0.0416666679084301	0.1666666716337204	864	939	939	964	1466
1.1022541610498493	1.1022537663101488	1	0	2	30	0.0075	0.03441765073134943	865.940279744876	940.940279744876	940.940279744876	965.940279744876	0.0784313753247261	0.05128205195069313	0.1527777761220932	0.0520833320915699	0.3333333432674408	864	939	939	964	1466
1.116759660760703	1.1167588712813057	1	0	2	30	0.0075	0.03423680593604567	865.199720308107	940.199720308107	940.199720308107	965.199720308107	0.0784313753247261	0.05128205195069313	0.1388888955116272	0.0520833320915699	0.3333333432674408	864	939	939	964	1466
1.132809776912861	1.1328093821731606	1	0	2	30	0.0075	0.034019792034221744	864.311048380138	939.311048380138	939.311048380138	964.311048380138	0.0784313753247261	0.05128205195069313	0.1527777761220932	0.0416666679084301	0.3333333432674408	873	948	948	973	1466
1.1497835839601471	1.1497831892204466	1	0	2	30	0.0075	0.03913876642817976	885.2732485233961	960.2732485233961	960.2732485233961	985.2732485233961	0.09803921729326248	0.05128205195069313	0.1388888955116272	0.0520833320915699	0.3333333432674408	893	968	968	993	1466
1.1690299074532788	1.1690295127135784	1	0	2	30	0.0075	0.03423680593604567	865.199720308107	940.199720308107	940.199720308107	965.199720308107	0.0784313753247261	0.05128205195069313	0.1388888955116272	0.0520833320915699	0.3333333432674408	893	968	968	993	1466
1.1827696121485083	1.1827692174088078	1	0	2	30	0.0075	0.034019792034221744	864.311048380138	939.311048380138	939.311048380138	964.311048380138	0.0784313753247261	0.05128205195069313	0.1527777761220932	0.0416666679084301	0.3333333432674408	893	968	968	993	1466
1.1999617102492195	1.1999617102492195	1	0	2	30	0.0075	0.034019792034221744	864.311048380138	939.311048380138	939.311048380138	964.311048380138	0.0784313753247261	0.05128205195069313	0.1527777761220932	0.0416666679084301	0.3333333432674408	884	959	959	984	1466
1.2169074907778956	1.2169070960381951	1	0	2	30	0.0075	0.03423680593604567	865.199720308107	940.199720308107	940.199720308107	965.199720308107	0.0784313753247261	0.05128205195069313	0.1388888955116272	0.0520833320915699	0.3333333432674408	884	959	959	984	1466
1.232926422493847	1.2329260277541465	1	0	2	30	0.0075	0.03877707668235181	883.7921290142307	958.7921290142307	958.7921290142307	983.7921290142307	0.09803921729326248	0.05128205195069313	0.1388888955116272	0.0416666679084301	0.3333333432674408	864	939	939	964	1466
1.249923124443665	1.2499231244436615	1	0	2	30	0.0075	0.03423680593604567	865.199720308107	940.199720308107	940.199720308107	965.199720308107	0.0784313753247261	0.05128205195069313	0.1388888955116272	0.0520833320915699	0.1666666716337204	864	939	939	964	1466
1.2668353520979423	1.2668349573582418	1	0	2	30	0.0075	0.03423680593604567	865.199720308107	940.199720308107	940.199720308107	965.199720308107	0.0784313753247261	0.05128205195069313	0.1388888955116272	0.0520833320915699	0.3333333432674408	864	939	939	964	1466
1.2827824411887185	1.282782046449018	1	0	2	30	0.0075	0.03387511619021771	863.7186007989416	938.7186007989416	938.7186007989416	963.7186007989416	0.0784313753247261	0.05128205195069313	0.1388888955116272	0.0416666679084301	0.3333333432674408	865	940	940	965	1466
1.300031776545751	1.300031776545751	1	0	2	30	0.0075	0.03423680593604567	865.199720308107	940.199720308107	940.199720308107	965.199720308107	0.0784313753247261	0.05128205195069313	0.1388888955116272	0.0520833320915699	0.3333333432674408	865	940	940	965	1433
1.3175029556134952	1.3175029556134952	1	0	2	30	0.0075	0.03423680593604567	865.199720308107	940.199720308107	940.199720308107	965.199720308107	0.0784313753247261	0.05128205195069313	0.1388888955116272	0.0520833320915699	0.3333333432674408	865	940	940	965	1466
1.3328101716525573	1.3328097769128568	1	0	2	30	0.0075	0.03387511619021771	863.7186007989416	938.7186007989416	938.7186007989416	963.7186007989416	0.0784313753247261	0.05128205195069313	0.1388888955116272	0.0416666679084301	0.3333333432674408	863	938	938	963	1466
1.3498862162818277	1.3498858215421272	1	0	2	30	0.0075	0.03387511619021771	863.7186007989416	938.7186007989416	938.7186007989416	963.7186007989416	0.0784313753247261	0.05128205195069313	0.1388888955116272	0.0416666679084301	0.1666666716337204	857	932	932	957	1433
1.366845023220563	1.3668446284808624	1	0	2	30	0.0075	0.03387511619021771	863.7186007989416	938.7186007989416	938.7186007989416	963.7186007989416	0.0784313753247261	0.05128205195069313	0.1388888955116272	0.0416666679084301	0.1666666716337204	857	932	932	957	1466
1.3827952702289288	1.3827948754892283	1	0	2	30	0.0075	0.03387511619021771	863.7186007989416	938.7186007989416	938.7186007989416	963.7186007989416	0.0784313753247261	0.05128205195069313	0.1388888955116272	0.0416666679084301	0.3333333432674408	864	939	939	964	1466
1.399726445388751	1.3997260506490505	1	0	2	30	0.0075	0.03423680593604567	865.199720308107	940.199720308107	940.199720308107	965.199720308107	0.0784313753247261	0.05128205195069313	0.1388888955116272	0.0520833320915699	0.3333333432674408	865	940	940	965	1466
1.4167902530873597	1.4167894636079588	1	0	2	30	0.0075	0.03423680593604567	865.199720308107	940.199720308107	940.199720308107	965.199720308107	0.0784313753247261	0.05128205195069313	0.1388888955116272	0.0520833320915699	0.3333333432674408	864	939	939	964	1466
1.435418414212208	1.4354180194725075	1	0	2	30	0.0075	0.03423680593604567	865.199720308107	940.199720308107	940.199720308107	965.199720308107	0.0784313753247261	0.05128205195069313	0.1388888955116272	0.0520833320915699	0.3333333432674408	864	939	939	964	1466
1.449733254648553	1.449733254648553	1	0	2	30	0.0075	0.03423680593604567	865.199720308107	940.199720308107	940.199720308107	965.199720308107	0.0784313753247261	0.05128205195069313	0.1388888955116272	0.0520833320915699	0.3333333432674408	864	939	939	964	1466
1.4669150895170944	1.466914694777394	1	0	2	30	0.0075	0.03423680593604567	865.199720308107	940.199720308107	940.199720308107	965.199720308107	0.0784313753247261	0.05128205195069313	0.1388888955116272	0.0520833320915699	0.3333333432674408	865	940	940	965	1466
1.482740204040951	1.4827398093012505	1	0	2	30	0.0075	0.03387511619021771	863.7186007989416	938.7186007989416	938.7186007989416	963.7186007989416	0.0784313753247261	0.05128205195069313	0.1388888955116272	0.0416666679084301	0.3333333432674408	865	940	940	965	1466
1.5001004612533393	1.5000996717739383	1	0	2	30	0.0075	0.03423680593604567	865.199720308107	940.199720308107	940.199720308107	965.199720308107	0.0784313753247261	0.05128205195069313	0.1388888955116272	0.0520833320915699	0.3333333432674408	863	938	938	963	1466
1.5167505817476332	1.5167497922682323	1	0	2	30	0.0075	0.03387511619021771	863.7186007989416	938.7186007989416	938.7186007989416	963.7186007989416	0.0784313753247261	0.05128205195069313	0.1388888955116272	0.0416666679084301	0.3333333432674408	865	940	940	965	1466
1.5327485922595514	1.532748197519851	1	0	2	30	0.0075	0.03387511619021771	863.7186007989416	938.7186007989416	938.7186007989416	963.7186007989416	0.0784313753247261	0.05128205195069313	0.1388888955116272	0.0416666679084301	0.3333333432674408	864	939	939	964	1466
1.5498739793511653	1.5498735846114648	1	0	2	30	0.0075	0.0360118681996095	872.4686002774009	947.4686002774009	947.4686002774009	972.4686002774009	0.0784313753247261	0.05982905998826027	0.1388888955116272	0.0416666679084301	0.1666666716337204	865	940	940	965	1466
1.56894188050045	1.5689414857607495	1	0	2	30	0.0075	0.0360118681996095	872.4686002774009	947.4686002774009	947.4686002774009	972.4686002774009	0.0784313753247261	0.05982905998826027	0.1388888955116272	0.0416666679084301	0.3333333432674408	865	940	940	965	1466
1.5827771122027876	1.5827767174630871	1	0	2	30	0.0075	0.0360118681996095	872.4686002774009	947.4686002774009	947.4686002774009	972.4686002774009	0.0784313753247261	0.05982905998826027	0.1388888955116272	0.0416666679084301	0.3333333432674408	863	938	938	963	1433
1.599751313989774	1.5997509192500736	1	0	2	30	0.0075	0.0360118681996095	872.4686002774009	947.4686002774009	947.4686002774009	972.4686002774009	0.0784313753247261	0.05982905998826027	0.1388888955116272	0.0416666679084301	0.1666666716337204	865	940	940	965	1466
1.6167764371979025	1.616776042458202	1	0	2	30	0.0075	0.0360118681996095	872.4686002774009	947.4686002774009	947.4686002774009	972.4686002774009	0.0784313753247261	0.05982905998826027	0.1388888955116272	0.0416666679084301	0.3333333432674408	865	940	940	965	1466
1.6355340729439511	1.6355332834645502	1	0	2	30	0.0075	0.03637355794543745	873.9497197865663	948.9497197865663	948.9497197865663	973.9497197865663	0.0784313753247261	0.05982905998826027	0.1388888955116272	0.0520833320915699	0.1666666716337204	864	939	939	964	1466
1.649768781221443	1.6497679917420456	1	0	2	30	0.0075	0.0360118681996095	872.4686002774009	947.4686002774009	947.4686002774009	972.4686002774009	0.0784313753247261	0.05982905998826027	0.1388888955116272	0.0416666679084301	0.3333333432674408	885	960	960	985	1466
1.666770614787346	1.6667702200476455	1	0	2	30	0.0075	0.0360118681996095	872.4686002774009	947.4686002774009	947.4686002774009	972.4686002774009	0.0784313753247261	0.05982905998826027	0.1388888955116272	0.0416666679084301	0.1666666716337204	865	940	940	965	1466
1.6829845479144936	1.68298454791449	1	0	2	30	0.0075	0.0360118681996095	872.4686002774009	947.4686002774009	947.4686002774009	972.4686002774009	0.0784313753247261	0.05982905998826027	0.1388888955116272	0.0416666679084301	0.3333333432674408	864	939	939	964	1466
1.70218350264377	1.7021831079040695	1	0	2	30	0.0075	0.0360118681996095	872.4686002774009	947.4686002774009	947.4686002774009	972.4686002774009	0.0784313753247261	0.05982905998826027	0.1388888955116272	0.0416666679084301	0.1666666716337204	864	939	939	964	1466
1.716804661086364	1.7168042663466636	1	0	2	30	0.0075	0.0360118681996095	872.4686002774009	947.4686002774009	947.4686002774009	972.4686002774009	0.0784313753247261	0.05982905998826027	0.1388888955116272	0.0416666679084301	0.1666666716337204	865	940	940	965	1466
1.7329167513712278	1.7329163566315273	1	0	2	30	0.0075	0.0360118681996095	872.4686002774009	947.4686002774009	947.4686002774009	972.4686002774009	0.0784313753247261	0.05982905998826027	0.1388888955116272	0.0416666679084301	0.1666666716337204	883	958	958	983	1466
1.7501479287021162	1.7501475339624157	1	0	2	30	0.0075	0.0360118681996095	872.4686002774009	947.4686002774009	947.4686002774009	972.4686002774009	0.0784313753247261	0.05982905998826027	0.1388888955116272	0.0416666679084301	0.3333333432674408	865	940	940	965	1433
1.7689339857064752	1.7689335909667747	1	0	2	30	0.0075	0.0360118681996095	872.4686002774009	947.4686002774009	947.4686002774009	972.4686002774009	0.0784313753247261	0.05982905998826027	0.1388888955116272	0.0416666679084301	0.1666666716337204	865	940	940	965	1466
1.7828244809666387	1.7828236914872413	1	0	2	30	0.0075	0.0360118681996095	872.4686002774009	947.4686002774009	947.4686002774009	972.4686002774009	0.0784313753247261	0.05982905998826027	0.1388888955116272	0.0416666679084301	0.3333333432674408	863	938	938	963	1466
1.7997280243475444	1.799727629607844	1	0	2	30	0.0075	0.0360118681996095	872.4686002774009	947.4686002774009	947.4686002774009	972.4686002774009	0.0784313753247261	0.05982905998826027	0.1388888955116272	0.0416666679084301	0.3333333432674408	865	940	940	965	1466
1.8170069651819851	1.8170065704422846	1	0	2	30	0.0075	0.0360118681996095	872.4686002774009	947.4686002774009	947.4686002774009	972.4686002774009	0.0784313753247261	0.05982905998826027	0.1388888955116272	0.0416666679084301	0.1666666716337204	865	940	940	965	1466
1.8328573430465624	1.832856948306862	1	0	2	30	0.0075	0.0360118681996095	872.4686002774009	947.4686002774009	947.4686002774009	972.4686002774009	0.0784313753247261	0.05982905998826027	0.1388888955116272	0.0416666679084301	0.1666666716337204	863	938	938	963	1466
1.8500482569281758	1.8500478621884753	1	0	2	30	0.0075	0.0360118681996095	872.4686002774009	947.4686002774009	947.4686002774009	972.4686002774009	0.0784313753247261	0.05982905998826027	0.1388888955116272	0.0416666679084301	0.3333333432674408	863	938	938	963	1433
1.8667615357742733	1.8667607462948723	1	0	2	30	0.0075	0.0360118681996095	872.4686002774009	947.4686002774009	947.4686002774009	972.4686002774009	0.0784313753247261	0.05982905998826027	0.1388888955116272	0.0416666679084301	0.3333333432674408	863	938	938	963	1433
1.8828984946601608	1.8828980999204603	1	0	2	30	0.0075	0.04091382869174359	892.54212849269	967.54212849269	967.54212849269	992.54212849269	0.09803921729326248	0.05982905998826027	0.1388888955116272	0.0416666679084301	0.1666666716337204	863	938	938	963	1466
1.8999015124451581	1.8999011177054577	1	0	2	30	0.0075	0.04091382869174359	892.54212849269	967.54212849269	967.54212849269	992.54212849269	0.09803921729326248	0.05982905998826027	0.1388888955116272	0.0416666679084301	0.1666666716337204	865	940	940	965	1466
1.916771502951665	1.916771108211968	1	0	2	30	0.0075	0.0360118681996095	872.4686002774009	947.4686002774009	947.4686002774009	972.4686002774009	0.0784313753247261	0.05982905998826027	0.1388888955116272	0.0416666679084301	0.3333333432674408	865	940	940	965	1466
1.9329487252868276	1.9329483305471271	1	0	2	30	0.0075	0.0360118681996095	872.4686002774009	947.4686002774009	947.4686002774009	972.4686002774009	0.0784313753247261	0.05982905998826027	0.1388888955116272	0.0416666679084301	0.3333333432674408	865	940	940	965	1466
1.9498451633531566	1.9498447686134561	1	0	2	30	0.0075	0.03637355794543745	873.9497197865663	948.9497197865663	948.9497197865663	973.9497197865663	0.0784313753247261	0.05982905998826027	0.1388888955116272	0.0520833320915699	0.3333333432674408	865	940	940	965	1466
1.9669235764206192	1.9669235764206192	1	0	2	30	0.0075	0.0360118681996095	872.4686002774009	947.4686002774009	947.4686002774009	972.4686002774009	0.0784313753247261	0.05982905998826027	0.1388888955116272	0.0416666679084301	0.1666666716337204	865	940	940	965	1466
1.9827621120942318	1.9827617173545313	1	0	2	30	0.0075	0.04091382869174359	892.54212849269	967.54212849269	967.54212849269	992.54212849269	0.09803921729326248	0.05982905998826027	0.1388888955116272	0.0416666679084301	0.3333333432674408	863	938	938	963	1466
1.9998365777647074	1.9998361830250069	1	0	2	30	0.0075	0.0360118681996095	872.4686002774009	947.4686002774009	947.4686002774009	972.4686002774009	0.0784313753247261	0.05982905998826027	0.1388888955116272	0.0416666679084301	0.1666666716337204	865	940	940	965	1466
2.0168628851919337	2.016862490452233	1	0	2	30	0.0075	0.03619271295610815	873.2091595552629	948.2091595552629	948.2091595552629	973.2091595552629	0.0784313753247261	0.05982905998826027	0.125	0.0520833320915699	0.3333333432674408	863	938	938	963	1466
2.0327752371892167	2.0327748424495162	1	0	2	30	0.0075	0.03637355794543745	873.9497197865663	948.9497197865663	948.9497197865663	973.9497197865663	0.0784313753247261	0.05982905998826027	0.1388888955116272	0.0520833320915699	0.3333333432674408	863	938	938	963	1466
2.049734438867649	2.0497336493882514	1	0	2	30	0.0075	0.03637355794543745	873.9497197865663	948.9497197865663	948.9497197865663	973.9497197865663	0.0784313753247261	0.05982905998826027	0.1388888955116272	0.0520833320915699	0.3333333432674408	872	947	947	972	1433
2.0667875885943907	2.0667871938546902	1	0	2	30	0.0075	0.03637355794543745	873.9497197865663	948.9497197865663	948.9497197865663	973.9497197865663	0.0784313753247261	0.05982905998826027	0.1388888955116272	0.0520833320915699	0.1666666716337204	872	947	947	972	1466
2.0827792832711296	2.082778888531429	1	0	2	30	0.0075	0.03637355794543745	873.9497197865663	948.9497197865663	948.9497197865663	973.9497197865663	0.0784313753247261	0.05982905998826027	0.1388888955116272	0.0520833320915699	0.3333333432674408	872	947	947	972	1466
2.0999090124994346	2.099908617759734	1	0	2	30	0.0075	0.03637355794543745	873.9497197865663	948.9497197865663	948.9497197865663	973.9497197865663	0.0784313753247261	0.05982905998826027	0.1388888955116272	0.0520833320915699	0.3333333432674408	872	947	947	972	1433
2.1167347921596793	2.116734002680282	1	0	2	30	0.0075	0.03637355794543745	873.9497197865663	948.9497197865663	948.9497197865663	973.9497197865663	0.0784313753247261	0.05982905998826027	0.1388888955116272	0.0520833320915699	0.1666666716337204	872	947	947	972	1466
2.1329076723581544	2.132907277618454	1	0	2	30	0.0075	0.03637355794543745	873.9497197865663	948.9497197865663	948.9497197865663	973.9497197865663	0.0784313753247261	0.05982905998826027	0.1388888955116272	0.0520833320915699	0.3333333432674408	873	948	948	973	1433
2.1498301632446015	2.149829768504901	1	0	2	30	0.0075	0.03619271295610815	873.2091595552629	948.2091595552629	948.2091595552629	973.2091595552629	0.0784313753247261	0.05982905998826027	0.125	0.0520833320915699	0.3333333432674408	872	947	947	972	1466
2.1688743800119603	2.1688743800119603	1	0	2	30	0.0075	0.041275518437571546	894.0232480018554	969.0232480018554	969.0232480018554	994.0232480018554	0.09803921729326248	0.05982905998826027	0.1388888955116272	0.0520833320915699	0.3333333432674408	872	947	947	972	1433
2.182786585955558	2.1827861912158575	1	0	2	30	0.0075	0.03637355794543745	873.9497197865663	948.9497197865663	948.9497197865663	973.9497197865663	0.0784313753247261	0.05982905998826027	0.1388888955116272	0.0520833320915699	0.3333333432674408	872	947	947	972	1466
2.1998863149667542	2.1998863149667507	1	0	2	30	0.0075	0.03637355794543745	873.9497197865663	948.9497197865663	948.9497197865663	973.9497197865663	0.0784313753247261	0.05982905998826027	0.1388888955116272	0.0520833320915699	0.1666666716337204	872	947	947	972	1433
2.216965912253311	2.216965912253311	1	0	2	30	0.0075	0.0360118681996095	872.4686002774009	947.4686002774009	947.4686002774009	972.4686002774009	0.0784313753247261	0.05982905998826027	0.1388888955116272	0.0416666679084301	0.1666666716337204	872	947	947	972	1433
2.2327353684796414	2.232734973739941	1	0	2	30	0.0075	0.03637355794543745	873.9497197865663	948.9497197865663	948.9497197865663	973.9497197865663	0.0784313753247261	0.05982905998826027	0.1388888955116272	0.0520833320915699	0.1666666716337204	872	947	947	972	1433
2.2498714135431257	2.249871018803425	1	0	2	30	0.0075	0.03637355794543745	873.9497197865663	948.9497197865663	948.9497197865663	973.9497197865663	0.0784313753247261	0.05982905998826027	0.1388888955116272	0.0520833320915699	0.3333333432674408	872	947	947	972	1466
2.2667382461320464	2.2667374566526455	1	0	2	30	0.0075	0.03637355794543745	873.9497197865663	948.9497197865663	948.9497197865663	973.9497197865663	0.0784313753247261	0.05982905998826027	0.1388888955116272	0.0520833320915699	0.3333333432674408	872	947	947	972	1433
2.2827350724248667	2.2827346776851662	1	0	2	30	0.0075	0.035867192200385034	871.8761520605767	946.8761520605767	946.8761520605767	971.8761520605767	0.0784313753247261	0.05982905998826027	0.125	0.0416666679084301	0.1666666716337204	872	947	947	972	1466
2.302221792394551	2.3022213976548507	1	0	2	30	0.0075	0.035867192200385034	871.8761520605767	946.8761520605767	946.8761520605767	971.8761520605767	0.0784313753247261	0.05982905998826027	0.125	0.0416666679084301	0.1666666716337204	872	947	947	972	1466
2.316785713580824	2.3167853188411236	1	0	2	30	0.0075	0.04109467344824225	893.282687770552	968.282687770552	968.282687770552	993.282687770552	0.09803921729326248	0.05982905998826027	0.125	0.0520833320915699	0.3333333432674408	872	947	947	972	1433
2.3327264868364175	2.332726092096717	1	0	2	30	0.0075	0.041275518437571546	894.0232480018554	969.0232480018554	969.0232480018554	994.0232480018554	0.09803921729326248	0.05982905998826027	0.1388888955116272	0.0520833320915699	0.3333333432674408	872	947	947	972	1433
2.349880689926046	2.34988187414514	1	0	2	30	0.0075	0.0360118681996095	872.4686002774009	947.4686002774009	947.4686002774009	972.4686002774009	0.0784313753247261	0.05982905998826027	0.1388888955116272	0.0416666679084301	0.1666666716337204	872	947	947	972	1466
2.366744759337074	2.3667443645973734	1	0	2	30	0.0075	0.03619271295610815	873.2091595552629	948.2091595552629	948.2091595552629	973.2091595552629	0.0784313753247261	0.05982905998826027	0.125	0.0520833320915699	0.1666666716337204	872	947	947	972	1466
2.3828272441445293	2.382827638884226	1	0	2	30	0.0075	0.03619271295610815	873.2091595552629	948.2091595552629	948.2091595552629	973.2091595552629	0.0784313753247261	0.05982905998826027	0.125	0.0520833320915699	0.3333333432674408	892	967	967	992	1433
2.3998902623637406	2.39988986762404	1	0	2	30	0.0075	0.03637355794543745	873.9497197865663	948.9497197865663	948.9497197865663	973.9497197865663	0.0784313753247261	0.05982905998826027	0.1388888955116272	0.0520833320915699	0.1666666716337204	892	967	967	992	1433
2.4168052531959106	2.41680485845621	1	0	2	30	0.0075	0.03619271295610815	873.2091595552629	948.2091595552629	948.2091595552629	973.2091595552629	0.0784313753247261	0.05982905998826027	0.125	0.0520833320915699	0.1666666716337204	872	947	947	972	1466
2.435489862097686	2.4354894673579857	1	0	2	30	0.0075	0.03619271295610815	873.2091595552629	948.2091595552629	948.2091595552629	973.2091595552629	0.0784313753247261	0.05982905998826027	0.125	0.0520833320915699	0.1666666716337204	872	947	947	972	1466
2.449756544290782	2.4497565442907785	1	0	2	30	0.0075	0.03619271295610815	873.2091595552629	948.2091595552629	948.2091595552629	973.2091595552629	0.0784313753247261	0.05982905998826027	0.125	0.0520833320915699	0.1666666716337204	873	948	948	973	1466
2.466799036045657	2.4667986413059566	1	0	2	30	0.0075	0.03405596094671637	864.4591600768035	939.4591600768035	939.4591600768035	964.4591600768035	0.0784313753247261	0.05128205195069313	0.125	0.0520833320915699	0.1666666716337204	872	947	947	972	1433
2.4829549424370825	2.482954547697382	1	0	2	30	0.0075	0.03619271295610815	873.2091595552629	948.2091595552629	948.2091595552629	973.2091595552629	0.0784313753247261	0.05982905998826027	0.125	0.0520833320915699	0.1666666716337204	892	967	967	992	1466
2.502294029759426	2.5022932402800286	1	0	2	30	0.0075	0.03619271295610815	873.2091595552629	948.2091595552629	948.2091595552629	973.2091595552629	0.0784313753247261	0.05982905998826027	0.125	0.0520833320915699	0.1666666716337204	872	947	947	972	1433
2.5168705826160576	2.516870187876357	1	0	2	30	0.0075	0.03619271295610815	873.2091595552629	948.2091595552629	948.2091595552629	973.2091595552629	0.0784313753247261	0.05982905998826027	0.125	0.0520833320915699	0.1666666716337204	873	948	948	973	1466
2.532784908311836	2.5327841188324385	1	0	2	30	0.0075	0.03619271295610815	873.2091595552629	948.2091595552629	948.2091595552629	973.2091595552629	0.0784313753247261	0.05982905998826027	0.125	0.0520833320915699	0.1666666716337204	873	948	948	973	1466
2.5499947696989906	2.5499947696989906	1	0	2	30	0.0075	0.03619271295610815	873.2091595552629	948.2091595552629	948.2091595552629	973.2091595552629	0.0784313753247261	0.05982905998826027	0.125	0.0520833320915699	0.1666666716337204	873	948	948	973	1466
2.5689584595677992	2.5689580648280987	1	0	2	30	0.0075	0.03619271295610815	873.2091595552629	948.2091595552629	948.2091595552629	973.2091595552629	0.0784313753247261	0.05982905998826027	0.125	0.0520833320915699	0.1666666716337204	873	948	948	973	1433
2.5827932965304363	2.582792901790736	1	0	2	30	0.0075	0.03619271295610815	873.2091595552629	948.2091595552629	948.2091595552629	973.2091595552629	0.0784313753247261	0.05982905998826027	0.125	0.0520833320915699	0.1666666716337204	873	948	948	973	1466
2.5998290777104316	2.599828682970731	1	0	2	30	0.0075	0.03619271295610815	873.2091595552629	948.2091595552629	948.2091595552629	973.2091595552629	0.0784313753247261	0.05982905998826027	0.125	0.0520833320915699	0.1666666716337204	873	948	948	973	1466
2.6168897274914507	2.61688933275175	1	0	2	30	0.0075	0.03619271295610815	873.2091595552629	948.2091595552629	948.2091595552629	973.2091595552629	0.0784313753247261	0.05982905998826027	0.125	0.0520833320915699	0.1666666716337204	873	948	948	973	1433
2.633218529870941	2.6332185298709376	1	0	2	30	0.0075	0.03619271295610815	873.2091595552629	948.2091595552629	948.2091595552629	973.2091595552629	0.0784313753247261	0.05982905998826027	0.125	0.0520833320915699	0.1666666716337204	873	948	948	973	1466
2.6498406238466217	2.649840229106921	1	0	2	30	0.0075	0.03619271295610815	873.2091595552629	948.2091595552629	948.2091595552629	973.2091595552629	0.0784313753247261	0.05982905998826027	0.125	0.0520833320915699	0.1666666716337204	873	948	948	973	1466
2.6667556146787916	2.666755219939091	1	0	2	30	0.0075	0.03619271295610815	873.2091595552629	948.2091595552629	948.2091595552629	973.2091595552629	0.0784313753247261	0.05982905998826027	0.125	0.0520833320915699	0.3333333432674408	894	969	969	994	1466
2.682902047317448	2.6829016525777476	1	0	2	30	0.0075	0.035867192200385034	871.8761520605767	946.8761520605767	946.8761520605767	971.8761520605767	0.0784313753247261	0.05982905998826027	0.125	0.0416666679084301	0.1666666716337204	873	948	948	973	1466
2.702227318750335	2.702226529270934	1	0	2	30	0.0075	0.035867192200385034	871.8761520605767	946.8761520605767	946.8761520605767	971.8761520605767	0.0784313753247261	0.05982905998826027	0.125	0.0416666679084301	0.1666666716337204	873	948	948	973	1433
2.716738739556668	2.7167383448169673	1	0	2	30	0.0075	0.035867192200385034	871.8761520605767	946.8761520605767	946.8761520605767	971.8761520605767	0.0784313753247261	0.05982905998826027	0.125	0.0416666679084301	0.1666666716337204	872	947	947	972	1433
2.732837013952075	2.732837013952075	1	0	2	30	0.0075	0.035867192200385034	871.8761520605767	946.8761520605767	946.8761520605767	971.8761520605767	0.0784313753247261	0.05982905998826027	0.125	0.0416666679084301	0.1666666716337204	873	948	948	973	1433
2.750094638842782	2.7500946388427785	1	0	2	30	0.0075	0.035867192200385034	871.8761520605767	946.8761520605767	946.8761520605767	971.8761520605767	0.0784313753247261	0.05982905998826027	0.125	0.0416666679084301	0.1666666716337204	873	948	948	973	1466
2.7668722602597775	2.76687147078038	1	0	2	30	0.0075	0.035867192200385034	871.8761520605767	946.8761520605767	946.8761520605767	971.8761520605767	0.0784313753247261	0.05982905998826027	0.125	0.0416666679084301	0.1666666716337204	873	948	948	973	1466
2.7827475067253786	2.782747111985678	1	0	2	30	0.0075	0.035867192200385034	871.8761520605767	946.8761520605767	946.8761520605767	971.8761520605767	0.0784313753247261	0.05982905998826027	0.125	0.0416666679084301	0.1666666716337204	871	946	946	971	1433
2.7997828931656734	2.799782498425973	1	0	2	30	0.0075	0.035867192200385034	871.8761520605767	946.8761520605767	946.8761520605767	971.8761520605767	0.0784313753247261	0.05982905998826027	0.125	0.0416666679084301	0.1666666716337204	871	946	946	971	1433
2.8169817018412644	2.816981307101564	1	0	2	30	0.0075	0.035867192200385034	871.8761520605767	946.8761520605767	946.8761520605767	971.8761520605767	0.0784313753247261	0.05982905998826027	0.125	0.0416666679084301	0.1666666716337204	893	968	968	993	1466
2.832750763327894	2.8327503685881936	1	0	2	30	0.0075	0.035867192200385034	871.8761520605767	946.8761520605767	946.8761520605767	971.8761520605767	0.0784313753247261	0.05982905998826027	0.125	0.0416666679084301	0.1666666716337204	894	969	969	994	1466
2.8497510179349987	2.8497506231952983	1	0	2	30	0.0075	0.035867192200385034	871.8761520605767	946.8761520605767	946.8761520605767	971.8761520605767	0.0784313753247261	0.05982905998826027	0.125	0.0416666679084301	0.1666666716337204	872	947	947	972	1433
2.866804957141138	2.866804167661737	1	0	2	30	0.0075	0.03373044019099325	863.1261525821174	938.1261525821174	938.1261525821174	963.1261525821174	0.0784313753247261	0.05128205195069313	0.125	0.0416666679084301	0.1666666716337204	873	948	948	973	1433
2.8827792832711303	2.88277888853143	1	0	2	30	0.0075	0.03619271295610815	873.2091595552629	948.2091595552629	948.2091595552629	973.2091595552629	0.0784313753247261	0.05982905998826027	0.125	0.0520833320915699	0.1666666716337204	873	948	948	973	1466
2.89994888120901	2.899948091729609	1	0	2	30	0.0075	0.03619271295610815	873.2091595552629	948.2091595552629	948.2091595552629	973.2091595552629	0.0784313753247261	0.05982905998826027	0.125	0.0520833320915699	0.1666666716337204	873	948	948	973	1433
2.9167379500772697	2.9167371605978722	1	0	2	30	0.0075	0.03619271295610815	873.2091595552629	948.2091595552629	948.2091595552629	973.2091595552629	0.0784313753247261	0.05982905998826027	0.125	0.0520833320915699	0.1666666716337204	873	948	948	973	1433
2.9327422764243707	2.9327414869449697	1	0	2	30	0.0075	0.03619271295610815	873.2091595552629	948.2091595552629	948.2091595552629	973.2091595552629	0.0784313753247261	0.05982905998826027	0.125	0.0520833320915699	0.1666666716337204	873	948	948	973	1433
2.9499442430175478	2.9499438482778473	1	0	2	30	0.0075	0.03619271295610815	873.2091595552629	948.2091595552629	948.2091595552629	973.2091595552629	0.0784313753247261	0.05982905998826027	0.125	0.0520833320915699	0.1666666716337204	873	948	948	973	1433
2.9669480502819425	2.966947655542242	1	0	2	30	0.0075	0.03619271295610815	873.2091595552629	948.2091595552629	948.2091595552629	973.2091595552629	0.0784313753247261	0.05982905998826027	0.125	0.0520833320915699	0.1666666716337204	864	939	939	964	1433
2.9827664542309194	2.982766059491219	1	0	2	30	0.0075	0.03619271295610815	873.2091595552629	948.2091595552629	948.2091595552629	973.2091595552629	0.0784313753247261	0.05982905998826027	0.125	0.0520833320915699	0.1666666716337204	873	948	948	973	1433
2.999948683839161	2.9999482890994607	1	0	2	30	0.0075	0.035867192200385034	871.8761520605767	946.8761520605767	946.8761520605767	971.8761520605767	0.0784313753247261	0.05982905998826027	0.125	0.0416666679084301	0.1666666716337204	873	948	948	973	1433
3.0168151216883814	3.016814726948681	1	0	2	30	0.0075	0.03405596094671637	864.4591600768035	939.4591600768035	939.4591600768035	964.4591600768035	0.0784313753247261	0.05128205195069313	0.125	0.0520833320915699	0.1666666716337204	873	948	948	973	1433
3.035477625167026	3.0354772304273254	1	0	2	30	0.0075	0.03619271295610815	873.2091595552629	948.2091595552629	948.2091595552629	973.2091595552629	0.0784313753247261	0.05982905998826027	0.125	0.0520833320915699	0.1666666716337204	873	948	948	973	1433
3.0498958874044497	3.0498954926647492	1	0	2	30	0.0075	0.035867192200385034	871.8761520605767	946.8761520605767	946.8761520605767	971.8761520605767	0.0784313753247261	0.05982905998826027	0.125	0.0416666679084301	0.1666666716337204	873	948	948	973	1433
3.0668973262306523	3.0668969314909518	1	0	2	30	0.0075	0.03619271295610815	873.2091595552629	948.2091595552629	948.2091595552629	973.2091595552629	0.0784313753247261	0.05982905998826027	0.125	0.0520833320915699	0.1666666716337204	873	948	948	973	1433
3.0827753358741425	3.082775335874139	1	0	2	30	0.0075	0.03619271295610815	873.2091595552629	948.2091595552629	948.2091595552629	973.2091595552629	0.0784313753247261	0.05982905998826027	0.125	0.0520833320915699	0.1666666716337204	873	948	948	973	1433
3.0999074335406362	3.0999074335406362	1	0	2	30	0.0075	0.03619271295610815	873.2091595552629	948.2091595552629	948.2091595552629	973.2091595552629	0.0784313753247261	0.05982905998826027	0.125	0.0520833320915699	0.1666666716337204	873	948	948	973	1433
3.11673202898179	3.1167316342420897	1	0	2	30	0.0075	0.03619271295610815	873.2091595552629	948.2091595552629	948.2091595552629	973.2091595552629	0.0784313753247261	0.05982905998826027	0.125	0.0520833320915699	0.1666666716337204	873	948	948	973	1433
3.1328275401993047	3.132827145459604	1	0	2	30	0.0075	0.03619271295610815	873.2091595552629	948.2091595552629	948.2091595552629	973.2091595552629	0.0784313753247261	0.05982905998826027	0.125	0.0520833320915699	0.1666666716337204	873	948	948	973	1433
3.14998924334321	3.1499892433432066	1	0	2	30	0.0075	0.03619271295610815	873.2091595552629	948.2091595552629	948.2091595552629	973.2091595552629	0.0784313753247261	0.05982905998826027	0.125	0.0520833320915699	0.1666666716337204	873	948	948	973	1433
3.168804511085277	3.1688041163455765	1	0	2	30	0.0075	0.03619271295610815	873.2091595552629	948.2091595552629	948.2091595552629	973.2091595552629	0.0784313753247261	0.05982905998826027	0.125	0.0520833320915699	0.1666666716337204	873	948	948	973	1466
3.182770796367606	3.1827704016279057	1	0	2	30	0.0075	0.03619271295610815	873.2091595552629	948.2091595552629	948.2091595552629	973.2091595552629	0.0784313753247261	0.05982905998826027	0.125	0.0520833320915699	0.1666666716337204	871	946	946	971	1433
3.1998357882853092	3.1998353935456088	1	0	2	30	0.0075	0.035867192200385034	871.8761520605767	946.8761520605767	946.8761520605767	971.8761520605767	0.0784313753247261	0.05982905998826027	0.125	0.0416666679084301	0.1666666716337204	871	946	946	971	1433
3.21686683258892	3.2168664378492196	1	0	2	30	0.0075	0.03619271295610815	873.2091595552629	948.2091595552629	948.2091595552629	973.2091595552629	0.0784313753247261	0.05982905998826027	0.125	0.0520833320915699	0.1666666716337204	871	946	946	971	1433
3.235438940676545	3.2354385459368444	1	0	2	30	0.0075	0.035867192200385034	871.8761520605767	946.8761520605767	946.8761520605767	971.8761520605767	0.0784313753247261	0.05982905998826027	0.125	0.0416666679084301	0.1666666716337204	871	946	946	971	1433
3.249744702099818	3.2497443073601175	1	0	2	30	0.0075	0.03619271295610815	873.2091595552629	948.2091595552629	948.2091595552629	973.2091595552629	0.0784313753247261	0.05982905998826027	0.125	0.0520833320915699	0.1666666716337204	871	946	946	971	1433
3.266783641197403	3.2667832464577025	1	0	2	30	0.0075	0.03619271295610815	873.2091595552629	948.2091595552629	948.2091595552629	973.2091595552629	0.0784313753247261	0.05982905998826027	0.125	0.0520833320915699	0.1666666716337204	871	946	946	971	1433
3.28288191559281	3.2828811261134128	1	0	2	30	0.0075	0.035867192200385034	871.8761520605767	946.8761520605767	946.8761520605767	971.8761520605767	0.0784313753247261	0.05982905998826027	0.125	0.0416666679084301	0.1666666716337204	871	946	946	971	1433
3.2998813807205174	3.2998813807205174	1	0	2	30	0.0075	0.03637355794543745	873.9497197865663	948.9497197865663	948.9497197865663	973.9497197865663	0.0784313753247261	0.05982905998826027	0.1388888955116272	0.0520833320915699	0.1666666716337204	871	946	946	971	1433
3.316787687279316	3.316787687279316	1	0	2	30	0.0075	0.03619271295610815	873.2091595552629	948.2091595552629	948.2091595552629	973.2091595552629	0.0784313753247261	0.05982905998826027	0.125	0.0520833320915699	0.1666666716337204	871	946	946	971	1433
3.3327481975198516	3.332747802780151	1	0	2	30	0.0075	0.035867192200385034	871.8761520605767	946.8761520605767	946.8761520605767	971.8761520605767	0.0784313753247261	0.05982905998826027	0.125	0.0416666679084301	0.1666666716337204	871	946	946	971	1433
3.3499908223020043	3.349990427562304	1	0	2	30	0.0075	0.03637355794543745	873.9497197865663	948.9497197865663	948.9497197865663	973.9497197865663	0.0784313753247261	0.05982905998826027	0.1388888955116272	0.0520833320915699	0.1666666716337204	871	946	946	971	1433
3.368989644004003	3.3689892492643025	1	0	2	30	0.0075	0.03619271295610815	873.2091595552629	948.2091595552629	948.2091595552629	973.2091595552629	0.0784313753247261	0.05982905998826027	0.125	0.0520833320915699	0.1666666716337204	863	938	938	963	1433
3.3832705368262523	3.383270142086552	1	0	2	30	0.0075	0.03619271295610815	873.2091595552629	948.2091595552629	948.2091595552629	973.2091595552629	0.0784313753247261	0.05982905998826027	0.125	0.0520833320915699	0.1666666716337204	873	948	948	973	1433
3.3999348679497032	3.3999344732100027	1	0	2	30	0.0075	0.03619271295610815	873.2091595552629	948.2091595552629	948.2091595552629	973.2091595552629	0.0784313753247261	0.05982905998826027	0.125	0.0520833320915699	0.1666666716337204	873	948	948	973	1433
3.4167867004300696	3.416786305690369	1	0	2	30	0.0075	0.03619271295610815	873.2091595552629	948.2091595552629	948.2091595552629	973.2091595552629	0.0784313753247261	0.05982905998826027	0.125	0.0520833320915699	0.1666666716337204	873	948	948	973	1433
3.4354701251127473	3.43546933563335	1	0	2	30	0.0075	0.03619271295610815	873.2091595552629	948.2091595552629	948.2091595552629	973.2091595552629	0.0784313753247261	0.05982905998826027	0.125	0.0520833320915699	0.1666666716337204	873	948	948	973	1433
3.449791676123972	3.4497912813842717	1	0	2	30	0.0075	0.03619271295610815	873.2091595552629	948.2091595552629	948.2091595552629	973.2091595552629	0.0784313753247261	0.05982905998826027	0.125	0.0520833320915699	0.1666666716337204	873	948	948	973	1433
3.4667437724878276	3.46674298300843	1	0	2	30	0.0075	0.03619271295610815	873.2091595552629	948.2091595552629	948.2091595552629	973.2091595552629	0.0784313753247261	0.05982905998826027	0.125	0.0520833320915699	0.1666666716337204	873	948	948	973	1433
3.4828973104410643	3.482896915701364	1	0	2	30	0.0075	0.03619271295610815	873.2091595552629	948.2091595552629	948.2091595552629	973.2091595552629	0.0784313753247261	0.05982905998826027	0.125	0.0520833320915699	0.1666666716337204	873	948	948	973	1433
3.4998900649938918	3.4998896702541913	1	0	2	30	0.0075	0.03619271295610815	873.2091595552629	948.2091595552629	948.2091595552629	973.2091595552629	0.0784313753247261	0.05982905998826027	0.125	0.0520833320915699	0.1666666716337204	871	946	946	971	1433
3.516805450565762	3.5168050558260617	1	1	2	30	0.0075	0.03619271295610815	873.2091595552629	948.2091595552629	948.2091595552629	973.2091595552629	0.0784313753247261	0.05982905998826027	0.125	0.0520833320915699	0.1666666716337204	864	939	939	964	1433
3.690563550130957	3.6905631553912563	1	1	2	30	0.0075	0.03619271295610815	873.2091595552629	948.2091595552629	948.2091595552629	973.2091595552629	0.0784313753247261	0.05982905998826027	0.125	0.0520833320915699	0.1666666716337204	873	948	948	973	1433
3.691039606207678	3.6910392114679773	1	1	2	30	0.0075	0.03619271295610815	873.2091595552629	948.2091595552629	948.2091595552629	973.2091595552629	0.0784313753247261	0.05982905998826027	0.125	0.0520833320915699	0.1666666716337204	871	946	946	971	1433
3.691479740971811	3.6914793462321107	1	1	2	30	0.0075	0.03619271295610815	873.2091595552629	948.2091595552629	948.2091595552629	973.2091595552629	0.0784313753247261	0.05982905998826027	0.125	0.0520833320915699	0.1666666716337204	873	948	948	973	1433
3.69195342861034	3.691952639130939	1	1	2	30	0.0075	0.03619271295610815	873.2091595552629	948.2091595552629	948.2091595552629	973.2091595552629	0.0784313753247261	0.05982905998826027	0.125	0.0520833320915699	0.1666666716337204	873	948	948	973	1433
3.6922786941221304	3.6922779046427294	1	1	2	30	0.0075	0.03619271295610815	873.2091595552629	948.2091595552629	948.2091595552629	973.2091595552629	0.0784313753247261	0.05982905998826027	0.125	0.0520833320915699	0.1666666716337204	873	948	948	973	1433
3.702170476233711	3.70216968675431	1	1	2	30	0.0075	0.03619271295610815	873.2091595552629	948.2091595552629	948.2091595552629	973.2091595552629	0.0784313753247261	0.05982905998826027	0.125	0.0520833320915699	0.1666666716337204	873	948	948	973	1433
3.716768345034076	3.7167675555546786	1	1	2	30	0.0075	0.03405596094671637	864.4591600768035	939.4591600768035	939.4591600768035	964.4591600768035	0.0784313753247261	0.05128205195069313	0.125	0.0520833320915699	0.1666666716337204	873	948	948	973	1433
3.7424043200312624	3.742403925291562	1	1	2	30	0.0075	0.03619271295610815	873.2091595552629	948.2091595552629	948.2091595552629	973.2091595552629	0.0784313753247261	0.05982905998826027	0.125	0.0520833320915699	0.1666666716337204	873	948	948	973	1433
3.755650994842725	3.7556502053633274	1	1	2	30	0.0075	0.03619271295610815	873.2091595552629	948.2091595552629	948.2091595552629	973.2091595552629	0.0784313753247261	0.05982905998826027	0.125	0.0520833320915699	0.1666666716337204	873	948	948	973	1433
3.769070170902552	3.7690697761628513	1	1	2	30	0.0075	0.03405596094671637	864.4591600768035	939.4591600768035	939.4591600768035	964.4591600768035	0.0784313753247261	0.05128205195069313	0.125	0.0520833320915699	0.1666666716337204	873	948	948	973	1433
3.782779480640979	3.7827790859012786	1	1	2	30	0.0075	0.03619271295610815	873.2091595552629	948.2091595552629	948.2091595552629	973.2091595552629	0.0784313753247261	0.05982905998826027	0.125	0.0520833320915699	0.1666666716337204	871	946	946	971	1433
3.799954999674341	3.7999549996743376	1	1	2	30	0.0075	0.03619271295610815	873.2091595552629	948.2091595552629	948.2091595552629	973.2091595552629	0.0784313753247261	0.05982905998826027	0.125	0.0520833320915699	0.3333333432674408	873	948	948	973	1433
3.8170914394775224	3.817091044737822	1	1	2	30	0.0075	0.03619271295610815	873.2091595552629	948.2091595552629	948.2091595552629	973.2091595552629	0.0784313753247261	0.05982905998826027	0.125	0.0520833320915699	0.1666666716337204	871	946	946	971	1433
3.8329745807370976	3.8329745807370976	1	1	2	30	0.0075	0.03405596094671637	864.4591600768035	939.4591600768035	939.4591600768035	964.4591600768035	0.0784313753247261	0.05128205195069313	0.125	0.0520833320915699	0.3333333432674408	873	948	948	973	1433
3.849756939030481	3.8497569390304776	1	1	2	30	0.0075	0.03405596094671637	864.4591600768035	939.4591600768035	939.4591600768035	964.4591600768035	0.0784313753247261	0.05128205195069313	0.125	0.0520833320915699	0.1666666716337204	873	948	948	973	1433
3.866763509472765	3.8667631147330646	1	1	2	30	0.0075	0.03619271295610815	873.2091595552629	948.2091595552629	948.2091595552629	973.2091595552629	0.0784313753247261	0.05982905998826027	0.125	0.0520833320915699	0.1666666716337204	871	946	946	971	1433
3.8828049413515515	3.882804546611851	1	1	2	30	0.0075	0.03405596094671637	864.4591600768035	939.4591600768035	939.4591600768035	964.4591600768035	0.0784313753247261	0.05128205195069313	0.125	0.0520833320915699	0.1666666716337204	873	948	948	973	1433
3.902108502101001	3.902108107361304	1	1	2	30	0.0075	0.03405596094671637	864.4591600768035	939.4591600768035	939.4591600768035	964.4591600768035	0.0784313753247261	0.05128205195069313	0.125	0.0520833320915699	0.3333333432674408	873	948	948	973	1433
3.916798739990881	3.9167979505114836	1	1	2	30	0.0075	0.03619271295610815	873.2091595552629	948.2091595552629	948.2091595552629	973.2091595552629	0.0784313753247261	0.05982905998826027	0.125	0.0520833320915699	0.1666666716337204	871	946	946	971	1433
3.932756092313827	3.9327556975741267	1	1	2	30	0.0075	0.03619271295610815	873.2091595552629	948.2091595552629	948.2091595552629	973.2091595552629	0.0784313753247261	0.05982905998826027	0.125	0.0520833320915699	0.1666666716337204	873	948	948	973	1433
3.949882268884842	3.9498818741451416	1	1	2	30	0.0075	0.03619271295610815	873.2091595552629	948.2091595552629	948.2091595552629	973.2091595552629	0.0784313753247261	0.05982905998826027	0.125	0.0520833320915699	0.1666666716337204	873	948	948	973	1433
3.966801207113999	3.9668008123742986	1	1	2	30	0.0075	0.03619271295610815	873.2091595552629	948.2091595552629	948.2091595552629	973.2091595552629	0.0784313753247261	0.05982905998826027	0.125	0.0520833320915699	0.1666666716337204	873	948	948	973	1433
3.982829217843026	3.9828288231033255	1	1	2	30	0.0075	0.03619271295610815	873.2091595552629	948.2091595552629	948.2091595552629	973.2091595552629	0.0784313753247261	0.05982905998826027	0.125	0.0520833320915699	0.1666666716337204	873	948	948	973	1433
3.999809735465192	3.999808945985791	1	1	2	30	0.0075	0.03619271295610815	873.2091595552629	948.2091595552629	948.2091595552629	973.2091595552629	0.0784313753247261	0.05982905998826027	0.125	0.0520833320915699	0.1666666716337204	873	948	948	973	1433
4.016802095278322	4.016801700538622	1	1	2	30	0.0075	0.03619271295610815	873.2091595552629	948.2091595552629	948.2091595552629	973.2091595552629	0.0784313753247261	0.05982905998826027	0.125	0.0520833320915699	0.1666666716337204	873	948	948	973	1433
4.035618547239487	4.0356181524997865	1	1	2	30	0.0075	0.03619271295610815	873.2091595552629	948.2091595552629	948.2091595552629	973.2091595552629	0.0784313753247261	0.05982905998826027	0.125	0.0520833320915699	0.1666666716337204	873	948	948	973	1433
4.049787728726983	4.049786939247586	1	1	2	30	0.0075	0.03619271295610815	873.2091595552629	948.2091595552629	948.2091595552629	973.2091595552629	0.0784313753247261	0.05982905998826027	0.125	0.0520833320915699	0.1666666716337204	873	948	948	973	1433
4.06689140513517	4.066891010395469	1	1	2	30	0.0075	0.03619271295610815	873.2091595552629	948.2091595552629	948.2091595552629	973.2091595552629	0.0784313753247261	0.05982905998826027	0.125	0.0520833320915699	0.1666666716337204	873	948	948	973	1433
4.082738625082154	4.082738230342457	1	1	2	30	0.0075	0.03619271295610815	873.2091595552629	948.2091595552629	948.2091595552629	973.2091595552629	0.0784313753247261	0.05982905998826027	0.125	0.0520833320915699	0.1666666716337204	873	948	948	973	1433
4.102159028782445	4.102158634042745	1	1	2	30	0.0075	0.03619271295610815	873.2091595552629	948.2091595552629	948.2091595552629	973.2091595552629	0.0784313753247261	0.05982905998826027	0.125	0.0520833320915699	0.1666666716337204	873	948	948	973	1433
4.116789660977812	4.116788871498411	1	1	2	30	0.0075	0.03637355794543745	873.9497197865663	948.9497197865663	948.9497197865663	973.9497197865663	0.0784313753247261	0.05982905998826027	0.1388888955116272	0.0520833320915699	0.1666666716337204	873	948	948	973	1433
4.132779381956055	4.132778987216355	1	1	2	30	0.0075	0.03637355794543745	873.9497197865663	948.9497197865663	948.9497197865663	973.9497197865663	0.0784313753247261	0.05982905998826027	0.1388888955116272	0.0520833320915699	0.1666666716337204	873	948	948	973	1433
4.14994700619544	4.14994700619544	1	1	2	30	0.0075	0.03619271295610815	873.2091595552629	948.2091595552629	948.2091595552629	973.2091595552629	0.0784313753247261	0.05982905998826027	0.125	0.0520833320915699	0.1666666716337204	873	948	948	973	1433
4.169003854633161	4.16900345989346	1	1	2	30	0.0075	0.03423680593604567	865.199720308107	940.199720308107	940.199720308107	965.199720308107	0.0784313753247261	0.05128205195069313	0.1388888955116272	0.0520833320915699	0.1666666716337204	873	948	948	973	1433
4.182821323049048	4.182820928309347	1	1	2	30	0.0075	0.03423680593604567	865.199720308107	940.199720308107	940.199720308107	965.199720308107	0.0784313753247261	0.05128205195069313	0.1388888955116272	0.0520833320915699	0.1666666716337204	873	948	948	973	1433
4.199915130964765	4.1999151309647615	1	1	2	30	0.0075	0.03423680593604567	865.199720308107	940.199720308107	940.199720308107	965.199720308107	0.0784313753247261	0.05128205195069313	0.1388888955116272	0.0520833320915699	0.1666666716337204	873	948	948	973	1433
4.216978149183976	4.216977754444276	1	1	2	30	0.0075	0.03423680593604567	865.199720308107	940.199720308107	940.199720308107	965.199720308107	0.0784313753247261	0.05128205195069313	0.1388888955116272	0.0520833320915699	0.1666666716337204	864	939	939	964	1433
4.232865632580236	4.232865632580236	1	1	2	30	0.0075	0.03423680593604567	865.199720308107	940.199720308107	940.199720308107	965.199720308107	0.0784313753247261	0.05128205195069313	0.1388888955116272	0.0520833320915699	0.1666666716337204	873	948	948	973	1433
4.249819702642586	4.249819307902886	1	1	2	30	0.0075	0.03423680593604567	865.199720308107	940.199720308107	940.199720308107	965.199720308107	0.0784313753247261	0.05128205195069313	0.1388888955116272	0.0520833320915699	0.3333333432674408	873	948	948	973	1433
4.266771404266741	4.266770614787344	1	1	2	30	0.0075	0.03423680593604567	865.199720308107	940.199720308107	940.199720308107	965.199720308107	0.0784313753247261	0.05128205195069313	0.1388888955116272	0.0520833320915699	0.1666666716337204	864	939	939	964	1433
4.282764677902275	4.282763888422874	1	1	2	30	0.0075	0.03423680593604567	865.199720308107	940.199720308107	940.199720308107	965.199720308107	0.0784313753247261	0.05128205195069313	0.1388888955116272	0.0520833320915699	0.1666666716337204	873	948	948	973	1433
4.299953223345696	4.2999532233456925	1	1	2	30	0.0075	0.03423680593604567	865.199720308107	940.199720308107	940.199720308107	965.199720308107	0.0784313753247261	0.05128205195069313	0.1388888955116272	0.0520833320915699	0.1666666716337204	873	948	948	973	1466
4.316908477627141	4.316908477627141	1	1	2	30	0.0075	0.03423680593604567	865.199720308107	940.199720308107	940.199720308107	965.199720308107	0.0784313753247261	0.05128205195069313	0.1388888955116272	0.0520833320915699	0.3333333432674408	873	948	948	973	1433
4.332853198279725	4.332853198279722	1	1	2	30	0.0075	0.03423680593604567	865.199720308107	940.199720308107	940.199720308107	965.199720308107	0.0784313753247261	0.05128205195069313	0.1388888955116272	0.0520833320915699	0.3333333432674408	864	939	939	964	1466
4.34997621693315	4.349976216933147	1	1	2	30	0.0075	0.03423680593604567	865.199720308107	940.199720308107	940.199720308107	965.199720308107	0.0784313753247261	0.05128205195069313	0.1388888955116272	0.0520833320915699	0.1666666716337204	864	939	939	964	1433
4.366762522623521	4.3667621278838205	1	1	2	30	0.0075	0.03423680593604567	865.199720308107	940.199720308107	940.199720308107	965.199720308107	0.0784313753247261	0.05128205195069313	0.1388888955116272	0.0520833320915699	0.3333333432674408	873	948	948	973	1433
4.382870270771697	4.382869876031997	1	1	2	30	0.0075	0.03423680593604567	865.199720308107	940.199720308107	940.199720308107	965.199720308107	0.0784313753247261	0.05128205195069313	0.1388888955116272	0.0520833320915699	0.1666666716337204	864	939	939	964	1433
4.399870130639105	4.399869735899404	1	1	2	30	0.0075	0.03423680593604567	865.199720308107	940.199720308107	940.199720308107	965.199720308107	0.0784313753247261	0.05128205195069313	0.1388888955116272	0.0520833320915699	0.3333333432674408	864	939	939	964	1466
4.416922490886449	4.416922096146749	1	1	2	30	0.0075	0.03423680593604567	865.199720308107	940.199720308107	940.199720308107	965.199720308107	0.0784313753247261	0.05128205195069313	0.1388888955116272	0.0520833320915699	0.3333333432674408	873	948	948	973	1433
4.432854974608368	4.432854579868668	1	1	2	30	0.0075	0.03423680593604567	865.199720308107	940.199720308107	940.199720308107	965.199720308107	0.0784313753247261	0.05128205195069313	0.1388888955116272	0.0520833320915699	0.3333333432674408	873	948	948	973	1433
4.449764833824457	4.449764439084756	1	1	2	30	0.0075	0.034598495811223984	866.6808403469622	941.6808403469622	941.6808403469622	966.6808403469622	0.0784313753247261	0.05128205195069313	0.1388888955116272	0.0625	0.3333333432674408	873	948	948	973	1433
4.466785220156201	4.4667848254165	1	1	2	30	0.0075	0.03423680593604567	865.199720308107	940.199720308107	940.199720308107	965.199720308107	0.0784313753247261	0.05128205195069313	0.1388888955116272	0.0520833320915699	0.3333333432674408	873	948	948	973	1433
4.482740993520348	4.482740598780648	1	1	2	30	0.0075	0.034598495811223984	866.6808403469622	941.6808403469622	941.6808403469622	966.6808403469622	0.0784313753247261	0.05128205195069313	0.1388888955116272	0.0625	0.3333333432674408	873	948	948	973	1433
4.499854538421001	4.499853748941604	1	1	2	30	0.0075	0.03423680593604567	865.199720308107	940.199720308107	940.199720308107	965.199720308107	0.0784313753247261	0.05128205195069313	0.1388888955116272	0.0520833320915699	0.3333333432674408	873	948	948	973	1433
4.516812161140642	4.5168117664009415	1	1	2	30	0.0075	0.03423680593604567	865.199720308107	940.199720308107	940.199720308107	965.199720308107	0.0784313753247261	0.05128205195069313	0.1388888955116272	0.0520833320915699	0.3333333432674408	873	948	948	973	1433
4.532765171326897	4.532764776587197	1	1	2	30	0.0075	0.034598495811223984	866.6808403469622	941.6808403469622	941.6808403469622	966.6808403469622	0.0784313753247261	0.05128205195069313	0.1388888955116272	0.0625	0.3333333432674408	873	948	948	973	1433
4.549952532551224	4.549952137811523	1	1	2	30	0.0075	0.03423680593604567	865.199720308107	940.199720308107	940.199720308107	965.199720308107	0.0784313753247261	0.05128205195069313	0.1388888955116272	0.0520833320915699	0.3333333432674408	873	948	948	973	1433
4.566910550010562	4.566910155270861	1	1	2	30	0.0075	0.03423680593604567	865.199720308107	940.199720308107	940.199720308107	965.199720308107	0.0784313753247261	0.05128205195069313	0.1388888955116272	0.0520833320915699	0.3333333432674408	873	948	948	973	1433
4.582792901790736	4.582792507051035	1	1	2	30	0.0075	0.03423680593604567	865.199720308107	940.199720308107	940.199720308107	965.199720308107	0.0784313753247261	0.05128205195069313	0.1388888955116272	0.0520833320915699	0.1666666716337204	873	948	948	973	1433
4.599737498100314	4.599737103360617	1	1	2	30	0.0075	0.03423680593604567	865.199720308107	940.199720308107	940.199720308107	965.199720308107	0.0784313753247261	0.05128205195069313	0.1388888955116272	0.0520833320915699	0.3333333432674408	873	948	948	973	1433
4.616951701624156	4.616951701624156	1	1	2	30	0.0075	0.03423680593604567	865.199720308107	940.199720308107	940.199720308107	965.199720308107	0.0784313753247261	0.05128205195069313	0.1388888955116272	0.0520833320915699	0.3333333432674408	873	948	948	973	1433
4.6329051065501154	4.632905106550112	1	1	2	30	0.0075	0.03423680593604567	865.199720308107	940.199720308107	940.199720308107	965.199720308107	0.0784313753247261	0.05128205195069313	0.1388888955116272	0.0520833320915699	0.3333333432674408	873	948	948	973	1433
4.649751807414397	4.649751412674696	1	1	2	30	0.0075	0.03423680593604567	865.199720308107	940.199720308107	940.199720308107	965.199720308107	0.0784313753247261	0.05128205195069313	0.1388888955116272	0.0520833320915699	0.3333333432674408	873	948	948	973	1433
4.666757983116984	4.666757588377283	1	1	2	30	0.0075	0.03423680593604567	865.199720308107	940.199720308107	940.199720308107	965.199720308107	0.0784313753247261	0.05128205195069313	0.1388888955116272	0.0520833320915699	0.3333333432674408	865	940	940	965	1433
4.682856257512391	4.68285546803299	1	1	2	30	0.0075	0.03423680593604567	865.199720308107	940.199720308107	940.199720308107	965.199720308107	0.0784313753247261	0.05128205195069313	0.1388888955116272	0.0520833320915699	0.3333333432674408	865	940	940	965	1433
4.702084817719076	4.702084028239678	1	1	2	30	0.0075	0.03423680593604567	865.199720308107	940.199720308107	940.199720308107	965.199720308107	0.0784313753247261	0.05128205195069313	0.1388888955116272	0.0520833320915699	0.1666666716337204	865	940	940	965	1433
4.716779003005943	4.716778608266242	1	1	2	30	0.0075	0.034598495811223984	866.6808403469622	941.6808403469622	941.6808403469622	966.6808403469622	0.0784313753247261	0.05128205195069313	0.1388888955116272	0.0625	0.3333333432674408	865	940	940	965	1433
4.732765960806297	4.732765566066597	1	1	2	30	0.0075	0.03423680593604567	865.199720308107	940.199720308107	940.199720308107	965.199720308107	0.0784313753247261	0.05128205195069313	0.1388888955116272	0.0520833320915699	0.3333333432674408	865	940	940	965	1433
4.7499856906859215	4.749985295946221	1	1	2	30	0.0075	0.03423680593604567	865.199720308107	940.199720308107	940.199720308107	965.199720308107	0.0784313753247261	0.05128205195069313	0.1388888955116272	0.0520833320915699	0.3333333432674408	865	940	940	965	1466
4.768832142864191	4.768831748124491	1	1	2	30	0.0075	0.03423680593604567	865.199720308107	940.199720308107	940.199720308107	965.199720308107	0.0784313753247261	0.05128205195069313	0.1388888955116272	0.0520833320915699	0.3333333432674408	865	940	940	965	1433
4.782749875163571	4.78274948042387	1	1	2	30	0.0075	0.03423680593604567	865.199720308107	940.199720308107	940.199720308107	965.199720308107	0.0784313753247261	0.05128205195069313	0.1388888955116272	0.0520833320915699	0.3333333432674408	865	940	940	965	1433
4.799875262255188	4.799875262255185	1	1	2	30	0.0075	0.03423680593604567	865.199720308107	940.199720308107	940.199720308107	965.199720308107	0.0784313753247261	0.05128205195069313	0.1388888955116272	0.0520833320915699	0.3333333432674408	865	940	940	965	1433
4.816907885517594	4.816907096038193	1	1	2	30	0.0075	0.03423680593604567	865.199720308107	940.199720308107	940.199720308107	965.199720308107	0.0784313753247261	0.05128205195069313	0.1388888955116272	0.0520833320915699	0.3333333432674408	865	940	940	965	1466
4.832813526939997	4.832813132200297	1	1	2	30	0.0075	0.03423680593604567	865.199720308107	940.199720308107	940.199720308107	965.199720308107	0.0784313753247261	0.05128205195069313	0.1388888955116272	0.0520833320915699	0.3333333432674408	865	940	940	965	1466
4.8497668075229505	4.849766807522947	1	1	2	30	0.0075	0.03423680593604567	865.199720308107	940.199720308107	940.199720308107	965.199720308107	0.0784313753247261	0.05128205195069313	0.1388888955116272	0.0520833320915699	0.1666666716337204	865	940	940	965	1433
4.866776930622525	4.866776535882824	1	1	2	30	0.0075	0.03423680593604567	865.199720308107	940.199720308107	940.199720308107	965.199720308107	0.0784313753247261	0.05128205195069313	0.1388888955116272	0.0520833320915699	0.3333333432674408	865	940	940	965	1466
4.882815599323418	4.882815204583718	1	1	2	30	0.0075	0.03423680593604567	865.199720308107	940.199720308107	940.199720308107	965.199720308107	0.0784313753247261	0.05128205195069313	0.1388888955116272	0.0520833320915699	0.3333333432674408	865	940	940	965	1433
4.902120344291966	4.902119949552265	1	1	2	30	0.0075	0.03423680593604567	865.199720308107	940.199720308107	940.199720308107	965.199720308107	0.0784313753247261	0.05128205195069313	0.1388888955116272	0.0520833320915699	0.3333333432674408	865	940	940	965	1466
4.916770713472268	4.916770318732567	1	1	2	30	0.0075	0.03637355794543745	873.9497197865663	948.9497197865663	948.9497197865663	973.9497197865663	0.0784313753247261	0.05982905998826027	0.1388888955116272	0.0520833320915699	0.3333333432674408	865	940	940	965	1466
4.9327971452425	4.932796750502799	1	1	2	30	0.0075	0.03423680593604567	865.199720308107	940.199720308107	940.199720308107	965.199720308107	0.0784313753247261	0.05128205195069313	0.1388888955116272	0.0520833320915699	0.3333333432674408	865	940	940	965	1466
4.949877532008458	4.949876742529057	1	1	2	30	0.0075	0.03423680593604567	865.199720308107	940.199720308107	940.199720308107	965.199720308107	0.0784313753247261	0.05128205195069313	0.1388888955116272	0.0520833320915699	0.3333333432674408	866	941	941	966	1466
4.9688009584279875	4.9688009584279875	1	1	2	30	0.0075	0.03423680593604567	865.199720308107	940.199720308107	940.199720308107	965.199720308107	0.0784313753247261	0.05128205195069313	0.1388888955116272	0.0520833320915699	0.1666666716337204	865	940	940	965	1466
4.982745533026883	4.982745138287186	1	1	2	30	0.0075	0.03423680593604567	865.199720308107	940.199720308107	940.199720308107	965.199720308107	0.0784313753247261	0.05128205195069313	0.1388888955116272	0.0520833320915699	0.1666666716337204	866	941	941	966	1466
4.999915525704463	4.999915525704463	1	1	2	30	0.0075	0.03423680593604567	865.199720308107	940.199720308107	940.199720308107	965.199720308107	0.0784313753247261	0.05128205195069313	0.1388888955116272	0.0520833320915699	0.3333333432674408	865	940	940	965	1466
5.016777621416999	5.0167776214169955	1	1	2	30	0.0075	0.03423680593604567	865.199720308107	940.199720308107	940.199720308107	965.199720308107	0.0784313753247261	0.05128205195069313	0.1388888955116272	0.0520833320915699	0.3333333432674408	865	940	940	965	1466
5.035452361826302	5.035451967086601	1	1	2	30	0.0075	0.03423680593604567	865.199720308107	940.199720308107	940.199720308107	965.199720308107	0.0784313753247261	0.05128205195069313	0.1388888955116272	0.0520833320915699	0.1666666716337204	866	941	941	966	1466
5.049771544399334	5.049771149659634	1	1	2	30	0.0075	0.03673524782061577	875.4308398254216	950.4308398254216	950.4308398254216	975.4308398254216	0.0784313753247261	0.05982905998826027	0.1388888955116272	0.0625	0.3333333432674408	865	940	940	965	1466
5.066781667498908	5.066780878019511	1	1	2	30	0.0075	0.03423680593604567	865.199720308107	940.199720308107	940.199720308107	965.199720308107	0.0784313753247261	0.05128205195069313	0.1388888955116272	0.0520833320915699	0.3333333432674408	865	940	940	965	1466
5.082915863206907	5.082915468467206	1	1	2	30	0.0075	0.03423680593604567	865.199720308107	940.199720308107	940.199720308107	965.199720308107	0.0784313753247261	0.05128205195069313	0.1388888955116272	0.0520833320915699	0.3333333432674408	865	940	940	965	1433
5.102263634802622	5.102263634802618	1	1	2	30	0.0075	0.03423680593604567	865.199720308107	940.199720308107	940.199720308107	965.199720308107	0.0784313753247261	0.05128205195069313	0.1388888955116272	0.0520833320915699	0.3333333432674408	865	940	940	965	1466
5.1168200559346175	5.116819266455217	1	1	2	30	0.0075	0.03637355794543745	873.9497197865663	948.9497197865663	948.9497197865663	973.9497197865663	0.0784313753247261	0.05982905998826027	0.1388888955116272	0.0520833320915699	0.3333333432674408	865	940	940	965	1466
5.132921882987311	5.132921882987311	1	1	2	30	0.0075	0.03423680593604567	865.199720308107	940.199720308107	940.199720308107	965.199720308107	0.0784313753247261	0.05128205195069313	0.1388888955116272	0.0520833320915699	0.3333333432674408	865	940	940	965	1466
5.149982927508027	5.149982532768327	1	1	2	30	0.0075	0.03423680593604567	865.199720308107	940.199720308107	940.199720308107	965.199720308107	0.0784313753247261	0.05128205195069313	0.1388888955116272	0.0520833320915699	0.3333333432674408	865	940	940	965	1466
5.1669922611282075	5.166993445347302	1	1	2	30	0.0075	0.034598495811223984	866.6808403469622	941.6808403469622	941.6808403469622	966.6808403469622	0.0784313753247261	0.05128205195069313	0.1388888955116272	0.0625	0.1666666716337204	865	940	940	965	1466
5.182800007105314	5.1827996123656135	1	1	2	30	0.0075	0.03637355794543745	873.9497197865663	948.9497197865663	948.9497197865663	973.9497197865663	0.0784313753247261	0.05982905998826027	0.1388888955116272	0.0520833320915699	0.3333333432674408	865	940	940	965	1466
5.199886314966754	5.199886314966751	1	1	2	30	0.0075	0.03637355794543745	873.9497197865663	948.9497197865663	948.9497197865663	973.9497197865663	0.0784313753247261	0.05982905998826027	0.1388888955116272	0.0520833320915699	0.3333333432674408	865	940	940	965	1433
5.2167488054189874	5.216748410679287	1	1	2	30	0.0075	0.03637355794543745	873.9497197865663	948.9497197865663	948.9497197865663	973.9497197865663	0.0784313753247261	0.05982905998826027	0.1388888955116272	0.0520833320915699	0.3333333432674408	866	941	941	966	1466
5.235503283247446	5.235502888507746	1	1	2	30	0.0075	0.03637355794543745	873.9497197865663	948.9497197865663	948.9497197865663	973.9497197865663	0.0784313753247261	0.05982905998826027	0.1388888955116272	0.0520833320915699	0.3333333432674408	865	940	940	965	1466
5.249801939356139	5.249801544616439	1	1	2	30	0.0075	0.03423680593604567	865.199720308107	940.199720308107	940.199720308107	965.199720308107	0.0784313753247261	0.05128205195069313	0.1388888955116272	0.0520833320915699	0.3333333432674408	865	940	940	965	1466
5.266785220156198	5.266784825416497	1	1	2	30	0.0075	0.03423680593604567	865.199720308107	940.199720308107	940.199720308107	965.199720308107	0.0784313753247261	0.05128205195069313	0.1388888955116272	0.0520833320915699	0.3333333432674408	865	940	940	965	1466
5.282773756915347	5.2827733621756465	1	1	2	30	0.0075	0.034598495811223984	866.6808403469622	941.6808403469622	941.6808403469622	966.6808403469622	0.0784313753247261	0.05128205195069313	0.1388888955116272	0.0625	0.3333333432674408	865	940	940	965	1466
5.299861248995882	5.299861248995882	1	1	2	30	0.0075	0.03637355794543745	873.9497197865663	948.9497197865663	948.9497197865663	973.9497197865663	0.0784313753247261	0.05982905998826027	0.1388888955116272	0.0520833320915699	0.3333333432674408	865	940	940	965	1466
5.316794397854196	5.316794003114495	1	1	2	30	0.0075	0.03637355794543745	873.9497197865663	948.9497197865663	948.9497197865663	973.9497197865663	0.0784313753247261	0.05982905998826027	0.1388888955116272	0.0520833320915699	0.1666666716337204	865	940	940	965	1466
5.332752934396236	5.332752144916839	1	1	2	30	0.0075	0.03423680593604567	865.199720308107	940.199720308107	940.199720308107	965.199720308107	0.0784313753247261	0.05128205195069313	0.1388888955116272	0.0520833320915699	0.3333333432674408	865	940	940	965	1466
5.350155428756391	5.350155428756391	1	1	2	30	0.0075	0.03673524782061577	875.4308398254216	950.4308398254216	950.4308398254216	975.4308398254216	0.0784313753247261	0.05982905998826027	0.1388888955116272	0.0625	0.3333333432674408	865	940	940	965	1433
5.366744759337074	5.366744364597373	1	1	2	30	0.0075	0.03637355794543745	873.9497197865663	948.9497197865663	948.9497197865663	973.9497197865663	0.0784313753247261	0.05982905998826027	0.1388888955116272	0.0520833320915699	0.3333333432674408	865	940	940	965	1466
5.382751848862064	5.3827514541223636	1	1	2	30	0.0075	0.03637355794543745	873.9497197865663	948.9497197865663	948.9497197865663	973.9497197865663	0.0784313753247261	0.05982905998826027	0.1388888955116272	0.0520833320915699	0.3333333432674408	865	940	940	965	1466
5.399820393437057	5.39981960395766	1	1	2	30	0.0075	0.03637355794543745	873.9497197865663	948.9497197865663	948.9497197865663	973.9497197865663	0.0784313753247261	0.05982905998826027	0.1388888955116272	0.0520833320915699	0.3333333432674408	865	940	940	965	1466
5.416982096580963	5.416982096580963	1	1	2	30	0.0075	0.03637355794543745	873.9497197865663	948.9497197865663	948.9497197865663	973.9497197865663	0.0784313753247261	0.05982905998826027	0.1388888955116272	0.0520833320915699	0.3333333432674408	873	948	948	973	1466
5.432928396192342	5.432928001452641	1	1	2	30	0.0075	0.03673524782061577	875.4308398254216	950.4308398254216	950.4308398254216	975.4308398254216	0.0784313753247261	0.05982905998826027	0.1388888955116272	0.0625	0.3333333432674408	865	940	940	965	1466
5.449880492556197	5.4498800978164965	1	1	2	30	0.0075	0.03673524782061577	875.4308398254216	950.4308398254216	950.4308398254216	975.4308398254216	0.0784313753247261	0.05982905998826027	0.1388888955116272	0.0625	0.3333333432674408	865	940	940	965	1466
5.466780878019513	5.466780483279813	1	1	2	30	0.0075	0.03673524782061577	875.4308398254216	950.4308398254216	950.4308398254216	975.4308398254216	0.0784313753247261	0.05982905998826027	0.1388888955116272	0.0625	0.3333333432674408	865	940	940	965	1433
5.482751256752515	5.482750862012818	1	1	2	30	0.0075	0.03673524782061577	875.4308398254216	950.4308398254216	950.4308398254216	975.4308398254216	0.0784313753247261	0.05982905998826027	0.1388888955116272	0.0625	0.3333333432674408	865	940	940	965	1433
5.502211923902081	5.5022115291623805	1	0	2	30	0.0075	0.03673524782061577	875.4308398254216	950.4308398254216	950.4308398254216	975.4308398254216	0.0784313753247261	0.05982905998826027	0.1388888955116272	0.0625	0.3333333432674408	865	940	940	965	1466
5.516809003223049	5.516808213743651	1	0	2	30	0.0075	0.03673524782061577	875.4308398254216	950.4308398254216	950.4308398254216	975.4308398254216	0.0784313753247261	0.05982905998826027	0.1388888955116272	0.0625	0.3333333432674408	865	940	940	965	1466
5.532794776804305	5.532793987324908	1	0	2	30	0.0075	0.03673524782061577	875.4308398254216	950.4308398254216	950.4308398254216	975.4308398254216	0.0784313753247261	0.05982905998826027	0.1388888955116272	0.0625	0.3333333432674408	865	940	940	965	1433
5.549893321596407	5.549892926856707	1	0	2	30	0.0075	0.03673524782061577	875.4308398254216	950.4308398254216	950.4308398254216	975.4308398254216	0.0784313753247261	0.05982905998826027	0.1388888955116272	0.0625	0.3333333432674408	875	950	950	975	1466
5.5669148921472456	5.566914497407545	1	0	2	30	0.0075	0.03673524782061577	875.4308398254216	950.4308398254216	950.4308398254216	975.4308398254216	0.0784313753247261	0.05982905998826027	0.1388888955116272	0.0625	0.3333333432674408	865	940	940	965	1466
5.582733690835919	5.582733296096222	1	0	2	30	0.0075	0.03673524782061577	875.4308398254216	950.4308398254216	950.4308398254216	975.4308398254216	0.0784313753247261	0.05982905998826027	0.1388888955116272	0.0625	0.3333333432674408	865	940	940	965	1466
5.599826709272239	5.599826314532539	1	0	2	30	0.0075	0.03673524782061577	875.4308398254216	950.4308398254216	950.4308398254216	975.4308398254216	0.0784313753247261	0.05982905998826027	0.1388888955116272	0.0625	0.3333333432674408	865	940	940	965	1466
5.6168770958210885	5.616876306341691	1	0	2	30	0.0075	0.03673524782061577	875.4308398254216	950.4308398254216	950.4308398254216	975.4308398254216	0.0784313753247261	0.05982905998826027	0.1388888955116272	0.0625	0.3333333432674408	873	948	948	973	1466
5.632922080357162	5.632921685617461	1	0	2	30	0.0075	0.03673524782061577	875.4308398254216	950.4308398254216	950.4308398254216	975.4308398254216	0.0784313753247261	0.05982905998826027	0.1388888955116272	0.0625	0.1666666716337204	865	940	940	965	1466
5.649762465386264	5.649762070646563	1	0	2	30	0.0075	0.03673524782061577	875.4308398254216	950.4308398254216	950.4308398254216	975.4308398254216	0.0784313753247261	0.05982905998826027	0.1388888955116272	0.0625	0.3333333432674408	865	940	940	965	1466
5.666753640980296	5.666753246240596	1	0	2	30	0.0075	0.03673524782061577	875.4308398254216	950.4308398254216	950.4308398254216	975.4308398254216	0.0784313753247261	0.05982905998826027	0.1388888955116272	0.0625	0.1666666716337204	866	941	941	966	1433
5.682844810061127	5.682844415321426	1	0	2	30	0.0075	0.03673524782061577	875.4308398254216	950.4308398254216	950.4308398254216	975.4308398254216	0.0784313753247261	0.05982905998826027	0.1388888955116272	0.0625	0.1666666716337204	873	948	948	973	1466
5.699982434083406	5.699982434083402	1	0	2	30	0.0075	0.03673524782061577	875.4308398254216	950.4308398254216	950.4308398254216	975.4308398254216	0.0784313753247261	0.05982905998826027	0.1388888955116272	0.0625	0.3333333432674408	873	948	948	973	1466
5.71677979248534	5.71677939774564	1	0	2	30	0.0075	0.03673524782061577	875.4308398254216	950.4308398254216	950.4308398254216	975.4308398254216	0.0784313753247261	0.05982905998826027	0.1388888955116272	0.0625	0.3333333432674408	873	948	948	973	1466
5.7330020151461625	5.733001620406462	1	0	2	30	0.0075	0.03673524782061577	875.4308398254216	950.4308398254216	950.4308398254216	975.4308398254216	0.0784313753247261	0.05982905998826027	0.1388888955116272	0.0625	0.3333333432674408	873	948	948	973	1466
5.749951348332125	5.749951348332125	1	0	2	30	0.0075	0.03673524782061577	875.4308398254216	950.4308398254216	950.4308398254216	975.4308398254216	0.0784313753247261	0.05982905998826027	0.1388888955116272	0.0625	0.1666666716337204	865	940	940	965	1466
5.7689856966070145	5.768985301867314	1	0	2	30	0.0075	0.03673524782061577	875.4308398254216	950.4308398254216	950.4308398254216	975.4308398254216	0.0784313753247261	0.05982905998826027	0.1388888955116272	0.0625	0.3333333432674408	865	940	940	965	1466
5.782729348699235	5.782728953959534	1	0	2	30	0.0075	0.03673524782061577	875.4308398254216	950.4308398254216	950.4308398254216	975.4308398254216	0.0784313753247261	0.05982905998826027	0.1388888955116272	0.0625	0.3333333432674408	866	941	941	966	1466
5.7999052624722935	5.799904867732593	1	0	2	30	0.0075	0.03673524782061577	875.4308398254216	950.4308398254216	950.4308398254216	975.4308398254216	0.0784313753247261	0.05982905998826027	0.1388888955116272	0.0625	0.3333333432674408	873	948	948	973	1466
5.816924069845243	5.816923675105542	1	0	2	30	0.0075	0.03673524782061577	875.4308398254216	950.4308398254216	950.4308398254216	975.4308398254216	0.0784313753247261	0.05982905998826027	0.1388888955116272	0.0625	0.3333333432674408	873	948	948	973	1433
5.832855764087768	5.832855369348067	1	0	2	30	0.0075	0.03673524782061577	875.4308398254216	950.4308398254216	950.4308398254216	975.4308398254216	0.0784313753247261	0.05982905998826027	0.1388888955116272	0.0625	0.3333333432674408	865	940	940	965	1466
5.849779439193309	5.849779044453609	1	0	2	30	0.0075	0.03673524782061577	875.4308398254216	950.4308398254216	950.4308398254216	975.4308398254216	0.0784313753247261	0.05982905998826027	0.1388888955116272	0.0625	0.1666666716337204	875	950	950	975	1466
5.86680732557933	5.86680693083963	1	0	2	30	0.0075	0.03673524782061577	875.4308398254216	950.4308398254216	950.4308398254216	975.4308398254216	0.0784313753247261	0.05982905998826027	0.1388888955116272	0.0625	0.3333333432674408	873	948	948	973	1466
5.882832967870161	5.882832573130461	1	0	2	30	0.0075	0.04163720831274986	895.5043680407107	970.5043680407107	970.5043680407107	995.5043680407107	0.09803921729326248	0.05982905998826027	0.1388888955116272	0.0625	0.3333333432674408	873	948	948	973	1466
5.9021633709191335	5.9021625814397325	1	0	2	30	0.0075	0.04163720831274986	895.5043680407107	970.5043680407107	970.5043680407107	995.5043680407107	0.09803921729326248	0.05982905998826027	0.1388888955116272	0.0625	0.3333333432674408	873	948	948	973	1466
5.916853214069313	5.916852819329613	1	0	2	30	0.0075	0.04163720831274986	895.5043680407107	970.5043680407107	970.5043680407107	995.5043680407107	0.09803921729326248	0.05982905998826027	0.1388888955116272	0.0625	0.3333333432674408	873	948	948	973	1466
5.9327947768043074	5.932794382064607	1	0	2	30	0.0075	0.04377396125346422	904.254371332936	979.254371332936	979.254371332936	1004.254371332936	0.09803921729326248	0.0683760717511177	0.1388888955116272	0.0625	0.1666666716337204	875	950	950	975	1466
5.949760689057619	5.949760689057616	1	0	2	30	0.0075	0.04377396125346422	904.254371332936	979.254371332936	979.254371332936	1004.254371332936	0.09803921729326248	0.0683760717511177	0.1388888955116272	0.0625	0.3333333432674408	875	950	950	975	1466
5.969024775837195	5.969024381097494	1	0	2	30	0.0075	0.05419275655704378	946.9193381010942	1021.9193381010942	1021.9193381010942	1046.9193381010944	0.13725490868091583	0.0683760717511177	0.1527777761220932	0.0729166641831398	0.3333333432674408	875	950	950	975	1466
5.982835928417902	5.982835928417902	1	0	2	30	0.0075	0.05419275655704378	946.9193381010942	1021.9193381010942	1021.9193381010942	1046.9193381010944	0.13725490868091583	0.0683760717511177	0.1527777761220932	0.0729166641831398	0.3333333432674408	875	950	950	975	1466
5.999846840996877	5.999846446257177	1	0	2	30	0.0075	0.06148465204104367	976.7796501080738	1051.7796501080738	1051.7796501080738	1076.7796501080738	0.1568627506494522	0.07692307978868484	0.1666666716337204	0.0729166641831398	0.3333333432674408	875	950	950	975	1466
6.016945385788976	6.016944991049275	0	0	2	30	0.0075	0.069246744228251	1008.5654176146879	1083.565417614688	1083.565417614688	1108.565417614688	0.1764705926179886	0.08547008782625198	0.1805555522441864	0.0833333358168602	0.3333333432674408	875	950	950	975	1466
6.035536836121842	6.035536441382142	0	0	2	30	0.0074897215106593034	0.069246744228251	1008.5654176146879	1083.565417614688	1083.565417614688	1108.565417614688	0.1764705926179886	0.08547008782625198	0.1805555522441864	0.0833333358168602	0.3333333432674408	875	950	950	975	1466
6.049945229866797	6.049944835127096	0	0	2	30	0.007458914215262049	0.07217921386472881	1020.5738807760645	1095.5738807760645	1095.5738807760645	1120.5738807760645	0.1764705926179886	0.09401709586381912	0.1944444477558136	0.09375	0.3333333432674408	875	950	950	975	1466
6.066769430568247	6.066769035828546	0	0	2	30	0.007407662554463533	0.0770811743568629	1040.6474089913536	1115.6474089913536	1115.6474089913536	1140.6474089913536	0.19607843458652496	0.09401709586381912	0.1944444477558136	0.09375	0.3333333432674408	875	950	950	975	1466
6.089007486238387	6.0890070914986865	0	0	2	30	0.007336107005503543	0.08498794207763341	1073.0256228079088	1148.0256228079088	1148.0256228079088	1173.0256228079088	0.21568627655506134	0.10256410390138626	0.2083333283662796	0.1041666641831398	0.3333333432674408	875	950	950	975	1466
6.102148765550279	6.102148370810578	0	0	2	30	0.007244443697168012	0.08748638406568379	1083.256742748975	1158.256742748975	1158.256742748975	1183.256742748975	0.21568627655506134	0.1111111119389534	0.2222222238779068	0.1041666641831398	0.3333333432674408	875	950	950	975	1466
6.1167655818561855	6.116765187116485	0	0	2	30	0.007132923872213651	0.08998482566568311	1093.4878611009724	1168.4878611009724	1168.4878611009724	1193.4878611009724	0.21568627655506134	0.11965811997652054	0.2361111044883728	0.1041666641831398	0.3333333432674408	875	950	950	975	1466
6.132991357174294	6.132990962434597	0	0	2	30	0.007001853198729013	0.09883198997488729	1129.7169989471636	1204.7169989471636	1204.7169989471636	1229.7169989471636	0.23529411852359772	0.12820513546466827	0.2777777910232544	0.1145833358168602	0.3333333432674408	875	950	950	975	1433
6.15564704744574	6.155646652706039	0	0	2	30	0.006851590932319507	0.11173564475029707	1182.5574652524665	1257.5574652524665	1257.5574652524665	1282.5574652524665	0.2549019753932953	0.1538461595773697	0.3055555522441864	0.125	0.3333333432674408	875	950	950	975	1466
6.168929248830089	6.168928854090389	0	0	2	30	0.006682548931412759	0.12615839286741837	1241.6186187920782	1316.6186187920782	1316.6186187920782	1341.6186187920782	0.27450981736183167	0.1794871836900711	0.3472222089767456	0.1458333283662796	0.3333333432674408	875	950	950	975	1433
6.18275382256056	6.182753033081159	0	0	2	30	0.006495190528383289	0.14591713173797838	1322.5306544670216	1397.5306544670216	1397.5306544670216	1422.5306544670216	0.3137255012989044	0.20512820780277252	0.3888888955116272	0.1666666716337204	0.3333333432674408	875	950	950	975	1433
6.199756840345557	6.199756445605857	0	0	2	30	0.0062900292595906805	0.1704891241086578	1423.1529632249535	1498.1529632249535	1498.1529632249535	1523.1529632249535	0.3529411852359772	0.23931623995304108	0.4305555522441864	0.2083333283662796	0.3333333432674408	875	950	950	975	1466
6.222131870691172	6.222131081211771	0	0	2	30	0.006067627457812106	0.20391450449824333	1560.0298959203064	1635.0298959203064	1635.0298959203064	1660.0298959203064	0.37254902720451355	0.3076923191547394	0.5	0.2708333432674408	0.3333333432674408	875	950	950	975	1466
6.235421966869499	6.235421177390098	0	0	2	30	0.005828594710927282	0.21884361713158862	1621.1646121538554	1696.1646121538554	1696.1646121538554	1721.1646121538554	0.3921568691730499	0.3333333432674408	0.5138888955116272	0.2916666567325592	0.3333333432674408	875	950	950	975	1466
6.24976720226265	6.249766412783249	0	0	2	30	0.005573586191080457	0.2364130685002439	1693.1115155084988	1768.1115155084988	1768.1115155084988	1793.1115155084988	0.4117647111415863	0.3589743673801422	0.5416666865348816	0.3229166567325592	0.3333333432674408	875	950	950	975	1433
6.2667789043210185	6.266778509581318	0	0	2	30	0.005303300858899107	0.2565532945855349	1775.5857413277654	1850.5857413277654	1850.5857413277654	1875.5857413277654	0.4313725531101227	0.39316239953041077	0.5694444179534912	0.3541666567325592	0.3333333432674408	875	950	950	975	1466
6.288915117148875	6.288914327669474	0	0	2	30	0.0050184795476914375	0.28848674358731063	1906.353214990037	1981.353214990037	1981.353214990037	2006.353214990037	0.4901960790157318	0.4273504316806793	0.5972222089767456	0.3958333432674408	0.3333333432674408	875	950	950	975	1466
6.3020773176648	6.3020769229250995	0	0	2	30	0.004719902932873782	0.30956737603992224	1992.6784048834816	2067.6784048834816	2067.6784048834816	2092.6784048834816	0.5098039507865906	0.4615384638309479	0.625	0.4270833432674408	0.3333333432674408	875	950	950	975	1466
6.316892688039189	6.316891898559792	0	0	2	30	0.00440838939219355	0.3283168279945299	2069.4574106376	2144.4574106376	2144.4574106376	2169.4574106376	0.5098039507865906	0.504273533821106	0.6527777910232544	0.4583333432674408	0.3333333432674408	875	950	950	975	1466
6.332968067532068	6.332968067532068	0	0	2	30	0.004084792762612705	0.3481287569566458	2150.5872597374646	2225.5872597374646	2225.5872597374646	2250.5872597374646	0.529411792755127	0.5299145579338074	0.6805555820465088	0.4895833432674408	0.5	875	950	950	975	1466
6.355564546848694	6.355564152108993	0	0	2	30	0.0037500000000000025	0.3815315389074385	2287.3716518259607	2362.3716518259607	2362.3716518259607	2387.3716518259607	0.5686274766921997	0.5811966061592102	0.7083333134651184	0.53125	0.5	875	950	950	975	1433
6.36886806417678	6.36886766943708	0	0	2	30	0.0034049287480466027	0.40442061331123114	2381.1024115094915	2456.1024115094915	2456.1024115094915	2481.1024115094915	0.5882353186607361	0.6153846383094788	0.7361111044883728	0.5625	0.5	875	950	950	975	1466
6.382863560196817	6.382863560196817	0	0	2	30	0.003050524823068503	0.40442061331123114	2381.1024115094915	2456.1024115094915	2456.1024115094915	2481.1024115094915	0.5882353186607361	0.6153846383094788	0.7361111044883728	0.5625	0.5	895	970	970	995	1466
6.39986144636573	6.39986144636573	0	0	2	30	0.002687759621589753	0.4395369344770357	2524.903746683461	2599.903746683461	2599.903746683461	2624.903746683461	0.6470588445663452	0.6495726704597473	0.7638888955116272	0.6041666865348816	0.5	895	970	970	995	1466
6.422146476060025	6.422145686580624	0	0	2	30	0.002317627457812106	0.4782763709900557	2683.541739204278	2758.541739204278	2758.541739204278	2783.541739204278	0.6666666865348816	0.7094017267227173	0.8055555820465088	0.6666666865348816	0.5	895	970	970	995	1466
6.435539204560033	6.435538809820333	0	0	2	30	0.0019411428382689055	0.4983053030791105	2765.5602161089573	2840.5602161089573	2840.5602161089573	2865.5602161089573	0.686274528503418	0.7350427508354187	0.8194444179534912	0.6979166865348816	0.5	904	979	979	1004	1433
6.449784176069695	6.449783386590298	0	0	2	30	0.0015593376811331942	0.5167400250211358	2841.050402461551	2916.050402461551	2916.050402461551	2941.050402461551	0.7058823704719543	0.752136766910553	0.8472222089767456	0.71875	0.5	904	979	979	1004	1466
6.466757588377284	6.466757193637584	0	0	2	30	0.0011732584878017302	0.5372753329575062	2925.142488460988	3000.142488460988	3000.142488460988	3025.142488460988	0.7254902124404907	0.7777777910232544	0.8611111044883728	0.75	0.5	946	1021	1021	1046	1466
6.488979064980075	6.488978275500678	0	0	2	30	0.0007839634745073992	0.5815841320522681	3106.587020754038	3181.587020754038	3181.587020754038	3206.587020754038	0.7843137383460999	0.8290598392486572	0.8888888955116272	0.8020833134651184	0.6666666865348816	946	1021	1021	1046	1466
6.50219021321865	6.50218981847895	0	0	2	30	0.0003925196718220764	0.5815841320522681	3106.587020754038	3181.587020754038	3181.587020754038	3206.587020754038	0.7843137383460999	0.8290598392486572	0.8888888955116272	0.8020833134651184	0.6666666865348816	976	1051	1051	1076	1466
6.516772687170764	6.516772292431064	0	0	2	30	-2.871426524195212e-18	0.6122884941287339	3232.321383457165	3307.321383457165	3307.321383457165	3332.321383457165	0.8039215803146362	0.8717948794364929	0.9166666865348816	0.84375	0.6666666865348816	1008	1083	1083	1108	1466
6.532782934613344	6.532782145133943	0	0	2	30	-0.00039251967182208215	0.6338003650307655	3320.412494800985	3395.412494800985	3395.412494800985	3420.412494800985	0.8235294222831726	0.8974359035491943	0.9305555820465088	0.875	0.6666666865348816	1008	1083	1083	1108	1466
6.549768583851595	6.549768189111894	0	0	2	30	-0.000783963474507405	0.6509329890487372	3390.570590154579	3465.570590154579	3465.570590154579	3490.570590154579	0.843137264251709	0.9145299196243286	0.9444444179534912	0.8958333134651184	0.6666666865348816	1020	1095	1095	1120	1466
6.568781616182751	6.56878082670335	0	0	2	30	-0.0011732584878017358	0.6682103162424431	3461.3212450128044	3536.3212450128044	3536.3212450128044	3561.3212450128044	0.8627451062202454	0.9316239356994629	0.9583333134651184	0.9166666865348816	0.6666666865348816	1040	1115	1115	1140	1466
6.58276961214851	6.58276921740881	0	0	2	30	-0.0015593376811331998	0.6856323052197695	3532.664289874956	3607.664289874956	3607.664289874956	3632.664289874956	0.8823529481887817	0.9487179517745972	0.9722222089767456	0.9375	0.6666666865348816	1073	1148	1148	1173	1466
6.599768682536517	6.59976828779682	0	0	2	30	-0.001941142838268911	0.7055329426743642	3614.1574002515213	3689.1574002515213	3689.1574002515213	3714.1574002515213	0.9215686321258545	0.9658119678497314	0.9861111044883728	0.9479166865348816	0.6666666865348816	1083	1158	1158	1183	1466
6.622211213370623	6.622210818630922	0	0	2	30	-0.002317627457812111	0.7256512343883514	3696.541804820299	3771.541804820299	3771.541804820299	3796.541804820299	0.9215686321258545	0.9914529919624329	1.0	0.9895833134651184	0.6666666865348816	1093	1168	1168	1193	1466
6.635496967412266	6.635496572672565	0	0	2	30	-0.002687759621589758	0.7326899468898773	3725.3653325140476	3800.3653325140476	3800.3653325140476	3825.3653325140476	0.9411764740943909	1.0	1.0	0.9895833134651184	0.6666666865348816	1129	1204	1204	1229	1466
6.649756149551084	6.649755360071683	0	0	2	30	-0.003050524823068508	0.7352941185235977	3736.0294153541327	3811.0294153541327	3811.0294153541327	3836.0294153541327	0.9411764740943909	1.0	1.0	1.0	0.6666666865348816	1182	1257	1257	1282	1466
6.666885878779386	6.666885484039685	0	0	2	30	-0.003404928748046606	0.7352941185235977	3736.0294153541327	3811.0294153541327	3811.0294153541327	3836.0294153541327	0.9411764740943909	1.0	1.0	1.0	0.6666666865348816	1241	1316	1316	1341	1466
6.688742615900509	6.688742221160808	0	0	2	30	-0.003750000000000004	0.7352941185235977	3736.0294153541327	3811.0294153541327	3811.0294153541327	3836.0294153541327	0.9411764740943909	1.0	1.0	1.0	0.6666666865348816	1322	1397	1397	1422	1466
6.702036264736126	6.7020358699964255	0	0	2	30	-0.004084792762612706	0.7326899468898773	3725.3653325140476	3800.3653325140476	3800.3653325140476	3825.3653325140476	0.9411764740943909	1.0	1.0	0.9895833134651184	0.6666666865348816	1423	1498	1498	1523	1466
6.716784529361725	6.716784134622024	0	0	2	30	-0.004408389392193551	0.7326899468898773	3725.3653325140476	3800.3653325140476	3800.3653325140476	3825.3653325140476	0.9411764740943909	1.0	1.0	0.9895833134651184	0.6666666865348816	1560	1635	1635	1660	1466
6.732993725612488	6.732993725612488	0	0	2	30	-0.004719902932873782	0.7300857901573181	3714.7013106942177	3789.7013106942177	3789.7013106942177	3814.7013106942177	0.9411764740943909	1.0	1.0	0.9791666865348816	0.6666666865348816	1621	1696	1696	1721	1466
6.755367571739008	6.755367176999307	0	0	2	30	-0.005018479547691437	0.7274816185235977	3704.0372278541327	3779.0372278541327	3779.0372278541327	3804.0372278541327	0.9411764740943909	1.0	1.0	0.96875	0.6666666865348816	1693	1768	1768	1793	1466
6.768674641724381	6.768674246984681	0	0	2	30	-0.005303300858899106	0.7253448665142059	3695.2872283756733	3770.2872283756733	3770.2872283756733	3795.2872283756733	0.9411764740943909	0.9914529919624329	1.0	0.96875	0.6666666865348816	1775	1850	1850	1875	1466
6.782778296421881	6.782777901682181	0	0	2	30	-0.005573586191080455	0.7253448665142059	3695.2872283756733	3770.2872283756733	3770.2872283756733	3795.2872283756733	0.9411764740943909	0.9914529919624329	1.0	0.96875	0.6666666865348816	1906	1981	1981	2006	1466
6.799767103577725	6.799767103577722	0	0	2	30	-0.00582859471092728	0.7227406948804855	3684.6231455355883	3759.6231455355883	3759.6231455355883	3784.6231455355883	0.9411764740943909	0.9914529919624329	1.0	0.9583333134651184	0.6666666865348816	1992	2067	2067	2092	1466
6.822168976222855	6.8221685814831545	0	0	2	30	-0.006067627457812103	0.7130978256464005	3645.13559602201	3720.13559602201	3720.13559602201	3745.13559602201	0.9215686321258545	0.9829059839248657	1.0	0.9479166865348816	0.6666666865348816	2069	2144	2144	2169	1466
6.8355017042886494	6.835500914809252	0	0	2	30	-0.006290029259590677	0.7051016921177506	3612.391429222189	3687.391429222189	3687.391429222189	3712.391429222189	0.9215686321258545	0.9743589758872986	0.9861111044883728	0.9375	0.6666666865348816	2150	2225	2225	2250	1500
6.8498268079571645	6.849826413217464	0	0	2	30	-0.006495190528383286	0.697177896724531	3579.9434870869545	3654.9434870869545	3654.9434870869545	3679.9434870869545	0.9215686321258545	0.9658119678497314	0.9722222089767456	0.9270833134651184	0.6666666865348816	2287	2362	2362	2387	1500
6.866731140817468	6.866730746077767	0	0	2	30	-0.006682548931412756	0.6850755317136645	3530.3843023674563	3605.3843023674563	3605.3843023674563	3630.3843023674563	0.9019607901573181	0.9572649598121643	0.9722222089767456	0.90625	0.6666666865348816	2381	2456	2456	2481	1500
6.889190250718919	6.889190250718919	0	0	2	30	-0.006851590932319503	0.6505762133747339	3389.1095937695354	3464.1095937695354	3464.1095937695354	3489.1095937695354	0.8823529481887817	0.9230769276618958	0.9444444179534912	0.84375	0.6666666865348816	2381	2456	2456	2481	1500
6.902092712513053	6.902091923033652	0	0	2	30	-0.0070018531987290095	0.6505762133747339	3389.1095937695354	3464.1095937695354	3464.1095937695354	3489.1095937695354	0.8823529481887817	0.9230769276618958	0.9444444179534912	0.84375	0.6666666865348816	2524	2599	2599	2624	1500
6.916761239719499	6.916760844979798	0	0	2	30	-0.007132923872213648	0.6116813155649989	3229.8349872386707	3304.8349872386707	3304.8349872386707	3329.8349872386707	0.843137264251709	0.8888888955116272	0.9027777910232544	0.7916666865348816	0.6666666865348816	2683	2758	2758	2783	1500
6.932876487921952	6.932876487921952	0	0	2	30	-0.007244443697168009	0.5342469506172671	2912.741262777709	2987.741262777709	2987.741262777709	3012.741262777709	0.8039215803146362	0.7948718070983887	0.8333333134651184	0.6458333134651184	0.6666666865348816	2765	2840	2840	2865	1500
6.955532178193394	6.955531783453694	0	0	2	30	-0.007336107005503539	0.4926004295444324	2742.1987589844507	2817.1987589844507	2817.1987589844507	2842.1987589844507	0.7647058963775635	0.752136766910553	0.7916666865348816	0.5729166865348816	0.5	2841	2916	2916	2941	1500
6.96880727426317	6.968806484783769	0	0	2	30	-0.00740766255446353	0.4522893615067005	2577.1249353699386	2652.1249353699386	2652.1249353699386	2677.1249353699386	0.7254902124404907	0.7008547186851501	0.75	0.5104166865348816	0.5	2925	3000	3000	3025	1500
6.9828248757063385	6.982824480966638	0	0	2	30	-0.007458914215262048	0.4184355181814343	2438.4934469529735	2513.4934469529735	2513.4934469529735	2538.4934469529735	0.7058823704719543	0.6495726704597473	0.6944444179534912	0.4583333432674408	0.5	3106	3181	3181	3206	1533
6.999781708946578	6.999781314206878	0	0	2	30	-0.007489721510659303	0.380400319583714	2282.739308695309	2357.739308695309	2357.739308695309	2382.739308695309	0.6666666865348816	0.5897436141967773	0.6527777910232544	0.40625	0.5	3106	3181	3181	3206	1533
7.0221164758429175	7.022116081103217	0	0	2	30	-0.0075	0.337374453553585	2106.5483873019302	2181.5483873019302	2181.5483873019302	2206.5483873019302	0.5882353186607361	0.5384615659713745	0.6111111044883728	0.3645833432674408	0.5	3232	3307	3307	3332	1533
7.035560520503768	7.035560125764068	0	0	2	30	-0.007489721510659305	0.28786254850112725	1903.797136112116	1978.797136112116	1978.797136112116	2003.797136112116	0.5490196347236633	0.4444444477558136	0.5416666865348816	0.2916666567325592	0.5	3320	3395	3395	3420	1533
7.04979878143855	7.04979838669885	0	0	2	30	-0.007458914215262052	0.26971161400002464	1829.469059330101	1904.469059330101	1904.469059330101	1929.469059330101	0.529411792755127	0.41025641560554504	0.5138888955116272	0.2708333432674408	0.5	3390	3465	3465	3490	1533
7.0667485093642135	7.066748114624513	0	0	2	30	-0.0074076625544635365	0.25398677960038185	1765.0758624635637	1840.0758624635637	1840.0758624635637	1865.0758624635637	0.5098039507865906	0.38461539149284363	0.4861111044883728	0.25	0.5	3461	3536	3536	3561	1533
7.088840906085505	7.088840511345804	0	0	2	30	-0.007336107005503547	0.2405767537377499	1710.1618065560858	1785.1618065560858	1785.1618065560858	1810.1618065560858	0.4901960790157318	0.3589743673801422	0.4722222089767456	0.2395833283662796	0.5	3532	3607	3607	3632	1533
7.102086001938172	7.102085607198472	0	0	2	30	-0.0072444436971680175	0.2252859508153051	1647.5459685886744	1722.5459685886744	1722.5459685886744	1747.5459685886744	0.47058823704719543	0.3333333432674408	0.4444444477558136	0.21875	0.5	3614	3689	3689	3714	1533
7.116758476541609	7.116758081801908	0	0	2	30	-0.007132923872213658	0.21350631842182743	1599.3083739373833	1674.3083739373833	1674.3083739373833	1699.3083739373833	0.45098039507865906	0.3162393271923065	0.4166666567325592	0.2083333283662796	0.5	3696	3771	3771	3796	1533
7.133000830927067	7.133000041447666	0	0	2	30	-0.007001853198729022	0.20042182399925812	1545.727369276962	1620.727369276962	1620.727369276962	1645.727369276962	0.4313725531101227	0.2905983030796051	0.4027777910232544	0.1979166716337204	0.5	3725	3800	3800	3825	1533
7.15559809972309	7.155597704983389	0	0	2	30	-0.006851590932319517	0.18610758055001497	1487.1105423523113	1562.1105423523113	1562.1105423523113	1587.1105423523113	0.4117647111415863	0.2649572789669037	0.3611111044883728	0.1875	0.5	3736	3811	3811	3836	1533
7.168959643786895	7.1689592490471945	0	0	2	30	-0.0066825489314127715	0.17476197376122904	1440.650282552233	1515.650282552233	1515.650282552233	1540.650282552233	0.3921568691730499	0.24786324799060822	0.3333333432674408	0.1770833283662796	0.5	3736	3811	3811	3836	1533
7.182809875597783	7.182809480858083	0	0	2	30	-0.006495190528383305	0.17476197376122904	1440.650282552233	1515.650282552233	1515.650282552233	1540.650282552233	0.3921568691730499	0.24786324799060822	0.3333333432674408	0.1770833283662796	0.5	3736	3811	3811	3836	1533
7.199901315075309	7.199900920335608	0	0	2	30	-0.006290029259590696	0.16142429449354057	1386.0324859510488	1461.0324859510488	1461.0324859510488	1486.0324859510488	0.37254902720451355	0.2222222238779068	0.3055555522441864	0.1666666716337204	0.5	3725	3800	3800	3825	1533
7.222174897318336	7.2221745025786355	0	0	2	30	-0.006067627457812124	0.14159321878105402	1304.8242309084162	1379.8242309084162	1379.8242309084162	1404.8242309084162	0.3333333432674408	0.19658119976520538	0.25	0.1458333283662796	0.5	3725	3800	3800	3825	1533
7.235463809277569	7.235463019798168	0	0	2	30	-0.005828594710927302	0.1183069427497685	1209.466930560302	1284.466930560302	1284.466930560302	1309.466930560302	0.27450981736183167	0.17094017565250397	0.2222222238779068	0.125	0.5	3714	3789	3789	3814	1533
7.249863124009451	7.249862729269751	0	0	2	30	-0.005573586191080479	0.11265901759853242	1186.3386770659902	1261.3386770659902	1261.3386770659902	1286.3386770659902	0.27450981736183167	0.1538461595773697	0.1944444477558136	0.1145833358168602	0.5	3704	3779	3779	3804	1533
7.2667524567612	7.266752062021499	0	0	2	30	-0.005303300858899131	0.09735184331010613	1123.6557983548846	1198.6557983548846	1198.6557983548846	1223.6557983548846	0.23529411852359772	0.1367521435022354	0.1666666716337204	0.1041666641831398	0.5	3695	3770	3770	3795	1533
7.289009065197185	7.289008275717784	0	0	2	30	-0.0050184795476914635	0.07882284968918948	1047.779569477231	1122.779569477231	1122.779569477231	1147.779569477231	0.19607843458652496	0.1111111119389534	0.0972222238779068	0.0833333358168602	0.3333333432674408	3695	3770	3770	3795	1533
7.302101002046726	7.302100607307025	0	0	2	30	-0.004719902932873809	0.07882284968918948	1047.779569477231	1122.779569477231	1122.779569477231	1147.779569477231	0.19607843458652496	0.1111111119389534	0.0972222238779068	0.0833333358168602	0.3333333432674408	3684	3759	3759	3784	1533
7.316921109297503	7.316920714557803	0	0	2	30	-0.004408389392193576	0.07149478534443511	1017.7711459854618	1092.7711459854618	1092.7711459854618	1117.7711459854618	0.1764705926179886	0.10256410390138626	0.0833333358168602	0.0833333358168602	0.3333333432674408	3645	3720	3720	3745	1533
7.332991357174297	7.332990567694896	0	0	2	30	-0.00408479276261273	0.05883073259071723	965.9118499589871	1040.911849958987	1040.911849958987	1065.911849958987	0.13725490868091583	0.09401709586381912	0.0555555559694767	0.0729166641831398	0.5	3612	3687	3687	3712	1533
7.355505335893877	7.355504941154177	0	0	2	30	-0.003750000000000026	0.04417460205149837	905.8949954008858	980.8949954008858	980.8949954008858	1005.8949954008858	0.09803921729326248	0.07692307978868484	0.02777777798473835	0.0625	0.3333333432674408	3579	3654	3654	3679	1533
7.368798195250097	7.3687974057706995	0	0	2	30	-0.0034049287480466253	0.04392141917492996	904.8582115213383	979.8582115213383	979.8582115213383	1004.8582115213383	0.09803921729326248	0.07692307978868484	0.013888888992369175	0.0520833320915699	0.3333333432674408	3530	3605	3605	3630	1533
7.382852112745553	7.382851718005853	0	0	2	30	-0.0030505248230685246	0.04174849819241057	895.9601000979212	970.9601000979212	970.9601000979212	995.9601000979212	0.09803921729326248	0.0683760717511177	0.013888888992369175	0.0416666679084301	0.3333333432674408	3389	3464	3464	3489	1533
7.39986144636573	7.399860656886332	0	0	2	30	-0.002687759621589774	0.04374057427048683	904.1176516376436	979.1176516376436	979.1176516376436	1004.1176516376436	0.09803921729326248	0.07692307978868484	0.0	0.0416666679084301	0.3333333432674408	3389	3464	3464	3489	1533
7.422142528663038	7.422142133923337	0	0	2	30	-0.002317627457812126	0.04374057427048683	904.1176516376436	979.1176516376436	979.1176516376436	1004.1176516376436	0.09803921729326248	0.07692307978868484	0.0	0.03125	0.3333333432674408	3229	3304	3304	3329	1533
7.435443677552929	7.435443282813228	0	0	2	30	-0.0019411428382689242	0.03883861377835274	884.0441234223545	959.0441234223545	959.0441234223545	984.0441234223545	0.0784313753247261	0.07692307978868484	0.0	0.03125	0.3333333432674408	2912	2987	2987	3012	1533
7.449804307794334	7.449803913054634	0	0	2	30	-0.0015593376811332115	0.03883861377835274	884.0441234223545	959.0441234223545	959.0441234223545	984.0441234223545	0.0784313753247261	0.07692307978868484	0.0	0.02083333395421505	0.3333333432674408	2742	2817	2817	2842	1500
7.466790351772282	7.466790351772282	0	0	2	30	-0.001173258487801746	0.04097536578774452	892.7941229008138	967.7941229008138	967.7941229008138	992.7941229008138	0.0784313753247261	0.08547008782625198	0.0	0.02083333395421505	0.3333333432674408	2577	2652	2652	2677	1500
7.488859458851348	7.488859458851344	0	0	2	30	-0.0007839634745074134	0.04097536578774452	892.7941229008138	967.7941229008138	967.7941229008138	992.7941229008138	0.0784313753247261	0.08547008782625198	0.0	0.02083333395421505	0.3333333432674408	2438	2513	2513	2538	1500
7.502039817393417	7.502039027914016	0	0	2	30	-0.00039251967182208893	0.04097536578774452	892.7941229008138	967.7941229008138	967.7941229008138	992.7941229008138	0.0784313753247261	0.08547008782625198	0.0	0.02083333395421505	0.3333333432674408	2282	2357	2357	2382	1500
7.516833477084376	7.516833082344675	0	0	2	30	-8.039065796791711e-18	0.04097536578774452	892.7941229008138	967.7941229008138	967.7941229008138	992.7941229008138	0.0784313753247261	0.08547008782625198	0.0	0.02083333395421505	0.3333333432674408	2106	2181	2181	2206	1500
7.532973199148152	7.532972804408452	0	0	2	30	0.00039251967182207294	0.04097536578774452	892.7941229008138	967.7941229008138	967.7941229008138	992.7941229008138	0.0784313753247261	0.08547008782625198	0.0	0.010416666977107525	0.3333333432674408	1903	1978	1978	2003	1500
7.555509678030564	7.5555092832908635	0	0	2	30	0.0007839634745073974	0.03607340436428785	872.7205908717588	947.7205908717588	947.7205908717588	972.7205908717588	0.05882352963089943	0.08547008782625198	0.0	0.010416666977107525	0.3333333432674408	1829	1904	1904	1929	1500
7.568782800401845	7.568782405662144	0	0	2	30	0.00117325848780173	0.03821015637367964	881.4705903502181	956.4705903502181	956.4705903502181	981.4705903502181	0.05882352963089943	0.09401709586381912	0.0	0.010416666977107525	0.3333333432674408	1765	1840	1840	1865	1500
7.582737243493209	7.582736454013812	0	0	2	30	0.0015593376811331957	0.03821015637367964	881.4705903502181	956.4705903502181	956.4705903502181	981.4705903502181	0.05882352963089943	0.09401709586381912	0.0	0.010416666977107525	0.3333333432674408	1710	1785	1785	1810	1500
7.599931710032113	7.599931315292412	0	0	2	30	0.0019411428382689084	0.03821015637367964	881.4705903502181	956.4705903502181	956.4705903502181	981.4705903502181	0.05882352963089943	0.09401709586381912	0.0	0.010416666977107525	0.3333333432674408	1647	1722	1722	1747	1500
7.616826569139647	7.616826174399947	0	0	2	30	0.0023176274578121103	0.03607340436428785	872.7205908717588	947.7205908717588	947.7205908717588	972.7205908717588	0.05882352963089943	0.08547008782625198	0.0	0.010416666977107525	0.3333333432674408	1599	1674	1674	1699	1500
7.6353201240272135	7.635319729287513	0	0	2	30	0.002687759621589759	0.03607340436428785	872.7205908717588	947.7205908717588	947.7205908717588	972.7205908717588	0.05882352963089943	0.08547008782625198	0.0	0.010416666977107525	0.3333333432674408	1545	1620	1620	1645	1500
7.6497510179349995	7.649750623195299	0	0	2	30	0.0030505248230685103	0.03821015637367964	881.4705903502181	956.4705903502181	956.4705903502181	981.4705903502181	0.05882352963089943	0.09401709586381912	0.0	0.010416666977107525	0.3333333432674408	1487	1562	1562	1587	1500
7.66697430047191	7.666973905732213	0	0	2	30	0.0034049287480466114	0.03821015637367964	881.4705903502181	956.4705903502181	956.4705903502181	981.4705903502181	0.05882352963089943	0.09401709586381912	0.0	0.010416666977107525	0.3333333432674408	1440	1515	1515	1540	1500
7.688677483850213	7.688677089110513	0	0	2	30	0.0037500000000000124	0.03821015637367964	881.4705903502181	956.4705903502181	956.4705903502181	981.4705903502181	0.05882352963089943	0.09401709586381912	0.0	0.010416666977107525	0.3333333432674408	1440	1515	1515	1540	1500
7.702020080408477	7.702019685668777	0	0	2	30	0.004084792762612716	0.03821015637367964	881.4705903502181	956.4705903502181	956.4705903502181	981.4705903502181	0.05882352963089943	0.09401709586381912	0.0	0.010416666977107525	0.3333333432674408	1386	1461	1461	1486	1500
7.716769529253174	7.7167691345134735	0	0	2	30	0.004408389392193564	0.03607340436428785	872.7205908717588	947.7205908717588	947.7205908717588	972.7205908717588	0.05882352963089943	0.08547008782625198	0.0	0.010416666977107525	0.3333333432674408	1304	1379	1379	1404	1500
7.732900567043579	7.732900172303879	0	0	2	30	0.004719902932873797	0.03607340436428785	872.7205908717588	947.7205908717588	947.7205908717588	972.7205908717588	0.05882352963089943	0.08547008782625198	0.0	0.010416666977107525	0.3333333432674408	1209	1284	1284	1309	1500
7.755381782368161	7.755381387628461	0	0	2	30	0.005018479547691453	0.03393665235489607	863.9705913932994	938.9705913932994	938.9705913932994	963.9705913932994	0.05882352963089943	0.07692307978868484	0.0	0.010416666977107525	0.3333333432674408	1186	1261	1261	1286	1500
7.768976222854246	7.768975828114545	0	0	2	30	0.005303300858899124	0.029034691862761974	843.8970631780103	918.8970631780103	918.8970631780103	943.8970631780103	0.03921568766236305	0.07692307978868484	0.0	0.010416666977107525	0.3333333432674408	1123	1198	1198	1223	1500
7.782748296204776	7.782747506725375	0	0	2	30	0.0055735861910804745	0.029034691862761974	843.8970631780103	918.8970631780103	918.8970631780103	943.8970631780103	0.03921568766236305	0.07692307978868484	0.0	0.010416666977107525	0.3333333432674408	1047	1122	1122	1147	1466
7.799894604500427	7.799894209760726	0	0	2	30	0.0058285947109273	0.03393665235489607	863.9705913932994	938.9705913932994	938.9705913932994	963.9705913932994	0.05882352963089943	0.07692307978868484	0.0	0.010416666977107525	0.3333333432674408	1047	1122	1122	1147	1466
7.816822227002959	7.816821832263258	0	0	2	30	0.006067627457812124	0.031799900345504284	855.22059191484	930.22059191484	930.22059191484	955.22059191484	0.05882352963089943	0.0683760717511177	0.0	0.010416666977107525	0.3333333432674408	1017	1092	1092	1117	1466
7.835462230318772	7.835461835579071	0	0	2	30	0.006290029259590699	0.02476118691265583	826.3970604073256	901.3970604073256	901.3970604073256	926.3970604073256	0.03921568766236305	0.05982905998826027	0.0	0.010416666977107525	0.3333333432674408	965	1040	1040	1065	1500
7.8497447020998194	7.8497439126204185	0	0	2	30	0.006495190528383307	0.022624434903264046	817.6470609288663	892.6470609288663	892.6470609288663	917.6470609288663	0.03921568766236305	0.05128205195069313	0.0	0.02083333395421505	0.3333333432674408	905	980	980	1005	1466
7.866766667390358	7.866765877910957	0	0	2	30	0.006682548931412777	0.02325289137661457	820.2205901872367	895.2205901872367	895.2205901872367	920.2205901872367	0.05882352963089943	0.03418803587555885	0.0	0.02083333395421505	0.3333333432674408	904	979	979	1004	1466
7.88274375669824	7.882743361958539	0	0	2	30	0.006851590932319523	0.025389643386006355	828.970589665696	903.970589665696	903.970589665696	928.970589665696	0.05882352963089943	0.04273504391312599	0.0	0.0416666679084301	0.3333333432674408	895	970	970	995	1466
7.902079686102994	7.902079291363293	0	0	2	30	0.007001853198729028	0.030291604809463024	849.0441216947511	924.0441216947511	924.0441216947511	949.0441216947511	0.0784313753247261	0.04273504391312599	0.0	0.0520833320915699	0.3333333432674408	904	979	979	1004	1466
7.916750187007931	7.916749792268231	0	0	2	30	0.007132923872213665	0.03776434509200044	879.6449931517418	954.6449931517418	954.6449931517418	979.6449931517418	0.09803921729326248	0.05128205195069313	0.02777777798473835	0.0625	0.3333333432674408	904	979	979	1004	1466
7.932924646165205	7.932924251425504	0	0	2	30	0.0072444436971680235	0.04047980077491418	890.7647841732736	965.7647841732736	965.7647841732736	990.7647841732736	0.09803921729326248	0.05982905998826027	0.0555555559694767	0.0729166641831398	0.3333333432674408	884	959	959	984	1466
7.955490335785324	7.955489941045624	0	0	2	30	0.007336107005503552	0.04878442862536758	924.7722352208802	999.7722352208802	999.7722352208802	1024.7722352208802	0.11764705926179886	0.0683760717511177	0.0972222238779068	0.09375	0.3333333432674408	884	959	959	984	1466
7.968815958536542	7.968815563796841	0	0	2	30	0.007407662554463541	0.06749426713213325	1001.3890239060856	1076.3890239060856	1076.3890239060856	1101.3890239060856	0.1568627506494522	0.09401709586381912	0.1527777761220932	0.125	0.3333333432674408	892	967	967	992	1466
7.982754612039955	7.982754217300254	0	0	2	30	0.007458914215262055	0.06749426713213325	1001.3890239060856	1076.3890239060856	1076.3890239060856	1101.3890239060856	0.1568627506494522	0.09401709586381912	0.1527777761220932	0.125	0.3333333432674408	892	967	967	992	1466
7.999788419521458	7.999787630042057	0	0	2	30	0.007489721510659307	0.07587123211231772	1035.692695499941	1110.692695499941	1110.692695499941	1135.692695499941	0.1764705926179886	0.10256410390138626	0.1805555522441864	0.1354166716337204	0.3333333432674408	892	967	967	992	1466
8.016781174074286	8.016780779334585	0	0	2	30	0.0075	0.10342823248356581	1148.538612020202	1223.538612020202	1223.538612020202	1248.538612020202	0.23529411852359772	0.1367521435022354	0.25	0.1666666716337204	0.3333333432674408	892	967	967	992	1466
8.035346966326731	8.03534617684733	0	0	2	30	0.007489721510659301	0.12275294479224141	1227.6733089242286	1302.6733089242286	1302.6733089242286	1327.6733089242286	0.27450981736183167	0.16239316761493683	0.3055555522441864	0.1770833283662796	0.3333333432674408	892	967	967	992	1466
8.049779833933009	8.049779439193308	0	0	2	30	0.007458914215262044	0.15248286474013217	1349.4173311108411	1424.4173311108411	1424.4173311108411	1449.4173311108411	0.3333333432674408	0.20512820780277252	0.3611111044883728	0.1979166716337204	0.3333333432674408	872	947	947	972	1466
8.066815615113004	8.066814825633607	0	0	2	30	0.007407662554463523	0.167954514734447	1412.7737378375605	1487.7737378375605	1487.7737378375605	1512.7737378375605	0.3529411852359772	0.23076923191547394	0.4027777910232544	0.21875	0.5	881	956	956	981	1466
8.082790730722394	8.082789941242996	0	0	2	30	0.007336107005503528	0.18026309911403116	1463.1773908719574	1538.1773908719574	1538.1773908719574	1563.1773908719574	0.3529411852359772	0.2649572789669037	0.4305555522441864	0.2395833283662796	0.5	881	956	956	981	1466
8.102010606655707	8.102010211916006	0	0	2	30	0.007244443697167994	0.1956262418017205	1526.0894601780456	1601.0894601780456	1601.0894601780456	1626.0894601780456	0.37254902720451355	0.2905983030796051	0.4583333432674408	0.2604166567325592	0.5	881	956	956	981	1466
8.116758081801908	8.116757687062208	0	0	2	30	0.00713292387221363	0.213089969009161	1597.6034230925143	1672.6034230925143	1672.6034230925143	1697.6034230925143	0.3921568691730499	0.32478633522987366	0.5	0.2708333432674408	0.5	872	947	947	972	1466
8.132840171869667	8.132839382390266	0	0	2	30	0.007001853198728986	0.23744495002621857	1697.337070357365	1772.337070357365	1772.337070357365	1797.337070357365	0.4313725531101227	0.3589743673801422	0.5277777910232544	0.3020833432674408	0.5	872	947	947	972	1466
8.149823452669725	8.149823452669722	0	0	2	30	0.006851590932319475	0.2591432225717991	1786.1914964315174	1861.1914964315174	1861.1914964315174	1886.1914964315174	0.45098039507865906	0.4017094075679779	0.5694444179534912	0.3229166567325592	0.5	881	956	956	981	1466
8.168641088849984	8.168640694110284	0	0	2	30	0.006682548931412723	0.2795004674612924	1869.5544142539925	1944.5544142539925	1944.5544142539925	1969.5544142539925	0.529411792755127	0.470085471868515	0.625	0.3854166567325592	0.5	881	956	956	981	1466
8.18277908590128	8.18277869116158	0	0	2	30	0.006495190528383249	0.32786577650242377	2067.6103547774255	2142.6103547774255	2142.6103547774255	2167.6103547774255	0.529411792755127	0.504273533821106	0.6666666865348816	0.4166666567325592	0.5	881	956	956	981	1466
8.19981605130037	8.19981565656067	0	0	2	30	0.006290029259590635	0.3496336056678384	2156.7496152097983	2231.7496152097983	2231.7496152097983	2256.7496152097983	0.5490196347236633	0.5384615659713745	0.6944444179534912	0.4479166567325592	0.5	881	956	956	981	1466
8.216847490343682	8.216847095603981	0	0	2	30	0.0060676274578120555	0.37485664431005716	2260.037958449684	2335.037958449684	2335.037958449684	2360.037958449684	0.5882353186607361	0.5726495981216431	0.7222222089767456	0.46875	0.5	872	947	947	972	1466
8.235307492356853	8.235306702877455	0	0	2	30	0.005828594710927226	0.397420197725296	2352.435709685087	2427.435709685087	2427.435709685087	2452.435709685087	0.6078431606292725	0.6068376302719116	0.75	0.5	0.5	872	947	947	972	1466
8.249751017934997	8.2497502284556	0	0	2	30	0.0055735861910803965	0.41444711038773807	2422.1609170377874	2497.1609170377874	2497.1609170377874	2522.1609170377874	0.6274510025978088	0.632478654384613	0.7638888955116272	0.5208333134651184	0.6666666865348816	863	938	938	963	1466
8.266776535882826	8.266775746403425	0	0	2	30	0.005303300858899042	0.43762275855988264	2517.0651963027194	2592.0651963027194	2592.0651963027194	2617.0651963027194	0.6470588445663452	0.6581196784973145	0.7916666865348816	0.5625	0.6666666865348816	843	918	918	943	1466
8.288982222897666	8.288981828157965	0	0	2	30	0.005018479547691366	0.4796890809925065	2689.326786664314	2764.326786664314	2764.326786664314	2789.326786664314	0.7058823704719543	0.7094017267227173	0.8333333134651184	0.6041666865348816	0.6666666865348816	843	918	918	943	1466
8.30204218583161	8.30204179109191	0	0	2	30	0.004719902932873706	0.49481606252353494	2751.2717760338755	2826.2717760338755	2826.2717760338755	2851.2717760338755	0.7058823704719543	0.7350427508354187	0.8472222089767456	0.6354166865348816	0.6666666865348816	863	938	938	963	1466
8.316930188310575	8.316930188310572	0	0	2	30	0.004408389392193469	0.5105770563154861	2815.8130456119156	2890.8130456119156	2890.8130456119156	2915.8130456119156	0.7254902124404907	0.7606837749481201	0.8611111044883728	0.6458333134651184	0.6666666865348816	855	930	930	955	1466
8.332748592259549	8.332748197519848	0	0	2	30	0.004084792762612619	0.5288671150251671	2890.7108360280595	2965.7108360280595	2965.7108360280595	2990.7108360280595	0.7450980544090271	0.7777777910232544	0.8888888955116272	0.6666666865348816	0.6666666865348816	826	901	901	926	1466
8.349965558961284	8.349965164221583	0	0	2	30	0.0037499999999999114	0.5448089567944407	2955.992678073235	3030.992678073235	3030.992678073235	3055.992678073235	0.7647058963775635	0.8034188151359558	0.8888888955116272	0.6875	0.6666666865348816	817	892	892	917	1466
8.368827011248108	8.368826616508407	0	0	2	30	0.0034049287480465078	0.561073538398853	3022.596139743303	3097.596139743303	3097.596139743303	3122.596139743303	0.7843137383460999	0.8205128312110901	0.9027777910232544	0.7083333134651184	0.6666666865348816	820	895	895	920	1466
8.382893165674226	8.382893560413923	0	0	2	30	0.003050524823068404	0.5729589001275599	3071.266696022358	3146.266696022358	3146.266696022358	3171.266696022358	0.8039215803146362	0.8290598392486572	0.9166666865348816	0.71875	0.6666666865348816	828	903	903	928	1466
8.399789209000854	8.399788814261154	0	0	2	30	0.0026877596215896505	0.5845747040929616	3118.833413260678	3193.833413260678	3193.833413260678	3218.833413260678	0.8039215803146362	0.8461538553237915	0.9305555820465088	0.7395833134651184	0.6666666865348816	849	924	924	949	1466
8.416953280582952	8.416952885843251	0	0	2	30	0.002317627457812	0.6079701324579894	3214.6376924154665	3289.6376924154665	3289.6376924154665	3314.6376924154665	0.8235294222831726	0.8803418874740601	0.9444444179534912	0.7708333134651184	0.6666666865348816	879	954	954	979	1466
8.435477625167024	8.435477230427324	0	0	2	30	0.0019411428382687965	0.6152790547348559	3244.567729139235	3319.567729139235	3319.567729139235	3344.567729139235	0.8235294222831726	0.8888888955116272	0.9583333134651184	0.78125	0.6666666865348816	890	965	965	990	1466
8.449858387133066	8.449857597653665	0	0	2	30	0.001559337681133082	0.6248134316669569	3283.6110026761885	3358.6110026761885	3358.6110026761885	3383.6110026761885	0.843137264251709	0.8974359035491943	0.9583333134651184	0.7916666865348816	0.6666666865348816	924	999	999	1024	1466
8.466854299603483	8.466853904863783	0	0	2	30	0.0011732584878016152	0.641801392659545	3353.1767029408365	3428.1767029408365	3428.1767029408365	3453.1767029408365	0.8627451062202454	0.9145299196243286	0.9722222089767456	0.8125	0.6666666865348816	1001	1076	1076	1101	1466
8.488842485044302	8.4888416955649	0	0	2	30	0.0007839634745072818	0.651371938659361	3392.3680888100835	3467.3680888100835	3467.3680888100835	3492.3680888100835	0.8823529481887817	0.9230769276618958	0.9722222089767456	0.8229166865348816	0.6666666865348816	1001	1076	1076	1101	1466
8.502014159312996	8.502013764573295	0	0	2	30	0.0003925196718219568	0.658934029509072	3423.33485083965	3498.33485083965	3498.33485083965	3523.33485083965	0.8823529481887817	0.9316239356994629	0.9861111044883728	0.8333333134651184	0.6666666865348816	1035	1110	1110	1135	1466
8.5167612397195	8.5167608449798	0	0	2	30	-1.2426921205886656e-16	0.6662067866504744	3453.1167913336926	3528.1167913336926	3528.1167913336926	3553.1167913336926	0.8823529481887817	0.94017094373703	0.9861111044883728	0.8541666865348816	0.6666666865348816	1148	1223	1223	1248	1466
8.532799118940993	8.532798724201292	0	0	2	30	-0.00039251967182220505	0.6788155138492584	3504.7495292127132	3579.7495292127132	3579.7495292127132	3604.7495292127132	0.9019607901573181	0.9487179517745972	1.0	0.8645833134651184	0.6666666865348816	1227	1302	1302	1327	1466
8.549913848060744	8.549913453321043	0	0	2	30	-0.000783963474507529	0.6856931895017624	3532.913611009717	3607.913611009717	3607.913611009717	3632.913611009717	0.9019607901573181	0.9658119678497314	1.0	0.875	0.6666666865348816	1349	1424	1424	1449	1466
8.568897669654188	8.568897274914487	0	0	2	30	-0.0011732584878018542	0.6979402303695679	3583.0652433633804	3658.0652433633804	3658.0652433633804	3683.0652433633804	0.9215686321258545	0.9743589758872986	1.0	0.8958333134651184	0.6666666865348816	1412	1487	1487	1512	1500
8.582800007105316	8.582799217625915	0	0	2	30	-0.0015593376811333186	0.6979402303695679	3583.0652433633804	3658.0652433633804	3658.0652433633804	3683.0652433633804	0.9215686321258545	0.9743589758872986	1.0	0.8958333134651184	0.6666666865348816	1463	1538	1538	1563	1500
8.599821182916457	8.599820788176757	0	0	2	30	-0.00194114283826903	0.70268115401268	3602.479325681925	3677.479325681925	3677.479325681925	3702.479325681925	0.9215686321258545	0.9829059839248657	1.0	0.90625	0.6666666865348816	1526	1601	1601	1626	1500
8.616916569790966	8.616916569790966	0	0	2	30	-0.00231762745781223	0.7123240381479263	3641.9669362157583	3716.9669362157583	3716.9669362157583	3741.9669362157583	0.9411764740943909	0.9914529919624329	1.0	0.9166666865348816	0.8333333134651184	1597	1672	1672	1697	1500
8.635532493985153	8.635531704505755	0	0	2	30	-0.002687759621589876	0.7074220776557922	3621.893408000469	3696.893408000469	3696.893408000469	3721.893408000469	0.9215686321258545	0.9914529919624329	1.0	0.9166666865348816	0.6666666865348816	1697	1772	1772	1797	1500
8.649790886644574	8.649790491904874	0	0	2	30	-0.003050524823068625	0.7123240381479263	3641.9669362157583	3716.9669362157583	3716.9669362157583	3741.9669362157583	0.9411764740943909	0.9914529919624329	1.0	0.9166666865348816	0.6666666865348816	1786	1861	1861	1886	1500
8.666748509364211	8.666748114624514	0	0	2	30	-0.0034049287480467233	0.7074220776557922	3621.893408000469	3696.893408000469	3696.893408000469	3721.893408000469	0.9215686321258545	0.9914529919624329	1.0	0.9166666865348816	0.6666666865348816	1869	1944	1944	1969	1500
8.682790335982695	8.682789941242994	0	0	2	30	-0.0037500000000001204	0.7074220776557922	3621.893408000469	3696.893408000469	3696.893408000469	3721.893408000469	0.9215686321258545	0.9914529919624329	1.0	0.9166666865348816	0.6666666865348816	2067	2142	2142	2167	1500
8.70202560676426	8.702025212024559	0	0	2	30	-0.004084792762612822	0.7048179060220718	3611.229325160384	3686.229325160384	3686.229325160384	3711.229325160384	0.9215686321258545	0.9914529919624329	1.0	0.90625	0.6666666865348816	2156	2231	2231	2256	1500
8.716772687170764	8.716771897691363	0	0	2	30	-0.004408389392193665	0.70268115401268	3602.479325681925	3677.479325681925	3677.479325681925	3702.479325681925	0.9215686321258545	0.9829059839248657	1.0	0.90625	0.6666666865348816	2260	2335	2335	2360	1500
8.733007936241645	8.733007541501944	0	0	2	30	-0.004719902932873894	0.7000769823789597	3591.81524284184	3666.81524284184	3666.81524284184	3691.81524284184	0.9215686321258545	0.9829059839248657	1.0	0.8958333134651184	0.6666666865348816	2352	2427	2427	2452	1500
8.755486783128035	8.755486388388334	0	0	2	30	-0.005018479547691547	0.6930382698774338	3562.9917151480913	3637.9917151480913	3637.9917151480913	3662.9917151480913	0.9019607901573181	0.9743589758872986	1.0	0.8958333134651184	0.6666666865348816	2422	2497	2497	2522	1533
8.768652141561553	8.768651746821853	0	0	2	30	-0.005303300858899213	0.6882973611354828	3543.577693849802	3618.577693849802	3618.577693849802	3643.577693849802	0.9019607901573181	0.9658119678497314	1.0	0.8854166865348816	0.6666666865348816	2517	2592	2592	2617	1533
8.782758954176643	8.782758559436942	0	0	2	30	-0.005573586191080559	0.6835564374923706	3524.1636115312576	3599.1636115312576	3599.1636115312576	3624.1636115312576	0.9019607901573181	0.9572649598121643	1.0	0.875	0.6666666865348816	2689	2764	2764	2789	1533
8.799902894034101	8.7999024992944	0	0	2	30	-0.005828594710927379	0.6809522658586502	3513.4995286911726	3588.4995286911726	3588.4995286911726	3613.4995286911726	0.9019607901573181	0.9572649598121643	1.0	0.8645833134651184	0.6666666865348816	2751	2826	2826	2851	1533
8.822070686037861	8.82207029129816	0	0	2	30	-0.006067627457812198	0.6610707815184638	3432.084850318109	3507.084850318109	3507.084850318109	3532.084850318109	0.8823529481887817	0.94017094373703	0.9861111044883728	0.8333333134651184	0.6666666865348816	2815	2890	2890	2915	1533
8.835384466598114	8.835384071858414	0	0	2	30	-0.006290029259590766	0.6488401051610708	3382.000230634585	3457.000230634585	3457.000230634585	3482.000230634585	0.8823529481887817	0.9230769276618958	0.9722222089767456	0.8125	0.6666666865348816	2890	2965	2965	2990	1533
8.849775886536023	8.849775097056622	0	0	2	30	-0.0064951905283833706	0.6318521441684828	3312.434530369937	3387.434530369937	3387.434530369937	3412.434530369937	0.8627451062202454	0.9059829115867615	0.9583333134651184	0.7916666865348816	0.6666666865348816	2955	3030	3030	3055	1533
8.866932063324143	8.866931668584442	0	0	2	30	-0.006682548931412833	0.6125493636699737	3233.3896442285422	3308.3896442285422	3308.3896442285422	3333.3896442285422	0.843137264251709	0.8888888955116272	0.9444444179534912	0.7604166865348816	0.6666666865348816	3022	3097	3097	3122	1533
8.888679457548708	8.888678668069307	0	0	2	30	-0.006851590932319573	0.5983655685213982	3175.3070030951258	3250.3070030951258	3250.3070030951258	3275.3070030951258	0.843137264251709	0.8717948794364929	0.9305555820465088	0.7291666865348816	0.6666666865348816	3071	3146	3146	3171	1533
8.901947448303904	8.9019474483039	0	0	2	30	-0.007001853198729073	0.5794968155419662	3098.0394596443516	3173.0394596443516	3173.0394596443516	3198.0394596443516	0.8235294222831726	0.8547008633613586	0.9166666865348816	0.6979166865348816	0.6666666865348816	3118	3193	3193	3218	1533
8.916752950185824	8.916752555446124	0	0	2	30	-0.007132923872213704	0.563432221059446	3032.2549452384314	3107.2549452384314	3107.2549452384314	3132.2549452384314	0.8235294222831726	0.8376068472862244	0.8888888955116272	0.6666666865348816	0.6666666865348816	3214	3289	3289	3314	1533
8.932976751805441	8.93297635706574	0	0	2	30	-0.0072444436971680565	0.550007963553071	2977.282610749826	3052.282610749826	3052.282610749826	3077.282610749826	0.8235294222831726	0.8205128312110901	0.875	0.6354166865348816	0.6666666865348816	3244	3319	3319	3344	1533
8.95530165020931	8.955300860729913	0	0	2	30	-0.007336107005503578	0.4972130236802279	2761.0873319705333	2836.0873319705333	2836.0873319705333	2861.0873319705333	0.7843137383460999	0.752136766910553	0.8194444179534912	0.5520833134651184	0.6666666865348816	3283	3358	3358	3383	1533
8.968612667591675	8.968612272851974	0	0	2	30	-0.007407662554463561	0.4972130236802279	2761.0873319705333	2836.0873319705333	2836.0873319705333	2861.0873319705333	0.7450980544090271	0.7008547186851501	0.7777777910232544	0.5	0.6666666865348816	3353	3428	3428	3453	1533
8.982901060468201	8.9829006657285	0	0	2	30	-0.007458914215262068	0.4587104171514511	2603.4191582351923	2678.4191582351923	2678.4191582351923	2703.4191582351923	0.7450980544090271	0.7008547186851501	0.7777777910232544	0.5	0.6666666865348816	3392	3467	3467	3492	1533
8.999827498751635	8.999826709272238	0	0	2	30	-0.007489721510659314	0.4302485386185624	2486.8677656430127	2561.8677656430127	2561.8677656430127	2586.8677656430127	0.7254902124404907	0.6581196784973145	0.7361111044883728	0.4583333432674408	0.5	3423	3498	3498	3523	1533
9.022024896232804	9.022024106753403	0	0	2	30	-0.0075	0.3590863160789013	2195.458464343101	2270.458464343101	2270.458464343101	2295.458464343101	0.6274510025978088	0.5641025900840759	0.6527777910232544	0.375	0.5	3453	3528	3528	3553	1533
9.035340255751851	9.035339861012151	0	0	2	30	-0.007489721510659294	0.3381305650152542	2109.6446637374656	2184.6446637374656	2184.6446637374656	2209.6446637374656	0.6274510025978088	0.5213675498962402	0.6111111044883728	0.3333333432674408	0.5	3504	3579	3579	3604	1533
9.04978536028879	9.04978496554909	0	0	2	30	-0.00745891421526203	0.308634017025017	1988.8562997174447	2063.856299717445	2063.856299717445	2088.856299717445	0.5882353186607361	0.470085471868515	0.5833333134651184	0.3020833432674408	0.5	3532	3607	3607	3632	1533
9.066740614570236	9.066740219830539	0	0	2	30	-0.007407662554463503	0.27769072050297705	1862.143500459691	1937.143500459691	1937.143500459691	1962.143500459691	0.5490196347236633	0.4188034236431122	0.5277777910232544	0.2708333432674408	0.5	3583	3658	3658	3683	1533
9.08870037875274	9.08869998401304	0	0	2	30	-0.007336107005503502	0.21627152690456974	1610.631902674213	1685.631902674213	1685.631902674213	1710.631902674213	0.47058823704719543	0.3076923191547394	0.4166666567325592	0.2083333283662796	0.5	3583	3658	3658	3683	1533
9.10196758002854	9.101967185288839	0	0	2	30	-0.007244443697167961	0.21627152690456974	1610.631902674213	1685.631902674213	1685.631902674213	1710.631902674213	0.47058823704719543	0.3076923191547394	0.4166666567325592	0.2083333283662796	0.5	3602	3677	3677	3702	1533
9.11679558207329	9.11679518733359	0	0	2	30	-0.007132923872213591	0.18120562005788088	1467.0370141370222	1542.0370141370222	1542.0370141370222	1567.0370141370222	0.3921568691730499	0.2649572789669037	0.3611111044883728	0.1875	0.5	3641	3716	3716	3741	1566
9.13289977756418	9.13289977756418	0	0	2	30	-0.007001853198728941	0.15178141522186772	1346.5448953335483	1421.5448953335483	1421.5448953335483	1446.5448953335483	0.3529411852359772	0.21367521584033966	0.2777777910232544	0.1458333283662796	0.5	3621	3696	3696	3721	1533
9.155351387411358	9.155350597931957	0	0	2	30	-0.006851590932319425	0.13709189929068089	1286.3913275953382	1361.3913275953382	1361.3913275953382	1386.3913275953382	0.3137255012989044	0.20512820780277252	0.2361111044883728	0.125	0.5	3641	3716	3716	3741	1533
9.168603588578602	9.168602799099205	0	0	2	30	-0.006682548931412667	0.12596330972802308	1240.8197533362545	1315.8197533362545	1315.8197533362545	1340.8197533362545	0.29411765933036804	0.18803419172763824	0.2083333283662796	0.1041666641831398	0.5	3621	3696	3696	3721	1533
9.18281737565206	9.18281698091236	0	0	2	30	-0.006495190528383187	0.11069230851717293	1178.2850033778232	1253.2850033778232	1253.2850033778232	1278.2850033778232	0.2549019753932953	0.17094017565250397	0.1805555522441864	0.09375	0.5	3621	3696	3696	3721	1533
9.199740261278208	9.199739866538508	0	0	2	30	-0.006290029259590567	0.1026046919653675	1145.1662135981799	1220.1662135981799	1220.1662135981799	1245.1662135981799	0.23529411852359772	0.16239316761493683	0.1527777761220932	0.0833333358168602	0.3333333432674408	3611	3686	3686	3711	1533
9.222023317274008	9.222022527794607	0	0	2	30	-0.006067627457811982	0.08297426477764491	1064.7796142644559	1139.7796142644559	1139.7796142644559	1164.7796142644559	0.1764705926179886	0.14529915153980255	0.1388888955116272	0.0729166641831398	0.3333333432674408	3602	3677	3677	3702	1533
9.235243939265352	9.235243544525652	0	0	2	30	-0.005828594710927147	0.07064931490458548	1014.3089445342775	1089.3089445342775	1089.3089445342775	1114.3089445342775	0.1568627506494522	0.11965811997652054	0.0972222238779068	0.0625	0.3333333432674408	3591	3666	3666	3691	1533
9.24993812455222	9.249938124552216	0	0	2	30	-0.005573586191080312	0.07021528710740516	1012.5316007048241	1087.531600704824	1087.531600704824	1112.531600704824	0.1568627506494522	0.11965811997652054	0.0833333358168602	0.0520833320915699	0.3333333432674408	3562	3637	3637	3662	1533
9.266743772487828	9.266743377748128	0	0	2	30	-0.005303300858898952	0.06281488484064876	982.2269534224567	1057.2269534224567	1057.2269534224567	1082.2269534224567	0.13725490868091583	0.1111111119389534	0.0694444477558136	0.0416666679084301	0.5	3543	3618	3618	3643	1533
9.288694457657261	9.28869406291756	0	0	2	30	-0.005018479547691274	0.057768246525450165	961.5609695217184	1036.5609695217183	1036.5609695217183	1061.5609695217183	0.11764705926179886	0.1111111119389534	0.0555555559694767	0.0416666679084301	0.3333333432674408	3524	3599	3599	3624	1533
9.301909158553123	9.301908763813422	0	0	2	30	-0.004719902932873609	0.057515063643222675	960.5241856189969	1035.5241856189969	1035.5241856189969	1060.5241856189969	0.11764705926179886	0.1111111119389534	0.0416666679084301	0.03125	0.3333333432674408	3513	3588	3588	3613	1533
9.316786897799918	9.316786108320521	0	0	2	30	-0.004408389392193368	0.05250459619855974	940.0063214331021	1015.0063214331021	1015.0063214331021	1040.0063214331021	0.09803921729326248	0.1111111119389534	0.02777777798473835	0.03125	0.3333333432674408	3432	3507	3507	3532	1533
9.33302885744568	9.333028067966282	0	0	2	30	-0.004084792762612514	0.050367844189167954	931.2563219546428	1006.2563219546428	1006.2563219546428	1031.2563219546428	0.09803921729326248	0.10256410390138626	0.02777777798473835	0.03125	0.3333333432674408	3382	3457	3457	3482	1533
9.355356913767139	9.355356519027438	0	0	2	30	-0.0037499999999998025	0.05025933724391507	930.8119860138322	1005.8119860138322	1005.8119860138322	1030.8119860138322	0.09803921729326248	0.10256410390138626	0.013888888992369175	0.03125	0.3333333432674408	3312	3387	3387	3412	1533
9.36864345728818	9.368642667808778	0	0	2	30	-0.003404928748046396	0.05025933724391507	930.8119860138322	1005.8119860138322	1005.8119860138322	1030.8119860138322	0.09803921729326248	0.10256410390138626	0.0	0.02083333395421505	0.3333333432674408	3233	3308	3308	3333	1533
9.383122114699514	9.383121719959814	0	0	2	30	-0.003050524823068289	0.050150830298662186	930.3676500730217	1005.3676500730217	1005.3676500730217	1030.3676500730217	0.09803921729326248	0.10256410390138626	0.0	0.02083333395421505	0.3333333432674408	3175	3250	3250	3275	1533
9.399830656669227	9.399830261929527	0	0	2	30	-0.002687759621589533	0.04524886980652809	910.2941218577325	985.2941218577325	985.2941218577325	1010.2941218577325	0.0784313753247261	0.10256410390138626	0.0	0.02083333395421505	0.3333333432674408	3098	3173	3173	3198	1533
9.422069896558462	9.422069501818761	0	0	2	30	-0.0023176274578118805	0.04524886980652809	910.2941218577325	985.2941218577325	985.2941218577325	1010.2941218577325	0.0784313753247261	0.10256410390138626	0.0	0.02083333395421505	0.3333333432674408	3032	3107	3107	3132	1533
9.43543065114287	9.43543025640317	0	0	2	30	-0.0019411428382686748	0.04524886980652809	910.2941218577325	985.2941218577325	985.2941218577325	1010.2941218577325	0.0784313753247261	0.10256410390138626	0.0	0.02083333395421505	0.3333333432674408	2977	3052	3052	3077	1533
9.449913650690895	9.449913255951195	0	0	2	30	-0.0015593376811329591	0.04524886980652809	910.2941218577325	985.2941218577325	985.2941218577325	1010.2941218577325	0.0784313753247261	0.10256410390138626	0.0	0.010416666977107525	0.3333333432674408	2761	2836	2836	2861	1533
9.466807325579332	9.46680653609993	0	0	2	30	-0.0011732584878014912	0.04524886980652809	910.2941218577325	985.2941218577325	985.2941218577325	1010.2941218577325	0.0784313753247261	0.10256410390138626	0.0	0.010416666977107525	0.3333333432674408	2761	2836	2836	2861	1533
9.488720905217079	9.488720510477378	0	0	2	30	-0.0007839634745071568	0.047385621815919876	919.0441213361919	994.0441213361919	994.0441213361919	1019.0441213361919	0.0784313753247261	0.1111111119389534	0.0	0.010416666977107525	0.3333333432674408	2603	2678	2678	2703	1533
9.502051264844681	9.50205087010498	0	0	2	30	-0.0003925196718218313	0.047385621815919876	919.0441213361919	994.0441213361919	994.0441213361919	1019.0441213361919	0.0784313753247261	0.1111111119389534	0.0	0.010416666977107525	0.3333333432674408	2486	2561	2561	2586	1500
9.516775450348653	9.516775055608953	0	0	2	30	2.499161517667739e-16	0.047385621815919876	919.0441213361919	994.0441213361919	994.0441213361919	1019.0441213361919	0.0784313753247261	0.1111111119389534	0.0	0.010416666977107525	0.3333333432674408	2195	2270	2270	2295	1500
9.532908461837554	9.53290846183755	0	0	2	30	0.00039251967182233054	0.04952237382531166	927.7941208146513	1002.7941208146513	1002.7941208146513	1027.7941208146513	0.0784313753247261	0.11965811997652054	0.0	0.010416666977107525	0.3333333432674408	2109	2184	2184	2209	1500
9.55542125633804	9.55542086159834	0	0	2	30	0.0007839634745076539	0.04462041240185499	907.7205887855962	982.7205887855962	982.7205887855962	1007.7205887855962	0.05882352963089943	0.11965811997652054	0.0	0.010416666977107525	0.3333333432674408	1988	2063	2063	2088	1500
9.568721221008836	9.568720826269136	0	0	2	30	0.0011732584878019847	0.04462041240185499	907.7205887855962	982.7205887855962	982.7205887855962	1007.7205887855962	0.05882352963089943	0.11965811997652054	0.0	0.010416666977107525	0.3333333432674408	1862	1937	1937	1962	1500
9.582977639969762	9.582977245230062	0	0	2	30	0.001559337681133448	0.04462041240185499	907.7205887855962	982.7205887855962	982.7205887855962	1007.7205887855962	0.05882352963089943	0.11965811997652054	0.0	0.010416666977107525	0.3333333432674408	1610	1685	1685	1710	1500
9.599993289425122	9.599992894685421	0	0	2	30	0.0019411428382691577	0.04462041240185499	907.7205887855962	982.7205887855962	982.7205887855962	1007.7205887855962	0.05882352963089943	0.11965811997652054	0.0	0.010416666977107525	0.3333333432674408	1610	1685	1685	1710	1500
9.622101080994664	9.622100686254964	0	0	2	30	0.0023176274578123562	0.04462041240185499	907.7205887855962	982.7205887855962	982.7205887855962	1007.7205887855962	0.05882352963089943	0.11965811997652054	0.0	0.010416666977107525	0.3333333432674408	1467	1542	1542	1567	1500
9.635361176955886	9.635360782216186	0	0	2	30	0.0026877596215899996	0.046757166273891926	916.4705958915874	991.4705958915874	991.4705958915874	1016.4705958915874	0.05882352963089943	0.12820513546466827	0.0	0.010416666977107525	0.3333333432674408	1346	1421	1421	1446	1500
9.649747070538012	9.649746675798312	0	0	2	30	0.0030505248230687457	0.04462041240185499	907.7205887855962	982.7205887855962	982.7205887855962	1007.7205887855962	0.05882352963089943	0.11965811997652054	0.0	0.010416666977107525	0.3333333432674408	1286	1361	1361	1386	1500
9.666916668475892	9.666916273736192	0	0	2	30	0.0034049287480468413	0.04248366039246321	898.9705893071368	973.9705893071368	973.9705893071368	998.9705893071368	0.05882352963089943	0.1111111119389534	0.0	0.010416666977107525	0.3333333432674408	1240	1315	1315	1340	1500
9.688789589924664	9.688789195184963	0	0	2	30	0.0037500000000002353	0.04034690838307142	890.2205898286775	965.2205898286775	965.2205898286775	990.2205898286775	0.05882352963089943	0.10256410390138626	0.0	0.010416666977107525	0.3333333432674408	1178	1253	1253	1278	1500
9.702059554378355	9.702059159638655	0	0	2	30	0.004084792762612933	0.03544494789093733	870.1470616133884	945.1470616133884	945.1470616133884	970.1470616133884	0.03921568766236305	0.10256410390138626	0.0	0.010416666977107525	0.3333333432674408	1145	1220	1220	1245	1466
9.716884793245214	9.716884398505513	0	0	2	30	0.004408389392193772	0.033308195881545544	861.397062134929	936.397062134929	936.397062134929	961.397062134929	0.03921568766236305	0.09401709586381912	0.0	0.010416666977107525	0.3333333432674408	1064	1139	1139	1164	1466
9.732888330112917	9.732887935373217	0	0	2	30	0.0047199029328739974	0.033308195881545544	861.397062134929	936.397062134929	936.397062134929	961.397062134929	0.03921568766236305	0.09401709586381912	0.0	0.010416666977107525	0.3333333432674408	1014	1089	1089	1114	1466
9.755474940937074	9.755474546197373	0	0	2	30	0.005018479547691645	0.03607340436428785	872.7205908717588	947.7205908717588	947.7205908717588	972.7205908717588	0.05882352963089943	0.08547008782625198	0.0	0.010416666977107525	0.3333333432674408	1012	1087	1087	1112	1466
9.768707010379682	9.768706615639982	0	0	2	30	0.005303300858899306	0.03607340436428785	872.7205908717588	947.7205908717588	947.7205908717588	972.7205908717588	0.05882352963089943	0.07692307978868484	0.0	0.010416666977107525	0.3333333432674408	982	1057	1057	1082	1500
9.782957113505429	9.782956718765728	0	0	2	30	0.005573586191080647	0.03393665235489607	863.9705913932994	938.9705913932994	938.9705913932994	963.9705913932994	0.05882352963089943	0.07692307978868484	0.0	0.010416666977107525	0.3333333432674408	961	1036	1036	1061	1466
9.799809735465193	9.799809340725492	0	0	2	30	0.005828594710927462	0.029034691862761974	843.8970631780103	918.8970631780103	918.8970631780103	943.8970631780103	0.03921568766236305	0.07692307978868484	0.0	0.010416666977107525	0.3333333432674408	960	1035	1035	1060	1466
9.822089238803702	9.822089238803702	0	0	2	30	0.006067627457812276	0.02689793985337019	835.1470636995509	910.1470636995509	910.1470636995509	935.1470636995509	0.03921568766236305	0.0683760717511177	0.0	0.02083333395421505	0.3333333432674408	940	1015	1015	1040	1466
9.835395519309678	9.835395124569981	0	0	2	30	0.006290029259590839	0.029663147404789925	846.4705886226147	921.4705886226147	921.4705886226147	946.4705886226147	0.05882352963089943	0.05982905998826027	0.0	0.02083333395421505	0.3333333432674408	931	1006	1006	1031	1466
9.849879308337101	9.849879703076798	0	0	2	30	0.0064951905283834365	0.029663147404789925	846.4705886226147	921.4705886226147	921.4705886226147	946.4705886226147	0.05882352963089943	0.05982905998826027	0.0	0.02083333395421505	0.3333333432674408	930	1005	1005	1030	1466
9.866947458172394	9.866947458172394	0	0	2	30	0.006682548931412893	0.03242835681885481	857.7941211732104	932.7941211732104	932.7941211732104	957.7941211732104	0.0784313753247261	0.05128205195069313	0.0	0.02083333395421505	0.3333333432674408	930	1005	1005	1030	1466
9.888743800119606	9.888743405379905	0	0	2	30	0.006851590932319628	0.03242835681885481	857.7941211732104	932.7941211732104	932.7941211732104	957.7941211732104	0.0784313753247261	0.05128205195069313	0.013888888992369175	0.03125	0.3333333432674408	930	1005	1005	1030	1466
9.902028369942151	9.902028369942151	0	0	2	30	0.0070018531987291206	0.03253686376410769	858.238457114021	933.238457114021	933.238457114021	958.238457114021	0.0784313753247261	0.05128205195069313	0.013888888992369175	0.03125	0.3333333432674408	910	985	985	1010	1466
9.91690531970955	9.91690531970955	0	0	2	30	0.007132923872213745	0.03271770868148586	858.9790170506847	933.9790170506847	933.9790170506847	958.9790170506847	0.0784313753247261	0.05128205195069313	0.02777777798473835	0.0416666679084301	0.3333333432674408	910	985	985	1010	1466
9.932961751696887	9.932961356957186	0	0	2	30	0.007244443697168091	0.0401904489381532	889.5798884017373	964.5798884017373	964.5798884017373	989.5798884017373	0.09803921729326248	0.05982905998826027	0.0555555559694767	0.0520833320915699	0.3333333432674408	910	985	985	1010	1466
9.955389677162138	9.955389282422438	0	0	2	30	0.007336107005503606	0.05066799782044082	932.4854510747051	1007.4854510747051	1007.4854510747051	1032.4854510747052	0.11764705926179886	0.07692307978868484	0.0972222238779068	0.0833333358168602	0.3333333432674408	910	985	985	1010	1466
9.96865608895854	9.968655299479138	0	0	2	30	0.007407662554463582	0.05066799782044082	932.4854510747051	1007.4854510747051	1007.4854510747051	1032.4854510747052	0.1568627506494522	0.08547008782625198	0.1388888955116272	0.1041666641831398	0.3333333432674408	910	985	985	1010	1466
9.982966587258197	9.982966587258197	0	0	2	30	0.007458914215262083	0.0679282951168716	1003.1663685035892	1078.1663685035892	1078.1663685035892	1103.1663685035892	0.1568627506494522	0.09401709586381912	0.1666666716337204	0.125	0.3333333432674408	919	994	994	1019	1466
9.999932499511509	9.999932104771808	0	0	2	30	0.00748972151065932	0.07847818112242277	1046.3681516963213	1121.3681516963213	1121.3681516963213	1146.3681516963213	0.1764705926179886	0.1111111119389534	0.1944444477558136	0.1354166716337204	0.3333333432674408	919	994	994	1019	1466
10.022081344009727	10.022081344009724	0	0	2	30	0.0075	0.08707215928006917	1081.5604922518833	1156.5604922518833	1156.5604922518833	1181.5604922518833	0.19607843458652496	0.11965811997652054	0.2083333283662796	0.15625	0.3333333432674408	919	994	994	1019	1466
10.035367098051367	10.035366703311666	0	0	2	30	0.007489721510659287	0.10284952848666795	1146.1688191529051	1221.1688191529051	1221.1688191529051	1246.1688191529051	0.23529411852359772	0.1367521435022354	0.2361111044883728	0.1666666716337204	0.3333333432674408	927	1002	1002	1027	1466
10.049936545593422	10.049936150853721	0	0	2	30	0.007458914215262016	0.11524403671285621	1196.9243303391463	1271.9243303391463	1271.9243303391463	1296.9243303391463	0.2549019753932953	0.1538461595773697	0.2638888955116272	0.1979166716337204	0.3333333432674408	907	982	982	1007	1466
10.066924563269865	10.066924168530164	0	0	2	30	0.007407662554463482	0.13297452798320186	1269.5306920912117	1344.5306920912117	1344.5306920912117	1369.5306920912117	0.29411765933036804	0.17094017565250397	0.2916666567325592	0.2291666716337204	0.5	907	982	982	1007	1466
10.08872051047738	10.08872011573768	0	0	2	30	0.007336107005503474	0.15604444441420062	1364.0019998761516	1439.0019998761516	1439.0019998761516	1464.0019998761516	0.3137255012989044	0.20512820780277252	0.3611111044883728	0.2916666567325592	0.3333333432674408	907	982	982	1007	1466
10.102082054541185	10.102081659801485	0	0	2	30	0.007244443697167927	0.17343305272084697	1435.2083508918683	1510.2083508918683	1510.2083508918683	1535.2083508918683	0.3333333432674408	0.23076923191547394	0.3888888955116272	0.3333333432674408	0.5	907	982	982	1007	1466
10.116900582833164	10.116900188093464	0	0	2	30	0.00713292387221355	0.18923022323805427	1499.8977641598321	1574.8977641598321	1574.8977641598321	1599.8977641598321	0.3529411852359772	0.25641027092933655	0.4166666567325592	0.3541666567325592	0.5	907	982	982	1007	1466
10.132865435210388	10.132865040470687	0	0	2	30	0.007001853198728894	0.20513590093253664	1565.0315143187377	1640.0315143187377	1640.0315143187377	1665.0315143187377	0.37254902720451355	0.28205129504203796	0.4305555522441864	0.3854166567325592	0.5	916	991	991	1016	1466
10.155445730199364	10.155445335459664	0	0	2	30	0.00685159093231937	0.22500314679928124	1646.3878861430567	1721.3878861430567	1721.3878861430567	1746.3878861430567	0.4117647111415863	0.3076923191547394	0.4444444477558136	0.40625	0.5	907	982	982	1007	1466
10.168647799424864	10.168647404685164	0	0	2	30	0.006682548931412607	0.2486347465396479	1743.1592870798581	1818.1592870798581	1818.1592870798581	1843.1592870798581	0.45098039507865906	0.34188035130500793	0.4722222089767456	0.4270833432674408	0.5	898	973	973	998	1466
10.182929876466211	10.18292948172651	0	0	2	30	0.00649519052838312	0.2655169852077961	1812.292054425925	1887.292054425925	1887.292054425925	1912.292054425925	0.47058823704719543	0.36752137541770935	0.5	0.4479166567325592	0.5	890	965	965	990	1466
10.199882367569767	10.199881972830067	0	0	2	30	0.006290029259590495	0.27992337103933096	1871.2862044060603	1946.2862044060603	1946.2862044060603	1971.2862044060603	0.47058823704719543	0.4017094075679779	0.5277777910232544	0.46875	0.5	870	945	945	970	1466
10.22206437020268	10.22206397546298	0	0	2	30	0.006067627457811904	0.32127188461729217	2040.6083675078114	2115.6083675078116	2115.6083675078116	2140.6083675078116	0.529411792755127	0.470085471868515	0.5833333134651184	0.4895833432674408	0.5	861	936	936	961	1466
10.23534025575185	10.23534025575185	0	0	2	30	0.005828594710927064	0.3391668589406267	2113.8882873618663	2188.8882873618663	2188.8882873618663	2213.8882873618663	0.5490196347236633	0.49572649598121643	0.6111111044883728	0.5104166865348816	0.5	861	936	936	961	1466
10.249852466037584	10.249852071297884	0	0	2	30	0.005573586191080225	0.3560157138854265	2182.8843483608216	2257.8843483608216	2257.8843483608216	2282.8843483608216	0.5686274766921997	0.5299145579338074	0.625	0.5208333134651184	0.5	872	947	947	972	1466
10.26695851088396	10.26695851088396	0	0	2	30	0.0053033008588988595	0.3754099840298295	2262.303884602152	2337.303884602152	2337.303884602152	2362.303884602152	0.6078431606292725	0.5470085740089417	0.6527777910232544	0.53125	0.5	872	947	947	972	1466
10.28869406291756	10.28869366817786	0	0	2	30	0.005018479547691176	0.3920390384996102	2330.3998626559037	2405.3998626559037	2405.3998626559037	2430.3998626559037	0.6274510025978088	0.5982906222343445	0.6805555820465088	0.5625	0.5	863	938	938	963	1466
10.301504945101577	10.301504550361877	0	0	2	30	0.0047199029328735065	0.40213853493332863	2371.7573005519807	2446.7573005519807	2446.7573005519807	2471.7573005519807	0.6274510025978088	0.5982906222343445	0.6805555820465088	0.5625	0.5	843	918	918	943	1466
10.316839398179855	10.316839398179855	0	0	2	30	0.00440838939219326	0.4190207635638892	2440.8900267941262	2515.8900267941262	2515.8900267941262	2540.8900267941262	0.6470588445663452	0.6239316463470459	0.6944444179534912	0.5833333134651184	0.5	835	910	910	935	1466
10.332952672683817	10.332952672683813	0	0	2	30	0.004084792762612402	0.4360476869882808	2510.6152782170097	2585.6152782170097	2585.6152782170097	2610.6152782170097	0.6666666865348816	0.6495726704597473	0.7083333134651184	0.6041666865348816	0.5	846	921	921	946	1466
10.354921515879393	10.35492151587939	0	0	2	30	0.003749999999999688	0.4624281283468008	2618.6431855801493	2693.6431855801493	2693.6431855801493	2718.6431855801493	0.7058823704719543	0.6837607026100159	0.7361111044883728	0.625	0.5	846	921	921	946	1466
10.368191875072782	10.36819108559338	0	0	2	30	0.003404928748046278	0.4624281283468008	2618.6431855801493	2693.6431855801493	2693.6431855801493	2718.6431855801493	0.7058823704719543	0.6837607026100159	0.7361111044883728	0.625	0.5	857	932	932	957	1466
10.382993824297412	10.382993429557711	0	0	2	30	0.0030505248230681685	0.4847186915576458	2709.9230419285595	2784.9230419285595	2784.9230419285595	2809.9230419285595	0.7450980544090271	0.7094017267227173	0.75	0.6458333134651184	0.5	857	932	932	957	1466
10.399891446582838	10.399891051843138	0	0	2	30	0.00268775962158941	0.5014760594435588	2778.544463421373	2853.544463421373	2853.544463421373	2878.544463421373	0.7450980544090271	0.7435897588729858	0.7638888955116272	0.6770833134651184	0.5	858	933	933	958	1466
10.421542524320902	10.421542129581201	0	0	2	30	0.0023176274578117547	0.5150279756635427	2834.0395603422076	2909.0395603422076	2909.0395603422076	2934.0395603422076	0.7647058963775635	0.7606837749481201	0.7777777910232544	0.6875	0.5	858	933	933	958	1466
10.434909200000789	10.434909200000789	0	0	2	30	0.0019411428382685471	0.5307138541506395	2898.273232746869	2973.273232746869	2973.273232746869	2998.273232746869	0.7843137383460999	0.7777777910232544	0.7916666865348816	0.7083333134651184	0.6666666865348816	889	964	964	989	1466
10.449932992936134	10.449932992936134	0	0	2	30	0.0015593376811328297	0.5370489940978587	2924.2156308307312	2999.2156308307312	2999.2156308307312	3024.2156308307312	0.7843137383460999	0.7948718070983887	0.7916666865348816	0.71875	0.5	932	1007	1007	1032	1466
10.466861404918063	10.466861010178363	0	0	2	30	0.0011732584878013604	0.5486811725077807	2971.849401419362	3046.849401419362	3046.849401419362	3071.849401419362	0.8039215803146362	0.8034188151359558	0.8055555820465088	0.7291666865348816	0.5	932	1007	1007	1032	1466
10.488263007166498	10.488262612426798	0	0	2	30	0.0007839634745070253	0.5599154829978943	3017.853902876377	3092.853902876377	3092.853902876377	3117.853902876377	0.8235294222831726	0.811965823173523	0.8055555820465088	0.75	0.5	1003	1078	1078	1103	1466
10.501500602964889	10.501499813485491	0	0	2	30	0.00039251967182169927	0.5710638696672738	3063.5065462874863	3138.5065462874863	3138.5065462874863	3163.5065462874863	0.8235294222831726	0.8376068472862244	0.8194444179534912	0.7604166865348816	0.5	1046	1121	1121	1146	1466
10.516877687930638	10.516877293190937	0	0	2	30	-3.8222442962243216e-16	0.5850831926800311	3120.915674024727	3195.915674024727	3195.915674024727	3220.915674024727	0.843137264251709	0.8461538553237915	0.8333333134651184	0.78125	0.6666666865348816	1081	1156	1156	1181	1466
10.53285477723852	10.532854382498819	0	0	2	30	-0.00039251967182246265	0.5921389316381127	3149.8089250580715	3224.8089250580715	3224.8089250580715	3249.8089250580715	0.843137264251709	0.8547008633613586	0.8472222089767456	0.7916666865348816	0.6666666865348816	1146	1221	1221	1246	1466
10.549829373765206	10.549828979025506	0	0	2	30	-0.0007839634745077855	0.6013839435591191	3187.6672488745926	3262.6672488745926	3262.6672488745926	3287.6672488745926	0.8627451062202454	0.8632478713989258	0.8472222089767456	0.8020833134651184	0.6666666865348816	1196	1271	1271	1296	1466
10.568609904413783	10.568609509674083	0	0	2	30	-0.0011732584878021155	0.605727007612586	3205.4520961735398	3280.4520961735398	3280.4520961735398	3305.4520961735398	0.8627451062202454	0.8717948794364929	0.8472222089767456	0.8125	0.6666666865348816	1269	1344	1344	1369	1500
10.582938560739585	10.582938165999884	0	0	2	30	-0.0015593376811335773	0.6129274226345673	3234.9377956885533	3309.9377956885533	3309.9377956885533	3334.9377956885533	0.8627451062202454	0.8803418874740601	0.8611111044883728	0.8229166865348816	0.6666666865348816	1364	1439	1439	1464	1466
10.599901315075307	10.599900525595906	0	0	2	30	-0.0019411428382692857	0.6222086034163281	3272.9442309898636	3347.9442309898636	3347.9442309898636	3372.9442309898636	0.8823529481887817	0.8888888955116272	0.8611111044883728	0.8333333134651184	0.6666666865348816	1435	1510	1510	1535	1500
10.621602919494812	10.621602524755112	0	0	2	30	-0.0023176274578124816	0.6316542774438858	3311.6242661327124	3386.6242661327124	3386.6242661327124	3411.6242661327124	0.8823529481887817	0.9059829115867615	0.875	0.84375	0.6666666865348816	1499	1574	1574	1599	1500
10.634862225976637	10.634863410195731	0	0	2	30	-0.002687759621590123	0.6388348881155252	3341.028866833076	3416.028866833076	3416.028866833076	3441.028866833076	0.9019607901573181	0.9059829115867615	0.875	0.8541666865348816	0.6666666865348816	1565	1640	1640	1665	1500
10.64998588805577	10.649985888055767	0	0	2	30	-0.0030505248230688667	0.6462523040913597	3371.403185254118	3446.403185254118	3446.403185254118	3471.403185254118	0.9019607901573181	0.9145299196243286	0.8888888955116272	0.8645833134651184	0.6666666865348816	1646	1721	1721	1746	1500
10.666836536317039	10.666836141577338	0	0	2	30	-0.003404928748046959	0.6483890561007515	3380.1531847325773	3455.1531847325773	3455.1531847325773	3480.1531847325773	0.9019607901573181	0.9230769276618958	0.8888888955116272	0.8645833134651184	0.6666666865348816	1743	1818	1818	1843	1500
10.688243270181562	10.688242875441862	0	0	2	30	-0.0037500000000003494	0.6507038753479719	3389.632369549945	3464.632369549945	3464.632369549945	3489.632369549945	0.9019607901573181	0.9230769276618958	0.8888888955116272	0.875	0.6666666865348816	1812	1887	1887	1912	1500
10.701547971728743	10.701547576989043	0	0	2	30	-0.004084792762613043	0.655605835840106	3409.705897765234	3484.705897765234	3484.705897765234	3509.705897765234	0.9215686321258545	0.9230769276618958	0.8888888955116272	0.875	0.6666666865348816	1871	1946	1946	1971	1500
10.716809397962749	10.716809003223048	0	0	2	30	-0.004408389392193879	0.6577425878494978	3418.4558972436935	3493.4558972436935	3493.4558972436935	3518.4558972436935	0.9215686321258545	0.9316239356994629	0.8888888955116272	0.875	0.6666666865348816	2040	2115	2115	2140	1500
10.732776224038464	10.732775829298763	0	0	2	30	-0.0047199029328741	0.6577425878494978	3418.4558972436935	3493.4558972436935	3493.4558972436935	3518.4558972436935	0.9215686321258545	0.9316239356994629	0.8888888955116272	0.875	0.6666666865348816	2113	2188	2188	2213	1500
10.749787136617435	10.749786347138038	0	0	2	30	-0.005018479547691743	0.6607807837426662	3430.8973094262183	3505.8973094262183	3505.8973094262183	3530.8973094262183	0.9215686321258545	0.9316239356994629	0.9027777910232544	0.875	0.6666666865348816	2182	2257	2257	2282	1500
10.768235691179346	10.768235296439645	0	0	2	30	-0.0053033008588994	0.6607807837426662	3430.8973094262183	3505.8973094262183	3505.8973094262183	3530.8973094262183	0.9215686321258545	0.9316239356994629	0.9027777910232544	0.875	0.6666666865348816	2262	2337	2337	2362	1500
10.782922771151632	10.782922376411932	0	0	2	30	-0.005573586191080736	0.6577425878494978	3418.4558972436935	3493.4558972436935	3493.4558972436935	3518.4558972436935	0.9215686321258545	0.9316239356994629	0.8888888955116272	0.875	0.6666666865348816	2330	2405	2405	2430	1500
10.799899736116512	10.799899736116512	0	0	2	30	-0.0058285947109275454	0.6528406273573637	3398.3823690284044	3473.3823690284044	3473.3823690284044	3498.3823690284044	0.9019607901573181	0.9316239356994629	0.8888888955116272	0.875	0.6666666865348816	2371	2446	2446	2471	1500
10.821609630069691	10.82160923532999	0	0	2	30	-0.006067627457812354	0.6528406273573637	3398.3823690284044	3473.3823690284044	3473.3823690284044	3498.3823690284044	0.9019607901573181	0.9316239356994629	0.8888888955116272	0.875	0.6666666865348816	2440	2515	2515	2540	1500
10.834851173265069	10.834850778525372	0	0	2	30	-0.006290029259590911	0.6483890561007515	3380.1531847325773	3455.1531847325773	3455.1531847325773	3480.1531847325773	0.9019607901573181	0.9230769276618958	0.8888888955116272	0.8645833134651184	0.6666666865348816	2510	2585	2585	2610	1500
10.849852071297885	10.849852071297882	0	0	2	30	-0.006495190528383502	0.6360696796327829	3329.705338096246	3404.705338096246	3404.705338096246	3429.705338096246	0.8823529481887817	0.9145299196243286	0.875	0.8541666865348816	0.6666666865348816	2618	2693	2693	2718	1500
10.866906799983422	10.866906405243721	0	0	2	30	-0.006682548931412953	0.6316542774438858	3311.6242661327124	3386.6242661327124	3386.6242661327124	3411.6242661327124	0.8823529481887817	0.9059829115867615	0.875	0.84375	0.6666666865348816	2618	2693	2693	2718	1500
10.888238533305177	10.888238138565477	0	0	2	30	-0.006851590932319682	0.6150641746439591	3243.6877951670126	3318.6877951670126	3318.6877951670126	3343.6877951670126	0.8627451062202454	0.8888888955116272	0.8611111044883728	0.8229166865348816	0.6666666865348816	2709	2784	2784	2809	1500
10.901557840221212	10.901557445481512	0	0	2	30	-0.007001853198729167	0.6128216935321689	3234.5048350142315	3309.5048350142315	3309.5048350142315	3334.5048350142315	0.8627451062202454	0.8888888955116272	0.8611111044883728	0.8125	0.6666666865348816	2778	2853	2853	2878	1500
10.916894266997986	10.916893477518585	0	0	2	30	-0.007132923872213786	0.6056574475779026	3205.1672478315113	3280.1672478315113	3280.1672478315113	3305.1672478315113	0.8627451062202454	0.8803418874740601	0.8472222089767456	0.8020833134651184	0.5	2834	2909	2909	2934	1500
10.932942804191345	10.932942409451645	0	0	2	30	-0.007244443697168125	0.5969713320955634	3169.597604931332	3244.597604931332	3244.597604931332	3269.597604931332	0.8627451062202454	0.8632478713989258	0.8472222089767456	0.78125	0.6666666865348816	2898	2973	2973	2998	1533
10.954938489686437	10.954938094946737	0	0	2	30	-0.007336107005503633	0.5850498017130628	3120.778938014992	3195.778938014992	3195.778938014992	3220.778938014992	0.843137264251709	0.8547008633613586	0.8333333134651184	0.7708333134651184	0.6666666865348816	2924	2999	2999	3024	1500
10.968146085267723	10.968145690528022	0	0	2	30	-0.007407662554463602	0.5738346343515097	3074.8528276694324	3149.8528276694324	3149.8528276694324	3174.8528276694324	0.843137264251709	0.8461538553237915	0.8194444179534912	0.7395833134651184	0.5	2971	3046	3046	3071	1500
10.982942113396874	10.982941718657173	0	0	2	30	-0.007458914215262096	0.5466612735418259	2963.577915153777	3038.577915153777	3038.577915153777	3063.577915153777	0.8039215803146362	0.8205128312110901	0.8055555820465088	0.6979166865348816	0.5	3017	3092	3092	3117	1500
10.999886709706452	10.999886314966751	0	0	2	30	-0.007489721510659327	0.5182383363307626	2847.1859872744726	2922.1859872744726	2922.1859872744726	2947.1859872744726	0.7843137383460999	0.7863247990608215	0.7777777910232544	0.6458333134651184	0.5	3063	3138	3138	3163	1500
11.021595814180234	11.021595419440533	0	0	2	30	-0.0075	0.47859811782836914	2684.8592925071716	2759.8592925071716	2759.8592925071716	2784.8592925071716	0.7254902124404907	0.7435897588729858	0.75	0.59375	0.5	3120	3195	3195	3220	1533
11.034869331291215	11.034869331291212	0	0	2	30	-0.00748972151065928	0.4242976815267294	2462.499005851957	2537.499005851957	2537.499005851957	2562.499005851957	0.7058823704719543	0.6581196784973145	0.6805555820465088	0.4895833432674408	0.5	3149	3224	3224	3249	1533
11.049799965657648	11.049799176178247	0	0	2	30	-0.007458914215262003	0.39695703622850553	2350.53906335573	2425.53906335573	2425.53906335573	2450.53906335573	0.686274528503418	0.6153846383094788	0.6388888955116272	0.4479166567325592	0.5	3187	3262	3262	3287	1533
11.066921800091976	11.066922194831672	0	0	2	30	-0.007407662554463461	0.3704844517633319	2242.133829970844	2317.133829970844	2317.133829970844	2342.133829970844	0.6666666865348816	0.5726495981216431	0.5972222089767456	0.40625	0.5	3205	3280	3280	3305	1533
11.088225506895117	11.088225112155417	0	0	2	30	-0.007336107005503446	0.3391071255491287	2113.643679123682	2188.643679123682	2188.643679123682	2213.643679123682	0.6274510025978088	0.5213675498962402	0.5694444179534912	0.3645833432674408	0.5	3234	3309	3309	3334	1533
11.101537313756875	11.101536919017175	0	0	2	30	-0.007244443697167893	0.30995246605878624	1994.2553485107296	2069.2553485107296	2069.2553485107296	2094.2553485107296	0.6078431606292725	0.4615384638309479	0.5277777910232544	0.3229166567325592	0.5	3272	3347	3347	3372	1533
11.116949530555814	11.116949135816114	0	0	2	30	-0.007132923872213509	0.2739986996166408	1847.024674930144	1922.024674930144	1922.024674930144	1947.024674930144	0.5490196347236633	0.41025641560554504	0.4861111044883728	0.28125	0.5	3311	3386	3386	3411	1533
11.13282596124051	11.132825961240506	0	0	2	30	-0.0070018531987288465	0.2541478220373392	1765.735331242904	1840.735331242904	1840.735331242904	1865.735331242904	0.529411792755127	0.3760683834552765	0.4444444477558136	0.25	0.5	3341	3416	3416	3441	1533
11.154953489794991	11.15495309505529	0	0	2	30	-0.0068515909323193175	0.2239053170196712	1641.8922731955536	1716.8922731955536	1716.8922731955536	1741.8922731955536	0.5098039507865906	0.3076923191547394	0.375	0.2083333283662796	0.3333333432674408	3371	3446	3446	3471	1533
11.168170953868746	11.168170559129045	0	0	2	30	-0.006682548931412546	0.2239053170196712	1641.8922731955536	1716.8922731955536	1716.8922731955536	1741.8922731955536	0.5098039507865906	0.3076923191547394	0.375	0.2083333283662796	0.3333333432674408	3380	3455	3455	3480	1533
11.1828375073767	11.182837112637	0	0	2	30	-0.006495190528383055	0.2072011325508356	1573.4886377956718	1648.4886377956718	1648.4886377956718	1673.4886377956718	0.4901960790157318	0.2735042870044708	0.3472222089767456	0.1875	0.5	3389	3464	3464	3489	1533
11.199851972612962	11.199851577873261	0	0	2	30	-0.006290029259590423	0.18610135730597432	1487.0850581679647	1562.0850581679647	1562.0850581679647	1587.0850581679647	0.45098039507865906	0.23931623995304108	0.3055555522441864	0.1770833283662796	0.3333333432674408	3409	3484	3484	3509	1533
11.221667262065711	11.221667262065711	0	0	2	30	-0.0060676274578118266	0.1459888133082401	1322.8241904972433	1397.8241904972433	1397.8241904972433	1422.8241904972433	0.3529411852359772	0.19658119976520538	0.2361111044883728	0.1458333283662796	0.3333333432674408	3418	3493	3493	3518	1533
11.234839331074106	11.234838936334405	0	0	2	30	-0.005828594710926981	0.13035612272667801	1258.8083225657465	1333.8083225657465	1333.8083225657465	1358.8083225657465	0.3137255012989044	0.1794871836900711	0.2083333283662796	0.1354166716337204	0.3333333432674408	3418	3493	3493	3518	1533
11.24991483490999	11.249918782306978	0	0	2	30	-0.005573586191080136	0.12680878024548292	1244.2819551052526	1319.2819551052526	1319.2819551052526	1344.2819551052526	0.3137255012989044	0.17094017565250397	0.1805555522441864	0.125	0.3333333432674408	3430	3505	3505	3530	1533
11.266809299277824	11.266808904538124	0	0	2	30	-0.005303300858898766	0.1089308300503978	1171.071749056379	1246.071749056379	1246.071749056379	1271.071749056379	0.27450981736183167	0.14529915153980255	0.1527777761220932	0.1041666641831398	0.3333333432674408	3430	3505	3505	3530	1533
11.288251559715235	11.288251559715235	0	0	2	30	-0.005018479547691077	0.0938045009970665	1109.1294315829873	1184.1294315829873	1184.1294315829873	1209.1294315829873	0.23529411852359772	0.12820513546466827	0.125	0.09375	0.3333333432674408	3418	3493	3493	3518	1533
11.301463892172904	11.301463102693507	0	0	2	30	-0.004719902932873403	0.0766860976797977	1039.0295699987716	1114.0295699987716	1114.0295699987716	1139.0295699987716	0.19607843458652496	0.10256410390138626	0.0972222238779068	0.0833333358168602	0.3333333432674408	3398	3473	3473	3498	1533
11.31689268803919	11.316892293299489	0	0	2	30	-0.004408389392193153	0.06935803333504333	1009.0211465070024	1084.0211465070024	1084.0211465070024	1109.0211465070024	0.1764705926179886	0.09401709586381912	0.0833333358168602	0.0833333358168602	0.3333333432674408	3398	3473	3473	3498	1533
11.33296372539538	11.33296333065568	0	0	2	30	-0.004084792762612291	0.056693980581325444	957.1618504805277	1032.1618504805276	1032.1618504805276	1057.1618504805276	0.13725490868091583	0.08547008782625198	0.0555555559694767	0.0729166641831398	0.3333333432674408	3380	3455	3455	3480	1533
11.355356519027442	11.355356124287741	0	0	2	30	-0.0037499999999995736	0.049293576448690146	926.8571955573861	1001.8571955573861	1001.8571955573861	1026.8571955573861	0.11764705926179886	0.07692307978868484	0.0416666679084301	0.0625	0.3333333432674408	3329	3404	3404	3429	1533
11.368190296113987	11.368190296113983	0	0	2	30	-0.00340492874804616	0.0419655120699813	896.8487719265734	971.8487719265734	971.8487719265734	996.8487719265734	0.09803921729326248	0.0683760717511177	0.02777777798473835	0.0520833320915699	0.1666666716337204	3311	3386	3386	3411	1533
11.382885665619948	11.382885665619948	0	0	2	30	-0.0030505248230680475	0.03982875912926694	888.0987686343481	963.0987686343481	963.0987686343481	988.0987686343481	0.09803921729326248	0.05982905998826027	0.02777777798473835	0.0520833320915699	0.3333333432674408	3243	3318	3318	3343	1533
11.39998736832964	11.399987368329636	0	0	2	30	-0.002687759621589286	0.03982875912926694	888.0987686343481	963.0987686343481	963.0987686343481	988.0987686343481	0.09803921729326248	0.05982905998826027	0.02777777798473835	0.0520833320915699	0.3333333432674408	3234	3309	3309	3334	1533
11.421996080234791	11.42199568549509	0	0	2	30	-0.0023176274578116285	0.034709784759562115	867.1365685904068	942.1365685904068	942.1365685904068	967.1365685904068	0.0784313753247261	0.05982905998826027	0.013888888992369175	0.0416666679084301	0.3333333432674408	3205	3280	3280	3305	1500
11.434844067950493	11.43484406795049	0	0	2	30	-0.0019411428382684192	0.034709784759562115	867.1365685904068	942.1365685904068	942.1365685904068	967.1365685904068	0.0784313753247261	0.05982905998826027	0.013888888992369175	0.0416666679084301	0.3333333432674408	3169	3244	3244	3269	1533
11.449767597002346	11.449766807522948	0	0	2	30	-0.0015593376811327004	0.03681036871421384	875.7384598847057	950.7384598847057	950.7384598847057	975.7384598847057	0.0784313753247261	0.0683760717511177	0.013888888992369175	0.03125	0.1666666716337204	3120	3195	3195	3220	1533
11.466880352423605	11.466879957683904	0	0	2	30	-0.0011732584878012297	0.03883861377835274	884.0441234223545	959.0441234223545	959.0441234223545	984.0441234223545	0.0784313753247261	0.07692307978868484	0.0	0.03125	0.1666666716337204	3074	3149	3149	3174	1500
11.488689326041175	11.488688931301475	0	0	2	30	-0.0007839634745068937	0.03883861377835274	884.0441234223545	959.0441234223545	959.0441234223545	984.0441234223545	0.0784313753247261	0.07692307978868484	0.0	0.02083333395421505	0.3333333432674408	2963	3038	3038	3063	1500
11.501511655676456	11.501511260936756	0	0	2	30	-0.0003925196718215671	0.036145742329945614	873.0168148411273	948.0168148411273	948.0168148411273	973.0168148411273	0.05882352963089943	0.08547008782625198	0.013888888992369175	0.02083333395421505	0.1666666716337204	2847	2922	2922	2947	1500
11.516834266563773	11.516833871824073	0	0	2	30	5.145327074780904e-16	0.0382824943393374	881.7668143195866	956.7668143195866	956.7668143195866	981.7668143195866	0.05882352963089943	0.09401709586381912	0.013888888992369175	0.02083333395421505	0.1666666716337204	2684	2759	2759	2784	1500
11.532975962326045	11.532975962326041	0	0	2	30	0.00039251967182259476	0.0382824943393374	881.7668143195866	956.7668143195866	956.7668143195866	981.7668143195866	0.05882352963089943	0.09401709586381912	0.013888888992369175	0.02083333395421505	0.3333333432674408	2462	2537	2537	2562	1500
11.55537586127268	11.555376256012377	0	0	2	30	0.0007839634745079172	0.04255599835812097	899.2668132765053	974.2668132765053	974.2668132765053	999.2668132765053	0.05882352963089943	0.1111111119389534	0.02777777798473835	0.010416666977107525	0.1666666716337204	2350	2425	2425	2450	1500
11.568150032664711	11.56814963792501	0	0	2	30	0.0011732584878022462	0.04255599835812097	899.2668132765053	974.2668132765053	974.2668132765053	999.2668132765053	0.05882352963089943	0.1111111119389534	0.02777777798473835	0.010416666977107525	0.1666666716337204	2242	2317	2317	2342	1500
11.582935008082295	11.582934613342594	0	0	2	30	0.001559337681133707	0.037654037865986874	879.1932850612162	954.1932850612162	954.1932850612162	979.1932850612162	0.03921568766236305	0.1111111119389534	0.02777777798473835	0.010416666977107525	0.1666666716337204	2113	2188	2188	2213	1500
11.599818814478262	11.599818814478262	0	0	2	30	0.0019411428382694134	0.03979078987537866	887.9432845396756	962.9432845396756	962.9432845396756	987.9432845396756	0.03921568766236305	0.11965811997652054	0.02777777798473835	0.010416666977107525	0.1666666716337204	1994	2069	2069	2094	1500
11.616775647718505	11.616775252978805	0	0	2	30	0.0023176274578126073	0.04192754374741559	896.6932916456668	971.6932916456668	971.6932916456668	996.6932916456668	0.03921568766236305	0.12820513546466827	0.02777777798473835	0.010416666977107525	0.1666666716337204	1847	1922	1922	1947	1500
11.635385256077512	11.635384861337812	0	0	2	30	0.0026877596215902464	0.04406429575680738	905.4432911241262	980.4432911241262	980.4432911241262	1005.4432911241262	0.03921568766236305	0.1367521435022354	0.02777777798473835	0.010416666977107525	0.1666666716337204	1765	1840	1840	1865	1500
11.64993733507282	11.64993694033312	0	0	2	30	0.0030505248230689877	0.043991957791149616	905.1470671547577	980.1470671547577	980.1470671547577	1005.1470671547577	0.03921568766236305	0.1367521435022354	0.02777777798473835	0.0	0.1666666716337204	1641	1716	1716	1741	1466
11.666892194614565	11.666892194614565	0	0	2	30	0.0034049287480470767	0.0461287098005414	913.897066633217	988.897066633217	988.897066633217	1013.897066633217	0.03921568766236305	0.14529915153980255	0.0416666679084301	0.0	0.1666666716337204	1641	1716	1716	1741	1466
11.688692089219067	11.688691694479367	0	0	2	30	0.0037500000000004643	0.0461287098005414	913.897066633217	988.897066633217	988.897066633217	1013.897066633217	0.03921568766236305	0.14529915153980255	0.02777777798473835	0.0	0.1666666716337204	1573	1648	1648	1673	1500
11.701576787726754	11.701576392987054	0	0	2	30	0.004084792762613155	0.0461287098005414	913.897066633217	988.897066633217	988.897066633217	1013.897066633217	0.03921568766236305	0.14529915153980255	0.02777777798473835	0.0	0.1666666716337204	1487	1562	1562	1587	1466
11.716855977247203	11.716855582507502	0	0	2	30	0.004408389392193986	0.0461287098005414	913.897066633217	988.897066633217	988.897066633217	1013.897066633217	0.03921568766236305	0.14529915153980255	0.02777777798473835	0.0	0.1666666716337204	1322	1397	1397	1422	1466
11.73289069855111	11.73289030381141	0	0	2	30	0.004719902932874203	0.0461287098005414	913.897066633217	988.897066633217	988.897066633217	1013.897066633217	0.03921568766236305	0.14529915153980255	0.02777777798473835	0.0	0.1666666716337204	1258	1333	1333	1358	1466
11.755398756175211	11.75539836143551	0	0	2	30	0.005018479547691842	0.04122674884274602	893.823536511045	968.823536511045	968.823536511045	993.823536511045	0.019607843831181526	0.14529915153980255	0.02777777798473835	0.0	0.1666666716337204	1244	1319	1319	1344	1466
11.768142532610433	11.768142532610433	0	0	2	30	0.005303300858899494	0.04122674884274602	893.823536511045	968.823536511045	968.823536511045	993.823536511045	0.019607843831181526	0.14529915153980255	0.02777777798473835	0.0	0.1666666716337204	1171	1246	1246	1271	1466
11.78291053422097	11.782909744741573	0	0	2	30	0.005573586191080825	0.039089996833354235	885.0735370325856	960.0735370325856	960.0735370325856	985.0735370325856	0.019607843831181526	0.1367521435022354	0.02777777798473835	0.0	0.1666666716337204	1109	1184	1184	1209	1466
11.799968420824097	11.799968420824097	0	0	2	30	0.005828594710927629	0.03695324482396245	876.3235375541262	951.3235375541262	951.3235375541262	976.3235375541262	0.019607843831181526	0.12820513546466827	0.02777777798473835	0.0	0.1666666716337204	1039	1114	1114	1139	1466
11.82206673864087	11.82206673864087	0	0	2	30	0.006067627457812431	0.03695324482396245	876.3235375541262	951.3235375541262	951.3235375541262	976.3235375541262	0.019607843831181526	0.12820513546466827	0.013888888992369175	0.0	0.1666666716337204	1009	1084	1084	1109	1466
11.834866568113323	11.834866173373623	0	0	2	30	0.006290029259590983	0.03695324482396245	876.3235375541262	951.3235375541262	951.3235375541262	976.3235375541262	0.019607843831181526	0.12820513546466827	0.013888888992369175	0.0	0.1666666716337204	957	1032	1032	1057	1466
11.849891545267763	11.849892334747157	0	0	2	30	0.006495190528383569	0.0397184519097209	887.6470605703071	962.6470605703071	962.6470605703071	987.6470605703071	0.03921568766236305	0.11965811997652054	0.013888888992369175	0.0	0.1666666716337204	926	1001	1001	1026	1466
11.866908378942217	11.866907984202516	0	0	2	30	0.006682548931413013	0.034816490951925516	867.573530448135	942.573530448135	942.573530448135	967.573530448135	0.019607843831181526	0.11965811997652054	0.013888888992369175	0.0	0.1666666716337204	896	971	971	996	1433
11.888753273872378	11.888753273872375	0	0	2	30	0.006851590932319736	0.034816490951925516	867.573530448135	942.573530448135	942.573530448135	967.573530448135	0.019607843831181526	0.11965811997652054	0.013888888992369175	0.0	0.1666666716337204	888	963	963	988	1466
11.901489550253324	11.901488760773926	0	0	2	30	0.007001853198729215	0.034816490951925516	867.573530448135	942.573530448135	942.573530448135	967.573530448135	0.019607843831181526	0.11965811997652054	0.013888888992369175	0.0	0.1666666716337204	888	963	963	988	1466
11.916906898668348	11.916906503928647	0	0	2	30	0.0071329238722138266	0.034816490951925516	867.573530448135	942.573530448135	942.573530448135	967.573530448135	0.019607843831181526	0.11965811997652054	0.013888888992369175	0.0	0.1666666716337204	867	942	942	967	1466
11.932917540850625	11.932917540850625	0	0	2	30	0.00724444369716816	0.034816490951925516	867.573530448135	942.573530448135	942.573530448135	967.573530448135	0.019607843831181526	0.11965811997652054	0.013888888992369175	0.0	0.1666666716337204	867	942	942	967	1466
11.955326124070634	11.955325729330934	0	0	2	30	0.007336107005503661	0.03267973894253373	858.8235309696756	933.8235309696756	933.8235309696756	958.8235309696756	0.019607843831181526	0.1111111119389534	0.013888888992369175	0.0	0.1666666716337204	875	950	950	975	1433
11.968135032556159	11.968134637816458	0	0	2	30	0.007407662554463622	0.03267973894253373	858.8235309696756	933.8235309696756	933.8235309696756	958.8235309696756	0.019607843831181526	0.1111111119389534	0.0	0.010416666977107525	0.1666666716337204	884	959	959	984	1433
11.98287540238778	11.98287540238778	0	0	2	30	0.00745891421526211	0.028406234923750162	841.3235320127569	916.3235320127569	916.3235320127569	941.3235320127569	0.019607843831181526	0.09401709586381912	0.0	0.010416666977107525	0.1666666716337204	884	959	959	984	1466
11.999927367895427	11.999926973155727	0	0	2	30	0.007489721510659335	0.021995978895574808	815.0735335773788	890.0735335773788	890.0735335773788	915.0735335773788	0.019607843831181526	0.0683760717511177	0.0	0.010416666977107525	0.1666666716337204	873	948	948	973	1433
12.021985422262926	12.021985422262922	0	0	2	30	0.0075	0.013448969926685095	780.0735318497755	855.0735318497755	855.0735318497755	880.0735318497755	0.019607843831181526	0.03418803587555885	0.0	0.03125	0.3333333432674408	881	956	956	981	1433
12.034866173373622	12.034865383894225	0	0	2	30	0.007489721510659273	0.016214178409427404	791.3970605866052	866.3970605866052	866.3970605866052	891.3970605866052	0.03921568766236305	0.025641025975346565	0.0	0.03125	0.3333333432674408	881	956	956	981	1466
12.049962598413543	12.04996259841354	0	0	2	30	0.0074589142152619884	0.02325289137661457	820.2205901872367	895.2205901872367	895.2205901872367	920.2205901872367	0.05882352963089943	0.03418803587555885	0.0	0.0416666679084301	0.3333333432674408	899	974	974	999	1433
12.06690127362764	12.066902063107033	0	0	2	30	0.00740766255446344	0.030291604809463024	849.0441216947511	924.0441216947511	924.0441216947511	949.0441216947511	0.0784313753247261	0.04273504391312599	0.0	0.0416666679084301	0.3333333432674408	899	974	974	999	1433
12.088698010314548	12.088698010314548	0	0	2	30	0.0073361070055034195	0.03541057919210289	870.0063217916613	945.0063217916613	945.0063217916613	970.0063217916613	0.09803921729326248	0.05128205195069313	0.0416666679084301	0.0729166641831398	0.3333333432674408	879	954	954	979	1433
12.101521524168927	12.101521524168923	0	0	2	30	0.007244443697167859	0.038089865918866254	880.9780009377573	955.9780009377573	955.9780009377573	980.9780009377573	0.09803921729326248	0.05128205195069313	0.0416666679084301	0.0729166641831398	0.3333333432674408	887	962	962	987	1433
12.116932556748768	12.116932162009068	0	0	2	30	0.007132923872213468	0.045815789183877687	912.6156567079792	987.6156567079792	987.6156567079792	1012.6156567079792	0.11764705926179886	0.05982905998826027	0.0694444477558136	0.0833333358168602	0.3333333432674408	896	971	971	996	1433
12.132897409125988	12.132897409125984	0	0	2	30	0.007001853198728799	0.05430126357909844	947.3636743564081	1022.3636743564081	1022.3636743564081	1047.3636743564082	0.13725490868091583	0.0683760717511177	0.1111111119389534	0.1041666641831398	0.3333333432674408	905	980	980	1005	1433
12.15538928242244	12.155389282422437	0	0	2	30	0.006851590932319263	0.07326428360667908	1025.0172413693508	1100.0172413693508	1100.0172413693508	1125.0172413693508	0.1764705926179886	0.09401709586381912	0.1666666716337204	0.1354166716337204	0.5	905	980	980	1005	1433
12.168163848554169	12.168163453814469	0	0	2	30	0.006682548931412486	0.07326428360667908	1025.0172413693508	1100.0172413693508	1100.0172413693508	1125.0172413693508	0.1764705926179886	0.09401709586381912	0.1666666716337204	0.1354166716337204	0.5	913	988	988	1013	1433
12.182929481726514	12.182928692247113	0	0	2	30	0.006495190528382989	0.08665171536375527	1079.8387744145778	1154.8387744145778	1154.8387744145778	1179.8387744145778	0.21568627655506134	0.10256410390138626	0.1944444477558136	0.1458333283662796	0.5	913	988	988	1013	1433
12.199898946637113	12.199898946637113	0	0	2	30	0.00629002925959035	0.10814656969159842	1167.8602028870955	1242.8602028870955	1242.8602028870955	1267.8602028870955	0.2549019753932953	0.12820513546466827	0.2638888955116272	0.1875	0.5	913	988	988	1013	1433
12.222092396721294	12.222092001981594	0	0	2	30	0.0060676274578117485	0.12086659352536555	1219.948700486372	1294.948700486372	1294.948700486372	1319.948700486372	0.27450981736183167	0.14529915153980255	0.3055555522441864	0.2083333283662796	0.6666666865348816	913	988	988	1013	1433
12.23482906784194	12.234829067841936	0	0	2	30	0.0058285947109268975	0.13322492994161117	1270.5560881108977	1345.5560881108977	1345.5560881108977	1370.5560881108977	0.29411765933036804	0.16239316761493683	0.3333333432674408	0.2291666716337204	0.6666666865348816	913	988	988	1013	1433
12.24992430866276	12.249923913923059	0	0	2	30	0.005573586191080047	0.14587261527776718	1322.3483595624566	1397.3483595624566	1397.3483595624566	1422.3483595624566	0.3137255012989044	0.1794871836900711	0.3611111044883728	0.25	0.6666666865348816	893	968	968	993	1433
12.266944694994503	12.266944694994503	0	0	2	30	0.005303300858898672	0.16584836819243653	1404.1490677480276	1479.1490677480276	1479.1490677480276	1504.1490677480276	0.3529411852359772	0.20512820780277252	0.3888888955116272	0.2708333432674408	0.6666666865348816	893	968	968	993	1433
12.288680247028104	12.288679852288404	0	0	2	30	0.005018479547690979	0.1839767159480188	1478.3846518071368	1553.3846518071368	1553.3846518071368	1578.3846518071368	0.4117647111415863	0.24786324799060822	0.4444444477558136	0.3229166567325592	0.6666666865348816	885	960	960	985	1433
12.301459550036217	12.301459155296516	0	0	2	30	0.004719902932873301	0.21280585346674474	1596.4399699463197	1671.4399699463197	1671.4399699463197	1696.4399699463197	0.4117647111415863	0.28205129504203796	0.4722222089767456	0.3333333432674408	0.6666666865348816	876	951	951	976	1433
12.316889135381903	12.316888345902502	0	0	2	30	0.004408389392193047	0.2339390106499195	1682.9802486114204	1757.9802486114204	1757.9802486114204	1782.9802486114204	0.45098039507865906	0.3076923191547394	0.5	0.3541666567325592	0.6666666865348816	876	951	951	976	1433
12.332840961349063	12.332840566609363	0	0	2	30	0.004084792762612181	0.25259631499648094	1759.3819099105895	1834.3819099105895	1834.3819099105895	1859.3819099105895	0.47058823704719543	0.34188035130500793	0.5277777910232544	0.375	0.6666666865348816	876	951	951	976	1433
12.355339545220392	12.355339150480692	0	0	2	30	0.0037499999999994586	0.27016854948467683	1831.3402101397517	1906.3402101397517	1906.3402101397517	1931.3402101397517	0.4901960790157318	0.3760683834552765	0.5416666865348816	0.3958333432674408	0.6666666865348816	887	962	962	987	1433
12.368139374692845	12.368138979953144	0	0	2	30	0.003404928748046042	0.29209742553670104	1921.1389575727908	1996.1389575727908	1996.1389575727908	2021.1389575727908	0.529411792755127	0.4017094075679779	0.5694444179534912	0.4166666567325592	0.6666666865348816	867	942	942	967	1433
12.382920797453139	12.382920402713438	0	0	2	30	0.0030505248230679265	0.31127746253170896	1999.6812090673482	2074.6812090673484	2074.6812090673484	2099.6812090673484	0.5686274766921997	0.4273504316806793	0.5833333134651184	0.4270833432674408	0.6666666865348816	867	942	942	967	1433
12.39998381567235	12.39998342093265	0	0	2	30	0.0026877596215891626	0.3320489311590791	2084.740373096429	2159.740373096429	2159.740373096429	2184.740373096429	0.6078431606292725	0.45299145579338074	0.6111111044883728	0.4375	0.6666666865348816	867	942	942	967	1433
12.42202213305491	12.422021738315209	0	0	2	30	0.0023176274578115027	0.3594285314902663	2196.8598364526406	2271.8598364526406	2271.8598364526406	2296.8598364526406	0.6274510025978088	0.504273533821106	0.6527777910232544	0.46875	0.6666666865348816	867	942	942	967	1433
12.43483459419772	12.43483459419772	0	0	2	30	0.0019411428382682915	0.3758405769347317	2264.067162547726	2339.067162547726	2339.067162547726	2364.067162547726	0.6470588445663452	0.5299145579338074	0.6666666865348816	0.4895833432674408	0.5	867	942	942	967	1433
12.449819702642586	12.449820097382283	0	0	2	30	0.001559337681132571	0.3906250149011612	2324.609436020255	2399.609436020255	2399.609436020255	2424.609436020255	0.6666666865348816	0.5555555820465088	0.6805555820465088	0.5	0.6666666865348816	858	933	933	958	1433
12.466873641848725	12.466873247109024	0	0	2	30	0.0011732584878010991	0.4033450363548816	2376.69792387324	2451.69792387324	2451.69792387324	2476.69792387324	0.686274528503418	0.5726495981216431	0.6944444179534912	0.5104166865348816	0.6666666865348816	858	933	933	958	1433
12.488709852505512	12.488710247245209	0	0	2	30	0.0007839634745067622	0.42011876637116075	2445.3863482899033	2520.3863482899033	2520.3863482899033	2545.3863482899033	0.7058823704719543	0.5982906222343445	0.7083333134651184	0.53125	0.6666666865348816	841	916	916	941	1433
12.501515208333746	12.501514813594046	0	0	2	30	0.000392519671821435	0.4330196404070765	2498.2154274669783	2573.2154274669783	2573.2154274669783	2598.2154274669783	0.7254902124404907	0.6153846383094788	0.7222222089767456	0.5416666865348816	0.5	815	890	890	915	1433
12.516937293625151	12.51693689888545	0	0	2	30	-6.468409853337487e-16	0.43917392425377066	2523.417219819191	2598.417219819191	2598.417219819191	2623.417219819191	0.7254902124404907	0.632478654384613	0.7222222089767456	0.5520833134651184	0.5	780	855	855	880	1466
12.532920698768216	12.532920304028515	0	0	2	30	-0.00039251967182272687	0.45218330528587103	2576.690635145642	2651.690635145642	2651.690635145642	2676.690635145642	0.7450980544090271	0.6495726704597473	0.7361111044883728	0.5625	0.6666666865348816	791	866	866	891	1466
12.55533401886461	12.55533362412491	0	0	2	30	-0.0007839634745080487	0.47344477474689484	2663.7563525885344	2738.7563525885344	2738.7563525885344	2763.7563525885344	0.7647058963775635	0.6837607026100159	0.75	0.59375	0.6666666865348816	820	895	895	920	1466
12.56811095343453	12.568110558694833	0	0	2	30	-0.0011732584878023768	0.47344477474689484	2663.7563525885344	2738.7563525885344	2738.7563525885344	2763.7563525885344	0.7647058963775635	0.6837607026100159	0.75	0.59375	0.6666666865348816	849	924	924	949	1466
12.582987113722535	12.582986718982834	0	0	2	30	-0.0015593376811338364	0.48667116997832505	2717.918441061241	2792.918441061241	2792.918441061241	2817.918441061241	0.7843137383460999	0.7008547186851501	0.7638888955116272	0.6041666865348816	0.6666666865348816	870	945	945	970	1466
12.600007894793976	12.600007894793976	0	0	2	30	-0.0019411428382695413	0.4929311792538673	2743.5531790445866	2818.5531790445866	2818.5531790445866	2843.5531790445866	0.7843137383460999	0.7094017267227173	0.7777777910232544	0.6145833134651184	0.6666666865348816	880	955	955	980	1466
12.622088449324306	12.622088054584605	0	0	2	30	-0.002317627457812733	0.5131962899877518	2826.5388074998436	2901.5388074998436	2901.5388074998436	2926.5388074998436	0.8235294222831726	0.7350427508354187	0.7777777910232544	0.6354166865348816	0.6666666865348816	912	987	987	1012	1466
12.634788409652966	12.634788014913266	0	0	2	30	-0.00268775962159037	0.5196009751202331	2852.7659931173544	2927.7659931173544	2927.7659931173544	2952.7659931173544	0.8235294222831726	0.7435897588729858	0.7916666865348816	0.6458333134651184	0.6666666865348816	947	1022	1022	1047	1466
12.649923124443664	12.649923124443664	0	0	2	30	-0.0030505248230691083	0.5217377271296249	2861.5159925958137	2936.5159925958137	2936.5159925958137	2961.5159925958137	0.8235294222831726	0.752136766910553	0.7916666865348816	0.6458333134651184	0.6666666865348816	1025	1100	1100	1125	1500
12.66696601093824	12.666966010938236	0	0	2	30	-0.003404928748047195	0.5308380755595863	2898.781919416506	2973.781919416506	2973.781919416506	2998.781919416506	0.843137264251709	0.7606837749481201	0.7916666865348816	0.65625	0.6666666865348816	1025	1100	1100	1125	1500
12.688669983795936	12.688669589056236	0	0	2	30	-0.0037500000000005793	0.5329748275689781	2907.531918894965	2982.531918894965	2982.531918894965	3007.531918894965	0.843137264251709	0.7692307829856873	0.8055555820465088	0.65625	0.6666666865348816	1079	1154	1154	1179	1500
12.701502971403084	12.701502576663383	0	0	2	30	-0.004084792762613266	0.5352534744888544	2916.862978031859	2991.862978031859	2991.862978031859	3016.862978031859	0.843137264251709	0.7692307829856873	0.8055555820465088	0.65625	0.6666666865348816	1167	1242	1242	1267	1500
12.716837819221059	12.716837424481362	0	0	2	30	-0.004408389392194093	0.537351279485005	2925.4534894910958	3000.4534894910958	3000.4534894910958	3025.4534894910958	0.843137264251709	0.7692307829856873	0.8055555820465088	0.6666666865348816	0.6666666865348816	1219	1294	1294	1319	1533
12.732910435536049	12.732909646056648	0	0	2	30	-0.004719902932874305	0.5415858244868339	2942.7939512735848	3017.7939512735848	3017.7939512735848	3042.7939512735848	0.843137264251709	0.7777777910232544	0.8055555820465088	0.6770833134651184	0.6666666865348816	1270	1345	1345	1370	1533
12.75533086094702	12.755330466207319	0	0	2	30	-0.005018479547691941	0.5486245369883598	2971.617478967333	3046.617478967333	3046.617478967333	3071.617478967333	0.8627451062202454	0.7863247990608215	0.8055555820465088	0.6770833134651184	0.6666666865348816	1322	1397	1397	1422	1533
12.768110558694833	12.768110163955132	0	0	2	30	-0.005303300858899587	0.5486245369883598	2971.617478967333	3046.617478967333	3046.617478967333	3071.617478967333	0.8627451062202454	0.7863247990608215	0.8055555820465088	0.6770833134651184	0.6666666865348816	1404	1479	1479	1504	1533
12.782875007648084	12.782874612908383	0	0	2	30	-0.0055735861910809125	0.5486245369883598	2971.617478967333	3046.617478967333	3046.617478967333	3071.617478967333	0.8627451062202454	0.7863247990608215	0.8055555820465088	0.6770833134651184	0.6666666865348816	1478	1553	1553	1578	1533
12.799808945985795	12.799808551246095	0	0	2	30	-0.005828594710927712	0.5486245369883598	2971.617478967333	3046.617478967333	3046.617478967333	3071.617478967333	0.8627451062202454	0.7863247990608215	0.8055555820465088	0.6770833134651184	0.6666666865348816	1596	1671	1671	1696	1533
12.821980685386539	12.821980290646838	0	0	2	30	-0.006067627457812508	0.5486245369883598	2971.617478967333	3046.617478967333	3046.617478967333	3071.617478967333	0.8627451062202454	0.7863247990608215	0.8055555820465088	0.6770833134651184	0.6666666865348816	1682	1757	1757	1782	1533
12.834807751898204	12.834807751898204	0	0	2	30	-0.006290029259591055	0.5437225764962257	2951.543950752044	3026.543950752044	3026.543950752044	3051.543950752044	0.843137264251709	0.7863247990608215	0.8055555820465088	0.6770833134651184	0.6666666865348816	1759	1834	1834	1859	1533
12.849879703076798	12.849879308337098	0	0	2	30	-0.006495190528383635	0.5486245369883598	2971.617478967333	3046.617478967333	3046.617478967333	3071.617478967333	0.8627451062202454	0.7863247990608215	0.8055555820465088	0.6770833134651184	0.6666666865348816	1831	1906	1906	1931	1533
12.866814430893907	12.86681364141451	0	0	2	30	-0.006682548931413073	0.5486245369883598	2971.617478967333	3046.617478967333	3046.617478967333	3071.617478967333	0.8627451062202454	0.7863247990608215	0.8055555820465088	0.6770833134651184	0.6666666865348816	1921	1996	1996	2021	1533
12.888693668177861	12.888693273438161	0	0	2	30	-0.006851590932319789	0.5486245369883598	2971.617478967333	3046.617478967333	3046.617478967333	3071.617478967333	0.8627451062202454	0.7863247990608215	0.8055555820465088	0.6770833134651184	0.6666666865348816	1999	2074	2074	2099	1533
12.901519155730732	12.901518760991031	0	0	2	30	-0.007001853198729263	0.5394880314943968	2934.203488969555	3009.203488969555	3009.203488969555	3034.203488969555	0.843137264251709	0.7777777910232544	0.8055555820465088	0.6666666865348816	0.6666666865348816	2084	2159	2159	2184	1533
12.916923872475394	12.916923477735693	0	0	2	30	-0.007132923872213867	0.5394880314943968	2934.203488969555	3009.203488969555	3009.203488969555	3034.203488969555	0.843137264251709	0.7777777910232544	0.8055555820465088	0.6666666865348816	0.6666666865348816	2196	2271	2271	2296	1533
12.932845303485749	12.932844908746048	0	0	2	30	-0.0072444436971681936	0.5394880314943968	2934.203488969555	3009.203488969555	3009.203488969555	3034.203488969555	0.843137264251709	0.7777777910232544	0.8055555820465088	0.6666666865348816	0.6666666865348816	2264	2339	2339	2364	1500
12.955309939742985	12.955310334482682	0	0	2	30	-0.007336107005503688	0.5329748275689781	2907.531918894965	2982.531918894965	2982.531918894965	3007.531918894965	0.843137264251709	0.7692307829856873	0.7916666865348816	0.65625	0.5	2324	2399	2399	2424	1533
12.968127137762181	12.96812674302248	0	0	2	30	-0.007407662554463643	0.5329748275689781	2907.531918894965	2982.531918894965	2982.531918894965	3007.531918894965	0.843137264251709	0.7692307829856873	0.7916666865348816	0.65625	0.5	2376	2451	2451	2476	1533
12.982901060468201	12.982901060468201	0	0	2	30	-0.007458914215262124	0.5287764396311507	2890.339520289562	2965.339520289562	2965.339520289562	2990.339520289562	0.843137264251709	0.7606837749481201	0.7916666865348816	0.6458333134651184	0.6666666865348816	2445	2520	2520	2545	1533
12.999828288231033	12.999827893491332	0	0	2	30	-0.007489721510659341	0.526639687621759	2881.589520811103	2956.589520811103	2956.589520811103	2981.589520811103	0.843137264251709	0.752136766910553	0.7916666865348816	0.6458333134651184	0.6666666865348816	2498	2573	2573	2598	1500
13.0219937117966	13.0219933170569	0	0	2	30	-0.0075	0.508405614644289	2806.9209919683635	2881.9209919683635	2881.9209919683635	2906.9209919683635	0.8039215803146362	0.7435897588729858	0.7777777910232544	0.625	0.5	2523	2598	2598	2623	1500
13.034956174024945	13.034956174024941	0	0	2	30	-0.007489721510659266	0.4979833864986345	2764.2419677119083	2839.2419677119083	2839.2419677119083	2864.2419677119083	0.8039215803146362	0.7264957427978516	0.7638888955116272	0.6041666865348816	0.5	2576	2651	2651	2676	1533
13.049904966417522	13.049904571677821	0	0	2	30	-0.0074589142152619746	0.4877058230340481	2722.155345324427	2797.155345324427	2797.155345324427	2822.155345324427	0.8039215803146362	0.7094017267227173	0.75	0.5833333134651184	0.5	2663	2738	2738	2763	1533
13.066853115384387	13.06685232590499	0	0	2	30	-0.007407662554463419	0.46179836546933206	2616.064306596915	2691.064306596915	2691.064306596915	2716.064306596915	0.7647058963775635	0.6837607026100159	0.7361111044883728	0.5416666865348816	0.5	2663	2738	2738	2763	1533
13.088676299631118	13.088676299631114	0	0	2	30	-0.007336107005503392	0.44082624792914693	2530.1834852698566	2605.1834852698566	2605.1834852698566	2630.1834852698566	0.7450980544090271	0.6239316463470459	0.7083333134651184	0.4895833432674408	0.5	2717	2792	2792	2817	1533
13.101469418528687	13.101469023788987	0	0	2	30	-0.007244443697167825	0.42895447312750745	2481.568567457143	2556.568567457143	2556.568567457143	2581.568567457143	0.7450980544090271	0.6239316463470459	0.7083333134651184	0.4895833432674408	0.5	2743	2818	2818	2843	1533
13.116900582833164	13.116903346011057	0	0	2	30	-0.0071329238722134276	0.40929000593583886	2401.04257430726	2476.04257430726	2476.04257430726	2501.04257430726	0.7254902124404907	0.6068376302719116	0.6805555820465088	0.4479166567325592	0.5	2826	2901	2901	2926	1533
13.132847277184243	13.132846882444543	0	0	2	30	-0.007001853198728752	0.3912141890161567	2327.022104021162	2402.022104021162	2402.022104021162	2427.022104021162	0.7058823704719543	0.5811966061592102	0.6666666865348816	0.4166666567325592	0.5	2852	2927	2927	2952	1533
13.155341124179188	13.155340729439487	0	0	2	30	-0.006851590932319209	0.3452524156309664	2138.8086420088075	2213.8086420088075	2213.8086420088075	2238.8086420088075	0.6666666865348816	0.504273533821106	0.6111111044883728	0.34375	0.5	2861	2936	2936	2961	1533
13.16810503233905	13.168104637599349	0	0	2	30	-0.006682548931412426	0.31782028172165155	2026.4740536501631	2101.474053650163	2101.474053650163	2126.474053650163	0.6274510025978088	0.4615384638309479	0.5833333134651184	0.3125	0.3333333432674408	2898	2973	2973	2998	1533
13.182935402821993	13.182935008082293	0	0	2	30	-0.006495190528382922	0.2917987462133169	1919.9158657435328	1994.9158657435328	1994.9158657435328	2019.9158657435328	0.5882353186607361	0.4188034236431122	0.5694444179534912	0.28125	0.3333333432674408	2907	2982	2982	3007	1533
13.19987763069338	13.199877235953679	0	0	2	30	-0.006290029259590279	0.2717144903899342	1837.6708381467806	1912.6708381467806	1912.6708381467806	1937.6708381467806	0.5490196347236633	0.39316239953041077	0.5555555820465088	0.2604166567325592	0.1666666716337204	2916	2991	2991	3016	1533
13.22198029064684	13.22197989590714	0	0	2	30	-0.006067627457811671	0.25532225146889687	1770.5446197651327	1845.5446197651327	1845.5446197651327	1870.5446197651327	0.5098039507865906	0.3760683834552765	0.5416666865348816	0.25	0.1666666716337204	2925	3000	3000	3025	1533
13.234796699186639	13.234796699186639	0	0	2	30	-0.005828594710926814	0.23272596054744943	1678.0128084418054	1753.0128084418054	1753.0128084418054	1778.0128084418054	0.45098039507865906	0.3589743673801422	0.5277777910232544	0.2291666716337204	0.1666666716337204	2942	3017	3017	3042	1533
13.249904176938124	13.249903782198423	0	0	2	30	-0.0055735861910799584	0.20413642562925816	1560.9386629518121	1635.9386629518121	1635.9386629518121	1660.9386629518121	0.4117647111415863	0.3162393271923065	0.4722222089767456	0.1875	0.1666666716337204	2971	3046	3046	3071	1533
13.266986537402573	13.266986142662873	0	0	2	30	-0.0053033008588985785	0.1854627580916578	1484.4699943853389	1559.4699943853389	1559.4699943853389	1584.4699943853389	0.37254902720451355	0.2905983030796051	0.4444444477558136	0.1770833283662796	0.1666666716337204	2971	3046	3046	3071	1533
13.288632483524552	13.288632483524552	0	0	2	30	-0.005018479547690881	0.1707506573293358	1424.2239417636301	1499.2239417636301	1499.2239417636301	1524.2239417636301	0.3529411852359772	0.2649572789669037	0.4166666567325592	0.15625	0.1666666716337204	2971	3046	3046	3071	1533
13.301512839895551	13.30151244515585	0	0	2	30	-0.004719902932873198	0.15683427033945918	1367.2363370400853	1442.2363370400853	1442.2363370400853	1467.2363370400853	0.3333333432674408	0.23931623995304108	0.375	0.1458333283662796	0.1666666716337204	2971	3046	3046	3071	1533
13.316886766943707	13.31688637220401	0	0	2	30	-0.00440838939219294	0.139935664832592	1298.0365474894643	1373.0365474894643	1373.0365474894643	1398.0365474894643	0.29411765933036804	0.2222222238779068	0.3472222089767456	0.125	0.1666666716337204	2971	3046	3046	3071	1533
13.33289701438629	13.33289661964659	0	0	2	30	-0.00408479276261207	0.12415829840702591	1233.428231976771	1308.428231976771	1308.428231976771	1333.428231976771	0.2549019753932953	0.20512820780277252	0.3194444477558136	0.1145833358168602	0.1666666716337204	2951	3026	3026	3051	1533
13.355290202758045	13.355289808018348	0	0	2	30	-0.003749999999999344	0.10806899052113295	1167.5425161840394	1242.5425161840394	1242.5425161840394	1267.5425161840394	0.23529411852359772	0.17094017565250397	0.2777777910232544	0.09375	0.1666666716337204	2971	3046	3046	3071	1533
13.368143322089832	13.368142927350132	0	0	2	30	-0.0034049287480459245	0.10806899052113295	1167.5425161840394	1242.5425161840394	1242.5425161840394	1267.5425161840394	0.23529411852359772	0.17094017565250397	0.2777777910232544	0.09375	0.1666666716337204	2971	3046	3046	3071	1533
13.382856849621938	13.382856454882237	0	0	2	30	-0.003050524823067806	0.09482623403891921	1113.3134283893742	1188.3134283893742	1188.3134283893742	1213.3134283893742	0.19607843458652496	0.16239316761493683	0.25	0.0833333358168602	0.1666666716337204	2971	3046	3046	3071	1533
13.399892236062236	13.399891841322535	0	0	2	30	-0.002687759621589039	0.08474654456842001	1072.03710000768	1147.03710000768	1147.03710000768	1172.03710000768	0.1764705926179886	0.14529915153980255	0.2361111044883728	0.0729166641831398	0.1666666716337204	2934	3009	3009	3034	1533
13.421966080017686	13.421966080017683	0	0	2	30	-0.0023176274578113774	0.06676008585081608	998.3825515590918	1073.3825515590918	1073.3825515590918	1098.3825515590918	0.13725490868091583	0.11965811997652054	0.1944444477558136	0.0520833320915699	0.1666666716337204	2934	3009	3009	3034	1533
13.434813278253987	13.434813278253987	0	0	2	30	-0.0019411428382681635	0.049121733030511275	926.1534967599437	1001.1534967599437	1001.1534967599437	1026.1534967599437	0.0784313753247261	0.1111111119389534	0.1666666716337204	0.0416666679084301	0.1666666716337204	2934	3009	3009	3034	1533
13.449935361374326	13.449934966634626	0	0	2	30	-0.0015593376811324415	0.046442446182481945	915.1818171172636	990.1818171172636	990.1818171172636	1015.1818171172636	0.0784313753247261	0.10256410390138626	0.1527777761220932	0.03125	0.1666666716337204	2907	2982	2982	3007	1500
13.466906010504022	13.466905615764322	0	0	2	30	-0.0011732584878009686	0.04633393930271268	914.7374814446084	989.7374814446084	989.7374814446084	1014.7374814446084	0.0784313753247261	0.10256410390138626	0.1388888955116272	0.03125	0.1666666716337204	2907	2982	2982	3007	1500
13.488654194207985	13.488653799468285	0	0	2	30	-0.0007839634745066304	0.04376315948320553	904.2101380837266	979.2101380837266	979.2101380837266	1004.2101380837266	0.05882352963089943	0.08547008782625198	0.125	0.02083333395421505	0.1666666716337204	2890	2965	2965	2990	1533
13.501509287238264	13.501508892498563	0	0	2	30	-0.0003925196718213029	0.036724446050357074	875.3866065762122	950.3866065762122	950.3866065762122	975.3866065762122	0.05882352963089943	0.08547008782625198	0.125	0.02083333395421505	0.1666666716337204	2881	2956	2956	2981	1533
13.516812555880339	13.516812161140638	0	0	2	30	7.791492631894069e-16	0.03451535608015817	866.3403831482477	941.3403831482477	941.3403831482477	966.3403831482477	0.05882352963089943	0.07692307978868484	0.1111111119389534	0.02083333395421505	0.1666666716337204	2806	2881	2881	2906	1500
13.532871356305868	13.532870961566168	0	0	2	30	0.000392519671822859	0.03024185113005202	848.8403803775631	923.8403803775631	923.8403803775631	948.8403803775631	0.05882352963089943	0.05982905998826027	0.1111111119389534	0.02083333395421505	0.0	2764	2839	2839	2864	1500
13.555335992563105	13.555335597823404	0	0	2	30	0.0007839634745081803	0.025968347111268452	831.3403814206443	906.3403814206443	906.3403814206443	931.3403814206443	0.05882352963089943	0.04273504391312599	0.1111111119389534	0.02083333395421505	0.1666666716337204	2722	2797	2797	2822	1500
13.568113321872726	13.568112927133026	0	0	2	30	0.0011732584878025075	0.02589600915046133	831.0441574711391	906.0441574711391	906.0441574711391	931.0441574711391	0.05882352963089943	0.04273504391312599	0.0972222238779068	0.02083333395421505	0.1666666716337204	2616	2691	2691	2716	1500
13.582783033298266	13.582782638558566	0	0	2	30	0.0015593376811339657	0.02589600915046133	831.0441574711391	906.0441574711391	906.0441574711391	931.0441574711391	0.05882352963089943	0.04273504391312599	0.0972222238779068	0.02083333395421505	0.1666666716337204	2530	2605	2605	2630	1500
13.599797893274228	13.599797103794828	0	0	2	30	0.001941142838269669	0.025642826268233842	830.0073735684176	905.0073735684176	905.0073735684176	930.0073735684176	0.05882352963089943	0.04273504391312599	0.0972222238779068	0.010416666977107525	0.1666666716337204	2481	2556	2556	2581	1500
13.622056475408705	13.622056080669005	0	0	2	30	0.0023176274578128593	0.020994048658327234	810.97062925585	885.97062925585	885.97062925585	910.97062925585	0.03921568766236305	0.04273504391312599	0.0972222238779068	0.02083333395421505	0.0	2401	2476	2476	2501	1500
13.634829067841938	13.63482827836254	0	0	2	30	0.002687759621590494	0.020994048658327234	810.97062925585	885.97062925585	885.97062925585	910.97062925585	0.03921568766236305	0.04273504391312599	0.0972222238779068	0.02083333395421505	0.0	2327	2402	2402	2427	1500
13.649886808391376	13.649886413651675	0	0	2	30	0.0030505248230692293	0.020994048658327234	810.97062925585	885.97062925585	885.97062925585	910.97062925585	0.03921568766236305	0.04273504391312599	0.0972222238779068	0.02083333395421505	0.0	2138	2213	2213	2238	1500
13.666944300254805	13.666944300254805	0	0	2	30	0.0034049287480473127	0.023203138628526142	820.0168526838146	895.0168526838146	895.0168526838146	920.0168526838146	0.03921568766236305	0.05128205195069313	0.1111111119389534	0.02083333395421505	0.0	2026	2101	2101	2126	1466
13.688644325715515	13.688643930975815	0	0	2	30	0.0037500000000006933	0.025267552677110804	828.4706282127687	903.4706282127687	903.4706282127687	928.4706282127687	0.03921568766236305	0.05982905998826027	0.0972222238779068	0.02083333395421505	0.0	1919	1994	1994	2019	1466
13.701450865762844	13.701450471023144	0	0	2	30	0.004084792762613376	0.025267552677110804	828.4706282127687	903.4706282127687	903.4706282127687	928.4706282127687	0.03921568766236305	0.05982905998826027	0.0972222238779068	0.02083333395421505	0.0	1837	1912	1912	1937	1433
13.716915977681417	13.716915582941716	0	0	2	30	0.0044083893921942	0.027476643578632286	837.5168554544993	912.5168554544993	912.5168554544993	937.5168554544993	0.03921568766236305	0.0683760717511177	0.1111111119389534	0.02083333395421505	0.0	1770	1845	1845	1870	1433
13.732776224038464	13.732775434559066	0	0	2	30	0.004719902932874409	0.02250234466002978	817.1471013828219	892.1471013828219	892.1471013828219	917.1471013828219	0.019607843831181526	0.0683760717511177	0.0972222238779068	0.02083333395421505	0.0	1678	1753	1753	1778	1433
13.74976068905762	13.74976029431792	0	0	2	30	0.005018479547692039	0.02471143463022869	826.1933248107865	901.1933248107865	901.1933248107865	926.1933248107865	0.019607843831181526	0.07692307978868484	0.1111111119389534	0.02083333395421505	0.0	1560	1635	1635	1660	1433
13.7686359572339	13.7686355624942	0	0	2	30	0.00530330085889968	0.024639096669421566	825.8971008612813	900.8971008612813	900.8971008612813	925.8971008612813	0.019607843831181526	0.07692307978868484	0.0972222238779068	0.02083333395421505	0.0	1484	1559	1559	1584	1433
13.782907376303381	13.78290698156368	0	0	2	30	0.005573586191081001	0.026558834776989428	833.7584284117717	908.7584284117717	908.7584284117717	933.7584284117717	0.019607843831181526	0.08547008782625198	0.1111111119389534	0.010416666977107525	0.0	1424	1499	1499	1524	1433
13.799919867841151	13.79991947310145	0	0	2	30	0.005828594710927795	0.026848186639620474	834.9433242892459	909.9433242892459	909.9433242892459	934.9433242892459	0.019607843831181526	0.08547008782625198	0.1111111119389534	0.02083333395421505	0.0	1367	1442	1442	1467	1433
13.822028843629791	13.82202844889009	0	0	2	30	0.006067627457812587	0.02898493864901226	843.6933237677052	918.6933237677052	918.6933237677052	943.6933237677052	0.019607843831181526	0.09401709586381912	0.1111111119389534	0.02083333395421505	0.0	1298	1373	1373	1398	1433
13.834789199132363	13.834788804392662	0	0	2	30	0.006290029259591127	0.031121690658404044	852.4433232461646	927.4433232461646	927.4433232461646	952.4433232461646	0.019607843831181526	0.10256410390138626	0.1111111119389534	0.02083333395421505	0.0	1233	1308	1308	1333	1433
13.849845360723005	13.849845360723005	0	0	2	30	0.006495190528383701	0.031121690658404044	852.4433232461646	927.4433232461646	927.4433232461646	952.4433232461646	0.019607843831181526	0.10256410390138626	0.1111111119389534	0.02083333395421505	0.0	1167	1242	1242	1267	1433
13.86685548382258	13.866855089082879	0	0	2	30	0.006682548931413134	0.03325844266779583	861.193322724624	936.193322724624	936.193322724624	961.193322724624	0.019607843831181526	0.1111111119389534	0.1111111119389534	0.02083333395421505	0.0	1167	1242	1242	1267	1433
13.888593009554675	13.888592614814975	0	0	2	30	0.006851590932319843	0.03325844266779583	861.193322724624	936.193322724624	936.193322724624	961.193322724624	0.019607843831181526	0.1111111119389534	0.1111111119389534	0.02083333395421505	0.0	1113	1188	1188	1213	1433
13.901455602639231	13.90145520789953	0	0	2	30	0.0070018531987293105	0.03325844266779583	861.193322724624	936.193322724624	936.193322724624	961.193322724624	0.019607843831181526	0.1111111119389534	0.1111111119389534	0.02083333395421505	0.0	1072	1147	1147	1172	1433
13.91681887171552	13.91681847697582	0	0	2	30	0.007132923872213908	0.031121690658404044	852.4433232461646	927.4433232461646	927.4433232461646	952.4433232461646	0.019607843831181526	0.10256410390138626	0.1111111119389534	0.02083333395421505	0.0	998	1073	1073	1098	1433
13.932879251099845	13.932878856360144	0	0	2	30	0.007244443697168227	0.031121690658404044	852.4433232461646	927.4433232461646	927.4433232461646	952.4433232461646	0.019607843831181526	0.10256410390138626	0.1111111119389534	0.02083333395421505	0.0	926	1001	1001	1026	1433
13.955323360892745	13.955322966153044	0	0	2	30	0.007336107005503715	0.031121690658404044	852.4433232461646	927.4433232461646	927.4433232461646	952.4433232461646	0.019607843831181526	0.10256410390138626	0.1111111119389534	0.02083333395421505	0.0	915	990	990	1015	1433
13.968124769323989	13.968124374584288	0	0	2	30	0.007407662554463664	0.031121690658404044	852.4433232461646	927.4433232461646	927.4433232461646	952.4433232461646	0.019607843831181526	0.10256410390138626	0.1111111119389534	0.02083333395421505	0.0	914	989	989	1014	1433
13.982845796910372	13.982845402170671	0	0	2	30	0.007458914215262138	0.02898493864901226	843.6933237677052	918.6933237677052	918.6933237677052	943.6933237677052	0.019607843831181526	0.09401709586381912	0.1111111119389534	0.02083333395421505	0.0	904	979	979	1004	1433
13.999984210412048	13.999983815672348	0	0	2	30	0.007489721510659348	0.02677584867881335	834.6471003397406	909.6471003397406	909.6471003397406	934.6471003397406	0.019607843831181526	0.08547008782625198	0.0972222238779068	0.02083333395421505	0.0	875	950	950	975	1433
14.021960948401603	14.021960553661902	0	0	2	30	0.0075	0.024639096669421566	825.8971008612813	900.8971008612813	900.8971008612813	925.8971008612813	0.019607843831181526	0.07692307978868484	0.0972222238779068	0.02083333395421505	0.0	866	941	941	966	1433
14.034810909815796	14.034810909815793	0	0	2	30	0.007489721510659259	0.02250234466002978	817.1471013828219	892.1471013828219	892.1471013828219	917.1471013828219	0.019607843831181526	0.0683760717511177	0.0972222238779068	0.02083333395421505	0.0	848	923	923	948	1400
14.049859176612461	14.049858387133064	0	0	2	30	0.0074589142152619616	0.020365591719315422	808.3970980905966	883.3970980905966	883.3970980905966	908.3970980905966	0.019607843831181526	0.05982905998826027	0.0972222238779068	0.02083333395421505	0.0	831	906	906	931	1433
14.06689495779246	14.06689456305276	0	0	2	30	0.007407662554463399	0.018228839709923637	799.6470986121373	874.6470986121373	874.6470986121373	899.6470986121373	0.019607843831181526	0.05128205195069313	0.0972222238779068	0.02083333395421505	0.0	831	906	906	931	1433
14.088645115194915	14.088644720455214	0	0	2	30	0.007336107005503364	0.016092087700531853	790.8970991336779	865.8970991336779	865.8970991336779	890.8970991336779	0.0	0.03418803587555885	0.0972222238779068	0.03125	0.0	831	906	906	931	1433
14.101431523517604	14.101431128777904	0	0	2	30	0.00724444369716779	0.0050330531084910035	745.6103524792707	820.6103524792707	820.6103524792707	845.6103524792707	0.0	0.017094017937779427	0.0972222238779068	0.03125	0.0	830	905	905	930	1433
14.11690255653166	14.11690255653166	0	0	2	30	0.007132923872213387	0.007798261824063957	756.9338821695419	831.9338821695419	831.9338821695419	856.9338821695419	0.019607843831181526	0.008547008968889713	0.0972222238779068	0.03125	0.0	810	885	885	910	1400
14.133053726046704	14.133053331307003	0	0	2	30	0.007001853198728705	0.008196120650542003	758.5631140639695	833.5631140639695	833.5631140639695	858.5631140639695	0.019607843831181526	0.008547008968889713	0.1111111119389534	0.0416666679084301	0.0	810	885	885	910	1400
14.155346255795273	14.155346255795273	0	0	2	30	0.006851590932319155	0.008485472571380714	759.748010179804	834.748010179804	834.748010179804	859.748010179804	0.019607843831181526	0.008547008968889713	0.1388888955116272	0.0416666679084301	0.0	810	885	885	910	1400
14.168121216666702	14.168120821927001	0	0	2	30	0.006682548931412366	0.016066720312530244	790.7932196798114	865.7932196798114	865.7932196798114	890.7932196798114	0.03921568766236305	0.017094017937779427	0.1527777761220932	0.0520833320915699	0.0	820	895	895	920	1400
14.182863165457118	14.182862770717417	0	0	2	30	0.006495190528382856	0.021149525793993637	811.607308126404	886.607308126404	886.607308126404	911.607308126404	0.05882352963089943	0.017094017937779427	0.1666666716337204	0.0520833320915699	0.0	828	903	903	928	1400
14.199918288882355	14.199917894142654	0	0	2	30	0.006290029259590206	0.02393731940537691	823.0233229650185	898.0233229650185	898.0233229650185	923.0233229650185	0.05882352963089943	0.025641025975346565	0.1805555522441864	0.0625	0.0	828	903	903	928	1400
14.221958974703107	14.221960948401598	0	0	2	30	0.006067627457811592	0.03405317892665388	864.4477677046476	939.4477677046476	939.4477677046476	964.4477677046476	0.0784313753247261	0.04273504391312599	0.1805555522441864	0.0833333358168602	0.0	837	912	912	937	1400
14.23482551518465	14.23482551518465	0	0	2	30	0.005828594710926731	0.037492014191768785	878.5297981152931	953.5297981152931	953.5297981152931	978.5297981152931	0.0784313753247261	0.05128205195069313	0.1944444477558136	0.1041666641831398	0.0	817	892	892	917	1400
14.24984417650391	14.249843387024509	0	0	2	30	0.005573586191079871	0.048114238772541285	922.0278077735566	997.0278077735566	997.0278077735566	1022.0278077735566	0.09803921729326248	0.0683760717511177	0.2083333283662796	0.125	0.0	826	901	901	926	1400
14.266873247109025	14.266872852369325	0	0	2	30	0.005303300858898486	0.05678055540192872	957.5163743708981	1032.5163743708981	1032.5163743708981	1057.5163743708981	0.11764705926179886	0.07692307978868484	0.2083333283662796	0.15625	0.1666666716337204	825	900	900	925	1400
14.288632088784855	14.288631694045154	0	0	2	30	0.005018479547690782	0.06980629941810751	1010.8567961171502	1085.8567961171502	1085.8567961171502	1110.8567961171502	0.1568627506494522	0.08547008782625198	0.2083333283662796	0.1770833283662796	0.1666666716337204	833	908	908	933	1400
14.301446523626158	14.301446128886457	0	0	2	30	0.004719902932873095	0.07803858886472881	1044.5680214010645	1119.5680214010645	1119.5680214010645	1144.5680214010645	0.1764705926179886	0.09401709586381912	0.2222222238779068	0.1875	0.0	834	909	909	934	1400
14.316869398396964	14.316869003657263	0	0	2	30	0.0044083893921928324	0.08133274801420393	1058.0576031181652	1133.0576031181652	1133.0576031181652	1158.0576031181652	0.1764705926179886	0.10256410390138626	0.2222222238779068	0.2083333283662796	0.0	843	918	918	943	1400
14.332887935373218	14.332887540633518	0	0	2	30	0.004084792762611958	0.09385212499182671	1109.3244518415304	1184.3244518415304	1184.3244518415304	1209.3244518415304	0.21568627655506134	0.1111111119389534	0.2222222238779068	0.21875	0.0	852	927	927	952	1400
14.355287834319853	14.355287439580152	0	0	2	30	0.0037499999999992296	0.11268405540397874	1186.441206879293	1261.441206879293	1261.441206879293	1286.441206879293	0.27450981736183167	0.11965811997652054	0.2361111044883728	0.2395833283662796	0.1666666716337204	852	927	927	952	1400
14.368142532610431	14.368142137870734	0	0	2	30	0.0034049287480458065	0.11268405540397874	1186.441206879293	1261.441206879293	1261.441206879293	1286.441206879293	0.27450981736183167	0.11965811997652054	0.2361111044883728	0.2395833283662796	0.1666666716337204	861	936	936	961	1400
14.383022245555726	14.383022245555722	0	0	2	30	0.003050524823067685	0.11972276976814977	1215.2647422005734	1290.2647422005734	1290.2647422005734	1315.2647422005734	0.29411765933036804	0.12820513546466827	0.2361111044883728	0.2395833283662796	0.0	861	936	936	961	1400
14.399859077927541	14.399858683187837	0	0	2	30	0.0026877596215889154	0.14508704468607903	1319.1314479894936	1394.1314479894936	1394.1314479894936	1419.1314479894936	0.37254902720451355	0.14529915153980255	0.25	0.25	0.1666666716337204	861	936	936	961	1400
14.42195700100461	14.421957001004614	0	0	2	30	0.0023176274578112516	0.16403647913183605	1396.7293820448685	1471.7293820448685	1471.7293820448685	1496.7293820448685	0.3921568691730499	0.18803419172763824	0.2916666567325592	0.2604166567325592	0.1666666716337204	852	927	927	952	1400
14.43478051485899	14.434780120119292	0	0	2	30	0.0019411428382680358	0.17798903368896357	1453.865092956306	1528.865092956306	1528.865092956306	1553.865092956306	0.4117647111415863	0.21367521584033966	0.3194444477558136	0.2708333432674408	0.1666666716337204	852	927	927	952	1400
14.44988365047379	14.449883650473787	0	0	2	30	0.001559337681132312	0.19208625983446836	1511.593234022148	1586.593234022148	1586.593234022148	1611.593234022148	0.4313725531101227	0.23931623995304108	0.3472222089767456	0.28125	0.1666666716337204	852	927	927	952	1400
14.466941142337216	14.466940747597512	0	0	2	30	0.0011732584878008379	0.21539234544185026	1607.0316545843768	1682.0316545843768	1682.0316545843768	1707.0316545843768	0.47058823704719543	0.2735042870044708	0.3888888955116272	0.3020833432674408	0.1666666716337204	852	927	927	952	1400
14.488614325498407	14.48861393075871	0	0	2	30	0.0007839634745064989	0.23423048940970115	1684.1738541327263	1759.1738541327263	1759.1738541327263	1784.1738541327263	0.5686274766921997	0.3504273593425751	0.4722222089767456	0.34375	0.1666666716337204	843	918	918	943	1400
14.501420076066342	14.501419681326638	0	0	2	30	0.0003925196718211707	0.27034530509263277	1832.0640243543312	1907.0640243543312	1907.0640243543312	1932.0640243543312	0.5686274766921997	0.3504273593425751	0.4722222089767456	0.34375	0.1666666716337204	834	909	909	934	1400
14.516918346119613	14.51691834611961	0	0	2	30	-9.11457541045065e-16	0.3088732934384435	1989.8361366304262	2064.836136630426	2064.836136630426	2089.836136630426	0.5882353186607361	0.4273504316806793	0.5555555820465088	0.3958333432674408	0.1666666716337204	825	900	900	925	1400
14.532838987650567	14.53283819817117	0	0	2	30	-0.00039251967182299115	0.3281092914856143	2068.6075486335903	2143.6075486335903	2143.6075486335903	2168.6075486335903	0.6078431606292725	0.4615384638309479	0.5833333134651184	0.4166666567325592	0.1666666716337204	817	892	892	917	1400
14.555289808018347	14.55528941327865	0	0	2	30	-0.0007839634745083118	0.35094517854007856	2162.1205061216215	2237.1205061216215	2237.1205061216215	2262.1205061216215	0.6470588445663452	0.49572649598121643	0.6111111044883728	0.4270833432674408	0.1666666716337204	808	883	883	908	1400
14.568101479681761	14.568101084942064	0	0	2	30	-0.0011732584878026383	0.36699553672224283	2227.8467228775844	2302.8467228775844	2302.8467228775844	2327.8467228775844	0.6666666865348816	0.5213675498962402	0.625	0.4479166567325592	0.1666666716337204	799	874	874	899	1400
14.582884086661156	14.582883691921452	0	0	2	30	-0.0015593376811340951	0.38268142100423574	2292.0804190123454	2367.0804190123454	2367.0804190123454	2392.0804190123454	0.686274528503418	0.5384615659713745	0.6527777910232544	0.46875	0.1666666716337204	790	865	865	890	1400
14.599938420606993	14.599937631127595	0	0	2	30	-0.0019411428382697968	0.39735735197448063	2352.1783563354984	2427.1783563354984	2427.1783563354984	2452.1783563354984	0.7058823704719543	0.5641025900840759	0.6666666865348816	0.4791666567325592	0.3333333432674408	745	820	820	845	1400
14.621948316731238	14.621948711470935	0	0	2	30	-0.002317627457812985	0.4160146564245224	2428.5800180584192	2503.5800180584192	2503.5800180584192	2528.5800180584192	0.7254902124404907	0.5982906222343445	0.6805555820465088	0.5	0.3333333432674408	756	831	831	856	1400
14.634761172613747	14.63476038313435	0	0	2	30	-0.0026877596215906176	0.42519012093544006	2466.153545230627	2541.153545230627	2541.153545230627	2566.153545230627	0.7450980544090271	0.6153846383094788	0.6805555820465088	0.5	0.3333333432674408	758	833	833	858	1400
14.649789307685783	14.649788518206378	0	0	2	30	-0.0030505248230693503	0.4357733903797687	2509.4920336051528	2584.4920336051528	2584.4920336051528	2609.4920336051528	0.7647058963775635	0.6239316463470459	0.6944444179534912	0.5104166865348816	0.3333333432674408	759	834	834	859	1400
14.66692101061258	14.666920615872876	0	0	2	30	-0.0034049287480474306	0.4467572969970881	2554.471131203076	2629.471131203076	2629.471131203076	2654.471131203076	0.7843137383460999	0.6410256624221802	0.6944444179534912	0.5208333134651184	0.3333333432674408	790	865	865	890	1400
14.688561035639072	14.688560246159675	0	0	2	30	-0.0037500000000008082	0.4507024988739028	2570.626732888632	2645.626732888632	2645.626732888632	2670.626732888632	0.7843137383460999	0.6495726704597473	0.7083333134651184	0.5208333134651184	0.3333333432674408	811	886	886	911	1400
14.701537708496577	14.701537313756873	0	0	2	30	-0.004084792762613487	0.4595858328975737	2607.0039857155643	2682.0039857155643	2682.0039857155643	2707.0039857155643	0.8039215803146362	0.6581196784973145	0.7083333134651184	0.53125	0.3333333432674408	823	898	898	923	1400
14.716953083213102	14.716952688473405	0	0	2	30	-0.004408389392194307	0.4706059189306364	2652.131238020956	2727.131238020956	2727.131238020956	2752.131238020956	0.8235294222831726	0.6752136945724487	0.7083333134651184	0.5416666865348816	0.3333333432674408	864	939	939	964	1400
14.732870172086773	14.73286977734707	0	0	2	30	-0.004719902932874511	0.47436748676140006	2667.5348582879333	2742.5348582879333	2742.5348582879333	2767.5348582879333	0.8235294222831726	0.6752136945724487	0.7222222089767456	0.5520833134651184	0.3333333432674408	878	953	953	978	1400
14.75529612385353	14.755296123853526	0	0	2	30	-0.005018479547692137	0.48247490730136633	2700.734745399095	2775.734745399095	2775.734745399095	2800.734745399095	0.8235294222831726	0.692307710647583	0.7361111044883728	0.5625	0.3333333432674408	922	997	997	1022	1400
14.768138979953147	14.768138585213443	0	0	2	30	-0.005303300858899775	0.48247490730136633	2700.734745399095	2775.734745399095	2775.734745399095	2800.734745399095	0.8235294222831726	0.692307710647583	0.7361111044883728	0.5625	0.3333333432674408	957	1032	1032	1057	1433
14.782897113071211	14.782896718331514	0	0	2	30	-0.00557358619108109	0.4914305794604674	2737.408222890614	2812.408222890614	2812.408222890614	2837.408222890614	0.843137264251709	0.7008547186851501	0.7361111044883728	0.5729166865348816	0.3333333432674408	1010	1085	1085	1110	1433
14.799826709272242	14.799826314532538	0	0	2	30	-0.0058285947109278785	0.4914305794604674	2737.408222890614	2812.408222890614	2812.408222890614	2837.408222890614	0.843137264251709	0.7008547186851501	0.7361111044883728	0.5729166865348816	0.3333333432674408	1044	1119	1119	1144	1400
14.821972790592564	14.82197239585286	0	0	2	30	-0.006067627457812664	0.5003862406506583	2774.0816554644457	2849.0816554644457	2849.0816554644457	2874.0816554644457	0.8627451062202454	0.7094017267227173	0.7361111044883728	0.5833333134651184	0.3333333432674408	1058	1133	1133	1158	1400
14.83475446203887	14.834754067299173	0	0	2	30	-0.006290029259591199	0.5045484565198421	2791.1259294487536	2866.1259294487536	2866.1259294487536	2891.1259294487536	0.8627451062202454	0.7179487347602844	0.75	0.5833333134651184	0.3333333432674408	1109	1184	1184	1209	1400
14.849899045322037	14.84989865058234	0	0	2	30	-0.006495190528383767	0.5065015852451324	2799.1239915788174	2874.1239915788174	2874.1239915788174	2899.1239915788174	0.8627451062202454	0.7179487347602844	0.75	0.59375	0.3333333432674408	1186	1261	1261	1286	1433
14.866810088757223	14.866809694017519	0	0	2	30	-0.006682548931413194	0.5086383372545242	2807.8739910572767	2882.8739910572767	2882.8739910572767	2907.8739910572767	0.8627451062202454	0.7264957427978516	0.75	0.59375	0.5	1186	1261	1261	1286	1433
14.888608799142627	14.888608799142624	0	0	2	30	-0.006851590932319897	0.5105914659798145	2815.8720531873405	2890.8720531873405	2890.8720531873405	2915.8720531873405	0.8627451062202454	0.7350427508354187	0.75	0.6041666865348816	0.5	1215	1290	1290	1315	1400
14.901416918148751	14.901416523409047	0	0	2	30	-0.007001853198729357	0.5127282179892063	2824.6220526658	2899.6220526658	2899.6220526658	2924.6220526658	0.8627451062202454	0.7350427508354187	0.75	0.6041666865348816	0.5	1319	1394	1394	1419	1433
14.916921898776902	14.916922688256292	0	0	2	30	-0.00713292387221395	0.5168153063946024	2841.3586796858967	2916.3586796858967	2916.3586796858967	2941.3586796858967	0.8627451062202454	0.7350427508354187	0.7638888955116272	0.6145833134651184	0.5	1396	1471	1471	1496	1433
14.932900567043578	14.932900172303874	0	0	2	30	-0.007244443697168262	0.5217172668867365	2861.432207901186	2936.432207901186	2936.432207901186	2961.432207901186	0.8823529481887817	0.7350427508354187	0.7638888955116272	0.6145833134651184	0.3333333432674408	1453	1528	1528	1553	1433
14.955317045057566	14.955316650317862	0	0	2	30	-0.007336107005503743	0.5168153063946024	2841.3586796858967	2916.3586796858967	2916.3586796858967	2941.3586796858967	0.8627451062202454	0.7350427508354187	0.7638888955116272	0.6145833134651184	0.5	1511	1586	1586	1611	1433
14.96808134795712	14.968080953217424	0	0	2	30	-0.007407662554463685	0.5217172668867365	2861.432207901186	2936.432207901186	2936.432207901186	2961.432207901186	0.8823529481887817	0.7350427508354187	0.7638888955116272	0.6145833134651184	0.5	1607	1682	1682	1707	1433
14.982877376086275	14.982876981346571	0	0	2	30	-0.0074589142152621515	0.5238540188961283	2870.182207379645	2945.182207379645	2945.182207379645	2970.182207379645	0.8823529481887817	0.7435897588729858	0.7638888955116272	0.6145833134651184	0.3333333432674408	1684	1759	1759	1784	1433
14.999947104880366	14.999946710140662	0	0	2	30	-0.0074897215106593555	0.5258433166891336	2878.3283818420023	2953.3283818420023	2953.3283818420023	2978.3283818420023	0.8823529481887817	0.7435897588729858	0.7638888955116272	0.625	0.3333333432674408	1832	1907	1907	1932	1433
15.021925027089015	15.021924632349311	0	0	2	30	-0.0075	0.5258433166891336	2878.3283818420023	2953.3283818420023	2953.3283818420023	2978.3283818420023	0.8823529481887817	0.7435897588729858	0.7638888955116272	0.625	0.5	1989	2064	2064	2089	1433
15.034765909490137	15.034765514750433	0	0	2	30	-0.007489721510659252	0.5238540188961283	2870.182207379645	2945.182207379645	2945.182207379645	2970.182207379645	0.8823529481887817	0.7435897588729858	0.7638888955116272	0.6145833134651184	0.3333333432674408	2068	2143	2143	2168	1433
15.049839439627522	15.049839044887825	0	0	2	30	-0.007458914215261947	0.5217172668867365	2861.432207901186	2936.432207901186	2936.432207901186	2961.432207901186	0.8823529481887817	0.7350427508354187	0.7638888955116272	0.6145833134651184	0.5	2162	2237	2237	2262	1433
15.066870483931137	15.066870089191433	0	0	2	30	-0.007407662554463379	0.5168153063946024	2841.3586796858967	2916.3586796858967	2916.3586796858967	2941.3586796858967	0.8627451062202454	0.7350427508354187	0.7638888955116272	0.6145833134651184	0.3333333432674408	2227	2302	2302	2327	1433
15.088632878264253	15.08863287826425	0	0	2	30	-0.007336107005503337	0.5168153063946024	2841.3586796858967	2916.3586796858967	2916.3586796858967	2941.3586796858967	0.8627451062202454	0.7350427508354187	0.7638888955116272	0.6145833134651184	0.5	2292	2367	2367	2392	1433
15.101410602313567	15.10140981283417	0	0	2	30	-0.0072444436971677555	0.5168153063946024	2841.3586796858967	2916.3586796858967	2916.3586796858967	2941.3586796858967	0.8627451062202454	0.7350427508354187	0.7638888955116272	0.6145833134651184	0.3333333432674408	2352	2427	2427	2452	1466
15.116937688364853	15.11693729362515	0	0	2	30	-0.007132923872213346	0.5168153063946024	2841.3586796858967	2916.3586796858967	2916.3586796858967	2941.3586796858967	0.8627451062202454	0.7350427508354187	0.7638888955116272	0.6145833134651184	0.3333333432674408	2428	2503	2503	2528	1466
15.13289977756418	15.132899382824483	0	0	2	30	-0.007001853198728657	0.5168153063946024	2841.3586796858967	2916.3586796858967	2916.3586796858967	2941.3586796858967	0.8627451062202454	0.7350427508354187	0.7638888955116272	0.6145833134651184	0.3333333432674408	2466	2541	2541	2566	1466
15.155319018756057	15.15531862401636	0	0	2	30	-0.0068515909323191015	0.5126892679750368	2824.4625523577756	2899.4625523577756	2899.4625523577756	2924.4625523577756	0.8627451062202454	0.7264957427978516	0.7638888955116272	0.6041666865348816	0.3333333432674408	2509	2584	2584	2609	1466
15.168107006037541	15.168106611297844	0	0	2	30	-0.006682548931412306	0.5126892679750368	2824.4625523577756	2899.4625523577756	2899.4625523577756	2924.4625523577756	0.8627451062202454	0.7264957427978516	0.7638888955116272	0.6041666865348816	0.3333333432674408	2554	2629	2629	2654	1466
15.182885270880252	15.182885270880249	0	0	2	30	-0.006495190528382789	0.5086383372545242	2807.8739910572767	2882.8739910572767	2882.8739910572767	2907.8739910572767	0.8627451062202454	0.7264957427978516	0.75	0.59375	0.3333333432674408	2570	2645	2645	2670	1466
15.199952631236147	15.19995223649645	0	0	2	30	-0.006290029259590135	0.5045484565198421	2791.1259294487536	2866.1259294487536	2866.1259294487536	2891.1259294487536	0.8627451062202454	0.7179487347602844	0.75	0.5833333134651184	0.3333333432674408	2607	2682	2682	2707	1466
15.2219281850066	15.221927790266903	0	0	2	30	-0.006067627457811515	0.4835429594472602	2705.1084189365306	2780.1084189365306	2780.1084189365306	2805.1084189365306	0.843137264251709	0.692307710647583	0.7361111044883728	0.5416666865348816	0.3333333432674408	2652	2727	2727	2752	1466
15.234795120227847	15.234794330748443	0	0	2	30	-0.005828594710926648	0.46382316526163514	2624.355861746396	2699.355861746396	2699.355861746396	2724.355861746396	0.8039215803146362	0.6752136945724487	0.7222222089767456	0.5208333134651184	0.3333333432674408	2667	2742	2742	2767	1466
15.24983115009385	15.249830360614453	0	0	2	30	-0.005573586191079782	0.4500706106320851	2568.0391505383886	2643.0391505383886	2643.0391505383886	2668.0391505383886	0.8039215803146362	0.6495726704597473	0.7083333134651184	0.4895833432674408	0.3333333432674408	2700	2775	2775	2800	1466
15.266939168638718	15.266938773899021	0	0	2	30	-0.005303300858898391	0.4331713519231588	2498.8366861253353	2573.8366861253353	2573.8366861253353	2598.8366861253353	0.8039215803146362	0.6239316463470459	0.6805555820465088	0.4479166567325592	0.3333333432674408	2700	2775	2775	2800	1466
15.288574062049133	15.288573667309436	0	0	2	30	-0.005018479547690684	0.4150955350034766	2424.816215839237	2499.816215839237	2499.816215839237	2524.816215839237	0.7647058963775635	0.5726495981216431	0.6527777910232544	0.3958333432674408	0.3333333432674408	2737	2812	2812	2837	1466
15.301449286804047	15.30144889206435	0	0	2	30	-0.004719902932872991	0.39893667748266903	2358.6456942915297	2433.6456942915297	2433.6456942915297	2458.6456942915297	0.7647058963775635	0.5726495981216431	0.6527777910232544	0.3958333432674408	0.3333333432674408	2737	2812	2812	2837	1466
15.316895451217082	15.316895056477378	0	0	2	30	-0.004408389392192726	0.3762284452095628	2265.6554831331596	2340.6554831331596	2340.6554831331596	2365.6554831331596	0.7450980544090271	0.5384615659713745	0.625	0.3541666567325592	0.3333333432674408	2774	2849	2849	2874	1466
15.332923067206405	15.332922672466708	0	0	2	30	-0.004084792762611848	0.3486154663755938	2152.5803348080567	2227.5803348080567	2227.5803348080567	2252.5803348080567	0.7058823704719543	0.49572649598121643	0.5972222089767456	0.3229166567325592	0.3333333432674408	2791	2866	2866	2891	1466
15.355269281554012	15.355268886814308	0	0	2	30	-0.003749999999999115	0.2891611944780581	1909.115091387648	1984.115091387648	1984.115091387648	2009.115091387648	0.5882353186607361	0.4273504316806793	0.5416666865348816	0.2604166567325592	0.3333333432674408	2799	2874	2874	2899	1466
15.368080558477725	15.368080163738028	0	0	2	30	-0.003404928748045688	0.2769611195005752	1859.1557843548555	1934.1557843548555	1934.1557843548555	1959.1557843548555	0.5882353186607361	0.39316239953041077	0.5277777910232544	0.2395833283662796	0.3333333432674408	2807	2882	2882	2907	1500
15.382911718440067	15.38291132370037	0	0	2	30	-0.003050524823067564	0.26138096302747726	1795.3550435975194	1870.3550435975194	1870.3550435975194	1895.3550435975194	0.5686274766921997	0.36752137541770935	0.5	0.21875	0.3333333432674408	2815	2890	2890	2915	1500
15.399910394088376	15.39990999934868	0	0	2	30	-0.002687759621588792	0.24241794214618428	1717.7014730886247	1792.7014730886247	1792.7014730886247	1817.7014730886247	0.529411792755127	0.34188035130500793	0.4722222089767456	0.2083333283662796	0.3333333432674408	2824	2899	2899	2924	1500
15.421891079474921	15.421890684735217	0	0	2	30	-0.0023176274578111254	0.22244218504056334	1635.900747741107	1710.900747741107	1710.900747741107	1735.900747741107	0.4901960790157318	0.3162393271923065	0.4444444477558136	0.1875	0.3333333432674408	2841	2916	2916	2941	1500
15.434746172505196	15.434746172505193	0	0	2	30	-0.0019411428382679079	0.19300161848810538	1515.3416277087915	1590.3416277087915	1590.3416277087915	1615.3416277087915	0.4313725531101227	0.2735042870044708	0.4027777910232544	0.1666666716337204	0.3333333432674408	2861	2936	2936	2961	1466
15.449888387350175	15.44988799261047	0	0	2	30	-0.0015593376811321826	0.16217025881633162	1389.087209852878	1464.087209852878	1464.087209852878	1489.087209852878	0.3529411852359772	0.23931623995304108	0.3611111044883728	0.15625	0.3333333432674408	2841	2916	2916	2941	1500
15.466915089517098	15.466914694777394	0	0	2	30	-0.001173258487800707	0.1310405512081666	1261.6110571974423	1336.6110571974423	1336.6110571974423	1361.6110571974423	0.3137255012989044	0.17094017565250397	0.2916666567325592	0.1354166716337204	0.1666666716337204	2861	2936	2936	2961	1500
15.488577614706426	15.488577219966722	0	0	2	30	-0.0007839634745063674	0.1131987702101469	1188.5489640105516	1263.5489640105516	1263.5489640105516	1288.5489640105516	0.27450981736183167	0.14529915153980255	0.2638888955116272	0.125	0.1666666716337204	2870	2945	2945	2970	1466
15.501454418420135	15.50145402368043	0	0	2	30	-0.0003925196718210386	0.1004036233363742	1136.1528375624523	1211.1528375624523	1211.1528375624523	1236.1528375624523	0.2549019753932953	0.11965811997652054	0.2361111044883728	0.1145833358168602	0.1666666716337204	2878	2953	2953	2978	1466
15.516911635544734	15.51691163554473	0	0	2	30	1.0437658189007235e-15	0.08534963205629201	1074.5067432705157	1149.5067432705157	1149.5067432705157	1174.5067432705157	0.21568627655506134	0.10256410390138626	0.2222222238779068	0.1041666641831398	0.1666666716337204	2878	2953	2953	2978	1500
15.532821224364124	15.532820829624427	0	0	2	30	0.00039251967182312326	0.07494442234747112	1031.8974095128942	1106.8974095128942	1106.8974095128942	1131.8974095128942	0.19607843458652496	0.08547008782625198	0.1944444477558136	0.09375	0.1666666716337204	2870	2945	2945	2970	1466
15.555279544786178	15.55527915004648	0	0	2	30	0.0007839634745084434	0.05516931922519924	950.9183622271909	1025.918362227191	1025.918362227191	1050.918362227191	0.13725490868091583	0.0683760717511177	0.1805555522441864	0.0833333358168602	0.1666666716337204	2861	2936	2936	2961	1500
15.568063979410379	15.568063584670675	0	0	2	30	0.001173258487802769	0.04501728925215839	909.3457994875886	984.3457994875886	984.3457994875886	1009.3457994875886	0.11764705926179886	0.05128205195069313	0.1527777761220932	0.0729166641831398	0.1666666716337204	2841	2916	2916	2941	1466
15.582877770825977	15.582877376086273	0	0	2	30	0.0015593376811342246	0.04023741954006255	889.7722330165561	964.7722330165561	964.7722330165561	989.7722330165561	0.11764705926179886	0.03418803587555885	0.125	0.0729166641831398	0.1666666716337204	2841	2916	2916	2941	1500
15.599925394196934	15.59992499945723	0	0	2	30	0.0019411428382699247	0.03265617194119841	858.7270240992075	933.7270240992075	933.7270240992075	958.7270240992075	0.09803921729326248	0.025641025975346565	0.1111111119389534	0.0625	0.1666666716337204	2841	2916	2916	2941	1466
15.621961737880998	15.621961343141301	0	0	2	30	0.002317627457813111	0.024966417766538344	827.2374807539745	902.2374807539745	902.2374807539745	927.2374807539745	0.0784313753247261	0.017094017937779427	0.0833333358168602	0.0520833320915699	0.1666666716337204	2841	2916	2916	2941	1466
15.63479235704995	15.634792357049953	0	0	2	30	0.0026877596215907408	0.024749403922922082	826.3488090643659	901.3488090643659	901.3488090643659	926.3488090643659	0.0784313753247261	0.017094017937779427	0.0833333358168602	0.0416666679084301	0.1666666716337204	2841	2916	2916	2941	1466
15.649959440495952	15.649959440495948	0	0	2	30	0.0030505248230694713	0.017566014335628738	796.9328287043996	871.9328287043996	871.9328287043996	896.9328287043996	0.05882352963089943	0.008547008968889713	0.0694444477558136	0.0416666679084301	0.1666666716337204	2824	2899	2899	2924	1466
15.666742193529036	15.666741798789332	0	0	2	30	0.0034049287480475486	0.012664053843494644	776.8593004891105	851.8593004891105	851.8593004891105	876.8593004891105	0.03921568766236305	0.008547008968889713	0.0694444477558136	0.0416666679084301	0.1666666716337204	2824	2899	2899	2924	1466
15.68850379838275	15.688503008903353	0	0	2	30	0.003750000000000923	0.012483208905905485	776.118740469683	851.118740469683	851.118740469683	876.118740469683	0.03921568766236305	0.017094017937779427	0.0694444477558136	0.03125	0.1666666716337204	2807	2882	2882	2907	1466
15.701416128669354	15.70141573392965	0	0	2	30	0.004084792762613599	0.014619961148127913	784.8687409015838	859.8687409015838	859.8687409015838	884.8687409015838	0.03921568766236305	0.017094017937779427	0.0694444477558136	0.03125	0.1666666716337204	2791	2866	2866	2891	1466
15.716936109406053	15.716936109406056	0	0	2	30	0.0044083893921944145	0.014511454181047156	784.4244048713881	859.4244048713881	859.4244048713881	884.4244048713881	0.03921568766236305	0.017094017937779427	0.0555555559694767	0.03125	0.1666666716337204	2705	2780	2780	2805	1466
15.732782539873643	15.732782145133946	0	0	2	30	0.004719902932874614	0.01657586825226813	792.878180493038	867.878180493038	867.878180493038	892.878180493038	0.03921568766236305	0.025641025975346565	0.0694444477558136	0.02083333395421505	0.1666666716337204	2624	2699	2699	2724	1466
15.749870426693878	15.749870031954181	0	0	2	30	0.0050184795476922355	0.013810659769525821	781.5546517562083	856.5546517562083	856.5546517562083	881.5546517562083	0.019607843831181526	0.03418803587555885	0.0694444477558136	0.02083333395421505	0.1666666716337204	2568	2643	2643	2668	1466
15.76856885148511	15.768568456745406	0	0	2	30	0.005303300858899867	0.013738321789316143	781.2584277272496	856.2584277272496	856.2584277272496	881.2584277272496	0.019607843831181526	0.04273504391312599	0.0555555559694767	0.010416666977107525	0.1666666716337204	2498	2573	2573	2598	1466
15.782782638558569	15.782782243818872	0	0	2	30	0.005573586191081179	0.01786714987678419	798.1659787454313	873.1659787454313	873.1659787454313	898.1659787454313	0.019607843831181526	0.05128205195069313	0.0555555559694767	0.010416666977107525	0.1666666716337204	2424	2499	2499	2524	1466
15.79976197196164	15.799761577221936	0	0	2	30	0.005828594710927962	0.020003901886175974	806.9159782238906	881.9159782238906	881.9159782238906	906.9159782238906	0.019607843831181526	0.05982905998826027	0.0555555559694767	0.010416666977107525	0.1666666716337204	2358	2433	2433	2458	1466
15.822163449867073	15.82216344986707	0	0	2	30	0.0060676274578127425	0.020003901886175974	806.9159782238906	881.9159782238906	881.9159782238906	906.9159782238906	0.019607843831181526	0.05982905998826027	0.0555555559694767	0.010416666977107525	0.1666666716337204	2265	2340	2340	2365	1466
15.834651434977491	15.834651040237787	0	0	2	30	0.006290029259591271	0.022140654826890333	815.665981516116	890.665981516116	890.665981516116	915.665981516116	0.019607843831181526	0.0683760717511177	0.0555555559694767	0.010416666977107525	0.1666666716337204	2152	2227	2227	2252	1466
15.849778254974215	15.84977786023451	0	0	2	30	0.006495190528383834	0.022140654826890333	815.665981516116	890.665981516116	890.665981516116	915.665981516116	0.019607843831181526	0.0683760717511177	0.0555555559694767	0.010416666977107525	0.1666666716337204	1909	1984	1984	2009	1466
15.866747325145116	15.86674693040542	0	0	2	30	0.006682548931413254	0.022140654826890333	815.665981516116	890.665981516116	890.665981516116	915.665981516116	0.019607843831181526	0.0683760717511177	0.0555555559694767	0.010416666977107525	0.1666666716337204	1859	1934	1934	1959	1466
15.88320126000912	15.883200865269416	0	0	2	30	0.006851590932319951	0.019411614868591574	804.4905628868825	879.4905628868825	879.4905628868825	904.4905628868825	0.0	0.07692307978868484	0.0694444477558136	0.010416666977107525	0.1666666716337204	1795	1870	1870	1895	1466
15.901934816633545	15.901934421893841	0	0	2	30	0.007001853198729405	0.024313575826386956	824.5640930090545	899.5640930090545	899.5640930090545	924.5640930090545	0.019607843831181526	0.07692307978868484	0.0694444477558136	0.010416666977107525	0.1666666716337204	1717	1792	1792	1817	1466
15.916925056694492	15.916925056694488	0	0	2	30	0.0071329238722139905	0.019375445878486736	804.3424508724032	879.3424508724032	879.3424508724032	904.3424508724032	0.0	0.07692307978868484	0.0555555559694767	0.010416666977107525	0.1666666716337204	1635	1710	1710	1735	1466
15.93303201536327	15.933032015363267	0	0	2	30	0.007244443697168296	0.01923076994717121	803.7500029336661	878.7500029336661	878.7500029336661	903.7500029336661	0.0	0.07692307978868484	0.0555555559694767	0.0	0.1666666716337204	1515	1590	1590	1615	1466
15.955384545546057	15.955384150806353	0	0	2	30	0.007336107005503771	0.01923076994717121	803.7500029336661	878.7500029336661	878.7500029336661	903.7500029336661	0.0	0.07692307978868484	0.0555555559694767	0.0	0.1666666716337204	1389	1464	1464	1489	1466
15.968131479898869	15.968130690419471	0	0	2	30	0.007407662554463706	0.021995978895574808	815.0735335773788	890.0735335773788	890.0735335773788	915.0735335773788	0.019607843831181526	0.0683760717511177	0.0555555559694767	0.0	0.1666666716337204	1261	1336	1336	1361	1433
15.982828823103329	15.982828428363625	0	0	2	30	0.007458914215262165	0.017094017937779427	795.0000034552068	870.0000034552068	870.0000034552068	895.0000034552068	0.0	0.0683760717511177	0.0555555559694767	0.0	0.1666666716337204	1188	1263	1263	1288	1433
15.999931710032111	15.999931315292415	0	0	2	30	0.0074897215106593616	0.017094017937779427	795.0000034552068	870.0000034552068	870.0000034552068	895.0000034552068	0.0	0.0683760717511177	0.0555555559694767	0.0	0.1666666716337204	1136	1211	1211	1236	1433
16.021978316948346	16.021977527468948	0	0	2	30	0.0075	0.014957264997065067	786.2500001629815	861.2500001629815	861.2500001629815	886.2500001629815	0.0	0.05982905998826027	0.0555555559694767	0.0	0.1666666716337204	1074	1149	1149	1174	1433
16.0348097255967	16.034809330857	0	0	2	30	0.007489721510659245	0.014957264997065067	786.2500001629815	861.2500001629815	861.2500001629815	886.2500001629815	0.0	0.05982905998826027	0.0555555559694767	0.0	0.1666666716337204	1031	1106	1106	1131	1433
16.049824439518968	16.04982404477927	0	0	2	30	0.007458914215261934	0.015065771947977029	786.6943361269659	861.6943361269659	861.6943361269659	886.6943361269659	0.0	0.05982905998826027	0.0416666679084301	0.010416666977107525	0.1666666716337204	950	1025	1025	1050	1433
16.066767851609452	16.066767456869755	0	0	2	30	0.007407662554463358	0.012929019938585244	777.9443366485066	852.9443366485066	852.9443366485066	877.9443366485066	0.0	0.05128205195069313	0.0416666679084301	0.010416666977107525	0.1666666716337204	909	984	984	1009	1433
16.082939547588833	16.08293954758883	0	0	2	30	0.007336107005503309	0.01079226792919346	769.1943371700472	844.1943371700472	844.1943371700472	869.1943371700472	0.0	0.04273504391312599	0.0416666679084301	0.010416666977107525	0.1666666716337204	889	964	964	989	1433
16.10231297726497	16.102312977264965	0	0	2	30	0.007244443697167722	0.008655515919801675	760.4443376915879	835.4443376915879	835.4443376915879	860.4443376915879	0.0	0.03418803587555885	0.0416666679084301	0.010416666977107525	0.1666666716337204	858	933	933	958	1433
16.1167924241557	16.116792029416004	0	0	2	30	0.007132923872213304	0.006518763444748604	751.6943363062455	826.6943363062455	826.6943363062455	851.6943363062455	0.0	0.025641025975346565	0.0416666679084301	0.010416666977107525	0.1666666716337204	827	902	902	927	1433
16.132900961783275	16.132900961783278	0	0	2	30	0.00700185319872861	0.004382011435356819	742.9443368277862	817.9443368277862	817.9443368277862	842.9443368277862	0.0	0.017094017937779427	0.0416666679084301	0.010416666977107525	0.1666666716337204	826	901	901	926	1433
16.15533086094702	16.155330071467624	0	0	2	30	0.006851590932319048	0.0022814281735379525	734.342448370638	809.342448370638	809.342448370638	834.342448370638	0.0	0.008547008968889713	0.0555555559694767	0.010416666977107525	0.1666666716337204	796	871	871	896	1433
16.16818753293609	16.168187138196394	0	0	2	30	0.006682548931412246	0.0022814281735379525	734.342448370638	809.342448370638	809.342448370638	834.342448370638	0.0	0.008547008968889713	0.0555555559694767	0.010416666977107525	0.1666666716337204	776	851	851	876	1433
16.182786585955558	16.182786191215854	0	0	2	30	0.0064951905283827235	0.005263650800636108	746.5546500286049	821.5546500286049	821.5546500286049	846.5546500286049	0.019607843831181526	0.0	0.0694444477558136	0.02083333395421505	0.1666666716337204	776	851	851	876	1433
16.199750524510375	16.199750129770678	0	0	2	30	0.006290029259590062	0.012808729719836265	777.4517482027295	852.4517482027295	852.4517482027295	877.4517482027295	0.03921568766236305	0.008547008968889713	0.1111111119389534	0.03125	0.1666666716337204	784	859	859	884	1433
16.216744858022	16.216744463282296	0	0	2	30	0.006067627457811438	0.01537950977217406	787.9790925170528	862.9790925170528	862.9790925170528	887.9790925170528	0.03921568766236305	0.017094017937779427	0.125	0.0416666679084301	0.1666666716337204	784	859	859	884	1433
16.23517446507837	16.235174070338665	0	0	2	30	0.0058285947109265645	0.022562898272924403	817.3950684276255	892.3950684276255	892.3950684276255	917.3950684276255	0.05882352963089943	0.025641025975346565	0.1388888955116272	0.0416666679084301	0.1666666716337204	792	867	867	892	1433
16.24980746571192	16.249806676232524	0	0	2	30	0.005573586191079693	0.025242185289109195	828.3667487589022	903.3667487589022	903.3667487589022	928.3667487589022	0.05882352963089943	0.03418803587555885	0.1527777761220932	0.0520833320915699	0.1666666716337204	781	856	856	881	1433
16.26690008940854	16.266899694668844	0	0	2	30	0.005303300858898298	0.032895771553739905	859.7081845125649	934.7081845125649	934.7081845125649	959.7081845125649	0.0784313753247261	0.04273504391312599	0.1666666716337204	0.0625	0.1666666716337204	781	856	856	881	1433
16.28853064068227	16.288530245942567	0	0	2	30	0.005018479547690586	0.04109189142817976	893.2712953983961	968.2712953983961	968.2712953983961	993.2712953983961	0.11764705926179886	0.0683760717511177	0.2083333283662796	0.09375	0.1666666716337204	798	873	873	898	1433
16.301843237023423	16.301842447544026	0	0	2	30	0.004719902932872889	0.0577237312681973	961.3786795432679	1036.378679543268	1036.378679543268	1061.378679543268	0.11764705926179886	0.08547008782625198	0.2222222238779068	0.125	0.1666666716337204	806	881	881	906	1433
16.31693137252967	16.316930977789973	0	0	2	30	0.004408389392192618	0.07346493069565407	1025.8388911987035	1100.8388911987035	1100.8388911987035	1125.8388911987035	0.1568627506494522	0.10256410390138626	0.2361111044883728	0.1458333283662796	0.1666666716337204	806	881	881	906	1433
16.33293806731496	16.332937672575262	0	0	2	30	0.004084792762611737	0.08992950961476676	1093.26134187247	1168.26134187247	1168.26134187247	1193.26134187247	0.19607843458652496	0.11965811997652054	0.2638888955116272	0.1666666716337204	0.1666666716337204	815	890	890	915	1433
16.355183623039377	16.35518283355998	0	0	2	30	0.0037499999999990002	0.10040427648669314	1136.1555122130085	1211.1555122130085	1211.1555122130085	1236.1555122130085	0.21568627655506134	0.12820513546466827	0.2916666567325592	0.1979166716337204	0.1666666716337204	815	890	890	915	1433
16.368465824423733	16.36846503494433	0	0	2	30	0.0034049287480455706	0.11751989996992052	1206.2439903768245	1281.2439903768245	1281.2439903768245	1306.2439903768245	0.2549019753932953	0.14529915153980255	0.3194444477558136	0.21875	0.1666666716337204	815	890	890	915	1433
16.382757769957546	16.38275698047815	0	0	2	30	0.003050524823067443	0.13982683035579546	1297.5908703069824	1372.5908703069824	1372.5908703069824	1397.5908703069824	0.3137255012989044	0.16239316761493683	0.3472222089767456	0.2395833283662796	0.1666666716337204	804	879	879	904	1433
16.399798682753623	16.399798288013926	0	0	2	30	0.002687759621588668	0.15164263173937798	1345.9765769727528	1420.9765769727528	1420.9765769727528	1445.9765769727528	0.3333333432674408	0.1794871836900711	0.375	0.25	0.1666666716337204	824	899	899	924	1433
16.42203397524587	16.422033580506174	0	0	2	30	0.0023176274578109997	0.17620104155503213	1446.5432651678566	1521.5432651678566	1521.5432651678566	1546.5432651678566	0.3529411852359772	0.23076923191547394	0.4305555522441864	0.28125	0.1666666716337204	804	879	879	904	1433
16.43523012337589	16.435229728636195	0	0	2	30	0.0019411428382677801	0.19675550219188964	1530.713781475788	1605.713781475788	1605.713781475788	1630.713781475788	0.3921568691730499	0.25641027092933655	0.4583333432674408	0.3020833432674408	0.1666666716337204	803	878	878	903	1433
16.449743517880723	16.44974312314102	0	0	2	30	0.0015593376811320532	0.21465325355529785	1604.0050733089447	1679.0050733089447	1679.0050733089447	1704.0050733089447	0.4117647111415863	0.2905983030796051	0.5	0.3125	0.1666666716337204	803	878	878	903	1433
16.466859825959265	16.466859431219568	0	0	2	30	0.0011732584878005763	0.2330212059810206	1679.2218384922794	1754.2218384922794	1754.2218384922794	1779.2218384922794	0.4313725531101227	0.32478633522987366	0.5277777910232544	0.3333333432674408	0.1666666716337204	815	890	890	915	1433
16.488609193882322	16.488608799142625	0	0	2	30	0.0007839634745062358	0.26003566943109035	1789.846066320315	1864.846066320315	1864.846066320315	1889.846066320315	0.4901960790157318	0.3589743673801422	0.5555555820465088	0.34375	0.1666666716337204	795	870	870	895	1433
16.50188113203451	16.50188034255511	0	0	2	30	0.00039251967182090644	0.28106310449678595	1875.9534129143385	1950.9534129143385	1950.9534129143385	1975.9534129143385	0.529411792755127	0.39316239953041077	0.5694444179534912	0.3541666567325592	0.1666666716337204	795	870	870	895	1433
16.516758476541607	16.516758081801903	0	0	2	30	-1.1760740967563817e-15	0.2930433861911297	1925.012666452676	2000.012666452676	2000.012666452676	2025.012666452676	0.529411792755127	0.4188034236431122	0.5972222089767456	0.375	0.1666666716337204	786	861	861	886	1433
16.532801487379185	16.532801092639488	0	0	2	30	-0.0003925196718232554	0.3085873732343316	1988.665293394588	2063.665293394588	2063.665293394588	2088.665293394588	0.5490196347236633	0.4444444477558136	0.625	0.3854166567325592	0.1666666716337204	786	861	861	886	1433
16.549870426693875	16.54987042669388	0	0	2	30	-0.000783963474508575	0.3245653905905783	2054.095274468418	2129.095274468418	2129.095274468418	2154.095274468418	0.5686274766921997	0.470085471868515	0.6388888955116272	0.40625	0.3333333432674408	786	861	861	886	1433
16.56862056238565	16.568619772906253	0	0	2	30	-0.0011732584878028998	0.36554943539064233	2221.9249379246803	2296.9249379246803	2296.9249379246803	2321.9249379246803	0.6274510025978088	0.5299145579338074	0.6805555820465088	0.4479166567325592	0.3333333432674408	777	852	852	877	1433
16.582819744090255	16.58281974409025	0	0	2	30	-0.0015593376811343538	0.36554943539064233	2221.9249379246803	2296.9249379246803	2296.9249379246803	2321.9249379246803	0.6274510025978088	0.5299145579338074	0.6805555820465088	0.4479166567325592	0.3333333432674408	769	844	844	869	1433
16.599779340508388	16.599778945768684	0	0	2	30	-0.0019411428382700524	0.38366141682490706	2296.0935018979944	2371.0935018979944	2371.0935018979944	2396.0935018979944	0.6470588445663452	0.5555555820465088	0.7083333134651184	0.46875	0.3333333432674408	760	835	835	860	1433
16.617042491754876	16.617042491754873	0	0	2	30	-0.0023176274578132366	0.4172088874124542	2433.470393954	2508.470393954	2508.470393954	2533.470393954	0.686274528503418	0.6068376302719116	0.7361111044883728	0.5104166865348816	0.3333333432674408	751	826	826	851	1433
16.635299992302574	16.635299597562877	0	0	2	30	-0.0026877596215908644	0.43419963121414185	2503.047489821911	2578.047489821911	2578.047489821911	2603.047489821911	0.7058823704719543	0.632478654384613	0.75	0.53125	0.3333333432674408	742	817	817	842	1433
16.64976128116717	16.649760886427465	0	0	2	30	-0.003050524823069592	0.4513350508727685	2573.217033323987	2648.217033323987	2648.217033323987	2673.217033323987	0.7254902124404907	0.6581196784973145	0.7638888955116272	0.5520833134651184	0.3333333432674408	734	809	809	834	1433
16.666772193746137	16.66677179900644	0	0	2	30	-0.003404928748047666	0.46861515797812636	2643.9790719204275	2718.9790719204275	2718.9790719204275	2743.9790719204275	0.7450980544090271	0.6837607026100159	0.7777777910232544	0.5729166865348816	0.3333333432674408	734	809	809	834	1433
16.68280415187215	16.682803362392754	0	0	2	30	-0.0037500000000010372	0.4790012170560658	2686.5099838445894	2761.5099838445894	2761.5099838445894	2786.5099838445894	0.7450980544090271	0.7008547186851501	0.7916666865348816	0.59375	0.3333333432674408	746	821	821	846	1433
16.70180376305355	16.701803368313847	0	0	2	30	-0.0040847927626137094	0.49443391248307833	2749.7068716182057	2824.7068716182057	2824.7068716182057	2849.7068716182057	0.7647058963775635	0.7179487347602844	0.8055555820465088	0.6145833134651184	0.3333333432674408	777	852	852	877	1433
16.716780187225037	16.71677979248534	0	0	2	30	-0.004408389392194521	0.5149132470013917	2833.569746470699	2908.569746470699	2908.569746470699	2933.569746470699	0.8039215803146362	0.7350427508354187	0.8194444179534912	0.6354166865348816	0.5	787	862	862	887	1433
16.732941619972248	16.73294122523255	0	0	2	30	-0.004719902932874717	0.5392490715926721	2933.2249481719923	3008.2249481719923	3008.2249481719923	3033.2249481719923	0.8235294222831726	0.7692307829856873	0.8333333134651184	0.6770833134651184	0.3333333432674408	817	892	892	917	1433
16.75509520134685	16.755094806607154	0	0	2	30	-0.0050184795476923335	0.5529818329960108	2989.460606118664	3064.460606118664	3064.460606118664	3089.460606118664	0.843137264251709	0.7863247990608215	0.8472222089767456	0.6875	0.3333333432674408	828	903	903	928	1433
16.76840503451012	16.768404245030723	0	0	2	30	-0.005303300858899961	0.5595311964689582	3016.280249540384	3091.280249540384	3091.280249540384	3116.280249540384	0.843137264251709	0.7948718070983887	0.8472222089767456	0.7083333134651184	0.5	859	934	934	959	1433
16.782743954068092	16.782743559328388	0	0	2	30	-0.005573586191081266	0.5663699214346707	3044.2848282749765	3119.2848282749765	3119.2848282749765	3144.2848282749765	0.843137264251709	0.8034188151359558	0.8611111044883728	0.71875	0.5	893	968	968	993	1433
16.799924604717535	16.79992420997783	0	0	2	30	-0.005828594710928045	0.5825983341783285	3110.7401784602553	3185.7401784602553	3185.7401784602553	3210.7401784602553	0.8627451062202454	0.8205128312110901	0.875	0.7395833134651184	0.5	961	1036	1036	1061	1433
16.82203160680768	16.822030817328283	0	0	2	30	-0.00606762745781282	0.5940524488687515	3157.6447781175375	3232.6447781175375	3232.6447781175375	3257.6447781175375	0.8823529481887817	0.8376068472862244	0.875	0.75	0.5	1025	1100	1100	1125	1433
16.835276702660348	16.83527630792065	0	0	2	30	-0.006290029259591343	0.6078745652921498	3214.2463448713534	3289.2463448713534	3289.2463448713534	3314.2463448713534	0.8823529481887817	0.8547008633613586	0.8888888955116272	0.78125	0.5	1093	1168	1168	1193	1433
16.84976286012596	16.849762070646563	0	0	2	30	-0.0064951905283839	0.6199769410132259	3263.80557344916	3338.80557344916	3338.80557344916	3363.80557344916	0.9019607901573181	0.8632478713989258	0.9027777910232544	0.7916666865348816	0.5	1136	1211	1211	1236	1433
16.86703706408402	16.867036669344316	0	0	2	30	-0.006682548931413314	0.6266014198945076	3290.9328144680085	3365.9328144680085	3365.9328144680085	3390.9328144680085	0.9019607901573181	0.8803418874740601	0.9027777910232544	0.8020833134651184	0.5	1206	1281	1281	1306	1433
16.888508535259138	16.888508140519434	0	0	2	30	-0.0068515909323200045	0.6315033803866417	3311.0063426832976	3386.0063426832976	3386.0063426832976	3411.0063426832976	0.9215686321258545	0.8803418874740601	0.9027777910232544	0.8020833134651184	0.5	1297	1372	1372	1397	1433
16.901920606004385	16.901919816524988	0	0	2	30	-0.007001853198729453	0.6338543687015772	3320.6336398329586	3395.6336398329586	3395.6336398329586	3420.6336398329586	0.9215686321258545	0.8803418874740601	0.9027777910232544	0.8125	0.5	1345	1420	1420	1445	1433
16.91678926623811	16.91678887149841	0	0	2	30	-0.007132923872214031	0.6366755506023765	3332.1863797167316	3407.1863797167316	3407.1863797167316	3432.1863797167316	0.9215686321258545	0.8803418874740601	0.9166666865348816	0.8125	0.5	1446	1521	1521	1546	1433
16.93278096091485	16.932780566175147	0	0	2	30	-0.00724444369716833	0.6388123026117682	3340.936379195191	3415.936379195191	3415.936379195191	3440.936379195191	0.9215686321258545	0.8888888955116272	0.9166666865348816	0.8125	0.5	1530	1605	1605	1630	1433
16.949737399415394	16.94973660993599	0	0	2	30	-0.0073361070055037985	0.6388123026117682	3340.936379195191	3415.936379195191	3415.936379195191	3440.936379195191	0.9215686321258545	0.8888888955116272	0.9166666865348816	0.8125	0.5	1604	1679	1679	1704	1433
16.96843029785084	16.968429508371443	0	0	2	30	-0.007407662554463726	0.6411994599944189	3350.7117886771453	3425.7117886771453	3425.7117886771453	3450.7117886771453	0.9215686321258545	0.8888888955116272	0.9166666865348816	0.8125	0.5	1679	1754	1754	1779	1433
16.982766454230916	16.98276566475152	0	0	2	30	-0.007458914215262179	0.6388123026117682	3340.936379195191	3415.936379195191	3415.936379195191	3440.936379195191	0.9215686321258545	0.8888888955116272	0.9166666865348816	0.8125	0.5	1789	1864	1864	1889	1433
16.99993881534669	16.999938815346688	0	0	2	30	-0.0074897215106593685	0.6388123026117682	3340.936379195191	3415.936379195191	3415.936379195191	3440.936379195191	0.9215686321258545	0.8888888955116272	0.9166666865348816	0.8125	0.5	1875	1950	1950	1975	1433
17.021824763205526	17.021824368465822	0	0	2	30	-0.0075	0.6388123026117682	3340.936379195191	3415.936379195191	3415.936379195191	3440.936379195191	0.9215686321258545	0.8888888955116272	0.9166666865348816	0.8125	0.5	1925	2000	2000	2025	1433
17.035089596043132	17.03508920130343	0	0	2	30	-0.007489721510659238	0.6388123026117682	3340.936379195191	3415.936379195191	3415.936379195191	3440.936379195191	0.9215686321258545	0.8888888955116272	0.9166666865348816	0.8125	0.5	1988	2063	2063	2088	1433
17.049768386481748	17.049768386481745	0	0	2	30	-0.00745891421526192	0.6388123026117682	3340.936379195191	3415.936379195191	3415.936379195191	3440.936379195191	0.9215686321258545	0.8888888955116272	0.9166666865348816	0.8125	0.5	2054	2129	2129	2154	1466
17.066803378182346	17.066802983442642	0	0	2	30	-0.007407662554463337	0.6388123026117682	3340.936379195191	3415.936379195191	3415.936379195191	3440.936379195191	0.9215686321258545	0.8888888955116272	0.9166666865348816	0.8125	0.5	2221	2296	2296	2321	1466
17.088550377667207	17.08854958818781	0	0	2	30	-0.0073361070055032816	0.6413271057212517	3351.234497928526	3426.234497928526	3426.234497928526	3451.234497928526	0.9411764740943909	0.8888888955116272	0.9166666865348816	0.8020833134651184	0.5	2221	2296	2296	2321	1466
17.10179113138319	17.101790341903786	0	0	2	30	-0.007244443697167687	0.6413271057212517	3351.234497928526	3426.234497928526	3426.234497928526	3451.234497928526	0.9411764740943909	0.8888888955116272	0.9166666865348816	0.8020833134651184	0.5	2296	2371	2371	2396	1466
17.11688558272461	17.116885187984913	0	0	2	30	-0.007132923872213263	0.6364251452291176	3331.1609697132367	3406.1609697132367	3406.1609697132367	3431.1609697132367	0.9215686321258545	0.8888888955116272	0.9166666865348816	0.8020833134651184	0.5	2433	2508	2508	2533	1466
17.132914382933034	17.132913988193337	0	0	2	30	-0.007001853198728562	0.6364251452291176	3331.1609697132367	3406.1609697132367	3406.1609697132367	3431.1609697132367	0.9215686321258545	0.8888888955116272	0.9166666865348816	0.8020833134651184	0.5	2503	2578	2578	2603	1466
17.15527993952588	17.155279544786175	0	0	2	30	-0.006851590932318994	0.6364251452291176	3331.1609697132367	3406.1609697132367	3406.1609697132367	3431.1609697132367	0.9215686321258545	0.8888888955116272	0.9166666865348816	0.8020833134651184	0.5	2573	2648	2648	2673	1466
17.168499377298122	17.168498982558425	0	0	2	30	-0.006682548931412186	0.6413271057212517	3351.234497928526	3426.234497928526	3426.234497928526	3451.234497928526	0.9411764740943909	0.8888888955116272	0.9166666865348816	0.8020833134651184	0.5	2643	2718	2718	2743	1466
17.182757769957544	17.182757375217847	0	0	2	30	-0.006495190528382658	0.6364251452291176	3331.1609697132367	3406.1609697132367	3406.1609697132367	3431.1609697132367	0.9215686321258545	0.8888888955116272	0.9166666865348816	0.8020833134651184	0.5	2686	2761	2761	2786	1466
17.19987960439187	17.199879209652174	0	0	2	30	-0.00629002925958999	0.6364251452291176	3331.1609697132367	3406.1609697132367	3406.1609697132367	3431.1609697132367	0.9215686321258545	0.8888888955116272	0.9166666865348816	0.8020833134651184	0.5	2749	2824	2824	2849	1466
17.221934106102086	17.221934106102083	0	0	2	30	-0.00606762745781136	0.6364251452291176	3331.1609697132367	3406.1609697132367	3406.1609697132367	3431.1609697132367	0.9215686321258545	0.8888888955116272	0.9166666865348816	0.8020833134651184	0.5	2833	2908	2908	2933	1500
17.2352920975086	17.235291702768897	0	0	2	30	-0.005828594710926481	0.6364251452291176	3331.1609697132367	3406.1609697132367	3406.1609697132367	3431.1609697132367	0.9215686321258545	0.8888888955116272	0.9166666865348816	0.8020833134651184	0.5	2933	3008	3008	3033	1466
17.249803518314938	17.249803123575234	0	0	2	30	-0.0055735861910796046	0.6291524055241435	3301.379100621368	3376.379100621368	3376.379100621368	3401.379100621368	0.9215686321258545	0.8803418874740601	0.9027777910232544	0.7916666865348816	0.5	2989	3064	3064	3089	1466
17.266748114624516	17.266747719884812	0	0	2	30	-0.005303300858898205	0.6291524055241435	3301.379100621368	3376.379100621368	3376.379100621368	3401.379100621368	0.9215686321258545	0.8803418874740601	0.9027777910232544	0.7916666865348816	0.5	3016	3091	3091	3116	1500
17.28863050982606	17.288630115086356	0	0	2	30	-0.005018479547690488	0.6246646651998162	3283.0018039932474	3358.0018039932474	3358.0018039932474	3383.0018039932474	0.9215686321258545	0.8717948794364929	0.9027777910232544	0.78125	0.5	3044	3119	3119	3144	1500
17.301885868910897	17.301885079431493	0	0	2	30	-0.004719902932872786	0.6246646651998162	3283.0018039932474	3358.0018039932474	3358.0018039932474	3383.0018039932474	0.9215686321258545	0.8717948794364929	0.9027777910232544	0.78125	0.5	3110	3185	3185	3210	1500
17.31682163489341	17.316820845414014	0	0	2	30	-0.004408389392192511	0.6175004190385893	3253.6642159630233	3328.6642159630233	3328.6642159630233	3353.6642159630233	0.9215686321258545	0.8632478713989258	0.8888888955116272	0.7708333134651184	0.5	3157	3232	3232	3257	1500
17.332742671164066	17.33274227642437	0	0	2	30	-0.004084792762611626	0.6058320812880993	3205.8823728747666	3280.8823728747666	3280.8823728747666	3305.8823728747666	0.9019607901573181	0.8547008633613586	0.8888888955116272	0.75	0.5	3214	3289	3289	3314	1500
17.355266518376123	17.35526612363642	0	0	2	30	-0.0037499999999988857	0.5691960100084543	3055.8576609846205	3130.8576609846205	3130.8576609846205	3155.8576609846205	0.8823529481887817	0.811965823173523	0.8472222089767456	0.6875	0.5	3263	3338	3338	3363	1500
17.368562930389626	17.36856253564993	0	0	2	30	-0.0034049287480454526	0.5468160800842776	2964.211847945117	3039.211847945117	3039.211847945117	3064.211847945117	0.8627451062202454	0.7863247990608215	0.8333333134651184	0.6458333134651184	0.5	3290	3365	3365	3390	1500
17.382747506725376	17.38274711198568	0	0	2	30	-0.0030505248230673224	0.5468160800842776	2964.211847945117	3039.211847945117	3039.211847945117	3064.211847945117	0.8627451062202454	0.7863247990608215	0.8333333134651184	0.6458333134651184	0.5	3311	3386	3386	3411	1500
17.399822367135553	17.39982197239585	0	0	2	30	-0.002687759621588545	0.5268594761965453	2882.489555024853	2957.489555024853	2957.489555024853	2982.489555024853	0.843137264251709	0.7606837749481201	0.8194444179534912	0.6145833134651184	0.5	3320	3395	3395	3420	1500
17.421945948293047	17.42194555355335	0	0	2	30	-0.002317627457810874	0.4776480686850846	2680.9688412654214	2755.9688412654214	2755.9688412654214	2780.9688412654214	0.8039215803146362	0.7008547186851501	0.7638888955116272	0.53125	0.5	3332	3407	3407	3432	1500
17.43524038660806	17.435239991868364	0	0	2	30	-0.0019411428382676522	0.44794007961603777	2559.3146260276744	2634.3146260276744	2634.3146260276744	2659.3146260276744	0.7647058963775635	0.6666666865348816	0.7361111044883728	0.4895833432674408	0.3333333432674408	3340	3415	3415	3440	1500
17.44990654537632	17.449906150636615	0	0	2	30	-0.0015593376811319237	0.40840836241841316	2397.432244103402	2472.432244103402	2472.432244103402	2497.432244103402	0.7058823704719543	0.6239316463470459	0.6944444179534912	0.4375	0.3333333432674408	3340	3415	3415	3440	1500
17.46685232590499	17.466851931165287	0	0	2	30	-0.0011732584878004458	0.38560521799243164	2304.0533676790074	2379.0533676790074	2379.0533676790074	2404.0533676790074	0.7058823704719543	0.5726495981216431	0.6666666865348816	0.3958333432674408	0.3333333432674408	3350	3425	3425	3450	1500
17.488582746322503	17.488582351582806	0	0	2	30	-0.0007839634745061043	0.32715400798177274	2064.6956626853594	2139.6956626853594	2139.6956626853594	2164.6956626853594	0.6274510025978088	0.4615384638309479	0.5972222089767456	0.3020833432674408	0.3333333432674408	3340	3415	3415	3440	1500
17.501862579268664	17.501862184528967	0	0	2	30	-0.00039251967182077433	0.31735008699750455	2024.5486062547811	2099.548606254781	2099.548606254781	2124.548606254781	0.6274510025978088	0.4615384638309479	0.5972222089767456	0.3020833432674408	0.3333333432674408	3340	3415	3415	3440	1500
17.51685005615172	17.516849266672324	0	0	2	30	1.30838237461204e-15	0.2813963229871459	1877.3179426323625	1952.3179426323625	1952.3179426323625	1977.3179426323625	0.5686274766921997	0.41025641560554504	0.5416666865348816	0.2708333432674408	0.3333333432674408	3340	3415	3415	3440	1500
17.532755302834428	17.53275490809473	0	0	2	30	0.00039251967182338753	0.24844736064335815	1742.3919418345517	1817.3919418345517	1817.3919418345517	1842.3919418345517	0.5098039507865906	0.36752137541770935	0.4861111044883728	0.2395833283662796	0.3333333432674408	3340	3415	3415	3440	1500
17.5552736236907	17.555273228950995	0	0	2	30	0.0007839634745087067	0.16599059151485562	1404.7314722533338	1479.7314722533338	1479.7314722533338	1504.7314722533338	0.3333333432674408	0.25641027092933655	0.375	0.1979166716337204	0.1666666716337204	3340	3415	3415	3440	1500
17.568557798773544	17.568557404033847	0	0	2	30	0.0011732584878030303	0.150894211286127	1342.9117952166903	1417.9117952166903	1417.9117952166903	1442.9117952166903	0.3333333432674408	0.21367521584033966	0.3194444477558136	0.1770833283662796	0.1666666716337204	3340	3415	3415	3440	1500
17.582772770066097	17.5827723753264	0	0	2	30	0.0015593376811344833	0.12221319321542978	1225.463026217185	1300.463026217185	1300.463026217185	1325.463026217185	0.27450981736183167	0.17094017565250397	0.2777777910232544	0.15625	0.1666666716337204	3351	3426	3426	3451	1500
17.59973631388122	17.599735919141516	0	0	2	30	0.0019411428382701804	0.10100491048285254	1138.615108427281	1213.615108427281	1213.615108427281	1238.615108427281	0.23529411852359772	0.1367521435022354	0.2361111044883728	0.1354166716337204	0.1666666716337204	3351	3426	3426	3451	1500
17.621960158922203	17.621959764182506	0	0	2	30	0.002317627457813363	0.082765268562879	1063.9237747649895	1138.9237747649895	1138.9237747649895	1163.9237747649895	0.19607843458652496	0.1111111119389534	0.2083333283662796	0.1145833358168602	0.1666666716337204	3331	3406	3406	3431	1500
17.63552736236907	17.635526967629367	0	0	2	30	0.002687759621590988	0.0699203710106236	1011.3239192885037	1086.3239192885037	1086.3239192885037	1111.3239192885037	0.1568627506494522	0.10256410390138626	0.1944444477558136	0.1041666641831398	0.1666666716337204	3331	3406	3406	3431	1500
17.64980549201343	17.649805097273727	0	0	2	30	0.003050524823069713	0.05745074723381549	960.2608099224744	1035.2608099224744	1035.2608099224744	1060.2608099224744	0.13725490868091583	0.07692307978868484	0.1666666716337204	0.09375	0.1666666716337204	3331	3406	3406	3431	1500
17.666857852260772	17.666857457521076	0	0	2	30	0.003404928748047784	0.03935578022005588	886.1619200011288	961.1619200011288	961.1619200011288	986.1619200011288	0.09803921729326248	0.05128205195069313	0.1111111119389534	0.0729166641831398	0.1666666716337204	3351	3426	3426	3451	1500
17.688538930215945	17.68853853547624	0	0	2	30	0.003750000000001152	0.03181070205755532	855.264824925689	930.264824925689	930.264824925689	955.264824925689	0.0784313753247261	0.04273504391312599	0.0972222238779068	0.0625	0.1666666716337204	3331	3406	3406	3431	1500
17.701919027045594	17.70191902704559	0	0	2	30	0.0040847927626138205	0.029420767143299734	845.4780414518124	920.4780414518124	920.4780414518124	945.4780414518124	0.0784313753247261	0.03418803587555885	0.0972222238779068	0.0520833320915699	0.1666666716337204	3331	3406	3406	3431	1500
17.716884003765816	17.71688360902612	0	0	2	30	0.004408389392194629	0.0292399222509832	844.7374816177762	919.7374816177762	919.7374816177762	944.7374816177762	0.0784313753247261	0.03418803587555885	0.0833333358168602	0.0520833320915699	0.1666666716337204	3331	3406	3406	3431	1500
17.73280898743346	17.732808197954064	0	0	2	30	0.00471990293287482	0.024337960827526532	824.6639495887212	899.6639495887212	899.6639495887212	924.6639495887212	0.05882352963089943	0.03418803587555885	0.0833333358168602	0.0520833320915699	0.1666666716337204	3331	3406	3406	3431	1500
17.755301650209308	17.75530125546961	0	0	2	30	0.0050184795476924315	0.023976271062296023	823.1828300001022	898.1828300001022	898.1828300001022	923.1828300001022	0.05882352963089943	0.03418803587555885	0.0694444477558136	0.0416666679084301	0.1666666716337204	3301	3376	3376	3401	1500
17.768589377949443	17.768588983209746	0	0	2	30	0.005303300858900055	0.023058462684275582	819.4244046921085	894.4244046921085	894.4244046921085	919.4244046921085	0.03921568766236305	0.05128205195069313	0.0555555559694767	0.03125	0.1666666716337204	3301	3376	3376	3401	1500
17.78275974365604	17.782759348916343	0	0	2	30	0.005573586191081356	0.023058462684275582	819.4244046921085	894.4244046921085	894.4244046921085	919.4244046921085	0.03921568766236305	0.05128205195069313	0.0555555559694767	0.03125	0.1666666716337204	3283	3358	3358	3383	1500
17.79986578850242	17.799865393762715	0	0	2	30	0.005828594710928128	0.025195214693667367	828.1744041705679	903.1744041705679	903.1744041705679	928.1744041705679	0.03921568766236305	0.05982905998826027	0.0555555559694767	0.03125	0.1666666716337204	3283	3358	3358	3383	1500
17.821829500081908	17.82182910534221	0	0	2	30	0.006067627457812898	0.022285330758205858	816.258429454853	891.258429454853	891.258429454853	916.258429454853	0.019607843831181526	0.0683760717511177	0.0555555559694767	0.02083333395421505	0.1666666716337204	3253	3328	3328	3353	1500
17.835069069578797	17.835068674839093	0	0	2	30	0.006290029259591415	0.024349744806790516	824.7122049838072	899.7122049838072	899.7122049838072	924.7122049838072	0.019607843831181526	0.07692307978868484	0.0416666679084301	0.02083333395421505	0.1666666716337204	3205	3280	3280	3305	1500
17.84989391370595	17.849893518966255	0	0	2	30	0.006495190528383966	0.026558834776989428	833.7584284117717	908.7584284117717	908.7584284117717	933.7584284117717	0.019607843831181526	0.08547008782625198	0.0555555559694767	0.02083333395421505	0.3333333432674408	3055	3130	3130	3155	1500
17.866731140817468	17.86673035133807	0	0	2	30	0.0066825489314133735	0.02379362582858583	822.4348977680589	897.4348977680589	897.4348977680589	922.4348977680589	0.0	0.09401709586381912	0.0555555559694767	0.02083333395421505	0.3333333432674408	2964	3039	3039	3064	1500
17.888497482547574	17.88849669306817	0	0	2	30	0.006851590932320058	0.02585803987717049	830.8886732970132	905.8886732970132	905.8886732970132	930.8886732970132	0.019607843831181526	0.1111111119389534	0.0416666679084301	0.010416666977107525	0.3333333432674408	2964	3039	3039	3064	1500
17.90175836798819	17.901757973248486	0	0	2	30	0.0070018531987295	0.03278824589344569	859.2678669336601	934.2678669336601	934.2678669336601	959.2678669336601	0.019607843831181526	0.1111111119389534	0.0416666679084301	0.010416666977107525	0.3333333432674408	2882	2957	2957	2982	1500
17.916754529144622	17.91675413440492	0	0	2	30	0.007132923872214073	0.02788628493565031	839.194336811488	914.194336811488	914.194336811488	939.194336811488	0.0	0.1111111119389534	0.0416666679084301	0.010416666977107525	0.3333333432674408	2680	2755	2755	2780	1500
17.932889514332015	17.93288951433201	0	0	2	30	0.007244443697168365	0.030023036945042096	847.9443362899474	922.9443362899474	922.9443362899474	947.9443362899474	0.0	0.11965811997652054	0.0416666679084301	0.010416666977107525	0.1666666716337204	2559	2634	2634	2659	1466
17.955175728245404	17.955174938766007	0	0	2	30	0.007336107005503826	0.03215979081707903	856.6943433959386	931.6943433959386	931.6943433959386	956.6943433959386	0.0	0.12820513546466827	0.0416666679084301	0.010416666977107525	0.3333333432674408	2397	2472	2472	2497	1466
17.968398718674937	17.96839832393524	0	0	2	30	0.007407662554463747	0.03215979081707903	856.6943433959386	931.6943433959386	931.6943433959386	956.6943433959386	0.0	0.12820513546466827	0.0416666679084301	0.010416666977107525	0.1666666716337204	2304	2379	2379	2404	1466
17.98279250705104	17.982791717571637	0	0	2	30	0.007458914215262192	0.03215979081707903	856.6943433959386	931.6943433959386	931.6943433959386	956.6943433959386	0.0	0.12820513546466827	0.0416666679084301	0.010416666977107525	0.1666666716337204	2064	2139	2139	2164	1466
17.999815656560674	17.99981526182097	0	0	2	30	0.007489721510659376	0.029986867959787895	847.7962242953314	922.7962242953314	922.7962242953314	947.7962242953314	0.0	0.11965811997652054	0.02777777798473835	0.010416666977107525	0.1666666716337204	2024	2099	2099	2124	1466
18.016921701407053	18.01692130666735	0	0	2	30	0.0075	0.029986867959787895	847.7962242953314	922.7962242953314	922.7962242953314	947.7962242953314	0.0	0.11965811997652054	0.02777777798473835	0.010416666977107525	0.3333333432674408	1877	1952	1952	1977	1466
18.03576578514713	18.035765785147127	0	0	2	30	0.0074897215106592314	0.02785011595039611	839.046224816872	914.046224816872	914.046224816872	939.046224816872	0.0	0.1111111119389534	0.02777777798473835	0.010416666977107525	0.1666666716337204	1742	1817	1817	1842	1466
18.050597734588866	18.05059773458887	0	0	2	30	0.007458914215261905	0.025713363941004326	830.2962253384127	905.2962253384127	905.2962253384127	930.2962253384127	0.0	0.10256410390138626	0.02777777798473835	0.010416666977107525	0.1666666716337204	1404	1479	1479	1504	1433
18.066840088974327	18.06683969423463	0	0	2	30	0.007407662554463316	0.02357661193161254	821.5462258599533	896.5462258599533	896.5462258599533	921.5462258599533	0.0	0.09401709586381912	0.02777777798473835	0.010416666977107525	0.1666666716337204	1342	1417	1417	1442	1433
18.088701168232138	18.08870077349244	0	0	2	30	0.007336107005503255	0.021439859922220757	812.796226381494	887.796226381494	887.796226381494	912.796226381494	0.0	0.08547008782625198	0.02777777798473835	0.010416666977107525	0.1666666716337204	1225	1300	1300	1325	1433
18.101757578508792	18.101756789029395	0	0	2	30	0.007244443697167653	0.019303107912828972	804.0462269030346	879.0462269030346	879.0462269030346	904.0462269030346	0.0	0.07692307978868484	0.02777777798473835	0.010416666977107525	0.1666666716337204	1138	1213	1213	1238	1433
18.116957820089485	18.11695782008949	0	0	2	30	0.007132923872213222	0.019303107912828972	804.0462269030346	879.0462269030346	879.0462269030346	904.0462269030346	0.0	0.07692307978868484	0.02777777798473835	0.010416666977107525	0.1666666716337204	1063	1138	1138	1163	1433
18.132818461186236	18.132818066446532	0	0	2	30	0.007001853198728515	0.019303107912828972	804.0462269030346	879.0462269030346	879.0462269030346	904.0462269030346	0.0	0.07692307978868484	0.02777777798473835	0.010416666977107525	0.1666666716337204	1011	1086	1086	1111	1433
18.155342308398286	18.15534191365858	0	0	2	30	0.00685159093231894	0.017166355903437187	795.2962274245752	870.2962274245752	870.2962274245752	895.2962274245752	0.0	0.0683760717511177	0.02777777798473835	0.010416666977107525	0.1666666716337204	960	1035	1035	1060	1433
18.16863240457661	18.168631615097212	0	0	2	30	0.006682548931412125	0.01502960296272283	786.54622413235	861.54622413235	861.54622413235	886.54622413235	0.0	0.05982905998826027	0.02777777798473835	0.010416666977107525	0.1666666716337204	886	961	961	986	1433
18.182767638450013	18.182766848970616	0	0	2	30	0.006495190528382592	0.01075609894393926	769.0462251754312	844.0462251754312	844.0462251754312	869.0462251754312	0.0	0.04273504391312599	0.02777777798473835	0.010416666977107525	0.1666666716337204	855	930	930	955	1433
18.19974657711339	18.199746182373687	0	0	2	30	0.006290029259589918	0.01079226792919346	769.1943371700472	844.1943371700472	844.1943371700472	869.1943371700472	0.0	0.04273504391312599	0.0416666679084301	0.010416666977107525	0.1666666716337204	845	920	920	945	1433
18.216772095061213	18.216771700321516	0	0	2	30	0.006067627457811282	0.008836360831520762	761.1848976050775	836.1848976050775	836.1848976050775	861.1848976050775	0.0	0.03418803587555885	0.0555555559694767	0.02083333395421505	0.1666666716337204	844	919	919	944	1433
18.235128675273305	18.235127885793908	0	0	2	30	0.005828594710926398	0.008836360831520762	761.1848976050775	836.1848976050775	836.1848976050775	861.1848976050775	0.0	0.03418803587555885	0.0555555559694767	0.02083333395421505	0.1666666716337204	824	899	899	924	1433
18.24974707053801	18.249746281058613	0	0	2	30	0.005573586191079517	0.013810659769525821	781.5546517562083	856.5546517562083	856.5546517562083	881.5546517562083	0.019607843831181526	0.03418803587555885	0.0694444477558136	0.02083333395421505	0.1666666716337204	823	898	898	923	1433
18.266877589245713	18.26687719450601	0	0	2	30	0.005303300858898111	0.014208518550731242	783.1838834652444	858.1838834652444	858.1838834652444	883.1838834652444	0.019607843831181526	0.03418803587555885	0.0972222238779068	0.03125	0.1666666716337204	819	894	894	919	1433
18.28840195554047	18.288401560800764	0	0	2	30	0.005018479547690389	0.01950833833500467	804.8866454818441	879.8866454818441	879.8866454818441	904.8866454818441	0.03921568766236305	0.03418803587555885	0.1111111119389534	0.0416666679084301	0.1666666716337204	819	894	894	919	1433
18.302059949118057	18.302059949118053	0	0	2	30	0.004719902932872683	0.02488049550447613	826.8856290908298	901.8856290908298	901.8856290908298	926.8856290908298	0.05882352963089943	0.03418803587555885	0.125	0.0520833320915699	0.1666666716337204	828	903	903	928	1433
18.31683505604317	18.316834266563767	0	0	2	30	0.004408389392192404	0.025640044128522277	829.9959807062987	904.9959807062987	904.9959807062987	929.9959807062987	0.05882352963089943	0.03418803587555885	0.1527777761220932	0.0625	0.1666666716337204	816	891	891	916	1433
18.332937672575266	18.332937672575262	0	0	2	30	0.004084792762611515	0.02842783781751576	841.411995862727	916.411995862727	916.411995862727	941.411995862727	0.05882352963089943	0.04273504391312599	0.1666666716337204	0.0729166641831398	0.1666666716337204	824	899	899	924	1433
18.35523138654293	18.35523059706353	0	0	2	30	0.0037499999999987712	0.037492014191768785	878.5297981152931	953.5297981152931	953.5297981152931	978.5297981152931	0.0784313753247261	0.05128205195069313	0.1944444477558136	0.1041666641831398	0.1666666716337204	833	908	908	933	1466
18.368550298719267	18.36854990397957	0	0	2	30	0.0034049287480453347	0.038396238750364214	882.2325976827415	957.2325976827415	957.2325976827415	982.2325976827415	0.09803921729326248	0.05982905998826027	0.2083333283662796	0.1145833358168602	0.1666666716337204	822	897	897	922	1466
18.38279605970833	18.382795270228925	0	0	2	30	0.0030505248230672014	0.04543495125189009	911.05612537649	986.05612537649	986.05612537649	1011.05612537649	0.09803921729326248	0.05982905998826027	0.2083333283662796	0.1145833358168602	0.1666666716337204	830	905	905	930	1466
18.39988434126826	18.39988394652856	0	0	2	30	0.0026877596215884214	0.06430305057653674	988.3209921109179	1063.3209921109178	1063.3209921109178	1088.3209921109178	0.1568627506494522	0.0683760717511177	0.2361111044883728	0.1354166716337204	0.1666666716337204	859	934	934	959	1466
18.421843710711062	18.421843315971365	0	0	2	30	0.002317627457810748	0.0869580885671355	1081.0933726824198	1156.0933726824198	1156.0933726824198	1181.0933726824198	0.19607843458652496	0.10256410390138626	0.2777777910232544	0.1770833283662796	0.1666666716337204	839	914	914	939	1466
18.43517999143415	18.435179596694447	0	0	2	30	0.0019411428382675245	0.10109148747977559	1138.969641229681	1213.969641229681	1213.969641229681	1238.969641229681	0.21568627655506134	0.12820513546466827	0.3055555522441864	0.1979166716337204	0.1666666716337204	847	922	922	947	1433
18.449781807631506	18.449781807631503	0	0	2	30	0.0015593376811317945	0.11741139294786584	1205.7996541215107	1280.7996541215107	1280.7996541215107	1305.7996541215107	0.2549019753932953	0.14529915153980255	0.3333333432674408	0.2083333283662796	0.1666666716337204	856	931	931	956	1466
18.466739035611443	18.46673864087174	0	0	2	30	0.001173258487800315	0.13525317329913378	1278.8617446599528	1353.8617446599528	1353.8617446599528	1378.8617446599528	0.29411765933036804	0.17094017565250397	0.3472222089767456	0.21875	0.1666666716337204	856	931	931	956	1466
18.48285862595058	18.482858231210884	0	0	2	30	0.0007839634745059725	0.14692429872229695	1326.655003267806	1401.655003267806	1401.655003267806	1426.655003267806	0.3137255012989044	0.18803419172763824	0.375	0.2291666716337204	0.1666666716337204	856	931	931	956	1433
18.501791920862583	18.501791526122886	0	0	2	30	0.0003925196718206422	0.15921307681128383	1376.9775495422073	1451.9775495422073	1451.9775495422073	1476.9775495422073	0.3333333432674408	0.21367521584033966	0.375	0.2395833283662796	0.3333333432674408	847	922	922	947	1433
18.516758081801907	18.51675768706221	0	0	2	30	-1.4406906524676981e-15	0.16728710674646274	1410.040702126765	1485.040702126765	1485.040702126765	1510.040702126765	0.3333333432674408	0.23931623995304108	0.4027777910232544	0.2395833283662796	0.3333333432674408	847	922	922	947	1466
18.532840961349063	18.532840566609366	0	0	2	30	-0.00039251967182351964	0.17751147598028183	1451.909494139254	1526.909494139254	1526.909494139254	1551.909494139254	0.3529411852359772	0.25641027092933655	0.4027777910232544	0.25	0.5	839	914	914	939	1433
18.549871216173276	18.549870821433572	0	0	2	30	-0.0007839634745088382	0.18954428791551403	1501.18385901403	1576.18385901403	1576.18385901403	1601.18385901403	0.37254902720451355	0.2735042870044708	0.4305555522441864	0.2604166567325592	0.5	830	905	905	930	1433
18.56857358836149	18.568573193621795	0	0	2	30	-0.0011732584878031609	0.20291813899314515	1555.9497791769295	1630.9497791769295	1630.9497791769295	1655.9497791769295	0.3921568691730499	0.29914531111717224	0.4444444477558136	0.2708333432674408	0.5	821	896	896	921	1433
18.582805533461094	18.582805138721397	0	0	2	30	-0.0015593376811346127	0.2175579000678327	1615.899600777775	1690.899600777775	1690.899600777775	1715.899600777775	0.4117647111415863	0.32478633522987366	0.4583333432674408	0.2916666567325592	0.6666666865348816	812	887	887	912	1433
18.600026052820123	18.60002605282012	0	0	2	30	-0.001941142838270308	0.2466339942723237	1734.9662065451655	1809.9662065451655	1809.9662065451655	1834.9662065451655	0.47058823704719543	0.3589743673801422	0.4861111044883728	0.3229166567325592	0.6666666865348816	804	879	879	904	1433
18.621936474540274	18.621935685060876	0	0	2	30	-0.0023176274578134886	0.28016787953674793	1872.2874667029828	1947.2874667029828	1947.2874667029828	1972.2874667029828	0.4901960790157318	0.4273504316806793	0.5416666865348816	0.375	0.5	804	879	879	904	1433
18.635239991868364	18.63523959712866	0	0	2	30	-0.002687759621591111	0.301952084078005	1961.4937842994304	2036.4937842994304	2036.4937842994304	2061.4937842994304	0.529411792755127	0.45299145579338074	0.5694444179534912	0.3958333432674408	0.5	804	879	879	904	1433
18.649919966526074	18.649919571786377	0	0	2	30	-0.003050524823069834	0.3191960140959256	2032.1076777228152	2107.1076777228154	2107.1076777228154	2132.1076777228154	0.5490196347236633	0.47863247990608215	0.5833333134651184	0.4270833432674408	0.6666666865348816	795	870	870	895	1433
18.66673943035114	18.666739035611442	0	0	2	30	-0.003404928748047902	0.3366569633319698	2103.6102648444166	2178.6102648444166	2178.6102648444166	2203.6102648444166	0.5686274766921997	0.504273533821106	0.6111111044883728	0.4479166567325592	0.6666666865348816	786	861	861	886	1433
18.688542877612928	18.68854248287323	0	0	2	30	-0.003750000000001266	0.35930921975523233	2196.3712548976764	2271.3712548976764	2271.3712548976764	2296.3712548976764	0.6078431606292725	0.5299145579338074	0.625	0.4791666567325592	0.5	769	844	844	869	1433
18.701945474605406	18.70194468512601	0	0	2	30	-0.0040847927626139315	0.3788509470134698	2276.394628020159	2351.394628020159	2351.394628020159	2376.394628020159	0.6470588445663452	0.5555555820465088	0.6388888955116272	0.4895833432674408	0.6666666865348816	769	844	844	869	1433
18.71680821374365	18.716807819003954	0	0	2	30	-0.0044083893921947346	0.3948261761279017	2341.8131912437575	2416.8131912437575	2416.8131912437575	2441.8131912437575	0.6666666865348816	0.5726495981216431	0.6527777910232544	0.5208333134651184	0.6666666865348816	761	836	836	861	1433
18.732780171435454	18.73277977669575	0	0	2	30	-0.004719902932874923	0.4026442444883287	2373.828181179706	2448.828181179706	2448.828181179706	2473.828181179706	0.6666666865348816	0.5897436141967773	0.6666666865348816	0.53125	0.6666666865348816	761	836	836	861	1433
18.749789110315934	18.74978871557623	0	0	2	30	-0.0050184795476925295	0.4193456368865789	2442.2203830505405	2517.2203830505405	2517.2203830505405	2542.2203830505405	0.686274528503418	0.6153846383094788	0.6805555820465088	0.5520833134651184	0.6666666865348816	781	856	856	881	1433
18.768516745844874	18.76851635110517	0	0	2	30	-0.005303300858900148	0.4340549549432815	2502.4550404927377	2577.4550404927377	2577.4550404927377	2602.4550404927377	0.7254902124404907	0.6495726704597473	0.7083333134651184	0.5833333134651184	0.6666666865348816	783	858	858	883	1433
18.78277592798369	18.782775533243992	0	0	2	30	-0.005573586191081444	0.447064325420393	2555.7284125965093	2630.7284125965093	2630.7284125965093	2655.7284125965093	0.7254902124404907	0.6495726704597473	0.7083333134651184	0.5833333134651184	0.6666666865348816	804	879	879	904	1433
18.799767103577725	18.79976670883802	0	0	2	30	-0.005828594710928212	0.45779228096620894	2599.6593905566256	2674.6593905566256	2674.6593905566256	2699.6593905566256	0.7450980544090271	0.6581196784973145	0.7083333134651184	0.6041666865348816	0.6666666865348816	826	901	901	926	1433
18.82178055235926	18.821780157619564	0	0	2	30	-0.006067627457812976	0.4779850398017853	2682.348737988311	2757.348737988311	2757.348737988311	2782.348737988311	0.7843137383460999	0.6837607026100159	0.7222222089767456	0.6145833134651184	0.6666666865348816	829	904	904	929	1433
18.835074990674276	18.83507459593457	0	0	2	30	-0.006290029259591488	0.4820025824010372	2698.8005749322474	2773.8005749322474	2773.8005749322474	2798.8005749322474	0.7843137383460999	0.692307710647583	0.7222222089767456	0.625	0.6666666865348816	841	916	916	941	1433
18.849762465386267	18.849762070646563	0	0	2	30	-0.006495190528384032	0.49312839448383006	2744.360775411284	2819.360775411284	2819.360775411284	2844.360775411284	0.8039215803146362	0.7008547186851501	0.7361111044883728	0.6354166865348816	0.6666666865348816	878	953	953	978	1433
18.866991274278956	18.86699087953926	0	0	2	30	-0.006682548931413433	0.49909905483946204	2768.810629567597	2843.810629567597	2843.810629567597	2868.810629567597	0.8039215803146362	0.7094017267227173	0.7361111044883728	0.65625	0.6666666865348816	882	957	957	982	1433
18.88845248222191	18.888452087482214	0	0	2	30	-0.006851590932320112	0.5082745193503797	2806.384156739805	2881.384156739805	2881.384156739805	2906.384156739805	0.843137264251709	0.7350427508354187	0.75	0.6770833134651184	0.6666666865348816	911	986	986	1011	1433
18.901792710341983	18.901791920862586	0	0	2	30	-0.007001853198729547	0.5214981250464916	2860.534822065383	2935.534822065383	2935.534822065383	2960.534822065383	0.843137264251709	0.7350427508354187	0.75	0.6770833134651184	0.6666666865348816	988	1063	1063	1088	1433
18.916791634676304	18.916790845196907	0	0	2	30	-0.007132923872214114	0.5304899662733078	2897.3564118891954	2972.3564118891954	2972.3564118891954	2997.3564118891954	0.8627451062202454	0.7435897588729858	0.75	0.6875	0.6666666865348816	1081	1156	1156	1181	1433
18.932833856034488	18.932833461294784	0	0	2	30	-0.007244443697168399	0.548020466696471	2969.1438111220486	3044.1438111220486	3044.1438111220486	3069.1438111220486	0.8823529481887817	0.7606837749481201	0.7638888955116272	0.71875	0.6666666865348816	1138	1213	1213	1238	1433
18.949817136834543	18.949816742094846	0	0	2	30	-0.007336107005503854	0.5546783464788287	2996.4078288308037	3071.4078288308037	3071.4078288308037	3096.4078288308037	0.8823529481887817	0.7692307829856873	0.7777777910232544	0.7291666865348816	0.6666666865348816	1205	1280	1280	1305	1433
18.968422403056866	18.968422008317162	0	0	2	30	-0.007407662554463767	0.5683721490204334	3052.483950238675	3127.483950238675	3127.483950238675	3152.483950238675	0.9019607901573181	0.7777777910232544	0.7916666865348816	0.75	0.6666666865348816	1278	1353	1353	1378	1433
18.982934613342596	18.9829342186029	0	0	2	30	-0.007458914215262207	0.5774724974503949	3089.749877059367	3164.749877059367	3164.749877059367	3189.749877059367	0.9215686321258545	0.7863247990608215	0.7916666865348816	0.7604166865348816	0.6666666865348816	1326	1401	1401	1426	1433
18.999869341159705	18.99986894642001	0	0	2	30	-0.007489721510659382	0.5822106274189771	3109.152519280711	3184.152519280711	3184.152519280711	3209.152519280711	0.9215686321258545	0.7863247990608215	0.8055555820465088	0.7708333134651184	0.6666666865348816	1376	1451	1451	1476	1466
19.021805026220587	19.021804236741183	0	0	2	30	-0.0075	0.5934449499128043	3155.1570698929336	3230.1570698929336	3230.1570698929336	3255.1570698929336	0.9411764740943909	0.7948718070983887	0.8055555820465088	0.7916666865348816	0.6666666865348816	1410	1485	1485	1510	1466
19.035304334439264	19.035303544959866	0	0	2	30	-0.007489721510659225	0.6004644957957446	3183.902110283574	3258.902110283574	3258.902110283574	3283.902110283574	0.9411764740943909	0.8034188151359558	0.8194444179534912	0.8020833134651184	0.6666666865348816	1451	1526	1526	1551	1500
19.049823255299874	19.049822860560177	0	0	2	30	-0.007458914215261892	0.6096371822059155	3221.4642611332238	3296.4642611332238	3296.4642611332238	3321.4642611332238	0.9607843160629272	0.811965823173523	0.8194444179534912	0.8125	0.6666666865348816	1501	1576	1576	1601	1500
19.0668175888115	19.066817194071795	0	0	2	30	-0.007407662554463295	0.6117711561145605	3230.202884289125	3305.202884289125	3305.202884289125	3330.202884289125	0.9607843160629272	0.811965823173523	0.8194444179534912	0.8229166865348816	0.6666666865348816	1555	1630	1630	1655	1500
19.082802572913355	19.082802178173658	0	0	2	30	-0.007336107005503227	0.6139079081239522	3238.9528837675844	3313.9528837675844	3313.9528837675844	3338.9528837675844	0.9607843160629272	0.8205128312110901	0.8194444179534912	0.8229166865348816	0.6666666865348816	1615	1690	1690	1715	1533
19.10186139504957	19.101861000309867	0	0	2	30	-0.007244443697167619	0.6139079081239522	3238.9528837675844	3313.9528837675844	3313.9528837675844	3338.9528837675844	0.9607843160629272	0.8205128312110901	0.8194444179534912	0.8229166865348816	0.6666666865348816	1734	1809	1809	1834	1533
19.11683229286528	19.116831898125575	0	0	2	30	-0.007132923872213181	0.6139079081239522	3238.9528837675844	3313.9528837675844	3313.9528837675844	3338.9528837675844	0.9607843160629272	0.8205128312110901	0.8194444179534912	0.8229166865348816	0.6666666865348816	1872	1947	1947	1972	1500
19.13275846075202	19.13275806601232	0	0	2	30	-0.007001853198728467	0.6139079081239522	3238.9528837675844	3313.9528837675844	3313.9528837675844	3338.9528837675844	0.9607843160629272	0.8205128312110901	0.8194444179534912	0.8229166865348816	0.6666666865348816	1961	2036	2036	2061	1500
19.149748846866654	19.149748452126957	0	0	2	30	-0.0068515909323188864	0.6139079081239522	3238.9528837675844	3313.9528837675844	3313.9528837675844	3338.9528837675844	0.9607843160629272	0.8205128312110901	0.8194444179534912	0.8229166865348816	0.6666666865348816	2032	2107	2107	2132	1533
19.168417271440777	19.16841727144078	0	0	2	30	-0.0066825489314120655	0.6117739342153072	3230.214260611683	3305.214260611683	3305.214260611683	3330.214260611683	0.9607843160629272	0.811965823173523	0.8194444179534912	0.8125	0.6666666865348816	2103	2178	2178	2203	1533
19.18283119154152	19.182830796801817	0	0	2	30	-0.006495190528382525	0.6096371822059155	3221.4642611332238	3296.4642611332238	3296.4642611332238	3321.4642611332238	0.9607843160629272	0.811965823173523	0.8194444179534912	0.8125	0.6666666865348816	2196	2271	2271	2296	1500
19.200152764263425	19.20015276426342	0	0	2	30	-0.006290029259589846	0.6096371822059155	3221.4642611332238	3296.4642611332238	3296.4642611332238	3321.4642611332238	0.9607843160629272	0.811965823173523	0.8194444179534912	0.8125	0.6666666865348816	2276	2351	2351	2376	1533
19.22179713142661	19.221797131426605	0	0	2	30	-0.006067627457811204	0.6096371822059155	3221.4642611332238	3296.4642611332238	3296.4642611332238	3321.4642611332238	0.9607843160629272	0.811965823173523	0.8194444179534912	0.8125	0.6666666865348816	2341	2416	2416	2441	1533
19.235086043385838	19.23508604338584	0	0	2	30	-0.005828594710926315	0.6096371822059155	3221.4642611332238	3296.4642611332238	3296.4642611332238	3321.4642611332238	0.9607843160629272	0.811965823173523	0.8194444179534912	0.8125	0.6666666865348816	2373	2448	2448	2473	1533
19.250117336375464	19.25011654689606	0	0	2	30	-0.005573586191079428	0.6026012478051364	3192.6521097620334	3267.6521097620334	3267.6521097620334	3292.6521097620334	0.9411764740943909	0.811965823173523	0.8194444179534912	0.8020833134651184	0.6666666865348816	2442	2517	2517	2542	1533
19.266879168204508	19.266878773464803	0	0	2	30	-0.005303300858898017	0.6026012478051364	3192.6521097620334	3267.6521097620334	3267.6521097620334	3292.6521097620334	0.9411764740943909	0.811965823173523	0.8194444179534912	0.8020833134651184	0.6666666865348816	2502	2577	2577	2602	1533
19.28846550863197	19.28846471915257	0	0	2	30	-0.00501847954769029	0.5976794949146331	3172.4975316754226	3247.4975316754226	3247.4975316754226	3272.4975316754226	0.9411764740943909	0.8034188151359558	0.8055555820465088	0.7916666865348816	0.6666666865348816	2555	2630	2630	2655	1533
19.301806920971142	19.30180692097114	0	0	2	30	-0.00471990293287258	0.5955817019221961	3163.907069371393	3238.907069371393	3238.907069371393	3263.907069371393	0.9411764740943909	0.8034188151359558	0.8055555820465088	0.7916666865348816	0.6666666865348816	2599	2674	2674	2699	1533
19.31682124015371	19.316820845414014	0	0	2	30	-0.004408389392192297	0.5934838969260454	3155.316557912156	3230.316557912156	3230.316557912156	3255.316557912156	0.9411764740943909	0.8034188151359558	0.8055555820465088	0.78125	0.6666666865348816	2682	2757	2757	2782	1533
19.33277503981937	19.332775039819367	0	0	2	30	-0.004084792762611404	0.5913471449166536	3146.5665584336966	3221.5665584336966	3221.5665584336966	3246.5665584336966	0.9411764740943909	0.7948718070983887	0.8055555820465088	0.78125	0.6666666865348816	2698	2773	2773	2798	1533
19.355135464796124	19.355135070056427	0	0	2	30	-0.0037499999999986568	0.571212473584132	3064.1150793270203	3139.1150793270203	3139.1150793270203	3164.1150793270203	0.9215686321258545	0.7777777910232544	0.7916666865348816	0.7395833134651184	0.6666666865348816	2744	2819	2819	2844	1533
19.368362402622655	19.36836161314325	0	0	2	30	-0.003404928748045217	0.5624568006023765	3028.2605984667316	3103.2605984667316	3103.2605984667316	3128.2605984667316	0.9215686321258545	0.7692307829856873	0.7777777910232544	0.71875	0.6666666865348816	2768	2843	2843	2868	1533
19.382837507376696	19.382837112637	0	0	2	30	-0.0030505248230670804	0.5448177931830287	2956.0288630845025	3031.0288630845025	3031.0288630845025	3056.0288630845025	0.9019607901573181	0.752136766910553	0.7638888955116272	0.6875	0.6666666865348816	2806	2881	2881	2906	1533
19.39986420954362	19.399864209543622	0	0	2	30	-0.002687759621588298	0.5232001931785986	2867.504791066361	2942.504791066361	2942.504791066361	2967.504791066361	0.8823529481887817	0.7350427508354187	0.7361111044883728	0.6458333134651184	0.6666666865348816	2860	2935	2935	2960	1533
19.421855552902027	19.42185476342263	0	0	2	30	-0.002317627457810622	0.4981799344532192	2765.0468315859325	2840.0468315859325	2840.0468315859325	2865.0468315859325	0.8627451062202454	0.7094017267227173	0.7083333134651184	0.59375	0.6666666865348816	2897	2972	2972	2997	1533
19.435201307377884	19.435200517898487	0	0	2	30	-0.0019411428382673972	0.4707533764066518	2652.735076385239	2727.735076385239	2727.735076385239	2752.735076385239	0.8235294222831726	0.6837607026100159	0.6805555820465088	0.5520833134651184	0.6666666865348816	2969	3044	3044	3069	1533
19.449852466037587	19.449852071297883	0	0	2	30	-0.001559337681131665	0.4334307536482811	2499.898936189711	2574.898936189711	2574.898936189711	2599.898936189711	0.7647058963775635	0.6495726704597473	0.6388888955116272	0.5	0.6666666865348816	2996	3071	3071	3096	1533
19.466755614678792	19.46675521993909	0	0	2	30	-0.0011732584878001843	0.3802323993295431	2282.051675254479	2357.051675254479	2357.051675254479	2382.051675254479	0.7254902124404907	0.5641025900840759	0.5694444179534912	0.40625	0.6666666865348816	3052	3127	3127	3152	1533
19.488526298545583	19.48852590380588	0	0	2	30	-0.000783963474505841	0.35001526748830525	2158.31252036461	2233.31252036461	2233.31252036461	2258.31252036461	0.686274528503418	0.5213675498962402	0.5277777910232544	0.3645833432674408	0.6666666865348816	3089	3164	3164	3189	1533
19.501898895320952	19.50189889532095	0	0	2	30	-0.0003925196718205101	0.3252262510359287	2056.801497992128	2131.801497992128	2131.801497992128	2156.801497992128	0.6470588445663452	0.4871794879436493	0.5	0.3333333432674408	0.5	3109	3184	3184	3209	1533
19.517073084081527	19.51707268934183	0	0	2	30	1.5729989303233564e-15	0.29873451800947937	1948.317851248818	2023.317851248818	2023.317851248818	2048.317851248818	0.6078431606292725	0.4444444477558136	0.4722222089767456	0.3020833432674408	0.5	3155	3230	3230	3255	1533
19.532798329461595	19.5327979347219	0	0	2	30	0.00039251967182365175	0.2806559214885864	1874.2859984957613	1949.2859984957613	1949.2859984957613	1974.2859984957613	0.5882353186607361	0.41025641560554504	0.4583333432674408	0.2708333432674408	0.5	3183	3258	3258	3283	1533
19.555181254601184	19.55518125460118	0	0	2	30	0.0007839634745089697	0.24347583763301373	1722.0335551071912	1797.0335551071912	1797.0335551071912	1822.0335551071912	0.4901960790157318	0.3760683834552765	0.4305555522441864	0.25	0.5	3221	3296	3296	3321	1533
19.56848240349108	19.56848200875138	0	0	2	30	0.0011732584878032916	0.21718475382982028	1614.371566933114	1689.371566933114	1689.371566933114	1714.371566933114	0.4313725531101227	0.34188035130500793	0.3888888955116272	0.2083333283662796	0.5	3230	3305	3305	3330	1533
19.583010403364764	19.58301000862506	0	0	2	30	0.0015593376811347424	0.20502084755787142	1564.5603707494834	1639.5603707494834	1639.5603707494834	1664.5603707494834	0.4313725531101227	0.3076923191547394	0.3888888955116272	0.2083333283662796	0.5	3238	3313	3313	3338	1533
19.5998397356823	19.599839340942594	0	0	2	30	0.0019411428382704356	0.1818566620349884	1469.7030310332775	1544.7030310332775	1544.7030310332775	1569.7030310332775	0.3921568691730499	0.2649572789669037	0.375	0.1875	0.5	3238	3313	3313	3338	1533
19.622253055778696	19.622253055778692	0	0	2	30	0.0023176274578136143	0.13515301351435483	1278.451590341283	1353.451590341283	1353.451590341283	1378.451590341283	0.29411765933036804	0.19658119976520538	0.3194444477558136	0.15625	0.3333333432674408	3238	3313	3313	3338	1533
19.635502493768048	19.635502493768044	0	0	2	30	0.0026877596215912347	0.11709421759264338	1204.5008210418746	1279.5008210418746	1279.5008210418746	1304.5008210418746	0.2549019753932953	0.17094017565250397	0.2916666567325592	0.1458333283662796	0.3333333432674408	3238	3313	3313	3338	1533
19.649883650473786	19.649883650473782	0	0	2	30	0.0030505248230699544	0.08770962000859006	1084.1708939351763	1159.1708939351763	1159.1708939351763	1184.1708939351763	0.1764705926179886	0.1367521435022354	0.2777777910232544	0.1354166716337204	0.3333333432674408	3238	3313	3313	3338	1533
19.66683061522156	19.666830220481856	0	0	2	30	0.00340492874804802	0.06990400515496731	1011.2569011095911	1086.2569011095911	1086.2569011095911	1111.2569011095911	0.13725490868091583	0.1111111119389534	0.25	0.125	0.3333333432674408	3230	3305	3305	3330	1533
19.688565772515457	19.688566956734554	0	0	2	30	0.003750000000001381	0.054153804550878704	946.7598296358483	1021.7598296358483	1021.7598296358483	1046.7598296358483	0.11764705926179886	0.05982905998826027	0.2083333283662796	0.09375	0.3333333432674408	3221	3296	3296	3321	1533
19.699835196175766	19.699835196175762	0	0	2	30	0.0040847927626140425	0.04925184219609946	926.6862937930273	1001.6862937930273	1001.6862937930273	1026.6862937930273	0.11764705926179886	0.05982905998826027	0.2083333283662796	0.09375	0.3333333432674408	3221	3296	3296	3321	1533
19.717199006045437	19.71719900604544	0	0	2	30	0.004408389392194842	0.03942533605732024	886.4467511547264	961.4467511547264	961.4467511547264	986.4467511547264	0.09803921729326248	0.04273504391312599	0.1805555522441864	0.09375	0.3333333432674408	3221	3296	3296	3321	1533
19.733178858531215	19.73317846379151	0	0	2	30	0.004719902932875025	0.029490322754200965	845.7628716784529	920.7628716784529	920.7628716784529	945.7628716784529	0.0784313753247261	0.025641025975346565	0.1666666716337204	0.0833333358168602	0.3333333432674408	3221	3296	3296	3321	1533
19.755230202323833	19.75523020232383	0	0	2	30	0.005018479547692628	0.01603055140003562	790.6451079831459	865.6451079831459	865.6451079831459	890.6451079831459	0.03921568766236305	0.017094017937779427	0.125	0.0625	0.3333333432674408	3192	3267	3267	3292	1533
19.76681975987984	19.766819365140144	0	0	2	30	0.005303300858900241	0.01603055140003562	790.6451079831459	865.6451079831459	865.6451079831459	890.6451079831459	0.03921568766236305	0.017094017937779427	0.125	0.0625	0.3333333432674408	3192	3267	3267	3292	1533
19.782790928092243	19.78279132283194	0	0	2	30	0.005573586191081533	0.015343340743264114	787.8309803436665	862.8309803436665	862.8309803436665	887.8309803436665	0.03921568766236305	0.017094017937779427	0.0972222238779068	0.0520833320915699	0.3333333432674408	3172	3247	3247	3272	1533
19.800682110199485	19.80068211019948	0	0	2	30	0.005828594710928295	0.015162495850947581	787.0904205096303	862.0904205096303	862.0904205096303	887.0904205096303	0.03921568766236305	0.017094017937779427	0.0833333358168602	0.0520833320915699	0.3333333432674408	3163	3238	3238	3263	1533
19.821791999810525	19.82179160507083	0	0	2	30	0.006067627457813053	0.010043521049535938	766.1282186978497	841.1282186978497	841.1282186978497	866.1282186978497	0.019607843831181526	0.017094017937779427	0.0833333358168602	0.0416666679084301	0.3333333432674408	3155	3230	3230	3255	1533
19.83506275374361	19.835061964264213	0	0	2	30	0.006290029259591559	0.011854752199724317	773.5452102578711	848.5452102578711	848.5452102578711	873.5452102578711	0.019607843831181526	0.025641025975346565	0.0694444477558136	0.03125	0.3333333432674408	3146	3221	3221	3246	1533
19.84978614976819	19.849785755028492	0	0	2	30	0.006495190528384097	0.013991504674777389	782.2952116432134	857.2952116432134	857.2952116432134	882.2952116432134	0.019607843831181526	0.03418803587555885	0.0694444477558136	0.03125	0.3333333432674408	3064	3139	3139	3164	1533
19.866796272867763	19.866795878128066	0	0	2	30	0.006682548931413494	0.016019749717088416	790.6008750914771	865.6008750914771	865.6008750914771	890.6008750914771	0.019607843831181526	0.04273504391312599	0.0555555559694767	0.03125	0.3333333432674408	3028	3103	3103	3128	1533
19.888433534716373	19.88843313997667	0	0	2	30	0.006851590932320166	0.018011825808099714	798.7584266841683	873.7584266841683	873.7584266841683	898.7584266841683	0.019607843831181526	0.05128205195069313	0.0555555559694767	0.02083333395421505	0.3333333432674408	2956	3031	3031	3056	1533
19.9017548153309	19.901754420591203	0	0	2	30	0.007001853198729595	0.015246616859696116	787.4348960404556	862.4348960404556	862.4348960404556	887.4348960404556	0.0	0.05982905998826027	0.0555555559694767	0.02083333395421505	0.3333333432674408	2867	2942	2942	2967	1533
19.916809003223047	19.91680860848335	0	0	2	30	0.007132923872214154	0.017383369800410477	796.1848993326809	871.1848993326809	871.1848993326809	896.1848993326809	0.0	0.0683760717511177	0.0555555559694767	0.02083333395421505	0.3333333432674408	2765	2840	2840	2865	1533
19.93279438206461	19.932793592585206	0	0	2	30	0.007244443697168434	0.01952012180980226	804.9348988111402	879.9348988111402	879.9348988111402	904.9348988111402	0.0	0.07692307978868484	0.0555555559694767	0.02083333395421505	0.3333333432674408	2652	2727	2727	2752	1533
19.9551433595901	19.955142570110702	0	0	2	30	0.007336107005503881	0.019375445878486736	804.3424508724032	879.3424508724032	879.3424508724032	904.3424508724032	0.0	0.07692307978868484	0.0555555559694767	0.010416666977107525	0.3333333432674408	2499	2574	2574	2599	1533
19.968386876483972	19.968386481744275	0	0	2	30	0.007407662554463788	0.02151219788787852	813.0924503508626	888.0924503508626	888.0924503508626	913.0924503508626	0.0	0.08547008782625198	0.0555555559694767	0.010416666977107525	0.3333333432674408	2282	2357	2357	2382	1533
19.982839481075192	19.982839086335495	0	0	2	30	0.007458914215262221	0.023648949897270306	821.8424498293219	896.8424498293219	896.8424498293219	921.8424498293219	0.0	0.09401709586381912	0.0555555559694767	0.010416666977107525	0.3333333432674408	2158	2233	2233	2258	1533
19.999835788285313	19.99983578828531	0	0	2	30	0.007489721510659389	0.023648949897270306	821.8424498293219	896.8424498293219	896.8424498293219	921.8424498293219	0.0	0.09401709586381912	0.0555555559694767	0.010416666977107525	0.3333333432674408	2056	2131	2131	2156	1500
20.022098317816774	20.022097923077077	0	0	2	30	0.0075	0.027922453916053875	839.3424487862407	914.3424487862407	914.3424487862407	939.3424487862407	0.0	0.1111111119389534	0.0555555559694767	0.010416666977107525	0.3333333432674408	1948	2023	2023	2048	1500
20.035078148591868	20.035077753852164	0	0	2	30	0.007489721510659218	0.03005920592544566	848.0924482647	923.0924482647	923.0924482647	948.0924482647	0.0	0.11965811997652054	0.0555555559694767	0.010416666977107525	0.3333333432674408	1874	1949	1949	1974	1500
20.050349838058036	20.050350627537433	0	0	2	30	0.007458914215261878	0.03005920592544566	848.0924482647	923.0924482647	923.0924482647	948.0924482647	0.0	0.11965811997652054	0.0555555559694767	0.010416666977107525	0.3333333432674408	1722	1797	1797	1822	1500
20.066840088974327	20.066840088974324	0	0	2	30	0.0074076625544632745	0.03219595979748259	856.8424553706911	931.8424553706911	931.8424553706911	956.8424553706911	0.0	0.12820513546466827	0.0555555559694767	0.010416666977107525	0.3333333432674408	1614	1689	1689	1714	1500
20.08845406118071	20.088453666441005	0	0	2	30	0.007336107005503199	0.03219595979748259	856.8424553706911	931.8424553706911	931.8424553706911	956.8424553706911	0.0	0.12820513546466827	0.0555555559694767	0.010416666977107525	0.3333333432674408	1564	1639	1639	1664	1500
20.101759946946988	20.101759552207284	0	0	2	30	0.007244443697167585	0.034332711806874375	865.5924548491505	940.5924548491505	940.5924548491505	965.5924548491505	0.0	0.1367521435022354	0.0555555559694767	0.010416666977107525	0.3333333432674408	1469	1544	1544	1569	1500
20.116733213200884	20.116732818461188	0	0	2	30	0.0071329238722131405	0.03418803587555885	865.0000069104135	940.0000069104135	940.0000069104135	965.0000069104135	0.0	0.1367521435022354	0.0555555559694767	0.0	0.3333333432674408	1278	1353	1353	1378	1466
20.13274819751985	20.132747802780152	0	0	2	30	0.00700185319872842	0.03418803587555885	865.0000069104135	940.0000069104135	940.0000069104135	965.0000069104135	0.0	0.1367521435022354	0.0555555559694767	0.0	0.3333333432674408	1204	1279	1279	1304	1466
20.149954111510016	20.14995371677032	0	0	2	30	0.006851590932318833	0.034332711806874375	865.5924548491505	940.5924548491505	940.5924548491505	965.5924548491505	0.0	0.1367521435022354	0.0555555559694767	0.010416666977107525	0.3333333432674408	1084	1159	1159	1184	1466
20.16889135381901	20.168891353819006	0	0	2	30	0.006682548931412006	0.03219595979748259	856.8424553706911	931.8424553706911	931.8424553706911	956.8424553706911	0.0	0.12820513546466827	0.0555555559694767	0.010416666977107525	0.3333333432674408	1011	1086	1086	1111	1466
20.182742769848996	20.18274198036959	0	0	2	30	0.006495190528382459	0.03219595979748259	856.8424553706911	931.8424553706911	931.8424553706911	956.8424553706911	0.0	0.12820513546466827	0.0555555559694767	0.010416666977107525	0.3333333432674408	946	1021	1021	1046	1466
20.199988552548735	20.19998855254873	0	0	2	30	0.006290029259589774	0.03005920592544566	848.0924482647	923.0924482647	923.0924482647	948.0924482647	0.0	0.11965811997652054	0.0555555559694767	0.010416666977107525	0.3333333432674408	926	1001	1001	1026	1466
20.221900158487987	20.22189936900859	0	0	2	30	0.006067627457811127	0.02788628493565031	839.194336811488	914.194336811488	914.194336811488	939.194336811488	0.0	0.1111111119389534	0.0416666679084301	0.010416666977107525	0.3333333432674408	886	961	961	986	1466
20.235226965458306	20.2352261759789	0	0	2	30	0.005828594710926231	0.025749532926258527	830.4443373330287	905.4443373330287	905.4443373330287	930.4443373330287	0.0	0.10256410390138626	0.0416666679084301	0.010416666977107525	0.3333333432674408	845	920	920	945	1466
20.250125231169438	20.250124836429734	0	0	2	30	0.005573586191079339	0.021476028907474957	812.94433837611	887.94433837611	887.94433837611	912.94433837611	0.0	0.08547008782625198	0.0416666679084301	0.010416666977107525	0.3333333432674408	790	865	865	890	1466
20.266805746620538	20.266804957141133	0	0	2	30	0.005303300858897924	0.01502960296272283	786.54622413235	861.54622413235	861.54622413235	886.54622413235	0.0	0.05982905998826027	0.02777777798473835	0.010416666977107525	0.3333333432674408	790	865	865	890	1466
20.28857011465215	20.288569719912445	0	0	2	30	0.005018479547690192	0.002353766144046353	734.6386723598698	809.6386723598698	809.6386723598698	834.6386723598698	0.0	0.008547008968889713	0.0416666679084301	0.02083333395421505	0.3333333432674408	787	862	862	887	1466
20.301800605135956	20.30180021039626	0	0	2	30	0.004719902932872478	0.002353766144046353	734.6386723598698	809.6386723598698	809.6386723598698	834.6386723598698	0.0	0.008547008968889713	0.0416666679084301	0.02083333395421505	0.3333333432674408	787	862	862	887	1466
20.31675452914462	20.316754134404917	0	0	2	30	0.004408389392192191	0.005661509581841528	748.1838817376411	823.1838817376411	823.1838817376411	848.1838817376411	0.019607843831181526	0.0	0.0972222238779068	0.03125	0.3333333432674408	766	841	841	866	1466
20.332809776912857	20.33280938217316	0	0	2	30	0.004084792762611293	0.007906768762040883	757.3782180805574	832.3782180805574	832.3782180805574	857.3782180805574	0.019607843831181526	0.008547008968889713	0.1111111119389534	0.03125	0.3333333432674408	773	848	848	873	1466
20.355263360458533	20.35526296571883	0	0	2	30	0.0037499999999985423	0.007798261824063957	756.9338821695419	831.9338821695419	831.9338821695419	856.9338821695419	0.019607843831181526	0.008547008968889713	0.0972222238779068	0.03125	0.3333333432674408	782	857	857	882	1466
20.368473719217707	20.368472929738303	0	0	2	30	0.003404928748045099	0.015090157928945566	786.7941967190321	861.7941967190321	861.7941967190321	886.7941967190321	0.03921568766236305	0.017094017937779427	0.0972222238779068	0.0416666679084301	0.3333333432674408	790	865	865	890	1466
20.38287263920989	20.382872639209886	0	0	2	30	0.00305052482306696	0.01722690993833735	795.5441961974915	870.5441961974915	870.5441961974915	895.5441961974915	0.03921568766236305	0.025641025975346565	0.0972222238779068	0.0416666679084301	0.3333333432674408	798	873	873	898	1466
20.399752498208866	20.39975210346917	0	0	2	30	0.0026877596215881742	0.029312260250595433	845.0337057261883	920.0337057261883	920.0337057261883	945.0337057261883	0.0784313753247261	0.03418803587555885	0.1111111119389534	0.0416666679084301	0.3333333432674408	787	862	862	887	1466
20.42190963224076	20.421909237501062	0	0	2	30	0.002317627457810496	0.032244729809463024	857.0421685697511	932.0421685697511	932.0421685697511	957.0421685697511	0.0784313753247261	0.04273504391312599	0.125	0.0625	0.3333333432674408	796	871	871	896	1466
20.43525025510053	20.435249465621133	0	0	2	30	0.0019411428382672693	0.03950045630335808	886.7543685622513	961.7543685622513	961.7543685622513	986.7543685622513	0.09803921729326248	0.05128205195069313	0.1388888955116272	0.0625	0.3333333432674408	804	879	879	904	1466
20.449760096948072	20.44976009694807	0	0	2	30	0.0015593376811315356	0.05205600361632942	938.1693348088689	1013.1693348088689	1013.1693348088689	1038.169334808869	0.13725490868091583	0.05982905998826027	0.1527777761220932	0.0729166641831398	0.3333333432674408	804	879	879	904	1466
20.466832588920052	20.46683219418035	0	0	2	30	0.0011732584878000535	0.06007127971733334	970.99189044248	1045.99189044248	1045.99189044248	1070.99189044248	0.1568627506494522	0.0683760717511177	0.1805555522441864	0.0833333358168602	0.3333333432674408	813	888	888	913	1466
20.488550377667206	20.48854958818781	0	0	2	30	0.0007839634745057094	0.06790570984594524	1003.0738818191458	1078.0738818191458	1078.0738818191458	1103.0738818191458	0.1764705926179886	0.07692307978868484	0.1944444477558136	0.09375	0.3333333432674408	821	896	896	921	1466
20.50173073620928	20.501730341469575	0	0	2	30	0.00039251967182037795	0.08869354452299713	1088.2000648216733	1163.2000648216733	1163.2000648216733	1188.2000648216733	0.23529411852359772	0.09401709586381912	0.2222222238779068	0.1145833358168602	0.3333333432674408	821	896	896	921	1466
20.51675610810341	20.516755713363715	0	0	2	30	-1.7053072081790148e-15	0.102732022292912	1145.6876312894747	1220.6876312894747	1220.6876312894747	1245.6876312894747	0.27450981736183167	0.10256410390138626	0.25	0.1354166716337204	0.3333333432674408	839	914	914	939	1466
20.53288675115412	20.532886356414423	0	0	2	30	-0.0003925196718237839	0.11207196698524058	1183.9347048045602	1258.9347048045602	1258.9347048045602	1283.9347048045602	0.27450981736183167	0.12820513546466827	0.2916666567325592	0.15625	0.3333333432674408	848	923	923	948	1466
20.555195859970038	20.55519546523034	0	0	2	30	-0.0007839634745091013	0.1477363812737167	1329.9804813158698	1404.9804813158698	1404.9804813158698	1429.9804813158698	0.3333333432674408	0.1794871836900711	0.375	0.2083333283662796	0.3333333432674408	848	923	923	948	1466
20.56848950880566	20.568489114065954	0	0	2	30	-0.0011732584878034224	0.1477363812737167	1329.9804813158698	1404.9804813158698	1404.9804813158698	1429.9804813158698	0.37254902720451355	0.20512820780277252	0.4166666567325592	0.2395833283662796	0.3333333432674408	856	931	931	956	1466
20.582823296747545	20.58282290200784	0	0	2	30	-0.0015593376811348716	0.16937590486163068	1418.5943304083776	1493.5943304083776	1493.5943304083776	1518.5943304083776	0.37254902720451355	0.20512820780277252	0.4166666567325592	0.2395833283662796	0.3333333432674408	856	931	931	956	1466
20.599915920444165	20.59991552570446	0	0	2	30	-0.0019411428382705633	0.19593997770506477	1527.3742087022401	1602.3742087022401	1602.3742087022401	1627.3742087022401	0.4117647111415863	0.24786324799060822	0.4583333432674408	0.2708333432674408	0.3333333432674408	865	940	940	965	1466
20.621876079366363	20.621875684626666	0	0	2	30	-0.00231762745781374	0.24911787943845543	1745.137716300475	1820.137716300475	1820.137716300475	1845.137716300475	0.5098039507865906	0.3162393271923065	0.5277777910232544	0.3229166567325592	0.3333333432674408	865	940	940	965	1466
20.635197754720597	20.635197359980893	0	0	2	30	-0.0026877596215913587	0.26638439532231395	1815.8440988448756	1890.8440988448756	1890.8440988448756	1915.8440988448756	0.5098039507865906	0.3589743673801422	0.5555555820465088	0.3541666567325592	0.3333333432674408	865	940	940	965	1466
20.64973838626464	20.649737991524937	0	0	2	30	-0.0030505248230700754	0.2936718426644802	1927.5861957110465	2002.5861957110465	2002.5861957110465	2027.5861957110465	0.5490196347236633	0.4017094075679779	0.5972222089767456	0.375	0.3333333432674408	865	940	940	965	1466
20.66675956207578	20.66675916733608	0	0	2	30	-0.003404928748048138	0.3165077274941184	2021.0991440884147	2096.0991440884145	2096.0991440884145	2121.0991440884145	0.5882353186607361	0.43589743971824646	0.6111111044883728	0.3958333432674408	0.3333333432674408	856	931	931	956	1466
20.68856419355666	20.688564193556665	0	0	2	30	-0.003750000000001496	0.3451532330363989	2138.4024892840534	2213.4024892840534	2213.4024892840534	2238.4024892840534	0.6274510025978088	0.4871794879436493	0.6527777910232544	0.4375	0.3333333432674408	856	931	931	956	1466
20.701778104973126	20.70177771023343	0	0	2	30	-0.0040847927626141535	0.350055193528533	2158.4760174993426	2233.4760174993426	2233.4760174993426	2258.4760174993426	0.6274510025978088	0.4871794879436493	0.6527777910232544	0.4375	0.3333333432674408	848	923	923	948	1466
20.716786897799917	20.71678650306022	0	0	2	30	-0.00440838939219495	0.3891918337903917	2318.740559371654	2393.740559371654	2393.740559371654	2418.740559371654	0.686274528503418	0.5384615659713745	0.7083333134651184	0.46875	0.3333333432674408	839	914	914	939	1466
20.732759250231414	20.732758855491717	0	0	2	30	-0.0047199029328751285	0.4058932310522154	2387.132781158822	2462.132781158822	2462.132781158822	2487.132781158822	0.7058823704719543	0.5641025900840759	0.7222222089767456	0.4895833432674408	0.5	830	905	905	930	1466
20.749974637974358	20.749974637974354	0	0	2	30	-0.005018479547692726	0.42273930437793883	2456.1174514276595	2531.1174514276595	2531.1174514276595	2556.1174514276595	0.7254902124404907	0.5897436141967773	0.7361111044883728	0.5104166865348816	0.5	812	887	887	912	1466
20.768496219380534	20.768495824640837	0	0	2	30	-0.005303300858900336	0.43973004817962646	2525.6945472955704	2600.6945472955704	2600.6945472955704	2625.6945472955704	0.7450980544090271	0.6153846383094788	0.75	0.53125	0.5	786	861	861	886	1466
20.782790138612842	20.782789743873145	0	0	2	30	-0.005573586191081621	0.4547287158288613	2587.114091319187	2662.114091319187	2662.114091319187	2687.114091319187	0.7647058963775635	0.632478654384613	0.7638888955116272	0.5520833134651184	0.5	734	809	809	834	1466
20.799883157049162	20.799882762309466	0	0	2	30	-0.005828594710928378	0.4698720709248274	2649.1261304371683	2724.1261304371683	2724.1261304371683	2749.1261304371683	0.7843137383460999	0.6495726704597473	0.7777777910232544	0.5729166865348816	0.5	734	809	809	834	1466
20.82181094731607	20.821810947316067	0	0	2	30	-0.006067627457813132	0.49013716706799126	2732.111699143424	2807.111699143424	2807.111699143424	2832.111699143424	0.8235294222831726	0.6752136945724487	0.7916666865348816	0.5833333134651184	0.5	748	823	823	848	1466
20.835222623321616	20.83522222858192	0	0	2	30	-0.006290029259591632	0.5097682504328311	2812.5009855224434	2887.5009855224434	2887.5009855224434	2912.5009855224434	0.843137264251709	0.7008547186851501	0.8055555820465088	0.6145833134651184	0.5	757	832	832	857	1466
20.84977272861843	20.849772333878732	0	0	2	30	-0.006495190528384164	0.5274823764684022	2885.040331638107	2960.040331638107	2960.040331638107	2985.040331638107	0.8627451062202454	0.7264957427978516	0.8194444179534912	0.6354166865348816	0.5	756	831	831	856	1466
20.866741009309937	20.866740614570233	0	0	2	30	-0.006682548931413554	0.5338870640844107	2911.2675274256617	2986.2675274256617	2986.2675274256617	3011.2675274256617	0.8627451062202454	0.7350427508354187	0.8194444179534912	0.65625	0.5	786	861	861	886	1466
20.882908363152627	20.88290796841293	0	0	2	30	-0.00685159093232022	0.5496814490502908	2975.945533860941	3050.945533860941	3050.945533860941	3075.945533860941	0.8823529481887817	0.752136766910553	0.8333333134651184	0.6770833134651184	0.5	795	870	870	895	1466
20.901689288540904	20.901688893801207	0	0	2	30	-0.007001853198729643	0.5612774584442377	3023.4311923291534	3098.4311923291534	3098.4311923291534	3123.4311923291534	0.9019607901573181	0.7606837749481201	0.8472222089767456	0.6875	0.5	845	920	920	945	1466
20.916801897908474	20.91680189790847	0	0	2	30	-0.007132923872214195	0.5797674949108451	3099.147891659911	3174.147891659911	3174.147891659911	3199.147891659911	0.9411764740943909	0.7777777910232544	0.8472222089767456	0.7083333134651184	0.5	857	932	932	957	1466
20.932788460969125	20.932788066229428	0	0	2	30	-0.007244443697168468	0.5909854529977396	3145.085430025744	3220.085430025744	3220.085430025744	3245.085430025744	0.9411764740943909	0.7948718070983887	0.8611111044883728	0.7291666865348816	0.5	886	961	961	986	1466
20.949763452235512	20.949763057495808	0	0	2	30	-0.007336107005503909	0.6002113223075867	3182.8653648495674	3257.8653648495674	3257.8653648495674	3282.8653648495674	0.9411764740943909	0.8034188151359558	0.875	0.75	0.5	938	1013	1013	1038	1466
20.968397139716142	20.968396350236745	0	0	2	30	-0.007407662554463809	0.6095286849886179	3221.0199650283903	3296.0199650283903	3296.0199650283903	3321.0199650283903	0.9607843160629272	0.8205128312110901	0.875	0.78125	0.6666666865348816	970	1045	1045	1070	1466
20.98272776974044	20.982727375000742	0	0	2	30	-0.007458914215262234	0.6162227243185043	3248.4320560842752	3323.4320560842752	3323.4320560842752	3348.4320560842752	0.9607843160629272	0.8205128312110901	0.875	0.78125	0.6666666865348816	1003	1078	1078	1103	1466
20.99983065666923	20.999830261929525	0	0	2	30	-0.007489721510659397	0.6282889309718653	3297.8431723297886	3372.8431723297886	3372.8431723297886	3397.8431723297886	0.9803921580314636	0.8290598392486572	0.8888888955116272	0.7916666865348816	0.6666666865348816	1088	1163	1163	1188	1466
21.02182318424673	21.021822789507027	0	0	2	30	-0.0075	0.6371920602396131	3334.3014866812155	3409.3014866812155	3409.3014866812155	3434.3014866812155	0.9803921580314636	0.8461538553237915	0.8888888955116272	0.8125	0.6666666865348816	1145	1220	1220	1245	1466
21.034984990022952	21.034984595283255	0	0	2	30	-0.007489721510659211	0.6420940207317472	3354.3750148965046	3429.3750148965046	3429.3750148965046	3454.3750148965046	1.0	0.8461538553237915	0.8888888955116272	0.8125	0.6666666865348816	1183	1258	1258	1283	1466
21.049726938813375	21.049726149333978	0	0	2	30	-0.0074589142152618635	0.6420940207317472	3354.3750148965046	3429.3750148965046	3429.3750148965046	3454.3750148965046	1.0	0.8461538553237915	0.8888888955116272	0.8125	0.6666666865348816	1329	1404	1404	1429	1466
21.066786404375296	21.066786009635592	0	0	2	30	-0.007407662554463255	0.6449152026325464	3365.9277547802776	3440.9277547802776	3440.9277547802776	3465.9277547802776	1.0	0.8461538553237915	0.9027777910232544	0.8125	0.6666666865348816	1329	1404	1404	1429	1466
21.08290875789233	21.082908363152626	0	0	2	30	-0.007336107005503172	0.6371920602396131	3334.3014866812155	3409.3014866812155	3409.3014866812155	3434.3014866812155	0.9803921580314636	0.8461538553237915	0.8888888955116272	0.8125	0.6666666865348816	1418	1493	1493	1518	1466
21.101739420482648	21.10173902574295	0	0	2	30	-0.007244443697167551	0.6371920602396131	3334.3014866812155	3409.3014866812155	3409.3014866812155	3434.3014866812155	0.9803921580314636	0.8461538553237915	0.8888888955116272	0.8125	0.6666666865348816	1527	1602	1602	1627	1466
21.116821240153715	21.11682045067431	0	0	2	30	-0.0071329238722131	0.6400132421404123	3345.8542265649885	3420.8542265649885	3420.8542265649885	3445.8542265649885	0.9803921580314636	0.8461538553237915	0.9027777910232544	0.8125	0.6666666865348816	1745	1820	1820	1845	1466
21.13283188233599	21.13283148759629	0	0	2	30	-0.007001853198728373	0.6350553082302213	3325.551487202756	3400.551487202756	3400.551487202756	3425.551487202756	0.9803921580314636	0.8376068472862244	0.8888888955116272	0.8125	0.6666666865348816	1815	1890	1890	1915	1466
21.155223491748952	21.155222702269555	0	0	2	30	-0.006851590932318779	0.6327404889830008	3316.0723023853884	3391.0723023853884	3391.0723023853884	3416.0723023853884	0.9803921580314636	0.8376068472862244	0.8888888955116272	0.8020833134651184	0.6666666865348816	1927	2002	2002	2027	1466
21.168515561625778	21.168515166886074	0	0	2	30	-0.006682548931411946	0.6327404889830008	3316.0723023853884	3391.0723023853884	3391.0723023853884	3416.0723023853884	0.9803921580314636	0.8376068472862244	0.8888888955116272	0.8020833134651184	0.6666666865348816	2021	2096	2096	2121	1466
21.18274671724598	21.182746322506283	0	0	2	30	-0.006495190528382392	0.6327404889830008	3316.0723023853884	3391.0723023853884	3391.0723023853884	3416.0723023853884	0.9803921580314636	0.8376068472862244	0.8888888955116272	0.8020833134651184	0.6666666865348816	2138	2213	2213	2238	1466
21.199784472124467	21.19978368264507	0	0	2	30	-0.006290029259589702	0.6327404889830008	3316.0723023853884	3391.0723023853884	3391.0723023853884	3416.0723023853884	0.9803921580314636	0.8376068472862244	0.8888888955116272	0.8020833134651184	0.6666666865348816	2158	2233	2233	2258	1466
21.221890684735218	21.22189028999552	0	0	2	30	-0.006067627457811049	0.6327404889830008	3316.0723023853884	3391.0723023853884	3391.0723023853884	3416.0723023853884	0.9803921580314636	0.8376068472862244	0.8888888955116272	0.8020833134651184	0.6666666865348816	2318	2393	2393	2418	1466
21.235201702117582	21.235201307377878	0	0	2	30	-0.005828594710926148	0.6304256829812571	3306.593171808248	3381.593171808248	3381.593171808248	3406.593171808248	0.9803921580314636	0.8376068472862244	0.8888888955116272	0.7916666865348816	0.6666666865348816	2387	2462	2462	2487	1500
21.2498481239009	21.249847729161196	0	0	2	30	-0.005573586191079251	0.6304256829812571	3306.593171808248	3381.593171808248	3381.593171808248	3406.593171808248	0.9803921580314636	0.8376068472862244	0.8888888955116272	0.7916666865348816	0.6666666865348816	2456	2531	2531	2556	1500
21.266793114950172	21.266792720210475	0	0	2	30	-0.00530330085889783	0.6304256829812571	3306.593171808248	3381.593171808248	3381.593171808248	3406.593171808248	0.9803921580314636	0.8376068472862244	0.8888888955116272	0.7916666865348816	0.6666666865348816	2525	2600	2600	2625	1500
21.288518403751606	21.28851800901191	0	0	2	30	-0.005018479547690093	0.6304256829812571	3306.593171808248	3381.593171808248	3381.593171808248	3406.593171808248	0.9803921580314636	0.8376068472862244	0.8888888955116272	0.7916666865348816	0.6666666865348816	2587	2662	2662	2687	1500
21.301720867716806	21.30172047297711	0	0	2	30	-0.004719902932872375	0.6327404889830008	3316.0723023853884	3391.0723023853884	3391.0723023853884	3416.0723023853884	0.9803921580314636	0.8376068472862244	0.8888888955116272	0.8020833134651184	0.6666666865348816	2649	2724	2724	2749	1500
21.316788082019013	21.316787687279316	0	0	2	30	-0.004408389392192083	0.6304256829812571	3306.593171808248	3381.593171808248	3381.593171808248	3406.593171808248	0.9803921580314636	0.8376068472862244	0.8888888955116272	0.7916666865348816	0.6666666865348816	2732	2807	2807	2832	1500
21.332745829081656	21.33274503960226	0	0	2	30	-0.004084792762611183	0.6304256829812571	3306.593171808248	3381.593171808248	3381.593171808248	3406.593171808248	0.9803921580314636	0.8376068472862244	0.8888888955116272	0.7916666865348816	0.6666666865348816	2812	2887	2887	2912	1500
21.35521875487257	21.355218360132866	0	0	2	30	-0.0037499999999984273	0.6259741117246449	3288.363987512421	3363.363987512421	3363.363987512421	3388.363987512421	0.9803921580314636	0.8290598392486572	0.8888888955116272	0.78125	0.6666666865348816	2885	2960	2960	2985	1500
21.368550693458968	21.36854990397957	0	0	2	30	-0.003404928748044981	0.6259741117246449	3288.363987512421	3363.363987512421	3363.363987512421	3388.363987512421	0.9607843160629272	0.8205128312110901	0.875	0.7708333134651184	0.6666666865348816	2911	2986	2986	3011	1500
21.382790928092245	21.38279053335254	0	0	2	30	-0.0030505248230668384	0.613944074138999	3239.100983599201	3314.100983599201	3314.100983599201	3339.100983599201	0.9607843160629272	0.8205128312110901	0.875	0.7708333134651184	0.6666666865348816	2975	3050	3050	3075	1500
21.399904867732598	21.399904472992894	0	0	2	30	-0.0026877596215880506	0.6072500348091125	3211.688892543316	3286.688892543316	3286.688892543316	3311.688892543316	0.9607843160629272	0.811965823173523	0.875	0.75	0.6666666865348816	3023	3098	3098	3123	1500
21.42181015783667	21.421809763096967	0	0	2	30	-0.0023176274578103704	0.5704529229551554	3061.0047195013613	3136.0047195013613	3136.0047195013613	3161.0047195013613	0.9215686321258545	0.7777777910232544	0.8472222089767456	0.6875	0.6666666865348816	3099	3174	3174	3199	1500
21.435212360089448	21.43521196534975	0	0	2	30	-0.0019411428382671415	0.5409285546866833	2940.1024314419683	3015.1024314419683	3015.1024314419683	3040.1024314419683	0.8823529481887817	0.752136766910553	0.8194444179534912	0.6458333134651184	0.6666666865348816	3145	3220	3220	3245	1500
21.449790886644575	21.449790491904878	0	0	2	30	-0.0015593376811314063	0.5168848719654813	2841.643550698646	2916.643550698646	2916.643550698646	2941.643550698646	0.8627451062202454	0.7264957427978516	0.7916666865348816	0.6041666865348816	0.5	3182	3257	3257	3282	1500
21.466872852369324	21.466872457629627	0	0	2	30	-0.001173258487799923	0.49220649594510046	2740.5856008951864	2815.5856008951864	2815.5856008951864	2840.5856008951864	0.8627451062202454	0.692307710647583	0.7638888955116272	0.5416666865348816	0.5	3221	3296	3296	3321	1533
21.4885515618863	21.488551167146603	0	0	2	30	-0.0007839634745055779	0.44726857729256153	2556.5648240130395	2631.5648240130395	2631.5648240130395	2656.5648240130395	0.7843137383460999	0.5982906222343445	0.6805555820465088	0.4375	0.5	3248	3323	3323	3348	1533
21.50176705226156	21.501766657521863	0	0	2	30	-0.00039251967182024584	0.420086856931448	2445.2556791342795	2520.2556791342795	2520.2556791342795	2545.2556791342795	0.7843137383460999	0.5982906222343445	0.6805555820465088	0.4375	0.5	3297	3372	3372	3397	1533
21.51674268695366	21.516742292213955	0	0	2	30	1.8376154860346732e-15	0.38458626263740436	2299.8807455001706	2374.8807455001706	2374.8807455001706	2399.8807455001706	0.7450980544090271	0.5470085740089417	0.6388888955116272	0.3854166567325592	0.5	3334	3409	3409	3434	1533
21.53290688287876	21.532906488139055	0	0	2	30	0.000392519671823916	0.343132023009713	2130.125634224775	2205.125634224775	2205.125634224775	2230.125634224775	0.686274528503418	0.4871794879436493	0.5972222089767456	0.3333333432674408	0.5	3354	3429	3429	3454	1533
21.555165070273535	21.555164280794138	0	0	2	30	0.000783963474509233	0.2702343426644802	1831.6096332110465	1906.6096332110465	1906.6096332110465	1931.6096332110465	0.5490196347236633	0.4017094075679779	0.5	0.2604166567325592	0.5	3354	3429	3429	3454	1533
21.568485561408668	21.56848477192927	0	0	2	30	0.001173258487803553	0.2511204302103983	1753.338161711581	1828.338161711581	1828.338161711581	1853.338161711581	0.5490196347236633	0.3504273593425751	0.4583333432674408	0.2291666716337204	0.5	3365	3440	3440	3465	1533
21.582822902007845	21.58282250726814	0	0	2	30	0.001559337681135001	0.21449924900230988	1603.374424664459	1678.374424664459	1678.374424664459	1703.374424664459	0.47058823704719543	0.3076923191547394	0.4027777910232544	0.1979166716337204	0.5	3334	3409	3409	3434	1533
21.59992420997784	21.599923815238135	0	0	2	30	0.0019411428382706912	0.1851671866003286	1483.2596291283458	1558.2596291283458	1558.2596291283458	1583.2596291283458	0.4117647111415863	0.2649572789669037	0.3611111044883728	0.1770833283662796	0.5	3334	3409	3409	3434	1533
21.621780157619565	21.62178015761956	0	0	2	30	0.002317627457813866	0.15433582951556202	1357.0052218662263	1432.0052218662263	1432.0052218662263	1457.0052218662263	0.3333333432674408	0.23076923191547394	0.3194444477558136	0.1666666716337204	0.3333333432674408	3345	3420	3420	3445	1533
21.63520446529547	21.635203675816072	0	0	2	30	0.002687759621591482	0.12626968210356104	1242.0743482140824	1317.0743482140824	1317.0743482140824	1342.0743482140824	0.27450981736183167	0.18803419172763824	0.2916666567325592	0.1458333283662796	0.3333333432674408	3325	3400	3400	3425	1533
21.649761675906863	21.649761281167166	0	0	2	30	0.0030505248230701964	0.08806050755083561	1085.6077784206718	1160.6077784206718	1160.6077784206718	1185.6077784206718	0.1568627506494522	0.16239316761493683	0.2638888955116272	0.125	0.3333333432674408	3316	3391	3391	3416	1533
21.666854299603482	21.666853904863785	0	0	2	30	0.003404928748048256	0.06511333175175996	991.639093523457	1066.639093523457	1066.639093523457	1091.639093523457	0.11764705926179886	0.11965811997652054	0.2222222238779068	0.1041666641831398	0.3333333432674408	3316	3391	3391	3416	1533
21.688488403534503	21.6884880087948	0	0	2	30	0.00375000000000161	0.05206500440491019	938.2061930381072	1013.2061930381072	1013.2061930381072	1038.2061930381071	0.09803921729326248	0.09401709586381912	0.1944444477558136	0.0833333358168602	0.5	3316	3391	3391	3416	1533
21.701703499170062	21.701703104430358	0	0	2	30	0.0040847927626142646	0.04187680820986214	896.4855296193855	971.4855296193855	971.4855296193855	996.4855296193855	0.0784313753247261	0.07692307978868484	0.1666666716337204	0.0729166641831398	0.5	3316	3391	3391	3416	1533
21.71680466108636	21.716804266346664	0	0	2	30	0.004408389392195056	0.0318332863971591	855.3573077963665	930.3573077963665	930.3573077963665	955.3573077963665	0.05882352963089943	0.05982905998826027	0.1388888955116272	0.0625	0.5	3316	3391	3391	3416	1533
21.732775829298763	21.732775434559066	0	0	2	30	0.004719902932875231	0.021934442129417288	814.8215405199638	889.8215405199638	889.8215405199638	914.8215405199638	0.03921568766236305	0.04273504391312599	0.1111111119389534	0.0520833320915699	0.5	3306	3381	3381	3406	1533
21.755207307421305	21.7552069126816	0	0	2	30	0.005018479547692824	0.019363662413390423	804.2941975828338	879.2941975828338	879.2941975828338	904.2941975828338	0.03921568766236305	0.03418803587555885	0.0972222238779068	0.0416666679084301	0.5	3306	3381	3381	3406	1533
21.768449640096083	21.76844924535638	0	0	2	30	0.005303300858900429	0.014317025533980794	783.6282195616513	858.6282195616513	858.6282195616513	883.6282195616513	0.019607843831181526	0.025641025975346565	0.0694444477558136	0.03125	0.5	3306	3381	3381	3406	1533
21.782800007105312	21.782799217625914	0	0	2	30	0.00557358619108171	0.011854752199724317	773.5452102578711	848.5452102578711	848.5452102578711	873.5452102578711	0.019607843831181526	0.025641025975346565	0.0694444477558136	0.03125	0.5	3306	3381	3381	3406	1533
21.80065013628388	21.800649741544184	0	0	2	30	0.005828594710928461	0.01174624523264356	773.1008742276754	848.1008742276754	848.1008742276754	873.1008742276754	0.019607843831181526	0.03418803587555885	0.0555555559694767	0.02083333395421505	0.3333333432674408	3316	3391	3391	3416	1533
21.822007922425758	21.822007527686054	0	0	2	30	0.006067627457813209	0.015802735837900803	789.7122032562038	864.7122032562038	864.7122032562038	889.7122032562038	0.019607843831181526	0.04273504391312599	0.0416666679084301	0.02083333395421505	0.3333333432674408	3306	3381	3381	3406	1533
21.83518670200903	21.835186307269325	0	0	2	30	0.006290029259591703	0.013037526889497207	778.3886726124911	853.3886726124911	853.3886726124911	878.3886726124911	0.0	0.05128205195069313	0.0416666679084301	0.02083333395421505	0.3333333432674408	3306	3381	3381	3406	1533
21.84997088794722	21.849970887947215	0	0	2	30	0.00649519052838423	0.015174278898888992	787.1386720909504	862.1386720909504	862.1386720909504	887.1386720909504	0.0	0.05982905998826027	0.0416666679084301	0.02083333395421505	0.3333333432674408	3288	3363	3363	3388	1533
21.866847983768306	21.866847589028602	0	0	2	30	0.006682548931413614	0.01731103183960335	795.8886753831757	870.8886753831757	870.8886753831757	895.8886753831757	0.0	0.0683760717511177	0.0416666679084301	0.02083333395421505	0.3333333432674408	3288	3363	3363	3388	1533
21.888329718175594	21.88832932343589	0	0	2	30	0.006851590932320274	0.017202524888691388	795.4443394191912	870.4443394191912	870.4443394191912	895.4443394191912	0.0	0.0683760717511177	0.0416666679084301	0.010416666977107525	0.3333333432674408	3239	3314	3314	3339	1533
21.90178126289072	21.90178086815102	0	0	2	30	0.0070018531987296895	0.019339276898083173	804.1943388976506	879.1943388976506	879.1943388976506	904.1943388976506	0.0	0.07692307978868484	0.0416666679084301	0.010416666977107525	0.3333333432674408	3211	3286	3286	3311	1533
21.916745450131547	21.91674505539185	0	0	2	30	0.007132923872214236	0.021476028907474957	812.94433837611	887.94433837611	887.94433837611	912.94433837611	0.0	0.08547008782625198	0.0416666679084301	0.010416666977107525	0.3333333432674408	3061	3136	3136	3161	1533
21.932873330004366	21.93287254052496	0	0	2	30	0.0072444436971685015	0.023612780916866742	821.6943378545693	896.6943378545693	896.6943378545693	921.6943378545693	0.0	0.09401709586381912	0.0416666679084301	0.010416666977107525	0.3333333432674408	2940	3015	3015	3040	1533
21.95516704397203	21.955166649232332	0	0	2	30	0.007336107005503936	0.02788628493565031	839.194336811488	914.194336811488	914.194336811488	939.194336811488	0.0	0.1111111119389534	0.0416666679084301	0.010416666977107525	0.3333333432674408	2841	2916	2916	2941	1500
21.968454376972463	21.968453982232766	0	0	2	30	0.00740766255446383	0.02788628493565031	839.194336811488	914.194336811488	914.194336811488	939.194336811488	0.0	0.1111111119389534	0.0416666679084301	0.010416666977107525	0.3333333432674408	2740	2815	2815	2840	1500
21.982760138395737	21.98275974365604	0	0	2	30	0.007458914215262249	0.030023036945042096	847.9443362899474	922.9443362899474	922.9443362899474	947.9443362899474	0.0	0.11965811997652054	0.0416666679084301	0.010416666977107525	0.3333333432674408	2556	2631	2631	2656	1500
21.99978131420688	21.999780919467177	0	0	2	30	0.007489721510659403	0.030023036945042096	847.9443362899474	922.9443362899474	922.9443362899474	947.9443362899474	0.0	0.11965811997652054	0.0416666679084301	0.010416666977107525	0.3333333432674408	2445	2520	2520	2545	1500
22.021749762662754	22.021749367923057	0	0	2	30	0.0075	0.03215979081707903	856.6943433959386	931.6943433959386	931.6943433959386	956.6943433959386	0.0	0.12820513546466827	0.0416666679084301	0.010416666977107525	0.3333333432674408	2299	2374	2374	2399	1500
22.03502249029434	22.035022095554638	0	0	2	30	0.0074897215106592046	0.03215979081707903	856.6943433959386	931.6943433959386	931.6943433959386	956.6943433959386	0.0	0.12820513546466827	0.0416666679084301	0.010416666977107525	0.3333333432674408	2130	2205	2205	2230	1500
22.04977864971391	22.049778254974214	0	0	2	30	0.0074589142152618505	0.030023036945042096	847.9443362899474	922.9443362899474	922.9443362899474	947.9443362899474	0.0	0.11965811997652054	0.0416666679084301	0.010416666977107525	0.3333333432674408	1831	1906	1906	1931	1500
22.06680377292204	22.066803378182342	0	0	2	30	0.007407662554463234	0.030023036945042096	847.9443362899474	922.9443362899474	922.9443362899474	947.9443362899474	0.0	0.11965811997652054	0.0416666679084301	0.010416666977107525	0.3333333432674408	1753	1828	1828	1853	1500
22.088621825552682	22.088621430812985	0	0	2	30	0.0073361070055031445	0.030023036945042096	847.9443362899474	922.9443362899474	922.9443362899474	947.9443362899474	0.0	0.11965811997652054	0.0416666679084301	0.010416666977107525	0.3333333432674408	1603	1678	1678	1703	1500
22.10179310508168	22.101792710341982	0	0	2	30	0.007244443697167517	0.02777777798473835	838.7500008475035	913.7500008475035	913.7500008475035	938.7500008475035	0.0	0.1111111119389534	0.0416666679084301	0.0	0.3333333432674408	1483	1558	1558	1583	1500
22.116755713363712	22.116755318624016	0	0	2	30	0.007132923872213059	0.02777777798473835	838.7500008475035	913.7500008475035	913.7500008475035	938.7500008475035	0.0	0.1111111119389534	0.0416666679084301	0.0	0.3333333432674408	1357	1432	1432	1457	1466
22.132881619538036	22.13288122479834	0	0	2	30	0.007001853198728325	0.025641025975346565	830.0000013690442	905.0000013690442	905.0000013690442	930.0000013690442	0.0	0.10256410390138626	0.02777777798473835	0.0	0.3333333432674408	1242	1317	1317	1342	1466
22.155228228625337	22.15522783388564	0	0	2	30	0.006851590932318725	0.02350427396595478	821.2500018905848	896.2500018905848	896.2500018905848	921.2500018905848	0.0	0.09401709586381912	0.02777777798473835	0.0	0.3333333432674408	1085	1160	1160	1185	1466
22.16846306124584	22.168462271766437	0	0	2	30	0.006682548931411886	0.02350427396595478	821.2500018905848	896.2500018905848	896.2500018905848	921.2500018905848	0.0	0.09401709586381912	0.02777777798473835	0.0	0.3333333432674408	991	1066	1066	1091	1466
22.182783033298268	22.18278224381887	0	0	2	30	0.006495190528382326	0.021367521956562996	812.5000024121255	887.5000024121255	887.5000024121255	912.5000024121255	0.0	0.08547008782625198	0.02777777798473835	0.0	0.3333333432674408	938	1013	1013	1038	1500
22.199963289208018	22.199962894468314	0	0	2	30	0.00629002925958963	0.01923076994717121	803.7500029336661	878.7500029336661	878.7500029336661	903.7500029336661	0.0	0.07692307978868484	0.02777777798473835	0.0	0.3333333432674408	896	971	971	996	1500
22.22175055214215	22.221750552142154	0	0	2	30	0.0060676274578109705	0.014957264997065067	786.2500001629815	861.2500001629815	861.2500001629815	886.2500001629815	0.0	0.05982905998826027	0.0416666679084301	0.0	0.3333333432674408	855	930	930	955	1500
22.235037885142592	22.23503749040289	0	0	2	30	0.005828594710926065	0.012929019938585244	777.9443366485066	852.9443366485066	852.9443366485066	877.9443366485066	0.0	0.05128205195069313	0.0416666679084301	0.010416666977107525	0.3333333432674408	814	889	889	914	1500
22.249877334638608	22.249876939898904	0	0	2	30	0.005573586191079162	0.008655515919801675	760.4443376915879	835.4443376915879	835.4443376915879	860.4443376915879	0.0	0.03418803587555885	0.0416666679084301	0.010416666977107525	0.3333333432674408	804	879	879	904	1500
22.26686653653415	22.266866141794445	0	0	2	30	0.005303300858897737	0.006518763444748604	751.6943363062455	826.6943363062455	826.6943363062455	851.6943363062455	0.0	0.025641025975346565	0.0416666679084301	0.010416666977107525	0.3333333432674408	783	858	858	883	1500
22.28845248222191	22.288452087482213	0	0	2	30	0.005018479547689995	0.004382011435356819	742.9443368277862	817.9443368277862	817.9443368277862	842.9443368277862	0.0	0.017094017937779427	0.0416666679084301	0.010416666977107525	0.3333333432674408	773	848	848	873	1500
22.301596129971994	22.30159573523229	0	0	2	30	0.004719902932872272	0.0022452591931343907	734.1943363958853	809.1943363958853	809.1943363958853	834.1943363958853	0.0	0.008547008968889713	0.0416666679084301	0.010416666977107525	0.3333333432674408	773	848	848	873	1466
22.316759266021005	22.3167588712813	0	0	2	30	0.004408389392191976	0.0022090902078801904	734.0462244012693	809.0462244012693	809.0462244012693	834.0462244012693	0.0	0.008547008968889713	0.02777777798473835	0.010416666977107525	0.3333333432674408	789	864	864	889	1466
22.332813724309847	22.33281332957015	0	0	2	30	0.004084792762611071	0.0022090902078801904	734.0462244012693	809.0462244012693	809.0462244012693	834.0462244012693	0.0	0.008547008968889713	0.02777777798473835	0.010416666977107525	0.1666666716337204	778	853	853	878	1466
22.349982927508027	22.34998253276833	0	0	2	30	0.003749999999998313	0.00021701390182392484	725.888671927969	800.888671927969	800.888671927969	825.888671927969	0.0	0.0	0.0416666679084301	0.02083333395421505	0.3333333432674408	787	862	862	887	1466
22.36789147816201	22.367891083422315	0	0	2	30	0.0034049287480448632	0.0002893518626310484	726.1848958774741	801.1848958774741	801.1848958774741	826.1848958774741	0.0	0.0	0.0555555559694767	0.02083333395421505	0.1666666716337204	795	870	870	895	1466
22.38288961301694	22.382889218277235	0	0	2	30	0.003050524823066718	0.0002893518626310484	726.1848958774741	801.1848958774741	801.1848958774741	826.1848958774741	0.0	0.0	0.0555555559694767	0.02083333395421505	0.3333333432674408	795	870	870	895	1466
22.399785656343564	22.399785261603867	0	0	2	30	0.002687759621587927	0.005553002643864602	747.7395458266255	822.7395458266255	822.7395458266255	847.7395458266255	0.019607843831181526	0.0	0.0833333358168602	0.03125	0.1666666716337204	804	879	879	904	1466
22.421342391293624	22.42134199655392	0	0	2	30	0.0023176274578102446	0.010332872892764432	767.3131144958703	842.3131144958703	842.3131144958703	867.3131144958703	0.019607843831181526	0.017094017937779427	0.1111111119389534	0.0416666679084301	0.1666666716337204	812	887	887	912	1466
22.434649856018698	22.434649461278994	0	0	2	30	0.0019411428382670136	0.017841782537288964	798.0620994901983	873.0620994901983	873.0620994901983	898.0620994901983	0.03921568766236305	0.025641025975346565	0.125	0.0520833320915699	0.1666666716337204	821	896	896	921	1466
22.4498161499853	22.449815360505895	0	0	2	30	0.0015593376811312766	0.025423030368983746	829.1073093609884	904.1073093609884	904.1073093609884	929.1073093609884	0.05882352963089943	0.03418803587555885	0.1388888955116272	0.0625	0.1666666716337204	839	914	914	939	1466
22.466971537294018	22.46697153729402	0	0	2	30	0.0011732584877997925	0.026291085808123976	832.6619963842677	907.6619963842677	907.6619963842677	932.6619963842677	0.05882352963089943	0.03418803587555885	0.1666666716337204	0.0729166641831398	0.3333333432674408	839	914	914	939	1466
22.487957478639647	22.48795708389995	0	0	2	30	0.0007839634745054463	0.04109189142817976	893.2712953983961	968.2712953983961	968.2712953983961	993.2712953983961	0.09803921729326248	0.05128205195069313	0.1805555522441864	0.0833333358168602	0.3333333432674408	847	922	922	947	1466
22.501293759362735	22.50129336462303	0	0	2	30	0.00039251967182011373	0.07331403596671643	1025.2209772837039	1100.2209772837039	1100.2209772837039	1125.2209772837039	0.19607843458652496	0.07692307978868484	0.1944444477558136	0.1041666641831398	0.3333333432674408	847	922	922	947	1466
22.516777424047145	22.516776634567748	0	0	2	30	-1.9699237638903314e-15	0.09980855247488729	1133.7160223846636	1208.7160223846636	1208.7160223846636	1233.7160223846636	0.23529411852359772	0.12820513546466827	0.2638888955116272	0.1354166716337204	0.3333333432674408	856	931	931	956	1466
22.532915961891828	22.53291556715213	0	0	2	30	-0.00039251967182404813	0.11144351051189005	1181.3611755461898	1256.3611755461898	1256.3611755461898	1281.3611755461898	0.2549019753932953	0.14529915153980255	0.2916666567325592	0.15625	0.3333333432674408	856	931	931	956	1466
22.554615987352538	22.55461559261284	0	0	2	30	-0.0007839634745093646	0.12743789245615955	1246.8581696079732	1321.8581696079732	1321.8581696079732	1346.8581696079732	0.29411765933036804	0.16239316761493683	0.3194444477558136	0.1666666716337204	0.3333333432674408	847	922	922	947	1466
22.567907267749963	22.567906478270565	0	0	2	30	-0.0011732584878036837	0.14171596430242062	1305.3268738184124	1380.3268738184124	1380.3268738184124	1405.3268738184124	0.3137255012989044	0.18803419172763824	0.3472222089767456	0.1875	0.3333333432674408	847	922	922	947	1466
22.58282171778875	22.582821323049046	0	0	2	30	-0.0015593376811351306	0.16002516075968742	1380.30303331092	1455.30303331092	1455.30303331092	1480.30303331092	0.3529411852359772	0.20512820780277252	0.375	0.21875	0.3333333432674408	847	922	922	947	1466
22.600350134112812	22.600349739373115	0	0	2	30	-0.001941142838270819	0.18794384971261024	1494.630064573139	1569.630064573139	1569.630064573139	1594.630064573139	0.4117647111415863	0.23931623995304108	0.4027777910232544	0.25	0.3333333432674408	838	913	913	938	1466
22.62126304861417	22.621262653874467	0	0	2	30	-0.0023176274578139916	0.21881481301453376	1621.0466592945158	1696.0466592945158	1696.0466592945158	1721.0466592945158	0.45098039507865906	0.2905983030796051	0.4583333432674408	0.2916666567325592	0.3333333432674408	838	913	913	938	1466
22.634641171745326	22.63464077700562	0	0	2	30	-0.0026877596215916055	0.2346843210980296	1686.0322948964313	1761.0322948964313	1761.0322948964313	1786.0322948964313	0.47058823704719543	0.3162393271923065	0.4861111044883728	0.3125	0.3333333432674408	830	905	905	930	1466
22.649852071297882	22.649852071297886	0	0	2	30	-0.003050524823070317	0.2518225274980068	1756.213250104338	1831.213250104338	1831.213250104338	1856.213250104338	0.4901960790157318	0.3504273593425751	0.5	0.3333333432674408	0.3333333432674408	821	896	896	921	1466
22.666995221675943	22.666995221675947	0	0	2	30	-0.0034049287480483735	0.27447479194099156	1848.9742729983604	1923.9742729983604	1923.9742729983604	1948.9742729983604	0.529411792755127	0.3760683834552765	0.5277777910232544	0.3645833432674408	0.3333333432674408	821	896	896	921	1466
22.687936557435616	22.687936162695912	0	0	2	30	-0.003750000000001725	0.2919023483991623	1920.3401166945696	1995.3401166945696	1995.3401166945696	2020.3401166945696	0.5490196347236633	0.41025641560554504	0.5555555820465088	0.375	0.3333333432674408	812	887	887	912	1466
22.701252706434058	22.70125231169436	0	0	2	30	-0.004084792762614376	0.3186608440139227	2029.9161562370134	2104.9161562370136	2104.9161562370136	2129.9161562370136	0.6078431606292725	0.43589743971824646	0.5833333134651184	0.3958333432674408	0.3333333432674408	803	878	878	903	1466
22.71680189790847	22.716801503168774	0	0	2	30	-0.004408389392195164	0.3344580118923828	2094.6055586993075	2169.6055586993075	2169.6055586993075	2194.6055586993075	0.6274510025978088	0.4615384638309479	0.5972222089767456	0.4166666567325592	0.3333333432674408	786	861	861	886	1466
22.73277148716208	22.73277069768268	0	0	2	30	-0.004719902932875334	0.3491537496447563	2154.784604795277	2229.784604795277	2229.784604795277	2254.784604795277	0.6274510025978088	0.49572649598121643	0.625	0.4375	0.3333333432674408	777	852	852	877	1466
22.749933190305985	22.74993279556628	0	0	2	30	-0.005018479547692923	0.37224282255327257	2249.334358355651	2324.334358355651	2324.334358355651	2349.334358355651	0.6666666865348816	0.5299145579338074	0.6527777910232544	0.4479166567325592	0.5	760	835	835	860	1466
22.76780463542828	22.767803845948883	0	0	2	30	-0.005303300858900523	0.40329462990026776	2376.4915094415965	2451.4915094415965	2451.4915094415965	2476.4915094415965	0.7058823704719543	0.5811966061592102	0.6805555820465088	0.4791666567325592	0.5	751	826	826	851	1466
22.782867507593803	22.782867507593807	0	0	2	30	-0.005573586191081798	0.4256049983927772	2467.8524684184226	2542.8524684184226	2542.8524684184226	2567.8524684184226	0.7254902124404907	0.6153846383094788	0.7083333134651184	0.5104166865348816	0.6666666865348816	742	817	817	842	1466
22.7998393409426	22.799839340942597	0	0	2	30	-0.005828594710928545	0.44764515990391374	2558.1069298065268	2633.1069298065268	2633.1069298065268	2658.1069298065268	0.7647058963775635	0.6495726704597473	0.7083333134651184	0.53125	0.6666666865348816	734	809	809	834	1466
22.821238574752844	22.821238180013147	0	0	2	30	-0.006067627457813286	0.48225511494954976	2699.8346957184062	2774.8346957184062	2774.8346957184062	2799.8346957184062	0.8235294222831726	0.6837607026100159	0.7361111044883728	0.5729166865348816	0.8333333134651184	734	809	809	834	1466
22.83465854029207	22.834658145552368	0	0	2	30	-0.006290029259591776	0.4945609122514725	2750.22693566978	2825.22693566978	2825.22693566978	2850.22693566978	0.8235294222831726	0.7094017267227173	0.75	0.59375	0.8333333134651184	734	809	809	834	1433
22.84978022867271	22.849779833933006	0	0	2	30	-0.006495190528384297	0.5097765938930765	2812.5351519921483	2887.5351519921483	2887.5351519921483	2912.5351519921483	0.843137264251709	0.7264957427978516	0.7638888955116272	0.6145833134651184	0.8333333134651184	725	800	800	825	1466
22.866739825090843	22.86673943035114	0	0	2	30	-0.0066825489314136744	0.5251369629814118	2875.4358634088812	2950.4358634088812	2950.4358634088812	2975.4358634088812	0.8627451062202454	0.7435897588729858	0.7777777910232544	0.6354166865348816	0.8333333134651184	726	801	801	826	1433
22.887981952500976	22.88798155776127	0	0	2	30	-0.006851590932320327	0.5383633496239781	2929.5979167101905	3004.5979167101905	3004.5979167101905	3029.5979167101905	0.8823529481887817	0.7606837749481201	0.7777777910232544	0.65625	0.8333333134651184	726	801	801	826	1466
22.901296127800922	22.901295733061225	0	0	2	30	-0.007001853198729737	0.5518039691054986	2984.6372534870166	3059.6372534870166	3059.6372534870166	3084.6372534870166	0.9019607901573181	0.7692307829856873	0.7916666865348816	0.6770833134651184	0.8333333134651184	747	822	822	847	1433
22.91679045045721	22.916789660977805	0	0	2	30	-0.007132923872214277	0.5654282234609127	3040.4285750724375	3115.4285750724375	3115.4285750724375	3140.4285750724375	0.9215686321258545	0.7863247990608215	0.8055555820465088	0.6875	0.8333333134651184	767	842	842	867	1433
22.93306122610098	22.93306083136128	0	0	2	30	-0.007244443697168536	0.5833927411586046	3113.993275044486	3188.993275044486	3188.993275044486	3213.993275044486	0.9411764740943909	0.8034188151359558	0.8194444179534912	0.71875	0.6666666865348816	798	873	873	898	1433
22.954612434695253	22.954611645215856	0	0	2	30	-0.007336107005503963	0.5876634670766414	3131.4818976788465	3206.4818976788465	3206.4818976788465	3231.4818976788465	0.9411764740943909	0.811965823173523	0.8194444179534912	0.7291666865348816	0.6666666865348816	829	904	904	929	1433
22.967936478487676	22.967936083747972	0	0	2	30	-0.0074076625544638505	0.5968361412761389	3169.043998525789	3244.043998525789	3244.043998525789	3269.043998525789	0.9607843160629272	0.8205128312110901	0.8194444179534912	0.7395833134651184	0.6666666865348816	832	907	907	932	1466
22.982766059491222	22.98276566475152	0	0	2	30	-0.007458914215262262	0.6037110351026058	3197.196688745171	3272.196688745171	3272.196688745171	3297.196688745171	0.9607843160629272	0.8290598392486572	0.8333333134651184	0.75	0.6666666865348816	893	968	968	993	1466
23.000000394739697	23.0	0	0	2	30	-0.00748972151065941	0.6129198905804918	3234.906951927114	3309.906951927114	3309.906951927114	3334.906951927114	0.9803921580314636	0.8376068472862244	0.8333333134651184	0.7604166865348816	0.6666666865348816	1025	1100	1100	1125	1466
23.02131002263832	23.021309233158924	0	0	2	30	-0.0075	0.6150900211392178	3243.793636565097	3318.793636565097	3318.793636565097	3343.793636565097	0.9803921580314636	0.8376068472862244	0.8333333134651184	0.7708333134651184	0.6666666865348816	1133	1208	1208	1233	1466
23.034577618653817	23.03457682917442	0	0	2	30	-0.007489721510659197	0.6292178635657937	3301.647151301925	3376.647151301925	3376.647151301925	3401.647151301925	1.0	0.8461538553237915	0.8472222089767456	0.7916666865348816	0.6666666865348816	1181	1256	1256	1281	1466
23.0498793083371	23.049878913597396	0	0	2	30	-0.007458914215261837	0.6335609149946659	3319.431946903157	3394.431946903157	3394.431946903157	3419.431946903157	1.0	0.8547008633613586	0.8472222089767456	0.8020833134651184	0.6666666865348816	1246	1321	1321	1346	1466
23.06694864239149	23.066948247651794	0	0	2	30	-0.007407662554463213	0.6335609149946659	3319.431946903157	3394.431946903157	3394.431946903157	3419.431946903157	1.0	0.8547008633613586	0.8472222089767456	0.8020833134651184	0.6666666865348816	1305	1380	1380	1405	1466
23.088020242251755	23.088019452772357	0	0	2	30	-0.007336107005503117	0.6335609149946659	3319.431946903157	3394.431946903157	3394.431946903157	3419.431946903157	1.0	0.8547008633613586	0.8472222089767456	0.8020833134651184	0.6666666865348816	1380	1455	1455	1480	1466
23.101262969666227	23.10126257492653	0	0	2	30	-0.0072444436971674814	0.6379039790481329	3337.216794202104	3412.216794202104	3412.216794202104	3437.216794202104	1.0	0.8632478713989258	0.8472222089767456	0.8125	0.6666666865348816	1494	1569	1569	1594	1466
23.116793213635102	23.116792424155697	0	0	2	30	-0.007132923872213018	0.6407251609489322	3348.7695340858772	3423.7695340858772	3423.7695340858772	3448.7695340858772	1.0	0.8632478713989258	0.8611111044883728	0.8125	0.6666666865348816	1621	1696	1696	1721	1466
23.132780171435453	23.13277977669575	0	0	2	30	-0.0070018531987282775	0.6407251609489322	3348.7695340858772	3423.7695340858772	3423.7695340858772	3448.7695340858772	1.0	0.8632478713989258	0.8611111044883728	0.8125	0.6666666865348816	1686	1761	1761	1786	1466
23.149892926856705	23.149892532117008	0	0	2	30	-0.006851590932318671	0.6407251609489322	3348.7695340858772	3423.7695340858772	3423.7695340858772	3448.7695340858772	1.0	0.8632478713989258	0.8611111044883728	0.8125	0.6666666865348816	1756	1831	1831	1856	1466
23.167927794214304	23.1679273994746	0	0	2	30	-0.006682548931411825	0.6407251609489322	3348.7695340858772	3423.7695340858772	3423.7695340858772	3448.7695340858772	1.0	0.8632478713989258	0.8611111044883728	0.8125	0.6666666865348816	1848	1923	1923	1948	1466
23.18289513937272	23.182894349893317	0	0	2	30	-0.006495190528382261	0.6407251609489322	3348.7695340858772	3423.7695340858772	3423.7695340858772	3448.7695340858772	1.0	0.8632478713989258	0.8611111044883728	0.8125	0.6666666865348816	1920	1995	1995	2020	1466
23.1998065775476	23.199806182807897	0	0	2	30	-0.006290029259589558	0.6407251609489322	3348.7695340858772	3423.7695340858772	3423.7695340858772	3448.7695340858772	1.0	0.8632478713989258	0.8611111044883728	0.8125	0.6666666865348816	2029	2104	2104	2129	1466
23.221545287498788	23.22154489275909	0	0	2	30	-0.006067627457810893	0.6407251609489322	3348.7695340858772	3423.7695340858772	3423.7695340858772	3448.7695340858772	1.0	0.8632478713989258	0.8611111044883728	0.8125	0.6666666865348816	2094	2169	2169	2194	1466
23.23459064506388	23.23459025032418	0	0	2	30	-0.005828594710925982	0.6407251609489322	3348.7695340858772	3423.7695340858772	3423.7695340858772	3448.7695340858772	1.0	0.8632478713989258	0.8611111044883728	0.8125	0.6666666865348816	2154	2229	2229	2254	1466
23.249754965331984	23.249754570592287	0	0	2	30	-0.005573586191079074	0.6384826798371419	3339.586573933096	3414.586573933096	3414.586573933096	3439.586573933096	1.0	0.8632478713989258	0.8611111044883728	0.8020833134651184	0.6666666865348816	2249	2324	2324	2349	1500
23.266831404700955	23.26683140470095	0	0	2	30	-0.005303300858897643	0.6356976670040577	3328.1819463816164	3403.1819463816164	3403.1819463816164	3428.1819463816164	1.0	0.8632478713989258	0.8472222089767456	0.8020833134651184	0.6666666865348816	2376	2451	2451	2476	1500
23.288001294746213	23.288000505266815	0	0	2	30	-0.005018479547689897	0.6363459278277501	3330.836574454637	3405.836574454637	3405.836574454637	3430.836574454637	1.0	0.8547008633613586	0.8611111044883728	0.8020833134651184	0.6666666865348816	2467	2542	2542	2567	1533
23.301229022052137	23.301230206271228	0	0	2	30	-0.004719902932872169	0.6313546155751855	3310.3971507803844	3385.3971507803844	3385.3971507803844	3410.3971507803844	1.0	0.8547008633613586	0.8472222089767456	0.7916666865348816	0.6666666865348816	2558	2633	2633	2658	1533
23.316743081693357	23.316742686953653	0	0	2	30	-0.004408389392191869	0.6313546155751855	3310.3971507803844	3385.3971507803844	3385.3971507803844	3410.3971507803844	1.0	0.8547008633613586	0.8472222089767456	0.7916666865348816	0.6666666865348816	2699	2774	2774	2799	1566
23.33284806666364	23.332847671923943	0	0	2	30	-0.00408479276261096	0.6313546155751855	3310.3971507803844	3385.3971507803844	3385.3971507803844	3410.3971507803844	1.0	0.8547008633613586	0.8472222089767456	0.7916666865348816	0.6666666865348816	2750	2825	2825	2850	1566
23.354619934749525	23.354619145270128	0	0	2	30	-0.0037499999999981984	0.6270115515217185	3292.6123034814373	3367.6123034814373	3367.6123034814373	3392.6123034814373	1.0	0.8461538553237915	0.8472222089767456	0.78125	0.6666666865348816	2812	2887	2887	2912	1566
23.367962926047493	23.36796253130779	0	0	2	30	-0.0034049287480447453	0.6270115515217185	3292.6123034814373	3367.6123034814373	3367.6123034814373	3392.6123034814373	1.0	0.8461538553237915	0.8472222089767456	0.78125	0.6666666865348816	2875	2950	2950	2975	1566
23.38311382516584	23.383113430426143	0	0	2	30	-0.0030505248230665973	0.6248052394776433	3283.5774556609495	3358.5774556609495	3358.5774556609495	3383.5774556609495	1.0	0.8461538553237915	0.8472222089767456	0.7708333134651184	0.6666666865348816	2929	3004	3004	3029	1566
23.399827893491338	23.399827893491334	0	0	2	30	-0.002687759621587804	0.6199919816313519	3263.8671647803862	3338.8671647803862	3338.8671647803862	3363.8671647803862	1.0	0.8376068472862244	0.8333333134651184	0.7708333134651184	0.6666666865348816	2984	3059	3059	3084	1566
23.421250811683503	23.421250022204106	0	0	2	30	-0.0023176274578101184	0.6086129955947399	3217.27021696046	3292.27021696046	3292.27021696046	3317.27021696046	0.9803921580314636	0.8290598392486572	0.8333333134651184	0.75	0.6666666865348816	3040	3115	3115	3140	1566
23.4346470928408	23.434646698101105	0	0	2	30	-0.001941142838266886	0.5996041400703014	3180.378953587884	3255.378953587884	3255.378953587884	3280.378953587884	0.9803921580314636	0.8205128312110901	0.8194444179534912	0.7291666865348816	0.6666666865348816	3113	3188	3188	3213	1533
23.449730491470664	23.449729701991266	0	0	2	30	-0.0015593376811311472	0.5788382449773728	3095.3426131823417	3170.3426131823417	3170.3426131823417	3195.3426131823417	0.9411764740943909	0.811965823173523	0.8055555820465088	0.6979166865348816	0.6666666865348816	3131	3206	3206	3231	1533
23.46676824634915	23.466767851609454	0	0	2	30	-0.0011732584877996617	0.5554981219789221	2999.764809503686	3074.764809503686	3074.764809503686	3099.764809503686	0.9411764740943909	0.7777777910232544	0.7916666865348816	0.6354166865348816	0.6666666865348816	3169	3244	3244	3269	1533
23.48797918932308	23.487978399843684	0	0	2	30	-0.0007839634745053146	0.5359421574890062	2919.6831349174804	2994.6831349174804	2994.6831349174804	3019.6831349174804	0.9215686321258545	0.7606837749481201	0.7638888955116272	0.6041666865348816	0.6666666865348816	3197	3272	3272	3297	1533
23.501568103453383	23.50156810345338	0	0	2	30	-0.00039251967181998156	0.5147196352481842	2832.7769063413143	2907.7769063413143	2907.7769063413143	2932.7769063413143	0.9019607901573181	0.7350427508354187	0.75	0.5625	0.6666666865348816	3234	3309	3309	3334	1533
23.51678373988233	23.516782950402927	0	0	2	30	2.1022320417459897e-15	0.4830585229383022	2703.1246514323475	2778.1246514323475	2778.1246514323475	2803.1246514323475	0.8627451062202454	0.7008547186851501	0.7222222089767456	0.5104166865348816	0.6666666865348816	3243	3318	3318	3343	1533
23.53282240858322	23.53282201384352	0	0	2	30	0.0003925196718241803	0.44839260399479564	2561.167713358688	2636.167713358688	2636.167713358688	2661.167713358688	0.8235294222831726	0.6581196784973145	0.6805555820465088	0.4583333432674408	0.6666666865348816	3301	3376	3376	3401	1533
23.554652303404826	23.55465190866513	0	0	2	30	0.0007839634745094961	0.39306715363636613	2334.6099941409193	2409.6099941409193	2409.6099941409193	2434.6099941409193	0.7058823704719543	0.6068376302719116	0.6388888955116272	0.40625	0.6666666865348816	3319	3394	3394	3419	1533
23.567955425993215	23.567954636513818	0	0	2	30	0.0011732584878038144	0.3498406382277608	2157.5974135426804	2232.5974135426804	2232.5974135426804	2257.5974135426804	0.6470588445663452	0.5470085740089417	0.5972222089767456	0.34375	0.6666666865348816	3319	3394	3394	3419	1533
23.582760138395738	23.58275934891634	0	0	2	30	0.0015593376811352598	0.3255156050263732	2057.9864025829984	2132.9864025829984	2132.9864025829984	2157.9864025829984	0.6470588445663452	0.4871794879436493	0.5555555820465088	0.3020833432674408	0.6666666865348816	3319	3394	3394	3419	1533
23.599938025867292	23.59993802586729	0	0	2	30	0.0019411428382709467	0.289489496620027	1910.4594886590105	1985.4594886590105	1985.4594886590105	2010.4594886590105	0.5882353186607361	0.43589743971824646	0.5138888955116272	0.2604166567325592	0.6666666865348816	3337	3412	3412	3437	1533
23.62127607502423	23.621275680284526	0	0	2	30	0.0023176274578141174	0.231640235055238	1673.5667625511996	1748.5667625511996	1748.5667625511996	1773.5667625511996	0.4901960790157318	0.3504273593425751	0.4583333432674408	0.1875	0.6666666865348816	3348	3423	3423	3448	1533
23.634614724185507	23.634614329445803	0	0	2	30	0.002687759621591729	0.2108461803290993	1588.4151084476616	1663.4151084476616	1663.4151084476616	1688.4151084476616	0.47058823704719543	0.3076923191547394	0.4166666567325592	0.15625	0.6666666865348816	3348	3423	3423	3448	1533
23.64983193957325	23.649831544833546	0	0	2	30	0.0030505248230704384	0.17770001105964184	1452.6815452892333	1527.6815452892333	1527.6815452892333	1552.6815452892333	0.3921568691730499	0.2735042870044708	0.3611111044883728	0.125	0.6666666865348816	3348	3423	3423	3448	1533
23.66697153729402	23.666971142554317	0	0	2	30	0.0034049287480484914	0.15361801344314935	1354.0657650496964	1429.0657650496964	1429.0657650496964	1454.0657650496964	0.3333333432674408	0.24786324799060822	0.3194444477558136	0.1041666641831398	0.6666666865348816	3348	3423	3423	3448	1533
23.687962215516034	23.68796221551603	0	0	2	30	0.003750000000001839	0.14467592927178852	1317.447930367974	1392.447930367974	1392.447930367974	1417.447930367974	0.3333333432674408	0.2222222238779068	0.2777777910232544	0.0833333358168602	0.6666666865348816	3348	3423	3423	3448	1533
23.70122981153153	23.701229022052132	0	0	2	30	0.004084792762614487	0.1272320062853396	1246.0150657384656	1321.0150657384656	1321.0150657384656	1346.0150657384656	0.29411765933036804	0.19658119976520538	0.25	0.0729166641831398	0.6666666865348816	3348	3423	3423	3448	1533
23.71684847719293	23.716848082453225	0	0	2	30	0.004408389392195271	0.11461770650930703	1194.3595081556123	1269.3595081556123	1269.3595081556123	1294.3595081556123	0.27450981736183167	0.17094017565250397	0.2083333283662796	0.0625	0.6666666865348816	3348	3423	3423	3448	1533
23.73277148716208	23.732771092422375	0	0	2	30	0.004719902932875436	0.0970291045744455	1122.3341832323542	1197.3341832323542	1197.3341832323542	1222.3341832323542	0.23529411852359772	0.14529915153980255	0.1805555522441864	0.0416666679084301	0.6666666865348816	3348	3423	3423	3448	1533
23.74991147962255	23.749911479622547	0	0	2	30	0.005018479547693022	0.0854275343482624	1074.8257531561346	1149.8257531561346	1149.8257531561346	1174.8257531561346	0.21568627655506134	0.11965811997652054	0.1527777761220932	0.0416666679084301	0.6666666865348816	3339	3414	3414	3439	1533
23.767963320787192	23.76796292604749	0	0	2	30	0.005303300858900616	0.06583327613770962	994.5872657839209	1069.5872657839209	1069.5872657839209	1094.5872657839209	0.1568627506494522	0.10256410390138626	0.125	0.03125	0.5	3328	3403	3403	3428	1533
23.782821323049046	23.78282092830935	0	0	2	30	0.0055735861910818875	0.046722796655053064	916.3298523024423	991.3298523024423	991.3298523024423	1016.3298523024423	0.11764705926179886	0.0683760717511177	0.0833333358168602	0.010416666977107525	0.5	3330	3405	3405	3430	1533
23.799857498968745	23.79985710422904	0	0	2	30	0.005828594710928628	0.03961174525169621	887.2100968056959	962.2100968056959	962.2100968056959	987.2100968056959	0.09803921729326248	0.05982905998826027	0.0555555559694767	0.010416666977107525	0.5	3310	3385	3385	3410	1533
23.821268969709653	23.82126857496995	0	0	2	30	0.006067627457813364	0.03242835681885481	857.7941211732104	932.7941211732104	932.7941211732104	957.7941211732104	0.0784313753247261	0.05128205195069313	0.0416666679084301	0.0	0.5	3310	3385	3385	3410	1533
23.834614724185503	23.834614724185506	0	0	2	30	0.006290029259591848	0.03242835681885481	857.7941211732104	932.7941211732104	932.7941211732104	957.7941211732104	0.0784313753247261	0.05128205195069313	0.02777777798473835	0.0	0.5	3310	3385	3385	3410	1533
23.84983036061445	23.849830360614447	0	0	2	30	0.006495190528384363	0.025389643386006355	828.970589665696	903.970589665696	903.970589665696	928.970589665696	0.05882352963089943	0.04273504391312599	0.013888888992369175	0.0	0.5	3292	3367	3367	3392	1533
23.866841273193426	23.866840878453722	0	0	2	30	0.006682548931413734	0.02048768289387226	808.8970614504069	883.8970614504069	883.8970614504069	908.8970614504069	0.03921568766236305	0.04273504391312599	0.0	0.0	0.5	3292	3367	3367	3392	1533
23.88788918867176	23.887888399192363	0	0	2	30	0.006851590932320382	0.02476118691265583	826.3970604073256	901.3970604073256	901.3970604073256	926.3970604073256	0.03921568766236305	0.05982905998826027	0.0	0.0	0.5	3283	3358	3358	3383	1533
23.90125981174864	23.901259022269237	0	0	2	30	0.007001853198729785	0.021995978895574808	815.0735335773788	890.0735335773788	890.0735335773788	915.0735335773788	0.019607843831181526	0.0683760717511177	0.0	0.0	0.5	3263	3338	3338	3363	1533
23.91678295040293	23.916782555663232	0	0	2	30	0.0071329238722143175	0.024132730904966593	823.8235330558382	898.8235330558382	898.8235330558382	923.8235330558382	0.019607843831181526	0.07692307978868484	0.0	0.0	0.5	3217	3292	3292	3317	1533
23.932786092530936	23.93278530305153	0	0	2	30	0.00724444369716857	0.026269482914358377	832.5735325342976	907.5735325342976	907.5735325342976	932.5735325342976	0.019607843831181526	0.08547008782625198	0.0	0.0	0.5	3180	3255	3255	3280	1533
23.949901611130084	23.94990121639038	0	0	2	30	0.007336107005503991	0.02350427396595478	821.2500018905848	896.2500018905848	896.2500018905848	921.2500018905848	0.0	0.09401709586381912	0.0	0.0	0.5	3095	3170	3170	3195	1533
23.967875293834364	23.96787489909466	0	0	2	30	0.007407662554463871	0.02777777798473835	838.7500008475035	913.7500008475035	913.7500008475035	938.7500008475035	0.0	0.1111111119389534	0.0	0.0	0.5	2999	3074	3074	3099	1533
23.98273487505502	23.982734480315315	0	0	2	30	0.0074589142152622755	0.029914529994130135	847.5000003259629	922.5000003259629	922.5000003259629	947.5000003259629	0.0	0.11965811997652054	0.0	0.0	0.5	2919	2994	2994	3019	1533
23.999845262038082	23.99984486729838	0	0	2	30	0.007489721510659418	0.029914529994130135	847.5000003259629	922.5000003259629	922.5000003259629	947.5000003259629	0.0	0.11965811997652054	0.0	0.0	0.5	2832	2907	2907	2932	1533
24.021295022529767	24.02129462779007	0	0	2	30	0.0075	0.03418803587555885	865.0000069104135	940.0000069104135	940.0000069104135	965.0000069104135	0.0	0.1367521435022354	0.0	0.0	0.5	2703	2778	2778	2803	1533
24.03460919782972	24.034608803090023	0	0	2	30	0.00748972151065919	0.03632478788495064	873.7500063888729	948.7500063888729	948.7500063888729	973.7500063888729	0.0	0.14529915153980255	0.0	0.0	0.5	2561	2636	2636	2661	1533
24.04978496554909	24.049784176069693	0	0	2	30	0.007458914215261823	0.03632478788495064	873.7500063888729	948.7500063888729	948.7500063888729	973.7500063888729	0.0	0.14529915153980255	0.0	0.0	0.5	2334	2409	2409	2434	1533
24.06697508995131	24.066974695211606	0	0	2	30	0.007407662554463192	0.03846153989434242	882.5000058673322	957.5000058673322	957.5000058673322	982.5000058673322	0.0	0.1538461595773697	0.0	0.0	0.5	2157	2232	2232	2257	1533
24.087883662315978	24.08788326757628	0	0	2	30	0.007336107005503089	0.03846153989434242	882.5000058673322	957.5000058673322	957.5000058673322	982.5000058673322	0.0	0.1538461595773697	0.0	0.0	0.5	2057	2132	2132	2157	1533
24.101189153342556	24.10118836386316	0	0	2	30	0.007244443697167448	0.04059829190373421	891.2500053457916	966.2500053457916	966.2500053457916	991.2500053457916	0.0	0.16239316761493683	0.0	0.0	0.5	1910	1985	1985	2010	1533
24.116762423938592	24.116761634459195	0	0	2	30	0.007132923872212977	0.04059829190373421	891.2500053457916	966.2500053457916	966.2500053457916	991.2500053457916	0.0	0.16239316761493683	0.0	0.0	0.5	1673	1748	1748	1773	1533
24.13290333022147	24.132902935481766	0	0	2	30	0.00700185319872823	0.03846153989434242	882.5000058673322	957.5000058673322	957.5000058673322	982.5000058673322	0.0	0.1538461595773697	0.0	0.0	0.5	1588	1663	1663	1688	1533
24.154591513491216	24.15459111875152	0	0	2	30	0.006851590932318617	0.03846153989434242	882.5000058673322	957.5000058673322	957.5000058673322	982.5000058673322	0.0	0.1538461595773697	0.0	0.0	0.5	1452	1527	1527	1552	1533
24.16790174139418	24.16790134665448	0	0	2	30	0.006682548931411765	0.03846153989434242	882.5000058673322	957.5000058673322	957.5000058673322	982.5000058673322	0.0	0.1538461595773697	0.0	0.0	0.5	1354	1429	1429	1454	1533
24.182789349133447	24.18278895439375	0	0	2	30	0.006495190528382194	0.03846153989434242	882.5000058673322	957.5000058673322	957.5000058673322	982.5000058673322	0.0	0.1538461595773697	0.0	0.0	0.5	1317	1392	1392	1417	1533
24.19977223519381	24.199771840454105	0	0	2	30	0.006290029259589486	0.03632478788495064	873.7500063888729	948.7500063888729	948.7500063888729	973.7500063888729	0.0	0.14529915153980255	0.0	0.0	0.5	1246	1321	1321	1346	1533
24.22151923467867	24.221519234678674	0	0	2	30	0.006067627457810815	0.03418803587555885	865.0000069104135	940.0000069104135	940.0000069104135	965.0000069104135	0.0	0.1367521435022354	0.0	0.0	0.5	1194	1269	1269	1294	1533
24.23458788188599	24.234587487146285	0	0	2	30	0.005828594710925898	0.03418803587555885	865.0000069104135	940.0000069104135	940.0000069104135	965.0000069104135	0.0	0.1367521435022354	0.0	0.0	0.5	1122	1197	1197	1222	1533
24.24976088642747	24.249760491687766	0	0	2	30	0.005573586191078985	0.03418803587555885	865.0000069104135	940.0000069104135	940.0000069104135	965.0000069104135	0.0	0.1367521435022354	0.0	0.0	0.5	1074	1149	1149	1174	1533
24.26679627286776	24.266795878128065	0	0	2	30	0.00530330085889755	0.03205128386616707	856.2500074319541	931.2500074319541	931.2500074319541	956.2500074319541	0.0	0.12820513546466827	0.0	0.0	0.5	994	1069	1069	1094	1500
24.287891557109955	24.28789116237025	0	0	2	30	0.005018479547689799	0.029914529994130135	847.5000003259629	922.5000003259629	922.5000003259629	947.5000003259629	0.0	0.11965811997652054	0.0	0.0	0.5	916	991	991	1016	1500
24.301463102693507	24.301462707953803	0	0	2	30	0.004719902932872067	0.02350427396595478	821.2500018905848	896.2500018905848	896.2500018905848	921.2500018905848	0.0	0.09401709586381912	0.0	0.0	0.5	887	962	962	987	1500
24.316739923775767	24.316739529036063	0	0	2	30	0.004408389392191762	0.010683760978281498	768.7500012060627	843.7500012060627	843.7500012060627	868.7500012060627	0.0	0.04273504391312599	0.0	0.0	0.5	857	932	932	957	1500
24.332847277184246	24.332846882444542	0	0	2	30	0.00408479276261085	0.006410256493836641	751.250000342261	826.250000342261	826.250000342261	851.250000342261	0.0	0.025641025975346565	0.0	0.0	0.3333333432674408	857	932	932	957	1500
24.35461243469525	24.354611645215854	0	0	2	30	0.003749999999998084	0.006410256493836641	751.250000342261	826.250000342261	826.250000342261	851.250000342261	0.0	0.025641025975346565	0.0	0.0	0.5	828	903	903	928	1500
24.36791160988665	24.367911215146954	0	0	2	30	0.0034049287480446273	0.006410256493836641	751.250000342261	826.250000342261	826.250000342261	851.250000342261	0.0	0.025641025975346565	0.0	0.0	0.5	808	883	883	908	1500
24.38310671985126	24.383106719851263	0	0	2	30	0.0030505248230664763	0.011312217451632023	771.3235304644331	846.3235304644331	846.3235304644331	871.3235304644331	0.019607843831181526	0.025641025975346565	0.0	0.0	0.3333333432674408	826	901	901	926	1500
24.399895788719522	24.399895788719526	0	0	2	30	0.0026877596215876803	0.016214178409427404	791.3970605866052	866.3970605866052	866.3970605866052	891.3970605866052	0.03921568766236305	0.025641025975346565	0.0	0.0	0.3333333432674408	815	890	890	915	1500
24.421245285327725	24.421244495848327	0	0	2	30	0.002317627457809993	0.018350930884480476	800.1470619719476	875.1470619719476	875.1470619719476	900.1470619719476	0.03921568766236305	0.03418803587555885	0.0	0.0	0.5	823	898	898	923	1500
24.43455946062768	24.434558671148274	0	0	2	30	0.001941142838266758	0.02325289137661457	820.2205901872367	895.2205901872367	895.2205901872367	920.2205901872367	0.05882352963089943	0.03418803587555885	0.0	0.010416666977107525	0.5	832	907	907	932	1500
24.449841808065717	24.44984141332602	0	0	2	30	0.0015593376811310177	0.030327773792291905	849.1922336794354	924.1922336794354	924.1922336794354	949.1922336794354	0.0784313753247261	0.04273504391312599	0.013888888992369175	0.010416666977107525	0.3333333432674408	821	896	896	921	1500
24.46687522080752	24.466874431328122	0	0	2	30	0.001173258487799531	0.04252162966575405	899.1260734812629	974.1260734812629	974.1260734812629	999.1260734812629	0.11764705926179886	0.05128205195069313	0.0555555559694767	0.02083333395421505	0.5	838	913	913	938	1500
24.48788524127477	24.487884846535074	0	0	2	30	0.0007839634745051831	0.05717776116216555	959.1429319590679	1034.142931959068	1034.142931959068	1059.142931959068	0.1568627506494522	0.0683760717511177	0.1111111119389534	0.03125	0.5	847	922	922	947	1500
24.5013695493849	24.501369154645197	0	0	2	30	0.00039251967181984945	0.07488845030052795	1031.668203980662	1106.668203980662	1106.668203980662	1131.668203980662	0.21568627655506134	0.07692307978868484	0.1666666716337204	0.0416666679084301	0.5	847	922	922	947	1500
24.51674268695366	24.516742292213955	0	0	2	30	-2.234540319601648e-15	0.0907019900623709	1096.4246493054088	1171.4246493054088	1171.4246493054088	1196.4246493054088	0.2549019753932953	0.09401709586381912	0.2222222238779068	0.0625	0.5	865	940	940	965	1500
24.532949120026526	24.53294872528683	0	0	2	30	-0.0003925196718243124	0.09417699431759063	1110.6547917305336	1185.6547917305336	1185.6547917305336	1210.6547917305336	0.2549019753932953	0.10256410390138626	0.2638888955116272	0.0729166641831398	0.5	873	948	948	973	1500
24.55457019754748	24.554569802807784	0	0	2	30	-0.0007839634745096277	0.1396842822432518	1297.0071357861161	1372.0071357861161	1372.0071357861161	1397.0071357861161	0.3529411852359772	0.16239316761493683	0.3472222089767456	0.125	0.5	873	948	948	973	1500
24.567958583910805	24.5679585839108	0	0	2	30	-0.0011732584878039452	0.1396842822432518	1297.0071357861161	1372.0071357861161	1372.0071357861161	1397.0071357861161	0.3529411852359772	0.16239316761493683	0.3472222089767456	0.125	0.5	882	957	957	982	1500
24.582793296530436	24.582792901790732	0	0	2	30	-0.0015593376811353892	0.15871963975951076	1374.9569248151965	1449.9569248151965	1449.9569248151965	1474.9569248151965	0.3921568691730499	0.18803419172763824	0.375	0.1458333283662796	0.5	882	957	957	982	1500
24.599885130747655	24.599884736007958	0	0	2	30	-0.0019411428382710746	0.17746564670017473	1451.7218232372156	1526.7218232372156	1526.7218232372156	1551.7218232372156	0.4313725531101227	0.21367521584033966	0.3888888955116272	0.1666666716337204	0.5	891	966	966	991	1500
24.621273311846334	24.621272917106637	0	0	2	30	-0.002317627457814243	0.22271976139637883	1637.0374229181712	1712.0374229181712	1712.0374229181712	1737.0374229181712	0.529411792755127	0.2735042870044708	0.4444444477558136	0.1979166716337204	0.5	891	966	966	991	1500
24.634599329337252	24.634598539857855	0	0	2	30	-0.0026877596215918523	0.23723743204027414	1696.4872842049226	1771.4872842049226	1771.4872842049226	1796.4872842049226	0.529411792755127	0.3162393271923065	0.4722222089767456	0.21875	0.5	882	957	957	982	1500
24.649990624932155	24.649990230192458	0	0	2	30	-0.003050524823070559	0.2576138249736417	1779.928613267063	1854.928613267063	1854.928613267063	1879.928613267063	0.5686274766921997	0.3504273593425751	0.4861111044883728	0.2291666716337204	0.5	882	957	957	982	1500
24.666936010721134	24.66693561598143	0	0	2	30	-0.0034049287480486094	0.27889444102981575	1867.0727360170956	1942.0727360170956	1942.0727360170956	1967.0727360170956	0.6078431606292725	0.38461539149284363	0.5138888955116272	0.2395833283662796	0.5	882	957	957	982	1500
24.687925899463746	24.68792550472405	0	0	2	30	-0.003750000000001954	0.29592413851922306	1936.8093472362184	2011.8093472362184	2011.8093472362184	2036.8093472362184	0.6274510025978088	0.4188034236431122	0.5277777910232544	0.2604166567325592	0.5	882	957	957	982	1500
24.701260601228032	24.701260206488335	0	0	2	30	-0.004084792762614598	0.31897703744471073	2031.2109683360904	2106.2109683360904	2106.2109683360904	2131.2109683360904	0.6666666865348816	0.45299145579338074	0.5555555820465088	0.28125	0.5	873	948	948	973	1500
24.716760055500405	24.716759266021	0	0	2	30	-0.004408389392195378	0.34617234349112813	2142.5757465961697	2217.5757465961697	2217.5757465961697	2242.5757465961697	0.7254902124404907	0.4871794879436493	0.5694444179534912	0.3020833432674408	0.5	865	940	940	965	1500
24.732911619755146	24.732911225015442	0	0	2	30	-0.00471990293287554	0.3804459781385958	2282.92628047755	2357.92628047755	2357.92628047755	2382.92628047755	0.7647058963775635	0.5470085740089417	0.6111111044883728	0.34375	0.5	865	940	940	965	1500
24.754621118968625	24.75462072422892	0	0	2	30	-0.00501847954769312	0.39620698150247335	2347.4675892526284	2422.4675892526284	2422.4675892526284	2447.4675892526284	0.7843137383460999	0.5726495981216431	0.625	0.3645833432674408	0.5	865	940	940	965	1500
24.767916741502734	24.76791674150273	0	0	2	30	-0.00530330085890071	0.41211265617015735	2412.601327016794	2487.601327016794	2487.601327016794	2512.601327016794	0.8039215803146362	0.5982906222343445	0.6388888955116272	0.3854166567325592	0.5	856	931	931	956	1500
24.78276961214851	24.782769217408806	0	0	2	30	-0.005573586191081975	0.4298629521012858	2485.2887888547652	2560.2887888547652	2560.2887888547652	2585.2887888547652	0.8235294222831726	0.6239316463470459	0.6527777910232544	0.4166666567325592	0.5	847	922	922	947	1500
24.799750129770675	24.799749340291278	0	0	2	30	-0.005828594710928711	0.447613250464201	2557.976260650903	2632.976260650903	2632.976260650903	2657.976260650903	0.843137264251709	0.6495726704597473	0.6805555820465088	0.4375	0.5	821	896	896	921	1500
24.821574498236497	24.8215741034968	0	0	2	30	-0.0060676274578134425	0.4689634186388165	2645.4051993259536	2720.4051993259536	2720.4051993259536	2745.4051993259536	0.8823529481887817	0.6752136945724487	0.6944444179534912	0.4583333432674408	0.5	768	843	843	868	1500
24.834508933946235	24.83450853920653	0	0	2	30	-0.00629002925959192	0.49713594794135396	2760.7717068198444	2835.7717068198444	2835.7717068198444	2860.7717068198444	0.9019607901573181	0.7179487347602844	0.7222222089767456	0.5104166865348816	0.5	751	826	826	851	1466
24.84977667601542	24.849776281275716	0	0	2	30	-0.006495190528384429	0.5119176018051803	2821.3025793922134	2896.3025793922134	2896.3025793922134	2921.3025793922134	0.9215686321258545	0.7350427508354187	0.7361111044883728	0.53125	0.5	751	826	826	851	1500
24.86692337905077	24.866922589571374	0	0	2	30	-0.006682548931413794	0.5219419710338116	2862.3523713834584	2937.3523713834584	2937.3523713834584	2962.3523713834584	0.9215686321258545	0.752136766910553	0.75	0.5520833134651184	0.5	751	826	826	851	1500
24.887874188563206	24.88787379382351	0	0	2	30	-0.006851590932320435	0.5370129879943475	2924.068185836853	2999.068185836853	2999.068185836853	3024.068185836853	0.9411764740943909	0.7692307829856873	0.7638888955116272	0.5729166865348816	0.5	771	846	846	871	1466
24.901203363971714	24.90120296923201	0	0	2	30	-0.007001853198729832	0.5473267091438174	2966.3028739439324	3041.3028739439324	3041.3028739439324	3066.3028739439324	0.9411764740943909	0.7863247990608215	0.7777777910232544	0.59375	0.5	791	866	866	891	1466
24.916784529361724	24.916784134622027	0	0	2	30	-0.007132923872214358	0.5626870666423605	3029.203537900466	3104.203537900466	3104.203537900466	3129.203537900466	0.9607843160629272	0.8034188151359558	0.7916666865348816	0.6145833134651184	0.6666666865348816	800	875	875	900	1500
24.932742276424367	24.93274148694497	0	0	2	30	-0.007244443697168604	0.573290151509422	3072.623170431083	3147.623170431083	3147.623170431083	3172.623170431083	0.9607843160629272	0.8205128312110901	0.8055555820465088	0.6354166865348816	0.6666666865348816	820	895	895	920	1500
24.950226876641874	24.950342535373608	0	0	2	30	-0.007336107005504019	0.5861718645664276	3125.373785399521	3200.373785399521	3200.373785399521	3225.373785399521	0.9607843160629272	0.8376068472862244	0.8194444179534912	0.6666666865348816	0.6666666865348816	849	924	924	949	1466
24.96776002984232	24.967759635102624	0	0	2	30	-0.007407662554463892	0.5949637060984969	3161.376376473345	3236.376376473345	3236.376376473345	3261.376376473345	0.9607843160629272	0.8461538553237915	0.8333333134651184	0.6875	0.6666666865348816	899	974	974	999	1500
24.982816980912364	24.98281658617266	0	0	2	30	-0.00745891421526229	0.6110084960237145	3227.079791217111	3302.079791217111	3302.079791217111	3327.079791217111	0.9803921580314636	0.8547008633613586	0.8472222089767456	0.71875	0.6666666865348816	959	1034	1034	1059	1500
24.999873683296396	24.999873288556692	0	0	2	30	-0.007489721510659424	0.6222626103467688	3273.165389370018	3348.165389370018	3348.165389370018	3373.165389370018	0.9803921580314636	0.8717948794364929	0.8611111044883728	0.7395833134651184	0.6666666865348816	1031	1106	1106	1131	1500
25.0213502860876	25.021349891347896	0	0	2	30	-0.0075	0.6412037110335573	3350.7291966824173	3425.7291966824173	3425.7291966824173	3450.7291966824173	1.0	0.8888888955116272	0.8888888955116272	0.7604166865348816	0.6666666865348816	1096	1171	1171	1196	1500
[truncated: 25,979 more rows]
