# Supplementary material for: Active inference under visuo-proprioceptive conflict: Simulation and empirical results
Source: Sci Rep. 2020 Mar 4;10:4010. doi: 10.1038/s41598-020-61097-w (PMC7055248; doi:10.1038/s41598-020-61097-w)
Supplement: Supplementary file 1 — Supplementary Information. [file 41598_2020_61097_MOESM1_ESM.zip › log_sj18_run1_20190515-181640.csv]

0	0	1	0	0	0	999	0.047865185957848166	921.0079364973883	996.0079364973883	996.0079364973883	1021.0079364973883	0.13953489065170288	0.04615384712815285	0.0476190485060215	0.12121212482452393	0.375	921	996	996	1021	1475
0.01683959554970471	0.016839200810006005	1	0	1	0	0.004052267294011048	0.038205077477245664	881.449792269321	956.449792269321	956.449792269321	981.449792269321	0.11627907305955887	0.03076923079788685	0.0476190485060215	0.12121212482452393	0.4375	881	956	956	981	1487
0.033656690936579636	0.03365629619688093	1	0	1	0	0.0075	0.038205077477245664	881.449792269321	956.449792269321	956.449792269321	981.449792269321	0.11627907305955887	0.03076923079788685	0.0476190485060215	0.12121212482452393	0.5	881	956	956	981	1500
0.04964167503843786	0.049641280298739154	1	0	1	0	0.0075	0.03239112307920966	857.6416490093636	932.6416490093636	932.6416490093636	957.6416490093636	0.09302325546741486	0.03076923079788685	0.0476190485060215	0.12121212482452393	0.5625	857	932	932	957	1512
0.06666087715108482	0.06666048241138611	1	0	1	0	0.0075	0.03311262389209557	860.5961948381314	935.5961948381314	935.5961948381314	960.5961948381314	0.09302325546741486	0.03076923079788685	0.0714285746216774	0.12121212482452393	0.5625	860	935	935	960	1512
0.08360034184457898	0.08360034184457987	1	0	1	0	0.0075	0.03311262389209557	860.5961948381314	935.5961948381314	935.5961948381314	960.5961948381314	0.09302325546741486	0.03076923079788685	0.0714285746216774	0.12121212482452393	0.5625	860	935	935	960	1512
0.09978230105612607	0.09978190631642736	1	0	1	0	0.0075	0.03311262389209557	860.5961948381314	935.5961948381314	935.5961948381314	960.5961948381314	0.09302325546741486	0.03076923079788685	0.0714285746216774	0.12121212482452393	0.5625	860	935	935	960	1512
0.11672216048931983	0.11672216048931983	1	0	1	0	0.0075	0.033834124592093895	863.5507402046245	938.5507402046245	938.5507402046245	963.5507402046245	0.09302325546741486	0.03076923079788685	0.095238097012043	0.12121212482452393	0.5625	863	938	938	963	1512
0.13364425663606827	0.13364386189636956	1	0	1	0	0.0075	0.033834124592093895	863.5507402046245	938.5507402046245	938.5507402046245	963.5507402046245	0.09302325546741486	0.03076923079788685	0.095238097012043	0.12121212482452393	0.5625	863	938	938	963	1512
0.1496225301630476	0.1496221354233489	1	0	1	0	0.0075	0.033834124592093895	863.5507402046245	938.5507402046245	938.5507402046245	963.5507402046245	0.09302325546741486	0.03076923079788685	0.095238097012043	0.12121212482452393	0.5625	863	938	938	963	1512
0.1666279163862372	0.1666275216465385	1	0	1	0	0.0075	0.03455562529209222	866.5052855711176	941.5052855711176	941.5052855711176	966.5052855711176	0.09302325546741486	0.03076923079788685	0.1190476194024086	0.12121212482452393	0.5625	866	941	941	966	1512
0.1837623824909258	0.18376198775122798	1	0	1	0	0.0075	0.03455562529209222	866.5052855711176	941.5052855711176	941.5052855711176	966.5052855711176	0.09302325546741486	0.03076923079788685	0.095238097012043	0.12121212482452393	0.5625	866	941	941	966	1512
0.19986065688633303	0.19986026214663433	1	0	1	0	0.0075	0.033834124592093895	863.5507402046245	938.5507402046245	938.5507402046245	963.5507402046245	0.09302325546741486	0.03076923079788685	0.095238097012043	0.12121212482452393	0.5625	863	938	938	963	1512
0.21663433090634232	0.21663393616664361	1	0	1	0	0.0075	0.033834124592093895	863.5507402046245	938.5507402046245	938.5507402046245	963.5507402046245	0.09302325546741486	0.03076923079788685	0.095238097012043	0.12121212482452393	0.5	863	938	938	963	1500
0.23373879679392395	0.23373840205422614	1	0	1	0	0.0075	0.028741672756701364	842.6971499386921	917.6971499386921	917.6971499386921	942.6971499386921	0.06976744532585144	0.03076923079788685	0.1190476194024086	0.12121212482452393	0.5	842	917	917	942	1500
0.24976404434505817	0.24976364960535946	1	0	1	0	0.0075	0.03840177937465872	882.2552865392274	957.2552865392274	957.2552865392274	982.2552865392274	0.09302325546741486	0.04615384712815285	0.1190476194024086	0.12121212482452393	0.5	882	957	957	982	1500
0.2665819292113296	0.2665811397319331	1	0	1	0	0.0075	0.03455562529209222	866.5052855711176	941.5052855711176	941.5052855711176	966.5052855711176	0.09302325546741486	0.03076923079788685	0.1190476194024086	0.12121212482452393	0.5	866	941	941	966	1500
0.28368955301650267	0.28368915827680397	1	0	1	0	0.0075	0.03840177937465872	882.2552865392274	957.2552865392274	957.2552865392274	982.2552865392274	0.09302325546741486	0.04615384712815285	0.1190476194024086	0.12121212482452393	0.5	882	957	957	982	1500
0.29987664384413293	0.2998766438441338	1	0	1	0	0.0075	0.03840177937465872	882.2552865392274	957.2552865392274	957.2552865392274	982.2552865392274	0.09302325546741486	0.04615384712815285	0.1190476194024086	0.12121212482452393	0.5	882	957	957	982	1500
0.31674979226823385	0.31674979226823385	1	0	1	0	0.0075	0.03840177937465872	882.2552865392274	957.2552865392274	957.2552865392274	982.2552865392274	0.09302325546741486	0.04615384712815285	0.1190476194024086	0.12121212482452393	0.5	882	957	957	982	1500
0.3335818877636614	0.33358149302396267	1	0	1	0	0.0075	0.03840177937465872	882.2552865392274	957.2552865392274	957.2552865392274	982.2552865392274	0.09302325546741486	0.04615384712815285	0.1190476194024086	0.12121212482452393	0.5	882	957	957	982	1500
0.34959687208262746	0.34959647734292876	1	0	1	0	0.0075	0.03840177937465872	882.2552865392274	957.2552865392274	957.2552865392274	982.2552865392274	0.09302325546741486	0.04615384712815285	0.1190476194024086	0.12121212482452393	0.5	882	957	957	982	1500
0.36658607397816745	0.36658567923846874	1	0	1	0	0.0075	0.03840177937465872	882.2552865392274	957.2552865392274	957.2552865392274	982.2552865392274	0.09302325546741486	0.04615384712815285	0.1190476194024086	0.12121212482452393	0.5	882	957	957	982	1500
0.38367869767478613	0.3836783029350874	1	0	1	0	0.0075	0.03840177937465872	882.2552865392274	957.2552865392274	957.2552865392274	982.2552865392274	0.09302325546741486	0.04615384712815285	0.1190476194024086	0.12121212482452393	0.5	882	957	957	982	1487
0.39992736789542604	0.39992697315572734	1	0	1	0	0.0075	0.03840177937465872	882.2552865392274	957.2552865392274	957.2552865392274	982.2552865392274	0.09302325546741486	0.04615384712815285	0.1190476194024086	0.12121212482452393	0.5	882	957	957	982	1500
0.4166256466329692	0.4166252518932705	1	0	1	0	0.0075	0.03840177937465872	882.2552865392274	957.2552865392274	957.2552865392274	982.2552865392274	0.09302325546741486	0.04615384712815285	0.1190476194024086	0.12121212482452393	0.5	882	957	957	982	1500
0.4337774812844044	0.4337774812844044	1	0	1	0	0.0075	0.03840177937465872	882.2552865392274	957.2552865392274	957.2552865392274	982.2552865392274	0.09302325546741486	0.04615384712815285	0.1190476194024086	0.12121212482452393	0.4375	882	957	957	982	1487
0.4496862806243991	0.44968588588470126	1	0	1	0	0.0075	0.03840177937465872	882.2552865392274	957.2552865392274	957.2552865392274	982.2552865392274	0.09302325546741486	0.04615384712815285	0.1190476194024086	0.12121212482452393	0.4375	882	957	957	982	1487
0.4666399559470502	0.4666395612073515	1	0	1	0	0.0075	0.03840177937465872	882.2552865392274	957.2552865392274	957.2552865392274	982.2552865392274	0.09302325546741486	0.04615384712815285	0.1190476194024086	0.12121212482452393	0.4375	882	957	957	982	1487
0.48366428967578035	0.48366389493608253	1	0	1	0	0.0075	0.037680278674660395	879.3007411727343	954.3007411727343	954.3007411727343	979.3007411727343	0.09302325546741486	0.04615384712815285	0.095238097012043	0.12121212482452393	0.5	879	954	954	979	1500
0.4998036169998601	0.4998032222601614	1	0	1	0	0.0075	0.04224793299156393	898.0052856004543	973.0052856004543	973.0052856004543	998.0052856004543	0.09302325546741486	0.0615384615957737	0.1190476194024086	0.12121212482452393	0.5	898	973	973	998	1500
0.5167545291446194	0.5167541344049207	1	0	1	0	0.0075	0.04224793299156393	898.0052856004543	973.0052856004543	973.0052856004543	998.0052856004543	0.09302325546741486	0.0615384615957737	0.1190476194024086	0.12121212482452393	0.5	898	973	973	998	1500
0.5336150458983591	0.5336146511586604	1	0	1	0	0.0075	0.04224793299156393	898.0052856004543	973.0052856004543	973.0052856004543	998.0052856004543	0.09302325546741486	0.0615384615957737	0.1190476194024086	0.12121212482452393	0.5	898	973	973	998	1500
0.5498072683420734	0.5498068736023756	1	0	1	0	0.0075	0.04224793299156393	898.0052856004543	973.0052856004543	973.0052856004543	998.0052856004543	0.09302325546741486	0.0615384615957737	0.1190476194024086	0.12121212482452393	0.5	898	973	973	998	1500
0.5667037064084015	0.5667033116687037	1	0	1	0	0.0075	0.04224793299156393	898.0052856004543	973.0052856004543	973.0052856004543	998.0052856004543	0.09302325546741486	0.0615384615957737	0.1190476194024086	0.12121212482452393	0.4375	898	973	973	998	1487
0.5838638305935113	0.5838634358538126	1	0	1	0	0.0075	0.04224793299156393	898.0052856004543	973.0052856004543	973.0052856004543	998.0052856004543	0.09302325546741486	0.0615384615957737	0.1190476194024086	0.12121212482452393	0.5	898	973	973	998	1500
0.5999111835677757	0.5999107888280779	1	0	1	0	0.0075	0.04224793299156393	898.0052856004543	973.0052856004543	973.0052856004543	998.0052856004543	0.09302325546741486	0.0615384615957737	0.1190476194024086	0.12121212482452393	0.5	898	973	973	998	1500
0.6165802515676102	0.6165798568279115	1	0	1	0	0.0075	0.04224793299156393	898.0052856004543	973.0052856004543	973.0052856004543	998.0052856004543	0.09302325546741486	0.0615384615957737	0.1190476194024086	0.12121212482452393	0.5	898	973	973	998	1500
0.6337569548200683	0.6337569548200683	1	0	1	0	0.0075	0.04224793299156393	898.0052856004543	973.0052856004543	973.0052856004543	998.0052856004543	0.09302325546741486	0.0615384615957737	0.1190476194024086	0.12121212482452393	0.5	898	973	973	998	1500
0.6497281230324692	0.6497277282927714	1	0	1	0	0.0075	0.04224793299156393	898.0052856004543	973.0052856004543	973.0052856004543	998.0052856004543	0.09302325546741486	0.0615384615957737	0.1190476194024086	0.12121212482452393	0.5	898	973	973	998	1500
0.6666281137560865	0.6666277190163878	1	0	1	0	0.0075	0.04224793299156393	898.0052856004543	973.0052856004543	973.0052856004543	998.0052856004543	0.09302325546741486	0.0615384615957737	0.1190476194024086	0.12121212482452393	0.5	898	973	973	998	1500
0.6836042892415675	0.6836038945018688	1	0	1	0	0.0075	0.04224793299156393	898.0052856004543	973.0052856004543	973.0052856004543	998.0052856004543	0.09302325546741486	0.0615384615957737	0.1190476194024086	0.12121212482452393	0.5	898	973	973	998	1500
0.6996390105454715	0.6996390105454715	1	0	1	0	0.0075	0.04224793299156393	898.0052856004543	973.0052856004543	973.0052856004543	998.0052856004543	0.09302325546741486	0.0615384615957737	0.1190476194024086	0.12121212482452393	0.5	898	973	973	998	1500
0.7167209762702234	0.7167205815305246	1	0	1	0	0.0075	0.04224793299156393	898.0052856004543	973.0052856004543	973.0052856004543	998.0052856004543	0.09302325546741486	0.0615384615957737	0.1190476194024086	0.12121212482452393	0.5	898	973	973	998	1500
0.7337401783828703	0.7337397836431716	1	0	1	0	0.0075	0.04224793299156393	898.0052856004543	973.0052856004543	973.0052856004543	998.0052856004543	0.09302325546741486	0.0615384615957737	0.1190476194024086	0.12121212482452393	0.5	898	973	973	998	1500
0.7498502949692405	0.7498499002295418	1	0	1	0	0.0075	0.04296943391733743	900.9598318914968	975.9598318914968	975.9598318914968	1000.9598318914968	0.09302325546741486	0.0615384615957737	0.1428571492433548	0.12121212482452393	0.5	900	975	975	1000	1500
0.7665746265269027	0.7665738370475053	1	0	1	0	0.0075	0.04296943391733743	900.9598318914968	975.9598318914968	975.9598318914968	1000.9598318914968	0.09302325546741486	0.0615384615957737	0.1428571492433548	0.12121212482452393	0.5	900	975	975	1000	1500
0.7837090926315913	0.7837086978918935	1	0	1	0	0.0075	0.04296943391733743	900.9598318914968	975.9598318914968	975.9598318914968	1000.9598318914968	0.09302325546741486	0.0615384615957737	0.1428571492433548	0.12121212482452393	0.5	900	975	975	1000	1500
0.8000398687095762	0.8000394739698775	1	0	1	0	0.0075	0.04878338831537343	924.7679751514543	999.7679751514543	999.7679751514543	1024.7679751514543	0.11627907305955887	0.0615384615957737	0.1428571492433548	0.12121212482452393	0.5	924	999	999	1024	1500
0.8165841989645983	0.8165834094852009	1	0	1	0	0.0075	0.04878338831537343	924.7679751514543	999.7679751514543	999.7679751514543	1024.7679751514543	0.11627907305955887	0.0615384615957737	0.1428571492433548	0.12121212482452393	0.5	924	999	999	1024	1500
0.8336582698953743	0.8336578751556756	1	0	1	0	0.0075	0.04878338831537343	924.7679751514543	999.7679751514543	999.7679751514543	1024.7679751514543	0.11627907305955887	0.0615384615957737	0.1428571492433548	0.12121212482452393	0.5	924	999	999	1024	1500
0.8498299658747532	0.8498295711350545	1	0	1	0	0.0075	0.04878338831537343	924.7679751514543	999.7679751514543	999.7679751514543	1024.7679751514543	0.11627907305955887	0.0615384615957737	0.1428571492433548	0.12121212482452393	0.5625	924	999	999	1024	1512
0.866610745209341	0.8666103504696423	1	0	1	0	0.0075	0.05208841722571489	938.3020685393025	1013.3020685393025	1013.3020685393025	1038.3020685393026	0.11627907305955887	0.07692307978868484	0.1666666716337204	0.09090909361839294	0.5	938	1013	1013	1038	1500
0.8838107381040263	0.8838103433643276	1	0	1	0	0.0075	0.0482422626774871	922.5520656643097	997.5520656643097	997.5520656643097	1022.5520656643097	0.11627907305955887	0.0615384615957737	0.1666666716337204	0.09090909361839294	0.5625	922	997	997	1022	1512
0.8996405895042665	0.8996401947645678	1	0	1	0	0.0075	0.05208841722571489	938.3020685393025	1013.3020685393025	1013.3020685393025	1038.3020685393026	0.11627907305955887	0.07692307978868484	0.1666666716337204	0.09090909361839294	0.5625	938	1013	1013	1038	1512
0.9169021617919606	0.9169017670522619	1	0	1	0	0.0075	0.05262954275071363	940.5179775641723	1015.5179775641723	1015.5179775641723	1040.5179775641723	0.11627907305955887	0.07692307978868484	0.190476194024086	0.09090909361839294	0.5625	940	1015	1015	1040	1512
0.933669125237091	0.9336687304973923	1	0	1	0	0.0075	0.05262954275071363	940.5179775641723	1015.5179775641723	1015.5179775641723	1040.5179775641723	0.11627907305955887	0.07692307978868484	0.190476194024086	0.09090909361839294	0.5625	940	1015	1015	1040	1512
0.9497026623218989	0.9497022675822002	1	0	1	0	0.0075	0.05262954275071363	940.5179775641723	1015.5179775641723	1015.5179775641723	1040.5179775641723	0.11627907305955887	0.07692307978868484	0.190476194024086	0.09090909361839294	0.5625	940	1015	1015	1040	1512
0.9666046267440098	0.9666038372646124	1	0	1	0	0.0075	0.0511865412378294	934.6088863689114	1009.6088863689114	1009.6088863689114	1034.6088863689115	0.11627907305955887	0.07692307978868484	0.190476194024086	0.06060606241226196	0.5625	934	1009	1009	1034	1512
0.9837821194758645	0.9837821194758654	1	0	1	0	0.0075	0.05154729158782856	936.0861590521579	1011.0861590521579	1011.0861590521579	1036.0861590521579	0.11627907305955887	0.07692307978868484	0.2142857164144516	0.06060606241226196	0.5625	936	1011	1011	1036	1512
0.9997146031977868	0.9997138137183894	1	0	1	0	0.0075	0.05154729158782856	936.0861590521579	1011.0861590521579	1011.0861590521579	1036.0861590521579	0.11627907305955887	0.07692307978868484	0.2142857164144516	0.06060606241226196	0.5625	936	1011	1011	1036	1512
1.0168502535215715	1.0168502535215715	1	0	1	0	0.0075	0.049923914899944744	929.4384315152737	1004.4384315152737	1004.4384315152737	1029.4384315152738	0.11627907305955887	0.07692307978868484	0.2142857164144516	0.03030303120613098	0.5625	929	1004	1004	1029	1512
1.033645638225014	1.0336452434853154	1	0	1	0	0.0075	0.049923914899944744	929.4384315152737	1004.4384315152737	1004.4384315152737	1029.4384315152738	0.11627907305955887	0.07692307978868484	0.2142857164144516	0.03030303120613098	0.625	929	1004	1004	1029	1525
1.0495793061660317	1.049578911426333	1	0	1	0	0.0075	0.049923914899944744	929.4384315152737	1004.4384315152737	1004.4384315152737	1029.4384315152738	0.11627907305955887	0.07692307978868484	0.2142857164144516	0.03030303120613098	0.625	929	1004	1004	1029	1525
1.0666470612616274	1.0666466665219296	1	0	1	0	0.0075	0.04429033567690832	906.3689245969396	981.3689245969396	981.3689245969396	1006.3689245969396	0.09302325546741486	0.07692307978868484	0.2380952388048172	0.03030303120613098	0.6875	906	981	981	1006	1537
1.0836970530707788	1.0836974478104784	1	0	1	0	0.0075	0.04429033567690832	906.3689245969396	981.3689245969396	981.3689245969396	1006.3689245969396	0.09302325546741486	0.07692307978868484	0.2380952388048172	0.03030303120613098	0.6875	906	981	981	1006	1537
1.09961690512234	1.0996165103826412	1	0	1	0	0.0075	0.040444181128680534	890.6189217219468	965.6189217219468	965.6189217219468	990.6189217219468	0.09302325546741486	0.0615384615957737	0.2380952388048172	0.03030303120613098	0.6875	890	965	965	990	1537
1.1165867647726397	1.116586370032941	1	0	1	0	0.0075	0.04429033567690832	906.3689245969396	981.3689245969396	981.3689245969396	1006.3689245969396	0.09302325546741486	0.07692307978868484	0.2380952388048172	0.03030303120613098	0.6875	906	981	981	1006	1537
1.1340966283308633	1.1340966283308633	1	0	1	0	0.0075	0.040444181128680534	890.6189217219468	965.6189217219468	965.6189217219468	990.6189217219468	0.09302325546741486	0.0615384615957737	0.2380952388048172	0.03030303120613098	0.6875	890	965	965	990	1537
1.1496406881891907	1.1496398987097933	1	0	1	0	0.0075	0.04429033567690832	906.3689245969396	981.3689245969396	981.3689245969396	1006.3689245969396	0.09302325546741486	0.07692307978868484	0.2380952388048172	0.03030303120613098	0.6875	906	981	981	1006	1537
1.1665939687721423	1.1665935740324445	1	0	1	0	0.0075	0.040444181128680534	890.6189217219468	965.6189217219468	965.6189217219468	990.6189217219468	0.09302325546741486	0.0615384615957737	0.2380952388048172	0.03030303120613098	0.75	890	965	965	990	1550
1.1836569869913536	1.1836561975119562	1	0	1	0	0.0075	0.040444181128680534	890.6189217219468	965.6189217219468	965.6189217219468	990.6189217219468	0.09302325546741486	0.0615384615957737	0.2380952388048172	0.03030303120613098	0.75	890	965	965	990	1550
1.20024789653083	1.200247896530831	1	0	1	0	0.0075	0.0406245564165677	891.3575585258448	966.3575585258448	966.3575585258448	991.3575585258448	0.09302325546741486	0.0615384615957737	0.261904776096344	0.03030303120613098	0.8125	891	966	966	991	1562
1.2166193307977888	1.2166185413183914	1	0	1	0	0.0075	0.0406245564165677	891.3575585258448	966.3575585258448	966.3575585258448	991.3575585258448	0.09302325546741486	0.0615384615957737	0.261904776096344	0.03030303120613098	0.8125	891	966	966	991	1562
1.233622743322485	1.233622743322485	1	0	1	0	0.0075	0.0406245564165677	891.3575585258448	966.3575585258448	966.3575585258448	991.3575585258448	0.09302325546741486	0.0615384615957737	0.261904776096344	0.03030303120613098	0.8125	891	966	966	991	1562
1.2496294381077764	1.249628648628379	1	0	1	0	0.0075	0.0406245564165677	891.3575585258448	966.3575585258448	966.3575585258448	991.3575585258448	0.09302325546741486	0.0615384615957737	0.261904776096344	0.03030303120613098	0.8125	891	966	966	991	1562
1.266840878453726	1.2668404837140272	1	0	1	0	0.0075	0.0406245564165677	891.3575585258448	966.3575585258448	966.3575585258448	991.3575585258448	0.09302325546741486	0.0615384615957737	0.261904776096344	0.03030303120613098	0.8125	891	966	966	991	1562
1.2836007365842779	1.2836003418445792	1	0	1	0	0.0075	0.04447071096479549	907.1075614008375	982.1075614008375	982.1075614008375	1007.1075614008375	0.09302325546741486	0.07692307978868484	0.261904776096344	0.03030303120613098	0.8125	907	982	982	1007	1562
1.2997329585937791	1.2997325638540813	1	0	1	0	0.0075	0.040444181128680534	890.6189217219468	965.6189217219468	965.6189217219468	990.6189217219468	0.09302325546741486	0.0615384615957737	0.2380952388048172	0.03030303120613098	0.8125	890	965	965	990	1562
1.3168141348391336	1.3168137400994357	1	0	1	0	0.0075	0.040444181128680534	890.6189217219468	965.6189217219468	965.6189217219468	990.6189217219468	0.09302325546741486	0.0615384615957737	0.2380952388048172	0.03030303120613098	0.75	890	965	965	990	1550
1.3336458355948633	1.3336458355948633	1	0	1	0	0.0075	0.03864042926579714	883.2325578434393	958.2325578434393	958.2325578434393	983.2325578434393	0.09302325546741486	0.0615384615957737	0.2380952388048172	0.0	0.75	883	958	958	983	1550
1.3495842404122662	1.3495838456725675	1	0	1	0	0.0075	0.03864042926579714	883.2325578434393	958.2325578434393	958.2325578434393	983.2325578434393	0.09302325546741486	0.0615384615957737	0.2380952388048172	0.0	0.8125	883	958	958	983	1562
1.3668181809210465	1.3668177861813477	1	0	1	0	0.0075	0.04445438366383314	907.0407011033967	982.0407011033967	982.0407011033967	1007.0407011033967	0.11627907305955887	0.0615384615957737	0.2380952388048172	0.0	0.8125	907	982	982	1007	1562
1.3837055399743026	1.3837055399743026	1	0	1	0	0.0075	0.03864042926579714	883.2325578434393	958.2325578434393	958.2325578434393	983.2325578434393	0.09302325546741486	0.0615384615957737	0.2380952388048172	0.0	0.75	883	958	958	983	1550
1.4001969751096883	1.4001965803699896	1	0	1	0	0.0075	0.03864042926579714	883.2325578434393	958.2325578434393	958.2325578434393	983.2325578434393	0.09302325546741486	0.0615384615957737	0.2380952388048172	0.0	0.75	883	958	958	983	1550
1.4167203841606755	1.4167199894209768	1	0	1	0	0.0075	0.04445438366383314	907.0407011033967	982.0407011033967	982.0407011033967	1007.0407011033967	0.11627907305955887	0.0615384615957737	0.2380952388048172	0.0	0.75	907	982	982	1007	1550
1.4339243244523479	1.4339243244523487	1	0	1	0	0.0075	0.03864042926579714	883.2325578434393	958.2325578434393	958.2325578434393	983.2325578434393	0.09302325546741486	0.0615384615957737	0.2380952388048172	0.0	0.75	883	958	958	983	1550
1.4496207538344033	1.4496203590947045	1	0	1	0	0.0075	0.04445438366383314	907.0407011033967	982.0407011033967	982.0407011033967	1007.0407011033967	0.11627907305955887	0.0615384615957737	0.2380952388048172	0.0	0.75	907	982	982	1007	1550
1.4669948269362472	1.4669944321965485	1	0	1	0	0.0075	0.04830053821206093	922.7907039783895	997.7907039783895	997.7907039783895	1022.7907039783895	0.11627907305955887	0.07692307978868484	0.2380952388048172	0.0	0.75	922	997	997	1022	1550
1.4837065268235499	1.4837061320838512	1	0	1	0	0.0075	0.04830053821206093	922.7907039783895	997.7907039783895	997.7907039783895	1022.7907039783895	0.11627907305955887	0.07692307978868484	0.2380952388048172	0.0	0.75	922	997	997	1022	1550
1.4997416428671517	1.4997412481274548	1	0	1	0	0.0075	0.04830053821206093	922.7907039783895	997.7907039783895	997.7907039783895	1022.7907039783895	0.11627907305955887	0.07692307978868484	0.2380952388048172	0.0	0.6875	922	997	997	1022	1537
1.5166187386882406	1.516618343948542	1	0	1	0	0.0075	0.050104290074944324	930.177067856897	1005.177067856897	1005.177067856897	1030.1770678568969	0.11627907305955887	0.07692307978868484	0.2380952388048172	0.03030303120613098	0.75	930	1005	1005	1030	1550
1.5336624146622118	1.533662019922513	1	0	1	0	0.0075	0.04445438366383314	907.0407011033967	982.0407011033967	982.0407011033967	1007.0407011033967	0.11627907305955887	0.0615384615957737	0.2380952388048172	0.0	0.75	907	982	982	1007	1550
1.5496375302716014	1.5496371355319027	1	0	1	0	0.0075	0.04445438366383314	907.0407011033967	982.0407011033967	982.0407011033967	1007.0407011033967	0.11627907305955887	0.0615384615957737	0.2380952388048172	0.0	0.75	907	982	982	1007	1550
1.5666227847701535	1.5666223900304548	1	0	1	0	0.0075	0.050104290074944324	930.177067856897	1005.177067856897	1005.177067856897	1030.1770678568969	0.11627907305955887	0.07692307978868484	0.2380952388048172	0.03030303120613098	0.75	930	1005	1005	1030	1550
1.5842459386219243	1.584246333361623	1	0	1	0	0.0075	0.050104290074944324	930.177067856897	1005.177067856897	1005.177067856897	1030.1770678568969	0.11627907305955887	0.07692307978868484	0.2380952388048172	0.0	0.75	930	1005	1005	1030	1550
1.6003706605771484	1.6003702658374515	1	0	1	0	0.0075	0.04830053821206093	922.7907039783895	997.7907039783895	997.7907039783895	1022.7907039783895	0.11627907305955887	0.07692307978868484	0.2380952388048172	0.0	0.6875	922	997	997	1022	1537
1.616599988552549	1.6165991990731516	1	0	1	0	0.0075	0.050104290074944324	930.177067856897	1005.177067856897	1005.177067856897	1030.1770678568969	0.11627907305955887	0.07692307978868484	0.2380952388048172	0.03030303120613098	0.6875	930	1005	1005	1030	1537
1.6336318223355573	1.6336314275958586	1	0	1	0	0.0075	0.04830053821206093	922.7907039783895	997.7907039783895	997.7907039783895	1022.7907039783895	0.11627907305955887	0.07692307978868484	0.2380952388048172	0.0	0.6875	922	997	997	1022	1537
1.6537149939900875	1.6537145992503905	1	0	1	0	0.0075	0.04625813552671654	914.4270649819042	989.4270649819042	989.4270649819042	1014.4270649819042	0.11627907305955887	0.0615384615957737	0.2380952388048172	0.03030303120613098	0.6875	914	989	989	1014	1537
1.666995221675947	1.6669948269362482	1	0	1	0	0.0075	0.04830053821206093	922.7907039783895	997.7907039783895	997.7907039783895	1022.7907039783895	0.11627907305955887	0.07692307978868484	0.2380952388048172	0.0	0.6875	922	997	997	1022	1537
1.683701395207466	1.6837010004677673	1	0	1	0	0.0075	0.04830053821206093	922.7907039783895	997.7907039783895	997.7907039783895	1022.7907039783895	0.11627907305955887	0.07692307978868484	0.2380952388048172	0.0	0.6875	922	997	997	1022	1537
1.6997526955787183	1.6997523008390196	1	0	1	0	0.0075	0.04830053821206093	922.7907039783895	997.7907039783895	997.7907039783895	1022.7907039783895	0.11627907305955887	0.07692307978868484	0.2380952388048172	0.0	0.6875	922	997	997	1022	1537
1.7166108438942658	1.716610449154567	1	0	1	0	0.0075	0.04830053821206093	922.7907039783895	997.7907039783895	997.7907039783895	1022.7907039783895	0.11627907305955887	0.07692307978868484	0.2380952388048172	0.0	0.6875	922	997	997	1022	1537
1.7337970208994928	1.7337970208994946	1	0	1	0	0.0075	0.04830053821206093	922.7907039783895	997.7907039783895	997.7907039783895	1022.7907039783895	0.11627907305955887	0.07692307978868484	0.2380952388048172	0.0	0.6875	922	997	997	1022	1537
1.7496438461067818	1.749643451367083	1	0	1	0	0.0075	0.04830053821206093	922.7907039783895	997.7907039783895	997.7907039783895	1022.7907039783895	0.11627907305955887	0.07692307978868484	0.2380952388048172	0.0	0.6875	922	997	997	1022	1537
1.7667143643802685	1.7667139696405698	1	0	1	0	0.0075	0.04830053821206093	922.7907039783895	997.7907039783895	997.7907039783895	1022.7907039783895	0.11627907305955887	0.07692307978868484	0.2380952388048172	0.0	0.6875	922	997	997	1022	1537
1.7846900207830458	1.7846900207830458	1	0	1	0	0.0075	0.04830053821206093	922.7907039783895	997.7907039783895	997.7907039783895	1022.7907039783895	0.11627907305955887	0.07692307978868484	0.2380952388048172	0.0	0.6875	922	997	997	1022	1537
1.8002348701207715	1.8002344753810728	1	0	1	0	0.0075	0.04830053821206093	922.7907039783895	997.7907039783895	997.7907039783895	1022.7907039783895	0.11627907305955887	0.07692307978868484	0.2380952388048172	0.0	0.6875	922	997	997	1022	1537
1.8166426204400175	1.8166422257003187	1	0	1	0	0.0075	0.04830053821206093	922.7907039783895	997.7907039783895	997.7907039783895	1022.7907039783895	0.11627907305955887	0.07692307978868484	0.2380952388048172	0.0	0.6875	922	997	997	1022	1537
1.8336101116521242	1.8336097169124255	1	0	1	0	0.0075	0.04830053821206093	922.7907039783895	997.7907039783895	997.7907039783895	1022.7907039783895	0.11627907305955887	0.07692307978868484	0.2380952388048172	0.0	0.6875	922	997	997	1022	1537
1.8496018063288613	1.8496010168494639	1	0	1	0	0.0075	0.04830053821206093	922.7907039783895	997.7907039783895	997.7907039783895	1022.7907039783895	0.11627907305955887	0.07692307978868484	0.2380952388048172	0.0	0.625	922	997	997	1022	1525
1.8670011427714286	1.8670007480317299	1	0	1	0	0.0075	0.04830053821206093	922.7907039783895	997.7907039783895	997.7907039783895	1022.7907039783895	0.11627907305955887	0.07692307978868484	0.2380952388048172	0.0	0.6875	922	997	997	1022	1537
1.883680868743129	1.8836800792637316	1	0	1	0	0.0075	0.04830053821206093	922.7907039783895	997.7907039783895	997.7907039783895	1022.7907039783895	0.11627907305955887	0.07692307978868484	0.2380952388048172	0.0	0.6875	922	997	997	1022	1537
1.8996626949273985	1.8996623001876998	1	0	1	0	0.0075	0.04830053821206093	922.7907039783895	997.7907039783895	997.7907039783895	1022.7907039783895	0.11627907305955887	0.07692307978868484	0.2380952388048172	0.0	0.625	922	997	997	1022	1525
1.91661597551035	1.9166151860309526	1	0	1	0	0.0075	0.050104290074944324	930.177067856897	1005.177067856897	1005.177067856897	1030.1770678568969	0.11627907305955887	0.07692307978868484	0.2380952388048172	0.03030303120613098	0.625	930	1005	1005	1030	1525
1.9337421520813631	1.9337417573416662	1	0	1	0	0.0075	0.050104290074944324	930.177067856897	1005.177067856897	1005.177067856897	1030.1770678568969	0.11627907305955887	0.07692307978868484	0.2380952388048172	0.03030303120613098	0.625	930	1005	1005	1030	1525
1.9496521356404557	1.949651740900757	1	0	1	0	0.0075	0.050104290074944324	930.177067856897	1005.177067856897	1005.177067856897	1030.1770678568969	0.11627907305955887	0.07692307978868484	0.2380952388048172	0.03030303120613098	0.625	930	1005	1005	1030	1525
1.9667139696405709	1.9667135749008722	1	0	1	0	0.0075	0.050104290074944324	930.177067856897	1005.177067856897	1005.177067856897	1030.1770678568969	0.11627907305955887	0.07692307978868484	0.2380952388048172	0.03030303120613098	0.625	930	1005	1005	1030	1525
1.9836909346054483	1.9836905398657496	1	0	1	0	0.0075	0.05591824447298033	953.9852111168544	1028.9852111168543	1028.9852111168543	1053.9852111168543	0.13953489065170288	0.07692307978868484	0.2380952388048172	0.03030303120613098	0.625	953	1028	1028	1053	1525
2.0002668440363713	2.0002664492966726	1	0	1	0	0.0075	0.050104290074944324	930.177067856897	1005.177067856897	1005.177067856897	1030.1770678568969	0.11627907305955887	0.07692307978868484	0.2380952388048172	0.03030303120613098	0.625	930	1005	1005	1030	1525
2.016828937577838	2.016828937577838	1	0	1	0	0.0075	0.05411449261009693	946.5988472383469	1021.5988472383469	1021.5988472383469	1046.598847238347	0.13953489065170288	0.07692307978868484	0.2380952388048172	0.0	0.625	946	1021	1021	1046	1525
2.033820507911571	2.0338197184321736	1	0	1	0	0.0075	0.05411449261009693	946.5988472383469	1021.5988472383469	1021.5988472383469	1046.598847238347	0.13953489065170288	0.07692307978868484	0.2380952388048172	0.0	0.625	946	1021	1021	1046	1525
2.04970246495205	2.0497020702123514	1	0	1	0	0.0075	0.05411449261009693	946.5988472383469	1021.5988472383469	1021.5988472383469	1046.598847238347	0.13953489065170288	0.07692307978868484	0.2380952388048172	0.0	0.6875	946	1021	1021	1046	1537
2.066977458389502	2.0669770636498033	1	0	1	0	0.0075	0.05411449261009693	946.5988472383469	1021.5988472383469	1021.5988472383469	1046.598847238347	0.13953489065170288	0.07692307978868484	0.2380952388048172	0.0	0.6875	946	1021	1021	1046	1537
2.0835956049681936	2.083595210228495	1	0	1	0	0.0075	0.04830053821206093	922.7907039783895	997.7907039783895	997.7907039783895	1022.7907039783895	0.11627907305955887	0.07692307978868484	0.2380952388048172	0.0	0.625	922	997	997	1022	1525
2.099811906533535	2.099811906533535	1	0	1	0	0.0075	0.05411449261009693	946.5988472383469	1021.5988472383469	1021.5988472383469	1046.598847238347	0.13953489065170288	0.07692307978868484	0.2380952388048172	0.0	0.625	946	1021	1021	1046	1525
2.116647554686251	2.1166471599465524	1	0	1	0	0.0075	0.05411449261009693	946.5988472383469	1021.5988472383469	1021.5988472383469	1046.598847238347	0.13953489065170288	0.07692307978868484	0.2380952388048172	0.0	0.625	946	1021	1021	1046	1525
2.133612282720467	2.133611887980768	1	0	1	0	0.0075	0.05411449261009693	946.5988472383469	1021.5988472383469	1021.5988472383469	1046.598847238347	0.13953489065170288	0.07692307978868484	0.2380952388048172	0.0	0.625	946	1021	1021	1046	1525
2.149579108796182	2.1495787140564833	1	0	1	0	0.0075	0.05411449261009693	946.5988472383469	1021.5988472383469	1021.5988472383469	1046.598847238347	0.13953489065170288	0.07692307978868484	0.2380952388048172	0.0	0.625	946	1021	1021	1046	1525
2.166781075389361	2.166780680649664	1	0	1	0	0.0075	0.05591824447298033	953.9852111168544	1028.9852111168543	1028.9852111168543	1053.9852111168543	0.13953489065170288	0.07692307978868484	0.2380952388048172	0.03030303120613098	0.625	953	1028	1028	1053	1525
2.1837051452346046	2.183704750494906	1	0	1	0	0.0075	0.05411449261009693	946.5988472383469	1021.5988472383469	1021.5988472383469	1046.598847238347	0.13953489065170288	0.07692307978868484	0.2380952388048172	0.0	0.6875	946	1021	1021	1046	1537
2.2002344753810714	2.2002340806413727	1	0	1	0	0.0075	0.04830053821206093	922.7907039783895	997.7907039783895	997.7907039783895	1022.7907039783895	0.11627907305955887	0.07692307978868484	0.2380952388048172	0.0	0.625	922	997	997	1022	1525
2.2166469625767036	2.2166469625767036	1	0	1	0	0.0075	0.05411449261009693	946.5988472383469	1021.5988472383469	1021.5988472383469	1046.598847238347	0.13953489065170288	0.07692307978868484	0.2380952388048172	0.0	0.625	946	1021	1021	1046	1525
2.233756954820068	2.2337565600803693	1	0	1	0	0.0075	0.05411449261009693	946.5988472383469	1021.5988472383469	1021.5988472383469	1046.598847238347	0.13953489065170288	0.07692307978868484	0.2380952388048172	0.0	0.625	946	1021	1021	1046	1525
2.253703151799126	2.2537027570594272	1	0	1	0	0.0075	0.05591824447298033	953.9852111168544	1028.9852111168543	1028.9852111168543	1053.9852111168543	0.13953489065170288	0.07692307978868484	0.2380952388048172	0.03030303120613098	0.625	953	1028	1028	1053	1525
2.266917852694986	2.266917457955289	1	0	1	0	0.0075	0.05411449261009693	946.5988472383469	1021.5988472383469	1021.5988472383469	1046.598847238347	0.13953489065170288	0.07692307978868484	0.2380952388048172	0.0	0.625	946	1021	1021	1046	1525
2.283790606379389	2.2837902116396904	1	0	1	0	0.0075	0.05411449261009693	946.5988472383469	1021.5988472383469	1021.5988472383469	1046.598847238347	0.13953489065170288	0.07692307978868484	0.2380952388048172	0.0	0.625	946	1021	1021	1046	1525
2.2998344066963643	2.2998344066963643	1	0	1	0	0.0075	0.05411449261009693	946.5988472383469	1021.5988472383469	1021.5988472383469	1046.598847238347	0.13953489065170288	0.07692307978868484	0.2380952388048172	0.0	0.625	946	1021	1021	1046	1525
2.3170880841900825	2.3170880841900843	1	0	1	0	0.0075	0.05411449261009693	946.5988472383469	1021.5988472383469	1021.5988472383469	1046.598847238347	0.13953489065170288	0.07692307978868484	0.2380952388048172	0.0	0.625	946	1021	1021	1046	1525
2.3335957036531187	2.33359530891342	1	0	1	0	0.0075	0.05411449261009693	946.5988472383469	1021.5988472383469	1021.5988472383469	1046.598847238347	0.13953489065170288	0.07692307978868484	0.2380952388048172	0.0	0.625	946	1021	1021	1046	1525
2.349763057495812	2.3497626627561132	1	0	1	0	0.0075	0.05411449261009693	946.5988472383469	1021.5988472383469	1021.5988472383469	1046.598847238347	0.13953489065170288	0.07692307978868484	0.2380952388048172	0.0	0.625	946	1021	1021	1046	1525
2.36711976205091	2.36711976205091	1	0	1	0	0.0075	0.05411449261009693	946.5988472383469	1021.5988472383469	1021.5988472383469	1046.598847238347	0.13953489065170288	0.07692307978868484	0.2380952388048172	0.0	0.625	946	1021	1021	1046	1525
2.3836522501149684	2.383651460635571	1	0	1	0	0.0075	0.05411449261009693	946.5988472383469	1021.5988472383469	1021.5988472383469	1046.598847238347	0.13953489065170288	0.07692307978868484	0.2380952388048172	0.0	0.625	946	1021	1021	1046	1525
2.400269212474564	2.4002688177348652	1	0	1	0	0.0075	0.05411449261009693	946.5988472383469	1021.5988472383469	1021.5988472383469	1046.598847238347	0.13953489065170288	0.07692307978868484	0.2380952388048172	0.0	0.625	946	1021	1021	1046	1525
2.4168064374150084	2.4168064374150084	1	0	1	0	0.0075	0.05411449261009693	946.5988472383469	1021.5988472383469	1021.5988472383469	1046.598847238347	0.13953489065170288	0.07692307978868484	0.2380952388048172	0.0	0.625	946	1021	1021	1046	1525
2.433789718215067	2.433789718215067	1	0	1	0	0.0075	0.05411449261009693	946.5988472383469	1021.5988472383469	1021.5988472383469	1046.598847238347	0.13953489065170288	0.07692307978868484	0.2380952388048172	0.0	0.625	946	1021	1021	1046	1525
2.4496910175007844	2.4496906227610857	1	0	1	0	0.0075	0.05411449261009693	946.5988472383469	1021.5988472383469	1021.5988472383469	1046.598847238347	0.13953489065170288	0.07692307978868484	0.2380952388048172	0.0	0.625	946	1021	1021	1046	1525
2.467106933010699	2.4671116698870854	1	0	1	0	0.0075	0.050268338061869144	930.8488443633541	1005.8488443633541	1005.8488443633541	1030.8488443633541	0.13953489065170288	0.0615384615957737	0.2380952388048172	0.0	0.625	930	1005	1005	1030	1525
2.4836157366928315	2.4836157366928315	1	0	1	0	0.0075	0.05411449261009693	946.5988472383469	1021.5988472383469	1021.5988472383469	1046.598847238347	0.13953489065170288	0.07692307978868484	0.2380952388048172	0.0	0.6875	946	1021	1021	1046	1537
2.499647300079145	2.4996469053394463	1	0	1	0	0.0075	0.05411449261009693	946.5988472383469	1021.5988472383469	1021.5988472383469	1046.598847238347	0.13953489065170288	0.07692307978868484	0.2380952388048172	0.0	0.6875	946	1021	1021	1046	1537
2.51661281759276	2.51661281759276	1	0	1	0	0.0075	0.05411449261009693	946.5988472383469	1021.5988472383469	1021.5988472383469	1046.598847238347	0.13953489065170288	0.07692307978868484	0.2380952388048172	0.0	0.625	946	1021	1021	1046	1525
2.5337295204110024	2.5337291256713055	1	0	1	0	0.0075	0.05411449261009693	946.5988472383469	1021.5988472383469	1021.5988472383469	1046.598847238347	0.13953489065170288	0.07692307978868484	0.2380952388048172	0.0	0.625	946	1021	1021	1046	1525
2.5496584514756364	2.549657661996239	1	0	1	0	0.0075	0.05411449261009693	946.5988472383469	1021.5988472383469	1021.5988472383469	1046.598847238347	0.13953489065170288	0.07692307978868484	0.2380952388048172	0.0	0.625	946	1021	1021	1046	1525
2.567066866931274	2.567066866931274	1	0	1	0	0.0075	0.05411449261009693	946.5988472383469	1021.5988472383469	1021.5988472383469	1046.598847238347	0.13953489065170288	0.07692307978868484	0.2380952388048172	0.0	0.625	946	1021	1021	1046	1525
2.5838819886196553	2.5838819886196553	1	0	1	0	0.0075	0.05411449261009693	946.5988472383469	1021.5988472383469	1021.5988472383469	1046.598847238347	0.13953489065170288	0.07692307978868484	0.2380952388048172	0.0	0.625	946	1021	1021	1046	1525
2.6002569755439016	2.600256580804203	1	0	1	0	0.0075	0.04830053821206093	922.7907039783895	997.7907039783895	997.7907039783895	1022.7907039783895	0.11627907305955887	0.07692307978868484	0.2380952388048172	0.0	0.625	922	997	997	1022	1525
2.616722752598868	2.616722357859169	1	0	1	0	0.0075	0.05411449261009693	946.5988472383469	1021.5988472383469	1021.5988472383469	1046.598847238347	0.13953489065170288	0.07692307978868484	0.2380952388048172	0.0	0.625	946	1021	1021	1046	1525
2.6338177447336797	2.6338177447336797	1	0	1	0	0.0075	0.05411449261009693	946.5988472383469	1021.5988472383469	1021.5988472383469	1046.598847238347	0.13953489065170288	0.07692307978868484	0.2380952388048172	0.0	0.625	946	1021	1021	1046	1525
2.6496231222725957	2.649622727532897	1	0	1	0	0.0075	0.050268338061869144	930.8488443633541	1005.8488443633541	1005.8488443633541	1030.8488443633541	0.13953489065170288	0.0615384615957737	0.2380952388048172	0.0	0.625	930	1005	1005	1030	1525
2.6669687741161283	2.6669687741161283	1	0	1	0	0.0075	0.05411449261009693	946.5988472383469	1021.5988472383469	1021.5988472383469	1046.598847238347	0.13953489065170288	0.07692307978868484	0.2380952388048172	0.0	0.625	946	1021	1021	1046	1525
2.6836540264436124	2.6836540264436124	1	0	1	0	0.0075	0.050268338061869144	930.8488443633541	1005.8488443633541	1005.8488443633541	1030.8488443633541	0.13953489065170288	0.0615384615957737	0.2380952388048172	0.0	0.625	930	1005	1005	1030	1525
2.699789801110404	2.699789801110404	1	0	1	0	0.0075	0.050268338061869144	930.8488443633541	1005.8488443633541	1005.8488443633541	1030.8488443633541	0.13953489065170288	0.0615384615957737	0.2380952388048172	0.0	0.625	930	1005	1005	1030	1525
2.716765581856185	2.716765581856185	1	0	1	0	0.0075	0.050268338061869144	930.8488443633541	1005.8488443633541	1005.8488443633541	1030.8488443633541	0.13953489065170288	0.0615384615957737	0.2380952388048172	0.0	0.625	930	1005	1005	1030	1525
2.7337397836431716	2.733739388903473	1	0	1	0	0.0075	0.050268338061869144	930.8488443633541	1005.8488443633541	1005.8488443633541	1030.8488443633541	0.13953489065170288	0.0615384615957737	0.2380952388048172	0.0	0.625	930	1005	1005	1030	1525
2.749625293340939	2.7496248986012404	1	0	1	0	0.0075	0.050268338061869144	930.8488443633541	1005.8488443633541	1005.8488443633541	1030.8488443633541	0.13953489065170288	0.0615384615957737	0.2380952388048172	0.0	0.625	930	1005	1005	1030	1525
2.7667041011481004	2.766703311668703	1	0	1	0	0.0075	0.050268338061869144	930.8488443633541	1005.8488443633541	1005.8488443633541	1030.8488443633541	0.13953489065170288	0.0615384615957737	0.2380952388048172	0.0	0.625	930	1005	1005	1030	1525
2.783647907978281	2.783647907978281	1	0	1	0	0.0075	0.050268338061869144	930.8488443633541	1005.8488443633541	1005.8488443633541	1030.8488443633541	0.13953489065170288	0.0615384615957737	0.2380952388048172	0.0	0.625	930	1005	1005	1030	1525
2.800271186173058	2.800270791433359	1	0	1	0	0.0075	0.050268338061869144	930.8488443633541	1005.8488443633541	1005.8488443633541	1030.8488443633541	0.13953489065170288	0.0615384615957737	0.2380952388048172	0.0	0.625	930	1005	1005	1030	1525
2.8167144630651944	2.8167140683254956	1	0	1	0	0.0075	0.050268338061869144	930.8488443633541	1005.8488443633541	1005.8488443633541	1030.8488443633541	0.13953489065170288	0.0615384615957737	0.2380952388048172	0.0	0.625	930	1005	1005	1030	1525
2.8336799805788075	2.8336799805788075	1	0	1	0	0.0075	0.050268338061869144	930.8488443633541	1005.8488443633541	1005.8488443633541	1030.8488443633541	0.13953489065170288	0.0615384615957737	0.2380952388048172	0.0	0.625	930	1005	1005	1030	1525
2.85354367696082	2.8535432822211213	1	0	1	0	0.0075	0.050268338061869144	930.8488443633541	1005.8488443633541	1005.8488443633541	1030.8488443633541	0.13953489065170288	0.0615384615957737	0.2380952388048172	0.0	0.625	930	1005	1005	1030	1525
2.866872852369326	2.8668724576296274	1	0	1	0	0.0075	0.050268338061869144	930.8488443633541	1005.8488443633541	1005.8488443633541	1030.8488443633541	0.13953489065170288	0.0615384615957737	0.2380952388048172	0.0	0.625	930	1005	1005	1030	1525
2.8836109998164456	2.8836109998164456	1	0	1	0	0.0075	0.050268338061869144	930.8488443633541	1005.8488443633541	1005.8488443633541	1030.8488443633541	0.13953489065170288	0.0615384615957737	0.2380952388048172	0.0	0.625	930	1005	1005	1030	1525
2.8995869049052327	2.8995861154258353	1	0	1	0	0.0075	0.050268338061869144	930.8488443633541	1005.8488443633541	1005.8488443633541	1030.8488443633541	0.13953489065170288	0.0615384615957737	0.2380952388048172	0.0	0.625	930	1005	1005	1030	1525
2.916648344165649	2.9166479494259505	1	0	1	0	0.0075	0.050268338061869144	930.8488443633541	1005.8488443633541	1005.8488443633541	1030.8488443633541	0.13953489065170288	0.0615384615957737	0.2380952388048172	0.0	0.625	930	1005	1005	1030	1525
2.9337457047386533	2.933744915259256	1	0	1	0	0.0075	0.04445438366383314	907.0407011033967	982.0407011033967	982.0407011033967	1007.0407011033967	0.11627907305955887	0.0615384615957737	0.2380952388048172	0.0	0.625	907	982	982	1007	1525
2.9496797674193704	2.9496793726796717	1	0	1	0	0.0075	0.050268338061869144	930.8488443633541	1005.8488443633541	1005.8488443633541	1030.8488443633541	0.13953489065170288	0.0615384615957737	0.2380952388048172	0.0	0.625	930	1005	1005	1030	1525
2.9667108117229795	2.9667104169832808	1	0	1	0	0.0075	0.050268338061869144	930.8488443633541	1005.8488443633541	1005.8488443633541	1030.8488443633541	0.13953489065170288	0.0615384615957737	0.2380952388048172	0.0	0.625	930	1005	1005	1030	1525
2.983749750820566	2.9837493560808674	1	0	1	0	0.0075	0.050268338061869144	930.8488443633541	1005.8488443633541	1005.8488443633541	1030.8488443633541	0.13953489065170288	0.0615384615957737	0.2380952388048172	0.0	0.625	930	1005	1005	1030	1525
3.000284212583118	3.0002838178434192	1	0	1	0	0.0075	0.050268338061869144	930.8488443633541	1005.8488443633541	1005.8488443633541	1030.8488443633541	0.13953489065170288	0.0615384615957737	0.2380952388048172	0.0	0.625	930	1005	1005	1030	1525
3.0165786726088157	3.016578277869117	1	0	1	0	0.0075	0.050268338061869144	930.8488443633541	1005.8488443633541	1005.8488443633541	1030.8488443633541	0.13953489065170288	0.0615384615957737	0.2380952388048172	0.0	0.625	930	1005	1005	1030	1525
3.0336010326390515	3.0336006378993545	1	0	1	0	0.0075	0.050268338061869144	930.8488443633541	1005.8488443633541	1005.8488443633541	1030.8488443633541	0.13953489065170288	0.0615384615957737	0.2380952388048172	0.0	0.625	930	1005	1005	1030	1525
3.0497174650606027	3.0497174650606027	1	0	1	0	0.0075	0.050268338061869144	930.8488443633541	1005.8488443633541	1005.8488443633541	1030.8488443633541	0.13953489065170288	0.0615384615957737	0.2380952388048172	0.0	0.6875	930	1005	1005	1030	1537
3.067011406003596	3.0670110112638973	1	0	1	0	0.0075	0.04445438366383314	907.0407011033967	982.0407011033967	982.0407011033967	1007.0407011033967	0.11627907305955887	0.0615384615957737	0.2380952388048172	0.0	0.625	907	982	982	1007	1525
3.083827317171375	3.083827317171375	1	0	1	0	0.0075	0.050268338061869144	930.8488443633541	1005.8488443633541	1005.8488443633541	1030.8488443633541	0.13953489065170288	0.0615384615957737	0.2380952388048172	0.0	0.6875	930	1005	1005	1030	1537
3.099722300621913	3.0997219058822143	1	0	1	0	0.0075	0.04445438366383314	907.0407011033967	982.0407011033967	982.0407011033967	1007.0407011033967	0.11627907305955887	0.0615384615957737	0.2380952388048172	0.0	0.6875	907	982	982	1007	1537
3.1167983452511834	3.1167983452511834	1	0	1	0	0.0075	0.04445438366383314	907.0407011033967	982.0407011033967	982.0407011033967	1007.0407011033967	0.11627907305955887	0.0615384615957737	0.2380952388048172	0.0	0.625	907	982	982	1007	1525
3.133927285000089	3.133927285000089	1	0	1	0	0.0075	0.04445438366383314	907.0407011033967	982.0407011033967	982.0407011033967	1007.0407011033967	0.11627907305955887	0.0615384615957737	0.2380952388048172	0.0	0.625	907	982	982	1007	1525
3.149907532225562	3.149907532225562	1	0	1	0	0.0075	0.04445438366383314	907.0407011033967	982.0407011033967	982.0407011033967	1007.0407011033967	0.11627907305955887	0.0615384615957737	0.2380952388048172	0.0	0.625	907	982	982	1007	1525
3.1665844950193716	3.166584100279673	1	0	1	0	0.0075	0.04445438366383314	907.0407011033967	982.0407011033967	982.0407011033967	1007.0407011033967	0.11627907305955887	0.0615384615957737	0.2380952388048172	0.0	0.625	907	982	982	1007	1525
3.183818040788454	3.183818040788454	1	0	1	0	0.0075	0.04445438366383314	907.0407011033967	982.0407011033967	982.0407011033967	1007.0407011033967	0.11627907305955887	0.0615384615957737	0.2380952388048172	0.0	0.6875	907	982	982	1007	1537
3.2001792118232437	3.200178817083545	1	0	1	0	0.0075	0.04445438366383314	907.0407011033967	982.0407011033967	982.0407011033967	1007.0407011033967	0.11627907305955887	0.0615384615957737	0.2380952388048172	0.0	0.625	907	982	982	1007	1525
3.2166872260259787	3.21668683128628	1	0	1	0	0.0075	0.04060823004692793	891.2907020421699	966.2907020421699	966.2907020421699	991.2907020421699	0.11627907305955887	0.04615384712815285	0.2380952388048172	0.0	0.625	891	966	966	991	1525
3.23368550693459	3.233685112194891	1	0	1	0	0.0075	0.04060823004692793	891.2907020421699	966.2907020421699	966.2907020421699	991.2907020421699	0.11627907305955887	0.04615384712815285	0.2380952388048172	0.0	0.625	891	966	966	991	1525
3.249943256168301	3.249942861428602	1	0	1	0	0.0075	0.04060823004692793	891.2907020421699	966.2907020421699	966.2907020421699	991.2907020421699	0.11627907305955887	0.04615384712815285	0.2380952388048172	0.0	0.625	891	966	966	991	1525
3.2667935096898724	3.2667931149501737	1	0	1	0	0.0075	0.04060823004692793	891.2907020421699	966.2907020421699	966.2907020421699	991.2907020421699	0.11627907305955887	0.04615384712815285	0.2380952388048172	0.0	0.625	891	966	966	991	1525
3.2836583685802996	3.2836583685802996	1	0	1	0	0.0075	0.04445438366383314	907.0407011033967	982.0407011033967	982.0407011033967	1007.0407011033967	0.11627907305955887	0.0615384615957737	0.2380952388048172	0.0	0.6875	907	982	982	1007	1537
3.300012039560812	3.300012039560814	1	0	1	0	0.0075	0.04060823004692793	891.2907020421699	966.2907020421699	966.2907020421699	991.2907020421699	0.11627907305955887	0.04615384712815285	0.2380952388048172	0.0	0.625	891	966	966	991	1525
3.316569396225894	3.3165690014861955	1	0	1	0	0.0075	0.04445438366383314	907.0407011033967	982.0407011033967	982.0407011033967	1007.0407011033967	0.11627907305955887	0.0615384615957737	0.2380952388048172	0.0	0.6875	907	982	982	1007	1537
3.3336529409094418	3.333652546169743	1	0	1	0	0.0075	0.04060823004692793	891.2907020421699	966.2907020421699	966.2907020421699	991.2907020421699	0.11627907305955887	0.04615384712815285	0.2380952388048172	0.0	0.625	891	966	966	991	1525
3.3499462167160416	3.3499462167160416	1	0	1	0	0.0075	0.04060823004692793	891.2907020421699	966.2907020421699	966.2907020421699	991.2907020421699	0.11627907305955887	0.04615384712815285	0.2380952388048172	0.0	0.625	891	966	966	991	1525
3.3666069951822024	3.3666066004425037	1	0	1	0	0.0075	0.04060823004692793	891.2907020421699	966.2907020421699	966.2907020421699	991.2907020421699	0.11627907305955887	0.04615384712815285	0.2380952388048172	0.0	0.625	891	966	966	991	1525
3.3836088287481036	3.383608434008405	1	0	1	0	0.0075	0.04060823004692793	891.2907020421699	966.2907020421699	966.2907020421699	991.2907020421699	0.11627907305955887	0.04615384712815285	0.2380952388048172	0.0	0.6875	891	966	966	991	1537
3.400346976195223	3.4003465814555245	1	0	1	0	0.0075	0.04445438366383314	907.0407011033967	982.0407011033967	982.0407011033967	1007.0407011033967	0.11627907305955887	0.0615384615957737	0.2380952388048172	0.0	0.6875	907	982	982	1007	1537
3.416758673911456	3.4167582791717575	1	0	1	0	0.0075	0.04445438366383314	907.0407011033967	982.0407011033967	982.0407011033967	1007.0407011033967	0.11627907305955887	0.0615384615957737	0.2380952388048172	0.0	0.6875	907	982	982	1007	1537
3.4337095860562155	3.4337095860562155	1	0	1	0	0.0075	0.04445438366383314	907.0407011033967	982.0407011033967	982.0407011033967	1007.0407011033967	0.11627907305955887	0.0615384615957737	0.2380952388048172	0.0	0.6875	907	982	982	1007	1537
3.4496594383248826	3.4496586488454852	1	0	1	0	0.0075	0.04060823004692793	891.2907020421699	966.2907020421699	966.2907020421699	991.2907020421699	0.11627907305955887	0.04615384712815285	0.2380952388048172	0.0	0.6875	891	966	966	991	1537
3.466899694668843	3.4668992999291444	1	0	1	0	0.0075	0.04060823004692793	891.2907020421699	966.2907020421699	966.2907020421699	991.2907020421699	0.11627907305955887	0.04615384712815285	0.2380952388048172	0.0	0.625	891	966	966	991	1525
3.48376100090198	3.4837606061622814	1	0	1	0	0.0075	0.04445438366383314	907.0407011033967	982.0407011033967	982.0407011033967	1007.0407011033967	0.11627907305955887	0.0615384615957737	0.261904776096344	0.0	0.625	907	982	982	1007	1525
3.499648484298241	3.4996480895585425	1	0	1	0	0.0075	0.04060823004692793	891.2907020421699	966.2907020421699	966.2907020421699	991.2907020421699	0.11627907305955887	0.04615384712815285	0.261904776096344	0.0	0.625	891	966	966	991	1525
3.51686071412359	3.516860319383891	1	1	1	0	0.0075	0.04445438366383314	907.0407011033967	982.0407011033967	982.0407011033967	1007.0407011033967	0.11627907305955887	0.0615384615957737	0.2380952388048172	0.0	0.6875	907	982	982	1007	1537
3.712897527547897	3.712897132808198	1	1	1	0	0.0075	0.04445438366383314	907.0407011033967	982.0407011033967	982.0407011033967	1007.0407011033967	0.11627907305955887	0.0615384615957737	0.261904776096344	0.0	0.625	907	982	982	1007	1525
3.713470689590517	3.7134702948508185	1	1	1	0	0.0075	0.04445438366383314	907.0407011033967	982.0407011033967	982.0407011033967	1007.0407011033967	0.11627907305955887	0.0615384615957737	0.261904776096344	0.0	0.625	907	982	982	1007	1525
3.714028851524583	3.7140284567848845	1	1	1	0	0.0075	0.04445438366383314	907.0407011033967	982.0407011033967	982.0407011033967	1007.0407011033967	0.11627907305955887	0.0615384615957737	0.261904776096344	0.0	0.625	907	982	982	1007	1525
3.7144966180676313	3.714495828588234	1	1	1	0	0.0075	0.04445438366383314	907.0407011033967	982.0407011033967	982.0407011033967	1007.0407011033967	0.11627907305955887	0.0615384615957737	0.261904776096344	0.0	0.625	907	982	982	1007	1525
3.714850699577431	3.714850304837732	1	1	1	0	0.0075	0.04445438366383314	907.0407011033967	982.0407011033967	982.0407011033967	1007.0407011033967	0.11627907305955887	0.0615384615957737	0.261904776096344	0.0	0.625	907	982	982	1007	1525
3.716619922907338	3.7166191334279404	1	1	1	0	0.0075	0.04445438366383314	907.0407011033967	982.0407011033967	982.0407011033967	1007.0407011033967	0.11627907305955887	0.0615384615957737	0.261904776096344	0.0	0.625	907	982	982	1007	1525
3.7336020194882984	3.7336016247486015	1	1	1	0	0.0075	0.04060823004692793	891.2907020421699	966.2907020421699	966.2907020421699	991.2907020421699	0.11627907305955887	0.04615384712815285	0.2380952388048172	0.0	0.625	891	966	966	991	1525
3.751441885434698	3.751441490694999	1	1	1	0	0.0075	0.04060823004692793	891.2907020421699	966.2907020421699	966.2907020421699	991.2907020421699	0.11627907305955887	0.04615384712815285	0.2380952388048172	0.0	0.625	891	966	966	991	1525
3.773579677221349	3.7735792824816503	1	1	1	0	0.0075	0.04060823004692793	891.2907020421699	966.2907020421699	966.2907020421699	991.2907020421699	0.11627907305955887	0.04615384712815285	0.2380952388048172	0.0	0.625	891	966	966	991	1525
3.787022537663102	3.7870221429234032	1	1	1	0	0.0075	0.04060823004692793	891.2907020421699	966.2907020421699	966.2907020421699	991.2907020421699	0.11627907305955887	0.04615384712815285	0.2380952388048172	0.0	0.625	891	966	966	991	1525
3.800252633407215	3.8002518439278177	1	1	1	0	0.0075	0.04060823004692793	891.2907020421699	966.2907020421699	966.2907020421699	991.2907020421699	0.11627907305955887	0.04615384712815285	0.2380952388048172	0.0	0.625	891	966	966	991	1525
3.8166414362209196	3.816641041481221	1	1	1	0	0.0075	0.04445438366383314	907.0407011033967	982.0407011033967	982.0407011033967	1007.0407011033967	0.11627907305955887	0.0615384615957737	0.2380952388048172	0.0	0.625	907	982	982	1007	1525
3.833723796685371	3.833723796685371	1	1	1	0	0.0075	0.04060823004692793	891.2907020421699	966.2907020421699	966.2907020421699	991.2907020421699	0.11627907305955887	0.04615384712815285	0.261904776096344	0.0	0.625	891	966	966	991	1525
3.849732465169156	3.849732465169156	1	1	1	0	0.0075	0.04060823004692793	891.2907020421699	966.2907020421699	966.2907020421699	991.2907020421699	0.11627907305955887	0.04615384712815285	0.2380952388048172	0.0	0.625	891	966	966	991	1525
3.867024432413656	3.8670236429342584	1	1	1	0	0.0075	0.04060823004692793	891.2907020421699	966.2907020421699	966.2907020421699	991.2907020421699	0.11627907305955887	0.04615384712815285	0.2380952388048172	0.0	0.625	891	966	966	991	1525
3.8837716588738473	3.8837712641341486	1	1	1	0	0.0075	0.04060823004692793	891.2907020421699	966.2907020421699	966.2907020421699	991.2907020421699	0.11627907305955887	0.04615384712815285	0.2380952388048172	0.0	0.625	891	966	966	991	1525
3.8996409842439643	3.8996405895042674	1	1	1	0	0.0075	0.04060823004692793	891.2907020421699	966.2907020421699	966.2907020421699	991.2907020421699	0.11627907305955887	0.04615384712815285	0.2380952388048172	0.0	0.625	891	966	966	991	1525
3.9167276868451015	3.9167272921054046	1	1	1	0	0.0075	0.04060823004692793	891.2907020421699	966.2907020421699	966.2907020421699	991.2907020421699	0.11627907305955887	0.04615384712815285	0.2380952388048172	0.0	0.6875	891	966	966	991	1537
3.933666756798898	3.933666362059199	1	1	1	0	0.0075	0.04060823004692793	891.2907020421699	966.2907020421699	966.2907020421699	991.2907020421699	0.11627907305955887	0.04615384712815285	0.2380952388048172	0.0	0.6875	891	966	966	991	1537
3.9496039773972047	3.949603582657506	1	1	1	0	0.0075	0.04060823004692793	891.2907020421699	966.2907020421699	966.2907020421699	991.2907020421699	0.11627907305955887	0.04615384712815285	0.261904776096344	0.0	0.625	891	966	966	991	1525
3.966606995182202	3.9666066004425033	1	1	1	0	0.0075	0.04445438366383314	907.0407011033967	982.0407011033967	982.0407011033967	1007.0407011033967	0.11627907305955887	0.0615384615957737	0.2380952388048172	0.0	0.625	907	982	982	1007	1525
3.9837146189873742	3.9837146189873742	1	1	1	0	0.0075	0.04445438366383314	907.0407011033967	982.0407011033967	982.0407011033967	1007.0407011033967	0.11627907305955887	0.0615384615957737	0.2380952388048172	0.0	0.6875	907	982	982	1007	1537
4.000287765240406	4.000287370500708	1	1	1	0	0.0075	0.04445438366383314	907.0407011033967	982.0407011033967	982.0407011033967	1007.0407011033967	0.11627907305955887	0.0615384615957737	0.2380952388048172	0.0	0.625	907	982	982	1007	1525
4.016679725971702	4.0166793312320035	1	1	1	0	0.0075	0.04060823004692793	891.2907020421699	966.2907020421699	966.2907020421699	991.2907020421699	0.11627907305955887	0.04615384712815285	0.2380952388048172	0.0	0.625	891	966	966	991	1525
4.033764849614043	4.033764454874344	1	1	1	0	0.0075	0.04445438366383314	907.0407011033967	982.0407011033967	982.0407011033967	1007.0407011033967	0.11627907305955887	0.0615384615957737	0.2380952388048172	0.0	0.625	907	982	982	1007	1525
4.0536332828724415	4.053632888132743	1	1	1	0	0.0075	0.04060823004692793	891.2907020421699	966.2907020421699	966.2907020421699	991.2907020421699	0.11627907305955887	0.04615384712815285	0.261904776096344	0.0	0.625	891	966	966	991	1525
4.067031142988535	4.067030748248836	1	1	1	0	0.0075	0.04060823004692793	891.2907020421699	966.2907020421699	966.2907020421699	991.2907020421699	0.11627907305955887	0.04615384712815285	0.2380952388048172	0.0	0.625	891	966	966	991	1525
4.083762579860776	4.083762579860776	1	1	1	0	0.0075	0.04060823004692793	891.2907020421699	966.2907020421699	966.2907020421699	991.2907020421699	0.11627907305955887	0.04615384712815285	0.2380952388048172	0.0	0.6875	891	966	966	991	1537
4.099722695361612	4.099722300621913	1	1	1	0	0.0075	0.04445438366383314	907.0407011033967	982.0407011033967	982.0407011033967	1007.0407011033967	0.11627907305955887	0.0615384615957737	0.2380952388048172	0.0	0.6875	907	982	982	1007	1537
4.11674110799486	4.116740713255162	1	1	1	0	0.0075	0.04445438366383314	907.0407011033967	982.0407011033967	982.0407011033967	1007.0407011033967	0.11627907305955887	0.0615384615957737	0.2380952388048172	0.0	0.6875	907	982	982	1007	1537
4.133831363253288	4.133831363253288	1	1	1	0	0.0075	0.04445438366383314	907.0407011033967	982.0407011033967	982.0407011033967	1007.0407011033967	0.11627907305955887	0.0615384615957737	0.2380952388048172	0.0	0.625	907	982	982	1007	1525
4.149632793395215	4.149632398655516	1	1	1	0	0.0075	0.04445438366383314	907.0407011033967	982.0407011033967	982.0407011033967	1007.0407011033967	0.11627907305955887	0.0615384615957737	0.2380952388048172	0.0	0.6875	907	982	982	1007	1537
4.166606600442503	4.166606205702806	1	1	1	0	0.0075	0.04445438366383314	907.0407011033967	982.0407011033967	982.0407011033967	1007.0407011033967	0.11627907305955887	0.0615384615957737	0.2380952388048172	0.0	0.6875	907	982	982	1007	1537
4.1836206709390655	4.183619881459668	1	1	1	0	0.0075	0.04445438366383314	907.0407011033967	982.0407011033967	982.0407011033967	1007.0407011033967	0.11627907305955887	0.0615384615957737	0.2380952388048172	0.0	0.6875	907	982	982	1007	1537
4.200230527984084	4.200230133244386	1	1	1	0	0.0075	0.04445438366383314	907.0407011033967	982.0407011033967	982.0407011033967	1007.0407011033967	0.11627907305955887	0.0615384615957737	0.2380952388048172	0.0	0.6875	907	982	982	1007	1537
4.216778410896396	4.216778016156697	1	1	1	0	0.0075	0.04060823004692793	891.2907020421699	966.2907020421699	966.2907020421699	991.2907020421699	0.11627907305955887	0.04615384712815285	0.2380952388048172	0.0	0.625	891	966	966	991	1525
4.233619980144594	4.233619585404895	1	1	1	0	0.0075	0.04060823004692793	891.2907020421699	966.2907020421699	966.2907020421699	991.2907020421699	0.11627907305955887	0.04615384712815285	0.2380952388048172	0.0	0.6875	891	966	966	991	1537
4.253712625551895	4.2537118360724975	1	1	1	0	0.0075	0.04060823004692793	891.2907020421699	966.2907020421699	966.2907020421699	991.2907020421699	0.11627907305955887	0.04615384712815285	0.2380952388048172	0.0	0.6875	891	966	966	991	1537
4.2670070638669095	4.267006669127211	1	1	1	0	0.0075	0.04445438366383314	907.0407011033967	982.0407011033967	982.0407011033967	1007.0407011033967	0.11627907305955887	0.0615384615957737	0.2380952388048172	0.0	0.6875	907	982	982	1007	1537
4.283825343472881	4.283824948733182	1	1	1	0	0.0075	0.04060823004692793	891.2907020421699	966.2907020421699	966.2907020421699	991.2907020421699	0.11627907305955887	0.04615384712815285	0.2380952388048172	0.0	0.6875	891	966	966	991	1537
4.299767300947574	4.299766906207875	1	1	1	0	0.0075	0.04445438366383314	907.0407011033967	982.0407011033967	982.0407011033967	1007.0407011033967	0.11627907305955887	0.0615384615957737	0.2380952388048172	0.0	0.625	907	982	982	1007	1525
4.316664923232997	4.3166641337536	1	1	1	0	0.0075	0.04060823004692793	891.2907020421699	966.2907020421699	966.2907020421699	991.2907020421699	0.11627907305955887	0.04615384712815285	0.2380952388048172	0.0	0.625	891	966	966	991	1525
4.333665177840103	4.333665177840103	1	1	1	0	0.0075	0.04060823004692793	891.2907020421699	966.2907020421699	966.2907020421699	991.2907020421699	0.11627907305955887	0.04615384712815285	0.2380952388048172	0.0	0.6875	891	966	966	991	1537
4.349768189111895	4.349767794372196	1	1	1	0	0.0075	0.04445438366383314	907.0407011033967	982.0407011033967	982.0407011033967	1007.0407011033967	0.11627907305955887	0.0615384615957737	0.2380952388048172	0.0	0.625	907	982	982	1007	1525
4.3666591008224405	4.366658706082742	1	1	1	0	0.0075	0.04060823004692793	891.2907020421699	966.2907020421699	966.2907020421699	991.2907020421699	0.11627907305955887	0.04615384712815285	0.2380952388048172	0.0	0.6875	891	966	966	991	1537
4.383617513021475	4.3836167235420795	1	1	1	0	0.0075	0.04445438366383314	907.0407011033967	982.0407011033967	982.0407011033967	1007.0407011033967	0.11627907305955887	0.0615384615957737	0.2380952388048172	0.0	0.6875	907	982	982	1007	1537
4.400279870446431	4.400279475706732	1	1	1	0	0.0075	0.04445438366383314	907.0407011033967	982.0407011033967	982.0407011033967	1007.0407011033967	0.11627907305955887	0.0615384615957737	0.2380952388048172	0.0	0.625	907	982	982	1007	1525
4.4166224887153795	4.416622093975681	1	1	1	0	0.0075	0.04060823004692793	891.2907020421699	966.2907020421699	966.2907020421699	991.2907020421699	0.11627907305955887	0.04615384712815285	0.2380952388048172	0.0	0.625	891	966	966	991	1525
4.4337095860562155	4.433709191316517	1	1	1	0	0.0075	0.04060823004692793	891.2907020421699	966.2907020421699	966.2907020421699	991.2907020421699	0.11627907305955887	0.04615384712815285	0.2380952388048172	0.0	0.625	891	966	966	991	1525
4.45368854643027	4.453687756950874	1	1	1	0	0.0075	0.04060823004692793	891.2907020421699	966.2907020421699	966.2907020421699	991.2907020421699	0.11627907305955887	0.04615384712815285	0.2380952388048172	0.0	0.625	891	966	966	991	1525
4.46703272194733	4.467032327207631	1	1	1	0	0.0075	0.04060823004692793	891.2907020421699	966.2907020421699	966.2907020421699	991.2907020421699	0.11627907305955887	0.04615384712815285	0.2380952388048172	0.0	0.6875	891	966	966	991	1537
4.484257188703339	4.4842571887033404	1	1	1	0	0.0075	0.04060823004692793	891.2907020421699	966.2907020421699	966.2907020421699	991.2907020421699	0.11627907305955887	0.04615384712815285	0.2380952388048172	0.0	0.625	891	966	966	991	1525
4.499633484189689	4.49963308944999	1	1	1	0	0.0075	0.04060823004692793	891.2907020421699	966.2907020421699	966.2907020421699	991.2907020421699	0.11627907305955887	0.04615384712815285	0.2380952388048172	0.0	0.625	891	966	966	991	1525
4.5167178183526335	4.516717423612935	1	1	1	0	0.0075	0.04060823004692793	891.2907020421699	966.2907020421699	966.2907020421699	991.2907020421699	0.11627907305955887	0.04615384712815285	0.2380952388048172	0.0	0.625	891	966	966	991	1525
4.533686493783836	4.533686493783836	1	1	1	0	0.0075	0.04060823004692793	891.2907020421699	966.2907020421699	966.2907020421699	991.2907020421699	0.11627907305955887	0.04615384712815285	0.2380952388048172	0.0	0.6875	891	966	966	991	1537
4.549645425065576	4.549645030325879	1	1	1	0	0.0075	0.04060823004692793	891.2907020421699	966.2907020421699	966.2907020421699	991.2907020421699	0.11627907305955887	0.04615384712815285	0.2380952388048172	0.0	0.6875	891	966	966	991	1537
4.566710022243582	4.566709627503883	1	1	1	0	0.0075	0.04060823004692793	891.2907020421699	966.2907020421699	966.2907020421699	991.2907020421699	0.11627907305955887	0.04615384712815285	0.2380952388048172	0.0	0.625	891	966	966	991	1525
4.583720934822555	4.583720540082856	1	1	1	0	0.0075	0.04060823004692793	891.2907020421699	966.2907020421699	966.2907020421699	991.2907020421699	0.11627907305955887	0.04615384712815285	0.2380952388048172	0.0	0.625	891	966	966	991	1525
4.600236449079565	4.600236054339867	1	1	1	0	0.0075	0.04060823004692793	891.2907020421699	966.2907020421699	966.2907020421699	991.2907020421699	0.11627907305955887	0.04615384712815285	0.2380952388048172	0.0	0.625	891	966	966	991	1525
4.616738147447119	4.6167377527074205	1	1	1	0	0.0075	0.04060823004692793	891.2907020421699	966.2907020421699	966.2907020421699	991.2907020421699	0.11627907305955887	0.04615384712815285	0.2380952388048172	0.0	0.625	891	966	966	991	1525
4.633627085459171	4.633627085459171	1	1	1	0	0.0075	0.04060823004692793	891.2907020421699	966.2907020421699	966.2907020421699	991.2907020421699	0.11627907305955887	0.04615384712815285	0.2380952388048172	0.0	0.625	891	966	966	991	1525
4.6497458863189145	4.649745491579216	1	1	1	0	0.0075	0.04060823004692793	891.2907020421699	966.2907020421699	966.2907020421699	991.2907020421699	0.11627907305955887	0.04615384712815285	0.2380952388048172	0.0	0.6875	891	966	966	991	1537
4.667285750094244	4.667285750094244	1	1	1	0	0.0075	0.04060823004692793	891.2907020421699	966.2907020421699	966.2907020421699	991.2907020421699	0.11627907305955887	0.04615384712815285	0.2380952388048172	0.0	0.625	891	966	966	991	1525
4.683695079372285	4.683695079372285	1	1	1	0	0.0075	0.04060823004692793	891.2907020421699	966.2907020421699	966.2907020421699	991.2907020421699	0.11627907305955887	0.04615384712815285	0.2380952388048172	0.0	0.625	891	966	966	991	1525
4.699685984569625	4.699685984569626	1	1	1	0	0.0075	0.04060823004692793	891.2907020421699	966.2907020421699	966.2907020421699	991.2907020421699	0.11627907305955887	0.04615384712815285	0.2380952388048172	0.0	0.625	891	966	966	991	1525
4.716725713146609	4.716725713146609	1	1	1	0	0.0075	0.034794275648891926	867.4825587822124	942.4825587822124	942.4825587822124	967.4825587822124	0.09302325546741486	0.04615384712815285	0.2380952388048172	0.0	0.625	867	942	942	967	1525
4.73403662789665	4.734036233156951	1	1	1	0	0.0075	0.04060823004692793	891.2907020421699	966.2907020421699	966.2907020421699	991.2907020421699	0.11627907305955887	0.04615384712815285	0.2380952388048172	0.0	0.625	891	966	966	991	1525
4.749725557224428	4.749725162484729	1	1	1	0	0.0075	0.04060823004692793	891.2907020421699	966.2907020421699	966.2907020421699	991.2907020421699	0.11627907305955887	0.04615384712815285	0.2380952388048172	0.0	0.625	891	966	966	991	1525
4.766584495019371	4.766584100279674	1	1	1	0	0.0075	0.034794275648891926	867.4825587822124	942.4825587822124	942.4825587822124	967.4825587822124	0.09302325546741486	0.04615384712815285	0.2380952388048172	0.0	0.625	867	942	942	967	1525
4.783917515192545	4.783917909932244	1	1	1	0	0.0075	0.034794275648891926	867.4825587822124	942.4825587822124	942.4825587822124	967.4825587822124	0.11627907305955887	0.04615384712815285	0.2380952388048172	0.0	0.625	867	942	942	967	1525
4.8003067127459484	4.80030631800625	1	1	1	0	0.0075	0.034794275648891926	867.4825587822124	942.4825587822124	942.4825587822124	967.4825587822124	0.09302325546741486	0.04615384712815285	0.2380952388048172	0.0	0.625	867	942	942	967	1525
4.8167405158853125	4.816740121145614	1	1	1	0	0.0075	0.034794275648891926	867.4825587822124	942.4825587822124	942.4825587822124	967.4825587822124	0.09302325546741486	0.04615384712815285	0.2380952388048172	0.0	0.625	867	942	942	967	1525
4.8336776121406135	4.833678006880314	1	1	1	0	0.0075	0.034794275648891926	867.4825587822124	942.4825587822124	942.4825587822124	967.4825587822124	0.09302325546741486	0.04615384712815285	0.2380952388048172	0.0	0.625	867	942	942	967	1525
4.853659730432259	4.853659730432261	1	1	1	0	0.0075	0.034794275648891926	867.4825587822124	942.4825587822124	942.4825587822124	967.4825587822124	0.09302325546741486	0.04615384712815285	0.2380952388048172	0.0	0.625	867	942	942	967	1525
4.867009827044802	4.867009432305103	1	1	1	0	0.0075	0.034794275648891926	867.4825587822124	942.4825587822124	942.4825587822124	967.4825587822124	0.09302325546741486	0.04615384712815285	0.2380952388048172	0.0	0.625	867	942	942	967	1525
4.883873501716131	4.883873501716131	1	1	1	0	0.0075	0.034794275648891926	867.4825587822124	942.4825587822124	942.4825587822124	967.4825587822124	0.09302325546741486	0.04615384712815285	0.2380952388048172	0.0	0.625	867	942	942	967	1525
4.899622036738425	4.899621247259027	1	1	1	0	0.0075	0.034794275648891926	867.4825587822124	942.4825587822124	942.4825587822124	967.4825587822124	0.09302325546741486	0.04615384712815285	0.2380952388048172	0.0	0.625	867	942	942	967	1525
4.9166570284390225	4.916656633699324	1	1	1	0	0.0075	0.04060823004692793	891.2907020421699	966.2907020421699	966.2907020421699	991.2907020421699	0.11627907305955887	0.04615384712815285	0.2380952388048172	0.0	0.625	891	966	966	991	1525
4.9338964953035855	4.933896100563887	1	1	1	0	0.0075	0.04060823004692793	891.2907020421699	966.2907020421699	966.2907020421699	991.2907020421699	0.11627907305955887	0.04615384712815285	0.2380952388048172	0.0	0.625	891	966	966	991	1525
4.94972476774503	4.94972476774503	1	1	1	0	0.0075	0.04060823004692793	891.2907020421699	966.2907020421699	966.2907020421699	991.2907020421699	0.11627907305955887	0.04615384712815285	0.2380952388048172	0.0	0.625	891	966	966	991	1525
4.966588837156058	4.966588442416359	1	1	1	0	0.0075	0.04060823004692793	891.2907020421699	966.2907020421699	966.2907020421699	991.2907020421699	0.11627907305955887	0.04615384712815285	0.2380952388048172	0.0	0.625	891	966	966	991	1525
4.983624618336053	4.983624618336053	1	1	1	0	0.0075	0.04060823004692793	891.2907020421699	966.2907020421699	966.2907020421699	991.2907020421699	0.11627907305955887	0.04615384712815285	0.2380952388048172	0.0	0.625	891	966	966	991	1525
5.000296054774081	5.000295660034382	1	1	1	0	0.0075	0.04060823004692793	891.2907020421699	966.2907020421699	966.2907020421699	991.2907020421699	0.11627907305955887	0.04615384712815285	0.2380952388048172	0.0	0.625	891	966	966	991	1525
5.016826963879344	5.016826569139646	1	1	1	0	0.0075	0.04060823004692793	891.2907020421699	966.2907020421699	966.2907020421699	991.2907020421699	0.11627907305955887	0.04615384712815285	0.2380952388048172	0.0	0.625	891	966	966	991	1525
5.033771560188923	5.033771165449224	1	1	1	0	0.0075	0.04060823004692793	891.2907020421699	966.2907020421699	966.2907020421699	991.2907020421699	0.11627907305955887	0.04615384712815285	0.2380952388048172	0.0	0.625	891	966	966	991	1525
5.049773123358129	5.04977272861843	1	1	1	0	0.0075	0.034794275648891926	867.4825587822124	942.4825587822124	942.4825587822124	967.4825587822124	0.09302325546741486	0.04615384712815285	0.2380952388048172	0.0	0.625	867	942	942	967	1525
5.0669612740618515	5.066960879322153	1	1	1	0	0.0075	0.04060823004692793	891.2907020421699	966.2907020421699	966.2907020421699	991.2907020421699	0.11627907305955887	0.04615384712815285	0.2380952388048172	0.0	0.625	891	966	966	991	1525
5.083729026986379	5.083729816465777	1	1	1	0	0.0075	0.04060823004692793	891.2907020421699	966.2907020421699	966.2907020421699	991.2907020421699	0.11627907305955887	0.04615384712815285	0.2380952388048172	0.0	0.625	891	966	966	991	1525
5.099670984461072	5.099670589721374	1	1	1	0	0.0075	0.04060823004692793	891.2907020421699	966.2907020421699	966.2907020421699	991.2907020421699	0.11627907305955887	0.04615384712815285	0.2380952388048172	0.0	0.6875	891	966	966	991	1537
5.116615186030952	5.116614791291253	1	1	1	0	0.0075	0.04060823004692793	891.2907020421699	966.2907020421699	966.2907020421699	991.2907020421699	0.11627907305955887	0.04615384712815285	0.2380952388048172	0.0	0.625	891	966	966	991	1525
5.133609519542576	5.133609124802877	1	1	1	0	0.0075	0.04060823004692793	891.2907020421699	966.2907020421699	966.2907020421699	991.2907020421699	0.11627907305955887	0.04615384712815285	0.2380952388048172	0.0	0.625	891	966	966	991	1525
5.1496473987640705	5.149647004024372	1	1	1	0	0.0075	0.04060823004692793	891.2907020421699	966.2907020421699	966.2907020421699	991.2907020421699	0.11627907305955887	0.04615384712815285	0.2380952388048172	0.0	0.625	891	966	966	991	1525
5.166755417308941	5.166755417308941	1	1	1	0	0.0075	0.04060823004692793	891.2907020421699	966.2907020421699	966.2907020421699	991.2907020421699	0.11627907305955887	0.04615384712815285	0.2380952388048172	0.0	0.625	891	966	966	991	1525
5.183652644854668	5.183652250114969	1	1	1	0	0.0075	0.04060823004692793	891.2907020421699	966.2907020421699	966.2907020421699	991.2907020421699	0.11627907305955887	0.04615384712815285	0.2380952388048172	0.0	0.625	891	966	966	991	1525
5.200247501791132	5.200246712311735	1	1	1	0	0.0075	0.034794275648891926	867.4825587822124	942.4825587822124	942.4825587822124	967.4825587822124	0.09302325546741486	0.04615384712815285	0.2380952388048172	0.0	0.625	867	942	942	967	1525
5.216699857696339	5.216699857696339	1	1	1	0	0.0075	0.034794275648891926	867.4825587822124	942.4825587822124	942.4825587822124	967.4825587822124	0.09302325546741486	0.04615384712815285	0.2380952388048172	0.0	0.625	867	942	942	967	1525
5.233744717889406	5.233744323149708	1	1	1	0	0.0075	0.034794275648891926	867.4825587822124	942.4825587822124	942.4825587822124	967.4825587822124	0.09302325546741486	0.04615384712815285	0.2380952388048172	0.0	0.625	867	942	942	967	1525
5.249676017392231	5.249675622652532	1	1	1	0	0.0075	0.04060823004692793	891.2907020421699	966.2907020421699	966.2907020421699	991.2907020421699	0.11627907305955887	0.04615384712815285	0.2380952388048172	0.0	0.6875	891	966	966	991	1537
5.266915089517095	5.266914694777396	1	1	1	0	0.0075	0.034794275648891926	867.4825587822124	942.4825587822124	942.4825587822124	967.4825587822124	0.09302325546741486	0.04615384712815285	0.2380952388048172	0.0	0.625	867	942	942	967	1525
5.2836520527451185	5.2836520527451185	1	1	1	0	0.0075	0.034794275648891926	867.4825587822124	942.4825587822124	942.4825587822124	967.4825587822124	0.09302325546741486	0.04615384712815285	0.2380952388048172	0.0	0.625	867	942	942	967	1525
5.299824538203895	5.299824143464196	1	1	1	0	0.0075	0.04060823004692793	891.2907020421699	966.2907020421699	966.2907020421699	991.2907020421699	0.11627907305955887	0.04615384712815285	0.2142857164144516	0.0	0.625	891	966	966	991	1525
5.316640449371674	5.316639659892276	1	1	1	0	0.0075	0.04060823004692793	891.2907020421699	966.2907020421699	966.2907020421699	991.2907020421699	0.11627907305955887	0.04615384712815285	0.2142857164144516	0.0	0.625	891	966	966	991	1525
5.333868863524671	5.3338684687849724	1	1	1	0	0.0075	0.04060823004692793	891.2907020421699	966.2907020421699	966.2907020421699	991.2907020421699	0.11627907305955887	0.04615384712815285	0.2142857164144516	0.0	0.625	891	966	966	991	1525
5.349649372462563	5.349648977722866	1	1	1	0	0.0075	0.042231606734811744	897.9384295790541	972.9384295790541	972.9384295790541	997.9384295790541	0.11627907305955887	0.04615384712815285	0.2142857164144516	0.03030303120613098	0.625	897	972	972	997	1525
5.3666077846616	5.366607389921901	1	1	1	0	0.0075	0.042231606734811744	897.9384295790541	972.9384295790541	972.9384295790541	997.9384295790541	0.11627907305955887	0.04615384712815285	0.2142857164144516	0.03030303120613098	0.625	897	972	972	997	1525
5.383898172947305	5.383898172947305	1	1	1	0	0.0075	0.042231606734811744	897.9384295790541	972.9384295790541	972.9384295790541	997.9384295790541	0.11627907305955887	0.04615384712815285	0.2142857164144516	0.03030303120613098	0.625	897	972	972	997	1525
5.400160659057402	5.400160264317703	1	1	1	0	0.0075	0.042231606734811744	897.9384295790541	972.9384295790541	972.9384295790541	997.9384295790541	0.11627907305955887	0.04615384712815285	0.2142857164144516	0.03030303120613098	0.625	897	972	972	997	1525
5.416581830526406	5.416581435786707	1	1	1	0	0.0075	0.03641765233677574	874.1302863190966	949.1302863190966	949.1302863190966	974.1302863190966	0.09302325546741486	0.04615384712815285	0.2142857164144516	0.03030303120613098	0.625	874	949	949	974	1525
5.433664980470253	5.433664585730556	1	1	1	0	0.0075	0.03641765233677574	874.1302863190966	949.1302863190966	949.1302863190966	974.1302863190966	0.09302325546741486	0.04615384712815285	0.2142857164144516	0.03030303120613098	0.625	874	949	949	974	1525
5.449703254431446	5.449702859691747	1	1	1	0	0.0075	0.03641765233677574	874.1302863190966	949.1302863190966	949.1302863190966	974.1302863190966	0.09302325546741486	0.04615384712815285	0.2142857164144516	0.03030303120613098	0.6875	874	949	949	974	1537
5.466889431436675	5.466889036696976	1	1	1	0	0.0075	0.03641765233677574	874.1302863190966	949.1302863190966	949.1302863190966	974.1302863190966	0.09302325546741486	0.04615384712815285	0.2142857164144516	0.03030303120613098	0.625	874	949	949	974	1525
5.484477058715557	5.484476663975858	1	1	1	0	0.0075	0.03641765233677574	874.1302863190966	949.1302863190966	949.1302863190966	974.1302863190966	0.09302325546741486	0.04615384712815285	0.2142857164144516	0.03030303120613098	0.625	874	949	949	974	1525
5.4995971681374005	5.499596773397702	1	1	1	0	0.0075	0.03641765233677574	874.1302863190966	949.1302863190966	949.1302863190966	974.1302863190966	0.09302325546741486	0.04615384712815285	0.2142857164144516	0.03030303120613098	0.625	874	949	949	974	1525
5.516728871064199	5.5167284763245	1	0	1	0	0.0075	0.03641765233677574	874.1302863190966	949.1302863190966	949.1302863190966	974.1302863190966	0.09302325546741486	0.04615384712815285	0.2142857164144516	0.03030303120613098	0.6875	874	949	949	974	1537
5.533847152841238	5.533846363361841	1	0	1	0	0.0075	0.03641765233677574	874.1302863190966	949.1302863190966	949.1302863190966	974.1302863190966	0.09302325546741486	0.04615384712815285	0.2142857164144516	0.03030303120613098	0.6875	874	949	949	974	1537
5.549608319533892	5.549607924794193	1	0	1	0	0.0075	0.03641765233677574	874.1302863190966	949.1302863190966	949.1302863190966	974.1302863190966	0.09302325546741486	0.04615384712815285	0.2142857164144516	0.03030303120613098	0.625	874	949	949	974	1525
5.566620416331961	5.5666200215922625	1	0	1	0	0.0075	0.03641765233677574	874.1302863190966	949.1302863190966	949.1302863190966	974.1302863190966	0.09302325546741486	0.04615384712815285	0.2142857164144516	0.03030303120613098	0.625	874	949	949	974	1525
5.583711855809483	5.583711461069784	1	0	1	0	0.0075	0.04205123155981216	897.1997932374309	972.1997932374309	972.1997932374309	997.1997932374309	0.11627907305955887	0.04615384712815285	0.190476194024086	0.03030303120613098	0.625	897	972	972	997	1525
5.6003864501651	5.6003860554254015	1	0	1	0	0.0075	0.042231606734811744	897.9384295790541	972.9384295790541	972.9384295790541	997.9384295790541	0.11627907305955887	0.04615384712815285	0.2142857164144516	0.03030303120613098	0.625	897	972	972	997	1525
5.616588146361586	5.616587356882189	1	0	1	0	0.0075	0.03641765233677574	874.1302863190966	949.1302863190966	949.1302863190966	974.1302863190966	0.09302325546741486	0.04615384712815285	0.2142857164144516	0.03030303120613098	0.6875	874	949	949	974	1537
5.6337466915879	5.6337466915879	1	0	1	0	0.0075	0.03641765233677574	874.1302863190966	949.1302863190966	949.1302863190966	974.1302863190966	0.09302325546741486	0.04615384712815285	0.2142857164144516	0.03030303120613098	0.6875	874	949	949	974	1537
5.649667333118858	5.64966654363946	1	0	1	0	0.0075	0.042231606734811744	897.9384295790541	972.9384295790541	972.9384295790541	997.9384295790541	0.11627907305955887	0.04615384712815285	0.2142857164144516	0.03030303120613098	0.625	897	972	972	997	1525
5.667056801068956	5.667056406329257	1	0	1	0	0.0075	0.042231606734811744	897.9384295790541	972.9384295790541	972.9384295790541	997.9384295790541	0.11627907305955887	0.04615384712815285	0.2142857164144516	0.03030303120613098	0.625	897	972	972	997	1525
5.683615736692831	5.683615736692833	1	0	1	0	0.0075	0.042231606734811744	897.9384295790541	972.9384295790541	972.9384295790541	997.9384295790541	0.11627907305955887	0.04615384712815285	0.2142857164144516	0.03030303120613098	0.6875	897	972	972	997	1537
5.699638615805773	5.699638221066074	1	0	1	0	0.0075	0.042231606734811744	897.9384295790541	972.9384295790541	972.9384295790541	997.9384295790541	0.11627907305955887	0.04615384712815285	0.2142857164144516	0.03030303120613098	0.6875	897	972	972	997	1537
5.716672028547576	5.716671633807877	1	0	1	0	0.0075	0.042231606734811744	897.9384295790541	972.9384295790541	972.9384295790541	997.9384295790541	0.11627907305955887	0.04615384712815285	0.2142857164144516	0.03030303120613098	0.6875	897	972	972	997	1537
5.733940706149847	5.733940311410148	1	0	1	0	0.0075	0.042231606734811744	897.9384295790541	972.9384295790541	972.9384295790541	997.9384295790541	0.11627907305955887	0.04615384712815285	0.2142857164144516	0.03030303120613098	0.6875	897	972	972	997	1537
5.749602398438411	5.749602003698712	1	0	1	0	0.0075	0.042231606734811744	897.9384295790541	972.9384295790541	972.9384295790541	997.9384295790541	0.11627907305955887	0.04615384712815285	0.2142857164144516	0.03030303120613098	0.6875	897	972	972	997	1537
5.766594758251539	5.766593968772144	1	0	1	0	0.0075	0.042231606734811744	897.9384295790541	972.9384295790541	972.9384295790541	997.9384295790541	0.11627907305955887	0.04615384712815285	0.2142857164144516	0.03030303120613098	0.625	897	972	972	997	1525
5.7838377777733925	5.783837383033694	1	0	1	0	0.0075	0.042231606734811744	897.9384295790541	972.9384295790541	972.9384295790541	997.9384295790541	0.11627907305955887	0.04615384712815285	0.2142857164144516	0.03030303120613098	0.625	897	972	972	997	1525
5.800352107811307	5.800351713071608	1	0	1	0	0.0075	0.042231606734811744	897.9384295790541	972.9384295790541	972.9384295790541	997.9384295790541	0.11627907305955887	0.04615384712815285	0.2142857164144516	0.03030303120613098	0.6875	897	972	972	997	1537
5.816721173640072	5.816720778900374	1	0	1	0	0.0075	0.042231606734811744	897.9384295790541	972.9384295790541	972.9384295790541	997.9384295790541	0.11627907305955887	0.04615384712815285	0.2142857164144516	0.03030303120613098	0.6875	897	972	972	997	1537
5.8337285335617555	5.8337281388220585	1	0	1	0	0.0075	0.03641765233677574	874.1302863190966	949.1302863190966	949.1302863190966	974.1302863190966	0.09302325546741486	0.04615384712815285	0.2142857164144516	0.03030303120613098	0.6875	874	949	949	974	1537
5.8497277282927715	5.849727333553073	1	0	1	0	0.0075	0.042231606734811744	897.9384295790541	972.9384295790541	972.9384295790541	997.9384295790541	0.11627907305955887	0.04615384712815285	0.2142857164144516	0.03030303120613098	0.625	897	972	972	997	1525
5.866954958226671	5.866954563486972	1	0	1	0	0.0075	0.042231606734811744	897.9384295790541	972.9384295790541	972.9384295790541	997.9384295790541	0.11627907305955887	0.04615384712815285	0.2142857164144516	0.03030303120613098	0.625	897	972	972	997	1525
5.883684421400419	5.88368402666072	1	0	1	0	0.0075	0.042231606734811744	897.9384295790541	972.9384295790541	972.9384295790541	997.9384295790541	0.11627907305955887	0.04615384712815285	0.2142857164144516	0.03030303120613098	0.6875	897	972	972	997	1537
5.899592036521318	5.899591641781619	1	0	1	0	0.0075	0.042231606734811744	897.9384295790541	972.9384295790541	972.9384295790541	997.9384295790541	0.11627907305955887	0.04615384712815285	0.2142857164144516	0.03030303120613098	0.625	897	972	972	997	1525
5.916692160272213	5.916691765532514	1	0	1	0	0.0075	0.042231606734811744	897.9384295790541	972.9384295790541	972.9384295790541	997.9384295790541	0.11627907305955887	0.04615384712815285	0.2142857164144516	0.03030303120613098	0.6875	897	972	972	997	1537
5.933665572579802	5.933665177840103	1	0	1	0	0.0075	0.04205123155981216	897.1997932374309	972.1997932374309	972.1997932374309	997.1997932374309	0.11627907305955887	0.04615384712815285	0.190476194024086	0.03030303120613098	0.625	897	972	972	997	1525
5.949704241280694	5.949703846540995	1	0	1	0	0.0075	0.042231606734811744	897.9384295790541	972.9384295790541	972.9384295790541	997.9384295790541	0.11627907305955887	0.04615384712815285	0.2142857164144516	0.03030303120613098	0.625	897	972	972	997	1525
5.96687857609496	5.966878181355261	1	0	1	0	0.0075	0.04205123155981216	897.1997932374309	972.1997932374309	972.1997932374309	997.1997932374309	0.11627907305955887	0.04615384712815285	0.190476194024086	0.03030303120613098	0.625	897	972	972	997	1525
5.9836163288023805	5.983615934062682	1	0	1	0	0.0075	0.042231606734811744	897.9384295790541	972.9384295790541	972.9384295790541	997.9384295790541	0.11627907305955887	0.04615384712815285	0.2142857164144516	0.03030303120613098	0.625	897	972	972	997	1525
6.000253028146915	6.000252633407216	0	0	1	0	0.0075	0.04060823004692793	891.2907020421699	966.2907020421699	966.2907020421699	991.2907020421699	0.11627907305955887	0.04615384712815285	0.2142857164144516	0.0	0.625	891	966	966	991	1525
6.016679725971702	6.0166793312320035	0	0	1	0	0.0074897215106593034	0.03641765233677574	874.1302863190966	949.1302863190966	949.1302863190966	974.1302863190966	0.09302325546741486	0.04615384712815285	0.2142857164144516	0.03030303120613098	0.625	874	949	949	974	1525
6.033911692781988	6.033911692781988	0	0	1	0	0.007458914215262049	0.04205123155981216	897.1997932374309	972.1997932374309	972.1997932374309	997.1997932374309	0.11627907305955887	0.04615384712815285	0.190476194024086	0.03030303120613098	0.625	897	972	972	997	1525
6.053623019640273	6.053622624900575	0	0	1	0	0.007407662554463533	0.042231606734811744	897.9384295790541	972.9384295790541	972.9384295790541	997.9384295790541	0.11627907305955887	0.04615384712815285	0.2142857164144516	0.03030303120613098	0.625	897	972	972	997	1525
6.066892589354266	6.066892194614567	0	0	1	0	0.007336107005503543	0.042231606734811744	897.9384295790541	972.9384295790541	972.9384295790541	997.9384295790541	0.11627907305955887	0.04615384712815285	0.2142857164144516	0.03030303120613098	0.625	897	972	972	997	1525
6.083678105565237	6.083678105565237	0	0	1	0	0.007244443697168012	0.042231606734811744	897.9384295790541	972.9384295790541	972.9384295790541	997.9384295790541	0.11627907305955887	0.04615384712815285	0.2142857164144516	0.03030303120613098	0.625	897	972	972	997	1525
6.099625194656014	6.099624799916315	0	0	1	0	0.007132923872213651	0.03641765233677574	874.1302863190966	949.1302863190966	949.1302863190966	974.1302863190966	0.09302325546741486	0.04615384712815285	0.2142857164144516	0.03030303120613098	0.625	874	949	949	974	1525
6.120345081444668	6.12034468670497	0	0	1	0	0.007001853198729013	0.03623727716177616	873.3916499774734	948.3916499774734	948.3916499774734	973.3916499774734	0.09302325546741486	0.04615384712815285	0.190476194024086	0.03030303120613098	0.6875	873	948	948	973	1537
6.133738204684375	6.133738204684377	0	0	1	0	0.006851590932319507	0.03623727716177616	873.3916499774734	948.3916499774734	948.3916499774734	973.3916499774734	0.09302325546741486	0.04615384712815285	0.190476194024086	0.03030303120613098	0.6875	873	948	948	973	1537
6.149708978157079	6.149708188677682	0	0	1	0	0.006682548931412759	0.03641765233677574	874.1302863190966	949.1302863190966	949.1302863190966	974.1302863190966	0.09302325546741486	0.04615384712815285	0.2142857164144516	0.03030303120613098	0.625	874	949	949	974	1525
6.166638179618406	6.1666377848787075	0	0	1	0	0.006495190528383289	0.03641765233677574	874.1302863190966	949.1302863190966	949.1302863190966	974.1302863190966	0.09302325546741486	0.04615384712815285	0.2142857164144516	0.03030303120613098	0.625	874	949	949	974	1525
6.186923457998709	6.186922668519312	0	0	1	0	0.0062900292595906805	0.03623727716177616	873.3916499774734	948.3916499774734	948.3916499774734	973.3916499774734	0.09302325546741486	0.04615384712815285	0.190476194024086	0.03030303120613098	0.625	873	948	948	973	1525
6.200144079990054	6.200143290510656	0	0	1	0	0.006067627457812106	0.03641765233677574	874.1302863190966	949.1302863190966	949.1302863190966	974.1302863190966	0.09302325546741486	0.04615384712815285	0.2142857164144516	0.03030303120613098	0.625	874	949	949	974	1525
6.216806832154706	6.216806832154706	0	0	1	0	0.005828594710927282	0.03641765233677574	874.1302863190966	949.1302863190966	949.1302863190966	974.1302863190966	0.09302325546741486	0.04615384712815285	0.2142857164144516	0.03030303120613098	0.625	874	949	949	974	1525
6.233769981230127	6.233769586490428	0	0	1	0	0.005573586191080457	0.03641765233677574	874.1302863190966	949.1302863190966	949.1302863190966	974.1302863190966	0.09302325546741486	0.04615384712815285	0.2142857164144516	0.03030303120613098	0.625	874	949	949	974	1525
6.253642756625213	6.253641967145816	0	0	1	0	0.005303300858899107	0.03641765233677574	874.1302863190966	949.1302863190966	949.1302863190966	974.1302863190966	0.09302325546741486	0.04615384712815285	0.2142857164144516	0.03030303120613098	0.625	874	949	949	974	1525
6.266967195157333	6.266966800417634	0	0	1	0	0.0050184795476914375	0.03641765233677574	874.1302863190966	949.1302863190966	949.1302863190966	974.1302863190966	0.09302325546741486	0.04615384712815285	0.2142857164144516	0.03030303120613098	0.625	874	949	949	974	1525
6.283588894393315	6.283588894393315	0	0	1	0	0.004719902932873782	0.042231606734811744	897.9384295790541	972.9384295790541	972.9384295790541	997.9384295790541	0.11627907305955887	0.04615384712815285	0.2142857164144516	0.03030303120613098	0.625	897	972	972	997	1525
6.299785458973716	6.299785064234017	0	0	1	0	0.00440838939219355	0.03641765233677574	874.1302863190966	949.1302863190966	949.1302863190966	974.1302863190966	0.09302325546741486	0.04615384712815285	0.2142857164144516	0.03030303120613098	0.625	874	949	949	974	1525
6.320205738331001	6.320205343591303	0	0	1	0	0.004084792762612705	0.03641765233677574	874.1302863190966	949.1302863190966	949.1302863190966	974.1302863190966	0.09302325546741486	0.04615384712815285	0.2142857164144516	0.03030303120613098	0.625	874	949	949	974	1525
6.333725178274317	6.333724783534619	0	0	1	0	0.0037500000000000025	0.03641765233677574	874.1302863190966	949.1302863190966	949.1302863190966	974.1302863190966	0.09302325546741486	0.04615384712815285	0.2142857164144516	0.03030303120613098	0.625	874	949	949	974	1525
6.349632793395216	6.349632398655517	0	0	1	0	0.0034049287480466027	0.03641765233677574	874.1302863190966	949.1302863190966	949.1302863190966	974.1302863190966	0.09302325546741486	0.04615384712815285	0.2142857164144516	0.03030303120613098	0.625	874	949	949	974	1525
6.366823707276829	6.366823707276829	0	0	1	0	0.003050524823068503	0.042231606734811744	897.9384295790541	972.9384295790541	972.9384295790541	997.9384295790541	0.11627907305955887	0.04615384712815285	0.2142857164144516	0.03030303120613098	0.625	897	972	972	997	1525
6.386944379202744	6.386943984463047	0	0	1	0	0.002687759621589753	0.03641765233677574	874.1302863190966	949.1302863190966	949.1302863190966	974.1302863190966	0.09302325546741486	0.04615384712815285	0.2142857164144516	0.03030303120613098	0.6875	874	949	949	974	1537
6.400208422560953	6.400207633081555	0	0	1	0	0.002317627457812106	0.03641765233677574	874.1302863190966	949.1302863190966	949.1302863190966	974.1302863190966	0.09302325546741486	0.04615384712815285	0.2142857164144516	0.03030303120613098	0.6875	874	949	949	974	1537
6.416675778574714	6.416675383835015	0	0	1	0	0.0019411428382689055	0.04026380595368095	889.8802853803235	964.8802853803235	964.8802853803235	989.8802853803235	0.09302325546741486	0.0615384615957737	0.2142857164144516	0.03030303120613098	0.6875	889	964	964	989	1537
6.433668138387844	6.433667348908447	0	0	1	0	0.0015593376811331942	0.04026380595368095	889.8802853803235	964.8802853803235	964.8802853803235	989.8802853803235	0.09302325546741486	0.0615384615957737	0.2142857164144516	0.03030303120613098	0.6875	889	964	964	989	1537
6.453742231029304	6.4537418362896055	0	0	1	0	0.0011732584878017302	0.04625813552671654	914.4270649819042	989.4270649819042	989.4270649819042	1014.4270649819042	0.11627907305955887	0.0615384615957737	0.2380952388048172	0.03030303120613098	0.6875	914	989	989	1014	1537
6.466862983876858	6.466862589137159	0	0	1	0	0.0007839634745073992	0.056098619760867496	954.7238479207524	1029.7238479207524	1029.7238479207524	1054.7238479207524	0.13953489065170288	0.07692307978868484	0.261904776096344	0.03030303120613098	0.6875	954	1029	1029	1054	1537
6.483781527366316	6.483781132626618	0	0	1	0	0.0003925196718220764	0.06593910108816314	995.0206189560281	1070.020618956028	1070.020618956028	1095.020618956028	0.1627907007932663	0.0923076942563057	0.2857142984867096	0.03030303120613098	0.6875	995	1070	1070	1095	1537
6.506984326860261	6.506983537380863	0	0	1	0	-2.871426524195212e-18	0.06996562988006794	1011.5092543588783	1086.5092543588783	1086.5092543588783	1111.5092543588783	0.1627907007932663	0.10769230872392654	0.3095238208770752	0.03030303120613098	0.6875	1011	1086	1086	1111	1537
6.520303633776297	6.520303633776297	0	0	1	0	-0.00039251967182208215	0.07577958241545879	1035.3173899913038	1110.3173899913038	1110.3173899913038	1135.3173899913038	0.1860465109348297	0.10769230872392654	0.3095238208770752	0.03030303120613098	0.6875	1035	1110	1110	1135	1537
6.533732283588895	6.533732283588895	0	0	1	0	-0.000783963474507405	0.07577958241545879	1035.3173899913038	1110.3173899913038	1110.3173899913038	1135.3173899913038	0.1860465109348297	0.10769230872392654	0.3095238208770752	0.03030303120613098	0.6875	1035	1110	1110	1135	1537
6.549706609718886	6.549707004458586	0	0	1	0	-0.0011732584878017358	0.07980611120736358	1051.806025394154	1126.806025394154	1126.806025394154	1151.806025394154	0.1860465109348297	0.1230769231915474	0.3333333432674408	0.03030303120613098	0.6875	1051	1126	1126	1151	1537
6.566719101256654	6.566718706516955	0	0	1	0	-0.0015593376811331998	0.07577958241545879	1035.3173899913038	1110.3173899913038	1110.3173899913038	1135.3173899913038	0.1860465109348297	0.10769230872392654	0.3095238208770752	0.03030303120613098	0.6875	1035	1110	1110	1135	1537
6.586927010655998	6.586926615916299	0	0	1	0	-0.001941142838268911	0.071753053623554	1018.8287545884536	1093.8287545884536	1093.8287545884536	1118.8287545884536	0.1860465109348297	0.0923076942563057	0.2857142984867096	0.03030303120613098	0.6875	1018	1093	1093	1118	1537
6.600168553851377	6.6001681591116785	0	0	1	0	-0.002317627457812111	0.071753053623554	1018.8287545884536	1093.8287545884536	1093.8287545884536	1118.8287545884536	0.1860465109348297	0.0923076942563057	0.2857142984867096	0.03030303120613098	0.6875	1018	1093	1093	1118	1537
6.616650515233992	6.616650120494294	0	0	1	0	-0.002687759621589758	0.06209294747125793	979.2706198948013	1054.2706198948013	1054.2706198948013	1079.2706198948013	0.1627907007932663	0.07692307978868484	0.2857142984867096	0.03030303120613098	0.6875	979	1054	1054	1079	1537
6.634135904930892	6.634135510191193	0	0	1	0	-0.003050524823068508	0.06209294747125793	979.2706198948013	1054.2706198948013	1054.2706198948013	1079.2706198948013	0.1627907007932663	0.07692307978868484	0.2857142984867096	0.03030303120613098	0.625	979	1054	1054	1079	1525
6.653701967580028	6.653701967580028	0	0	1	0	-0.003404928748046606	0.05608229059726	954.6569799957797	1029.6569799957797	1029.6569799957797	1054.6569799957797	0.1627907007932663	0.0615384615957737	0.261904776096344	0.0	0.6875	954	1029	1029	1054	1537
6.666915878996493	6.666915484256794	0	0	1	0	-0.003750000000000004	0.052236136980354786	938.9069809345528	1013.9069809345528	1013.9069809345528	1038.9069809345528	0.1627907007932663	0.04615384712815285	0.261904776096344	0.0	0.625	938	1013	1013	1038	1525
6.684197977748523	6.6841975830088245	0	0	1	0	-0.004084792762612706	0.04642218444496393	915.0988453021273	990.0988453021273	990.0988453021273	1015.0988453021273	0.13953489065170288	0.04615384712815285	0.2380952388048172	0.0	0.6875	915	990	990	1015	1537
6.706976037326585	6.706975642586887	0	0	1	0	-0.004408389392193551	0.04257603036239743	899.3488443340175	974.3488443340175	974.3488443340175	999.3488443340175	0.13953489065170288	0.03076923079788685	0.2142857164144516	0.0	0.6875	899	974	974	999	1537
6.720201001454615	6.720201001454615	0	0	1	0	-0.004719902932873782	0.038729876512661576	883.5988443193492	958.5988443193492	958.5988443193492	983.5988443193492	0.13953489065170288	0.015384615398943424	0.2142857164144516	0.0	0.625	883	958	958	983	1525
6.7339880749137	6.7339880749137	0	0	1	0	-0.005018479547691437	0.03435892362750981	865.6997922546527	940.6997922546527	940.6997922546527	965.6997922546527	0.11627907305955887	0.015384615398943424	0.190476194024086	0.03030303120613098	0.625	865	940	940	965	1525
6.749747662647559	6.749747662647559	0	0	1	0	-0.005303300858899106	0.03417854845251023	864.9611559130294	939.9611559130294	939.9611559130294	964.9611559130294	0.11627907305955887	0.015384615398943424	0.1666666716337204	0.03030303120613098	0.625	864	939	939	964	1525
6.766660679781236	6.766660285041537	0	0	1	0	-0.005573586191080455	0.033998173277510646	864.2225195714061	939.2225195714061	939.2225195714061	964.2225195714061	0.11627907305955887	0.015384615398943424	0.1428571492433548	0.03030303120613098	0.625	864	939	939	964	1525
6.786844510058955	6.786844115319257	0	0	1	0	-0.00582859471092728	0.028003843648031268	839.675739738688	914.675739738688	914.675739738688	939.675739738688	0.09302325546741486	0.015384615398943424	0.1190476194024086	0.03030303120613098	0.6875	839	914	914	939	1537
6.800118027169933	6.800117632430235	0	0	1	0	-0.006067627457812103	0.028003843648031268	839.675739738688	914.675739738688	914.675739738688	939.675739738688	0.09302325546741486	0.015384615398943424	0.1190476194024086	0.03030303120613098	0.6875	839	914	914	939	1537
6.8167377527074215	6.816737357967723	0	0	1	0	-0.006290029259590677	0.028003843648031268	839.675739738688	914.675739738688	914.675739738688	939.675739738688	0.09302325546741486	0.015384615398943424	0.1190476194024086	0.03030303120613098	0.625	839	914	914	939	1525
6.83460959256942	6.834609987309118	0	0	1	0	-0.006495190528383286	0.028003843648031268	839.675739738688	914.675739738688	914.675739738688	939.675739738688	0.09302325546741486	0.015384615398943424	0.1190476194024086	0.03030303120613098	0.625	839	914	914	939	1525
6.8534686764180535	6.853468281678355	0	0	1	0	-0.006682548931412756	0.028003843648031268	839.675739738688	914.675739738688	914.675739738688	939.675739738688	0.09302325546741486	0.015384615398943424	0.1190476194024086	0.03030303120613098	0.625	839	914	914	939	1525
6.86679114125168	6.866790351772282	0	0	1	0	-0.006851590932319503	0.028003843648031268	839.675739738688	914.675739738688	914.675739738688	939.675739738688	0.09302325546741486	0.015384615398943424	0.1190476194024086	0.03030303120613098	0.6875	839	914	914	939	1537
6.884113503452985	6.884113503452985	0	0	1	0	-0.0070018531987290095	0.028184218879474643	840.4143763114487	915.4143763114487	915.4143763114487	940.4143763114487	0.09302325546741486	0.015384615398943424	0.1428571492433548	0.03030303120613098	0.6875	840	915	915	940	1537
6.906847746924484	6.906846957445087	0	0	1	0	-0.007132923872213648	0.028003843648031268	839.675739738688	914.675739738688	914.675739738688	939.675739738688	0.09302325546741486	0.015384615398943424	0.1190476194024086	0.03030303120613098	0.625	839	914	914	939	1525
6.920135869404318	6.920135474664619	0	0	1	0	-0.007244443697168009	0.028003843648031268	839.675739738688	914.675739738688	914.675739738688	939.675739738688	0.09302325546741486	0.015384615398943424	0.1190476194024086	0.03030303120613098	0.625	839	914	914	939	1525
6.9336880727426315	6.933687283263234	0	0	1	0	-0.007336107005503539	0.028003843648031268	839.675739738688	914.675739738688	914.675739738688	939.675739738688	0.09302325546741486	0.015384615398943424	0.1190476194024086	0.03030303120613098	0.625	839	914	914	939	1525
6.949647004024371	6.9496470040243725	0	0	1	0	-0.00740766255446353	0.028184218879474643	840.4143763114487	915.4143763114487	915.4143763114487	940.4143763114487	0.09302325546741486	0.015384615398943424	0.1428571492433548	0.03030303120613098	0.625	840	915	915	940	1525
6.966610942579189	6.9666101530997935	0	0	1	0	-0.007458914215262048	0.028905719579472966	843.3689216779418	918.3689216779418	918.3689216779418	943.3689216779418	0.09302325546741486	0.015384615398943424	0.1190476194024086	0.06060606241226196	0.6875	843	918	918	943	1537
6.986880431371542	6.986880036631845	0	0	1	0	-0.007489721510659303	0.028905719579472966	843.3689216779418	918.3689216779418	918.3689216779418	943.3689216779418	0.09302325546741486	0.015384615398943424	0.1190476194024086	0.06060606241226196	0.6875	843	918	918	943	1537
7.000066316269395	7.000065526789998	0	0	1	0	-0.0075	0.028003843648031268	839.675739738688	914.675739738688	914.675739738688	939.675739738688	0.09302325546741486	0.015384615398943424	0.1190476194024086	0.03030303120613098	0.625	839	914	914	939	1525
7.016644988878209	7.01664459413851	0	0	1	0	-0.007489721510659305	0.028003843648031268	839.675739738688	914.675739738688	914.675739738688	939.675739738688	0.09302325546741486	0.015384615398943424	0.1190476194024086	0.03030303120613098	0.625	839	914	914	939	1525
7.033775902325608	7.033775507585911	0	0	1	0	-0.007458914215262052	0.028003843648031268	839.675739738688	914.675739738688	914.675739738688	939.675739738688	0.09302325546741486	0.015384615398943424	0.1190476194024086	0.03030303120613098	0.625	839	914	914	939	1525
7.053891047895741	7.053891047895743	0	0	1	0	-0.0074076625544635365	0.028003843648031268	839.675739738688	914.675739738688	914.675739738688	939.675739738688	0.09302325546741486	0.015384615398943424	0.1190476194024086	0.03030303120613098	0.625	839	914	914	939	1525
7.066739035611443	7.066738640871744	0	0	1	0	-0.007336107005503547	0.028184218879474643	840.4143763114487	915.4143763114487	915.4143763114487	940.4143763114487	0.09302325546741486	0.015384615398943424	0.1428571492433548	0.03030303120613098	0.6875	840	915	915	940	1537
7.0836856056195145	7.083685210879816	0	0	1	0	-0.0072444436971680175	0.029266470042359716	844.8461948234631	919.8461948234631	919.8461948234631	944.8461948234631	0.09302325546741486	0.015384615398943424	0.1428571492433548	0.06060606241226196	0.6875	844	919	919	944	1537
7.099753090318417	7.099752695578719	0	0	1	0	-0.007132923872213658	0.028003843648031268	839.675739738688	914.675739738688	914.675739738688	939.675739738688	0.09302325546741486	0.015384615398943424	0.1190476194024086	0.03030303120613098	0.625	839	914	914	939	1525
7.119654286971814	7.119653892232115	0	0	1	0	-0.007001853198729022	0.028184218879474643	840.4143763114487	915.4143763114487	915.4143763114487	940.4143763114487	0.09302325546741486	0.015384615398943424	0.1428571492433548	0.03030303120613098	0.625	840	915	915	940	1525
7.133618598555648	7.133618598555648	0	0	1	0	-0.006851590932319517	0.028184218879474643	840.4143763114487	915.4143763114487	915.4143763114487	940.4143763114487	0.09302325546741486	0.015384615398943424	0.1428571492433548	0.03030303120613098	0.625	840	915	915	940	1525
7.149598451041422	7.149598056301723	0	0	1	0	-0.0066825489314127715	0.0320303727292105	856.164376326117	931.164376326117	931.164376326117	956.164376326117	0.09302325546741486	0.03076923079788685	0.1428571492433548	0.03030303120613098	0.625	856	931	931	956	1525
7.166754627829544	7.166754233089845	0	0	1	0	-0.006495190528383305	0.028184218879474643	840.4143763114487	915.4143763114487	915.4143763114487	940.4143763114487	0.09302325546741486	0.015384615398943424	0.1428571492433548	0.03030303120613098	0.625	840	915	915	940	1525
7.186320295738982	7.186319900999283	0	0	1	0	-0.006290029259590696	0.028184218879474643	840.4143763114487	915.4143763114487	915.4143763114487	940.4143763114487	0.09302325546741486	0.015384615398943424	0.1428571492433548	0.03030303120613098	0.6875	840	915	915	940	1537
7.199673155529416	7.199672366050018	0	0	1	0	-0.006067627457812124	0.028184218879474643	840.4143763114487	915.4143763114487	915.4143763114487	940.4143763114487	0.09302325546741486	0.015384615398943424	0.1428571492433548	0.03030303120613098	0.625	840	915	915	940	1525
7.216665910082245	7.216665120602848	0	0	1	0	-0.005828594710927302	0.0320303727292105	856.164376326117	931.164376326117	931.164376326117	956.164376326117	0.09302325546741486	0.03076923079788685	0.1428571492433548	0.03030303120613098	0.6875	856	931	931	956	1537
7.2347315671363415	7.2347315671363415	0	0	1	0	-0.005573586191080479	0.0320303727292105	856.164376326117	931.164376326117	931.164376326117	956.164376326117	0.09302325546741486	0.03076923079788685	0.1428571492433548	0.03030303120613098	0.6875	856	931	931	956	1537
7.253000120395608	7.25299972565591	0	0	1	0	-0.005303300858899131	0.03311262389209557	860.5961948381314	935.5961948381314	935.5961948381314	960.5961948381314	0.09302325546741486	0.03076923079788685	0.1428571492433548	0.06060606241226196	0.6875	860	935	935	960	1537
7.2666028504153655	7.266602455675667	0	0	1	0	-0.0050184795476914635	0.0320303727292105	856.164376326117	931.164376326117	931.164376326117	956.164376326117	0.09302325546741486	0.03076923079788685	0.1428571492433548	0.03030303120613098	0.6875	856	931	931	956	1537
7.283821790815592	7.283821790815592	0	0	1	0	-0.004719902932873809	0.0320303727292105	856.164376326117	931.164376326117	931.164376326117	956.164376326117	0.09302325546741486	0.03076923079788685	0.1428571492433548	0.03030303120613098	0.625	856	931	931	956	1525
7.299746774483237	7.299746774483237	0	0	1	0	-0.004408389392193576	0.03311262389209557	860.5961948381314	935.5961948381314	935.5961948381314	960.5961948381314	0.09302325546741486	0.03076923079788685	0.1428571492433548	0.06060606241226196	0.625	860	935	935	960	1525
7.319627444672298	7.3196266551929	0	0	1	0	-0.00408479276261273	0.029266470042359716	844.8461948234631	919.8461948234631	919.8461948234631	944.8461948234631	0.09302325546741486	0.015384615398943424	0.1428571492433548	0.06060606241226196	0.6875	844	919	919	944	1537
7.333661625182813	7.333661230443116	0	0	1	0	-0.003750000000000026	0.028184218879474643	840.4143763114487	915.4143763114487	915.4143763114487	940.4143763114487	0.09302325546741486	0.015384615398943424	0.1428571492433548	0.03030303120613098	0.6875	840	915	915	940	1537
7.349793847192316	7.349793452452618	0	0	1	0	-0.0034049287480466253	0.028184218879474643	840.4143763114487	915.4143763114487	915.4143763114487	940.4143763114487	0.09302325546741486	0.015384615398943424	0.1428571492433548	0.03030303120613098	0.6875	840	915	915	940	1537
7.366609363620395	7.366608968880696	0	0	1	0	-0.0030505248230685246	0.028184218879474643	840.4143763114487	915.4143763114487	915.4143763114487	940.4143763114487	0.09302325546741486	0.015384615398943424	0.1428571492433548	0.03030303120613098	0.6875	840	915	915	940	1537
7.386320690478682	7.386320295738983	0	0	1	0	-0.002687759621589774	0.028184218879474643	840.4143763114487	915.4143763114487	915.4143763114487	940.4143763114487	0.09302325546741486	0.015384615398943424	0.1428571492433548	0.03030303120613098	0.625	840	915	915	940	1525
7.399636839477129	7.399636049997731	0	0	1	0	-0.002317627457812126	0.028184218879474643	840.4143763114487	915.4143763114487	915.4143763114487	940.4143763114487	0.09302325546741486	0.015384615398943424	0.1428571492433548	0.03030303120613098	0.625	840	915	915	940	1525
7.416720778900373	7.416720384160675	0	0	1	0	-0.0019411428382689242	0.028184218879474643	840.4143763114487	915.4143763114487	915.4143763114487	940.4143763114487	0.09302325546741486	0.015384615398943424	0.1428571492433548	0.03030303120613098	0.6875	840	915	915	940	1537
7.433948798313672	7.433948798313672	0	0	1	0	-0.0015593376811332115	0.028184218879474643	840.4143763114487	915.4143763114487	915.4143763114487	940.4143763114487	0.09302325546741486	0.015384615398943424	0.1428571492433548	0.03030303120613098	0.6875	840	915	915	940	1537
7.452985120287055	7.4529843308076575	0	0	1	0	-0.001173258487801746	0.028184218879474643	840.4143763114487	915.4143763114487	915.4143763114487	940.4143763114487	0.09302325546741486	0.015384615398943424	0.1428571492433548	0.03030303120613098	0.6875	840	915	915	940	1537
7.466654561315904	7.466654166576205	0	0	1	0	-0.0007839634745074134	0.028184218879474643	840.4143763114487	915.4143763114487	915.4143763114487	940.4143763114487	0.09302325546741486	0.015384615398943424	0.1428571492433548	0.03030303120613098	0.6875	840	915	915	940	1537
7.483673368688853	7.4836729739491545	0	0	1	0	-0.00039251967182208893	0.028184218879474643	840.4143763114487	915.4143763114487	915.4143763114487	940.4143763114487	0.09302325546741486	0.015384615398943424	0.1428571492433548	0.03030303120613098	0.6875	840	915	915	940	1537
7.49961374720475	7.499613352465051	0	0	1	0	-8.039065796791711e-18	0.028184218879474643	840.4143763114487	915.4143763114487	915.4143763114487	940.4143763114487	0.09302325546741486	0.015384615398943424	0.1428571492433548	0.03030303120613098	0.6875	840	915	915	940	1537
7.5196554711909105	7.519655076451212	0	0	1	0	0.00039251967182207294	0.028184218879474643	840.4143763114487	915.4143763114487	915.4143763114487	940.4143763114487	0.09302325546741486	0.015384615398943424	0.1428571492433548	0.03030303120613098	0.6875	840	915	915	940	1537
7.533670309456188	7.533670309456188	0	0	1	0	0.0007839634745073974	0.0320303727292105	856.164376326117	931.164376326117	931.164376326117	956.164376326117	0.09302325546741486	0.03076923079788685	0.1428571492433548	0.03030303120613098	0.6875	856	931	931	956	1537
7.549597266822326	7.549596477342929	0	0	1	0	0.00117325848780173	0.029266470042359716	844.8461948234631	919.8461948234631	919.8461948234631	944.8461948234631	0.09302325546741486	0.015384615398943424	0.1428571492433548	0.06060606241226196	0.6875	844	919	919	944	1537
7.5666109425791905	7.566610547839492	0	0	1	0	0.0015593376811331957	0.029266470042359716	844.8461948234631	919.8461948234631	919.8461948234631	944.8461948234631	0.09302325546741486	0.015384615398943424	0.1428571492433548	0.06060606241226196	0.6875	844	919	919	944	1537
7.586306085109827	7.58630529563043	0	0	1	0	0.0019411428382689084	0.029266470042359716	844.8461948234631	919.8461948234631	919.8461948234631	944.8461948234631	0.09302325546741486	0.015384615398943424	0.1428571492433548	0.06060606241226196	0.6875	844	919	919	944	1537
7.599601312904239	7.5996009181645405	0	0	1	0	0.0023176274578121103	0.029266470042359716	844.8461948234631	919.8461948234631	919.8461948234631	944.8461948234631	0.09302325546741486	0.015384615398943424	0.1428571492433548	0.06060606241226196	0.6875	844	919	919	944	1537
7.616775647718503	7.616775252978805	0	0	1	0	0.002687759621589759	0.029266470042359716	844.8461948234631	919.8461948234631	919.8461948234631	944.8461948234631	0.09302325546741486	0.015384615398943424	0.1428571492433548	0.06060606241226196	0.6875	844	919	919	944	1537
7.633790902434162	7.633790507694464	0	0	1	0	0.0030505248230685103	0.023452517506968862	821.0380591910375	896.0380591910375	896.0380591910375	921.0380591910375	0.06976744532585144	0.015384615398943424	0.1428571492433548	0.06060606241226196	0.6875	821	896	896	921	1537
7.652987488725248	7.6529870939855495	0	0	1	0	0.0034049287480466114	0.029266470042359716	844.8461948234631	919.8461948234631	919.8461948234631	944.8461948234631	0.09302325546741486	0.015384615398943424	0.1428571492433548	0.06060606241226196	0.6875	844	919	919	944	1537
7.66664271912494	7.666641929645545	0	0	1	0	0.0037500000000000124	0.029266470042359716	844.8461948234631	919.8461948234631	919.8461948234631	944.8461948234631	0.09302325546741486	0.015384615398943424	0.1428571492433548	0.06060606241226196	0.6875	844	919	919	944	1537
7.6838754754146255	7.6838754754146255	0	0	1	0	0.004084792762612716	0.029627220392358877	846.3234675067096	921.3234675067096	921.3234675067096	946.3234675067096	0.09302325546741486	0.015384615398943424	0.1666666716337204	0.06060606241226196	0.6875	846	921	921	946	1537
7.699837169874256	7.699836775134557	0	0	1	0	0.004408389392193564	0.03347337424209473	862.0734675213779	937.0734675213779	937.0734675213779	962.0734675213779	0.09302325546741486	0.03076923079788685	0.1666666716337204	0.06060606241226196	0.6875	862	937	937	962	1537
7.719750998198014	7.719750603458316	0	0	1	0	0.004719902932873797	0.033834124592093895	863.5507402046245	938.5507402046245	938.5507402046245	963.5507402046245	0.09302325546741486	0.03076923079788685	0.190476194024086	0.06060606241226196	0.6875	863	938	938	963	1537
7.733671493675283	7.733671098935584	0	0	1	0	0.005018479547691453	0.033834124592093895	863.5507402046245	938.5507402046245	938.5507402046245	963.5507402046245	0.09302325546741486	0.03076923079788685	0.190476194024086	0.06060606241226196	0.6875	863	938	938	963	1537
7.749602793178109	7.749602398438411	0	0	1	0	0.005303300858899124	0.04804556113284775	921.7465728390115	996.7465728390115	996.7465728390115	1021.7465728390115	0.13953489065170288	0.04615384712815285	0.2142857164144516	0.03030303120613098	0.6875	921	996	996	1021	1537
7.766777127992373	7.766776733252675	0	0	1	0	0.0055735861910804745	0.053875841787635936	945.6215721203691	1020.6215721203691	1020.6215721203691	1045.6215721203691	0.13953489065170288	0.0615384615957737	0.2380952388048172	0.06060606241226196	0.6875	945	1020	1020	1045	1537
7.786262663742962	7.786262269003263	0	0	1	0	0.0058285947109273	0.06978525470506836	1010.770618017255	1085.770618017255	1085.770618017255	1110.770618017255	0.1627907007932663	0.10769230872392654	0.2857142984867096	0.03030303120613098	0.6875	1010	1085	1085	1110	1537
7.7997134189786905	7.799713024238992	0	0	1	0	0.006067627457812124	0.06978525470506836	1010.770618017255	1085.770618017255	1085.770618017255	1110.770618017255	0.1627907007932663	0.10769230872392654	0.2857142984867096	0.03030303120613098	0.6875	1010	1085	1085	1110	1537
7.816751568596878	7.816751173857179	0	0	1	0	0.006290029259590699	0.07980611120736358	1051.806025394154	1126.806025394154	1126.806025394154	1151.806025394154	0.1860465109348297	0.1230769231915474	0.3333333432674408	0.03030303120613098	0.6875	1051	1126	1126	1151	1537
7.833812218377897	7.833812218377897	0	0	1	0	0.006495190528383307	0.09235222224807327	1103.18235010586	1178.18235010586	1178.18235010586	1203.18235010586	0.20930232107639313	0.13846154510974884	0.3571428656578064	0.06060606241226196	0.6875	1103	1178	1178	1203	1537
7.8530514365564486	7.85305104181675	0	0	1	0	0.006682548931412777	0.1116724382779557	1182.2986347482286	1257.2986347482286	1257.2986347482286	1282.2986347482286	0.25581395626068115	0.16923077404499054	0.3571428656578064	0.06060606241226196	0.6875	1182	1257	1257	1282	1537
7.866619824222413	7.866619034743016	0	0	1	0	0.006851590932319523	0.11587934224486007	1199.525906492702	1274.525906492702	1274.525906492702	1299.525906492702	0.25581395626068115	0.1846153885126114	0.380952388048172	0.06060606241226196	0.6875	1199	1274	1274	1299	1537
7.883674158168251	7.883673763428552	0	0	1	0	0.007001853198729028	0.12896658067321365	1253.1181478568099	1328.1181478568099	1328.1181478568099	1353.1181478568099	0.27906978130340576	0.20000000298023224	0.4047619104385376	0.09090909361839294	0.6875	1253	1328	1328	1353	1537
7.8996295367927	7.899629142053001	0	0	1	0	0.007132923872213665	0.13281273429011886	1268.8681469180367	1343.8681469180367	1343.8681469180367	1368.8681469180367	0.27906978130340576	0.2153846174478531	0.4047619104385376	0.09090909361839294	0.6875	1268	1343	1343	1368	1537
7.919884814955898	7.919884420216199	0	0	1	0	0.0072444436971680235	0.14247283671712463	1308.4262663566253	1383.4262663566253	1383.4262663566253	1408.4262663566253	0.3255814015865326	0.23076923191547394	0.4285714328289032	0.12121212482452393	0.6875	1308	1383	1383	1408	1537
7.933604387926492	7.933603993186793	0	0	1	0	0.007336107005503552	0.15207467187857215	1347.745781342753	1422.745781342753	1422.745781342753	1447.745781342753	0.3255814015865326	0.23076923191547394	0.4285714328289032	0.12121212482452393	0.6875	1347	1422	1422	1447	1537
7.949585424631362	7.949585029891663	0	0	1	0	0.007407662554463541	0.1566423261954757	1366.450325770473	1441.450325770473	1441.450325770473	1466.450325770473	0.3255814015865326	0.2461538463830948	0.4523809552192688	0.12121212482452393	0.6875	1366	1441	1441	1466	1537
7.96674633829587	7.966745943556171	0	0	1	0	0.007458914215262055	0.19666748121380806	1530.353335570544	1605.353335570544	1605.353335570544	1630.353335570544	0.41860464215278625	0.29230770468711853	0.5	0.1515151560306549	0.6875	1530	1605	1605	1630	1537
7.986327401053561	7.9863270063138625	0	0	1	0	0.007489721510659307	0.21107562171217342	1589.3546709113502	1664.3546709113502	1664.3546709113502	1689.3546709113502	0.44186046719551086	0.32307693362236023	0.523809552192688	0.1515151560306549	0.6875	1589	1664	1664	1689	1537
7.999664076516343	7.999663681776644	0	0	1	0	0.0075	0.22578623558664734	1649.594634727321	1724.594634727321	1724.594634727321	1749.594634727321	0.4651162922382355	0.3384615480899811	0.5476190447807312	0.1818181872367859	0.6875	1649	1724	1724	1749	1537
8.016753147555674	8.016753147555674	0	0	1	0	0.007489721510659301	0.2354463380136531	1689.1527541659095	1764.1527541659095	1764.1527541659095	1789.1527541659095	0.4883720874786377	0.35384616255760193	0.5476190447807312	0.1818181872367859	0.75	1689	1764	1764	1789	1550
8.03385287656687	8.033852481827171	0	0	1	0	0.007458914215262044	0.24854990230365237	1742.8118499334564	1817.8118499334564	1817.8118499334564	1842.8118499334564	0.4883720874786377	0.38461539149284363	0.5714285969734192	0.21212121844291687	0.6875	1742	1817	1817	1842	1537
8.053039594365485	8.053039199625788	0	0	1	0	0.007407662554463523	0.26913274670339593	1827.0985977504063	1902.0985977504063	1902.0985977504063	1927.0985977504063	0.5348837375640869	0.4153846204280853	0.5952380895614624	0.21212121844291687	0.75	1827	1902	1902	1927	1550
8.066637982248556	8.066637192769159	0	0	1	0	0.007336107005503528	0.30021929062505137	1954.3979951095853	2029.3979951095853	2029.3979951095853	2054.3979951095853	0.604651153087616	0.446153849363327	0.6190476417541504	0.24242424964904785	0.75	1954	2029	2029	2054	1550
8.083663894936082	8.083663500196383	0	0	1	0	0.007244443697167994	0.3326011282992569	2087.001620385457	2162.001620385457	2162.001620385457	2187.001620385457	0.6279069781303406	0.5076923370361328	0.6428571343421936	0.3030303120613098	0.75	2087	2162	2162	2187	1550
8.09958808912433	8.099587299644933	0	0	1	0	0.00713292387221363	0.34791114580149607	2149.6961420571265	2224.6961420571265	2224.6961420571265	2249.6961420571265	0.6511628031730652	0.5384615659713745	0.6666666865348816	0.3030303120613098	0.75	2149	2224	2224	2249	1550
8.11970718209145	8.11970678735175	0	0	1	0	0.007001853198728986	0.3568078047699399	2186.1279605329037	2261.1279605329037	2261.1279605329037	2286.1279605329037	0.6511628031730652	0.5538461804389954	0.6666666865348816	0.3333333432674408	0.75	2186	2261	2261	2286	1550
8.133658072525526	8.133658072525526	0	0	1	0	0.006851590932319475	0.37368291938975773	2255.231554901058	2330.231554901058	2330.231554901058	2355.231554901058	0.6744186282157898	0.5692307949066162	0.6904761791229248	0.3636363744735718	0.75	2255	2330	2330	2355	1550
8.14972832040232	8.14972792566262	0	0	1	0	0.006682548931412723	0.38660610692433117	2308.152007855136	2383.152007855136	2383.152007855136	2408.152007855136	0.6744186282157898	0.6000000238418579	0.6904761791229248	0.39393940567970276	0.75	2308	2383	2383	2408	1550
8.166686337861655	8.166685943121957	0	0	1	0	0.006495190528383249	0.40442503837150934	2381.120532131331	2456.120532131331	2456.120532131331	2481.120532131331	0.7209302186965942	0.6153846383094788	0.7142857313156128	0.39393940567970276	0.75	2381	2456	2456	2481	1550
8.186306085109827	8.186305690370128	0	0	1	0	0.006290029259590635	0.4294916348636666	2483.768244766715	2558.768244766715	2558.768244766715	2583.768244766715	0.7209302186965942	0.6615384817123413	0.738095223903656	0.4545454680919647	0.75	2483	2558	2558	2583	1550
8.199673155529416	8.199672366050018	0	0	1	0	0.0060676274578120555	0.4294916348636666	2483.768244766715	2558.768244766715	2558.768244766715	2583.768244766715	0.7209302186965942	0.6615384817123413	0.738095223903656	0.4545454680919647	0.75	2483	2558	2558	2583	1550
8.216650120494293	8.216649725754595	0	0	1	0	0.005828594710927226	0.45147553542131647	2573.792317550291	2648.792317550291	2648.792317550291	2673.792317550291	0.7441860437393188	0.692307710647583	0.761904776096344	0.4848484992980957	0.75	2573	2648	2648	2673	1550
8.23366971734664	8.233669322606941	0	0	1	0	0.0055735861910803965	0.4553216890382217	2589.542316611518	2664.542316611518	2664.542316611518	2689.542316611518	0.7441860437393188	0.7076923251152039	0.761904776096344	0.4848484992980957	0.75	2589	2664	2664	2689	1550
8.253008015189584	8.253007620449885	0	0	1	0	0.005303300858899042	0.4776663268670376	2681.0436085205192	2756.0436085205192	2756.0436085205192	2781.0436085205192	0.7674418687820435	0.7384615540504456	0.7857142686843872	0.5151515007019043	0.75	2681	2756	2756	2781	1550
8.26660127145657	8.266600876716872	0	0	1	0	0.005018479547691366	0.5061856757897836	2797.8303423591638	2872.8303423591638	2872.8303423591638	2897.8303423591638	0.8139534592628479	0.7692307829856873	0.8095238208770752	0.5454545617103577	0.75	2797	2872	2872	2897	1550
8.283703763645658	8.28370336890596	0	0	1	0	0.004719902932873706	0.5200107333937076	2854.443953247233	2929.443953247233	2929.443953247233	2954.443953247233	0.8139534592628479	0.800000011920929	0.8095238208770752	0.5757575631141663	0.75	2854	2929	2929	2954	1550
8.299805195958655	8.299804801218956	0	0	1	0	0.004408389392193469	0.5335971484280595	2910.0803228129034	2985.0803228129034	2985.0803228129034	3010.0803228129034	0.8139534592628479	0.8153846263885498	0.8333333134651184	0.6060606241226196	0.75	2910	2985	2985	3010	1550
8.31970086625627	8.31970047151657	0	0	1	0	0.004084792762612619	0.5534165370644946	2991.240719279105	3066.240719279105	3066.240719279105	3091.240719279105	0.8372092843055725	0.8461538553237915	0.8333333134651184	0.6363636255264282	0.75	2991	3066	3066	3091	1550
8.333705441289379	8.33370504654968	0	0	1	0	0.0037499999999999114	0.5772041969356083	3088.651186451316	3163.651186451316	3163.651186451316	3188.651186451316	0.8604651093482971	0.8769230842590332	0.8571428656578064	0.6666666865348816	0.75	3088	3163	3163	3188	1550
8.34964739876407	8.349647004024371	0	0	1	0	0.0034049287480465078	0.6080264727145561	3214.868405766107	3289.868405766107	3289.868405766107	3314.868405766107	0.8837209343910217	0.9076923131942749	0.8809523582458496	0.7272727489471436	0.75	3214	3289	3289	3314	1550
8.366737654022497	8.366737259282798	0	0	1	0	0.003050524823068404	0.63656214980508	3331.7220034518023	3406.7220034518023	3406.7220034518023	3431.7220034518023	0.9069767594337463	0.9538461565971375	0.9047619104385376	0.7575757503509521	0.75	3331	3406	3406	3431	1550
8.386355032832475	8.386354638092776	0	0	1	0	0.0026877596215896505	0.6831772815742534	3522.6109680465675	3597.6109680465675	3597.6109680465675	3622.6109680465675	0.9534883499145508	1.0	0.9523809552192688	0.8181818127632141	0.75	3522	3597	3597	3622	1550
8.399728419087243	8.399727629607847	0	0	1	0	0.002317627457812	0.690392296121578	3552.156452617862	3627.156452617862	3627.156452617862	3652.156452617862	0.9534883499145508	1.0	0.9523809552192688	0.8484848737716675	0.75	3552	3627	3627	3652	1550
8.416646962576703	8.416646173097305	0	0	1	0	0.0019411428382687965	0.7086521260881149	3626.9304563308306	3701.9304563308306	3701.9304563308306	3726.9304563308306	0.9767441749572754	1.0	0.976190447807312	0.8787878751754761	0.8125	3626	3701	3701	3726	1562
8.43368905959188	8.43368905959188	0	0	1	0	0.001559337681133082	0.7348484843969345	3734.204543605447	3809.204543605447	3809.204543605447	3834.204543605447	1.0	1.0	1.0	0.939393937587738	0.8125	3734	3809	3809	3834	1562
8.452934593605612	8.452933804126214	0	0	1	0	0.0011732584878016152	0.7424242496490479	3765.227302312851	3840.227302312851	3840.227302312851	3865.227302312851	1.0	1.0	1.0	0.9696969985961914	0.8125	3765	3840	3840	3865	1562
8.466578376554041	8.466577981814343	0	0	1	0	0.0007839634745072818	0.75	3796.25	3871.25	3871.25	3896.25	1.0	1.0	1.0	1.0	0.8125	3796	3871	3871	3896	1562
8.483695868851683	8.483695868851683	0	0	1	0	0.0003925196718219568	0.75	3796.25	3871.25	3871.25	3896.25	1.0	1.0	1.0	1.0	0.8125	3796	3871	3871	3896	1562
8.49966822128318	8.499667826543481	0	0	1	0	-1.2426921205886656e-16	0.75	3796.25	3871.25	3871.25	3896.25	1.0	1.0	1.0	1.0	0.8125	3796	3871	3871	3896	1562
8.519615207741635	8.519614813001937	0	0	1	0	-0.00039251967182220505	0.75	3796.25	3871.25	3871.25	3896.25	1.0	1.0	1.0	1.0	0.8125	3796	3871	3871	3896	1562
8.533713336083354	8.533713336083354	0	0	1	0	-0.000783963474507529	0.75	3796.25	3871.25	3871.25	3896.25	1.0	1.0	1.0	1.0	0.8125	3796	3871	3871	3896	1562
8.549799768287796	8.549799768287798	0	0	1	0	-0.0011732584878018542	0.75	3796.25	3871.25	3871.25	3896.25	1.0	1.0	1.0	1.0	0.8125	3796	3871	3871	3896	1562
8.567202262647953	8.567201867908254	0	0	1	0	-0.0015593376811333186	0.75	3796.25	3871.25	3871.25	3896.25	1.0	1.0	1.0	1.0	0.8125	3796	3871	3871	3896	1562
8.586311611465609	8.58631121672591	0	0	1	0	-0.00194114283826903	0.75	3796.25	3871.25	3871.25	3896.25	1.0	1.0	1.0	1.0	0.8125	3796	3871	3871	3896	1562
8.599615523533394	8.599615128793696	0	0	1	0	-0.00231762745781223	0.75	3796.25	3871.25	3871.25	3896.25	1.0	1.0	1.0	1.0	0.8125	3796	3871	3871	3896	1562
8.617097755312702	8.617097360573005	0	0	1	0	-0.002687759621589876	0.75	3796.25	3871.25	3871.25	3896.25	1.0	1.0	1.0	1.0	0.8125	3796	3871	3871	3896	1562
8.639675681863487	8.63967489238409	0	0	1	0	-0.003050524823068625	0.75	3796.25	3871.25	3871.25	3896.25	1.0	1.0	1.0	1.0	0.8125	3796	3871	3871	3896	1562
8.65305104181675	8.653050647077052	0	0	1	0	-0.0034049287480467233	0.75	3796.25	3871.25	3871.25	3896.25	1.0	1.0	1.0	1.0	0.8125	3796	3871	3871	3896	1562
8.666582718690728	8.66658232395103	0	0	1	0	-0.0037500000000001204	0.75	3796.25	3871.25	3871.25	3896.25	1.0	1.0	1.0	1.0	0.8125	3796	3871	3871	3896	1562
8.683634684198372	8.683634289458674	0	0	1	0	-0.004084792762612822	0.75	3796.25	3871.25	3871.25	3896.25	1.0	1.0	1.0	1.0	0.8125	3796	3871	3871	3896	1562
8.706394191010594	8.706393401531196	0	0	1	0	-0.004408389392193665	0.75	3796.25	3871.25	3871.25	3896.25	1.0	1.0	1.0	1.0	0.8125	3796	3871	3871	3896	1562
8.71963297102808	8.719632576288381	0	0	1	0	-0.004719902932873894	0.75	3796.25	3871.25	3871.25	3896.25	1.0	1.0	1.0	1.0	0.8125	3796	3871	3871	3896	1562
8.733663993621006	8.733663598881309	0	0	1	0	-0.005018479547691547	0.75	3796.25	3871.25	3871.25	3896.25	1.0	1.0	1.0	1.0	0.8125	3796	3871	3871	3896	1562
8.749713715033463	8.749713320293766	0	0	1	0	-0.005303300858899213	0.7424242496490479	3765.227302312851	3840.227302312851	3840.227302312851	3865.227302312851	1.0	1.0	1.0	0.9696969985961914	0.75	3765	3840	3840	3865	1550
8.766634232221417	8.766633837481718	0	0	1	0	-0.005573586191080559	0.7121212184429169	3641.1363895237446	3716.1363895237446	3716.1363895237446	3741.1363895237446	1.0	1.0	1.0	0.8484848737716675	0.75	3641	3716	3716	3741	1550
8.786543718408488	8.78654332366879	0	0	1	0	-0.005828594710927379	0.6090285711603247	3218.97199890153	3293.97199890153	3293.97199890153	3318.97199890153	0.9069767594337463	0.9230769276618958	0.9523809552192688	0.6363636255264282	0.75	3218	3293	3293	3318	1550
8.799953025975846	8.799952631236147	0	0	1	0	-0.006067627457812198	0.6090285711603247	3218.97199890153	3293.97199890153	3293.97199890153	3318.97199890153	0.8604651093482971	0.8461538553237915	0.9047619104385376	0.5757575631141663	0.75	3218	3293	3293	3318	1550
8.817329862255582	8.817329862255583	0	0	1	0	-0.006290029259590766	0.5142060802956507	2830.67389881069	2905.67389881069	2905.67389881069	2930.67389881069	0.8604651093482971	0.7692307829856873	0.8809523582458496	0.4848484992980957	0.75	2830	2905	2905	2930	1550
8.833705638659227	8.833705638659227	0	0	1	0	-0.0064951905283833706	0.4649491313882548	2628.966693034903	2703.966693034903	2703.966693034903	2728.966693034903	0.8139534592628479	0.692307710647583	0.8333333134651184	0.42424243688583374	0.75	2628	2703	2703	2728	1550
8.85297998867097	8.852979593931272	0	0	1	0	-0.006682548931412833	0.4289598134689001	2481.5904361551457	2556.5904361551457	2556.5904361551457	2581.5904361551457	0.7906976938247681	0.6307692527770996	0.8095238208770752	0.3636363744735718	0.75	2481	2556	2556	2581	1550
8.866629692714882	8.866629297975184	0	0	1	0	-0.006851590932319573	0.3956924298452953	2345.360500216484	2420.360500216484	2420.360500216484	2445.360500216484	0.7441860437393188	0.5846154093742371	0.761904776096344	0.3333333432674408	0.75	2345	2420	2420	2445	1550
8.883688763537105	8.883688368797406	0	0	1	0	-0.007001853198729073	0.3821861663508037	2290.052351206541	2365.052351206541	2365.052351206541	2390.052351206541	0.7209302186965942	0.5538461804389954	0.761904776096344	0.3333333432674408	0.75	2290	2365	2365	2390	1550
8.899632299970593	8.899632299970593	0	0	1	0	-0.007132923872213704	0.36495029641393284	2219.471463815055	2294.471463815055	2294.471463815055	2319.471463815055	0.6976743936538696	0.5384615659713745	0.738095223903656	0.3030303120613098	0.75	2219	2294	2294	2319	1550
8.919643628999946	8.91964323426025	0	0	1	0	-0.0072444436971680565	0.3572579891801224	2187.971465692601	2262.971465692601	2262.971465692601	2287.971465692601	0.6976743936538696	0.5076923370361328	0.738095223903656	0.3030303120613098	0.6875	2187	2262	2262	2287	1537
8.933745309998955	8.933744915259256	0	0	1	0	-0.007336107005503578	0.35166635852936023	2165.07373817773	2240.07373817773	2240.07373817773	2265.07373817773	0.6976743936538696	0.5076923370361328	0.738095223903656	0.27272728085517883	0.75	2165	2240	2240	2265	1550
8.95021069231422	8.95021069231422	0	0	1	0	-0.007407662554463561	0.34200625610235447	2125.5156187391412	2200.5156187391412	2200.5156187391412	2225.5156187391412	0.6744186282157898	0.4923076927661896	0.738095223903656	0.27272728085517883	0.75	2125	2200	2200	2225	1550
8.96704239306995	8.967042393069951	0	0	1	0	-0.007458914215262068	0.3325684718346871	2086.8678921630435	2161.8678921630435	2161.8678921630435	2186.8678921630435	0.6744186282157898	0.4769230782985687	0.738095223903656	0.24242424964904785	0.75	2086	2161	2161	2186	1550
8.986412664828496	8.986412270088797	0	0	1	0	-0.007489721510659314	0.3272793186239866	2065.208809765225	2140.208809765225	2140.208809765225	2165.208809765225	0.6744186282157898	0.4615384638309479	0.7142857313156128	0.24242424964904785	0.75	2065	2140	2140	2165	1550
9.000001578958795	9.000001184219096	0	0	1	0	-0.0075	0.31036224927952105	1995.9334107996388	2070.9334107996388	2070.9334107996388	2095.9334107996388	0.6279069781303406	0.446153849363327	0.6904761791229248	0.24242424964904785	0.75	1995	2070	2070	2095	1550
9.016682883889292	9.016682489149593	0	0	1	0	-0.007489721510659294	0.2961764371003768	1937.8425099260428	2012.8425099260428	2012.8425099260428	2037.8425099260428	0.6279069781303406	0.4153846204280853	0.6666666865348816	0.21212121844291687	0.75	1937	2012	2012	2037	1550
9.033781033941693	9.033780639201995	0	0	1	0	-0.00745891421526203	0.2865163272227904	1898.2843599773266	1973.2843599773266	1973.2843599773266	1998.2843599773266	0.604651153087616	0.4000000059604645	0.6666666865348816	0.21212121844291687	0.75	1898	1973	1973	1998	1550
9.053011962586572	9.053011567846873	0	0	1	0	-0.007407662554463503	0.2814658218712518	1877.602540562776	1952.602540562776	1952.602540562776	1977.602540562776	0.604651153087616	0.4000000059604645	0.6666666865348816	0.1818181872367859	0.75	1877	1952	1952	1977	1550
9.066625745317895	9.066624955838497	0	0	1	0	-0.007336107005503502	0.2861975257272844	1896.9788678532298	1971.9788678532298	1971.9788678532298	1996.9788678532298	0.6279069781303406	0.4000000059604645	0.6428571343421936	0.1818181872367859	0.75	1896	1971	1971	1996	1550
9.083730211205475	9.083730211205475	0	0	1	0	-0.007244443697167961	0.28038356946660326	1873.1707169657404	1948.1707169657404	1948.1707169657404	1973.1707169657404	0.604651153087616	0.4000000059604645	0.6428571343421936	0.1818181872367859	0.75	1873	1948	1948	1973	1550
9.099597168137402	9.099596773397703	0	0	1	0	-0.007132923872213591	0.27653741584969804	1857.4207179045136	1932.4207179045136	1932.4207179045136	1957.4207179045136	0.604651153087616	0.38461539149284363	0.6428571343421936	0.1818181872367859	0.75	1857	1932	1932	1957	1550
9.11968783984621	9.119687050366812	0	0	1	0	-0.007001853198728941	0.2611053012752258	1794.2262087220497	1869.2262087220497	1869.2262087220497	1894.2262087220497	0.5813953280448914	0.3692307770252228	0.6190476417541504	0.1515151560306549	0.75	1794	1869	1869	1894	1550
9.133671888414982	9.133671493675283	0	0	1	0	-0.006851590932319425	0.2563572706544468	1774.7830233299596	1849.7830233299596	1849.7830233299596	1874.7830233299596	0.5813953280448914	0.35384616255760193	0.5952380895614624	0.1515151560306549	0.75	1774	1849	1849	1874	1550
9.149617398546964	9.149616609067566	0	0	1	0	-0.006682548931412667	0.2525111170375416	1759.0330242687328	1834.0330242687328	1834.0330242687328	1859.0330242687328	0.5813953280448914	0.3384615480899811	0.5952380895614624	0.1515151560306549	0.75	1759	1834	1834	1859	1550
9.166605416223407	9.166605021483708	0	0	1	0	-0.006495190528383187	0.24669717567802163	1735.2249344014986	1810.2249344014986	1810.2249344014986	1835.2249344014986	0.5581395626068115	0.3384615480899811	0.5952380895614624	0.1515151560306549	0.75	1735	1810	1810	1835	1550
9.18628871656308	9.186288321823382	0	0	1	0	-0.006290029259590567	0.23228903743740803	1676.2236083061857	1751.2236083061857	1751.2236083061857	1776.2236083061857	0.5348837375640869	0.3076923191547394	0.5714285969734192	0.1515151560306549	0.75	1676	1751	1751	1776	1550
9.199634865778634	9.199634471038936	0	0	1	0	-0.006067627457811982	0.23228903743740803	1676.2236083061857	1751.2236083061857	1751.2236083061857	1776.2236083061857	0.5348837375640869	0.3076923191547394	0.5714285969734192	0.1515151560306549	0.75	1676	1751	1751	1776	1550
9.216627225591765	9.216626830852066	0	0	1	0	-0.005828594710927147	0.21373226768827713	1600.2336361834948	1675.2336361834948	1675.2336361834948	1700.2336361834948	0.5116279125213623	0.2769230902194977	0.5476190447807312	0.12121212482452393	0.75	1600	1675	1675	1700	1550
9.233828797445245	9.233828402705546	0	0	1	0	-0.005573586191080312	0.2091646142744743	1581.5290954539723	1656.5290954539723	1656.5290954539723	1681.5290954539723	0.5116279125213623	0.26153847575187683	0.523809552192688	0.12121212482452393	0.75	1581	1656	1656	1681	1550
9.25298314658856	9.252982751848862	0	0	1	0	-0.005303300858898952	0.1949368454515934	1523.266382124275	1598.266382124275	1598.266382124275	1623.266382124275	0.4883720874786377	0.23076923191547394	0.5	0.12121212482452393	0.75	1523	1598	1598	1623	1550
9.266586666087715	9.266586271348016	0	0	1	0	-0.005018479547691274	0.18730281293392181	1492.0050189644098	1567.0050189644098	1567.0050189644098	1592.0050189644098	0.4883720874786377	0.2153846174478531	0.5	0.09090909361839294	0.75	1492	1567	1567	1592	1550
9.283699421508972	9.283699421508972	0	0	1	0	-0.004719902932873609	0.1771015849819173	1450.2309905009515	1525.2309905009515	1525.2309905009515	1550.2309905009515	0.4651162922382355	0.20000000298023224	0.4761904776096344	0.09090909361839294	0.75	1450	1525	1525	1550	1550
9.299755853496308	9.29975585349631	0	0	1	0	-0.004408389392193368	0.1771015849819173	1450.2309905009515	1525.2309905009515	1525.2309905009515	1550.2309905009515	0.4651162922382355	0.20000000298023224	0.4761904776096344	0.09090909361839294	0.75	1450	1525	1525	1550	1550
9.319725734857291	9.319725340117593	0	0	1	0	-0.004084792762612514	0.1732554313650121	1434.4809914397247	1509.4809914397247	1509.4809914397247	1534.4809914397247	0.4651162922382355	0.1846153885126114	0.4761904776096344	0.09090909361839294	0.75	1434	1509	1509	1534	1550
9.33365965148432	9.333659256744621	0	0	1	0	-0.0037499999999998025	0.15285296055984188	1350.9328734925525	1425.9328734925525	1425.9328734925525	1450.9328734925525	0.41860464215278625	0.1538461595773697	0.4285714328289032	0.09090909361839294	0.75	1350	1425	1425	1450	1550
9.349736609935993	9.349736215196295	0	0	1	0	-0.003404928748046396	0.13958535440706932	1296.602026296949	1371.602026296949	1371.602026296949	1396.602026296949	0.39534884691238403	0.13846154510974884	0.4047619104385376	0.06060606241226196	0.75	1296	1371	1371	1396	1550
9.366605416223408	9.366605021483709	0	0	1	0	-0.003050524823068289	0.12956449231683864	1255.5665960374542	1330.5665960374542	1330.5665960374542	1355.5665960374542	0.3720930218696594	0.1230769231915474	0.380952388048172	0.06060606241226196	0.75	1255	1330	1330	1355	1550
9.386284769166092	9.386284374426394	0	0	1	0	-0.002687759621589533	0.11990438243925228	1216.008446088738	1291.008446088738	1291.008446088738	1316.008446088738	0.3488371968269348	0.10769230872392654	0.380952388048172	0.06060606241226196	0.75	1216	1291	1291	1316	1550
9.399589470713275	9.399589075973577	0	0	1	0	-0.0023176274578118805	0.11954363208925312	1214.5311734054915	1289.5311734054915	1289.5311734054915	1314.5311734054915	0.3488371968269348	0.10769230872392654	0.3571428656578064	0.06060606241226196	0.75	1214	1289	1289	1314	1550
9.41672512103706	9.416724726297362	0	0	1	0	-0.0019411428382686748	0.10952277931224819	1173.4957812836562	1248.4957812836562	1248.4957812836562	1273.4957812836562	0.3255814015865326	0.0923076942563057	0.3333333432674408	0.06060606241226196	0.75	1173	1248	1248	1273	1550
9.433801165666331	9.433800770926632	0	0	1	0	-0.0015593376811329591	0.0936879702745621	1108.652238274332	1183.652238274332	1183.652238274332	1208.652238274332	0.27906978130340576	0.07692307978868484	0.3095238208770752	0.06060606241226196	0.75	1108	1183	1183	1208	1550
9.452924330373444	9.45292551459254	0	0	1	0	-0.0011732584878014912	0.089120315026336	1089.947690032846	1164.947690032846	1164.947690032846	1189.947690032846	0.27906978130340576	0.0615384615957737	0.261904776096344	0.06060606241226196	0.75	1089	1164	1164	1189	1550
9.466587455567112	9.466587060827413	0	0	1	0	-0.0007839634745071568	0.07909945457297529	1048.9122664763338	1123.9122664763338	1123.9122664763338	1148.9122664763338	0.25581395626068115	0.04615384712815285	0.2380952388048172	0.06060606241226196	0.75	1048	1123	1123	1148	1550
9.48368126348283	9.48368086874313	0	0	1	0	-0.0003925196718218313	0.0829456081898805	1064.6622655375606	1139.6622655375606	1139.6622655375606	1164.6622655375606	0.25581395626068115	0.0615384615957737	0.2380952388048172	0.06060606241226196	0.75	1064	1139	1139	1164	1550
9.49971322160884	9.49971282686914	0	0	1	0	2.499161517667739e-16	0.07454812837546909	1030.274585697546	1105.274585697546	1105.274585697546	1130.274585697546	0.23255814611911774	0.04615384712815285	0.2142857164144516	0.09090909361839294	0.75	1030	1105	1105	1130	1550
9.519708761050246	9.519708366310548	0	0	1	0	0.00039251967182233054	0.07400700285047035	1028.058676672676	1103.058676672676	1103.058676672676	1128.058676672676	0.23255814611911774	0.04615384712815285	0.190476194024086	0.09090909361839294	0.75	1028	1103	1103	1128	1550
9.533664388360705	9.533663993621007	0	0	1	0	0.0007839634745076539	0.06129684300440086	976.0105721030216	1051.0105721030216	1051.0105721030216	1076.0105721030216	0.1860465109348297	0.04615384712815285	0.1428571492433548	0.09090909361839294	0.75	976	1051	1051	1076	1550
9.54959252994594	9.549591740466544	0	0	1	0	0.0011732584878019847	0.05584364070612158	953.6797086915678	1028.6797086915678	1028.6797086915678	1053.6797086915678	0.1627907007932663	0.04615384712815285	0.1190476194024086	0.12121212482452393	0.75	953	1028	1028	1053	1550
9.566764891061712	9.566764101582313	0	0	1	0	0.001559337681133448	0.058246792923030144	963.5206170198085	1038.5206170198085	1038.5206170198085	1063.5206170198085	0.1627907007932663	0.0615384615957737	0.0714285746216774	0.12121212482452393	0.75	963	1038	1038	1063	1550
9.586338059025426	9.586337664285727	0	0	1	0	0.0019411428382691577	0.05243284038763929	939.7124813873829	1014.7124813873829	1014.7124813873829	1039.712481387383	0.13953489065170288	0.0615384615957737	0.0714285746216774	0.12121212482452393	0.75	939	1014	1014	1039	1550
9.599588286494178	9.59958789175448	0	0	1	0	0.0023176274578123562	0.05243284038763929	939.7124813873829	1014.7124813873829	1014.7124813873829	1039.712481387383	0.13953489065170288	0.0615384615957737	0.0714285746216774	0.12121212482452393	0.75	939	1014	1014	1039	1550
9.616652094192787	9.616651699453088	0	0	1	0	0.0026877596215899996	0.046258135554938434	914.4270650974729	989.4270650974729	989.4270650974729	1014.4270650974729	0.11627907305955887	0.0615384615957737	0.0476190485060215	0.1515151560306549	0.75	914	989	989	1014	1550
9.63379800774874	9.633797613009042	0	0	1	0	0.0030505248230687457	0.041510105992480575	894.983884039208	969.983884039208	969.983884039208	994.983884039208	0.11627907305955887	0.04615384712815285	0.02380952425301075	0.1515151560306549	0.75	894	969	969	994	1550
9.652880119527183	9.652879724787484	0	0	1	0	0.0034049287480468413	0.041510105992480575	894.983884039208	969.983884039208	969.983884039208	994.983884039208	0.11627907305955887	0.04615384712815285	0.02380952425301075	0.1515151560306549	0.75	894	969	969	994	1550
9.66660758729175	9.666607192552052	0	0	1	0	0.0037500000000002353	0.04535625960938579	910.7338831004348	985.7338831004348	985.7338831004348	1010.7338831004348	0.11627907305955887	0.0615384615957737	0.02380952425301075	0.1515151560306549	0.75	910	985	985	1010	1550
9.683760211422584	9.683759816682885	0	0	1	0	0.004084792762612933	0.04535625960938579	910.7338831004348	985.7338831004348	985.7338831004348	1010.7338831004348	0.11627907305955887	0.0615384615957737	0.02380952425301075	0.1515151560306549	0.75	910	985	985	1010	1550
9.699846643627026	9.699846643627028	0	0	1	0	0.004408389392193772	0.04535625960938579	910.7338831004348	985.7338831004348	985.7338831004348	1010.7338831004348	0.11627907305955887	0.0615384615957737	0.02380952425301075	0.1515151560306549	0.75	910	985	985	1010	1550
9.719576128511456	9.719575733771757	0	0	1	0	0.0047199029328739974	0.04535625960938579	910.7338831004348	985.7338831004348	985.7338831004348	1010.7338831004348	0.11627907305955887	0.0615384615957737	0.02380952425301075	0.1515151560306549	0.75	910	985	985	1010	1550
9.733673467373777	9.733673072634078	0	0	1	0	0.005018479547691645	0.041510105992480575	894.983884039208	969.983884039208	969.983884039208	994.983884039208	0.11627907305955887	0.04615384712815285	0.02380952425301075	0.1515151560306549	0.75	894	969	969	994	1550
9.749591345726845	9.749590950987146	0	0	1	0	0.005303300858899306	0.03569615159444457	871.1757407792505	946.1757407792505	946.1757407792505	971.1757407792505	0.09302325546741486	0.04615384712815285	0.02380952425301075	0.1515151560306549	0.75	871	946	946	971	1550
9.766772391115989	9.76677160163659	0	0	1	0	0.005573586191080647	0.040804931591567284	892.0961948674681	967.0961948674681	967.0961948674681	992.0961948674681	0.09302325546741486	0.0615384615957737	0.0714285746216774	0.12121212482452393	0.75	892	967	967	992	1550
9.786316743081695	9.786316348341996	0	0	1	0	0.005828594710927462	0.04224793299156393	898.0052856004543	973.0052856004543	973.0052856004543	998.0052856004543	0.09302325546741486	0.0615384615957737	0.1190476194024086	0.12121212482452393	0.75	898	973	973	998	1550
9.799653023804776	9.799652629065081	0	0	1	0	0.006067627457812276	0.0424283082794511	898.7439224043522	973.7439224043522	973.7439224043522	998.7439224043522	0.09302325546741486	0.0615384615957737	0.1666666716337204	0.09090909361839294	0.75	898	973	973	998	1550
9.816777621416996	9.816777621416998	0	0	1	0	0.006290029259590839	0.0482422626774871	922.5520656643097	997.5520656643097	997.5520656643097	1022.5520656643097	0.11627907305955887	0.0615384615957737	0.1666666716337204	0.09090909361839294	0.75	922	997	997	1022	1550
9.833738402054227	9.833738402054225	0	0	1	0	0.0064951905283834365	0.0511865412378294	934.6088863689114	1009.6088863689114	1009.6088863689114	1034.6088863689115	0.11627907305955887	0.07692307978868484	0.190476194024086	0.06060606241226196	0.75	934	1009	1009	1034	1550
9.852956304289044	9.852955514809649	0	0	1	0	0.006682548931412893	0.06317519852125542	983.7024379445409	1058.7024379445409	1058.7024379445409	1083.7024379445409	0.1627907007932663	0.07692307978868484	0.2142857164144516	0.06060606241226196	0.75	983	1058	1058	1083	1550
9.866600481977173	9.866600087237474	0	0	1	0	0.006851590932319628	0.06738210248815979	1000.9297096890143	1075.9297096890143	1075.9297096890143	1100.9297096890143	0.1627907007932663	0.0923076942563057	0.2380952388048172	0.06060606241226196	0.75	1000	1075	1075	1100	1550
9.883750342930114	9.883750342930115	0	0	1	0	0.0070018531987291206	0.0774029592162302	1041.9651179904627	1116.9651179904627	1116.9651179904627	1141.9651179904627	0.1860465109348297	0.10769230872392654	0.261904776096344	0.06060606241226196	0.75	1041	1116	1116	1141	1550
9.899594010219811	9.899593615480113	0	0	1	0	0.007132923872213745	0.08958831804429557	1091.8641623913904	1166.8641623913904	1166.8641623913904	1191.8641623913904	0.20930232107639313	0.1230769231915474	0.2857142984867096	0.09090909361839294	0.75	1091	1166	1166	1191	1550
9.919698892557776	9.919698497818077	0	0	1	0	0.007244443697168091	0.09978955530952582	1133.6382289925082	1208.6382289925082	1208.6382289925082	1233.6382289925082	0.23255814611911774	0.13846154510974884	0.3095238208770752	0.09090909361839294	0.75	1133	1208	1208	1233	1550
9.933822678979915	9.933822678979913	0	0	1	0	0.007336107005503606	0.10999078698682063	1175.4122727110305	1250.4122727110305	1250.4122727110305	1275.4122727110305	0.25581395626068115	0.1538461595773697	0.3333333432674408	0.09090909361839294	0.75	1175	1250	1250	1275	1550
9.949658451475635	9.949658056735936	0	0	1	0	0.007407662554463582	0.13327925336717872	1270.7785425385969	1345.7785425385969	1345.7785425385969	1370.7785425385969	0.302325576543808	0.1846153885126114	0.380952388048172	0.12121212482452393	0.8125	1270	1345	1345	1370	1562
9.966648442850573	9.966648048110875	0	0	1	0	0.007458914215262083	0.1436608639447634	1313.2912378538063	1388.2912378538063	1388.2912378538063	1413.2912378538063	0.3255814015865326	0.20000000298023224	0.4047619104385376	0.12121212482452393	0.75	1313	1388	1388	1413	1550
9.986284769166094	9.986284374426395	0	0	1	0	0.00748972151065932	0.16931053210711067	1418.3266289786181	1493.3266289786181	1493.3266289786181	1518.3266289786181	0.3488371968269348	0.2461538463830948	0.4523809552192688	0.1818181872367859	0.8125	1418	1493	1493	1518	1562
9.999659734379655	9.99965933963996	0	0	1	0	0.0075	0.16931053210711067	1418.3266289786181	1493.3266289786181	1493.3266289786181	1518.3266289786181	0.3488371968269348	0.2461538463830948	0.4523809552192688	0.1818181872367859	0.8125	1418	1493	1493	1518	1562
10.016690778683266	10.016690383943567	0	0	1	0	0.007489721510659287	0.19464141130447388	1522.0565792918205	1597.0565792918205	1597.0565792918205	1622.0565792918205	0.39534884691238403	0.29230770468711853	0.5	0.1818181872367859	0.75	1522	1597	1597	1622	1550
10.03399814077602	10.033998140776019	0	0	1	0	0.007458914215262016	0.2053837661361282	1566.046522327445	1641.046522327445	1641.046522327445	1666.046522327445	0.41860464215278625	0.3076923191547394	0.523809552192688	0.1818181872367859	0.8125	1566	1641	1641	1666	1562
10.05297683075338	10.052976041273984	0	0	1	0	0.007407662554463482	0.22993486483741288	1666.5832715092056	1741.5832715092056	1741.5832715092056	1766.5832715092056	0.4651162922382355	0.3384615480899811	0.5476190447807312	0.21212121844291687	0.8125	1666	1741	1741	1766	1562
10.066592981922895	10.066592587183196	0	0	1	0	0.007336107005503474	0.24085759506984195	1711.3118518110027	1786.3118518110027	1786.3118518110027	1811.3118518110027	0.4883720874786377	0.35384616255760193	0.5714285969734192	0.21212121844291687	0.8125	1711	1786	1786	1811	1562
10.083782316845713	10.083781922106015	0	0	1	0	0.007244443697167927	0.24903275333828745	1744.7891249202871	1819.7891249202871	1819.7891249202871	1844.7891249202871	0.4883720874786377	0.3692307770252228	0.5714285969734192	0.24242424964904785	0.8125	1744	1819	1819	1844	1562
10.099621641998723	10.099621247259028	0	0	1	0	0.00713292387221355	0.2543219065489879	1766.4482073181055	1841.4482073181055	1841.4482073181055	1866.4482073181055	0.4883720874786377	0.38461539149284363	0.5952380895614624	0.24242424964904785	0.8125	1766	1841	1841	1866	1562
10.119640471082356	10.119640076342657	0	0	1	0	0.007001853198728894	0.2620142137827983	1797.9482054405591	1872.9482054405591	1872.9482054405591	1897.9482054405591	0.4883720874786377	0.4153846204280853	0.5952380895614624	0.24242424964904785	0.8125	1797	1872	1872	1897	1562
10.133815573665338	10.133815178925639	0	0	1	0	0.00685159093231937	0.2716743236603847	1837.5063553892753	1912.5063553892753	1912.5063553892753	1937.5063553892753	0.5116279125213623	0.4307692348957062	0.5952380895614624	0.24242424964904785	0.75	1837	1912	1912	1937	1550
10.14978239974105	10.149782005001354	0	0	1	0	0.006682548931412607	0.28746719174570856	1902.1781501986766	1977.1781501986766	1977.1781501986766	2002.1781501986766	0.5348837375640869	0.446153849363327	0.6190476417541504	0.27272728085517883	0.8125	1902	1977	1977	2002	1562
10.166762522623518	10.16676212788382	0	0	1	0	0.00649519052838312	0.3029412429828149	1965.544390014627	2040.544390014627	2040.544390014627	2065.544390014627	0.5813953280448914	0.4615384638309479	0.6190476417541504	0.27272728085517883	0.8125	1965	2040	2040	2065	1562
10.186273321714829	10.18627292697513	0	0	1	0	0.006290029259590495	0.3413337386316724	2122.761659696698	2197.761659696698	2197.761659696698	2222.761659696698	0.604651153087616	0.5384615659713745	0.6666666865348816	0.3333333432674408	0.8125	2122	2197	2197	2222	1562
10.199643550052006	10.19964276057261	0	0	1	0	0.006067627457811904	0.3502303976001162	2159.193478172476	2234.193478172476	2234.193478172476	2259.193478172476	0.604651153087616	0.5538461804389954	0.6666666865348816	0.3636363744735718	0.8125	2159	2234	2234	2259	1562
10.216746436980795	10.216746436980793	0	0	1	0	0.005828594710927064	0.3620550068683954	2207.6152531260796	2282.6152531260796	2282.6152531260796	2307.6152531260796	0.6279069781303406	0.5692307949066162	0.6904761791229248	0.3636363744735718	0.8125	2207	2282	2282	2307	1562
10.234223537144018	10.23422353714402	0	0	1	0	0.005573586191080225	0.38079215066365	2284.343856967647	2359.343856967647	2359.343856967647	2384.343856967647	0.6511628031730652	0.6000000238418579	0.6904761791229248	0.39393940567970276	0.8125	2284	2359	2359	2384	1562
10.252850908789473	10.252850119310073	0	0	1	0	0.0053033008588988595	0.4020545500697512	2371.413382535631	2446.413382535631	2446.413382535631	2471.413382535631	0.6744186282157898	0.6307692527770996	0.7142857313156128	0.42424243688583374	0.8125	2371	2446	2446	2471	1562
10.266597324059582	10.266596929319883	0	0	1	0	0.005018479547691176	0.43530559112434775	2507.576395654204	2582.576395654204	2582.576395654204	2607.576395654204	0.7441860437393188	0.6615384817123413	0.738095223903656	0.4545454680919647	0.8125	2507	2582	2582	2607	1562
10.283714421617525	10.283713632138129	0	0	1	0	0.0047199029328735065	0.4776663268670376	2681.0436085205192	2756.0436085205192	2756.0436085205192	2781.0436085205192	0.7674418687820435	0.7384615540504456	0.7857142686843872	0.5151515007019043	0.8125	2681	2756	2756	2781	1562
10.299947302250214	10.299946907510515	0	0	1	0	0.00440838939219326	0.497124977216318	2760.7267817008224	2835.7267817008224	2835.7267817008224	2860.7267817008224	0.7906976938247681	0.7692307829856873	0.7857142686843872	0.5454545617103577	0.8125	2760	2835	2835	2860	1562
10.31961678670043	10.31961639196073	0	0	1	0	0.004084792762612402	0.5141967920341877	2830.6358633799987	2905.6358633799987	2905.6358633799987	2930.6358633799987	0.7906976938247681	0.800000011920929	0.8095238208770752	0.5757575631141663	0.8125	2830	2905	2905	2930	1562
10.3336655725798	10.333665572579802	0	0	1	0	0.003749999999999688	0.5335971484280595	2910.0803228129034	2985.0803228129034	2985.0803228129034	3010.0803228129034	0.8139534592628479	0.8153846263885498	0.8333333134651184	0.6060606241226196	0.8125	2910	2985	2985	3010	1562
10.349618188026362	10.349617398546963	0	0	1	0	0.003404928748046278	0.5534165370644946	2991.240719279105	3066.240719279105	3066.240719279105	3091.240719279105	0.8372092843055725	0.8461538553237915	0.8333333134651184	0.6363636255264282	0.8125	2991	3066	3066	3091	1562
10.366647258631478	10.366646863891779	0	0	1	0	0.0030505248230681685	0.6033203870939658	3195.5969851497903	3270.5969851497903	3270.5969851497903	3295.5969851497903	0.9069767594337463	0.892307698726654	0.8809523582458496	0.6969696879386902	0.875	3195	3270	3270	3295	1575
10.386274505933926	10.386274111194227	0	0	1	0	0.00268775962158941	0.6686470509543048	3463.109673657878	3538.109673657878	3538.109673657878	3563.109673657878	0.930232584476471	0.9846153855323792	0.9285714030265808	0.8181818127632141	0.875	3463	3538	3538	3563	1575
10.399608418218815	10.399608023479116	0	0	1	0	0.0023176274578117547	0.6686470509543048	3463.109673657878	3538.109673657878	3538.109673657878	3563.109673657878	0.930232584476471	0.9846153855323792	0.9285714030265808	0.8181818127632141	0.875	3463	3538	3538	3563	1575
10.416642620440015	10.416642620440017	0	0	1	0	0.0019411428382685471	0.6976072964773206	3581.701879074628	3656.701879074628	3656.701879074628	3681.701879074628	0.9534883499145508	1.0	0.9523809552192688	0.8787878751754761	0.875	3581	3656	3656	3681	1575
10.433699717563744	10.433699322824046	0	0	1	0	0.0015593376811328297	0.7234428908896309	3687.4986381930385	3762.4986381930385	3762.4986381930385	3787.4986381930385	0.9767441749572754	1.0	0.976190447807312	0.939393937587738	0.875	3687	3762	3762	3787	1575
10.452858014104049	10.45285761936435	0	0	1	0	0.0011732584878013604	0.75	3796.25	3871.25	3871.25	3896.25	1.0	1.0	1.0	1.0	0.875	3796	3871	3871	3896	1575
10.466639955947048	10.46663956120735	0	0	1	0	0.0007839634745070253	0.75	3796.25	3871.25	3871.25	3896.25	1.0	1.0	1.0	1.0	0.875	3796	3871	3871	3896	1575
10.483630736801384	10.483630736801386	0	0	1	0	0.00039251967182169927	0.75	3796.25	3871.25	3871.25	3896.25	1.0	1.0	1.0	1.0	0.875	3796	3871	3871	3896	1575
10.499646905339446	10.499646510599748	0	0	1	0	-3.8222442962243216e-16	0.75	3796.25	3871.25	3871.25	3896.25	1.0	1.0	1.0	1.0	0.875	3796	3871	3871	3896	1575
10.519724550638195	10.519724155898496	0	0	1	0	-0.00039251967182246265	0.75	3796.25	3871.25	3871.25	3896.25	1.0	1.0	1.0	1.0	0.875	3796	3871	3871	3896	1575
10.533748467916546	10.533748467916544	0	0	1	0	-0.0007839634745077855	0.75	3796.25	3871.25	3871.25	3896.25	1.0	1.0	1.0	1.0	0.875	3796	3871	3871	3896	1575
10.549629635477626	10.549629240737927	0	0	1	0	-0.0011732584878021155	0.75	3796.25	3871.25	3871.25	3896.25	1.0	1.0	1.0	1.0	0.875	3796	3871	3871	3896	1575
10.566696206354123	10.566696206354125	0	0	1	0	-0.0015593376811335773	0.75	3796.25	3871.25	3871.25	3896.25	1.0	1.0	1.0	1.0	0.875	3796	3871	3871	3896	1575
10.586310821986213	10.586310032506814	0	0	1	0	-0.0019411428382692857	0.75	3796.25	3871.25	3871.25	3896.25	1.0	1.0	1.0	1.0	0.875	3796	3871	3871	3896	1575
10.59959420758966	10.599593418110262	0	0	1	0	-0.0023176274578124816	0.75	3796.25	3871.25	3871.25	3896.25	1.0	1.0	1.0	1.0	0.875	3796	3871	3871	3896	1575
10.61665485737068	10.616654462630981	0	0	1	0	-0.002687759621590123	0.75	3796.25	3871.25	3871.25	3896.25	1.0	1.0	1.0	1.0	0.875	3796	3871	3871	3896	1575
10.633890771577953	10.633890771577951	0	0	1	0	-0.0030505248230688667	0.75	3796.25	3871.25	3871.25	3896.25	1.0	1.0	1.0	1.0	0.875	3796	3871	3871	3896	1575
10.65303841014639	10.653038015406691	0	0	1	0	-0.003404928748046959	0.75	3796.25	3871.25	3871.25	3896.25	1.0	1.0	1.0	1.0	0.875	3796	3871	3871	3896	1575
10.66662061370181	10.66662021896211	0	0	1	0	-0.0037500000000003494	0.75	3796.25	3871.25	3871.25	3896.25	1.0	1.0	1.0	1.0	0.875	3796	3871	3871	3896	1575
10.684230741143523	10.684231135883222	0	0	1	0	-0.004084792762613043	0.75	3796.25	3871.25	3871.25	3896.25	1.0	1.0	1.0	1.0	0.875	3796	3871	3871	3896	1575
10.706344453808548	10.706344059068849	0	0	1	0	-0.004408389392193879	0.75	3796.25	3871.25	3871.25	3896.25	1.0	1.0	1.0	1.0	0.875	3796	3871	3871	3896	1575
10.719668892340668	10.719668497600969	0	0	1	0	-0.0047199029328741	0.75	3796.25	3871.25	3871.25	3896.25	1.0	1.0	1.0	1.0	0.875	3796	3871	3871	3896	1575
10.733756362710519	10.73375636271052	0	0	1	0	-0.005018479547691743	0.75	3796.25	3871.25	3871.25	3896.25	1.0	1.0	1.0	1.0	0.875	3796	3871	3871	3896	1575
10.749598845781122	10.749598451041424	0	0	1	0	-0.0053033008588994	0.75	3796.25	3871.25	3871.25	3896.25	1.0	1.0	1.0	1.0	0.875	3796	3871	3871	3896	1575
10.766618837373166	10.766618837373164	0	0	1	0	-0.005573586191080736	0.75	3796.25	3871.25	3871.25	3896.25	1.0	1.0	1.0	1.0	0.875	3796	3871	3871	3896	1575
10.786252005771093	10.786251611031394	0	0	1	0	-0.0058285947109275454	0.75	3796.25	3871.25	3871.25	3896.25	1.0	1.0	1.0	1.0	0.875	3796	3871	3871	3896	1575
10.799680260843992	10.799679866104293	0	0	1	0	-0.006067627457812354	0.75	3796.25	3871.25	3871.25	3896.25	1.0	1.0	1.0	1.0	0.875	3796	3871	3871	3896	1575
10.816778805636094	10.816778805636092	0	0	1	0	-0.006290029259590911	0.6987314969301224	3586.305479928851	3661.305479928851	3661.305479928851	3686.305479928851	0.9767441749572754	1.0	1.0	0.8181818127632141	0.875	3586	3661	3661	3686	1575
10.839783051061556	10.839783051061554	0	0	1	0	-0.006495190528383502	0.6853417903184891	3531.4746313542128	3606.4746313542128	3606.4746313542128	3631.4746313542128	0.9534883499145508	1.0	1.0	0.7878788113594055	0.8125	3531	3606	3606	3631	1562
10.852848145611581	10.852847750871883	0	0	1	0	-0.006682548931412953	0.6739198714494705	3484.701873585582	3559.701873585582	3559.701873585582	3584.701873585582	0.9534883499145508	0.9846153855323792	1.0	0.7575757503509521	0.8125	3484	3559	3559	3584	1562
10.866770614787345	10.866770220047647	0	0	1	0	-0.006851590932319682	0.6543228042461138	3404.451883387836	3479.451883387836	3479.451883387836	3504.451883387836	0.9534883499145508	0.9538461565971375	0.976190447807312	0.7272727489471436	0.8125	3404	3479	3479	3504	1562
10.883732974383367	10.883732579643668	0	0	1	0	-0.007001853198729167	0.6220575419683305	3272.3256343603134	3347.3256343603134	3347.3256343603134	3372.3256343603134	0.930232584476471	0.9230769276618958	0.9523809552192688	0.6666666865348816	0.8125	3272	3347	3347	3372	1562
10.906328269480898	10.9063278747412	0	0	1	0	-0.007132923872213786	0.5782281609324667	3092.8443190184507	3167.8443190184507	3167.8443190184507	3192.8443190184507	0.8604651093482971	0.8615384697914124	0.9285714030265808	0.6363636255264282	0.8125	3092	3167	3167	3192	1562
10.919609286646153	10.919609286646155	0	0	1	0	-0.007244443697168125	0.519772084792713	2853.4666872261596	2928.4666872261596	2928.4666872261596	2953.4666872261596	0.8139534592628479	0.7846153974533081	0.8809523582458496	0.5454545617103577	0.8125	2853	2928	2928	2953	1562
10.933628467048116	10.933628072308418	0	0	1	0	-0.007336107005503633	0.481421547706681	2696.4212378588586	2771.4212378588586	2771.4212378588586	2796.4212378588586	0.8139534592628479	0.7076923251152039	0.8333333134651184	0.4848484992980957	0.8125	2696	2771	2771	2796	1562
10.949746478428462	10.949746083688764	0	0	1	0	-0.007407662554463602	0.44891763350578273	2563.3177092061806	2638.3177092061806	2638.3177092061806	2663.3177092061806	0.7906976938247681	0.6615384817123413	0.8095238208770752	0.42424243688583374	0.8125	2563	2638	2638	2663	1562
10.966712785421475	10.966711995942076	0	0	1	0	-0.007458914215262096	0.4389387234873414	2522.454072680663	2597.454072680663	2597.454072680663	2622.454072680663	0.7906976938247681	0.6461538672447205	0.8095238208770752	0.39393940567970276	0.8125	2522	2597	2597	2622	1562
10.98635384861338	10.986353453873681	0	0	1	0	-0.007489721510659327	0.4350925698704362	2506.7040736194363	2581.7040736194363	2581.7040736194363	2606.7040736194363	0.7906976938247681	0.6307692527770996	0.8095238208770752	0.39393940567970276	0.8125	2506	2581	2581	2606	1562
10.999663287036945	10.999662892297247	0	0	1	0	-0.0075	0.4350925698704362	2506.7040736194363	2581.7040736194363	2581.7040736194363	2606.7040736194363	0.7906976938247681	0.6307692527770996	0.8095238208770752	0.39393940567970276	0.8125	2506	2581	2581	2606	1562
11.016686831286279	11.01668643654658	0	0	1	0	-0.00748972151065928	0.42543245999284984	2467.14592367072	2542.14592367072	2542.14592367072	2567.14592367072	0.7674418687820435	0.6153846383094788	0.8095238208770752	0.39393940567970276	0.8125	2467	2542	2542	2567	1562
11.033793665612055	11.033793665612054	0	0	1	0	-0.007458914215262003	0.41328904516511145	2417.4186399511314	2492.4186399511314	2492.4186399511314	2517.4186399511314	0.7674418687820435	0.6000000238418579	0.7857142686843872	0.3636363744735718	0.8125	2417	2492	2492	2517	1562
11.052978804451875	11.052978409712177	0	0	1	0	-0.007407662554463461	0.40944289154820623	2401.6686408899045	2476.6686408899045	2476.6686408899045	2501.6686408899045	0.7674418687820435	0.5846154093742371	0.7857142686843872	0.3636363744735718	0.8125	2401	2476	2476	2501	1562
11.066780483279814	11.066780088540115	0	0	1	0	-0.007336107005503446	0.38800012261148487	2313.8605020940304	2388.8605020940304	2388.8605020940304	2413.8605020940304	0.7441860437393188	0.5538461804389954	0.761904776096344	0.3333333432674408	0.8125	2313	2388	2388	2413	1562
11.083848633115107	11.083848633115108	0	0	1	0	-0.007244443697167893	0.37256800668236156	2250.6659873642707	2325.6659873642707	2325.6659873642707	2350.6659873642707	0.7209302186965942	0.5384615659713745	0.761904776096344	0.3030303120613098	0.8125	2250	2325	2325	2350	1562
11.09980677491745	11.099806774917452	0	0	1	0	-0.007132923872213509	0.36872185306545635	2234.915988303044	2309.915988303044	2309.915988303044	2334.915988303044	0.7209302186965942	0.5230769515037537	0.761904776096344	0.3030303120613098	0.8125	2234	2309	2309	2334	1562
11.11961678670043	11.119616786700432	0	0	1	0	-0.0070018531987288465	0.3629078968047752	2211.1078374155545	2286.1078374155545	2286.1078374155545	2311.1078374155545	0.6976743936538696	0.5230769515037537	0.761904776096344	0.3030303120613098	0.8125	2211	2286	2286	2311	1562
11.133762283806	11.133762283806002	0	0	1	0	-0.0068515909323193175	0.3478201974618744	2149.3237086063755	2224.3237086063755	2224.3237086063755	2249.3237086063755	0.6976743936538696	0.4923076927661896	0.738095223903656	0.27272728085517883	0.8125	2149	2224	2224	2249	1562
11.149780031302857	11.149779636563158	0	0	1	0	-0.006682548931412546	0.33816010248544925	2109.7656196779144	2184.7656196779144	2184.7656196779144	2209.7656196779144	0.6744186282157898	0.4769230782985687	0.738095223903656	0.27272728085517883	0.8125	2109	2184	2184	2209	1562
11.166678443067681	11.166678048327983	0	0	1	0	-0.006495190528383055	0.31761920874640026	2025.650659816509	2100.650659816509	2100.650659816509	2125.650659816509	0.6511628031730652	0.446153849363327	0.7142857313156128	0.24242424964904785	0.875	2025	2100	2100	2125	1575
11.186308058808322	11.186307664068623	0	0	1	0	-0.006290029259590423	0.3026699420457106	1964.433412677185	2039.433412677185	2039.433412677185	2064.433412677185	0.6279069781303406	0.4153846204280853	0.6904761791229248	0.24242424964904785	0.875	1964	2039	2039	2064	1575
11.199617891971588	11.199617102492189	0	0	1	0	-0.0060676274578118266	0.291566832574329	1918.9661793918774	1993.9661793918774	1993.9661793918774	2018.9661793918774	0.604651153087616	0.4000000059604645	0.6666666865348816	0.24242424964904785	0.875	1918	1993	1993	2018	1575
11.2167124893667	11.216712094627	0	0	1	0	-0.005828594710926981	0.2826701736058852	1882.5343609160998	1957.5343609160998	1957.5343609160998	1982.5343609160998	0.604651153087616	0.38461539149284363	0.6666666865348816	0.21212121844291687	0.875	1882	1957	1957	1982	1575
11.233735244136636	11.233735244136637	0	0	1	0	-0.005573586191080136	0.27174743592287554	1837.8057501041753	1912.8057501041753	1912.8057501041753	1937.8057501041753	0.5813953280448914	0.3692307770252228	0.6428571343421936	0.21212121844291687	0.875	1837	1912	1912	1937	1575
11.25299064664284	11.25299025190314	0	0	1	0	-0.005303300858898766	0.2679012823059703	1822.0557510429485	1897.0557510429485	1897.0557510429485	1922.0557510429485	0.5813953280448914	0.35384616255760193	0.6428571343421936	0.21212121844291687	0.8125	1822	1897	1897	1922	1562
11.266806536099931	11.266806141360233	0	0	1	0	-0.005018479547691077	0.2542565954260496	1766.180758269673	1841.180758269673	1841.180758269673	1866.180758269673	0.5813953280448914	0.32307693362236023	0.6190476417541504	0.1818181872367859	0.8125	1766	1841	1841	1866	1562
11.28382534347288	11.283825343472882	0	0	1	0	-0.004719902932873403	0.23661804208894832	1693.9508823542433	1768.9508823542433	1768.9508823542433	1793.9508823542433	0.5348837375640869	0.3076923191547394	0.5714285969734192	0.1818181872367859	0.875	1693	1768	1768	1793	1575
11.306314058851743	11.306313664112045	0	0	1	0	-0.004408389392193153	0.218183372572903	1618.4609106860378	1693.4609106860378	1693.4609106860378	1718.4609106860378	0.5116279125213623	0.26153847575187683	0.5476190447807312	0.1818181872367859	0.875	1618	1693	1693	1718	1575
11.319560338923505	11.319559944183807	0	0	1	0	-0.004084792762612291	0.19765880616303821	1534.4128112376416	1609.4128112376416	1609.4128112376416	1634.4128112376416	0.4651162922382355	0.2461538463830948	0.523809552192688	0.1515151560306549	0.875	1534	1609	1609	1634	1575
11.333810836788949	11.333810442049254	0	0	1	0	-0.0037499999999995736	0.189064621925354	1499.2196267843246	1574.2196267843246	1574.2196267843246	1599.2196267843246	0.4651162922382355	0.2153846174478531	0.5	0.1515151560306549	0.875	1499	1574	1574	1599	1575
11.349731873059607	11.349731873059609	0	0	1	0	-0.00340492874804616	0.18143058940768242	1467.9582636244595	1542.9582636244595	1542.9582636244595	1567.9582636244595	0.4651162922382355	0.20000000298023224	0.5	0.12121212482452393	0.875	1467	1542	1542	1567	1575
11.3666073899219	11.366606995182204	0	0	1	0	-0.0030505248230680475	0.16451352186941826	1398.6828720552678	1473.6828720552678	1473.6828720552678	1498.6828720552678	0.41860464215278625	0.1846153885126114	0.4523809552192688	0.12121212482452393	0.875	1398	1473	1473	1498	1575
11.386291085001272	11.386290690261573	0	0	1	0	-0.002687759621589286	0.12952254210769443	1255.3948099310087	1330.3948099310087	1330.3948099310087	1355.3948099310087	0.3488371968269348	0.1230769231915474	0.380952388048172	0.12121212482452393	0.8125	1255	1330	1330	1355	1562
11.399708287362607	11.399707892622908	0	0	1	0	-0.0023176274578116285	0.12952254210769443	1255.3948099310087	1330.3948099310087	1330.3948099310087	1355.3948099310087	0.3488371968269348	0.0923076942563057	0.3333333432674408	0.12121212482452393	0.8125	1255	1330	1330	1355	1562
11.416768937143626	11.416768542403927	0	0	1	0	-0.0019411428382684192	0.08602831578003123	1077.285953119228	1152.285953119228	1152.285953119228	1177.285953119228	0.23255814611911774	0.07692307978868484	0.2857142984867096	0.12121212482452393	0.8125	1077	1152	1152	1177	1562
11.433809060460305	11.433809060460307	0	0	1	0	-0.0015593376811327004	0.0736625771203534	1026.6482533078472	1101.6482533078472	1101.6482533078472	1126.6482533078472	0.20930232107639313	0.0615384615957737	0.261904776096344	0.09090909361839294	0.8125	1026	1101	1101	1126	1562
11.45294762001567	11.452947225275972	0	0	1	0	-0.0011732584878012297	0.07258032573169315	1022.2164338712835	1097.2164338712835	1097.2164338712835	1122.2164338712835	0.20930232107639313	0.0615384615957737	0.2142857164144516	0.09090909361839294	0.8125	1022	1097	1097	1122	1562
11.466731140817465	11.46673035133807	0	0	1	0	-0.0007839634745068937	0.0618379685293996	978.2264811278914	1053.2264811278915	1053.2264811278915	1078.2264811278915	0.1860465109348297	0.04615384712815285	0.1666666716337204	0.09090909361839294	0.8125	978	1053	1053	1078	1562
11.48371284265873	11.483712842658731	0	0	1	0	-0.0003925196718215671	0.055482890469010004	952.202436470596	1027.202436470596	1027.202436470596	1052.202436470596	0.1627907007932663	0.04615384712815285	0.1428571492433548	0.09090909361839294	0.875	952	1027	1027	1052	1575
11.50634326958945	11.506343269589452	0	0	1	0	5.145327074780904e-16	0.0493081874707324	926.9170276926492	1001.9170276926492	1001.9170276926492	1026.9170276926493	0.13953489065170288	0.04615384712815285	0.095238097012043	0.12121212482452393	0.8125	926	1001	1001	1026	1562
11.519588760181819	11.51958836544212	0	0	1	0	0.00039251967182259476	0.0493081874707324	926.9170276926492	1001.9170276926492	1001.9170276926492	1026.9170276926493	0.13953489065170288	0.04615384712815285	0.095238097012043	0.12121212482452393	0.8125	926	1001	1001	1026	1562
11.533699520193895	11.533699520193897	0	0	1	0	0.0007839634745079172	0.05243284038763929	939.7124813873829	1014.7124813873829	1014.7124813873829	1039.712481387383	0.13953489065170288	0.0615384615957737	0.0714285746216774	0.12121212482452393	0.8125	939	1014	1014	1039	1562
11.549795031411414	11.549794636671715	0	0	1	0	0.0011732584878022462	0.047865185957848166	921.0079364973883	996.0079364973883	996.0079364973883	1021.0079364973883	0.13953489065170288	0.04615384712815285	0.0476190485060215	0.12121212482452393	0.875	921	996	996	1021	1575
11.566772785855687	11.566772391115988	0	0	1	0	0.001559337681133707	0.04241198193803322	898.6770660362461	973.6770660362461	973.6770660362461	998.6770660362461	0.11627907305955887	0.04615384712815285	0.0476190485060215	0.1515151560306549	0.8125	898	973	973	998	1562
11.586459638852649	11.586460428332048	0	0	1	0	0.0019411428382694134	0.041510105992480575	894.983884039208	969.983884039208	969.983884039208	994.983884039208	0.11627907305955887	0.04615384712815285	0.02380952425301075	0.1515151560306549	0.875	894	969	969	994	1575
11.599752498208868	11.59975249820887	0	0	1	0	0.0023176274578126073	0.041510105992480575	894.983884039208	969.983884039208	969.983884039208	994.983884039208	0.11627907305955887	0.04615384712815285	0.02380952425301075	0.1515151560306549	0.875	894	969	969	994	1575
11.61677327928031	11.61677288454061	0	0	1	0	0.0026877596215902464	0.03569615159444457	871.1757407792505	946.1757407792505	946.1757407792505	971.1757407792505	0.09302325546741486	0.04615384712815285	0.02380952425301075	0.1515151560306549	0.875	871	946	946	971	1575
11.633825244787957	11.633825244787955	0	0	1	0	0.0030505248230689877	0.039542305211349785	886.9257398404774	961.9257398404774	961.9257398404774	986.9257398404774	0.09302325546741486	0.0615384615957737	0.02380952425301075	0.1515151560306549	0.875	886	961	961	986	1575
11.652998541436812	11.652998146697113	0	0	1	0	0.0034049287480470767	0.03864042926579714	883.2325578434393	958.2325578434393	958.2325578434393	983.2325578434393	0.09302325546741486	0.0615384615957737	0.0	0.1515151560306549	0.875	883	958	958	983	1575
11.666742193529032	11.666741798789333	0	0	1	0	0.0037500000000004643	0.03864042926579714	883.2325578434393	958.2325578434393	958.2325578434393	983.2325578434393	0.09302325546741486	0.0615384615957737	0.0	0.1515151560306549	0.8125	883	958	958	983	1562
11.68369310567379	11.683692710934094	0	0	1	0	0.004084792762613155	0.039542305211349785	886.9257398404774	961.9257398404774	961.9257398404774	986.9257398404774	0.09302325546741486	0.0615384615957737	0.02380952425301075	0.1515151560306549	0.875	886	961	961	986	1575
11.699767695687271	11.699767300947572	0	0	1	0	0.004408389392193986	0.03569615159444457	871.1757407792505	946.1757407792505	946.1757407792505	971.1757407792505	0.09302325546741486	0.04615384712815285	0.02380952425301075	0.1515151560306549	0.875	871	946	946	971	1575
11.7195942865376	11.719593891797901	0	0	1	0	0.004719902932874203	0.039542305211349785	886.9257398404774	961.9257398404774	961.9257398404774	986.9257398404774	0.09302325546741486	0.0615384615957737	0.02380952425301075	0.1515151560306549	0.875	886	961	961	986	1575
11.733815968405036	11.733815573665337	0	0	1	0	0.005018479547691842	0.03569615159444457	871.1757407792505	946.1757407792505	946.1757407792505	971.1757407792505	0.09302325546741486	0.04615384712815285	0.02380952425301075	0.1515151560306549	0.875	871	946	946	971	1575
11.749742925771173	11.749742531031474	0	0	1	0	0.005303300858899494	0.039542305211349785	886.9257398404774	961.9257398404774	961.9257398404774	986.9257398404774	0.09302325546741486	0.0615384615957737	0.02380952425301075	0.1515151560306549	0.8125	886	961	961	986	1562
11.766741601419483	11.766741601419485	0	0	1	0	0.005573586191080825	0.039542305211349785	886.9257398404774	961.9257398404774	961.9257398404774	986.9257398404774	0.09302325546741486	0.0615384615957737	0.02380952425301075	0.1515151560306549	0.8125	886	961	961	986	1562
11.786339243244523	11.786338848504824	0	0	1	0	0.005828594710927629	0.039542305211349785	886.9257398404774	961.9257398404774	961.9257398404774	986.9257398404774	0.09302325546741486	0.0615384615957737	0.02380952425301075	0.1515151560306549	0.875	886	961	961	986	1575
11.79975486664706	11.799754471907361	0	0	1	0	0.006067627457812431	0.039542305211349785	886.9257398404774	961.9257398404774	961.9257398404774	986.9257398404774	0.09302325546741486	0.0615384615957737	0.02380952425301075	0.1515151560306549	0.875	886	961	961	986	1575
11.81686446415073	11.81686406941103	0	0	1	0	0.006290029259590983	0.04134605717300982	894.3121041234753	969.3121041234753	969.3121041234753	994.3121041234753	0.09302325546741486	0.0615384615957737	0.0714285746216774	0.1515151560306549	0.875	894	969	969	994	1575
11.833680770058205	11.833680375318506	0	0	1	0	0.006495190528383569	0.040804931591567284	892.0961948674681	967.0961948674681	967.0961948674681	992.0961948674681	0.09302325546741486	0.0615384615957737	0.0714285746216774	0.12121212482452393	0.875	892	967	967	992	1575
11.852978014972479	11.85297762023278	0	0	1	0	0.006682548931413013	0.040804931591567284	892.0961948674681	967.0961948674681	967.0961948674681	992.0961948674681	0.09302325546741486	0.0615384615957737	0.0714285746216774	0.12121212482452393	0.875	892	967	967	992	1575
11.866794299169271	11.86679429916927	0	0	1	0	0.006851590932319736	0.04152643229156561	895.0507402339612	970.0507402339612	970.0507402339612	995.0507402339612	0.09302325546741486	0.0615384615957737	0.095238097012043	0.12121212482452393	0.875	895	970	970	995	1575
11.883633894718976	11.883633499979277	0	0	1	0	0.007001853198729215	0.04224793299156393	898.0052856004543	973.0052856004543	973.0052856004543	998.0052856004543	0.09302325546741486	0.0615384615957737	0.1190476194024086	0.12121212482452393	0.8125	898	973	973	998	1562
11.89981940658781	11.89981901184811	0	0	1	0	0.0071329238722138266	0.05154729170071615	936.0861595144327	1011.0861595144327	1011.0861595144327	1036.0861595144327	0.11627907305955887	0.07692307978868484	0.1428571492433548	0.09090909361839294	0.8125	936	1011	1011	1036	1562
11.919628234151695	11.9196274446723	0	0	1	0	0.00724444369716816	0.05262954275071363	940.5179775641723	1015.5179775641723	1015.5179775641723	1040.5179775641723	0.11627907305955887	0.07692307978868484	0.190476194024086	0.09090909361839294	0.875	940	1015	1015	1040	1575
11.93377531021606	11.933775704955758	0	0	1	0	0.007336107005503661	0.06283077629065359	982.2920289102265	1057.2920289102265	1057.2920289102265	1082.2920289102265	0.13953489065170288	0.0923076942563057	0.2142857164144516	0.09090909361839294	0.875	982	1057	1057	1082	1575
11.949751610044547	11.949751215304849	0	0	1	0	0.007407662554463622	0.06738210248815979	1000.9297096890143	1075.9297096890143	1075.9297096890143	1100.9297096890143	0.1627907007932663	0.0923076942563057	0.2380952388048172	0.06060606241226196	0.875	1000	1075	1075	1100	1575
11.966782654348158	11.966782654348156	0	0	1	0	0.00745891421526211	0.07158900668083934	1018.1569823580371	1093.156982358037	1093.156982358037	1118.156982358037	0.1627907007932663	0.10769230872392654	0.261904776096344	0.06060606241226196	0.875	1018	1093	1093	1118	1575
11.986335690587236	11.986335295847537	0	0	1	0	0.007489721510659335	0.0719497570308385	1019.6342550412837	1094.6342550412837	1094.6342550412837	1119.6342550412837	0.1627907007932663	0.10769230872392654	0.2857142984867096	0.06060606241226196	0.8125	1019	1094	1094	1119	1562
11.999795130096338	11.999795524836037	0	0	1	0	0.0075	0.08160986318313457	1059.1923897349361	1134.1923897349361	1134.1923897349361	1159.1923897349361	0.1860465109348297	0.1230769231915474	0.2857142984867096	0.06060606241226196	0.8125	1059	1134	1134	1159	1562
12.016778805636093	12.016778410896395	0	0	1	0	0.007489721510659273	0.08581676901268409	1076.4196691069415	1151.4196691069415	1151.4196691069415	1176.4196691069415	0.1860465109348297	0.13846154510974884	0.3095238208770752	0.06060606241226196	0.875	1076	1151	1151	1176	1575
12.033936561383012	12.03393695612271	0	0	1	0	0.0074589142152619884	0.09836287819074863	1127.7959861911156	1202.7959861911156	1202.7959861911156	1227.7959861911156	0.20930232107639313	0.1538461595773697	0.3333333432674408	0.09090909361839294	0.875	1127	1202	1202	1227	1575
12.05299696247802	12.05299656773832	0	0	1	0	0.00740766255446344	0.10856411359333373	1169.5700451647017	1244.5700451647017	1244.5700451647017	1269.5700451647017	0.23255814611911774	0.16923077404499054	0.3571428656578064	0.09090909361839294	0.875	1169	1244	1244	1269	1575
12.066784825416502	12.066784430676803	0	0	1	0	0.0073361070055034195	0.11876534527062854	1211.3440888832238	1286.3440888832238	1286.3440888832238	1311.3440888832238	0.25581395626068115	0.1846153885126114	0.380952388048172	0.09090909361839294	0.875	1211	1286	1286	1311	1575
12.08377086939445	12.083770869394451	0	0	1	0	0.007244443697167859	0.12621900261330055	1241.8668157014658	1316.8668157014658	1316.8668157014658	1341.8668157014658	0.25581395626068115	0.20000000298023224	0.4047619104385376	0.12121212482452393	0.8125	1241	1316	1316	1341	1562
12.099710063691251	12.09971045843095	0	0	1	0	0.007132923872213468	0.14116826750778877	1303.084055444395	1378.084055444395	1378.084055444395	1403.084055444395	0.27906978130340576	0.23076923191547394	0.4523809552192688	0.12121212482452393	0.875	1303	1378	1378	1403	1575
12.11960336555067	12.119602970810975	0	0	1	0	0.007001853198728799	0.15515737436055965	1360.369448006492	1435.369448006492	1435.369448006492	1460.369448006492	0.302325576543808	0.2461538463830948	0.4761904776096344	0.1515151560306549	0.875	1360	1435	1435	1460	1575
12.13377570495576	12.13377531021606	0	0	1	0	0.006851590932319263	0.16956551745533943	1419.370793979615	1494.370793979615	1494.370793979615	1519.370793979615	0.3255814015865326	0.2769230902194977	0.5	0.1515151560306549	0.875	1419	1494	1494	1519	1575
12.149773715467678	12.149773320727979	0	0	1	0	0.006682548931412486	0.18990970744844127	1502.680252001367	1577.680252001367	1577.680252001367	1602.680252001367	0.3720930218696594	0.29230770468711853	0.523809552192688	0.1818181872367859	0.875	1502	1577	1577	1602	1575
12.16684541796026	12.166845417960262	0	0	1	0	0.006495190528382989	0.19375586106534648	1518.430251062594	1593.430251062594	1593.430251062594	1618.430251062594	0.3720930218696594	0.3076923191547394	0.523809552192688	0.1818181872367859	0.875	1518	1593	1593	1618	1575
12.186330164231453	12.186329769491755	0	0	1	0	0.00629002925959035	0.20449822063827927	1562.4202135137537	1637.4202135137537	1637.4202135137537	1662.4202135137537	0.39534884691238403	0.32307693362236023	0.5476190447807312	0.1818181872367859	0.875	1562	1637	1637	1662	1575
12.199634076299237	12.199633681559538	0	0	1	0	0.0060676274578117485	0.20449822063827927	1562.4202135137537	1637.4202135137537	1637.4202135137537	1662.4202135137537	0.39534884691238403	0.32307693362236023	0.5476190447807312	0.1818181872367859	0.875	1562	1637	1637	1662	1575
12.216767752924529	12.216767752924527	0	0	1	0	0.0058285947109268975	0.23433846826053628	1684.6160275268962	1759.6160275268962	1759.6160275268962	1784.6160275268962	0.44186046719551086	0.3692307770252228	0.5952380895614624	0.21212121844291687	0.875	1684	1759	1759	1784	1575
12.233600637899354	12.233600637899352	0	0	1	0	0.005573586191080047	0.24850795773888734	1742.6400869407437	1817.6400869407437	1817.6400869407437	1842.6400869407437	0.4651162922382355	0.38461539149284363	0.5952380895614624	0.24242424964904785	0.875	1742	1817	1817	1842	1575
12.252993804560429	12.25299301508103	0	0	1	0	0.005303300858898672	0.2634572169889964	1803.85730356994	1878.85730356994	1878.85730356994	1903.85730356994	0.4883720874786377	0.4153846204280853	0.6190476417541504	0.24242424964904785	0.875	1803	1878	1878	1903	1575
12.266677850958132	12.266677456218433	0	0	1	0	0.005018479547690979	0.2673033706059016	1819.607302631167	1894.607302631167	1894.607302631167	1919.607302631167	0.4883720874786377	0.4307692348957062	0.6190476417541504	0.24242424964904785	0.875	1819	1894	1894	1919	1575
12.283649289567226	12.28364850008783	0	0	1	0	0.004719902932873301	0.27583927922434626	1854.561848423698	1929.561848423698	1929.561848423698	1954.561848423698	0.4883720874786377	0.446153849363327	0.6190476417541504	0.27272728085517883	0.875	1854	1929	1929	1954	1575
12.299700984678179	12.29970058993848	0	0	1	0	0.004408389392193047	0.28712276364495226	1900.7677171260796	1975.7677171260796	1975.7677171260796	2000.7677171260796	0.5116279125213623	0.4615384638309479	0.6428571343421936	0.27272728085517883	0.875	1900	1975	1975	2000	1575
12.319612839303442	12.319612444563743	0	0	1	0	0.004084792762612181	0.3111490721654411	1999.1554505174813	2074.1554505174813	2074.1554505174813	2099.1554505174813	0.5348837375640869	0.5076923370361328	0.6666666865348816	0.3030303120613098	0.9375	1999	2074	2074	2099	1587
12.333829389554793	12.333829389554792	0	0	1	0	0.0037499999999994586	0.3375039068124597	2107.0784983970225	2182.0784983970225	2182.0784983970225	2207.0784983970225	0.5813953280448914	0.5384615659713745	0.6904761791229248	0.3333333432674408	0.9375	2107	2182	2182	2207	1587
12.349700293883707	12.349699504404308	0	0	1	0	0.003404928748046042	0.36225170903391657	2208.4207484938884	2283.4207484938884	2283.4207484938884	2308.4207484938884	0.604651153087616	0.5846154093742371	0.7142857313156128	0.3636363744735718	0.9375	2208	2283	2283	2308	1587
12.366779891170264	12.366779496430565	0	0	1	0	0.0030505248230679265	0.3869831844906271	2309.696140489118	2384.696140489118	2384.696140489118	2409.696140489118	0.6511628031730652	0.6153846383094788	0.7142857313156128	0.39393940567970276	0.875	2309	2384	2384	2409	1575
12.38632779579326	12.386327006313861	0	0	1	0	0.0026877596215891626	0.42441552187199205	2462.9815620658073	2537.9815620658073	2537.9815620658073	2562.9815620658073	0.6744186282157898	0.6769230961799622	0.761904776096344	0.4545454680919647	0.9375	2462	2537	2537	2562	1587
12.399772235193808	12.399772235193806	0	0	1	0	0.0023176274578115027	0.4436937765168594	2541.9260148365393	2616.9260148365393	2616.9260148365393	2641.9260148365393	0.6976743936538696	0.7076923251152039	0.761904776096344	0.4848484992980957	0.9375	2541	2616	2616	2641	1587
12.416722357859168	12.41672235785917	0	0	1	0	0.0019411428382682915	0.4698845679625805	2649.1773058067674	2724.1773058067674	2724.1773058067674	2749.1773058067674	0.7209302186965942	0.7538461685180664	0.7857142686843872	0.5151515007019043	0.9375	2649	2724	2724	2749	1587
12.433731691479345	12.433731691479347	0	0	1	0	0.001559337681132571	0.49643612914271174	2757.9059488394046	2832.9059488394046	2832.9059488394046	2857.9059488394046	0.7441860437393188	0.800000011920929	0.8095238208770752	0.5454545617103577	0.9375	2757	2832	2832	2857	1587
12.452997357217718	12.45299696247802	0	0	1	0	0.0011732584878010991	0.5156561132482809	2836.61178375171	2911.61178375171	2911.61178375171	2936.61178375171	0.7674418687820435	0.8153846263885498	0.8333333134651184	0.5757575631141663	0.9375	2836	2911	2911	2936	1587
12.466675087780242	12.466674298300843	0	0	1	0	0.0007839634745067622	0.5390830223178451	2932.544976391576	3007.544976391576	3007.544976391576	3032.544976391576	0.7906976938247681	0.8461538553237915	0.8571428656578064	0.6060606241226196	0.9375	2932	3007	3007	3032	1587
12.483804422268847	12.483804027529148	0	0	1	0	0.000392519671821435	0.5839107156681465	3116.11438066106	3191.11438066106	3191.11438066106	3216.11438066106	0.8139534592628479	0.9076923131942749	0.8809523582458496	0.6969696879386902	0.9375	3116	3191	3191	3216	1587
12.506417480652821	12.506417085913123	0	0	1	0	-6.468409853337487e-16	0.6122660306625036	3232.2293955629525	3307.2293955629525	3307.2293955629525	3332.2293955629525	0.8372092843055725	0.9538461565971375	0.9047619104385376	0.7272727489471436	0.9375	3232	3307	3307	3332	1587
12.519566260018987	12.519566260018989	0	0	1	0	-0.00039251967182272687	0.6480167106568038	3378.6284301396113	3453.6284301396113	3453.6284301396113	3478.6284301396113	0.8604651093482971	1.0	0.9285714030265808	0.7878788113594055	0.9375	3378	3453	3453	3478	1587
12.533800968296482	12.53380096829648	0	0	1	0	-0.0007839634745080487	0.6657354276933711	3451.1865764043546	3526.1865764043546	3526.1865764043546	3551.1865764043546	0.8837209343910217	1.0	0.9523809552192688	0.8181818127632141	0.9375	3451	3526	3526	3551	1587
12.549715688731958	12.549715293992259	0	0	1	0	-0.0011732584878023768	0.6838148970796603	3525.222003541209	3600.222003541209	3600.222003541209	3625.222003541209	0.9069767594337463	1.0	0.976190447807312	0.8484848737716675	0.9375	3525	3600	3600	3625	1587
12.566739627720992	12.566739232981293	0	0	1	0	-0.0015593376811338364	0.7022551149129868	3600.7346955686808	3675.7346955686808	3675.7346955686808	3700.7346955686808	0.930232584476471	1.0	1.0	0.8787878751754761	0.9375	3600	3675	3675	3700	1587
12.586329374752054	12.586328980012356	0	0	1	0	-0.0019411428382695413	0.7174066305160522	3662.780151963234	3737.780151963234	3737.780151963234	3762.780151963234	0.930232584476471	1.0	1.0	0.939393937587738	0.9375	3662	3737	3737	3762	1587
12.599700787308329	12.59970078730833	0	0	1	0	-0.002317627457812733	0.7174066305160522	3662.780151963234	3737.780151963234	3737.780151963234	3762.780151963234	0.930232584476471	1.0	1.0	0.939393937587738	0.9375	3662	3737	3737	3762	1587
12.616827753358741	12.616827753358743	0	0	1	0	-0.00268775962159037	0.7383720874786377	3748.6336982250214	3823.6336982250214	3823.6336982250214	3848.6336982250214	0.9534883499145508	1.0	1.0	1.0	0.9375	3748	3823	3823	3848	1587
12.633734849396937	12.633734849396935	0	0	1	0	-0.0030505248230691083	0.7383720874786377	3748.6336982250214	3823.6336982250214	3823.6336982250214	3848.6336982250214	0.9534883499145508	1.0	1.0	1.0	0.9375	3748	3823	3823	3848	1587
12.65297959393127	12.652979199191572	0	0	1	0	-0.003404928748047195	0.7441860437393188	3772.4418491125107	3847.4418491125107	3847.4418491125107	3872.4418491125107	0.9767441749572754	1.0	1.0	1.0	0.9375	3772	3847	3847	3872	1587
12.666718509147106	12.666718114407407	0	0	1	0	-0.0037500000000005793	0.7441860437393188	3772.4418491125107	3847.4418491125107	3847.4418491125107	3872.4418491125107	0.9767441749572754	1.0	1.0	1.0	0.9375	3772	3847	3847	3872	1587
12.68367692134614	12.683676921346143	0	0	1	0	-0.004084792762613266	0.7441860437393188	3772.4418491125107	3847.4418491125107	3847.4418491125107	3872.4418491125107	0.9767441749572754	1.0	1.0	1.0	0.9375	3772	3847	3847	3872	1587
12.699604273451978	12.699603483972583	0	0	1	0	-0.004408389392194093	0.7441860437393188	3772.4418491125107	3847.4418491125107	3847.4418491125107	3872.4418491125107	0.9767441749572754	1.0	1.0	1.0	0.9375	3772	3847	3847	3872	1587
12.719610076125552	12.71961007612555	0	0	1	0	-0.004719902932874305	0.7441860437393188	3772.4418491125107	3847.4418491125107	3847.4418491125107	3872.4418491125107	0.9767441749572754	1.0	1.0	1.0	0.9375	3772	3847	3847	3872	1587
12.733861758210093	12.733862152949792	0	0	1	0	-0.005018479547691941	0.7441860437393188	3772.4418491125107	3847.4418491125107	3847.4418491125107	3872.4418491125107	0.9767441749572754	1.0	1.0	1.0	0.9375	3772	3847	3847	3872	1587
12.749654504078649	12.74965410933895	0	0	1	0	-0.005303300858899587	0.7441860437393188	3772.4418491125107	3847.4418491125107	3847.4418491125107	3872.4418491125107	0.9767441749572754	1.0	1.0	1.0	0.9375	3772	3847	3847	3872	1587
12.766715943339065	12.766715943339063	0	0	1	0	-0.0055735861910809125	0.7441860437393188	3772.4418491125107	3847.4418491125107	3847.4418491125107	3872.4418491125107	0.9767441749572754	1.0	1.0	1.0	0.9375	3772	3847	3847	3872	1587
12.786264637441455	12.78626384796206	0	0	1	0	-0.005828594710927712	0.7366102933883667	3741.4191514253616	3816.4191514253616	3816.4191514253616	3841.4191514253616	0.9767441749572754	1.0	1.0	0.9696969985961914	0.9375	3741	3816	3816	3841	1587
12.799635260518333	12.799634471038937	0	0	1	0	-0.006067627457812508	0.7366102933883667	3741.4191514253616	3816.4191514253616	3816.4191514253616	3841.4191514253616	0.9767441749572754	1.0	1.0	0.9696969985961914	0.9375	3741	3816	3816	3841	1587
12.816817490126574	12.816817095386876	0	0	1	0	-0.006290029259591055	0.7366102933883667	3741.4191514253616	3816.4191514253616	3816.4191514253616	3841.4191514253616	0.9767441749572754	1.0	1.0	0.9696969985961914	0.9375	3741	3816	3816	3841	1587
12.833757744299465	12.833757349559766	0	0	1	0	-0.006495190528383635	0.7290345281362534	3710.3963927179575	3785.3963927179575	3785.3963927179575	3810.3963927179575	0.9767441749572754	1.0	1.0	0.939393937587738	0.9375	3710	3785	3785	3810	1587
12.853074726198678	12.853074726198676	0	0	1	0	-0.006682548931413073	0.7232205718755722	3686.588241830468	3761.588241830468	3761.588241830468	3786.588241830468	0.9534883499145508	1.0	1.0	0.939393937587738	0.9375	3686	3761	3761	3786	1587
12.866677850958133	12.866677456218435	0	0	1	0	-0.006851590932319789	0.7156448215246201	3655.565544143319	3730.565544143319	3730.565544143319	3755.565544143319	0.9534883499145508	1.0	1.0	0.9090909361839294	0.9375	3655	3730	3730	3755	1587
12.88384508045782	12.883845080457819	0	0	1	0	-0.007001853198729263	0.7022551149129868	3600.7346955686808	3675.7346955686808	3675.7346955686808	3700.7346955686808	0.930232584476471	1.0	1.0	0.8787878751754761	0.9375	3600	3675	3675	3700	1587
12.906376822463848	12.90637642772415	0	0	1	0	-0.007132923872213867	0.7022551149129868	3600.7346955686808	3675.7346955686808	3675.7346955686808	3700.7346955686808	0.930232584476471	1.0	1.0	0.8787878751754761	0.9375	3600	3675	3675	3700	1587
12.919528365007906	12.919527970268208	0	0	1	0	-0.0072444436971681936	0.7022551149129868	3600.7346955686808	3675.7346955686808	3675.7346955686808	3700.7346955686808	0.930232584476471	1.0	1.0	0.8787878751754761	0.9375	3600	3675	3675	3700	1587
12.933764652244193	12.933764652244195	0	0	1	0	-0.007336107005503688	0.6946793645620346	3569.7119978815317	3644.7119978815317	3644.7119978815317	3669.7119978815317	0.930232584476471	1.0	1.0	0.8484848737716675	0.9375	3569	3644	3644	3669	1587
12.949637530271602	12.949637135531903	0	0	1	0	-0.007407662554463643	0.6946793645620346	3569.7119978815317	3644.7119978815317	3644.7119978815317	3669.7119978815317	0.930232584476471	1.0	1.0	0.8484848737716675	0.9375	3569	3644	3644	3669	1587
12.966718706516954	12.966718311777258	0	0	1	0	-0.007458914215262124	0.6946793645620346	3569.7119978815317	3644.7119978815317	3644.7119978815317	3669.7119978815317	0.930232584476471	1.0	1.0	0.8484848737716675	0.9375	3569	3644	3644	3669	1587
12.986220821334893	12.986220426595194	0	0	1	0	-0.007489721510659341	0.6871035993099213	3538.6892391741276	3613.6892391741276	3613.6892391741276	3638.6892391741276	0.930232584476471	1.0	1.0	0.8181818127632141	0.9375	3538	3613	3613	3638	1587
12.999592628630865	12.999592233891166	0	0	1	0	-0.0075	0.673713892698288	3483.858390599489	3558.858390599489	3558.858390599489	3583.858390599489	0.9069767594337463	1.0	1.0	0.7878788113594055	0.9375	3483	3558	3558	3583	1587
13.016759858130552	13.016759463390853	0	0	1	0	-0.007489721510659266	0.6622919738292694	3437.0856328308582	3512.0856328308582	3512.0856328308582	3537.0856328308582	0.9069767594337463	0.9846153855323792	1.0	0.7575757503509521	0.9375	3437	3512	3512	3537	1587
13.033751823203986	13.033751823203984	0	0	1	0	-0.0074589142152619746	0.6577825889872955	3418.619701902975	3493.619701902975	3493.619701902975	3518.619701902975	0.9069767594337463	0.9846153855323792	0.976190447807312	0.7575757503509521	0.9375	3418	3493	3493	3518	1587
13.052987488725247	13.052987093985548	0	0	1	0	-0.007407662554463419	0.6577825889872955	3418.619701902975	3493.619701902975	3493.619701902975	3518.619701902975	0.9069767594337463	0.9846153855323792	0.976190447807312	0.7575757503509521	0.9375	3418	3493	3493	3518	1587
13.066793509689873	13.066793509689875	0	0	1	0	-0.007336107005503392	0.6577825889872955	3418.619701902975	3493.619701902975	3493.619701902975	3518.619701902975	0.9069767594337463	0.9846153855323792	0.976190447807312	0.7575757503509521	0.9375	3418	3493	3493	3518	1587
13.083784290544209	13.08378389580451	0	0	1	0	-0.007244443697167825	0.6577825889872955	3418.619701902975	3493.619701902975	3493.619701902975	3518.619701902975	0.9069767594337463	0.9846153855323792	0.976190447807312	0.7575757503509521	0.9375	3418	3493	3493	3518	1587
13.106410770077943	13.106410375338244	0	0	1	0	-0.0071329238722134276	0.6465410602428179	3372.5856416943393	3447.5856416943393	3447.5856416943393	3472.5856416943393	0.9069767594337463	0.9692307710647583	0.976190447807312	0.7272727489471436	0.9375	3372	3447	3447	3472	1587
13.119520864953628	13.11952047021393	0	0	1	0	-0.007001853198728752	0.6426949066259127	3356.8356426331125	3431.8356426331125	3431.8356426331125	3456.8356426331125	0.9069767594337463	0.9538461565971375	0.976190447807312	0.7272727489471436	0.9375	3356	3431	3431	3456	1587
13.133858205552805	13.133857810813106	0	0	1	0	-0.006851590932319209	0.6426949066259127	3356.8356426331125	3431.8356426331125	3431.8356426331125	3456.8356426331125	0.9069767594337463	0.9538461565971375	0.976190447807312	0.7272727489471436	0.9375	3356	3431	3431	3456	1587
13.149739767853582	13.149739767853584	0	0	1	0	-0.006682548931412426	0.6214907834196159	3270.0047581033273	3345.0047581033273	3345.0047581033273	3370.0047581033273	0.8837209343910217	0.9384615421295166	0.9523809552192688	0.6969696879386902	0.9375	3270	3345	3345	3370	1587
13.166787785964242	13.166787391224544	0	0	1	0	-0.006495190528382922	0.6176446298027107	3254.2547590421004	3329.2547590421004	3329.2547590421004	3354.2547590421004	0.8837209343910217	0.9230769276618958	0.9523809552192688	0.6969696879386902	0.9375	3254	3329	3329	3354	1587
13.186267400619347	13.186267400619348	0	0	1	0	-0.006290029259590279	0.6176446298027107	3254.2547590421004	3329.2547590421004	3329.2547590421004	3354.2547590421004	0.8837209343910217	0.9230769276618958	0.9523809552192688	0.6969696879386902	0.9375	3254	3329	3329	3354	1587
13.1997426297164	13.199742629716399	0	0	1	0	-0.006067627457811671	0.6176446298027107	3254.2547590421004	3329.2547590421004	3329.2547590421004	3354.2547590421004	0.8604651093482971	0.9076923131942749	0.9523809552192688	0.6969696879386902	0.9375	3254	3329	3329	3354	1587
13.216810384811996	13.216810384811994	0	0	1	0	-0.005828594710926814	0.5832949972578456	3113.593013770878	3188.593013770878	3188.593013770878	3213.593013770878	0.8372092843055725	0.8769230842590332	0.9285714030265808	0.6666666865348816	0.9375	3113	3188	3188	3213	1587
13.233726954602961	13.233726559863262	0	0	1	0	-0.0055735861910799584	0.5540797733211242	2993.956671750004	3068.956671750004	3068.956671750004	3093.956671750004	0.8372092843055725	0.8307692408561707	0.9047619104385376	0.6060606241226196	0.9375	2993	3068	3068	3093	1587
13.25292511985284	13.252924330373444	0	0	1	0	-0.0053033008588985785	0.5302921135467713	2896.5462049740286	2971.5462049740286	2971.5462049740286	2996.5462049740286	0.8139534592628479	0.800000011920929	0.8809523582458496	0.5757575631141663	0.9375	2896	2971	2971	2996	1587
13.266739825090841	13.266739430351143	0	0	1	0	-0.005018479547690881	0.5159259311758078	2837.7166881649327	2912.7166881649327	2912.7166881649327	2937.7166881649327	0.8139534592628479	0.7692307829856873	0.8809523582458496	0.5454545617103577	0.9375	2837	2912	2912	2937	1587
13.283659552799396	13.283659158059697	0	0	1	0	-0.004719902932873198	0.5030190871133433	2784.8631617291408	2859.8631617291408	2859.8631617291408	2884.8631617291408	0.7906976938247681	0.7538461685180664	0.8571428656578064	0.5454545617103577	0.9375	2784	2859	2859	2884	1587
13.299785458973716	13.299785458973718	0	0	1	0	-0.00440838939219294	0.49267942035869083	2742.5222263688393	2817.5222263688393	2817.5222263688393	2842.5222263688393	0.7906976938247681	0.7384615540504456	0.8571428656578064	0.5151515007019043	0.9375	2742	2817	2817	2842	1587
13.319522049172726	13.319521654433027	0	0	1	0	-0.00408479276261207	0.4799529288453286	2690.4072436216206	2765.4072436216206	2765.4072436216206	2790.4072436216206	0.7674418687820435	0.7230769395828247	0.8333333134651184	0.5151515007019043	0.9375	2690	2765	2765	2790	1587
13.333735046766787	13.333735046766785	0	0	1	0	-0.003749999999999344	0.4309183117566686	2489.610486643558	2564.610486643558	2564.610486643558	2589.610486643558	0.7441860437393188	0.6461538672447205	0.7857142686843872	0.42424243688583374	0.9375	2489	2564	2564	2589	1587
13.349781215521954	13.349780820782255	0	0	1	0	-0.0034049287480459245	0.393263649216935	2335.4146435433486	2410.4146435433486	2410.4146435433486	2435.4146435433486	0.6976743936538696	0.5846154093742371	0.738095223903656	0.39393940567970276	0.9375	2335	2410	2410	2435	1587
13.366702916929004	13.366702522189305	0	0	1	0	-0.003050524823067806	0.3645056600952561	2217.6506780900736	2292.6506780900736	2292.6506780900736	2317.6506780900736	0.6511628031730652	0.5384615659713745	0.738095223903656	0.3636363744735718	0.9375	2217	2292	2292	2317	1587
13.386285163905793	13.386284769166094	0	0	1	0	-0.002687759621589039	0.35268105082697687	2169.2289031364703	2244.2289031364703	2244.2289031364703	2269.2289031364703	0.6279069781303406	0.5230769515037537	0.7142857313156128	0.3636363744735718	0.9375	2169	2244	2244	2269	1587
13.399731182265135	13.399730787525437	0	0	1	0	-0.0023176274578113774	0.3466703924007746	2144.615256881172	2219.615256881172	2219.615256881172	2244.615256881172	0.6279069781303406	0.5076923370361328	0.6904761791229248	0.3636363744735718	0.9375	2144	2219	2219	2244	1587
13.416688804984773	13.416688410245074	0	0	1	0	-0.0019411428382681635	0.3434236415085339	2131.319811977446	2206.319811977446	2206.319811977446	2231.319811977446	0.6279069781303406	0.5076923370361328	0.7142857313156128	0.3333333432674408	0.9375	2131	2206	2206	2231	1587
13.43373366517784	13.433733665177842	0	0	1	0	-0.0015593376811324415	0.3323624707317627	2086.0243176465683	2161.0243176465683	2161.0243176465683	2186.0243176465683	0.6279069781303406	0.4923076927661896	0.6904761791229248	0.3030303120613098	0.9375	2086	2161	2161	2186	1587
13.453074331458978	13.45307393671928	0	0	1	0	-0.0011732584878009686	0.3170524577450271	2023.329814465886	2098.329814465886	2098.329814465886	2123.329814465886	0.604651153087616	0.4615384638309479	0.6666666865348816	0.3030303120613098	0.9375	2023	2098	2098	2123	1587
13.466785220156197	13.466785220156199	0	0	1	0	-0.0007839634745066304	0.3023418425159021	1963.0898451026192	2038.0898451026192	2038.0898451026192	2063.089845102619	0.5813953280448914	0.446153849363327	0.6666666865348816	0.27272728085517883	0.9375	1963	2038	2038	2063	1587
13.483746790272825	13.483746790272823	0	0	1	0	-0.0003925196718213029	0.2984956888989969	1947.3398460413923	2022.3398460413923	2022.3398460413923	2047.3398460413923	0.5813953280448914	0.4307692348957062	0.6666666865348816	0.27272728085517883	0.9375	1947	2022	2022	2047	1587
13.50643405972017	13.506433664980472	0	0	1	0	7.791492631894069e-16	0.28721221531559893	1901.1340217173777	1976.1340217173777	1976.1340217173777	2001.1340217173777	0.5581395626068115	0.4153846204280853	0.6428571343421936	0.27272728085517883	0.9375	1901	1976	1976	2001	1587
13.519632181548683	13.519631786808985	0	0	1	0	0.000392519671822859	0.28234208536483507	1881.1908395689995	1956.1908395689995	1956.1908395689995	1981.1908395689995	0.5581395626068115	0.4153846204280853	0.6428571343421936	0.24242424964904785	0.9375	1881	1956	1956	1981	1587
13.533812810487444	13.533812415747745	0	0	1	0	0.0007839634745081803	0.27849593174792986	1865.4408405077727	1940.4408405077727	1940.4408405077727	1965.4408405077727	0.5581395626068115	0.4000000059604645	0.6428571343421936	0.24242424964904785	0.9375	1865	1940	1940	1965	1587
13.549873189871768	13.54987318987177	0	0	1	0	0.0011732584878025075	0.27464977813102465	1849.6908414465458	1924.6908414465458	1924.6908414465458	1949.6908414465458	0.5581395626068115	0.38461539149284363	0.6428571343421936	0.24242424964904785	0.9375	1849	1924	1924	1949	1587
13.566806733469782	13.566806338730084	0	0	1	0	0.0015593376811339657	0.2550107600411984	1769.2690623687074	1844.2690623687074	1844.2690623687074	1869.2690623687074	0.5348837375640869	0.35384616255760193	0.6190476417541504	0.21212121844291687	0.9375	1769	1844	1844	1869	1587
13.58633963798422	13.586339243244526	0	0	1	0	0.001941142838269669	0.2142477747359317	1602.3446375436404	1677.3446375436404	1677.3446375436404	1702.3446375436404	0.4651162922382355	0.29230770468711853	0.5476190447807312	0.1818181872367859	0.9375	1602	1677	1677	1702	1587
13.59979157743905	13.599791972178748	0	0	1	0	0.0023176274578128593	0.2142477747359317	1602.3446375436404	1677.3446375436404	1677.3446375436404	1702.3446375436404	0.44186046719551086	0.26153847575187683	0.523809552192688	0.1818181872367859	0.9375	1602	1677	1677	1702	1587
13.616695515559652	13.616695515559654	0	0	1	0	0.002687759621590494	0.17546891421079636	1443.545203693211	1518.545203693211	1518.545203693211	1543.545203693211	0.39534884691238403	0.23076923191547394	0.5	0.1515151560306549	0.9375	1443	1518	1518	1543	1587
13.633706033398926	13.633705638659228	0	0	1	0	0.0030505248230692293	0.15745327111554008	1369.7711452181366	1444.7711452181366	1444.7711452181366	1469.7711452181366	0.3720930218696594	0.20000000298023224	0.4761904776096344	0.12121212482452393	0.9375	1369	1444	1444	1469	1587
13.653066041925303	13.653066041925305	0	0	1	0	0.0034049287480473127	0.15288561679863655	1351.0666007904167	1426.0666007904167	1426.0666007904167	1451.0666007904167	0.3720930218696594	0.1846153885126114	0.4523809552192688	0.12121212482452393	0.9375	1351	1426	1426	1451	1587
13.666679429916929	13.666679429916927	0	0	1	0	0.0037500000000006933	0.14250400622105186	1308.5539054752073	1383.5539054752073	1383.5539054752073	1408.5539054752073	0.3488371968269348	0.16923077404499054	0.4285714328289032	0.12121212482452393	0.9375	1308	1383	1383	1408	1587
13.684361399983818	13.684361399983816	0	0	1	0	0.004084792762613376	0.13140090239404945	1263.0866953036325	1338.0866953036325	1338.0866953036325	1363.0866953036325	0.3255814015865326	0.1538461595773697	0.380952388048172	0.12121212482452393	0.9375	1263	1338	1338	1363	1587
13.706428138624688	13.70642813862469	0	0	1	0	0.0044083893921942	0.10338072916613772	1148.344085935334	1223.344085935334	1223.344085935334	1248.344085935334	0.25581395626068115	0.1230769231915474	0.2857142984867096	0.12121212482452393	0.9375	1148	1223	1223	1248	1587
13.719683892449222	13.719683497709523	0	0	1	0	0.004719902932874409	0.10338072916613772	1148.344085935334	1223.344085935334	1223.344085935334	1248.344085935334	0.25581395626068115	0.1230769231915474	0.2857142984867096	0.12121212482452393	0.9375	1148	1223	1223	1248	1587
13.733832152732685	13.733832152732683	0	0	1	0	0.005018479547692039	0.09299912231384333	1105.8314058751885	1180.8314058751885	1180.8314058751885	1205.8314058751885	0.23255814611911774	0.10769230872392654	0.261904776096344	0.12121212482452393	0.9375	1105	1180	1180	1205	1587
13.74970503076009	13.749705030760092	0	0	1	0	0.00530330085889968	0.07007140221953134	1011.9423920889808	1086.9423920889808	1086.9423920889808	1111.9423920889808	0.1860465109348297	0.07692307978868484	0.190476194024086	0.09090909361839294	0.9375	1011	1086	1086	1111	1587
13.766667785095812	13.766667390356114	0	0	1	0	0.005573586191081001	0.06371632415914175	985.9183474316854	1060.9183474316856	1060.9183474316856	1085.9183474316856	0.1627907007932663	0.07692307978868484	0.1666666716337204	0.09090909361839294	1.0	985	1060	1060	1085	1600
13.786395691021447	13.786395691021449	0	0	1	0	0.005828594710927795	0.06263407293981288	981.4865286885338	1056.4865286885338	1056.4865286885338	1081.4865286885338	0.1627907007932663	0.07692307978868484	0.1190476194024086	0.09090909361839294	1.0	981	1056	1056	1081	1600
13.79963604999773	13.799635655258031	0	0	1	0	0.006067627457812587	0.0570004956358654	958.4170296288688	1033.417029628869	1033.417029628869	1058.417029628869	0.13953489065170288	0.07692307978868484	0.095238097012043	0.12121212482452393	1.0	958	1033	1033	1058	1600
13.816981307101564	13.816981307101566	0	0	1	0	0.006290029259591127	0.051891714806196754	937.4965721313757	1012.4965721313757	1012.4965721313757	1037.4965721313756	0.13953489065170288	0.0615384615957737	0.0714285746216774	0.09090909361839294	0.9375	937	1012	1012	1037	1587
13.83952647025735	13.839526470257352	0	0	1	0	0.006495190528383701	0.04607776040816075	913.6884288714183	988.6884288714183	988.6884288714183	1013.6884288714183	0.11627907305955887	0.0615384615957737	0.0714285746216774	0.09090909361839294	1.0	913	988	988	1013	1600
13.85352078205829	13.853520387318595	0	0	1	0	0.006682548931413134	0.045897385176717376	912.9497922986577	987.9497922986577	987.9497922986577	1012.9497922986577	0.11627907305955887	0.0615384615957737	0.0476190485060215	0.12121212482452393	1.0	912	987	987	1012	1600
13.866643508604337	13.866643113864642	0	0	1	0	0.006851590932319843	0.045897385176717376	912.9497922986577	987.9497922986577	987.9497922986577	1012.9497922986577	0.11627907305955887	0.0615384615957737	0.0476190485060215	0.12121212482452393	1.0	912	987	987	1012	1600
13.88367060551096	13.883670605510963	0	0	1	0	0.0070018531987293105	0.039361930022239255	886.1871034410698	961.1871034410698	961.1871034410698	986.1871034410698	0.09302325546741486	0.0615384615957737	0.02380952425301075	0.12121212482452393	1.0	886	961	961	986	1600
13.89976769568727	13.899767300947572	0	0	1	0	0.007132923872213908	0.04008343077868137	889.1416490387003	964.1416490387003	964.1416490387003	989.1416490387003	0.09302325546741486	0.0615384615957737	0.0476190485060215	0.12121212482452393	1.0	889	964	964	989	1600
13.919711918967835	13.91971626110452	0	0	1	0	0.007244443697168227	0.04008343077868137	889.1416490387003	964.1416490387003	964.1416490387003	989.1416490387003	0.09302325546741486	0.0615384615957737	0.0476190485060215	0.12121212482452393	1.0	889	964	964	989	1600
13.93369478331751	13.933693993838114	0	0	1	0	0.007336107005503715	0.04008343077868137	889.1416490387003	964.1416490387003	964.1416490387003	989.1416490387003	0.09302325546741486	0.0615384615957737	0.0476190485060215	0.12121212482452393	1.0	889	964	964	989	1600
13.94985976872201	13.949859768722012	0	0	1	0	0.007407662554463664	0.04008343077868137	889.1416490387003	964.1416490387003	964.1416490387003	989.1416490387003	0.09302325546741486	0.0615384615957737	0.0476190485060215	0.12121212482452393	1.0	889	964	964	989	1600
13.966695022135028	13.96669502213503	0	0	1	0	0.007458914215262138	0.040804931591567284	892.0961948674681	967.0961948674681	967.0961948674681	992.0961948674681	0.09302325546741486	0.0615384615957737	0.0714285746216774	0.12121212482452393	1.0	892	967	967	992	1600
13.986287532343983	13.986287532343985	0	0	1	0	0.007489721510659348	0.04080493153512349	892.0961946363307	967.0961946363307	967.0961946363307	992.0961946363307	0.09302325546741486	0.0615384615957737	0.095238097012043	0.09090909361839294	1.0	892	967	967	992	1600
13.999866577981816	13.999866183242117	0	0	1	0	0.0075	0.04080493153512349	892.0961946363307	967.0961946363307	967.0961946363307	992.0961946363307	0.09302325546741486	0.0615384615957737	0.095238097012043	0.09090909361839294	1.0	892	967	967	992	1600
14.016958017459338	14.016958017459336	0	0	1	0	0.007489721510659259	0.04152643229156561	895.0507402339612	970.0507402339612	970.0507402339612	995.0507402339612	0.09302325546741486	0.0615384615957737	0.095238097012043	0.12121212482452393	1.0	895	970	970	995	1600
14.033671691045132	14.033671691045134	0	0	1	0	0.0074589142152619616	0.04152643229156561	895.0507402339612	970.0507402339612	970.0507402339612	995.0507402339612	0.09302325546741486	0.0615384615957737	0.095238097012043	0.12121212482452393	1.0	895	970	970	995	1600
14.05291643557947	14.05291604083977	0	0	1	0	0.007407662554463399	0.04465108608335128	907.8461975113235	982.8461975113235	982.8461975113235	1007.8461975113235	0.09302325546741486	0.07692307978868484	0.095238097012043	0.09090909361839294	1.0	907	982	982	1007	1600
14.067157459692144	14.067157459692142	0	0	1	0	0.007336107005503364	0.04519221160835002	910.0621065361934	985.0621065361934	985.0621065361934	1010.0621065361934	0.09302325546741486	0.07692307978868484	0.1190476194024086	0.09090909361839294	1.0	910	985	985	1010	1600
14.084884824824389	14.08488482482439	0	0	1	0	0.00724444369716779	0.045733337302680144	912.2780162544752	987.2780162544752	987.2780162544752	1012.2780162544752	0.09302325546741486	0.07692307978868484	0.1428571492433548	0.09090909361839294	1.0	912	987	987	1012	1600
14.106233137213493	14.106232742473795	0	0	1	0	0.007132923872213387	0.05262954275071363	940.5179775641723	1015.5179775641723	1015.5179775641723	1040.5179775641723	0.11627907305955887	0.07692307978868484	0.190476194024086	0.09090909361839294	1.0	940	1015	1015	1040	1600
14.119507049064172	14.119506654324473	0	0	1	0	0.007001853198728705	0.05262954275071363	940.5179775641723	1015.5179775641723	1015.5179775641723	1040.5179775641723	0.11627907305955887	0.07692307978868484	0.190476194024086	0.09090909361839294	1.0	940	1015	1015	1040	1600
14.13368886222203	14.133688862222028	0	0	1	0	0.006851590932319155	0.057016821892617586	958.483885650269	1033.483885650269	1033.483885650269	1058.483885650269	0.11627907305955887	0.0923076942563057	0.2142857164144516	0.09090909361839294	1.0	958	1033	1033	1058	1600
14.149699504404307	14.149699109664608	0	0	1	0	0.006682548931412366	0.05575419555473293	953.3134307966313	1028.3134307966313	1028.3134307966313	1053.3134307966313	0.11627907305955887	0.0923076942563057	0.2380952388048172	0.06060606241226196	1.0	953	1028	1028	1053	1600
14.172899935460059	14.17289954072036	0	0	1	0	0.006495190528382856	0.07776370956622936	1043.4423906737093	1118.4423906737093	1118.4423906737093	1143.4423906737093	0.1860465109348297	0.10769230872392654	0.2857142984867096	0.06060606241226196	1.0	1043	1118	1118	1143	1600
14.18625674264748	14.186256347907781	0	0	1	0	0.006290029259590206	0.08197061353313373	1060.6696624181827	1135.6696624181827	1135.6696624181827	1160.6696624181827	0.1860465109348297	0.1230769231915474	0.3095238208770752	0.06060606241226196	1.0	1060	1135	1135	1160	1600
14.19970078730833	14.199700392568632	0	0	1	0	0.006067627457811592	0.0919914718980741	1101.7050774226134	1176.7050774226134	1176.7050774226134	1201.7050774226134	0.20930232107639313	0.13846154510974884	0.3333333432674408	0.06060606241226196	1.0	1101	1176	1176	1201	1600
14.217231572070588	14.217231966810287	0	0	1	0	0.005828594710926731	0.10856411359333373	1169.5700451647017	1244.5700451647017	1244.5700451647017	1269.5700451647017	0.23255814611911774	0.16923077404499054	0.3571428656578064	0.09090909361839294	1.0	1169	1244	1244	1269	1600
14.240426082030858	14.240426082030856	0	0	1	0	0.005573586191079871	0.1231526244125325	1229.3099969693205	1304.3099969693205	1304.3099969693205	1329.3099969693205	0.25581395626068115	0.20000000298023224	0.4047619104385376	0.09090909361839294	1.0	1229	1304	1304	1329	1600
14.249591937836392	14.249591543096694	0	0	1	0	0.005303300858898486	0.1231526244125325	1229.3099969693205	1304.3099969693205	1304.3099969693205	1329.3099969693205	0.25581395626068115	0.20000000298023224	0.4047619104385376	0.09090909361839294	1.0	1229	1304	1304	1329	1600
14.266730351338069	14.26672995659837	0	0	1	0	0.005018479547690782	0.1424145620009858	1308.1876313940368	1383.1876313940368	1383.1876313940368	1408.1876313940368	0.302325576543808	0.2153846174478531	0.4285714328289032	0.12121212482452393	1.0	1308	1383	1383	1408	1600
14.284475085017064	14.284475085017062	0	0	1	0	0.004719902932873095	0.1566423261954757	1366.450325770473	1441.450325770473	1441.450325770473	1466.450325770473	0.3255814015865326	0.2461538463830948	0.4523809552192688	0.12121212482452393	1.0	1366	1441	1441	1466	1600
14.306263532170298	14.3062631374306	0	0	1	0	0.0044083893921928324	0.17063143677353687	1423.7357335876336	1498.7357335876336	1498.7357335876336	1523.7357335876336	0.3488371968269348	0.26153847575187683	0.4761904776096344	0.1515151560306549	1.0	1423	1498	1498	1523	1600
14.31973915600705	14.319739156007051	0	0	1	0	0.004084792762611958	0.18503957614302635	1482.737064305693	1557.737064305693	1557.737064305693	1582.737064305693	0.3720930218696594	0.29230770468711853	0.5	0.1515151560306549	1.0	1482	1557	1557	1582	1600
14.33372399405522	14.333723994055221	0	0	1	0	0.0037499999999992296	0.18888572975993156	1498.4870633669198	1573.4870633669198	1573.4870633669198	1598.4870633669198	0.3720930218696594	0.3076923191547394	0.5	0.1515151560306549	1.0	1498	1573	1573	1598	1600
14.349658846215334	14.349658846215336	0	0	1	0	0.0034049287480458065	0.2023337185382843	1553.5565774142742	1628.5565774142742	1628.5565774142742	1653.5565774142742	0.39534884691238403	0.32307693362236023	0.5	0.1818181872367859	1.0	1553	1628	1628	1653	1600
14.373080726242097	14.373081120981796	0	0	1	0	0.003050524823067685	0.21199382096529007	1593.1146968528628	1668.1146968528628	1668.1146968528628	1693.1146968528628	0.41860464215278625	0.3384615480899811	0.5	0.1818181872367859	1.0	1593	1668	1668	1693	1600
14.383682645071772	14.383682645071774	0	0	1	0	0.0026877596215889154	0.22165393084287643	1632.672846801579	1707.672846801579	1707.672846801579	1732.672846801579	0.44186046719551086	0.35384616255760193	0.5	0.1818181872367859	1.0	1632	1707	1707	1732	1600
14.399757235085254	14.399757235085255	0	0	1	0	0.0023176274578112516	0.22928796336054802	1663.9342099614441	1738.9342099614441	1738.9342099614441	1763.9342099614441	0.44186046719551086	0.3692307770252228	0.5	0.21212121844291687	1.0	1663	1738	1738	1763	1600
14.416772095061216	14.416772095061214	0	0	1	0	0.0019411428382680358	0.2533142621727045	1762.3219035972247	1837.3219035972247	1837.3219035972247	1862.3219035972247	0.4651162922382355	0.4153846204280853	0.5476190447807312	0.24242424964904785	1.0	1762	1837	1837	1862	1600
14.433672480524532	14.433672085784833	0	0	1	0	0.001559337681132312	0.26297436459971024	1801.8800230358133	1876.8800230358133	1876.8800230358133	1901.8800230358133	0.4883720874786377	0.4307692348957062	0.5476190447807312	0.24242424964904785	1.0	1801	1876	1876	1901	1600
14.452936567304107	14.452936172564408	0	0	1	0	0.0011732584878008379	0.2682635214228135	1823.5391202264213	1898.5391202264213	1898.5391202264213	1923.5391202264213	0.4883720874786377	0.446153849363327	0.5714285969734192	0.24242424964904785	1.0	1823	1898	1898	1923	1600
14.466939958118118	14.46693995811812	0	0	1	0	0.0007839634745064989	0.2890267407717815	1908.5645034604452	1983.5645034604452	1983.5645034604452	2008.5645034604452	0.5348837375640869	0.4769230782985687	0.5952380895614624	0.24242424964904785	1.0	1908	1983	1983	2008	1600
14.484721007849398	14.4847210078494	0	0	1	0	0.0003925196718211707	0.30481960885710535	1973.2362982698464	2048.2362982698464	2048.2362982698464	2073.2362982698464	0.5581395626068115	0.4923076927661896	0.6190476417541504	0.27272728085517883	1.0	1973	2048	2048	2073	1600
14.50646563889607	14.506465638896072	0	0	1	0	-9.11457541045065e-16	0.33635783024551547	2102.385314855386	2177.385314855386	2177.385314855386	2202.385314855386	0.5813953280448914	0.5692307949066162	0.6428571343421936	0.3030303120613098	1.0	2102	2177	2177	2202	1600
14.516650712603841	14.516650317864142	0	0	1	0	-0.00039251967182299115	0.33635783024551547	2102.385314855386	2177.385314855386	2177.385314855386	2202.385314855386	0.5813953280448914	0.5692307949066162	0.6428571343421936	0.3030303120613098	1.0	2102	2177	2177	2202	1600
14.533840837006057	14.533840837006059	0	0	1	0	-0.0007839634745083118	0.35671835309929323	2185.7616559416056	2260.7616559416056	2260.7616559416056	2285.7616559416056	0.604651153087616	0.6000000238418579	0.6666666865348816	0.3333333432674408	1.0	2185	2260	2260	2285	1600
14.550364640796744	14.550364640796742	0	0	1	0	-0.0011732584878026383	0.3774396213360163	2270.615249370987	2345.615249370987	2345.615249370987	2370.615249370987	0.6279069781303406	0.6307692527770996	0.6904761791229248	0.3636363744735718	1.0	2270	2345	2345	2370	1600
14.572955988497284	14.572955988497286	0	0	1	0	-0.0015593376811340951	0.42600068079595266	2469.472787859426	2544.472787859426	2544.472787859426	2569.472787859426	0.7209302186965942	0.692307710647583	0.738095223903656	0.39393940567970276	1.0	2469	2544	2544	2569	1600
14.586728061847815	14.586728061847817	0	0	1	0	-0.0019411428382697968	0.45994761445886123	2608.485481209037	2683.485481209037	2683.485481209037	2708.485481209037	0.7441860437393188	0.7384615540504456	0.7857142686843872	0.4545454680919647	1.0	2608	2683	2683	2708	1600
14.599752103469172	14.59975210346917	0	0	1	0	-0.002317627457812985	0.4803244627227343	2691.928674849597	2766.928674849597	2766.928674849597	2791.928674849597	0.7441860437393188	0.7846153974533081	0.8095238208770752	0.4848484992980957	1.0	2691	2766	2766	2791	1600
14.616666304821944	14.616665910082245	0	0	1	0	-0.0026877596215906176	0.5030298505467599	2784.9072379889817	2859.9072379889817	2859.9072379889817	2884.9072379889817	0.7674418687820435	0.8153846263885498	0.8333333134651184	0.5151515007019043	1.0	2784	2859	2859	2884	1600
14.642708466969168	14.642710045927965	0	0	1	0	-0.0030505248230693503	0.5460957577734282	2961.2621280821886	3036.2621280821886	3036.2621280821886	3061.2621280821886	0.8139534592628479	0.8769230842590332	0.8571428656578064	0.5757575631141663	1.0	2961	3036	3036	3061	1600
14.649651543530908	14.649651148791209	0	0	1	0	-0.0034049287480474306	0.5460957577734282	2961.2621280821886	3036.2621280821886	3036.2621280821886	3061.2621280821886	0.8139534592628479	0.8769230842590332	0.8571428656578064	0.5757575631141663	1.0	2961	3036	3036	3061	1600
14.666636403289761	14.66663640328976	0	0	1	0	-0.0037500000000008082	0.5697030333901552	3057.9339217326856	3132.9339217326856	3132.9339217326856	3157.9339217326856	0.8372092843055725	0.9076923131942749	0.8809523582458496	0.6060606241226196	1.0	3057	3132	3132	3157	1600
14.684478637674353	14.684478242934654	0	0	1	0	-0.004084792762613487	0.592630761160823	3151.8229669535704	3226.8229669535704	3226.8229669535704	3251.8229669535704	0.8837209343910217	0.9384615421295166	0.9047619104385376	0.6060606241226196	1.0	3151	3226	3226	3251	1600
14.706993405873334	14.706993405873332	0	0	1	0	-0.004408389392194307	0.6218459850975444	3271.4593089744444	3346.4593089744444	3346.4593089744444	3371.4593089744444	0.8837209343910217	0.9846153855323792	0.9285714030265808	0.6666666865348816	1.0	3271	3346	3346	3371	1600
14.716856371986903	14.716855977247205	0	0	1	0	-0.004719902932874511	0.6385407201074935	3339.824248840186	3414.824248840186	3414.824248840186	3439.824248840186	0.9069767594337463	1.0	0.9285714030265808	0.6969696879386902	1.0	3339	3414	3414	3439	1600
14.733878337277442	14.73387833727744	0	0	1	0	-0.005018479547692137	0.6485033104085991	3380.6210561232133	3455.6210561232133	3455.6210561232133	3480.6210561232133	0.930232584476471	1.0	0.9523809552192688	0.6969696879386902	1.0	3380	3455	3455	3480	1600
14.750337403757527	14.750337009017828	0	0	1	0	-0.005303300858899775	0.6732566402244018	3481.9859417189255	3556.9859417189255	3556.9859417189255	3581.9859417189255	0.9534883499145508	1.0	0.976190447807312	0.7575757503509521	1.0	3481	3556	3556	3581	1600
14.773042436491316	14.773042436491318	0	0	1	0	-0.00557358619108109	0.6732566402244018	3481.9859417189255	3556.9859417189255	3556.9859417189255	3581.9859417189255	0.9534883499145508	1.0	0.976190447807312	0.7575757503509521	1.0	3481	3556	3556	3581	1600
14.783714224247674	14.783714224247676	0	0	1	0	-0.0058285947109278785	0.6911557465791702	3555.282782241702	3630.282782241702	3630.282782241702	3655.282782241702	0.9767441749572754	1.0	1.0	0.7878788113594055	1.0	3555	3630	3630	3655	1600
14.799903683513499	14.7999036835135	0	0	1	0	-0.006067627457812664	0.7045454531908035	3610.1136308163404	3685.1136308163404	3685.1136308163404	3710.1136308163404	1.0	1.0	1.0	0.8484848737716675	1.0	3610	3685	3685	3710	1600
14.816815516428079	14.81681551642808	0	0	1	0	-0.006290029259591199	0.7121212184429169	3641.1363895237446	3716.1363895237446	3716.1363895237446	3741.1363895237446	1.0	1.0	1.0	0.8484848737716675	1.0	3641	3716	3716	3741	1600
14.839852525248538	14.839852525248537	0	0	1	0	-0.006495190528383767	0.719696968793869	3672.1590872108936	3747.1590872108936	3747.1590872108936	3772.1590872108936	1.0	1.0	1.0	0.8787878751754761	1.0	3672	3747	3747	3772	1600
14.849949177263785	14.849949177263783	0	0	1	0	-0.006682548931413194	0.7272727340459824	3703.1818459182978	3778.1818459182978	3778.1818459182978	3803.1818459182978	1.0	1.0	1.0	0.9090909361839294	1.0	3703	3778	3778	3803	1600
14.866767062130055	14.866767062130057	0	0	1	0	-0.006851590932319897	0.7348484843969345	3734.204543605447	3809.204543605447	3809.204543605447	3834.204543605447	1.0	1.0	1.0	0.939393937587738	1.0	3734	3809	3809	3834	1600
14.883766132518065	14.883766132518064	0	0	1	0	-0.007001853198729357	0.7424242496490479	3765.227302312851	3840.227302312851	3840.227302312851	3865.227302312851	1.0	1.0	1.0	0.9696969985961914	1.0	3765	3840	3840	3865	1600
14.906458138841796	14.906457744102097	0	0	1	0	-0.00713292387221395	0.7424242496490479	3765.227302312851	3840.227302312851	3840.227302312851	3865.227302312851	1.0	1.0	1.0	0.9696969985961914	1.0	3765	3840	3840	3865	1600
14.916737160597872	14.916736765858174	0	0	1	0	-0.007244443697168262	0.7424242496490479	3765.227302312851	3840.227302312851	3840.227302312851	3865.227302312851	1.0	1.0	1.0	0.9696969985961914	1.0	3765	3840	3840	3865	1600
14.933714520302448	14.93371452030245	0	0	1	0	-0.007336107005503743	0.75	3796.25	3871.25	3871.25	3896.25	1.0	1.0	1.0	1.0	1.0	3796	3871	3871	3896	1600
14.950957145084601	14.950956750344906	0	0	1	0	-0.007407662554463685	0.75	3796.25	3871.25	3871.25	3896.25	1.0	1.0	1.0	1.0	1.0	3796	3871	3871	3896	1600
14.972995462467164	14.972995067727465	0	0	1	0	-0.0074589142152621515	0.75	3796.25	3871.25	3871.25	3896.25	1.0	1.0	1.0	1.0	1.0	3796	3871	3871	3896	1600
14.983678697674787	14.983678302935088	0	0	1	0	-0.0074897215106593555	0.75	3796.25	3871.25	3871.25	3896.25	1.0	1.0	1.0	1.0	1.0	3796	3871	3871	3896	1600
14.999724866429954	14.999724866429956	0	0	1	0	-0.0075	0.75	3796.25	3871.25	3871.25	3896.25	1.0	1.0	1.0	0.9696969985961914	1.0	3796	3871	3871	3896	1600
15.01665051523399	15.016650120494292	0	0	1	0	-0.007489721510659252	0.7348484843969345	3734.204543605447	3809.204543605447	3809.204543605447	3834.204543605447	1.0	1.0	1.0	0.939393937587738	1.0	3734	3809	3809	3834	1600
15.033658664635073	15.033658664635075	0	0	1	0	-0.007458914215261947	0.7348484843969345	3734.204543605447	3809.204543605447	3809.204543605447	3834.204543605447	1.0	1.0	1.0	0.939393937587738	1.0	3734	3809	3809	3834	1600
15.052929856729225	15.052929856729227	0	0	1	0	-0.007407662554463379	0.7272727340459824	3703.1818459182978	3778.1818459182978	3778.1818459182978	3803.1818459182978	1.0	1.0	1.0	0.9090909361839294	1.0	3703	3778	3778	3803	1600
15.066750088323008	15.066750088323007	0	0	1	0	-0.007336107005503337	0.7272727340459824	3703.1818459182978	3778.1818459182978	3778.1818459182978	3803.1818459182978	1.0	1.0	1.0	0.9090909361839294	1.0	3703	3778	3778	3803	1600
15.0837223164115	15.0837219216718	0	0	1	0	-0.0072444436971677555	0.7272727340459824	3703.1818459182978	3778.1818459182978	3778.1818459182978	3803.1818459182978	1.0	1.0	1.0	0.9090909361839294	1.0	3703	3778	3778	3803	1600
15.106317216769334	15.106317216769332	0	0	1	0	-0.007132923872213346	0.7121212184429169	3641.1363895237446	3716.1363895237446	3716.1363895237446	3741.1363895237446	1.0	1.0	1.0	0.8484848737716675	1.0	3641	3716	3716	3741	1600
15.116711107777753	15.116711107777755	0	0	1	0	-0.007001853198728657	0.7121212184429169	3641.1363895237446	3716.1363895237446	3716.1363895237446	3741.1363895237446	1.0	1.0	1.0	0.8484848737716675	1.0	3641	3716	3716	3741	1600
15.13377886287335	15.13377846813365	0	0	1	0	-0.0068515909323191015	0.7045454531908035	3610.1136308163404	3685.1136308163404	3685.1136308163404	3710.1136308163404	1.0	1.0	1.0	0.8181818127632141	1.0	3610	3685	3685	3710	1600
15.149777268124968	15.14977687338527	0	0	1	0	-0.006682548931412306	0.7045454531908035	3610.1136308163404	3685.1136308163404	3685.1136308163404	3710.1136308163404	1.0	1.0	1.0	0.8181818127632141	1.0	3610	3685	3685	3710	1600
15.166864760205502	15.1668647602055	0	0	1	0	-0.006495190528382789	0.6969697028398514	3579.0909331291914	3654.0909331291914	3654.0909331291914	3679.0909331291914	1.0	1.0	1.0	0.7878788113594055	1.0	3579	3654	3654	3679	1600
15.186293848179165	15.186293848179163	0	0	1	0	-0.006290029259590135	0.689393937587738	3548.0681744217873	3623.0681744217873	3623.0681744217873	3648.0681744217873	1.0	1.0	1.0	0.7575757503509521	1.0	3548	3623	3623	3648	1600
15.199838156723501	15.199837761983803	0	0	1	0	-0.006067627457811515	0.6818181872367859	3517.045476734638	3592.045476734638	3592.045476734638	3617.045476734638	1.0	1.0	1.0	0.7272727489471436	1.0	3517	3592	3592	3617	1600
15.216759068651154	15.216758673911455	0	0	1	0	-0.005828594710926648	0.6312711782226659	3310.055474821817	3385.055474821817	3385.055474821817	3410.055474821817	0.9767441749572754	1.0	0.9523809552192688	0.5757575631141663	1.0	3310	3385	3385	3410	1600
15.233737612574828	15.23373721783513	0	0	1	0	-0.005573586191079782	0.5798497420196753	3099.4846935705705	3174.4846935705705	3174.4846935705705	3199.4846935705705	0.930232584476471	0.9230769276618958	0.9047619104385376	0.5151515007019043	1.0	3099	3174	3174	3199	1600
15.25292196193525	15.252921961935252	0	0	1	0	-0.005303300858898391	0.5527570681353495	2988.5401940142565	3063.5401940142565	3063.5401940142565	3088.5401940142565	0.9069767594337463	0.8769230842590332	0.8809523582458496	0.4848484992980957	1.0	2988	3063	3063	3088	1600
15.266767062130054	15.266766667390355	0	0	1	0	-0.005018479547690684	0.5422370328176846	2945.4606493884185	3020.4606493884185	3020.4606493884185	3045.4606493884185	0.9069767594337463	0.8615384697914124	0.8809523582458496	0.4545454680919647	1.0	2945	3020	3020	3045	1600
15.283725869068789	15.28372547432909	0	0	1	0	-0.004719902932872991	0.5356852549624134	2918.6311190710826	2993.6311190710826	2993.6311190710826	3018.6311190710826	0.9069767594337463	0.8461538553237915	0.8571428656578064	0.4545454680919647	1.0	2918	2993	2993	3018	1600
15.306287611291925	15.306287216552226	0	0	1	0	-0.004408389392192726	0.5195316383332917	2852.4820589748297	2927.4820589748297	2927.4820589748297	2952.4820589748297	0.8837209343910217	0.8307692408561707	0.8571428656578064	0.42424243688583374	1.0	2852	2927	2927	2952	1600
15.319480996244053	15.319480996244051	0	0	1	0	-0.004084792762611848	0.5098715284557054	2812.9239090261135	2887.9239090261135	2887.9239090261135	2912.9239090261135	0.8604651093482971	0.8153846263885498	0.8571428656578064	0.42424243688583374	1.0	2812	2887	2887	2912	1600
15.33375281005323	15.333752810053232	0	0	1	0	-0.003749999999999115	0.4995318680872649	2770.58299981735	2845.58299981735	2845.58299981735	2870.58299981735	0.8604651093482971	0.800000011920929	0.8571428656578064	0.39393940567970276	1.0	2770	2845	2845	2870	1600
15.349751215304849	15.349751215304847	0	0	1	0	-0.003404928748045688	0.4836807243827015	2705.6725663471625	2780.6725663471625	2780.6725663471625	2805.6725663471625	0.8372092843055725	0.7692307829856873	0.8333333134651184	0.39393940567970276	1.0	2705	2780	2780	2805	1600
15.366709627503884	15.366708838024485	0	0	1	0	-0.003050524823067564	0.45785067652985134	2599.898520389741	2674.898520389741	2674.898520389741	2699.898520389741	0.8139534592628479	0.7230769395828247	0.8095238208770752	0.3636363744735718	1.0	2599	2674	2674	2699	1600
15.38620858440423	15.386208584404228	0	0	1	0	-0.002687759621588792	0.4285352348926521	2479.8517868854105	2554.8517868854105	2554.8517868854105	2579.8517868854105	0.7906976938247681	0.6615384817123413	0.7857142686843872	0.3333333432674408	1.0	2479	2554	2554	2579	1600
15.399773814152603	15.399773814152605	0	0	1	0	-0.0023176274578111254	0.4285352348926521	2479.8517868854105	2554.8517868854105	2554.8517868854105	2579.8517868854105	0.7674418687820435	0.6461538672447205	0.7857142686843872	0.3333333432674408	1.0	2479	2554	2554	2579	1600
15.416751173857179	15.41675117385718	0	0	1	0	-0.0019411428382679079	0.3917987747668876	2329.415982670405	2404.415982670405	2404.415982670405	2429.415982670405	0.7209302186965942	0.6153846383094788	0.761904776096344	0.3030303120613098	1.0	2329	2404	2404	2429	1600
15.433818534213078	15.433818534213076	0	0	1	0	-0.0015593376811321826	0.38230271352532963	2290.5296118862248	2365.5296118862248	2365.5296118862248	2390.5296118862248	0.7209302186965942	0.5846154093742371	0.738095223903656	0.3030303120613098	1.0	2290	2365	2365	2390	1600
15.452899461772422	15.452899067032723	0	0	1	0	-0.001173258487800707	0.357735291220151	2189.9260175465183	2264.9260175465183	2264.9260175465183	2289.9260175465183	0.6976743936538696	0.5384615659713745	0.7142857313156128	0.27272728085517883	1.0	2189	2264	2264	2289	1600
15.466695614244578	15.46669521950488	0	0	1	0	-0.0007839634745063674	0.33679170775916667	2104.1620432737873	2179.1620432737873	2179.1620432737873	2204.1620432737873	0.6511628031730652	0.5076923370361328	0.6904761791229248	0.27272728085517883	1.0	2104	2179	2179	2204	1600
15.483776395750233	15.483776790489932	0	0	1	0	-0.0003925196718210386	0.3180545565133315	2027.4334089220924	2102.4334089220924	2102.4334089220924	2127.4334089220924	0.6279069781303406	0.4769230782985687	0.6904761791229248	0.24242424964904785	1.0	2027	2102	2102	2127	1600
15.499718353224925	15.499718353224926	0	0	1	0	1.0437658189007235e-15	0.3089192496857258	1990.0243274630473	2065.0243274630475	2065.0243274630475	2090.0243274630475	0.6279069781303406	0.446153849363327	0.6666666865348816	0.24242424964904785	1.0	1990	2065	2065	2090	1600
15.519572970593867	15.519572575854168	0	0	1	0	0.00039251967182312326	0.2861882389817403	1896.9408386302264	1971.9408386302264	1971.9408386302264	1996.9408386302264	0.5581395626068115	0.4307692348957062	0.6428571343421936	0.24242424964904785	1.0	1896	1971	1971	1996	1600
15.533873600401055	15.533873600401057	0	0	1	0	0.0007839634745084434	0.2575942858526803	1779.8486005667257	1854.8486005667257	1854.8486005667257	1879.8486005667257	0.5348837375640869	0.3692307770252228	0.5952380895614624	0.21212121844291687	1.0	1779	1854	1854	1879	1600
15.549786741877739	15.549786741877737	0	0	1	0	0.001173258487802769	0.23574881364751343	1690.3913918865674	1765.3913918865674	1765.3913918865674	1790.3913918865674	0.4883720874786377	0.3384615480899811	0.5476190447807312	0.21212121844291687	1.0	1690	1765	1765	1790	1600
15.56669857479232	15.56669818005262	0	0	1	0	0.0015593376811342246	0.2170116786574905	1613.6628241024237	1688.6628241024237	1688.6628241024237	1713.6628241024237	0.4651162922382355	0.3076923191547394	0.523809552192688	0.1818181872367859	1.0	1613	1688	1688	1713	1600
15.586123715368991	15.586122925889596	0	0	1	0	0.0019411428382699247	0.21316552504058528	1597.9128250411968	1672.9128250411968	1672.9128250411968	1697.9128250411968	0.4651162922382355	0.29230770468711853	0.523809552192688	0.1818181872367859	1.0	1597	1672	1672	1697	1600
15.599828682970731	15.599828682970733	0	0	1	0	0.002317627457813111	0.21316552504058528	1597.9128250411968	1672.9128250411968	1672.9128250411968	1697.9128250411968	0.4651162922382355	0.29230770468711853	0.523809552192688	0.1818181872367859	1.0	1597	1672	1672	1697	1600
15.616804068976816	15.616804068976814	0	0	1	0	0.0026877596215907408	0.21316552504058528	1597.9128250411968	1672.9128250411968	1672.9128250411968	1697.9128250411968	0.4651162922382355	0.29230770468711853	0.523809552192688	0.1818181872367859	1.0	1597	1672	1672	1697	1600
15.633738796793924	15.633738796793926	0	0	1	0	0.0030505248230694713	0.20735156877990413	1574.1046741537075	1649.1046741537075	1649.1046741537075	1674.1046741537075	0.44186046719551086	0.29230770468711853	0.523809552192688	0.1818181872367859	1.0	1574	1649	1649	1674	1600
15.652888803800554	15.652888409060855	0	0	1	0	0.0034049287480475486	0.19857700914144516	1538.172852434218	1613.172852434218	1613.172852434218	1638.172852434218	0.44186046719551086	0.26153847575187683	0.5	0.1818181872367859	1.0	1538	1613	1613	1638	1600
15.66673350925566	15.666733114515962	0	0	1	0	0.003750000000000923	0.19168080183076652	1509.9328834969888	1584.9328834969888	1584.9328834969888	1609.9328834969888	0.41860464215278625	0.26153847575187683	0.4761904776096344	0.1818181872367859	1.0	1509	1584	1584	1609	1600
15.683862449004565	15.683862054264866	0	0	1	0	0.004084792762613599	0.187834644488571	1494.1828691806982	1569.1828691806982	1569.1828691806982	1594.1828691806982	0.41860464215278625	0.2461538463830948	0.4761904776096344	0.1818181872367859	1.0	1494	1569	1569	1594	1600
15.699651247476133	15.699650852736434	0	0	1	0	0.0044083893921944145	0.17841319195270366	1455.6020210463216	1530.6020210463216	1530.6020210463216	1555.6020210463216	0.39534884691238403	0.2461538463830948	0.4761904776096344	0.1515151560306549	1.0	1455	1530	1530	1555	1600
15.719565470539589	15.71956507579989	0	0	1	0	0.004719902932874614	0.17366516246080055	1436.1588402769783	1511.1588402769783	1511.1588402769783	1536.1588402769783	0.39534884691238403	0.23076923191547394	0.4523809552192688	0.1515151560306549	1.0	1436	1511	1511	1536	1600
15.733769783860279	15.733769783860277	0	0	1	0	0.0050184795476922355	0.15819109632253303	1372.7925394407728	1447.7925394407728	1447.7925394407728	1472.7925394407728	0.3488371968269348	0.2153846174478531	0.4523809552192688	0.1515151560306549	1.0	1372	1447	1447	1472	1600
15.749736609935994	15.749736609935992	0	0	1	0	0.005303300858899867	0.14438236464476173	1316.2457832202992	1391.2457832202992	1391.2457832202992	1416.2457832202992	0.3255814015865326	0.20000000298023224	0.4285714328289032	0.12121212482452393	1.0	1316	1391	1391	1416	1600
15.766723048653642	15.766722653913943	0	0	1	0	0.005573586191081179	0.1398147103278582	1297.5412387925794	1372.5412387925794	1372.5412387925794	1397.5412387925794	0.3255814015865326	0.1846153885126114	0.4047619104385376	0.12121212482452393	1.0	1297	1372	1372	1397	1600
15.786204242267544	15.786203847527846	0	0	1	0	0.005828594710927962	0.12414394473337165	1233.369453683157	1308.369453683157	1308.369453683157	1333.369453683157	0.302325576543808	0.1538461595773697	0.3333333432674408	0.12121212482452393	1.0	1233	1308	1308	1333	1600
15.79988118335067	15.799880788610972	0	0	1	0	0.0060676274578127425	0.12414394473337165	1233.369453683157	1308.369453683157	1308.369453683157	1333.369453683157	0.27906978130340576	0.13846154510974884	0.3095238208770752	0.12121212482452393	1.0	1233	1308	1308	1333	1600
15.816744858021998	15.8167444632823	0	0	1	0	0.006290029259591271	0.10193772731459072	1142.434993353249	1217.434993353249	1217.434993353249	1242.434993353249	0.25581395626068115	0.1230769231915474	0.2380952388048172	0.12121212482452393	1.0	1142	1217	1217	1242	1600
15.833798797228138	15.83379879722814	0	0	1	0	0.006495190528383834	0.08574216420161518	1076.114162405614	1151.114162405614	1151.114162405614	1176.114162405614	0.20930232107639313	0.10769230872392654	0.2142857164144516	0.12121212482452393	1.0	1076	1151	1151	1176	1600
15.852972883356394	15.852972488616695	0	0	1	0	0.006682548931413254	0.07848521026622768	1046.3969360402023	1121.3969360402023	1121.3969360402023	1146.3969360402023	0.1860465109348297	0.10769230872392654	0.1666666716337204	0.12121212482452393	1.0	1046	1121	1121	1146	1600
15.866718114407409	15.86671771966771	0	0	1	0	0.006851590932319951	0.07319605502355064	1024.7378453214399	1099.7378453214399	1099.7378453214399	1124.7378453214399	0.1860465109348297	0.0923076942563057	0.1190476194024086	0.12121212482452393	1.0	1024	1099	1099	1124	1600
15.883756658765293	15.883756658765295	0	0	1	0	0.007001853198729405	0.06666060178816147	997.9751643225212	1072.9751643225213	1072.9751643225213	1097.9751643225213	0.1627907007932663	0.0923076942563057	0.095238097012043	0.12121212482452393	1.0	997	1072	1072	1097	1600
15.899745195524442	15.89974519552444	0	0	1	0	0.0071329238722139905	0.07032638028651089	1012.986527273262	1087.986527273262	1087.986527273262	1112.986527273262	0.1627907007932663	0.10769230872392654	0.0714285746216774	0.1515151560306549	1.0	1012	1087	1087	1112	1600
15.919579286429048	15.91957889168935	0	0	1	0	0.007244443697168296	0.06361055173501265	985.4852093548768	1060.4852093548768	1060.4852093548768	1085.4852093548768	0.13953489065170288	0.10769230872392654	0.0476190485060215	0.1515151560306549	1.0	985	1060	1060	1085	1600
15.933763073285398	15.9337626785457	0	0	1	0	0.007336107005503771	0.06092125019743974	974.4725195585157	1049.4725195585156	1049.4725195585156	1074.4725195585156	0.11627907305955887	0.1230769231915474	0.02380952425301075	0.1818181872367859	1.0	974	1049	1049	1074	1600
15.949761478537017	15.949761478537015	0	0	1	0	0.007407662554463706	0.05510729579940374	950.6643762985583	1025.6643762985582	1025.6643762985582	1050.6643762985582	0.09302325546741486	0.1230769231915474	0.02380952425301075	0.1818181872367859	1.0	950	1025	1025	1050	1600
15.966628705865634	15.966628705865636	0	0	1	0	0.007458914215262165	0.05510729579940374	950.6643762985583	1025.6643762985582	1025.6643762985582	1050.6643762985582	0.09302325546741486	0.1230769231915474	0.02380952425301075	0.1818181872367859	1.0	950	1025	1025	1050	1600
15.986107925781042	15.986107136301646	0	0	1	0	0.0074897215106593616	0.04544718964710767	911.1062416049059	986.1062416049059	986.1062416049059	1011.1062416049059	0.06976744532585144	0.10769230872392654	0.02380952425301075	0.1818181872367859	1.0	911	986	986	1011	1600
15.999621444628875	15.999621049889177	0	0	1	0	0.0075	0.049293343264012884	926.8562406661327	1001.8562406661327	1001.8562406661327	1026.8562406661326	0.06976744532585144	0.1230769231915474	0.02380952425301075	0.1818181872367859	1.0	926	1001	1001	1026	1600
16.016727489475254	16.016727094735558	0	0	1	0	0.007489721510659245	0.04526681445799714	910.3676052054983	985.3676052054983	985.3676052054983	1010.3676052054983	0.06976744532585144	0.10769230872392654	0.02380952425301075	0.1515151560306549	1.0	910	985	985	1010	1600
16.033708796576818	16.033708401837117	0	0	1	0	0.007458914215261934	0.04544718964710767	911.1062416049059	986.1062416049059	986.1062416049059	1011.1062416049059	0.06976744532585144	0.10769230872392654	0.02380952425301075	0.1818181872367859	1.0	911	986	986	1011	1600
16.052927488291033	16.052927093551332	0	0	1	0	0.007407662554463358	0.04526681445799714	910.3676052054983	985.3676052054983	985.3676052054983	1010.3676052054983	0.06976744532585144	0.10769230872392654	0.02380952425301075	0.1515151560306549	1.0	910	985	985	1010	1600
16.066838115275836	16.066837720536135	0	0	1	0	0.007336107005503309	0.04526681445799714	910.3676052054983	985.3676052054983	985.3676052054983	1010.3676052054983	0.06976744532585144	0.10769230872392654	0.02380952425301075	0.1515151560306549	1.0	910	985	985	1010	1600
16.0837223164115	16.083721921671803	0	0	1	0	0.007244443697167722	0.04616869040354979	914.0607872025364	989.0607872025364	989.0607872025364	1014.0607872025364	0.06976744532585144	0.10769230872392654	0.0476190485060215	0.1515151560306549	1.0	914	989	989	1014	1600
16.09982611716269	16.09982572242299	0	0	1	0	0.007132923872213304	0.04616869040354979	914.0607872025364	989.0607872025364	989.0607872025364	1014.0607872025364	0.06976744532585144	0.10769230872392654	0.0476190485060215	0.1515151560306549	1.0	914	989	989	1014	1600
16.119576523251155	16.119576128511454	0	0	1	0	0.00700185319872861	0.056730672571953245	957.3121041821486	1032.3121041821485	1032.3121041821485	1057.3121041821485	0.09302325546741486	0.1230769231915474	0.0714285746216774	0.1515151560306549	1.0	957	1032	1032	1057	1600
16.13375636271052	16.13375596797082	0	0	1	0	0.006851590932319048	0.05378639477360214	945.2552865979007	1020.2552865979007	1020.2552865979007	1045.2552865979007	0.09302325546741486	0.10769230872392654	0.1190476194024086	0.12121212482452393	1.0	945	1020	1020	1045	1600
16.149723188786236	16.14972279404654	0	0	1	0	0.006682548931412246	0.06416800371431686	987.7679752101276	1062.7679752101276	1062.7679752101276	1087.7679752101276	0.11627907305955887	0.1230769231915474	0.1428571492433548	0.12121212482452393	1.0	987	1062	1062	1087	1600
16.16679133862153	16.16679133862153	0	0	1	0	0.0064951905283827235	0.07454961429190154	1030.2806705253367	1105.2806705253367	1105.2806705253367	1130.2806705253367	0.13953489065170288	0.13846154510974884	0.1666666716337204	0.12121212482452393	1.0	1030	1105	1105	1130	1600
16.186116610054416	16.18611621531472	0	0	1	0	0.006290029259590062	0.09022037627398538	1094.4524408419702	1169.4524408419702	1169.4524408419702	1194.4524408419702	0.1627907007932663	0.16923077404499054	0.190476194024086	0.1515151560306549	1.0	1094	1169	1169	1194	1600
16.199751313989772	16.199751313989772	0	0	1	0	0.006067627457811438	0.09022037627398538	1094.4524408419702	1169.4524408419702	1169.4524408419702	1194.4524408419702	0.1627907007932663	0.1846153885126114	0.2380952388048172	0.1818181872367859	1.0	1094	1169	1169	1194	1600
16.216645778357606	16.21664538361791	0	0	1	0	0.0058285947109265645	0.10841639138338888	1168.9651227149775	1243.9651227149775	1243.9651227149775	1268.9651227149775	0.1860465109348297	0.20000000298023224	0.261904776096344	0.1818181872367859	1.0	1168	1243	1243	1268	1600
16.233784191859282	16.233784191859286	0	0	1	0	0.005573586191079693	0.10949864243338636	1173.396940764717	1248.396940764717	1248.396940764717	1273.396940764717	0.1860465109348297	0.20000000298023224	0.2857142984867096	0.1818181872367859	1.0	1173	1248	1248	1273	1600
16.252874198431698	16.252874198431698	0	0	1	0	0.005303300858898298	0.12605495589636107	1241.1950443955984	1316.1950443955984	1316.1950443955984	1341.1950443955984	0.23255814611911774	0.2153846174478531	0.3095238208770752	0.1818181872367859	1.0	1241	1316	1316	1341	1600
16.266740219830538	16.266739825090838	0	0	1	0	0.005018479547690586	0.1329511594817494	1269.4349980777638	1344.4349980777638	1344.4349980777638	1369.4349980777638	0.25581395626068115	0.2153846174478531	0.3333333432674408	0.1818181872367859	1.0	1269	1344	1344	1369	1600
16.283852975251794	16.283852580512097	0	0	1	0	0.004719902932872889	0.1378795641486521	1289.6168151887305	1364.6168151887305	1364.6168151887305	1389.6168151887305	0.25581395626068115	0.23076923191547394	0.3571428656578064	0.1818181872367859	1.0	1289	1364	1364	1389	1600
16.299746774483236	16.29974637974354	0	0	1	0	0.004408389392192618	0.15150792810200442	1345.424965577708	1420.424965577708	1420.424965577708	1445.424965577708	0.27906978130340576	0.2461538463830948	0.380952388048172	0.21212121844291687	1.0	1345	1420	1420	1445	1600
16.319617970919527	16.319617970919523	0	0	1	0	0.004084792762611737	0.16627681409620276	1405.9035537239502	1480.9035537239502	1480.9035537239502	1505.9035537239502	0.302325576543808	0.2769230902194977	0.4047619104385376	0.21212121844291687	1.0	1405	1480	1480	1505	1600
16.333852679197022	16.333852679197022	0	0	1	0	0.0037499999999990002	0.18188930497455047	1469.8367038707843	1544.8367038707843	1544.8367038707843	1569.8367038707843	0.3255814015865326	0.29230770468711853	0.4523809552192688	0.24242424964904785	1.0	1469	1544	1544	1569	1600
16.34978555765864	16.34978555765864	0	0	1	0	0.0034049287480455706	0.19299240880155288	1515.303914042359	1590.303914042359	1590.303914042359	1615.303914042359	0.3488371968269348	0.3076923191547394	0.4761904776096344	0.24242424964904785	1.0	1515	1590	1590	1615	1600
16.36680397029189	16.36680357555219	0	0	1	0	0.003050524823067443	0.21375562995672226	1600.3293046727777	1675.3293046727777	1675.3293046727777	1700.3293046727777	0.39534884691238403	0.3384615480899811	0.5	0.24242424964904785	1.0	1600	1675	1675	1700	1600
16.386192794816278	16.38619279481628	0	0	1	0	0.002687759621588668	0.23399404241753174	1683.2056036997924	1758.2056036997924	1758.2056036997924	1783.2056036997924	0.41860464215278625	0.38461539149284363	0.5476190447807312	0.24242424964904785	1.0	1683	1758	1758	1783	1600
16.399834604066214	16.399834209326514	0	0	1	0	0.0023176274578109997	0.26070964457346246	1792.605994528329	1867.605994528329	1867.605994528329	1892.605994528329	0.4651162922382355	0.4153846204280853	0.5952380895614624	0.27272728085517883	1.0	1792	1867	1867	1892	1600
16.416860911493437	16.416860516753744	0	0	1	0	0.0019411428382677801	0.27421590061737344	1847.9141130281444	1922.9141130281444	1922.9141130281444	1947.9141130281444	0.4883720874786377	0.446153849363327	0.5952380895614624	0.27272728085517883	1.0	1847	1922	1922	1947	1600
16.43374906002609	16.433748665286394	0	0	1	0	0.0015593376811320532	0.2851549610011763	1892.709565299817	1967.709565299817	1967.709565299817	1992.709565299817	0.4883720874786377	0.4769230782985687	0.6428571343421936	0.27272728085517883	1.0	1892	1967	1967	1992	1600
16.452924330373445	16.45292393563375	0	0	1	0	0.0011732584878005763	0.30353136189701235	1967.9609269682655	2042.9609269682655	2042.9609269682655	2067.9609269682655	0.5116279125213623	0.5076923370361328	0.6428571343421936	0.3030303120613098	1.0	1967	2042	2042	2067	1600
16.46684522059041	16.466844825850714	0	0	1	0	0.0007839634745062358	0.3266231234025474	2062.5216903334317	2137.5216903334317	2137.5216903334317	2162.5216903334317	0.5813953280448914	0.5230769515037537	0.6666666865348816	0.3030303120613098	1.0	2062	2137	2137	2162	1600
16.483643368471746	16.483642973732046	0	0	1	0	0.00039251967182090644	0.360686606949284	2202.011655457318	2277.011655457318	2277.011655457318	2302.011655457318	0.604651153087616	0.6000000238418579	0.7142857313156128	0.3333333432674408	1.0	2202	2277	2277	2302	1600
16.499662300187698	16.499661905448	0	0	1	0	-1.1760740967563817e-15	0.3741928704437756	2257.319804467261	2332.319804467261	2332.319804467261	2357.319804467261	0.6279069781303406	0.6307692527770996	0.7142857313156128	0.3333333432674408	1.0	2257	2332	2332	2357	1600
16.51956547053959	16.51956507579989	0	0	1	0	-0.0003925196718232554	0.3952748890304978	2343.6506705798884	2418.6506705798884	2418.6506705798884	2443.6506705798884	0.6511628031730652	0.6615384817123413	0.738095223903656	0.3636363744735718	1.0	2343	2418	2418	2443	1600
16.533724783534616	16.533724388794923	0	0	1	0	-0.000783963474508575	0.40493499890808415	2383.2088205286045	2458.2088205286045	2458.2088205286045	2483.2088205286045	0.6744186282157898	0.6769230961799622	0.738095223903656	0.3636363744735718	1.0	2383	2458	2458	2483	1600
16.54974371525057	16.54974332051087	0	0	1	0	-0.0011732584878028998	0.4126273061418946	2414.708818651058	2489.708818651058	2489.708818651058	2514.708818651058	0.6744186282157898	0.7076923251152039	0.738095223903656	0.3636363744735718	1.0	2414	2489	2489	2514	1600
16.56674278563858	16.566747127775265	0	0	1	0	-0.0015593376811343538	0.4360378682398349	2510.5750704421243	2585.5750704421243	2585.5750704421243	2610.5750704421243	0.7209302186965942	0.7230769395828247	0.761904776096344	0.39393940567970276	1.0	2510	2585	2585	2610	1600
16.5861868737208	16.586186478981098	0	0	1	0	-0.0019411428382700524	0.4655336943088155	2631.3604781945996	2706.3604781945996	2706.3604781945996	2731.3604781945996	0.7441860437393188	0.7846153974533081	0.7857142686843872	0.42424243688583374	1.0	2631	2706	2706	2731	1600
16.59979789327423	16.599797498534528	0	0	1	0	-0.0023176274578132366	0.4655336943088155	2631.3604781945996	2706.3604781945996	2706.3604781945996	2731.3604781945996	0.7674418687820435	0.800000011920929	0.8095238208770752	0.4545454680919647	1.0	2631	2706	2706	2731	1600
16.616794595224043	16.616794595224043	0	0	1	0	-0.0026877596215908644	0.5034908360948123	2786.794973808256	2861.794973808256	2861.794973808256	2886.794973808256	0.7906976938247681	0.8307692408561707	0.8095238208770752	0.4848484992980957	1.0	2786	2861	2861	2886	1600
16.633831955362837	16.633831955362837	0	0	1	0	-0.003050524823069592	0.5198830838757331	2853.921228471127	2928.921228471127	2928.921228471127	2953.921228471127	0.8139534592628479	0.8615384697914124	0.8333333134651184	0.4848484992980957	1.0	2853	2928	2928	2953	1600
16.65282880336634	16.65282840862664	0	0	1	0	-0.003404928748047666	0.5408010515041681	2939.5803059095683	3014.5803059095683	3014.5803059095683	3039.5803059095683	0.8139534592628479	0.9076923131942749	0.8571428656578064	0.5151515007019043	1.0	2939	3014	3014	3039	1600
16.66678166749891	16.66678166749891	0	0	1	0	-0.0037500000000010372	0.5698615334831274	3058.5829796134067	3133.5829796134067	3133.5829796134067	3158.5829796134067	0.8604651093482971	0.9384615421295166	0.8809523582458496	0.5454545617103577	1.0	3058	3133	3133	3158	1600
16.683823764514084	16.683823369774387	0	0	1	0	-0.0040847927626137094	0.613829331889125	3238.631114085967	3313.631114085967	3313.631114085967	3338.631114085967	0.9069767594337463	1.0	0.9047619104385376	0.6060606241226196	1.0	3238	3313	3313	3338	1600
16.706277742799454	16.706277348059757	0	0	1	0	-0.004408389392194521	0.6412883100528566	3351.0756296664476	3426.0756296664476	3426.0756296664476	3451.0756296664476	0.930232584476471	1.0	0.9523809552192688	0.6666666865348816	1.0	3351	3426	3426	3451	1600
16.719469943532488	16.719469943532488	0	0	1	0	-0.004719902932874717	0.6412883100528566	3351.0756296664476	3426.0756296664476	3426.0756296664476	3451.0756296664476	0.930232584476471	1.0	0.9523809552192688	0.6666666865348816	1.0	3351	3426	3426	3451	1600
16.733705836029078	16.733705836029074	0	0	1	0	-0.0050184795476923335	0.6543172517681191	3404.4291459904475	3479.4291459904475	3479.4291459904475	3504.4291459904475	0.9534883499145508	1.0	0.9523809552192688	0.6969696879386902	1.0	3404	3479	3479	3504	1600
16.749668714707806	16.749667925228408	0	0	1	0	-0.005303300858899961	0.6732566402244018	3481.9859417189255	3556.9859417189255	3556.9859417189255	3581.9859417189255	0.9534883499145508	1.0	0.976190447807312	0.7575757503509521	1.0	3481	3556	3556	3581	1600
16.76668752208075	16.76668752208075	0	0	1	0	-0.005573586191081266	0.7045454531908035	3610.1136308163404	3685.1136308163404	3685.1136308163404	3710.1136308163404	1.0	1.0	1.0	0.8181818127632141	1.0	3610	3685	3685	3710	1600
16.786178584187123	16.78617858418712	0	0	1	0	-0.005828594710928045	0.7348484843969345	3734.204543605447	3809.204543605447	3809.204543605447	3834.204543605447	1.0	1.0	1.0	0.939393937587738	1.0	3734	3809	3809	3834	1600
16.79981644604007	16.79981605130037	0	0	1	0	-0.00606762745781282	0.7348484843969345	3734.204543605447	3809.204543605447	3809.204543605447	3834.204543605447	1.0	1.0	1.0	0.9696969985961914	1.0	3734	3809	3809	3834	1600
16.816792226785854	16.816791832046157	0	0	1	0	-0.006290029259591343	0.75	3796.25	3871.25	3871.25	3896.25	1.0	1.0	1.0	1.0	1.0	3796	3871	3871	3896	1600
16.833732480958744	16.833732086219044	0	0	1	0	-0.0064951905283839	0.75	3796.25	3871.25	3871.25	3896.25	1.0	1.0	1.0	1.0	1.0	3796	3871	3871	3896	1600
16.852833540242727	16.852833145503027	0	0	1	0	-0.006682548931413314	0.75	3796.25	3871.25	3871.25	3896.25	1.0	1.0	1.0	1.0	1.0	3796	3871	3871	3896	1600
16.866754430459693	16.866754035719993	0	0	1	0	-0.0068515909323200045	0.75	3796.25	3871.25	3871.25	3896.25	1.0	1.0	1.0	1.0	1.0	3796	3871	3871	3896	1600
16.88375744824469	16.883756658765293	0	0	1	0	-0.007001853198729453	0.75	3796.25	3871.25	3871.25	3896.25	1.0	1.0	1.0	1.0	1.0	3796	3871	3871	3896	1600
16.906212610749158	16.906212216009457	0	0	1	0	-0.007132923872214031	0.75	3796.25	3871.25	3871.25	3896.25	1.0	1.0	1.0	1.0	1.0	3796	3871	3871	3896	1600
16.919426522165622	16.919426127425922	0	0	1	0	-0.00724444369716833	0.75	3796.25	3871.25	3871.25	3896.25	1.0	1.0	1.0	1.0	1.0	3796	3871	3871	3896	1600
16.933779652352747	16.933779257613047	0	0	1	0	-0.0073361070055037985	0.75	3796.25	3871.25	3871.25	3896.25	1.0	1.0	1.0	1.0	1.0	3796	3871	3871	3896	1600
16.94977292598828	16.949772531248584	0	0	1	0	-0.007407662554463726	0.75	3796.25	3871.25	3871.25	3896.25	1.0	1.0	1.0	1.0	1.0	3796	3871	3871	3896	1600
16.96681975987984	16.96681975987984	0	0	1	0	-0.007458914215262179	0.75	3796.25	3871.25	3871.25	3896.25	1.0	1.0	1.0	1.0	1.0	3796	3871	3871	3896	1600
16.986161610380076	16.98616121564038	0	0	1	0	-0.0074897215106593685	0.75	3796.25	3871.25	3871.25	3896.25	1.0	1.0	1.0	1.0	1.0	3796	3871	3871	3896	1600
16.999828682970733	16.99982868297073	0	0	1	0	-0.0075	0.7424242496490479	3765.227302312851	3840.227302312851	3840.227302312851	3865.227302312851	1.0	1.0	1.0	0.9696969985961914	1.0	3765	3840	3840	3865	1600
17.0167760424582	17.016775647718504	0	0	1	0	-0.007489721510659238	0.7348484843969345	3734.204543605447	3809.204543605447	3809.204543605447	3834.204543605447	1.0	1.0	1.0	0.939393937587738	1.0	3734	3809	3809	3834	1600
17.033710770275313	17.033710770275313	0	0	1	0	-0.00745891421526192	0.7348484843969345	3734.204543605447	3809.204543605447	3809.204543605447	3834.204543605447	1.0	1.0	1.0	0.939393937587738	1.0	3734	3809	3809	3834	1600
17.052811829559293	17.052811040079895	0	0	1	0	-0.007407662554463337	0.7348484843969345	3734.204543605447	3809.204543605447	3809.204543605447	3834.204543605447	1.0	1.0	1.0	0.939393937587738	1.0	3734	3809	3809	3834	1600
17.066731930296864	17.066731930296868	0	0	1	0	-0.0073361070055032816	0.7272727340459824	3703.1818459182978	3778.1818459182978	3778.1818459182978	3803.1818459182978	1.0	1.0	1.0	0.9090909361839294	1.0	3703	3778	3778	3803	1600
17.083765343038667	17.08376494829897	0	0	1	0	-0.007244443697167687	0.719696968793869	3672.1590872108936	3747.1590872108936	3747.1590872108936	3772.1590872108936	1.0	1.0	1.0	0.8787878751754761	1.0	3672	3747	3747	3772	1600
17.10618892636723	17.10618853162753	0	0	1	0	-0.007132923872213263	0.7045454531908035	3610.1136308163404	3685.1136308163404	3685.1136308163404	3710.1136308163404	1.0	1.0	1.0	0.8181818127632141	1.0	3610	3685	3685	3710	1600
17.119419811590742	17.119419416851045	0	0	1	0	-0.007001853198728562	0.6701902747154236	3469.4291749596596	3544.4291749596596	3544.4291749596596	3569.4291749596596	0.9534883499145508	1.0	1.0	0.7272727489471436	1.0	3469	3544	3544	3569	1600
17.13362451965113	17.13362451965113	0	0	1	0	-0.006851590932318994	0.6550387591123581	3407.3837185651064	3482.3837185651064	3482.3837185651064	3507.3837185651064	0.9534883499145508	1.0	1.0	0.6666666865348816	1.0	3407	3482	3482	3507	1600
17.14977963656316	17.14977924182346	0	0	1	0	-0.006682548931412186	0.6304657941342775	3306.7574269798665	3381.7574269798665	3381.7574269798665	3406.7574269798665	0.930232584476471	1.0	0.976190447807312	0.6060606241226196	1.0	3306	3381	3381	3406	1600
17.166729364488823	17.166729364488823	0	0	1	0	-0.006495190528382658	0.6196432806024648	3262.4392340670934	3337.4392340670934	3337.4392340670934	3362.4392340670934	0.930232584476471	1.0	0.9523809552192688	0.5757575631141663	1.0	3262	3337	3337	3362	1600
17.186126478546885	17.18612608380719	0	0	1	0	-0.00629002925958999	0.5789805106915438	3095.925191281872	3170.925191281872	3170.925191281872	3195.925191281872	0.8837209343910217	0.9538461565971375	0.9285714030265808	0.5151515007019043	1.0	3095	3170	3170	3195	1600
17.19981920921796	17.199818814478263	0	0	1	0	-0.00606762745781136	0.5789805106915438	3095.925191281872	3170.925191281872	3170.925191281872	3195.925191281872	0.8139534592628479	0.9076923131942749	0.9047619104385376	0.4545454680919647	1.0	3095	3170	3170	3195	1600
17.2167128841064	17.2167124893667	0	0	1	0	-0.005828594710926481	0.4904618719310472	2733.441365557638	2808.441365557638	2808.441365557638	2833.441365557638	0.7674418687820435	0.8307692408561707	0.8571428656578064	0.42424243688583374	1.0	2733	2808	2808	2833	1600
17.23376958649043	17.23376919175073	0	0	1	0	-0.0055735861910796046	0.45391508614346066	2583.782277757471	2658.782277757471	2658.782277757471	2683.782277757471	0.7674418687820435	0.7538461685180664	0.8095238208770752	0.3636363744735718	1.0	2583	2658	2658	2683	1600
17.252882093225676	17.25288169848598	0	0	1	0	-0.005303300858898205	0.4089871387267525	2399.8023330860515	2474.8023330860515	2474.8023330860515	2499.8023330860515	0.7209302186965942	0.6769230961799622	0.7857142686843872	0.3030303120613098	1.0	2399	2474	2474	2499	1600
17.26674061457024	17.266740219830538	0	0	1	0	-0.005018479547690488	0.39163472161535573	2328.7441850148816	2403.7441850148816	2403.7441850148816	2428.7441850148816	0.6976743936538696	0.6307692527770996	0.7857142686843872	0.3030303120613098	1.0	2328	2403	2403	2428	1600
17.283807974926134	17.283807974926134	0	0	1	0	-0.004719902932872786	0.37055271747824436	2242.413378073411	2317.413378073411	2317.413378073411	2342.413378073411	0.6744186282157898	0.6000000238418579	0.761904776096344	0.27272728085517883	1.0	2242	2317	2317	2342	1600
17.306280505977345	17.306280111237648	0	0	1	0	-0.004408389392192511	0.34017133484843143	2118.0016162043266	2193.0016162043266	2193.0016162043266	2218.0016162043266	0.6279069781303406	0.5538461804389954	0.738095223903656	0.24242424964904785	1.0	2118	2193	2193	2218	1600
17.319434811699296	17.319434811699296	0	0	1	0	-0.004084792762611626	0.34017133484843143	2118.0016162043266	2193.0016162043266	2193.0016162043266	2218.0016162043266	0.6279069781303406	0.5538461804389954	0.738095223903656	0.24242424964904785	1.0	2118	2193	2193	2218	1600
17.33380136303618	17.33380136303618	0	0	1	0	-0.0037499999999988857	0.3108558735687925	1997.9548022642055	2072.9548022642057	2072.9548022642057	2097.9548022642057	0.604651153087616	0.4923076927661896	0.6904761791229248	0.21212121844291687	1.0	1997	2072	2072	2097	1600
17.349725162484727	17.34972476774503	0	0	1	0	-0.0034049287480454526	0.28642689045330494	1897.9181164062836	1972.9181164062836	1972.9181164062836	1997.9181164062836	0.5581395626068115	0.446153849363327	0.6666666865348816	0.21212121844291687	1.0	1897	1972	1972	1997	1600
17.3667688384587	17.366768443719003	0	0	1	0	-0.0030505248230673224	0.2667878692026262	1817.4963243847544	1892.4963243847544	1892.4963243847544	1917.4963243847544	0.5348837375640869	0.4153846204280853	0.6428571343421936	0.1818181872367859	1.0	1817	1892	1892	1917	1600
17.386191215857483	17.386190821117786	0	0	1	0	-0.002687759621588545	0.2590955619688158	1785.9963262623007	1860.9963262623007	1860.9963262623007	1885.9963262623007	0.5348837375640869	0.38461539149284363	0.6428571343421936	0.1818181872367859	1.0	1785	1860	1860	1885	1600
17.399810524944588	17.39981013020489	0	0	1	0	-0.002317627457810874	0.24366344739434354	1722.8018170798368	1797.8018170798368	1797.8018170798368	1822.8018170798368	0.5116279125213623	0.3692307770252228	0.6190476417541504	0.1515151560306549	1.0	1722	1797	1797	1822	1600
17.41676064760995	17.416760252870255	0	0	1	0	-0.0019411428382676522	0.23400333751675717	1683.2436671311207	1758.2436671311207	1758.2436671311207	1783.2436671311207	0.4883720874786377	0.35384616255760193	0.6190476417541504	0.1515151560306549	1.0	1683	1758	1758	1783	1600
17.433764454874346	17.43376406013465	0	0	1	0	-0.0015593376811319237	0.21394529910207138	1601.1059998229823	1676.1059998229823	1676.1059998229823	1701.1059998229823	0.4651162922382355	0.3076923191547394	0.5476190447807312	0.1515151560306549	1.0	1601	1676	1676	1701	1600
17.452779066164293	17.452778671424596	0	0	1	0	-0.0011732584878004458	0.19556890655991666	1525.8546723628588	1600.8546723628588	1600.8546723628588	1625.8546723628588	0.44186046719551086	0.2769230902194977	0.523809552192688	0.12121212482452393	1.0	1525	1600	1600	1625	1600
17.46671061435313	17.466710219613432	0	0	1	0	-0.0007839634745061043	0.1755271889269352	1443.7838386557996	1518.7838386557996	1518.7838386557996	1543.7838386557996	0.39534884691238403	0.2461538463830948	0.5	0.12121212482452393	1.0	1443	1518	1518	1543	1600
17.48364573690994	17.48364534217024	0	0	1	0	-0.00039251967182077433	0.17095953461003166	1425.0792942280796	1500.0792942280796	1500.0792942280796	1525.0792942280796	0.39534884691238403	0.23076923191547394	0.4761904776096344	0.12121212482452393	1.0	1425	1500	1500	1525	1600
17.499870328008953	17.499870328008953	0	0	1	0	1.30838237461204e-15	0.1612994247324453	1385.5211442793634	1460.5211442793634	1460.5211442793634	1485.5211442793634	0.3720930218696594	0.2153846174478531	0.4761904776096344	0.12121212482452393	1.0	1385	1460	1460	1485	1600
17.519493627914414	17.519493627914414	0	0	1	0	0.00039251967182338753	0.1576919210066785	1370.7484165223486	1445.7484165223486	1445.7484165223486	1470.7484165223486	0.3720930218696594	0.2153846174478531	0.4761904776096344	0.09090909361839294	1.0	1370	1445	1445	1470	1600
17.53375281005323	17.53375281005323	0	0	1	0	0.0007839634745087067	0.14803181112909214	1331.1902665736325	1406.1902665736325	1406.1902665736325	1431.1902665736325	0.3488371968269348	0.20000000298023224	0.4761904776096344	0.09090909361839294	1.0	1331	1406	1406	1431	1600
17.549772531248582	17.549772136508885	0	0	1	0	0.0011732584878030303	0.14803181112909214	1331.1902665736325	1406.1902665736325	1406.1902665736325	1431.1902665736325	0.3488371968269348	0.20000000298023224	0.4761904776096344	0.09090909361839294	1.0	1331	1406	1406	1431	1600
17.566770812157195	17.566770417417494	0	0	1	0	0.0015593376811344833	0.14418565751218693	1315.4402675124056	1390.4402675124056	1390.4402675124056	1415.4402675124056	0.3488371968269348	0.1846153885126114	0.4761904776096344	0.09090909361839294	1.0	1315	1390	1390	1415	1600
17.586361348667655	17.586360559188257	0	0	1	0	0.0019411428382701804	0.13398442956018242	1273.6662390489469	1348.6662390489469	1348.6662390489469	1373.6662390489469	0.3255814015865326	0.16923077404499054	0.4523809552192688	0.09090909361839294	1.0	1273	1348	1348	1373	1600
17.59977815628929	17.59977815628929	0	0	1	0	0.002317627457813363	0.13398442956018242	1273.6662390489469	1348.6662390489469	1348.6662390489469	1373.6662390489469	0.3255814015865326	0.1538461595773697	0.4285714328289032	0.09090909361839294	1.0	1273	1348	1348	1373	1600
17.61667656805411	17.61667617331441	0	0	1	0	0.002687759621590988	0.11939591501569335	1213.9262719892643	1288.9262719892643	1288.9262719892643	1313.9262719892643	0.302325576543808	0.13846154510974884	0.4047619104385376	0.09090909361839294	1.0	1213	1288	1288	1313	1600
17.633748270546693	17.633747875806996	0	0	1	0	0.003050524823069713	0.11554975953614299	1198.1762653005055	1273.1762653005055	1273.1762653005055	1298.1762653005055	0.302325576543808	0.1230769231915474	0.4047619104385376	0.09090909361839294	1.0	1198	1273	1273	1298	1600
17.652837882379412	17.652837882379416	0	0	1	0	0.003404928748047784	0.11500863401114425	1195.9603562756356	1270.9603562756356	1270.9603562756356	1295.9603562756356	0.302325576543808	0.1230769231915474	0.380952388048172	0.09090909361839294	1.0	1195	1270	1270	1295	1600
17.666732719776263	17.666732325036563	0	0	1	0	0.003750000000001152	0.11116248039423904	1180.2103572144088	1255.2103572144088	1255.2103572144088	1280.2103572144088	0.302325576543808	0.10769230872392654	0.380952388048172	0.09090909361839294	1.0	1180	1255	1255	1280	1600
17.683762185121076	17.683762185121076	0	0	1	0	0.0040847927626138205	0.104266280534141	1151.9704187873074	1226.9704187873074	1226.9704187873074	1251.9704187873074	0.27906978130340576	0.10769230872392654	0.3333333432674408	0.09090909361839294	1.0	1151	1226	1226	1251	1600
17.69976887990637	17.699768485166672	0	0	1	0	0.004408389392194629	0.09406504513155589	1110.1963598137213	1185.1963598137213	1185.1963598137213	1210.1963598137213	0.25581395626068115	0.0923076942563057	0.3095238208770752	0.09090909361839294	1.0	1110	1185	1185	1210	1600
17.719463232957608	17.719463232957608	0	0	1	0	0.00471990293287482	0.08386381345426108	1068.4223160951992	1143.4223160951992	1143.4223160951992	1168.4223160951992	0.23255814611911774	0.07692307978868484	0.2857142984867096	0.09090909361839294	1.0	1068	1143	1143	1168	1600
17.733793468242204	17.733793468242204	0	0	1	0	0.0050184795476924315	0.06784862458496255	1002.8401176754217	1077.8401176754217	1077.8401176754217	1102.8401176754217	0.1860465109348297	0.0615384615957737	0.261904776096344	0.09090909361839294	1.0	1002	1077	1077	1102	1600
17.749777268124966	17.749776873385265	0	0	1	0	0.005303300858900055	0.06622524767130356	996.192389213988	1071.192389213988	1071.192389213988	1096.192389213988	0.1860465109348297	0.0615384615957737	0.190476194024086	0.09090909361839294	1.0	996	1071	1071	1096	1600
17.766762917363216	17.766762522623516	0	0	1	0	0.005573586191081356	0.05602401599400875	954.4183454954658	1029.418345495466	1029.418345495466	1054.418345495466	0.1627907007932663	0.04615384712815285	0.1666666716337204	0.09090909361839294	1.0	954	1029	1029	1054	1600
17.786103583644355	17.786103188904654	0	0	1	0	0.005828594710928128	0.05297396585619424	941.9283901811154	1016.9283901811154	1016.9283901811154	1041.9283901811154	0.13953489065170288	0.0615384615957737	0.1190476194024086	0.09090909361839294	1.0	941	1016	1016	1041	1600
17.799734340182724	17.799733945443023	0	0	1	0	0.006067627457812898	0.04661888593315949	915.9043378962881	990.9043378962881	990.9043378962881	1015.9043378962881	0.11627907305955887	0.0615384615957737	0.095238097012043	0.09090909361839294	1.0	915	990	990	1015	1600
17.816729068434046	17.816729857913444	0	0	1	0	0.006290029259591415	0.04661888598960329	915.9043381274255	990.9043381274255	990.9043381274255	1015.9043381274255	0.11627907305955887	0.0615384615957737	0.0714285746216774	0.12121212482452393	1.0	915	990	990	1015	1600
17.83376603383314	17.833765639093443	0	0	1	0	0.006495190528383966	0.040804931591567284	892.0961948674681	967.0961948674681	967.0961948674681	992.0961948674681	0.09302325546741486	0.0615384615957737	0.0714285746216774	0.12121212482452393	1.0	892	967	967	992	1600
17.85281893487387	17.852818540134173	0	0	1	0	0.0066825489314133735	0.040804931591567284	892.0961948674681	967.0961948674681	967.0961948674681	992.0961948674681	0.09302325546741486	0.0615384615957737	0.0714285746216774	0.12121212482452393	1.0	892	967	967	992	1600
17.8667200881059	17.8667196933662	0	0	1	0	0.006851590932320058	0.040804931591567284	892.0961948674681	967.0961948674681	967.0961948674681	992.0961948674681	0.09302325546741486	0.0615384615957737	0.0714285746216774	0.12121212482452393	1.0	892	967	967	992	1600
17.883677710825538	17.883677316085837	0	0	1	0	0.0070018531987295	0.040804931591567284	892.0961948674681	967.0961948674681	967.0961948674681	992.0961948674681	0.09302325546741486	0.0615384615957737	0.0714285746216774	0.12121212482452393	1.0	892	967	967	992	1600
17.899673747638964	17.899673747638964	0	0	1	0	0.007132923872214073	0.040804931591567284	892.0961948674681	967.0961948674681	967.0961948674681	992.0961948674681	0.09302325546741486	0.0615384615957737	0.0714285746216774	0.12121212482452393	1.0	892	967	967	992	1600
17.91949402265411	17.919493627914413	0	0	1	0	0.007244443697168365	0.040804931591567284	892.0961948674681	967.0961948674681	967.0961948674681	992.0961948674681	0.09302325546741486	0.0615384615957737	0.0714285746216774	0.12121212482452393	1.0	892	967	967	992	1600
17.93370820446727	17.933707809727572	0	0	1	0	0.007336107005503826	0.040804931591567284	892.0961948674681	967.0961948674681	967.0961948674681	992.0961948674681	0.09302325546741486	0.0615384615957737	0.0714285746216774	0.12121212482452393	1.0	892	967	967	992	1600
17.949671477885694	17.949671477885694	0	0	1	0	0.007407662554463747	0.040804931591567284	892.0961948674681	967.0961948674681	967.0961948674681	992.0961948674681	0.09302325546741486	0.0615384615957737	0.0714285746216774	0.12121212482452393	1.0	892	967	967	992	1600
17.96673291714611	17.96673252240641	0	0	1	0	0.007458914215262192	0.03883713360440422	884.0380621100353	959.0380621100353	959.0380621100353	984.0380621100353	0.06976744532585144	0.07692307978868484	0.0714285746216774	0.12121212482452393	1.0	884	959	959	984	1600
17.98634358538121	17.986343585381213	0	0	1	0	0.007489721510659376	0.04519221160835002	910.0621065361934	985.0621065361934	985.0621065361934	1010.0621065361934	0.09302325546741486	0.07692307978868484	0.1190476194024086	0.09090909361839294	1.0	910	985	985	1010	1600
17.999783682645074	17.999783682645074	0	0	1	0	0.0075	0.04519221160835002	910.0621065361934	985.0621065361934	985.0621065361934	1010.0621065361934	0.09302325546741486	0.07692307978868484	0.1428571492433548	0.09090909361839294	1.0	910	985	985	1010	1600
18.01682577966025	18.01682538492055	0	0	1	0	0.0074897215106592314	0.046274462827678886	914.493925279345	989.493925279345	989.493925279345	1014.493925279345	0.09302325546741486	0.07692307978868484	0.1666666716337204	0.09090909361839294	1.0	914	989	989	1014	1600
18.033706428138625	18.033706428138622	0	0	1	0	0.007458914215261905	0.056475696367618844	956.2679766253991	1031.2679766253991	1031.2679766253991	1056.2679766253991	0.11627907305955887	0.0923076942563057	0.190476194024086	0.09090909361839294	1.0	956	1031	1031	1056	1600
18.05278696095827	18.052786566218572	0	0	1	0	0.007407662554463316	0.0666769299075588	998.0420279714533	1073.0420279714533	1073.0420279714533	1098.0420279714533	0.13953489065170288	0.10769230872392654	0.2142857164144516	0.09090909361839294	1.0	998	1073	1073	1098	1600
18.06685943121957	18.06685903647987	0	0	1	0	0.007336107005503255	0.071228256105065	1016.6797087502412	1091.6797087502412	1091.6797087502412	1116.6797087502412	0.1627907007932663	0.10769230872392654	0.2380952388048172	0.06060606241226196	1.0	1016	1091	1091	1116	1600
18.083824553993484	18.083824159253787	0	0	1	0	0.007244443697167653	0.07741928744851512	1042.0319821016694	1117.0319821016694	1117.0319821016694	1142.0319821016694	0.1627907007932663	0.1230769231915474	0.261904776096344	0.09090909361839294	1.0	1042	1117	1117	1142	1600
18.10616011036922	18.106160505108917	0	0	1	0	0.007132923872213222	0.09782175266574988	1125.5800771662457	1200.5800771662457	1200.5800771662457	1225.5800771662457	0.20930232107639313	0.1538461595773697	0.3095238208770752	0.09090909361839294	1.0	1125	1200	1200	1225	1600
18.11942415372743	18.11942415372743	0	0	1	0	0.007001853198728515	0.09782175266574988	1125.5800771662457	1200.5800771662457	1200.5800771662457	1225.5800771662457	0.20930232107639313	0.1538461595773697	0.3095238208770752	0.09090909361839294	1.0	1125	1200	1200	1225	1600
18.133808468350757	18.133808073611057	0	0	1	0	0.00685159093231894	0.11126974144410262	1180.6495912136002	1255.6495912136002	1255.6495912136002	1280.6495912136002	0.23255814611911774	0.16923077404499054	0.3571428656578064	0.12121212482452393	1.0	1180	1255	1255	1280	1600
18.149697135966115	18.149697135966115	0	0	1	0	0.006682548931412125	0.12165134829639701	1223.1622712737458	1298.1622712737458	1298.1622712737458	1323.1622712737458	0.25581395626068115	0.1846153885126114	0.380952388048172	0.12121212482452393	1.0	1223	1298	1298	1323	1600
18.166743575117977	18.166743180378276	0	0	1	0	0.006495190528382592	0.1424145620009858	1308.1876313940368	1383.1876313940368	1383.1876313940368	1408.1876313940368	0.302325576543808	0.2153846174478531	0.4285714328289032	0.12121212482452393	1.0	1308	1383	1383	1408	1600
18.1861545050655	18.186154505065495	0	0	1	0	0.006290029259589918	0.17227114530610832	1430.4503400285134	1505.4503400285134	1505.4503400285134	1530.4503400285134	0.3255814015865326	0.2769230902194977	0.4761904776096344	0.1818181872367859	1.0	1430	1505	1505	1530	1600
18.199741445497303	18.199741050757602	0	0	1	0	0.006067627457811282	0.18301349878311157	1474.440277516842	1549.440277516842	1549.440277516842	1574.440277516842	0.3488371968269348	0.29230770468711853	0.5	0.1818181872367859	1.0	1474	1549	1549	1574	1600
18.216774858239106	18.216774463499405	0	0	1	0	0.005828594710926398	0.20157026898379282	1550.4302514886317	1625.4302514886317	1625.4302514886317	1650.4302514886317	0.3720930218696594	0.32307693362236023	0.523809552192688	0.21212121844291687	1.0	1550	1625	1625	1650	1600
18.23373129673965	18.233730901999948	0	0	1	0	0.005573586191079517	0.21760178492827853	1616.0793092813005	1691.0793092813005	1691.0793092813005	1716.0793092813005	0.39534884691238403	0.35384616255760193	0.5714285969734192	0.21212121844291687	1.0	1616	1691	1691	1716	1600
18.252799197888933	18.252798803149233	0	0	1	0	0.005303300858898111	0.22852451199985513	1660.807876639407	1735.807876639407	1735.807876639407	1760.807876639407	0.41860464215278625	0.3692307770252228	0.5952380895614624	0.21212121844291687	1.0	1660	1735	1735	1760	1600
18.266849957466796	18.266849562727096	0	0	1	0	0.005018479547690389	0.2634572169889964	1803.85730356994	1878.85730356994	1878.85730356994	1903.85730356994	0.4883720874786377	0.4153846204280853	0.6190476417541504	0.24242424964904785	1.0	1803	1878	1878	1903	1600
18.283808369665834	18.283808369665834	0	0	1	0	0.004719902932872683	0.2909689172618575	1916.5177161873064	1991.5177161873064	1991.5177161873064	2016.5177161873064	0.5116279125213623	0.4769230782985687	0.6428571343421936	0.27272728085517883	1.0	1916	1991	1991	2016	1600
18.29980677491745	18.29980677491745	0	0	1	0	0.004408389392192404	0.30225240574641665	1962.7236015315762	2037.7236015315762	2037.7236015315762	2062.723601531576	0.5348837375640869	0.4923076927661896	0.6666666865348816	0.27272728085517883	1.0	1962	2037	2037	2062	1600
18.319405206221887	18.319404811482187	0	0	1	0	0.004084792762611515	0.3149952257823463	2014.9054495787082	2089.905449578708	2089.905449578708	2114.905449578708	0.5348837375640869	0.5230769515037537	0.6666666865348816	0.3030303120613098	1.0	2014	2089	2089	2114	1600
18.333845179142745	18.33384517914274	0	0	1	0	0.0037499999999987712	0.32465533565993265	2054.4635995274243	2129.4635995274243	2129.4635995274243	2154.4635995274243	0.5581395626068115	0.5384615659713745	0.6666666865348816	0.3030303120613098	1.0	2054	2129	2129	2154	1600
18.34972832040232	18.34972792566262	0	0	1	0	0.0034049287480453347	0.33611918012860187	2101.4080426266246	2176.4080426266246	2176.4080426266246	2201.4080426266246	0.5813953280448914	0.5538461804389954	0.6904761791229248	0.3030303120613098	1.0	2101	2176	2176	2201	1600
18.3666073899219	18.366606995182202	0	0	1	0	0.0030505248230672014	0.3490423676631753	2154.328495580703	2229.328495580703	2229.328495580703	2254.328495580703	0.5813953280448914	0.5846154093742371	0.6904761791229248	0.3333333432674408	1.0	2154	2229	2229	2254	1600
18.386171478872544	18.386171084132847	0	0	1	0	0.0026877596215884214	0.3914287354135926	2327.9006715186615	2402.9006715186615	2402.9006715186615	2427.9006715186615	0.6511628031730652	0.6461538672447205	0.738095223903656	0.3636363744735718	1.0	2327	2402	2402	2427	1600
18.399777366809893	18.399776972070192	0	0	1	0	0.002317627457810748	0.3914287354135926	2327.9006715186615	2402.9006715186615	2402.9006715186615	2427.9006715186615	0.6744186282157898	0.6769230961799622	0.738095223903656	0.39393940567970276	1.0	2327	2402	2402	2427	1600
18.416727489475253	18.416727489475257	0	0	1	0	0.0019411428382675245	0.42633582305426554	2470.8451954072175	2545.8451954072175	2545.8451954072175	2570.8451954072175	0.6744186282157898	0.7076923251152039	0.761904776096344	0.42424243688583374	1.0	2470	2545	2545	2570	1600
18.433770375969825	18.43377037596983	0	0	1	0	0.0015593376811317945	0.44561407769913286	2549.789648177949	2624.789648177949	2624.789648177949	2649.789648177949	0.6976743936538696	0.7384615540504456	0.761904776096344	0.4545454680919647	1.0	2549	2624	2624	2649	1600
18.452801566327125	18.452801566327125	0	0	1	0	0.001173258487800315	0.46777834643275185	2640.5523286421185	2715.5523286421185	2715.5523286421185	2740.5523286421185	0.7209302186965942	0.7692307829856873	0.7857142686843872	0.4848484992980957	1.0	2640	2715	2715	2740	1600
18.466711798572227	18.466711403832527	0	0	1	0	0.0007839634745059725	0.4941495203266584	2748.542285737666	2823.542285737666	2823.542285737666	2848.542285737666	0.7441860437393188	0.8153846263885498	0.8095238208770752	0.5151515007019043	1.0	2748	2823	2823	2848	1600
18.483685210879816	18.48368481614012	0	0	1	0	0.0003925196718206422	0.5325093465772541	2905.6257742338557	2980.6257742338557	2980.6257742338557	3005.6257742338557	0.8139534592628479	0.8615384697914124	0.8333333134651184	0.5454545617103577	1.0	2905	2980	2980	3005	1600
18.506168005163197	18.506167610423496	0	0	1	0	-1.4406906524676981e-15	0.5879153693780239	3132.513437603008	3207.513437603008	3207.513437603008	3232.513437603008	0.8372092843055725	0.9538461565971375	0.8809523582458496	0.6363636255264282	1.0	3132	3207	3207	3232	1600
18.519431259042005	18.51943125904201	0	0	1	0	-0.00039251967182351964	0.5879153693780239	3132.513437603008	3207.513437603008	3207.513437603008	3232.513437603008	0.8372092843055725	0.9538461565971375	0.8809523582458496	0.6363636255264282	1.0	3132	3207	3207	3232	1600
18.533754783751725	18.533754389012024	0	0	1	0	-0.0007839634745088382	0.6189180303144592	3259.4693341377106	3334.4693341377106	3334.4693341377106	3359.4693341377106	0.8604651093482971	0.9846153855323792	0.9047619104385376	0.6969696879386902	1.0	3259	3334	3334	3359	1600
18.549755952181233	18.549755952181236	0	0	1	0	-0.0011732584878031609	0.6354324040345816	3327.0956945216117	3402.0956945216117	3402.0956945216117	3427.0956945216117	0.8837209343910217	1.0	0.9047619104385376	0.7272727489471436	1.0	3327	3402	3402	3427	1600
18.56684620743966	18.56684581269996	0	0	1	0	-0.0015593376811346127	0.6571193690509851	3415.903816263784	3490.903816263784	3490.903816263784	3515.903816263784	0.9069767594337463	1.0	0.9523809552192688	0.7575757503509521	1.0	3415	3490	3490	3515	1600
18.58607950452273	18.58607910978303	0	0	1	0	-0.001941142838270308	0.7063072621822357	3617.3282386362553	3692.3282386362553	3692.3282386362553	3717.3282386362553	0.9767441749572754	1.0	1.0	0.8484848737716675	1.0	3617	3692	3692	3717	1600
18.599782893165674	18.59978210368628	0	0	1	0	-0.0023176274578134886	0.7063072621822357	3617.3282386362553	3692.3282386362553	3692.3282386362553	3717.3282386362553	1.0	1.0	1.0	0.9090909361839294	1.0	3617	3692	3692	3717	1600
18.61673183161194	18.616731436872243	0	0	1	0	-0.002687759621591111	0.7348484843969345	3734.204543605447	3809.204543605447	3809.204543605447	3834.204543605447	1.0	1.0	1.0	0.939393937587738	1.0	3734	3809	3809	3834	1600
18.63376050747736	18.63376011273766	0	0	1	0	-0.003050524823069834	0.7424242496490479	3765.227302312851	3840.227302312851	3840.227302312851	3865.227302312851	1.0	1.0	1.0	0.9696969985961914	1.0	3765	3840	3840	3865	1600
18.652779855643693	18.652779855643693	0	0	1	0	-0.003404928748047902	0.75	3796.25	3871.25	3871.25	3896.25	1.0	1.0	1.0	1.0	1.0	3796	3871	3871	3896	1600
18.666847983768303	18.666847589028606	0	0	1	0	-0.003750000000001266	0.75	3796.25	3871.25	3871.25	3896.25	1.0	1.0	1.0	1.0	1.0	3796	3871	3871	3896	1600
18.683828501390472	18.683828106650772	0	0	1	0	-0.0040847927626139315	0.75	3796.25	3871.25	3871.25	3896.25	1.0	1.0	1.0	1.0	1.0	3796	3871	3871	3896	1600
18.706136031247595	18.706135636507895	0	0	1	0	-0.0044083893921947346	0.75	3796.25	3871.25	3871.25	3896.25	1.0	1.0	1.0	1.0	1.0	3796	3871	3871	3896	1600
18.719395337729416	18.719395337729416	0	0	1	0	-0.004719902932874923	0.75	3796.25	3871.25	3871.25	3896.25	1.0	1.0	1.0	1.0	1.0	3796	3871	3871	3896	1600
18.73380846835076	18.73380807361106	0	0	1	0	-0.0050184795476925295	0.75	3796.25	3871.25	3871.25	3896.25	1.0	1.0	1.0	1.0	1.0	3796	3871	3871	3896	1600
18.749736609935994	18.749736215196293	0	0	1	0	-0.005303300858900148	0.75	3796.25	3871.25	3871.25	3896.25	1.0	1.0	1.0	1.0	1.0	3796	3871	3871	3896	1600
18.766723443393342	18.766723048653645	0	0	1	0	-0.005573586191081444	0.75	3796.25	3871.25	3871.25	3896.25	1.0	1.0	1.0	1.0	1.0	3796	3871	3871	3896	1600
18.786115820575016	18.78611503109562	0	0	1	0	-0.005828594710928212	0.75	3796.25	3871.25	3871.25	3896.25	1.0	1.0	1.0	1.0	1.0	3796	3871	3871	3896	1600
18.799772629933507	18.799772235193807	0	0	1	0	-0.006067627457812976	0.75	3796.25	3871.25	3871.25	3896.25	1.0	1.0	1.0	1.0	1.0	3796	3871	3871	3896	1600
18.81670025243604	18.816699857696342	0	0	1	0	-0.006290029259591488	0.75	3796.25	3871.25	3871.25	3896.25	1.0	1.0	1.0	1.0	1.0	3796	3871	3871	3896	1600
18.83379800774874	18.83379761300904	0	0	1	0	-0.006495190528384032	0.75	3796.25	3871.25	3871.25	3896.25	1.0	1.0	1.0	1.0	1.0	3796	3871	3871	3896	1600
18.852816566435678	18.852816171695977	0	0	1	0	-0.006682548931413433	0.75	3796.25	3871.25	3871.25	3896.25	1.0	1.0	1.0	1.0	1.0	3796	3871	3871	3896	1600
18.86676548317126	18.866764693691863	0	0	1	0	-0.006851590932320112	0.75	3796.25	3871.25	3871.25	3896.25	1.0	1.0	1.0	1.0	1.0	3796	3871	3871	3896	1600
18.883759027203485	18.88375863246379	0	0	1	0	-0.007001853198729547	0.75	3796.25	3871.25	3871.25	3896.25	1.0	1.0	1.0	1.0	1.0	3796	3871	3871	3896	1600
18.90635708547891	18.90635669073921	0	0	1	0	-0.007132923872214114	0.75	3796.25	3871.25	3871.25	3896.25	1.0	1.0	1.0	1.0	1.0	3796	3871	3871	3896	1600
18.91941033783797	18.919410337837974	0	0	1	0	-0.007244443697168399	0.75	3796.25	3871.25	3871.25	3896.25	1.0	1.0	1.0	1.0	1.0	3796	3871	3871	3896	1600
18.93371491504215	18.933714520302452	0	0	1	0	-0.007336107005503854	0.75	3796.25	3871.25	3871.25	3896.25	1.0	1.0	1.0	1.0	1.0	3796	3871	3871	3896	1600
18.94962134594395	18.949620951204253	0	0	1	0	-0.007407662554463767	0.75	3796.25	3871.25	3871.25	3896.25	1.0	1.0	1.0	1.0	1.0	3796	3871	3871	3896	1600
18.966757391007434	18.966757391007434	0	0	1	0	-0.007458914215262207	0.75	3796.25	3871.25	3871.25	3896.25	1.0	1.0	1.0	1.0	1.0	3796	3871	3871	3896	1600
18.98611779427351	18.98611739953381	0	0	1	0	-0.007489721510659382	0.7272727340459824	3703.1818459182978	3778.1818459182978	3778.1818459182978	3803.1818459182978	1.0	1.0	1.0	0.9090909361839294	1.0	3703	3778	3778	3803	1600
18.999763550920434	18.999763550920434	0	0	1	0	-0.0075	0.7272727340459824	3703.1818459182978	3778.1818459182978	3778.1818459182978	3803.1818459182978	1.0	1.0	1.0	0.8484848737716675	1.0	3703	3778	3778	3803	1600
19.01685341143916	19.016853411439165	0	0	1	0	-0.007489721510659225	0.6853417903184891	3531.4746313542128	3606.4746313542128	3606.4746313542128	3631.4746313542128	0.9534883499145508	1.0	1.0	0.7878788113594055	1.0	3531	3606	3606	3631	1600
19.03950712801211	19.03950712801211	0	0	1	0	-0.007458914215261892	0.6584658754228858	3421.4177598567176	3496.4177598567176	3496.4177598567176	3521.4177598567176	0.9534883499145508	1.0	0.976190447807312	0.6969696879386902	1.0	3421	3496	3496	3521	1600
19.05267524962352	19.05267485488382	0	0	1	0	-0.007407662554463295	0.6097445236398027	3221.903824304992	3296.903824304992	3296.903824304992	3321.903824304992	0.9069767594337463	0.9692307710647583	0.9285714030265808	0.6060606241226196	1.0	3221	3296	3296	3321	1600
19.066838115275836	19.066837720536135	0	0	1	0	-0.007336107005503227	0.5508694123869162	2980.810243724422	3055.810243724422	3055.810243724422	3080.810243724422	0.8604651093482971	0.8769230842590332	0.9047619104385376	0.5151515007019043	1.0	2980	3055	3055	3080	1600
19.083816659199506	19.083816264459806	0	0	1	0	-0.007244443697167619	0.5171028568018308	2842.536198603497	2917.536198603497	2917.536198603497	2942.536198603497	0.8372092843055725	0.8307692408561707	0.8809523582458496	0.4545454680919647	1.0	2842	2917	2917	2942	1600
19.099747958702334	19.09974795870233	0	0	1	0	-0.007132923872213181	0.500211418578119	2773.3657590773973	2848.3657590773973	2848.3657590773973	2873.3657590773973	0.8372092843055725	0.800000011920929	0.8571428656578064	0.42424243688583374	1.0	2773	2848	2848	2873	1600
19.119461653998812	19.11946125925911	0	0	1	0	-0.007001853198728467	0.48417989947278084	2707.7166883410373	2782.7166883410373	2782.7166883410373	2807.7166883410373	0.8139534592628479	0.7692307829856873	0.8333333134651184	0.42424243688583374	1.0	2707	2782	2782	2807	1600
19.133722020356725	19.13372202035673	0	0	1	0	-0.0068515909323188864	0.4363659668665427	2511.9186343184924	2586.9186343184924	2586.9186343184924	2611.9186343184924	0.7674418687820435	0.692307710647583	0.7857142686843872	0.3636363744735718	1.0	2511	2586	2586	2611	1600
19.149752794263645	19.149752399523948	0	0	1	0	-0.0066825489314120655	0.4014169344353298	2368.8023465126753	2443.8023465126753	2443.8023465126753	2468.8023465126753	0.7209302186965942	0.6307692527770996	0.761904776096344	0.3333333432674408	1.0	2368	2443	2443	2468	1600
19.1668335757693	19.166833575769296	0	0	1	0	-0.006495190528382525	0.3668286622882233	2227.1633720702744	2302.1633720702744	2302.1633720702744	2327.1633720702744	0.6744186282157898	0.5692307949066162	0.738095223903656	0.3030303120613098	1.0	2227	2302	2302	2327	1600
19.1861533208464	19.1861533208464	0	0	1	0	-0.006290029259589846	0.3461073935999499	2142.309776791795	2217.309776791795	2217.309776791795	2242.309776791795	0.6511628031730652	0.5384615659713745	0.7142857313156128	0.27272728085517883	1.0	2142	2217	2217	2242	1600
19.19973947179881	19.199739471798807	0	0	1	0	-0.006067627457811204	0.3406378613760719	2119.912042335014	2194.912042335014	2194.912042335014	2219.912042335014	0.6511628031730652	0.5230769515037537	0.6904761791229248	0.27272728085517883	1.0	2119	2194	2194	2219	1600
19.216842753467294	19.216842358727597	0	0	1	0	-0.005828594710926315	0.3422612399830447	2126.559777730568	2201.559777730568	2201.559777730568	2226.559777730568	0.6511628031730652	0.5230769515037537	0.7142857313156128	0.27272728085517883	1.0	2126	2201	2201	2226	1600
19.233789718215068	19.23378932347537	0	0	1	0	-0.005573586191079428	0.3406378613760719	2119.912042335014	2194.912042335014	2194.912042335014	2219.912042335014	0.6511628031730652	0.5230769515037537	0.6904761791229248	0.27272728085517883	1.0	2119	2194	2194	2219	1600
19.25278775043767	19.25278735569797	0	0	1	0	-0.005303300858898017	0.33482390511539073	2096.103891447525	2171.103891447525	2171.103891447525	2196.103891447525	0.6279069781303406	0.5230769515037537	0.6904761791229248	0.27272728085517883	1.0	2096	2171	2171	2196	1600
19.266718509147108	19.266718903886805	0	0	1	0	-0.00501847954769029	0.33260113010545833	2087.0016277818518	2162.0016277818518	2162.0016277818518	2187.0016277818518	0.6279069781303406	0.5076923370361328	0.7142857313156128	0.27272728085517883	1.0	2087	2162	2162	2187	1600
19.283818238158304	19.283818238158304	0	0	1	0	-0.00471990293287258	0.3257468711977225	2058.9334375546737	2133.9334375546737	2133.9334375546737	2158.9334375546737	0.6279069781303406	0.5076923370361328	0.6904761791229248	0.24242424964904785	1.0	2058	2133	2133	2158	1600
19.299792959027993	19.299792959027997	0	0	1	0	-0.004408389392192297	0.3219007101302367	2043.1834079833193	2118.1834079833193	2118.1834079833193	2143.1834079833193	0.6279069781303406	0.4923076927661896	0.6904761791229248	0.24242424964904785	1.0	2043	2118	2118	2143	1600
19.31945257498574	19.31945257498574	0	0	1	0	-0.004084792762611404	0.3136836034588484	2009.534356163984	2084.534356163984	2084.534356163984	2109.534356163984	0.604651153087616	0.4769230782985687	0.7142857313156128	0.24242424964904785	1.0	2009	2084	2084	2109	1600
19.33385544237491	19.33385504763521	0	0	1	0	-0.0037499999999986568	0.3070097199518873	1982.2048032029786	2057.204803202979	2057.204803202979	2082.204803202979	0.604651153087616	0.4769230782985687	0.6904761791229248	0.21212121844291687	1.0	1982	2057	2057	2082	1600
19.349787926096834	19.349787531357137	0	0	1	0	-0.003404928748045217	0.3031635663349821	1966.4548041417518	2041.4548041417518	2041.4548041417518	2066.454804141752	0.604651153087616	0.4615384638309479	0.6904761791229248	0.21212121844291687	1.0	1966	2041	2041	2066	1600
19.36676528580141	19.366764891061713	0	0	1	0	-0.0030505248230670804	0.2993174127180769	1950.704805080525	2025.704805080525	2025.704805080525	2050.704805080525	0.604651153087616	0.446153849363327	0.6904761791229248	0.21212121844291687	1.0	1950	2025	2025	2050	1600
19.38614779449062	19.38614779449062	0	0	1	0	-0.002687759621588298	0.27949801922747586	1869.5443887365136	1944.5443887365136	1944.5443887365136	1969.5443887365136	0.5813953280448914	0.4153846204280853	0.6666666865348816	0.1818181872367859	1.0	1869	1944	1944	1969	1600
19.399761971961638	19.399761577221938	0	0	1	0	-0.002317627457810622	0.27949801922747586	1869.5443887365136	1944.5443887365136	1944.5443887365136	1969.5443887365136	0.5581395626068115	0.38461539149284363	0.6428571343421936	0.1818181872367859	1.0	1869	1944	1944	1969	1600
19.416746436980794	19.416746436980794	0	0	1	0	-0.0019411428382673972	0.2503792784011467	1750.3031450526958	1825.3031450526958	1825.3031450526958	1850.3031450526958	0.5348837375640869	0.3692307770252228	0.6428571343421936	0.1515151560306549	1.0	1750	1825	1825	1850	1600
19.433728533561755	19.433728138822055	0	0	1	0	-0.001559337681131665	0.23981729377743832	1707.05181801861	1782.05181801861	1782.05181801861	1807.05181801861	0.5116279125213623	0.35384616255760193	0.6190476417541504	0.1515151560306549	1.0	1707	1782	1782	1807	1600
19.452746302769295	19.4527459080296	0	0	1	0	-0.0011732584878001843	0.2359711401605331	1691.3018189573831	1766.3018189573831	1766.3018189573831	1791.3018189573831	0.5116279125213623	0.3384615480899811	0.6190476417541504	0.1515151560306549	1.0	1691	1766	1766	1791	1600
19.466715745969214	19.466714956489817	0	0	1	0	-0.000783963474505841	0.22156299966216775	1632.300483616577	1707.300483616577	1707.300483616577	1732.300483616577	0.4883720874786377	0.3076923191547394	0.5952380895614624	0.1515151560306549	1.0	1632	1707	1707	1732	1600
19.483785474763305	19.48378508002361	0	0	1	0	-0.0003925196718205101	0.21248596664760022	1595.130033421923	1670.130033421923	1670.130033421923	1695.130033421923	0.4883720874786377	0.29230770468711853	0.5714285969734192	0.12121212482452393	1.0	1595	1670	1670	1695	1600
19.506139583904883	19.506139583904883	0	0	1	0	1.5729989303233564e-15	0.18859809539771355	1497.309200653637	1572.309200653637	1572.309200653637	1597.309200653637	0.44186046719551086	0.2461538463830948	0.5476190447807312	0.12121212482452393	1.0	1497	1572	1572	1597	1600
19.519400469345502	19.519400469345506	0	0	1	0	0.00039251967182365175	0.18859809539771355	1497.309200653637	1572.309200653637	1572.309200653637	1597.309200653637	0.44186046719551086	0.2461538463830948	0.5476190447807312	0.12121212482452393	1.0	1497	1572	1572	1597	1600
19.533791099804013	19.533790705064312	0	0	1	0	0.0007839634745089697	0.18403044198391072	1478.6046599241145	1553.6046599241145	1553.6046599241145	1578.6046599241145	0.44186046719551086	0.23076923191547394	0.523809552192688	0.12121212482452393	1.0	1478	1553	1553	1578	1600
19.549640293449492	19.549639898709792	0	0	1	0	0.0011732584878032916	0.17437033210632435	1439.0465099753983	1514.0465099753983	1514.0465099753983	1539.0465099753983	0.41860464215278625	0.2153846174478531	0.523809552192688	0.12121212482452393	1.0	1439	1514	1514	1539	1600
19.566646074412382	19.566645679672682	0	0	1	0	0.0015593376811347424	0.17437033210632435	1439.0465099753983	1514.0465099753983	1514.0465099753983	1539.0465099753983	0.41860464215278625	0.2153846174478531	0.523809552192688	0.12121212482452393	1.0	1439	1514	1514	1539	1600
19.586132399642366	19.586132004902666	0	0	1	0	0.0019411428382704356	0.17052417848941914	1423.2965109141714	1498.2965109141714	1498.2965109141714	1523.2965109141714	0.41860464215278625	0.20000000298023224	0.523809552192688	0.12121212482452393	1.0	1423	1498	1498	1523	1600
19.59973631388122	19.599735919141523	0	0	1	0	0.0023176274578136143	0.16014257445931435	1380.7838424108922	1455.7838424108922	1455.7838424108922	1480.7838424108922	0.39534884691238403	0.1846153885126114	0.5	0.12121212482452393	1.0	1380	1455	1455	1480	1600
19.61665090997369	19.616650515233992	0	0	1	0	0.0026877596215912347	0.14976096388172966	1338.2711470956829	1413.2711470956829	1413.2711470956829	1438.2711470956829	0.3720930218696594	0.16923077404499054	0.4761904776096344	0.12121212482452393	1.0	1338	1413	1413	1438	1600
19.63385603448446	19.63385563974476	0	0	1	0	0.0030505248230699544	0.14519330956482612	1319.566602667963	1394.566602667963	1394.566602667963	1419.566602667963	0.3720930218696594	0.1538461595773697	0.4523809552192688	0.12121212482452393	1.0	1319	1394	1394	1419	1600
19.652727355263757	19.652727355263757	0	0	1	0	0.00340492874804802	0.13356540449404442	1271.950331403112	1346.950331403112	1346.950331403112	1371.950331403112	0.3255814015865326	0.1538461595773697	0.4523809552192688	0.12121212482452393	1.0	1271	1346	1346	1371	1600
19.66680811505873	19.666807720319028	0	0	1	0	0.003750000000001381	0.11861613773691104	1210.7330840326508	1285.7330840326508	1285.7330840326508	1310.7330840326508	0.302325576543808	0.1230769231915474	0.4047619104385376	0.12121212482452393	1.0	1210	1285	1285	1310	1600
19.683786658982402	19.6837866589824	0	0	1	0	0.0040847927626140425	0.10751303390990863	1165.2658738610758	1240.2658738610758	1240.2658738610758	1265.2658738610758	0.27906978130340576	0.10769230872392654	0.3571428656578064	0.12121212482452393	1.0	1165	1240	1240	1265	1600
19.699835590915463	19.699835196175762	0	0	1	0	0.004408389392194842	0.0956884219323273	1116.8440878128804	1191.8440878128804	1191.8440878128804	1216.8440878128804	0.25581395626068115	0.0923076942563057	0.2857142984867096	0.12121212482452393	1.0	1116	1191	1191	1216	1600
19.719344021568578	19.71934362682888	0	0	1	0	0.004719902932875025	0.08662771568250605	1079.7404957198623	1154.7404957198623	1154.7404957198623	1179.7404957198623	0.23255814611911774	0.0923076942563057	0.2380952388048172	0.09090909361839294	1.0	1079	1154	1154	1179	1600
19.733868074045272	19.733868074045276	0	0	1	0	0.005018479547692628	0.07061252774453008	1014.1583011138507	1089.1583011138507	1089.1583011138507	1114.1583011138507	0.1860465109348297	0.07692307978868484	0.2142857164144516	0.09090909361839294	1.0	1014	1089	1089	1114	1600
19.74974095207268	19.749740952072678	0	0	1	0	0.005303300858900241	0.06425744968414049	988.1342564565552	1063.1342564565552	1063.1342564565552	1088.1342564565552	0.1627907007932663	0.07692307978868484	0.190476194024086	0.09090909361839294	1.0	988	1063	1063	1088	1600
19.766762917363216	19.766762522623516	0	0	1	0	0.005573586191081533	0.06425744968414049	988.1342564565552	1063.1342564565552	1063.1342564565552	1088.1342564565552	0.1627907007932663	0.07692307978868484	0.190476194024086	0.09090909361839294	1.0	988	1063	1063	1088	1600
19.786069241290562	19.78606884655086	0	0	1	0	0.005828594710928295	0.054056217075523105	946.3602089242671	1021.3602089242671	1021.3602089242671	1046.3602089242672	0.13953489065170288	0.0615384615957737	0.1666666716337204	0.09090909361839294	1.0	946	1021	1021	1046	1600
19.799743419195796	19.7997430244561	0	0	1	0	0.006067627457813053	0.054056217075523105	946.3602089242671	1021.3602089242671	1021.3602089242671	1046.3602089242672	0.13953489065170288	0.0615384615957737	0.1666666716337204	0.09090909361839294	1.0	946	1021	1021	1046	1600
19.816831700755728	19.816831306016027	0	0	1	0	0.006290029259591559	0.05351509155052436	944.1442998993973	1019.1442998993973	1019.1442998993973	1044.1442998993973	0.13953489065170288	0.0615384615957737	0.1428571492433548	0.09090909361839294	1.0	944	1019	1019	1044	1600
19.833750244245188	19.833749849505487	0	0	1	0	0.006495190528384097	0.05351509155052436	944.1442998993973	1019.1442998993973	1019.1442998993973	1044.1442998993973	0.13953489065170288	0.0615384615957737	0.1428571492433548	0.09090909361839294	1.0	944	1019	1019	1044	1600
19.852773539808513	19.852773145068817	0	0	1	0	0.006682548931413494	0.04770113715248836	920.3361566394399	995.3361566394399	995.3361566394399	1020.3361566394399	0.11627907305955887	0.0615384615957737	0.1428571492433548	0.09090909361839294	1.0	920	995	995	1020	1600
19.866688903669697	19.866688508929997	0	0	1	0	0.006851590932320166	0.04697963633960245	917.381610810672	992.381610810672	992.381610810672	1017.381610810672	0.11627907305955887	0.0615384615957737	0.1666666716337204	0.06060606241226196	1.0	917	992	992	1017	1600
19.883842317279928	19.883842317279928	0	0	1	0	0.007001853198729595	0.05208841722571489	938.3020685393025	1013.3020685393025	1013.3020685393025	1038.3020685393026	0.11627907305955887	0.07692307978868484	0.1666666716337204	0.09090909361839294	1.0	938	1013	1013	1038	1600
19.89964019476457	19.89963980002487	0	0	1	0	0.007132923872214154	0.050825790887830236	933.1316136856648	1008.1316136856648	1008.1316136856648	1033.131613685665	0.11627907305955887	0.07692307978868484	0.1666666716337204	0.06060606241226196	1.0	933	1008	1008	1033	1600
19.91948810155863	19.919487706818934	0	0	1	0	0.007244443697168434	0.0511865412378294	934.6088863689114	1009.6088863689114	1009.6088863689114	1034.6088863689115	0.11627907305955887	0.07692307978868484	0.190476194024086	0.06060606241226196	1.0	934	1009	1009	1034	1600
19.93380215251558	19.933802152515575	0	0	1	0	0.007336107005503881	0.0511865412378294	934.6088863689114	1009.6088863689114	1009.6088863689114	1034.6088863689115	0.11627907305955887	0.07692307978868484	0.190476194024086	0.06060606241226196	1.0	934	1009	1009	1034	1600
19.949659240955032	19.949658846215335	0	0	1	0	0.007407662554463788	0.0511865412378294	934.6088863689114	1009.6088863689114	1009.6088863689114	1034.6088863689115	0.11627907305955887	0.07692307978868484	0.190476194024086	0.06060606241226196	1.0	934	1009	1009	1034	1600
19.966806338730084	19.96680633873008	0	0	1	0	0.007458914215262221	0.0511865412378294	934.6088863689114	1009.6088863689114	1009.6088863689114	1034.6088863689115	0.11627907305955887	0.07692307978868484	0.190476194024086	0.06060606241226196	1.0	934	1009	1009	1034	1600
19.986058188578998	19.9860577938393	0	0	1	0	0.007489721510659389	0.0511865412378294	934.6088863689114	1009.6088863689114	1009.6088863689114	1034.6088863689115	0.11627907305955887	0.07692307978868484	0.190476194024086	0.06060606241226196	1.0	934	1009	1009	1034	1600
19.999744603414893	19.999743813935495	0	0	1	0	0.0075	0.05736124598586456	959.8943023121153	1034.8943023121153	1034.8943023121153	1059.8943023121153	0.13953489065170288	0.07692307978868484	0.2142857164144516	0.06060606241226196	1.0	959	1034	1034	1059	1600
20.01672433155766	20.01672393681796	0	0	1	0	0.007489721510659218	0.061207399602769774	975.6443013733422	1050.6443013733422	1050.6443013733422	1075.6443013733422	0.13953489065170288	0.0923076942563057	0.2142857164144516	0.06060606241226196	1.0	975	1050	1050	1075	1600
20.033728533561757	20.033728533561757	0	0	1	0	0.007458914215261878	0.06541430356967415	992.8715731178156	1067.8715731178156	1067.8715731178156	1092.8715731178156	0.13953489065170288	0.10769230872392654	0.2380952388048172	0.06060606241226196	1.0	992	1067	1067	1092	1600
20.052763276576343	20.052763276576343	0	0	1	0	0.0074076625544632745	0.0735731338316099	1026.2819830404426	1101.2819830404426	1101.2819830404426	1126.2819830404426	0.1627907007932663	0.10769230872392654	0.261904776096344	0.09090909361839294	1.0	1026	1101	1101	1126	1600
20.066712982791323	20.066712588051622	0	0	1	0	0.007336107005503199	0.08323323998390597	1065.840117734095	1140.840117734095	1140.840117734095	1165.840117734095	0.1860465109348297	0.1230769231915474	0.261904776096344	0.09090909361839294	1.0	1065	1140	1140	1165	1600
20.08384508045782	20.08384547519752	0	0	1	0	0.007244443697167585	0.09254892565535777	1103.98785055869	1178.98785055869	1178.98785055869	1203.98785055869	0.1860465109348297	0.1538461595773697	0.3333333432674408	0.09090909361839294	1.0	1103	1178	1178	1203	1600
20.106128925933017	20.10612853119332	0	0	1	0	0.0071329238722131405	0.10275015733265258	1145.7618942772124	1220.7618942772124	1220.7618942772124	1245.7618942772124	0.20930232107639313	0.16923077404499054	0.3571428656578064	0.09090909361839294	1.0	1145	1220	1220	1245	1600
20.119347574225866	20.11934717948617	0	0	1	0	0.00700185319872842	0.11583739576100616	1199.3541356413202	1274.3541356413202	1274.3541356413202	1299.3541356413202	0.23255814611911774	0.1846153885126114	0.380952388048172	0.12121212482452393	1.0	1199	1274	1274	1299	1600
20.133812021008048	20.133812021008048	0	0	1	0	0.006851590932318833	0.12112655077790802	1221.0132254355333	1296.0132254355333	1296.0132254355333	1321.0132254355333	0.23255814611911774	0.20000000298023224	0.4285714328289032	0.12121212482452393	1.0	1221	1296	1296	1321	1600
20.149774504947075	20.149774110207375	0	0	1	0	0.006682548931412006	0.1315081576302024	1263.525905495679	1338.525905495679	1338.525905495679	1363.525905495679	0.25581395626068115	0.2153846174478531	0.4523809552192688	0.12121212482452393	1.0	1263	1338	1338	1363	1600
20.166750680432557	20.166750285692856	0	0	1	0	0.006495190528382459	0.14549727193355388	1320.8113285679033	1395.8113285679033	1395.8113285679033	1420.8113285679033	0.27906978130340576	0.23076923191547394	0.4761904776096344	0.1515151560306549	1.0	1320	1395	1395	1420	1600
20.18602226726641	20.18602187252671	0	0	1	0	0.006290029259589774	0.16465343819853206	1399.2558294229889	1474.2558294229889	1474.2558294229889	1499.2558294229889	0.302325576543808	0.2769230902194977	0.523809552192688	0.1515151560306549	1.0	1399	1474	1474	1499	1600
20.199762761441036	20.199762366701336	0	0	1	0	0.006067627457811127	0.16465343819853206	1399.2558294229889	1474.2558294229889	1474.2558294229889	1499.2558294229889	0.3255814015865326	0.29230770468711853	0.523809552192688	0.1515151560306549	1.0	1399	1474	1474	1499	1600
20.216772489800913	20.216772095061216	0	0	1	0	0.005828594710926231	0.19287030811691697	1514.803911738775	1589.803911738775	1589.803911738775	1614.803911738775	0.3488371968269348	0.32307693362236023	0.5476190447807312	0.1818181872367859	1.0	1514	1589	1589	1614	1600
20.233773533887415	20.233773139147715	0	0	1	0	0.005573586191079339	0.20253041799450333	1554.3620616874912	1629.3620616874912	1629.3620616874912	1654.3620616874912	0.3720930218696594	0.3384615480899811	0.5476190447807312	0.1818181872367859	1.0	1554	1629	1629	1654	1600
20.25278775043767	20.25278735569797	0	0	1	0	0.005303300858897924	0.2074588240160571	1574.5438843457537	1649.5438843457537	1649.5438843457537	1674.5438843457537	0.3720930218696594	0.35384616255760193	0.5714285969734192	0.1818181872367859	1.0	1574	1649	1649	1674	1600
20.266796667607462	20.266796272867765	0	0	1	0	0.005018479547690192	0.23237066561676034	1676.5578757006338	1751.5578757006338	1751.5578757006338	1776.5578757006338	0.41860464215278625	0.38461539149284363	0.5952380895614624	0.21212121844291687	1.0	1676	1751	1751	1776	1600
20.283758632463787	20.283758237724086	0	0	1	0	0.004719902932872478	0.24329340329977	1721.2864865125582	1796.2864865125582	1796.2864865125582	1821.2864865125582	0.44186046719551086	0.4000000059604645	0.6190476417541504	0.21212121844291687	1.0	1721	1796	1796	1821	1600
20.29969743202089	20.29969703728119	0	0	1	0	0.004408389392192191	0.25098571053358043	1752.786484635012	1827.786484635012	1827.786484635012	1852.786484635012	0.44186046719551086	0.4307692348957062	0.6190476417541504	0.21212121844291687	1.0	1752	1827	1827	1852	1600
20.319453759204837	20.31945336446514	0	0	1	0	0.004084792762611293	0.26575459867264284	1813.2650815644724	1888.2650815644724	1888.2650815644724	1913.2650815644724	0.4651162922382355	0.4615384638309479	0.6428571343421936	0.21212121844291687	1.0	1813	1888	1888	1913	1600
20.333768599641182	20.333768599641182	0	0	1	0	0.0037499999999985423	0.2797600390634152	1870.6173599646852	1945.6173599646852	1945.6173599646852	1970.6173599646852	0.4651162922382355	0.4923076927661896	0.6666666865348816	0.24242424964904785	1.0	1870	1945	1945	1970	1600
20.349761873276716	20.34976147853702	0	0	1	0	0.003404928748045099	0.29711245617481197	1941.675508035855	2016.675508035855	2016.675508035855	2041.675508035855	0.4883720874786377	0.5384615659713745	0.6666666865348816	0.24242424964904785	1.0	1941	2016	2016	2041	1600
20.366702127449607	20.366701732709906	0	0	1	0	0.00305052482306696	0.3172925995638618	2024.313195214014	2099.313195214014	2099.313195214014	2124.313195214014	0.5116279125213623	0.5692307949066162	0.6904761791229248	0.27272728085517883	1.0	2024	2099	2099	2124	1600
20.386100820466464	20.386100425726767	0	0	1	0	0.0026877596215881742	0.3575564027800189	2189.193469384177	2264.193469384177	2264.193469384177	2289.193469384177	0.604651153087616	0.6307692527770996	0.7142857313156128	0.27272728085517883	1.0	2189	2264	2264	2289	1600
20.3997422349767	20.399741840237	0	0	1	0	0.002317627457810496	0.3745061193322723	2258.602558665655	2333.602558665655	2333.602558665655	2358.602558665655	0.604651153087616	0.6769230961799622	0.7142857313156128	0.3030303120613098	1.0	2258	2333	2333	2358	1600
20.416772884540613	20.416772489800913	0	0	1	0	0.0019411428382672693	0.40891402646426167	2399.5029383711517	2474.5029383711517	2474.5029383711517	2499.5029383711517	0.6511628031730652	0.7384615540504456	0.738095223903656	0.3333333432674408	1.0	2399	2474	2474	2499	1600
20.43392353497295	20.433923534972948	0	0	1	0	0.0015593376811315356	0.4436826740121429	2541.8805500797253	2616.8805500797253	2616.8805500797253	2641.8805500797253	0.6976743936538696	0.800000011920929	0.761904776096344	0.3636363744735718	1.0	2541	2616	2616	2641	1600
20.452765250274837	20.452764855535136	0	0	1	0	0.0011732584878000535	0.46530581789808867	2630.427324292673	2705.427324292673	2705.427324292673	2730.427324292673	0.7209302186965942	0.8307692408561707	0.7857142686843872	0.39393940567970276	1.0	2630	2705	2705	2730	1600
20.46668535101241	20.466684956272708	0	0	1	0	0.0007839634745057094	0.47881208139258025	2685.735473302616	2760.735473302616	2760.735473302616	2785.735473302616	0.7441860437393188	0.8615384697914124	0.7857142686843872	0.39393940567970276	1.0	2685	2760	2760	2785	1600
20.483762974600474	20.483762579860773	0	0	1	0	0.00039251967182037795	0.5007959814986798	2775.7595442370935	2850.7595442370935	2850.7595442370935	2875.7595442370935	0.7674418687820435	0.892307698726654	0.8095238208770752	0.42424243688583374	1.0	2775	2850	2850	2875	1600
20.50610879420838	20.50610839946868	0	0	1	0	-1.7053072081790148e-15	0.5308329328668839	2898.76086008989	2973.76086008989	2973.76086008989	2998.76086008989	0.7906976938247681	0.9538461565971375	0.8333333134651184	0.4545454680919647	1.0	2898	2973	2973	2998	1600
20.519357442718334	20.519357442718338	0	0	1	0	-0.0003925196718237839	0.5535383192233709	2991.739417219704	3066.739417219704	3066.739417219704	3091.739417219704	0.8139534592628479	0.9846153855323792	0.8571428656578064	0.4848484992980957	1.0	2991	3066	3066	3091	1600
20.533792678762808	20.533792678762808	0	0	1	0	-0.0007839634745091013	0.5696919294662806	3057.8884511644187	3132.8884511644187	3132.8884511644187	3157.8884511644187	0.8372092843055725	1.0	0.8571428656578064	0.5151515007019043	1.0	3057	3132	3132	3157	1600
20.54962134594395	20.549620951204254	0	0	1	0	-0.0011732584878034224	0.5852461479507483	3121.582975858314	3196.582975858314	3196.582975858314	3221.582975858314	0.8604651093482971	1.0	0.8809523582458496	0.5454545617103577	1.0	3121	3196	3196	3221	1600
20.566690285258645	20.566689890518944	0	0	1	0	-0.0015593376811348716	0.5852461479507483	3121.582975858314	3196.582975858314	3196.582975858314	3221.582975858314	0.8604651093482971	1.0	0.8809523582458496	0.5454545617103577	1.0	3121	3196	3196	3221	1600
20.586097267809176	20.586097267809173	0	0	1	0	-0.0019411428382705633	0.6069750680465891	3210.562903650782	3285.562903650782	3285.562903650782	3310.562903650782	0.9069767594337463	1.0	0.9047619104385376	0.5757575631141663	1.0	3210	3285	3285	3310	1600
20.59976473513953	20.59976434039983	0	0	1	0	-0.00231762745781374	0.613829331889125	3238.631114085967	3313.631114085967	3313.631114085967	3338.631114085967	0.9069767594337463	1.0	0.9285714030265808	0.6060606241226196	1.0	3238	3313	3313	3338	1600
20.616759858130553	20.616759463390856	0	0	1	0	-0.0026877596215913587	0.6373200512358119	3334.82560981065	3409.82560981065	3409.82560981065	3434.82560981065	0.930232584476471	1.0	0.9285714030265808	0.6666666865348816	1.0	3334	3409	3409	3434	1600
20.633790902434164	20.633790902434164	0	0	1	0	-0.0030505248230700754	0.6471022514123765	3374.883719533682	3449.883719533682	3449.883719533682	3474.883719533682	0.9534883499145508	1.0	0.9523809552192688	0.6666666865348816	1.0	3374	3449	3449	3474	1600
20.652734855318034	20.652734460578337	0	0	1	0	-0.003404928748048138	0.6658612650968294	3451.7018805715165	3526.7018805715165	3526.7018805715165	3551.7018805715165	0.9534883499145508	1.0	0.976190447807312	0.7272727489471436	1.0	3451	3526	3526	3551	1600
20.66678798333409	20.66678758859439	0	0	1	0	-0.003750000000001496	0.679070596485083	3505.794092606415	3580.794092606415	3580.794092606415	3605.794092606415	0.9767441749572754	1.0	0.976190447807312	0.7575757503509521	1.0	3505	3580	3580	3605	1600
20.68370336890596	20.68370336890596	0	0	1	0	-0.0040847927626141535	0.6969697028398514	3579.0909331291914	3654.0909331291914	3654.0909331291914	3679.0909331291914	1.0	1.0	1.0	0.7878788113594055	1.0	3579	3654	3654	3679	1600
20.706098136236513	20.706097741496812	0	0	1	0	-0.00440838939219495	0.7121212184429169	3641.1363895237446	3716.1363895237446	3716.1363895237446	3741.1363895237446	1.0	1.0	1.0	0.8484848737716675	1.0	3641	3716	3716	3741	1600
20.719334547815805	20.71933415307611	0	0	1	0	-0.0047199029328751285	0.7121212184429169	3641.1363895237446	3716.1363895237446	3716.1363895237446	3741.1363895237446	1.0	1.0	1.0	0.8484848737716675	1.0	3641	3716	3716	3741	1600
20.733717283480342	20.733716888740645	0	0	1	0	-0.005018479547692726	0.7272727340459824	3703.1818459182978	3778.1818459182978	3778.1818459182978	3803.1818459182978	1.0	1.0	1.0	0.9090909361839294	1.0	3703	3778	3778	3803	1600
20.74969516226762	20.74969476752792	0	0	1	0	-0.005303300858900336	0.7348484843969345	3734.204543605447	3809.204543605447	3809.204543605447	3834.204543605447	1.0	1.0	1.0	0.939393937587738	1.0	3734	3809	3809	3834	1600
20.76680752294918	20.76680752294918	0	0	1	0	-0.005573586191081621	0.7424242496490479	3765.227302312851	3840.227302312851	3840.227302312851	3865.227302312851	1.0	1.0	1.0	0.9696969985961914	1.0	3765	3840	3840	3865	1600
20.78608582035791	20.78608542561821	0	0	1	0	-0.005828594710928378	0.75	3796.25	3871.25	3871.25	3896.25	1.0	1.0	1.0	1.0	1.0	3796	3871	3871	3896	1600
20.79978684056266	20.799786445822967	0	0	1	0	-0.006067627457813132	0.75	3796.25	3871.25	3871.25	3896.25	1.0	1.0	1.0	1.0	1.0	3796	3871	3871	3896	1600
20.81670222613453	20.81670183139483	0	0	1	0	-0.006290029259591632	0.75	3796.25	3871.25	3871.25	3896.25	1.0	1.0	1.0	1.0	1.0	3796	3871	3871	3896	1600
20.833676427921517	20.833676033181817	0	0	1	0	-0.006495190528384164	0.75	3796.25	3871.25	3871.25	3896.25	1.0	1.0	1.0	1.0	1.0	3796	3871	3871	3896	1600
20.852699328745143	20.852698934005446	0	0	1	0	-0.006682548931413554	0.75	3796.25	3871.25	3871.25	3896.25	1.0	1.0	1.0	1.0	1.0	3796	3871	3871	3896	1600
20.866786009635597	20.866785614895896	0	0	1	0	-0.00685159093232022	0.75	3796.25	3871.25	3871.25	3896.25	1.0	1.0	1.0	1.0	1.0	3796	3871	3871	3896	1600
20.883853369991492	20.883853369991492	0	0	1	0	-0.007001853198729643	0.75	3796.25	3871.25	3871.25	3896.25	1.0	1.0	1.0	1.0	1.0	3796	3871	3871	3896	1600
20.906101688893802	20.906101294154105	0	0	1	0	-0.007132923872214195	0.75	3796.25	3871.25	3871.25	3896.25	1.0	1.0	1.0	1.0	1.0	3796	3871	3871	3896	1600
20.9192717842037	20.919271389464	0	0	1	0	-0.007244443697168468	0.75	3796.25	3871.25	3871.25	3896.25	1.0	1.0	1.0	1.0	1.0	3796	3871	3871	3896	1600
20.933803731474374	20.93380373147437	0	0	1	0	-0.007336107005503909	0.75	3796.25	3871.25	3871.25	3896.25	1.0	1.0	1.0	1.0	1.0	3796	3871	3871	3896	1600
20.94973108358021	20.94973108358021	0	0	1	0	-0.007407662554463809	0.75	3796.25	3871.25	3871.25	3896.25	1.0	1.0	1.0	1.0	1.0	3796	3871	3871	3896	1600
20.96671989073605	20.96671949599635	0	0	1	0	-0.007458914215262234	0.75	3796.25	3871.25	3871.25	3896.25	1.0	1.0	1.0	1.0	1.0	3796	3871	3871	3896	1600
20.986059372798092	20.986058978058395	0	0	1	0	-0.007489721510659397	0.75	3796.25	3871.25	3871.25	3896.25	1.0	1.0	1.0	1.0	1.0	3796	3871	3871	3896	1600
20.999714208458087	20.999713813718387	0	0	1	0	-0.0075	0.75	3796.25	3871.25	3871.25	3896.25	1.0	1.0	1.0	1.0	1.0	3796	3871	3871	3896	1600
21.016742489583805	21.016742094844105	0	0	1	0	-0.007489721510659211	0.7348484843969345	3734.204543605447	3809.204543605447	3809.204543605447	3834.204543605447	1.0	1.0	1.0	0.939393937587738	1.0	3734	3809	3809	3834	1600
21.033782612900488	21.033782218160788	0	0	1	0	-0.0074589142152618635	0.719696968793869	3672.1590872108936	3747.1590872108936	3747.1590872108936	3772.1590872108936	1.0	1.0	1.0	0.8787878751754761	1.0	3672	3747	3747	3772	1600
21.052714328853696	21.052714328853696	0	0	1	0	-0.007407662554463255	0.719696968793869	3672.1590872108936	3747.1590872108936	3747.1590872108936	3772.1590872108936	1.0	1.0	1.0	0.8787878751754761	1.0	3672	3747	3747	3772	1600
21.0666553507953	21.0666553507953	0	0	1	0	-0.007336107005503172	0.7121212184429169	3641.1363895237446	3716.1363895237446	3716.1363895237446	3741.1363895237446	1.0	1.0	1.0	0.8484848737716675	1.0	3641	3716	3716	3741	1600
21.083937054807635	21.083937054807635	0	0	1	0	-0.007244443697167551	0.7121212184429169	3641.1363895237446	3716.1363895237446	3716.1363895237446	3741.1363895237446	1.0	1.0	1.0	0.8484848737716675	1.0	3641	3716	3716	3741	1600
21.10611195212597	21.10611195212597	0	0	1	0	-0.0071329238722131	0.7121212184429169	3641.1363895237446	3716.1363895237446	3716.1363895237446	3741.1363895237446	1.0	1.0	1.0	0.8484848737716675	1.0	3641	3716	3716	3741	1600
21.119324284583637	21.11932388984394	0	0	1	0	-0.007001853198728373	0.7045454531908035	3610.1136308163404	3685.1136308163404	3685.1136308163404	3710.1136308163404	1.0	1.0	1.0	0.8181818127632141	1.0	3610	3685	3685	3710	1600
21.13378123131154	21.133780836571844	0	0	1	0	-0.006851590932318779	0.6969697028398514	3579.0909331291914	3654.0909331291914	3654.0909331291914	3679.0909331291914	1.0	1.0	1.0	0.7878788113594055	1.0	3579	3654	3654	3679	1600
21.149752004784247	21.149751610044547	0	0	1	0	-0.006682548931411946	0.689393937587738	3548.0681744217873	3623.0681744217873	3623.0681744217873	3648.0681744217873	1.0	1.0	1.0	0.7575757503509521	1.0	3548	3623	3623	3648	1600
21.16663423222142	21.16663383748172	0	0	1	0	-0.006495190528382392	0.6742424219846725	3486.022718027234	3561.022718027234	3561.022718027234	3586.022718027234	1.0	1.0	1.0	0.6969696879386902	1.0	3486	3561	3561	3586	1600
21.186019109348816	21.18601871460912	0	0	1	0	-0.006290029259589702	0.6684284657239914	3462.2145671397448	3537.2145671397448	3537.2145671397448	3562.2145671397448	0.9767441749572754	1.0	1.0	0.6969696879386902	1.0	3462	3537	3537	3562	1600
21.19975447190736	21.19975447190736	0	0	1	0	-0.006067627457811049	0.6684284657239914	3462.2145671397448	3537.2145671397448	3537.2145671397448	3562.2145671397448	0.9767441749572754	1.0	1.0	0.6666666865348816	1.0	3462	3537	3537	3562	1600
21.216797358401937	21.21679696366224	0	0	1	0	-0.005828594710926148	0.6474629938602448	3376.3609598577023	3451.3609598577023	3451.3609598577023	3476.3609598577023	0.9534883499145508	1.0	1.0	0.6363636255264282	1.0	3376	3451	3451	3476	1600
21.233729717780854	21.233729323041153	0	0	1	0	-0.005573586191079251	0.6362797354937975	3330.5655168471008	3405.5655168471008	3405.5655168471008	3430.5655168471008	0.9534883499145508	1.0	0.976190447807312	0.6060606241226196	1.0	3330	3405	3405	3430	1600
21.25277117137032	21.25277156611002	0	0	1	0	-0.00530330085889783	0.6196432806024648	3262.4392340670934	3337.4392340670934	3337.4392340670934	3362.4392340670934	0.930232584476471	1.0	0.9523809552192688	0.5757575631141663	1.0	3262	3337	3337	3362	1600
21.266581139731933	21.266580350252532	0	0	1	0	-0.005018479547690093	0.6091815230327766	3219.59833681922	3294.59833681922	3294.59833681922	3319.59833681922	0.930232584476471	1.0	0.9285714030265808	0.5454545617103577	1.0	3219	3294	3294	3319	1600
21.283762974600474	21.283762579860777	0	0	1	0	-0.004719902932872375	0.6033675667720955	3195.790185931731	3270.790185931731	3270.790185931731	3295.790185931731	0.9069767594337463	1.0	0.9285714030265808	0.5454545617103577	1.0	3195	3270	3270	3295	1600
21.30605076747266	21.306050767472662	0	0	1	0	-0.004408389392192083	0.6033675667720955	3195.790185931731	3270.790185931731	3270.790185931731	3295.790185931731	0.9069767594337463	1.0	0.9285714030265808	0.5454545617103577	1.0	3195	3270	3270	3295	1600
21.31929231066804	21.31929231066804	0	0	1	0	-0.004084792762611183	0.6033675667720955	3195.790185931731	3270.790185931731	3270.790185931731	3295.790185931731	0.9069767594337463	1.0	0.9285714030265808	0.5454545617103577	1.0	3195	3270	3270	3295	1600
21.333797415639193	21.33379741563919	0	0	1	0	-0.0037499999999984273	0.5874525975828391	3130.618387101726	3205.618387101726	3205.618387101726	3230.618387101726	0.8837209343910217	1.0	0.9047619104385376	0.5151515007019043	1.0	3130	3205	3205	3230	1600
21.349754767962136	21.34975476796214	0	0	1	0	-0.003404928748044981	0.5708799524525716	3062.7534052932806	3137.7534052932806	3137.7534052932806	3162.7534052932806	0.8604651093482971	0.9692307710647583	0.8809523582458496	0.5151515007019043	1.0	3062	3137	3137	3162	1600
21.36660146882642	21.366601074086724	0	0	1	0	-0.0030505248230668384	0.5565137700816081	3003.923888484185	3078.923888484185	3078.923888484185	3103.923888484185	0.8604651093482971	0.9384615421295166	0.8809523582458496	0.4848484992980957	1.0	3003	3078	3078	3103	1600
21.386058978058394	21.386058583318693	0	0	1	0	-0.0026877596215880506	0.5297818470310856	2894.456663592295	2969.456663592295	2969.456663592295	2994.456663592295	0.8372092843055725	0.892307698726654	0.8571428656578064	0.4545454680919647	1.0	2894	2969	2969	2994	1600
21.39978447212447	21.399784077384773	0	0	1	0	-0.0023176274578103704	0.5034106675573069	2786.466683647172	2861.466683647172	2861.466683647172	2886.466683647172	0.8139534592628479	0.8461538553237915	0.8333333134651184	0.42424243688583374	1.0	2786	2861	2861	2886	1600
21.416733805310432	21.416733410570735	0	0	1	0	-0.0019411428382671415	0.4899044189639765	2731.1585956574836	2806.1585956574836	2806.1585956574836	2831.1585956574836	0.7906976938247681	0.8153846263885498	0.8333333134651184	0.42424243688583374	1.0	2731	2806	2806	2831	1600
21.43372063876778	21.43372024402808	0	0	1	0	-0.0015593376811314063	0.4642710678580433	2626.190022878687	2701.190022878687	2701.190022878687	2726.190022878687	0.7441860437393188	0.7846153974533081	0.8333333134651184	0.39393940567970276	1.0	2626	2701	2701	2726	1600
21.452708407758216	21.452708013018515	0	0	1	0	-0.001173258487799923	0.42858420796208563	2480.0523316047406	2555.0523316047406	2555.0523316047406	2580.0523316047406	0.7209302186965942	0.7076923251152039	0.7857142686843872	0.3636363744735718	1.0	2480	2555	2555	2580	1600
21.466676271999336	21.46667587725964	0	0	1	0	-0.0007839634745055779	0.38786318438049694	2313.299740038135	2388.299740038135	2388.299740038135	2413.299740038135	0.6744186282157898	0.6461538672447205	0.761904776096344	0.3030303120613098	1.0	2313	2388	2388	2413	1600
21.483814290761316	21.483814290761316	0	0	1	0	-0.00039251967182024584	0.35345527273300403	2172.399341841651	2247.399341841651	2247.399341841651	2272.399341841651	0.6279069781303406	0.5846154093742371	0.738095223903656	0.27272728085517883	1.0	2172	2247	2247	2272	1600
21.50607366237519	21.506073267635493	0	0	1	0	1.8376154860346732e-15	0.32906822537704983	2072.5343829190188	2147.5343829190188	2147.5343829190188	2172.5343829190188	0.604651153087616	0.5384615659713745	0.7142857313156128	0.24242424964904785	1.0	2072	2147	2147	2172	1600
21.519315205570567	21.51931481083087	0	0	1	0	0.000392519671823916	0.3059018594555525	1977.6681144704874	2052.668114470487	2052.668114470487	2077.668114470487	0.5581395626068115	0.4923076927661896	0.7142857313156128	0.24242424964904785	1.0	1977	2052	2052	2077	1600
21.533699520193895	21.5336995201939	0	0	1	0	0.000783963474509233	0.2953818223316862	1934.588562448255	2009.588562448255	2009.588562448255	2034.588562448255	0.5581395626068115	0.4769230782985687	0.6904761791229248	0.21212121844291687	1.0	1934	2009	2009	2034	1600
21.549732267799307	21.549731873059606	0	0	1	0	0.001173258487803553	0.28572171245409983	1895.030412499539	1970.030412499539	1970.030412499539	1995.030412499539	0.5348837375640869	0.4615384638309479	0.6904761791229248	0.21212121844291687	1.0	1895	1970	1970	1995	1600
21.566796075497916	21.56679568075822	0	0	1	0	0.001559337681135001	0.2806129341926238	1874.1099655187943	1949.1099655187943	1949.1099655187943	1974.1099655187943	0.5348837375640869	0.446153849363327	0.6666666865348816	0.21212121844291687	1.0	1874	1949	1949	1974	1600
21.586067267592068	21.58606687285237	0	0	1	0	0.0019411428382706912	0.2510751547536465	1753.1527587161825	1828.1527587161825	1828.1527587161825	1853.1527587161825	0.4883720874786377	0.38461539149284363	0.6190476417541504	0.21212121844291687	1.0	1753	1828	1828	1853	1600
21.599757629824953	21.59975762982495	0	0	1	0	0.002317627457813866	0.2510751547536465	1753.1527587161825	1828.1527587161825	1828.1527587161825	1853.1527587161825	0.4651162922382355	0.35384616255760193	0.5952380895614624	0.1818181872367859	1.0	1753	1828	1828	1853	1600
21.61673380531043	21.616734989529533	0	0	1	0	0.002687759621591482	0.21829062780905595	1618.9001208780842	1693.9001208780842	1693.9001208780842	1718.9001208780842	0.44186046719551086	0.32307693362236023	0.5952380895614624	0.1818181872367859	1.0	1618	1693	1693	1718	1600
21.633724586164767	21.633724191425067	0	0	1	0	0.0030505248230701964	0.2041211383307049	1560.8760614642365	1635.8760614642365	1635.8760614642365	1660.8760614642365	0.41860464215278625	0.3076923191547394	0.5952380895614624	0.1515151560306549	1.0	1560	1635	1635	1660	1600
21.652660644254663	21.652660249514966	0	0	1	0	0.003404928748048256	0.20027498471379968	1545.1260624030097	1620.1260624030097	1620.1260624030097	1645.1260624030097	0.41860464215278625	0.29230770468711853	0.5952380895614624	0.1515151560306549	1.0	1545	1620	1620	1645	1600
21.666701930079757	21.66670153534006	0	0	1	0	0.00375000000000161	0.19191945149612977	1510.9101538766513	1585.9101538766513	1585.9101538766513	1610.9101538766513	0.41860464215278625	0.2769230902194977	0.5952380895614624	0.12121212482452393	1.0	1510	1585	1585	1610	1600
21.68371205317933	21.683712053179335	0	0	1	0	0.0040847927626142646	0.182259349069124	1471.3520344380627	1546.3520344380627	1546.3520344380627	1571.3520344380627	0.39534884691238403	0.26153847575187683	0.5952380895614624	0.12121212482452393	1.0	1471	1546	1546	1571	1600
21.699689931966613	21.69968993196661	0	0	1	0	0.004408389392195056	0.17769169193003087	1452.6474784534764	1527.6474784534764	1527.6474784534764	1552.6474784534764	0.39534884691238403	0.2461538463830948	0.5714285969734192	0.12121212482452393	1.0	1452	1527	1527	1552	1600
21.71931796874846	21.719317574008763	0	0	1	0	0.004719902932875231	0.16731008044934548	1410.1347794400697	1485.1347794400697	1485.1347794400697	1510.1347794400697	0.3720930218696594	0.23076923191547394	0.5476190447807312	0.12121212482452393	1.0	1410	1485	1485	1510	1600
21.73366004622402	21.733660046224017	0	0	1	0	0.005018479547692824	0.15620696917176247	1364.6675387583673	1439.6675387583673	1439.6675387583673	1464.6675387583673	0.3488371968269348	0.2153846174478531	0.5	0.12121212482452393	1.0	1364	1439	1439	1464	1600
21.749725557224426	21.74972516248473	0	0	1	0	0.005303300858900429	0.14073291048407555	1301.3012684322894	1376.3012684322894	1376.3012684322894	1401.3012684322894	0.302325576543808	0.20000000298023224	0.5	0.12121212482452393	1.0	1301	1376	1376	1401	1600
21.766779891170266	21.76678068064966	0	0	1	0	0.00557358619108171	0.11796924534749675	1208.0840596979992	1283.0840596979992	1283.0840596979992	1308.0840596979992	0.27906978130340576	0.1538461595773697	0.4285714328289032	0.09090909361839294	1.0	1208	1283	1283	1308	1600
21.786036083155864	21.786036083155864	0	0	1	0	0.005828594710928461	0.10776800994491165	1166.3100007244132	1241.3100007244132	1241.3100007244132	1266.3100007244132	0.25581395626068115	0.13846154510974884	0.4047619104385376	0.09090909361839294	1.0	1166	1241	1241	1266	1600
21.79974618237369	21.799745787633988	0	0	1	0	0.006067627457813209	0.10087180635952331	1138.070047042248	1213.070047042248	1213.070047042248	1238.070047042248	0.23255814611911774	0.13846154510974884	0.3571428656578064	0.09090909361839294	1.0	1138	1213	1213	1238	1600
21.816725910516457	21.81672512103706	0	0	1	0	0.006290029259591703	0.08778456606852458	1084.4777980506083	1159.4777980506083	1159.4777980506083	1184.4777980506083	0.20930232107639313	0.1230769231915474	0.3095238208770752	0.06060606241226196	1.0	1084	1159	1159	1184	1600
21.833803139364825	21.833803139364825	0	0	1	0	0.00649519052838423	0.0774029592162302	1041.9651179904627	1116.9651179904627	1116.9651179904627	1141.9651179904627	0.1860465109348297	0.10769230872392654	0.261904776096344	0.06060606241226196	1.0	1041	1116	1116	1141	1600
21.852736039537128	21.852736039537128	0	0	1	0	0.006682548931413614	0.06541430356967415	992.8715731178156	1067.8715731178156	1067.8715731178156	1092.8715731178156	0.13953489065170288	0.10769230872392654	0.2380952388048172	0.06060606241226196	1.0	992	1067	1067	1092	1600
21.866752851500898	21.866752851500898	0	0	1	0	0.006851590932320274	0.06084664925277061	974.1670286900957	1049.1670286900958	1049.1670286900958	1074.1670286900958	0.13953489065170288	0.0923076942563057	0.190476194024086	0.06060606241226196	1.0	974	1049	1049	1074	1600
21.88374876397132	21.88374836923162	0	0	1	0	0.0070018531987296895	0.06084664925277061	974.1670286900957	1049.1670286900958	1049.1670286900958	1074.1670286900958	0.13953489065170288	0.0923076942563057	0.190476194024086	0.06060606241226196	1.0	974	1049	1049	1074	1600
21.8997590114139	21.899758616674198	0	0	1	0	0.007132923872214236	0.05467194450473545	948.8816127468916	1023.8816127468916	1023.8816127468916	1048.8816127468917	0.11627907305955887	0.0923076942563057	0.1666666716337204	0.06060606241226196	1.0	948	1023	1023	1048	1600
21.919370074388695	21.919369679648995	0	0	1	0	0.0072444436971685015	0.0581573477716415	963.154339124872	1038.154339124872	1038.154339124872	1063.154339124872	0.11627907305955887	0.10769230872392654	0.1428571492433548	0.06060606241226196	1.0	963	1038	1038	1063	1600
21.93374333630046	21.93374294156076	0	0	1	0	0.007336107005503936	0.052343393373605496	939.3461958649145	1014.3461958649145	1014.3461958649145	1039.3461958649145	0.09302325546741486	0.10769230872392654	0.1428571492433548	0.06060606241226196	1.0	939	1014	1014	1039	1600
21.949772136508884	21.949771741769183	0	0	1	0	0.00740766255446383	0.052343393373605496	939.3461958649145	1014.3461958649145	1014.3461958649145	1039.3461958649145	0.09302325546741486	0.10769230872392654	0.1428571492433548	0.06060606241226196	1.0	939	1014	1014	1039	1600
21.96677515429388	21.966775154293877	0	0	1	0	0.007458914215262249	0.05618954699051071	955.0961949261414	1030.0961949261414	1030.0961949261414	1055.0961949261414	0.09302325546741486	0.1230769231915474	0.1428571492433548	0.06060606241226196	1.0	955	1030	1030	1055	1600
21.98606016227749	21.986059372798096	0	0	1	0	0.007489721510659403	0.05618954699051071	955.0961949261414	1030.0961949261414	1030.0961949261414	1055.0961949261414	0.09302325546741486	0.1230769231915474	0.1428571492433548	0.06060606241226196	1.0	955	1030	1030	1055	1600
21.999754866647063	21.99975486664706	0	0	1	0	0.0075	0.05618954699051071	955.0961949261414	1030.0961949261414	1030.0961949261414	1055.0961949261414	0.09302325546741486	0.1230769231915474	0.1666666716337204	0.06060606241226196	1.0	955	1030	1030	1055	1600
22.016764595006936	22.01676420026724	0	0	1	0	0.0074897215106592046	0.05691104769050903	958.0507402926345	1033.0507402926346	1033.0507402926346	1058.0507402926346	0.09302325546741486	0.1230769231915474	0.190476194024086	0.06060606241226196	1.0	958	1033	1033	1058	1600
22.033718665069287	22.033718270329587	0	0	1	0	0.0074589142152618505	0.0630857524385442	983.3361562358384	1058.3361562358384	1058.3361562358384	1083.3361562358384	0.11627907305955887	0.1230769231915474	0.2142857164144516	0.06060606241226196	1.0	983	1058	1058	1083	1600
22.052729723701948	22.05272932896225	0	0	1	0	0.007407662554463234	0.07346736324190406	1025.8488524755971	1100.8488524755971	1100.8488524755971	1125.8488524755971	0.13953489065170288	0.13846154510974884	0.261904776096344	0.06060606241226196	1.0	1025	1100	1100	1125	1600
22.066754035719995	22.066753640980295	0	0	1	0	0.0073361070055031445	0.08565272206996943	1075.747896876525	1150.747896876525	1150.747896876525	1175.747896876525	0.1627907007932663	0.1538461595773697	0.2857142984867096	0.09090909361839294	1.0	1075	1150	1150	1175	1600
22.083763369340172	22.083763369340176	0	0	1	0	0.007244443697167517	0.08619384759496818	1077.9638059013946	1152.9638059013946	1152.9638059013946	1177.9638059013946	0.1627907007932663	0.1538461595773697	0.3095238208770752	0.09090909361839294	1.0	1077	1152	1152	1177	1600
22.099772432563658	22.09977203782396	0	0	1	0	0.007132923872213059	0.08619384759496818	1077.9638059013946	1152.9638059013946	1152.9638059013946	1177.9638059013946	0.1627907007932663	0.1538461595773697	0.3095238208770752	0.09090909361839294	1.0	1077	1152	1152	1177	1600
22.119368495429903	22.119368495429903	0	0	1	0	0.007001853198728325	0.09639507927226298	1119.737849619917	1194.737849619917	1194.737849619917	1219.737849619917	0.1860465109348297	0.16923077404499054	0.3333333432674408	0.09090909361839294	1.0	1119	1194	1194	1219	1600
22.133773336517567	22.13377333651757	0	0	1	0	0.006851590932318725	0.10930193880032668	1172.5914393873377	1247.5914393873377	1247.5914393873377	1272.5914393873377	0.20930232107639313	0.1846153885126114	0.3571428656578064	0.12121212482452393	1.0	1172	1247	1247	1272	1600
22.149712925554066	22.14971253081437	0	0	1	0	0.006682548931411886	0.11896204867791305	1212.1495893360539	1287.1495893360539	1287.1495893360539	1312.1495893360539	0.23255814611911774	0.20000000298023224	0.3571428656578064	0.12121212482452393	1.0	1212	1287	1287	1312	1600
22.16677515429388	22.16677475955418	0	0	1	0	0.006495190528382326	0.13804361481665706	1290.2886026742108	1365.2886026742108	1365.2886026742108	1390.2886026742108	0.27906978130340576	0.2153846174478531	0.380952388048172	0.1515151560306549	1.0	1290	1365	1365	1390	1600
22.18597924063924	22.18597884589954	0	0	1	0	0.00629002925958963	0.1475396738004633	1329.174964212897	1404.174964212897	1404.174964212897	1429.174964212897	0.27906978130340576	0.2461538463830948	0.4285714328289032	0.1515151560306549	1.0	1329	1404	1404	1429	1600
22.199792761658145	22.199792366918444	0	0	1	0	0.0060676274578109705	0.15425549848556175	1356.6762662983754	1431.6762662983754	1431.6762662983754	1456.6762662983754	0.302325576543808	0.2461538463830948	0.4523809552192688	0.1515151560306549	1.0	1356	1431	1431	1456	1600
22.216688410245073	22.216688015505376	0	0	1	0	0.005828594710926065	0.16481748796343632	1399.9276132102718	1474.9276132102718	1474.9276132102718	1499.9276132102718	0.3255814015865326	0.26153847575187683	0.4761904776096344	0.1515151560306549	1.0	1399	1474	1474	1499	1600
22.233820113171873	22.233819323692472	0	0	1	0	0.005573586191079162	0.18301349878311157	1474.440277516842	1549.440277516842	1549.440277516842	1574.440277516842	0.3488371968269348	0.29230770468711853	0.5	0.1818181872367859	1.0	1474	1549	1549	1574	1600
22.252737618495924	22.252737223756228	0	0	1	0	0.005303300858897737	0.1976020146822517	1534.1802501238208	1609.1802501238208	1609.1802501238208	1634.1802501238208	0.3720930218696594	0.32307693362236023	0.523809552192688	0.1818181872367859	1.0	1534	1609	1609	1634	1600
22.266738246132043	22.26673785139235	0	0	1	0	0.005018479547689995	0.21633915712285523	1610.908848418092	1685.908848418092	1685.908848418092	1710.908848418092	0.39534884691238403	0.35384616255760193	0.5476190447807312	0.21212121844291687	1.0	1610	1685	1685	1710	1600
22.28380323804975	22.28380323804975	0	0	1	0	0.004719902932872272	0.24076815084977587	1710.9455777298322	1785.9455777298322	1785.9455777298322	1810.9455777298322	0.44186046719551086	0.4000000059604645	0.5714285969734192	0.21212121844291687	1.0	1710	1785	1785	1810	1600
22.299754274537513	22.299753879797812	0	0	1	0	0.004408389392191976	0.260046418589603	1789.8900841244242	1864.8900841244242	1864.8900841244242	1889.8900841244242	0.4651162922382355	0.4307692348957062	0.5952380895614624	0.24242424964904785	1.0	1789	1864	1864	1889	1600
22.319375206004782	22.319374811265085	0	0	1	0	0.004084792762611071	0.274995677839712	1851.1073007536206	1926.1073007536206	1926.1073007536206	1951.1073007536206	0.4883720874786377	0.4615384638309479	0.6190476417541504	0.24242424964904785	1.0	1851	1926	1926	1951	1600
22.333746888957748	22.333746888957748	0	0	1	0	0.003749999999998313	0.29379110199548464	1928.0745626715095	2003.0745626715095	2003.0745626715095	2028.0745626715095	0.5116279125213623	0.5076923370361328	0.6428571343421936	0.24242424964904785	1.0	1928	2003	2003	2028	1600
22.34971253081437	22.34971213607467	0	0	1	0	0.0034049287480448632	0.3176370276646181	2025.723628286611	2100.723628286611	2100.723628286611	2125.723628286611	0.5348837375640869	0.5538461804389954	0.6666666865348816	0.27272728085517883	1.0	2025	2100	2100	2125	1600
22.36671475911997	22.36671436438027	0	0	1	0	0.003050524823066718	0.3327666657021293	2087.6794960502193	2162.6794960502193	2162.6794960502193	2187.6794960502193	0.5581395626068115	0.5846154093742371	0.6904761791229248	0.27272728085517883	1.0	2087	2162	2162	2187	1600
22.38605384644231	22.38605384644231	0	0	1	0	0.002687759621587927	0.3617469804337272	2206.3538848761127	2281.3538848761127	2281.3538848761127	2306.3538848761127	0.6279069781303406	0.6307692527770996	0.6904761791229248	0.27272728085517883	1.0	2206	2281	2281	2306	1600
22.39972644538875	22.39972605064905	0	0	1	0	0.0023176274578102446	0.3822878782367294	2290.468861379407	2365.468861379407	2365.468861379407	2390.468861379407	0.6511628031730652	0.692307710647583	0.7142857313156128	0.3333333432674408	1.0	2290	2365	2365	2390	1600
22.41670577879182	22.416705384052122	0	0	1	0	0.0019411428382670136	0.4147279827249428	2423.311089258641	2498.311089258641	2498.311089258641	2523.311089258641	0.6744186282157898	0.7384615540504456	0.738095223903656	0.3333333432674408	1.0	2423	2498	2498	2523	1600
22.43374037575272	22.43374037575272	0	0	1	0	0.0015593376811312766	0.44565047665591884	2549.9387019059877	2624.9387019059877	2624.9387019059877	2649.9387019059877	0.7209302186965942	0.7846153974533081	0.761904776096344	0.3636363744735718	1.0	2549	2624	2624	2649	1600
22.45263538091394	22.452634986174246	0	0	1	0	0.0011732584877997925	0.47496592777567503	2669.985474241389	2744.985474241389	2744.985474241389	2769.985474241389	0.7441860437393188	0.8461538553237915	0.7857142686843872	0.39393940567970276	1.0	2669	2744	2744	2769	1600
22.466733903995358	22.46673350925566	0	0	1	0	0.0007839634745054463	0.5100370631492757	2813.6017735962837	2888.6017735962837	2888.6017735962837	2913.6017735962837	0.7906976938247681	0.892307698726654	0.7857142686843872	0.4545454680919647	1.0	2813	2888	2888	2913	1600
22.483782316845716	22.483782316845712	0	0	1	0	0.00039251967182011373	0.5323816991557635	2905.1030580428514	2980.1030580428514	2980.1030580428514	3005.1030580428514	0.8139534592628479	0.9230769276618958	0.8095238208770752	0.4848484992980957	1.0	2905	2980	2980	3005	1600
22.50611747848175	22.506117083742055	0	0	1	0	-1.9699237638903314e-15	0.5724395040911858	3069.139769253406	3144.139769253406	3144.139769253406	3169.139769253406	0.8604651093482971	1.0	0.8333333134651184	0.5151515007019043	1.0	3069	3144	3144	3169	1600
22.519315205570567	22.51931481083087	0	0	1	0	-0.00039251967182404813	0.5724395040911858	3069.139769253406	3144.139769253406	3144.139769253406	3169.139769253406	0.8604651093482971	1.0	0.8333333134651184	0.5151515007019043	1.0	3069	3144	3144	3169	1600
22.53373780994468	22.533737415204982	0	0	1	0	-0.0007839634745093646	0.5878133551253901	3132.0956892384725	3207.0956892384725	3207.0956892384725	3232.0956892384725	0.8837209343910217	1.0	0.8571428656578064	0.5454545617103577	1.0	3132	3207	3207	3232	1600
22.549706609718886	22.54970621497919	0	0	1	0	-0.0011732584878036837	0.6001208117513945	3182.4947241219606	3257.4947241219606	3257.4947241219606	3282.4947241219606	0.9069767594337463	1.0	0.8571428656578064	0.5757575631141663	1.0	3182	3257	3257	3282	1600
22.566700153751114	22.566699759011414	0	0	1	0	-0.0015593376811351306	0.6102218238736299	3223.8583687625146	3298.8583687625146	3298.8583687625146	3323.8583687625146	0.9069767594337463	1.0	0.8809523582458496	0.6060606241226196	1.0	3223	3298	3298	3323	1600
22.58606450441418	22.58606410967448	0	0	1	0	-0.001941142838270819	0.6431339925953319	3358.633699677884	3433.633699677884	3433.633699677884	3458.633699677884	0.9534883499145508	1.0	0.9285714030265808	0.6666666865348816	1.0	3358	3433	3433	3458	1600
22.59975210346917	22.59975170872947	0	0	1	0	-0.0023176274578139916	0.6431339925953319	3358.633699677884	3433.633699677884	3433.633699677884	3458.633699677884	0.9767441749572754	1.0	0.9285714030265808	0.6969696879386902	1.0	3358	3433	3433	3458	1600
22.616749989638084	22.616749594898387	0	0	1	0	-0.0026877596215916055	0.6673462225761249	3457.782781449231	3532.782781449231	3532.782781449231	3557.782781449231	0.9767441749572754	1.0	0.9523809552192688	0.7272727489471436	1.0	3457	3532	3532	3557	1600
22.633742349451214	22.63374234945121	0	0	1	0	-0.003050524823070317	0.6803751791925485	3511.136358793486	3586.136358793486	3586.136358793486	3611.136358793486	1.0	1.0	0.9523809552192688	0.7575757503509521	1.0	3511	3586	3586	3611	1600
22.652638538831532	22.65263814409183	0	0	1	0	-0.0034049287480483735	0.6922799424197077	3559.886364208703	3634.886364208703	3634.886364208703	3659.886364208703	1.0	1.0	0.976190447807312	0.7878788113594055	1.0	3559	3634	3634	3659	1600
22.666792720210477	22.66679232547078	0	0	1	0	-0.003750000000001725	0.6922799424197077	3559.886364208703	3634.886364208703	3634.886364208703	3659.886364208703	1.0	1.0	0.976190447807312	0.7878788113594055	1.0	3559	3634	3634	3659	1600
22.683776395750233	22.683776001010536	0	0	1	0	-0.004084792762614376	0.7045454531908035	3610.1136308163404	3685.1136308163404	3685.1136308163404	3710.1136308163404	1.0	1.0	1.0	0.8181818127632141	1.0	3610	3685	3685	3710	1600
22.706090636182235	22.70609024144254	0	0	1	0	-0.004408389392195164	0.7272727340459824	3703.1818459182978	3778.1818459182978	3778.1818459182978	3803.1818459182978	1.0	1.0	1.0	0.9090909361839294	1.0	3703	3778	3778	3803	1600
22.719229152316235	22.719228757576538	0	0	1	0	-0.004719902932875334	0.7348484843969345	3734.204543605447	3809.204543605447	3809.204543605447	3834.204543605447	1.0	1.0	1.0	0.939393937587738	1.0	3734	3809	3809	3834	1600
22.733762283806	22.7337618890663	0	0	1	0	-0.005018479547692923	0.7424242496490479	3765.227302312851	3840.227302312851	3840.227302312851	3865.227302312851	1.0	1.0	1.0	0.9696969985961914	1.0	3765	3840	3840	3865	1600
22.749752399523945	22.74975200478425	0	0	1	0	-0.005303300858900523	0.7424242496490479	3765.227302312851	3840.227302312851	3840.227302312851	3865.227302312851	1.0	1.0	1.0	0.9696969985961914	1.0	3765	3840	3840	3865	1600
22.77271361832224	22.772713223582542	0	0	1	0	-0.005573586191081798	0.75	3796.25	3871.25	3871.25	3896.25	1.0	1.0	1.0	1.0	1.0	3796	3871	3871	3896	1600
22.786049109565926	22.78604871482623	0	0	1	0	-0.005828594710928545	0.75	3796.25	3871.25	3871.25	3896.25	1.0	1.0	1.0	1.0	1.0	3796	3871	3871	3896	1600
22.799740656017907	22.79973986653851	0	0	1	0	-0.006067627457813286	0.75	3796.25	3871.25	3871.25	3896.25	1.0	1.0	1.0	1.0	1.0	3796	3871	3871	3896	1600
22.816689199724472	22.81668880498477	0	0	1	0	-0.006290029259591776	0.75	3796.25	3871.25	3871.25	3896.25	1.0	1.0	1.0	1.0	1.0	3796	3871	3871	3896	1600
22.833715507151698	22.833715507151695	0	0	1	0	-0.006495190528384297	0.75	3796.25	3871.25	3871.25	3896.25	1.0	1.0	1.0	1.0	1.0	3796	3871	3871	3896	1600
22.852698539265745	22.852698144526045	0	0	1	0	-0.0066825489314136744	0.75	3796.25	3871.25	3871.25	3896.25	1.0	1.0	1.0	1.0	1.0	3796	3871	3871	3896	1600
22.86674969358331	22.86674969358331	0	0	1	0	-0.006851590932320327	0.75	3796.25	3871.25	3871.25	3896.25	1.0	1.0	1.0	1.0	1.0	3796	3871	3871	3896	1600
22.88371876375421	22.88371836901451	0	0	1	0	-0.007001853198729737	0.75	3796.25	3871.25	3871.25	3896.25	1.0	1.0	1.0	1.0	1.0	3796	3871	3871	3896	1600
22.90608589930585	22.906085109826456	0	0	1	0	-0.007132923872214277	0.75	3796.25	3871.25	3871.25	3896.25	1.0	1.0	1.0	1.0	1.0	3796	3871	3871	3896	1600
22.919293889626832	22.919293494887135	0	0	1	0	-0.007244443697168536	0.75	3796.25	3871.25	3871.25	3896.25	1.0	1.0	1.0	1.0	1.0	3796	3871	3871	3896	1600
22.933764652244193	22.933764652244193	0	0	1	0	-0.007336107005503963	0.75	3796.25	3871.25	3871.25	3896.25	1.0	1.0	1.0	1.0	1.0	3796	3871	3871	3896	1600
22.9496059510957	22.949605556355998	0	0	1	0	-0.0074076625544638505	0.75	3796.25	3871.25	3871.25	3896.25	1.0	1.0	1.0	1.0	1.0	3796	3871	3871	3896	1600
22.966626337427442	22.96662594268774	0	0	1	0	-0.007458914215262262	0.75	3796.25	3871.25	3871.25	3896.25	1.0	1.0	1.0	1.0	1.0	3796	3871	3871	3896	1600
22.985936214012074	22.985935819272378	0	0	1	0	-0.00748972151065941	0.75	3796.25	3871.25	3871.25	3896.25	1.0	1.0	1.0	1.0	1.0	3796	3871	3871	3896	1600
22.99969407673345	22.999694076733448	0	0	1	0	-0.0075	0.75	3796.25	3871.25	3871.25	3896.25	1.0	1.0	1.0	1.0	1.0	3796	3871	3871	3896	1600
23.01669906821694	23.016698673477244	0	0	1	0	-0.007489721510659197	0.75	3796.25	3871.25	3871.25	3896.25	1.0	1.0	1.0	1.0	1.0	3796	3871	3871	3896	1600
23.039452259193983	23.039451864454286	0	0	1	0	-0.007458914215261837	0.75	3796.25	3871.25	3871.25	3896.25	1.0	1.0	1.0	1.0	1.0	3796	3871	3871	3896	1600
23.05259117006768	23.052590380588278	0	0	1	0	-0.007407662554463213	0.75	3796.25	3871.25	3871.25	3896.25	1.0	1.0	1.0	1.0	1.0	3796	3871	3871	3896	1600
23.066724824982288	23.066724824982288	0	0	1	0	-0.007336107005503117	0.7424242496490479	3765.227302312851	3840.227302312851	3840.227302312851	3865.227302312851	1.0	1.0	1.0	0.9696969985961914	1.0	3765	3840	3840	3865	1600
23.08376139564168	23.08376139564168	0	0	1	0	-0.0072444436971674814	0.7348484843969345	3734.204543605447	3809.204543605447	3809.204543605447	3834.204543605447	1.0	1.0	1.0	0.939393937587738	1.0	3734	3809	3809	3834	1600
23.106035767364105	23.106035372624405	0	0	1	0	-0.007132923872213018	0.719696968793869	3672.1590872108936	3747.1590872108936	3747.1590872108936	3772.1590872108936	1.0	1.0	1.0	0.8787878751754761	1.0	3672	3747	3747	3772	1600
23.119293494887135	23.119293100147438	0	0	1	0	-0.0070018531987282775	0.719696968793869	3672.1590872108936	3747.1590872108936	3747.1590872108936	3772.1590872108936	1.0	1.0	1.0	0.8787878751754761	1.0	3672	3747	3747	3772	1600
23.13370504654968	23.13370465180998	0	0	1	0	-0.006851590932318671	0.7045454531908035	3610.1136308163404	3685.1136308163404	3685.1136308163404	3710.1136308163404	1.0	1.0	1.0	0.8181818127632141	1.0	3610	3685	3685	3710	1600
23.14970897815708	23.14970858341738	0	0	1	0	-0.006682548931411825	0.689393937587738	3548.0681744217873	3623.0681744217873	3623.0681744217873	3648.0681744217873	1.0	1.0	1.0	0.7575757503509521	1.0	3548	3623	3623	3648	1600
23.166776338512975	23.16677594377328	0	0	1	0	-0.006495190528382261	0.6742424219846725	3486.022718027234	3561.022718027234	3561.022718027234	3586.022718027234	1.0	1.0	1.0	0.6969696879386902	1.0	3486	3561	3561	3586	1600
23.18601555669153	23.18601516195183	0	0	1	0	-0.006290029259589558	0.6666666716337204	3455.000020340085	3530.000020340085	3530.000020340085	3555.000020340085	1.0	1.0	1.0	0.6666666865348816	1.0	3455	3530	3530	3555	1600
23.199738682319413	23.199738287579713	0	0	1	0	-0.006067627457810893	0.6590909063816071	3423.977261632681	3498.977261632681	3498.977261632681	3523.977261632681	1.0	1.0	1.0	0.6363636255264282	1.0	3423	3498	3498	3523	1600
23.216653673151583	23.216652883672182	0	0	1	0	-0.005828594710925982	0.6590909063816071	3423.977261632681	3498.977261632681	3498.977261632681	3523.977261632681	1.0	1.0	1.0	0.6363636255264282	1.0	3423	3498	3498	3523	1600
23.233831560623138	23.233831165883437	0	0	1	0	-0.005573586191079074	0.6479076480151598	3378.1818186220794	3453.1818186220794	3453.1818186220794	3478.1818186220794	1.0	1.0	0.976190447807312	0.6060606241226196	1.0	3378	3453	3453	3478	1600
23.25270288140243	23.252702881402435	0	0	1	0	-0.005303300858897643	0.6479076480151598	3378.1818186220794	3453.1818186220794	3453.1818186220794	3478.1818186220794	1.0	1.0	0.976190447807312	0.6060606241226196	1.0	3378	3453	3453	3478	1600
23.266715351229514	23.266715351229514	0	0	1	0	-0.005018479547689897	0.637085134483347	3333.8636257093062	3408.8636257093062	3408.8636257093062	3433.8636257093062	1.0	1.0	0.9523809552192688	0.5757575631141663	1.0	3333	3408	3408	3433	1600
23.283751921888907	23.283751527149207	0	0	1	0	-0.004719902932872169	0.6240561778669234	3280.5100483650513	3355.5100483650513	3355.5100483650513	3380.5100483650513	0.9767441749572754	1.0	0.9523809552192688	0.5454545617103577	1.0	3280	3355	3355	3380	1600
23.299693089884205	23.2996930898842	0	0	1	0	-0.004408389392191869	0.6168411633195987	3250.9645637937565	3325.9645637937565	3325.9645637937565	3350.9645637937565	0.9767441749572754	1.0	0.9523809552192688	0.5151515007019043	1.0	3250	3325	3325	3350	1600
23.319461259259114	23.319460864519414	0	0	1	0	-0.00408479276261096	0.6137747816838228	3238.4077309952545	3313.4077309952545	3313.4077309952545	3338.4077309952545	0.9767441749572754	1.0	0.9285714030265808	0.5151515007019043	1.0	3238	3313	3313	3338	1600
23.333725967753715	23.333725967753715	0	0	1	0	-0.0037499999999981984	0.6079608254231417	3214.599580107765	3289.599580107765	3289.599580107765	3314.599580107765	0.9534883499145508	1.0	0.9285714030265808	0.5151515007019043	1.0	3214	3289	3289	3314	1600
23.34971489925256	23.34971450451286	0	0	1	0	-0.0034049287480447453	0.6021468840636217	3190.791490240531	3265.791490240531	3265.791490240531	3290.791490240531	0.930232584476471	1.0	0.9285714030265808	0.5151515007019043	1.0	3190	3265	3265	3290	1600
23.366732127666715	23.366732127666715	0	0	1	0	-0.0030505248230665973	0.5922262597436685	3150.1665336503224	3225.1665336503224	3225.1665336503224	3250.1665336503224	0.930232584476471	1.0	0.9047619104385376	0.4848484992980957	1.0	3150	3225	3225	3250	1600
23.385933056094483	23.385932661354786	0	0	1	0	-0.002687759621587804	0.5479615374077191	2968.9024956846097	3043.9024956846097	3043.9024956846097	3068.9024956846097	0.8837209343910217	0.9076923131942749	0.8809523582458496	0.4545454680919647	1.0	2968	3043	3043	3068	1600
23.399767103577723	23.399766708838023	0	0	1	0	-0.0023176274578101184	0.5479615374077191	2968.9024956846097	3043.9024956846097	3043.9024956846097	3068.9024956846097	0.8604651093482971	0.8615384697914124	0.8571428656578064	0.42424243688583374	1.0	2968	3043	3043	3068	1600
23.416588935840984	23.416588541101284	0	0	1	0	-0.001941142838266886	0.49756406544348897	2762.5248479910874	2837.5248479910874	2837.5248479910874	2862.5248479910874	0.8372092843055725	0.8153846263885498	0.8571428656578064	0.39393940567970276	1.0	2762	2837	2837	2862	1600
23.433727744082358	23.43372734934266	0	0	1	0	-0.0015593376811311472	0.4695858490286451	2647.9540517723017	2722.9540517723017	2722.9540517723017	2747.9540517723017	0.7906976938247681	0.7846153974533081	0.8333333134651184	0.3636363744735718	1.0	2647	2722	2722	2747	1600
23.45263222299635	23.45263182825665	0	0	1	0	-0.0011732584877996617	0.45006893252655544	2568.0322786962442	2643.0322786962442	2643.0322786962442	2668.0322786962442	0.7674418687820435	0.7384615540504456	0.8095238208770752	0.3636363744735718	1.0	2568	2643	2643	2668	1600
23.466714956489817	23.466714561750116	0	0	1	0	-0.0007839634745053146	0.4304135858657814	2487.543634120375	2562.543634120375	2562.543634120375	2587.543634120375	0.7674418687820435	0.692307710647583	0.7857142686843872	0.3333333432674408	1.0	2487	2562	2562	2587	1600
23.484107187617806	23.48410679287811	0	0	1	0	-0.00039251967181998156	0.39949108200069805	2360.9159807928586	2435.9159807928586	2435.9159807928586	2460.9159807928586	0.7209302186965942	0.6461538672447205	0.761904776096344	0.3030303120613098	1.0	2360	2435	2435	2460	1600
23.506051951691756	23.50605155695206	0	0	1	0	2.1022320417459897e-15	0.3213759181432394	2041.0343847965653	2116.034384796565	2116.034384796565	2141.034384796565	0.604651153087616	0.5076923370361328	0.7142857313156128	0.24242424964904785	1.0	2041	2116	2116	2141	1600
23.519287179051954	23.519286784312257	0	0	1	0	0.0003925196718241803	0.3213759181432394	2041.0343847965653	2116.034384796565	2116.034384796565	2141.034384796565	0.604651153087616	0.5076923370361328	0.7142857313156128	0.24242424964904785	1.0	2041	2116	2116	2141	1600
23.533725178274317	23.533725573014017	0	0	1	0	0.0007839634745094961	0.30258049037506396	1964.067108085887	2039.067108085887	2039.067108085887	2064.067108085887	0.5813953280448914	0.4615384638309479	0.6904761791229248	0.24242424964904785	1.0	1964	2039	2039	2064	1600
23.549809636780267	23.549809242040567	0	0	1	0	0.0011732584878038144	0.28642689045330494	1897.9181164062836	1972.9181164062836	1972.9181164062836	1997.9181164062836	0.5581395626068115	0.446153849363327	0.6666666865348816	0.21212121844291687	1.0	1897	1972	1972	1997	1600
23.56660344252491	23.566603047785215	0	0	1	0	0.0015593376811352598	0.26781184553648485	1821.6895074719055	1896.6895074719055	1896.6895074719055	1921.6895074719055	0.5348837375640869	0.4000000059604645	0.6428571343421936	0.21212121844291687	1.0	1821	1896	1896	1921	1600
23.586000161843277	23.58599976710358	0	0	1	0	0.0019411428382709467	0.24338284751983608	1721.6527605937288	1796.6527605937288	1796.6527605937288	1821.6527605937288	0.4883720874786377	0.35384616255760193	0.6190476417541504	0.21212121844291687	1.0	1721	1796	1796	1821	1600
23.5997098663214	23.599709471581704	0	0	1	0	0.0023176274578141174	0.22476781005359658	1645.4241821694782	1720.4241821694782	1720.4241821694782	1745.4241821694782	0.4651162922382355	0.3076923191547394	0.5952380895614624	0.21212121844291687	1.0	1645	1720	1720	1745	1600
23.616648936275197	23.616648541535497	0	0	1	0	0.002687759621591729	0.19985596100231273	1543.4101603044705	1618.4101603044705	1618.4101603044705	1643.4101603044705	0.41860464215278625	0.2769230902194977	0.5714285969734192	0.1818181872367859	1.0	1543	1618	1618	1643	1600
23.63376050747736	23.633760507477355	0	0	1	0	0.0030505248230704384	0.19019585857530696	1503.852040865882	1578.852040865882	1578.852040865882	1603.852040865882	0.39534884691238403	0.26153847575187683	0.5714285969734192	0.1818181872367859	1.0	1503	1578	1578	1603	1600
23.65261919658629	23.652618801846593	0	0	1	0	0.0034049287480484914	0.18111881957769738	1466.6815661706707	1541.6815661706707	1541.6815661706707	1566.6815661706707	0.39534884691238403	0.2461538463830948	0.5476190447807312	0.1515151560306549	1.0	1466	1541	1541	1566	1600
23.66676627265066	23.66676587791096	0	0	1	0	0.003750000000001839	0.18202069658157116	1470.3747525015337	1545.3747525015337	1545.3747525015337	1570.3747525015337	0.39534884691238403	0.2461538463830948	0.5714285969734192	0.1515151560306549	1.0	1470	1545	1545	1570	1600
23.683826132952277	23.683826132952277	0	0	1	0	0.004084792762614487	0.18111881957769738	1466.6815661706707	1541.6815661706707	1541.6815661706707	1566.6815661706707	0.39534884691238403	0.2461538463830948	0.5476190447807312	0.1515151560306549	1.0	1466	1541	1541	1566	1600
23.706004188188203	23.706003793448502	0	0	1	0	0.004408389392195271	0.17727266596079216	1450.931567109444	1525.931567109444	1525.931567109444	1550.931567109444	0.39534884691238403	0.23076923191547394	0.5476190447807312	0.1515151560306549	1.0	1450	1525	1525	1550	1600
23.719232704973525	23.71923270497352	0	0	1	0	0.004719902932875436	0.16671068133708378	1407.6802400753581	1482.6802400753581	1482.6802400753581	1507.6802400753581	0.3720930218696594	0.2153846174478531	0.523809552192688	0.1515151560306549	1.0	1407	1482	1482	1507	1600
23.733767810161783	23.733767415422086	0	0	1	0	0.005018479547693022	0.16089672507640262	1383.8720891878688	1458.8720891878688	1458.8720891878688	1483.8720891878688	0.3488371968269348	0.2153846174478531	0.523809552192688	0.1515151560306549	1.0	1383	1458	1458	1483	1600
23.749675425282682	23.74967503054298	0	0	1	0	0.005303300858900616	0.15123662264939686	1344.3139697492802	1419.3139697492802	1419.3139697492802	1444.3139697492802	0.3255814015865326	0.20000000298023224	0.523809552192688	0.1515151560306549	1.0	1344	1419	1419	1444	1600
23.76674633829587	23.766745943556174	0	0	1	0	0.0055735861910818875	0.14452078938484192	1316.8126325309277	1391.8126325309277	1391.8126325309277	1416.8126325309277	0.302325576543808	0.20000000298023224	0.5	0.1515151560306549	1.0	1316	1391	1391	1416	1600
23.786016346170925	23.786016346170925	0	0	1	0	0.005828594710928628	0.12578365304016792	1240.0840591994877	1315.0840591994877	1315.0840591994877	1340.0840591994877	0.27906978130340576	0.16923077404499054	0.4523809552192688	0.12121212482452393	1.0	1240	1315	1315	1340	1600
23.79969447147315	23.799694076733452	0	0	1	0	0.006067627457813364	0.12578365304016792	1240.0840591994877	1315.0840591994877	1315.0840591994877	1340.0840591994877	0.27906978130340576	0.16923077404499054	0.4047619104385376	0.12121212482452393	1.0	1240	1315	1315	1340	1600
23.816643409919415	23.816643015179714	0	0	1	0	0.006290029259591848	0.11199124214410094	1183.6041365800934	1258.6041365800934	1258.6041365800934	1283.6041365800934	0.23255814611911774	0.16923077404499054	0.380952388048172	0.12121212482452393	1.0	1183	1258	1258	1283	1600
23.83379248139296	23.83379208665326	0	0	1	0	0.006495190528384363	0.10160963156651626	1141.091441264884	1216.091441264884	1216.091441264884	1241.091441264884	0.20930232107639313	0.1538461595773697	0.3571428656578064	0.12121212482452393	1.0	1141	1216	1216	1241	1600
23.85268709181448	23.85268669707478	0	0	1	0	0.006682548931413734	0.09435267763112876	1111.3742148994722	1186.3742148994722	1186.3742148994722	1211.3742148994722	0.1860465109348297	0.1538461595773697	0.3095238208770752	0.12121212482452393	1.0	1111	1186	1186	1211	1600
23.86667153512295	23.866671535122954	0	0	1	0	0.006851590932320382	0.08781722439573958	1084.6115339005537	1159.6115339005537	1159.6115339005537	1184.6115339005537	0.1627907007932663	0.1538461595773697	0.2857142984867096	0.12121212482452393	1.0	1084	1159	1159	1184	1600
23.883771264134147	23.883770869394453	0	0	1	0	0.007001853198729785	0.08126544292806548	1057.7819887904282	1132.7819887904282	1132.7819887904282	1157.7819887904282	0.1627907007932663	0.13846154510974884	0.261904776096344	0.09090909361839294	1.0	1057	1132	1132	1157	1600
23.8998233539848	23.8998233539848	0	0	1	0	0.0071329238722143175	0.07491036452901312	1031.7579427463088	1106.7579427463088	1106.7579427463088	1131.7579427463088	0.13953489065170288	0.13846154510974884	0.2380952388048172	0.09090909361839294	1.0	1031	1106	1106	1131	1600
23.91936217959472	23.91936178485502	0	0	1	0	0.00724444369716857	0.07436923900401438	1029.5420337214389	1104.5420337214389	1104.5420337214389	1129.5420337214389	0.13953489065170288	0.13846154510974884	0.2142857164144516	0.09090909361839294	1.0	1029	1104	1104	1129	1600
23.933715704521546	23.933715704521546	0	0	1	0	0.007336107005503991	0.07382811347901563	1027.326124696569	1102.326124696569	1102.326124696569	1127.326124696569	0.13953489065170288	0.13846154510974884	0.190476194024086	0.09090909361839294	1.0	1027	1102	1102	1127	1600
23.949651740900755	23.94965095142136	0	0	1	0	0.007407662554463871	0.06747303355598089	1001.3020724117417	1076.3020724117418	1076.3020724117418	1101.3020724117418	0.11627907305955887	0.13846154510974884	0.1666666716337204	0.09090909361839294	1.0	1001	1076	1076	1101	1600
23.96680791768888	23.966807917688875	0	0	1	0	0.0074589142152622755	0.06873565989386554	1006.4725272653793	1081.4725272653793	1081.4725272653793	1106.4725272653793	0.11627907305955887	0.13846154510974884	0.1666666716337204	0.12121212482452393	1.0	1006	1081	1081	1106	1600
23.986029372580987	23.986028977841286	0	0	1	0	0.007489721510659418	0.062200204795831215	979.7098386389289	1054.7098386389289	1054.7098386389289	1079.7098386389289	0.09302325546741486	0.13846154510974884	0.1428571492433548	0.12121212482452393	1.0	979	1054	1054	1079	1600
23.99971894533447	23.99971855059477	0	0	1	0	0.0075	0.062200204795831215	979.7098386389289	1054.7098386389289	1054.7098386389289	1079.7098386389289	0.09302325546741486	0.13846154510974884	0.1428571492433548	0.12121212482452393	1.0	979	1054	1054	1079	1600
24.01677288454061	24.016772489800914	0	0	1	0	0.00748972151065919	0.062200204795831215	979.7098386389289	1054.7098386389289	1054.7098386389289	1079.7098386389289	0.09302325546741486	0.13846154510974884	0.1428571492433548	0.12121212482452393	1.0	979	1054	1054	1079	1600
24.03375300742308	24.03375261268338	0	0	1	0	0.007458914215261823	0.06292170549582954	982.6643840054219	1057.6643840054219	1057.6643840054219	1082.6643840054219	0.09302325546741486	0.13846154510974884	0.1666666716337204	0.12121212482452393	1.0	982	1057	1057	1082	1600
24.052653538940085	24.052653144200384	0	0	1	0	0.007407662554463192	0.0682108605127314	1004.323473799635	1079.323473799635	1079.323473799635	1104.323473799635	0.09302325546741486	0.1538461595773697	0.2142857164144516	0.12121212482452393	1.0	1004	1079	1079	1104	1600
24.066702719559157	24.066702719559153	0	0	1	0	0.007336107005503089	0.0754678167623144	1034.0407096416775	1109.0407096416775	1109.0407096416775	1134.0407096416775	0.11627907305955887	0.1538461595773697	0.261904776096344	0.12121212482452393	1.0	1034	1109	1109	1134	1600
24.08373494808186	24.08373455334216	0	0	1	0	0.007244443697167448	0.08781722439573958	1084.6115339005537	1159.6115339005537	1159.6115339005537	1184.6115339005537	0.1627907007932663	0.1538461595773697	0.2857142984867096	0.12121212482452393	1.0	1084	1159	1159	1184	1600
24.09971637952643	24.099716379526434	0	0	1	0	0.007132923872212977	0.10348798626493583	1148.7833037549121	1223.7833037549121	1223.7833037549121	1248.7833037549121	0.1860465109348297	0.1846153885126114	0.3571428656578064	0.12121212482452393	1.0	1148	1223	1223	1248	1600
24.119314416091168	24.11931441609117	0	0	1	0	0.00700185319872823	0.11386959311723022	1191.2959838150578	1266.2959838150578	1266.2959838150578	1291.2959838150578	0.20930232107639313	0.20000000298023224	0.380952388048172	0.12121212482452393	1.0	1191	1266	1266	1291	1600
24.133828205335696	24.133827810595996	0	0	1	0	0.006851590932318617	0.12437330415367565	1234.3086805093017	1309.3086805093017	1309.3086805093017	1334.3086805093017	0.23255814611911774	0.20000000298023224	0.4285714328289032	0.1515151560306549	1.0	1234	1309	1309	1334	1600
24.149812794697855	24.149812399958158	0	0	1	0	0.006682548931411765	0.14459539605855598	1317.1181468597867	1392.1181468597867	1392.1181468597867	1417.1181468597867	0.27906978130340576	0.23076923191547394	0.4523809552192688	0.1515151560306549	1.0	1317	1392	1392	1417	1600
24.16680475977129	24.16680475977129	0	0	1	0	0.006495190528382194	0.15040934486865654	1340.9262672371485	1415.9262672371485	1415.9262672371485	1440.9262672371485	0.302325576543808	0.23076923191547394	0.4523809552192688	0.1515151560306549	1.0	1340	1415	1415	1440	1600
24.186023451485504	24.18602266200611	0	0	1	0	0.006290029259589486	0.17039278315710815	1422.7584470283578	1497.7584470283578	1497.7584470283578	1522.7584470283578	0.3488371968269348	0.2461538463830948	0.4761904776096344	0.1818181872367859	1.0	1422	1497	1497	1522	1600
24.19969170829526	24.19969131355556	0	0	1	0	0.006067627457810815	0.1811351478099823	1466.7484302818775	1541.7484302818775	1541.7484302818775	1566.7484302818775	0.3720930218696594	0.29230770468711853	0.5	0.1818181872367859	1.0	1466	1541	1541	1566	1600
24.21677288454061	24.216772489800917	0	0	1	0	0.005828594710925898	0.20353807162756876	1558.4884033148942	1633.4884033148942	1633.4884033148942	1658.4884033148942	0.39534884691238403	0.3076923191547394	0.523809552192688	0.21212121844291687	1.0	1558	1633	1633	1658	1600
24.233732480958743	24.233732086219042	0	0	1	0	0.005573586191078985	0.21830695231605057	1618.966969734227	1693.966969734227	1693.966969734227	1718.966969734227	0.41860464215278625	0.3384615480899811	0.5476190447807312	0.21212121844291687	1.0	1618	1693	1693	1718	1600
24.252640512530025	24.25264051253003	0	0	1	0	0.00530330085889755	0.23307584361596545	1679.4455796073785	1754.4455796073785	1754.4455796073785	1779.4455796073785	0.44186046719551086	0.3692307770252228	0.5714285969734192	0.21212121844291687	1.0	1679	1754	1754	1779	1600
24.266719298626505	24.266719298626505	0	0	1	0	0.005018479547689799	0.2470649581450921	1736.7310036041522	1811.7310036041522	1811.7310036041522	1836.7310036041522	0.4651162922382355	0.38461539149284363	0.5714285969734192	0.24242424964904785	1.0	1736	1811	1811	1836	1600
24.28377363257234	24.28377323783264	0	0	1	0	0.004719902932872067	0.2620142137827983	1797.9482054405591	1872.9482054405591	1872.9482054405591	1897.9482054405591	0.4883720874786377	0.4153846204280853	0.5952380895614624	0.24242424964904785	1.0	1797	1872	1872	1897	1600
24.299730590155587	24.29973019541589	0	0	1	0	0.004408389392191762	0.26586036739970353	1813.698204501786	1888.698204501786	1888.698204501786	1913.698204501786	0.4883720874786377	0.4307692348957062	0.5952380895614624	0.24242424964904785	1.0	1813	1888	1888	1913	1600
24.31933415307611	24.319334153076106	0	0	1	0	0.00408479276261085	0.26970652101660875	1829.4482035630128	1904.4482035630128	1904.4482035630128	1929.4482035630128	0.4883720874786377	0.446153849363327	0.5952380895614624	0.24242424964904785	1.0	1829	1904	1904	1929	1600
24.333748073176846	24.33374767843715	0	0	1	0	0.003749999999998084	0.2846557877172984	1890.6654507023368	1965.6654507023368	1965.6654507023368	1990.6654507023368	0.5116279125213623	0.4769230782985687	0.6190476417541504	0.24242424964904785	1.0	1890	1965	1965	1990	1600
24.34976108379732	24.349760689057618	0	0	1	0	0.0034049287480446273	0.30285181366391	1965.1781769537115	2040.1781769537115	2040.1781769537115	2065.1781769537115	0.5348837375640869	0.5076923370361328	0.6190476417541504	0.27272728085517883	1.0	1965	2040	2040	2065	1600
24.366602653045515	24.366602258305818	0	0	1	0	0.0030505248230664763	0.31054412089772043	1996.6781750761652	2071.678175076165	2071.678175076165	2096.678175076165	0.5348837375640869	0.5384615659713745	0.6190476417541504	0.27272728085517883	1.0	1996	2071	2071	2096	1600
24.386004898719662	24.386004109240268	0	0	1	0	0.0026877596215876803	0.3516678477477546	2165.0798365270552	2240.0798365270552	2240.0798365270552	2265.0798365270552	0.604651153087616	0.6000000238418579	0.6666666865348816	0.3030303120613098	1.0	2165	2240	2240	2265	1600
24.39969762939074	24.399697234651043	0	0	1	0	0.002317627457809993	0.3516678477477546	2165.0798365270552	2240.0798365270552	2240.0798365270552	2265.0798365270552	0.6511628031730652	0.6307692527770996	0.6904761791229248	0.3333333432674408	1.0	2165	2240	2240	2265	1600
24.416742094844107	24.41674170010441	0	0	1	0	0.001941142838266758	0.38956115814665004	2320.252942610532	2395.252942610532	2395.252942610532	2420.252942610532	0.6511628031730652	0.6769230961799622	0.6904761791229248	0.3333333432674408	1.0	2320	2395	2395	2420	1600
24.433799586707536	24.433799191967836	0	0	1	0	0.0015593376811310177	0.4104628067512017	2405.845193646171	2480.845193646171	2480.845193646171	2505.845193646171	0.6744186282157898	0.7076923251152039	0.7142857313156128	0.3636363744735718	1.0	2405	2480	2480	2505	1600
24.452620775545086	24.452620380805385	0	0	1	0	0.001173258487799531	0.4332264646629751	2499.0623727948832	2574.0623727948832	2574.0623727948832	2599.0623727948832	0.6976743936538696	0.7538461685180664	0.7142857313156128	0.39393940567970276	1.0	2499	2574	2574	2599	1600
24.46668456153301	24.466684166793314	0	0	1	0	0.0007839634745051831	0.4585153867650513	2602.620508802885	2677.620508802885	2677.620508802885	2702.620508802885	0.7209302186965942	0.800000011920929	0.738095223903656	0.42424243688583374	1.0	2602	2677	2677	2702	1600
24.48376494829897	24.48376455355927	0	0	1	0	0.00039251967181984945	0.4764727583050212	2676.155945259062	2751.155945259062	2751.155945259062	2776.155945259062	0.7441860437393188	0.8153846263885498	0.761904776096344	0.4545454680919647	1.0	2676	2751	2751	2776	1600
24.506006951366096	24.506006556626396	0	0	1	0	-2.234540319601648e-15	0.5179572318926517	2846.034864600409	2921.034864600409	2921.034864600409	2946.034864600409	0.8139534592628479	0.8769230842590332	0.7857142686843872	0.4848484992980957	1.0	2846	2921	2921	2946	1600
24.519277705299185	24.519277310559488	0	0	1	0	-0.0003925196718243124	0.5346682959089719	2914.46667174724	2989.46667174724	2989.46667174724	3014.46667174724	0.8139534592628479	0.9076923131942749	0.8095238208770752	0.5151515007019043	1.0	2914	2989	2989	3014	1600
24.53374649421805	24.53374649421805	0	0	1	0	-0.0007839634745096277	0.5581534754533273	3010.638481981375	3085.638481981375	3085.638481981375	3110.638481981375	0.8372092843055725	0.9538461565971375	0.8095238208770752	0.5454545617103577	1.0	3010	3085	3085	3110	1600
24.549765425934005	24.549765031194305	0	0	1	0	-0.0011732584878039452	0.5792518105320257	3097.036164128645	3172.036164128645	3172.036164128645	3197.036164128645	0.8372092843055725	1.0	0.8333333134651184	0.5757575631141663	1.0	3097	3172	3172	3197	1600
24.566816601962252	24.566816601962252	0	0	1	0	-0.0015593376811353892	0.5949864123677795	3161.469358646057	3236.469358646057	3236.469358646057	3261.469358646057	0.8604651093482971	1.0	0.8571428656578064	0.6060606241226196	1.0	3161	3236	3236	3261	1600
24.58598910913171	24.58598871439201	0	0	1	0	-0.0019411428382710746	0.6072938689937839	3211.8683935295453	3286.8683935295453	3286.8683935295453	3311.8683935295453	0.8837209343910217	1.0	0.8571428656578064	0.6363636255264282	1.0	3211	3286	3286	3311	1600
24.599747366592783	24.599746971853087	0	0	1	0	-0.002317627457814243	0.6235695872751492	3278.517459891736	3353.517459891736	3353.517459891736	3378.517459891736	0.9069767594337463	1.0	0.8809523582458496	0.6666666865348816	1.0	3278	3353	3353	3378	1600
24.616611830743512	24.616611436003815	0	0	1	0	-0.0026877596215918523	0.6513893153373296	3392.4392463063646	3467.4392463063646	3467.4392463063646	3492.4392463063646	0.930232584476471	1.0	0.9285714030265808	0.7272727489471436	1.0	3392	3467	3467	3492	1600
24.63382998166434	24.63382958692464	0	0	1	0	-0.003050524823070559	0.6642378818292123	3445.0541260906243	3520.0541260906243	3520.0541260906243	3545.0541260906243	0.9534883499145508	1.0	0.9285714030265808	0.7575757503509521	1.0	3445	3520	3520	3545	1600
24.652585248972198	24.652585248972194	0	0	1	0	-0.0034049287480486094	0.6759622812185109	3493.0655415898023	3568.0655415898023	3568.0655415898023	3593.0655415898023	0.9534883499145508	1.0	0.9523809552192688	0.7878788113594055	1.0	3493	3568	3568	3593	1600
24.666769825307945	24.666769430568245	0	0	1	0	-0.003750000000001954	0.7012567509605425	3596.6463951834216	3671.6463951834216	3671.6463951834216	3696.6463951834216	0.9767441749572754	1.0	0.976190447807312	0.8484848737716675	1.0	3596	3671	3671	3696	1600
24.683815080240713	24.683814685501012	0	0	1	0	-0.004084792762614598	0.719696968793869	3672.1590872108936	3747.1590872108936	3747.1590872108936	3772.1590872108936	1.0	1.0	1.0	0.8787878751754761	1.0	3672	3747	3747	3772	1600
24.705963924738928	24.70596392473893	0	0	1	0	-0.004408389392195378	0.7272727340459824	3703.1818459182978	3778.1818459182978	3778.1818459182978	3803.1818459182978	1.0	1.0	1.0	0.9090909361839294	1.0	3703	3778	3778	3803	1600
24.719208231112198	24.719207836372497	0	0	1	0	-0.00471990293287554	0.7348484843969345	3734.204543605447	3809.204543605447	3809.204543605447	3834.204543605447	1.0	1.0	1.0	0.939393937587738	1.0	3734	3809	3809	3834	1600
24.73372715197281	24.733727151972808	0	0	1	0	-0.00501847954769312	0.7348484843969345	3734.204543605447	3809.204543605447	3809.204543605447	3834.204543605447	1.0	1.0	1.0	0.939393937587738	1.0	3734	3809	3809	3834	1600
24.749775294426474	24.749774899686777	0	0	1	0	-0.00530330085890071	0.7348484843969345	3734.204543605447	3809.204543605447	3809.204543605447	3834.204543605447	1.0	1.0	1.0	0.939393937587738	1.0	3734	3809	3809	3834	1600
24.7666077846616	24.7666073899219	0	0	1	0	-0.005573586191081975	0.7424242496490479	3765.227302312851	3840.227302312851	3840.227302312851	3865.227302312851	1.0	1.0	1.0	0.9696969985961914	1.0	3765	3840	3840	3865	1600
24.785916477027136	24.785916082287436	0	0	1	0	-0.005828594710928711	0.7424242496490479	3765.227302312851	3840.227302312851	3840.227302312851	3865.227302312851	1.0	1.0	1.0	0.9696969985961914	1.0	3765	3840	3840	3865	1600
24.799766314098324	24.799765524618927	0	0	1	0	-0.0060676274578134425	0.7424242496490479	3765.227302312851	3840.227302312851	3840.227302312851	3865.227302312851	1.0	1.0	1.0	0.9696969985961914	1.0	3765	3840	3840	3865	1600
24.816797753141635	24.816797358401935	0	0	1	0	-0.00629002925959192	0.7424242496490479	3765.227302312851	3840.227302312851	3840.227302312851	3865.227302312851	1.0	1.0	1.0	0.9696969985961914	1.0	3765	3840	3840	3865	1600
24.83387853464729	24.83387813990759	0	0	1	0	-0.006495190528384429	0.7424242496490479	3765.227302312851	3840.227302312851	3840.227302312851	3865.227302312851	1.0	1.0	1.0	0.9696969985961914	1.0	3765	3840	3840	3865	1600
24.852601433299846	24.852601038560145	0	0	1	0	-0.006682548931413794	0.7424242496490479	3765.227302312851	3840.227302312851	3840.227302312851	3865.227302312851	1.0	1.0	1.0	0.9696969985961914	1.0	3765	3840	3840	3865	1600
24.866750483062706	24.86675008832301	0	0	1	0	-0.006851590932320435	0.7424242496490479	3765.227302312851	3840.227302312851	3840.227302312851	3865.227302312851	1.0	1.0	1.0	0.9696969985961914	1.0	3765	3840	3840	3865	1600
24.88382218555529	24.88382179081559	0	0	1	0	-0.007001853198729832	0.7424242496490479	3765.227302312851	3840.227302312851	3840.227302312851	3865.227302312851	1.0	1.0	1.0	0.9696969985961914	1.0	3765	3840	3840	3865	1600
24.905987609120857	24.905987214381156	0	0	1	0	-0.007132923872214358	0.7348484843969345	3734.204543605447	3809.204543605447	3809.204543605447	3834.204543605447	1.0	1.0	1.0	0.939393937587738	1.0	3734	3809	3809	3834	1600
24.919224810179546	24.91922441543985	0	0	1	0	-0.007244443697168604	0.7348484843969345	3734.204543605447	3809.204543605447	3809.204543605447	3834.204543605447	1.0	1.0	1.0	0.939393937587738	1.0	3734	3809	3809	3834	1600
24.933712941343654	24.933712546603957	0	0	1	0	-0.007336107005504019	0.7272727340459824	3703.1818459182978	3778.1818459182978	3778.1818459182978	3803.1818459182978	1.0	1.0	1.0	0.9090909361839294	1.0	3703	3778	3778	3803	1600
24.949681741117864	24.949680951638463	0	0	1	0	-0.007407662554463892	0.7272727340459824	3703.1818459182978	3778.1818459182978	3778.1818459182978	3803.1818459182978	1.0	1.0	1.0	0.9090909361839294	1.0	3703	3778	3778	3803	1600
24.966755417308942	24.966755022569245	0	0	1	0	-0.00745891421526229	0.7272727340459824	3703.1818459182978	3778.1818459182978	3778.1818459182978	3803.1818459182978	1.0	1.0	1.0	0.9090909361839294	1.0	3703	3778	3778	3803	1600
24.986142268134834	24.986142268134834	0	0	1	0	-0.007489721510659424	0.719696968793869	3672.1590872108936	3747.1590872108936	3747.1590872108936	3772.1590872108936	1.0	1.0	1.0	0.8787878751754761	1.0	3672	3747	3747	3772	1600
24.99969486621285	24.99969447147315	0	0	1	0	-0.0075	0.719696968793869	3672.1590872108936	3747.1590872108936	3747.1590872108936	3772.1590872108936	1.0	1.0	1.0	0.8787878751754761	1.0	3672	3747	3747	3772	1600
25.016677752273207	25.01667735753351	0	0	1	0	-0.007489721510659184	0.7121212184429169	3641.1363895237446	3716.1363895237446	3716.1363895237446	3741.1363895237446	1.0	1.0	1.0	0.8484848737716675	1.0	3641	3716	3716	3741	1600
25.033846165991992	25.03384616599199	0	0	1	0	-0.007458914215261809	0.689393937587738	3548.0681744217873	3623.0681744217873	3623.0681744217873	3648.0681744217873	1.0	1.0	1.0	0.7575757503509521	1.0	3548	3623	3623	3648	1600
25.052630249297856	25.052629854558155	0	0	1	0	-0.007407662554463171	0.6848845527457641	3529.602243493904	3604.602243493904	3604.602243493904	3629.602243493904	1.0	1.0	0.976190447807312	0.7575757503509521	1.0	3529	3604	3604	3629	1600
25.066763904212465	25.06676311473307	0	0	1	0	-0.007336107005503062	0.6716752213575106	3475.510031459006	3550.510031459006	3550.510031459006	3575.510031459006	0.9767441749572754	1.0	0.976190447807312	0.7272727489471436	1.0	3475	3550	3550	3575	1600
25.083718763754213	25.083718369014512	0	0	1	0	-0.007244443697167414	0.6716752213575106	3475.510031459006	3550.510031459006	3550.510031459006	3575.510031459006	0.9767441749572754	1.0	0.976190447807312	0.7272727489471436	1.0	3475	3550	3550	3575	1600
25.105999846051517	25.105999451311817	0	0	1	0	-0.007132923872212937	0.6716752213575106	3475.510031459006	3550.510031459006	3550.510031459006	3575.510031459006	0.9767441749572754	1.0	0.976190447807312	0.7272727489471436	1.0	3475	3550	3550	3575	1600
25.119245336643885	25.119244941904185	0	0	1	0	-0.007001853198728183	0.6658612650968294	3451.7018805715165	3526.7018805715165	3526.7018805715165	3551.7018805715165	0.9534883499145508	1.0	0.976190447807312	0.7272727489471436	1.0	3451	3526	3526	3551	1600
25.13370070441299	25.133700309673294	0	0	1	0	-0.006851590932318564	0.6543172517681191	3404.4291459904475	3479.4291459904475	3479.4291459904475	3504.4291459904475	0.9534883499145508	1.0	0.9523809552192688	0.6969696879386902	1.0	3404	3479	3479	3504	1600
25.149849110750143	25.149848716010446	0	0	1	0	-0.006682548931411705	0.6543172517681191	3404.4291459904475	3479.4291459904475	3479.4291459904475	3504.4291459904475	0.9534883499145508	1.0	0.9523809552192688	0.6969696879386902	1.0	3404	3479	3479	3504	1600
25.17268085492724	25.172680854927243	0	0	1	0	-0.0064951905283821285	0.6174368308736131	3253.403822427446	3328.403822427446	3328.403822427446	3353.403822427446	0.9069767594337463	1.0	0.9285714030265808	0.6060606241226196	1.0	3253	3328	3328	3353	1600
25.186081478221226	25.186081478221226	0	0	1	0	-0.006290029259589413	0.6069750680465891	3210.562903650782	3285.562903650782	3285.562903650782	3310.562903650782	0.9069767594337463	1.0	0.9047619104385376	0.5757575631141663	1.0	3210	3285	3285	3310	1600
25.199752892948567	25.199752498208866	0	0	1	0	-0.006067627457810738	0.6069750680465891	3210.562903650782	3285.562903650782	3285.562903650782	3310.562903650782	0.8837209343910217	0.9846153855323792	0.8809523582458496	0.5757575631141663	1.0	3210	3285	3285	3310	1600
25.216744068542603	25.216744463282303	0	0	1	0	-0.005828594710925815	0.583367796977619	3113.8911286233497	3188.8911286233497	3188.8911286233497	3213.8911286233497	0.8837209343910217	0.9692307710647583	0.8809523582458496	0.5454545617103577	1.0	3113	3188	3188	3213	1600
25.233651164580795	25.2336507698411	0	0	1	0	-0.005573586191078896	0.583367796977619	3113.8911286233497	3188.8911286233497	3188.8911286233497	3213.8911286233497	0.8837209343910217	0.9692307710647583	0.8809523582458496	0.5454545617103577	1.0	3113	3188	3188	3213	1600
25.252617617627497	25.2526172228878	0	0	1	0	-0.005303300858897456	0.583367796977619	3113.8911286233497	3188.8911286233497	3188.8911286233497	3213.8911286233497	0.8837209343910217	0.9692307710647583	0.8809523582458496	0.5454545617103577	1.0	3113	3188	3188	3213	1600
25.266699956381263	25.266699561641566	0	0	1	0	-0.0050184795476897	0.583367796977619	3113.8911286233497	3188.8911286233497	3188.8911286233497	3213.8911286233497	0.8837209343910217	0.9692307710647583	0.8809523582458496	0.5454545617103577	1.0	3113	3188	3188	3213	1600
25.283797316954267	25.28379731695427	0	0	1	0	-0.0047199029328719635	0.583367796977619	3113.8911286233497	3188.8911286233497	3188.8911286233497	3213.8911286233497	0.8837209343910217	0.9692307710647583	0.8809523582458496	0.5454545617103577	1.0	3113	3188	3188	3213	1600
25.306062214923923	25.306062214923926	0	0	1	0	-0.0044083893921916546	0.5666147843970881	3045.2875421060758	3120.2875421060758	3120.2875421060758	3145.2875421060758	0.8604651093482971	0.9384615421295166	0.8571428656578064	0.5454545617103577	1.0	3045	3120	3120	3145	1600
25.319338889952494	25.31933888995249	0	0	1	0	-0.004084792762610739	0.5666147843970881	3045.2875421060758	3120.2875421060758	3120.2875421060758	3145.2875421060758	0.8604651093482971	0.9384615421295166	0.8571428656578064	0.5454545617103577	1.0	3045	3120	3120	3145	1600
25.333841231745755	25.333840837006058	0	0	1	0	-0.0037499999999979694	0.5504611613817545	2979.1384558582845	3054.1384558582845	3054.1384558582845	3079.1384558582845	0.8372092843055725	0.9230769276618958	0.8571428656578064	0.5151515007019043	1.0	2979	3054	3054	3079	1600
25.349665951529914	25.349665556790214	0	0	1	0	-0.00340492874804451	0.5427688541479441	2947.638457735831	3022.638457735831	3022.638457735831	3047.638457735831	0.8372092843055725	0.892307698726654	0.8571428656578064	0.5151515007019043	1.0	2947	3022	3022	3047	1600
25.36674357511798	25.36674318037828	0	0	1	0	-0.0030505248230663553	0.5389227005310389	2931.888458674604	3006.888458674604	3006.888458674604	3031.888458674604	0.8372092843055725	0.8769230842590332	0.8571428656578064	0.5151515007019043	1.0	2931	3006	3006	3031	1600
25.386028583101588	25.38602818836189	0	0	1	0	-0.0026877596215875567	0.5160369302588279	2838.1712294099	2913.1712294099	2913.1712294099	2938.1712294099	0.8139534592628479	0.8461538553237915	0.8333333134651184	0.4848484992980957	1.0	2838	2913	2913	2938	1600
25.399811709163686	25.399811709163686	0	0	1	0	-0.0023176274578098673	0.5083446230250175	2806.6712312874465	2881.6712312874465	2881.6712312874465	2906.6712312874465	0.8139534592628479	0.8153846263885498	0.8333333134651184	0.4848484992980957	1.0	2806	2881	2881	2906	1600
25.4166797259717	25.416678936492303	0	0	1	0	-0.0019411428382666302	0.48966577245946574	2730.1813382215123	2805.1813382215123	2805.1813382215123	2830.1813382215123	0.7906976938247681	0.800000011920929	0.8095238208770752	0.4545454680919647	1.0	2730	2805	2805	2830	1600
25.43369182276977	25.433691428030073	0	0	1	0	-0.0015593376811308885	0.4578413870750051	2599.860480072146	2674.860480072146	2674.860480072146	2699.860480072146	0.7441860437393188	0.7538461685180664	0.7857142686843872	0.42424243688583374	1.0	2599	2674	2674	2699	1600
25.452633407215448	25.452633407215444	0	0	1	0	-0.0011732584877994002	0.41868545112843814	2439.5169223709545	2514.5169223709545	2514.5169223709545	2539.5169223709545	0.6976743936538696	0.6769230961799622	0.761904776096344	0.39393940567970276	1.0	2439	2514	2514	2539	1600
25.466670350903858	25.466669956164154	0	0	1	0	-0.0007839634745050515	0.39724269167427373	2351.708822406151	2426.708822406151	2426.708822406151	2451.708822406151	0.6744186282157898	0.6461538672447205	0.738095223903656	0.3636363744735718	1.0	2351	2426	2426	2451	1600
25.48387784385282	25.483877843852817	0	0	1	0	-0.00039251967181971734	0.3723145194706463	2249.6279572322965	2324.6279572322965	2324.6279572322965	2349.6279572322965	0.6511628031730652	0.6000000238418579	0.7142857313156128	0.3333333432674408	1.0	2249	2324	2324	2349	1600
25.50602313569375	25.506022740954045	0	0	1	0	2.366848597457306e-15	0.34716401669004604	2146.6366483457386	2221.6366483457386	2221.6366483457386	2246.6366483457386	0.604651153087616	0.5538461804389954	0.6904761791229248	0.3333333432674408	1.0	2146	2221	2221	2246	1600
25.519247310342376	25.51924691560268	0	0	1	0	0.0003925196718244446	0.3227769697856422	2046.7716912722049	2121.771691272205	2121.771691272205	2146.771691272205	0.5813953280448914	0.5076923370361328	0.6666666865348816	0.3030303120613098	1.0	2046	2121	2121	2146	1600
25.533764257504497	25.533763862764793	0	0	1	0	0.0007839634745097593	0.2929367199056334	1924.5758680135689	1999.5758680135689	1999.5758680135689	2024.5758680135689	0.5348837375640869	0.4615384638309479	0.6428571343421936	0.27272728085517883	1.0	1924	1999	1999	2024	1600
25.54966397783142	25.54966358309172	0	0	1	0	0.0011732584878040757	0.2778070818681222	1862.6200002499604	1937.6200002499604	1937.6200002499604	1962.6200002499604	0.5116279125213623	0.4307692348957062	0.6190476417541504	0.27272728085517883	1.0	1862	1937	1937	1962	1600
25.566818180921043	25.566818180921047	0	0	1	0	0.0015593376811355187	0.26398201642657426	1806.0063572668216	1881.0063572668216	1881.0063572668216	1906.0063572668216	0.5116279125213623	0.4000000059604645	0.5952380895614624	0.24242424964904785	1.0	1806	1881	1881	1906	1600
25.58595042464123	25.585950029901532	0	0	1	0	0.0019411428382712023	0.2302373404712732	1667.8219092298636	1742.8219092298636	1742.8219092298636	1767.8219092298636	0.4651162922382355	0.32307693362236023	0.5476190447807312	0.24242424964904785	1.0	1667	1742	1742	1767	1600
25.599798682753626	25.599798682753622	0	0	1	0	0.002317627457814369	0.2302373404712732	1667.8219092298636	1742.8219092298636	1742.8219092298636	1767.8219092298636	0.44186046719551086	0.29230770468711853	0.523809552192688	0.24242424964904785	1.0	1667	1742	1742	1767	1600
25.61681196377079	25.616811569031093	0	0	1	0	0.002687759621591976	0.2003970853984356	1545.6260647065938	1620.6260647065938	1620.6260647065938	1645.6260647065938	0.41860464215278625	0.2769230902194977	0.5	0.21212121844291687	1.0	1545	1620	1620	1645	1600
25.633785770818076	25.63378537607838	0	0	1	0	0.0030505248230706795	0.17400028688287494	1437.531174785373	1512.531174785373	1512.531174785373	1537.531174785373	0.3488371968269348	0.2461538463830948	0.4761904776096344	0.21212121844291687	1.0	1437	1512	1512	1537	1600
25.652590775327976	25.65259038058828	0	0	1	0	0.0034049287480487273	0.1630775582308721	1392.8026009554214	1467.8026009554214	1467.8026009554214	1492.8026009554214	0.3255814015865326	0.23076923191547394	0.4523809552192688	0.21212121844291687	1.0	1392	1467	1467	1492	1600
25.66675956207578	25.666759167336075	0	0	1	0	0.003750000000002069	0.1547220250132022	1358.586692429063	1433.586692429063	1433.586692429063	1458.586692429063	0.3255814015865326	0.2153846174478531	0.4285714328289032	0.1818181872367859	1.0	1358	1433	1433	1458	1600
25.68385573842969	25.683855343689984	0	0	1	0	0.004084792762614708	0.14397966408561835	1314.596724430607	1389.596724430607	1389.596724430607	1414.596724430607	0.302325576543808	0.20000000298023224	0.4047619104385376	0.1818181872367859	1.0	1314	1389	1389	1414	1600
25.70597497745049	25.705975372190196	0	0	1	0	0.004408389392195484	0.13215505955861762	1266.1749688925393	1341.1749688925393	1341.1749688925393	1366.1749688925393	0.27906978130340576	0.1846153885126114	0.3571428656578064	0.1818181872367859	1.0	1266	1341	1341	1366	1600
25.719184941469972	25.71918454673027	0	0	1	0	0.004719902932875642	0.13215505955861762	1266.1749688925393	1341.1749688925393	1341.1749688925393	1366.1749688925393	0.27906978130340576	0.1846153885126114	0.3571428656578064	0.1818181872367859	1.0	1266	1341	1341	1366	1600
25.73374017838287	25.733739783643166	0	0	1	0	0.005018479547693218	0.12634110329793646	1242.36681800505	1317.36681800505	1317.36681800505	1342.36681800505	0.25581395626068115	0.1846153885126114	0.3571428656578064	0.1818181872367859	1.0	1242	1317	1317	1342	1600
25.749787531357132	25.749787136617435	0	0	1	0	0.005303300858900803	0.12455367978022558	1235.0473187000239	1310.0473187000239	1310.0473187000239	1335.0473187000239	0.23255814611911774	0.20000000298023224	0.3095238208770752	0.21212121844291687	1.0	1235	1310	1310	1335	1600
25.766639758577202	25.7666393638375	0	0	1	0	0.0055735861910820635	0.11747709729454736	1206.0687134211714	1281.0687134211714	1281.0687134211714	1306.0687134211714	0.20930232107639313	0.20000000298023224	0.2857142984867096	0.21212121844291687	1.0	1206	1281	1281	1306	1600
25.786026214663398	25.786026214663394	0	0	1	0	0.0058285947109287944	0.11363094367764215	1190.3187143599446	1265.3187143599446	1265.3187143599446	1290.3187143599446	0.20930232107639313	0.1846153885126114	0.2857142984867096	0.21212121844291687	1.0	1190	1265	1265	1290	1600
25.799716971635977	25.79971618215658	0	0	1	0	0.0060676274578135205	0.10457023776648366	1153.2151236537507	1228.2151236537507	1228.2151236537507	1253.2151236537507	0.1860465109348297	0.1846153885126114	0.261904776096344	0.1818181872367859	1.0	1153	1228	1228	1253	1600
25.816620909756583	25.816620515016886	0	0	1	0	0.006290029259591992	0.10529173790204405	1156.1696667088704	1231.1696667088704	1231.1696667088704	1256.1696667088704	0.1860465109348297	0.1846153885126114	0.2380952388048172	0.21212121844291687	1.0	1156	1231	1231	1256	1600
25.833747875806996	25.8337474810673	0	0	1	0	0.006495190528384495	0.10402911167704698	1150.9992123175075	1225.9992123175075	1225.9992123175075	1250.9992123175075	0.1860465109348297	0.1846153885126114	0.2142857164144516	0.21212121844291687	1.0	1150	1225	1225	1250	1600
25.85257064360334	25.852570248863643	0	0	1	0	0.006682548931413854	0.09821515914165613	1127.191076685082	1202.191076685082	1202.191076685082	1227.191076685082	0.1627907007932663	0.1846153885126114	0.2142857164144516	0.21212121844291687	1.0	1127	1202	1202	1227	1600
25.86674495670692	25.866744561967224	0	0	1	0	0.0068515909323204885	0.09695253291665906	1122.0206222937188	1197.0206222937188	1197.0206222937188	1222.0206222937188	0.1627907007932663	0.1846153885126114	0.190476194024086	0.21212121844291687	1.0	1122	1197	1197	1222	1600
25.88374757975222	25.883747185012524	0	0	1	0	0.0070018531987298795	0.10079868653356427	1137.7706213549457	1212.7706213549457	1212.7706213549457	1237.7706213549457	0.1627907007932663	0.20000000298023224	0.190476194024086	0.21212121844291687	1.0	1137	1212	1212	1237	1600
25.89980124856167	25.899800853821965	0	0	1	0	0.007132923872214399	0.09695253291665906	1122.0206222937188	1197.0206222937188	1197.0206222937188	1222.0206222937188	0.1627907007932663	0.1846153885126114	0.190476194024086	0.21212121844291687	1.0	1122	1197	1197	1222	1600
25.91924928404087	25.919248889301173	0	0	1	0	0.007244443697168639	0.095689906691662	1116.850167902356	1191.850167902356	1191.850167902356	1216.850167902356	0.1627907007932663	0.1846153885126114	0.1666666716337204	0.21212121844291687	1.0	1116	1191	1191	1216	1600
25.933831363253287	25.933831363253283	0	0	1	0	0.007336107005504047	0.095689906691662	1116.850167902356	1191.850167902356	1191.850167902356	1216.850167902356	0.1627907007932663	0.1846153885126114	0.1666666716337204	0.21212121844291687	1.0	1116	1191	1191	1216	1600
25.94978950505563	25.949789110315926	0	0	1	0	0.007407662554463912	0.09695253291665906	1122.0206222937188	1197.0206222937188	1197.0206222937188	1222.0206222937188	0.1627907007932663	0.1846153885126114	0.190476194024086	0.21212121844291687	1.0	1122	1197	1197	1222	1600
25.9667688384587	25.966768443718998	0	0	1	0	0.007458914215262303	0.10276648545204992	1145.8287579261444	1220.8287579261444	1220.8287579261444	1245.8287579261444	0.1860465109348297	0.1846153885126114	0.190476194024086	0.21212121844291687	1.0	1145	1220	1220	1245	1600
25.985976872201046	25.98597687220105	0	0	1	0	0.007489721510659431	0.11424667215106465	1192.8401224586098	1267.8401224586098	1267.8401224586098	1292.8401224586098	0.1860465109348297	0.2153846174478531	0.261904776096344	0.21212121844291687	1.0	1192	1267	1267	1292	1600
25.999825130313443	25.999824735573746	0	0	1	0	0.0075	0.11424667215106465	1192.8401224586098	1267.8401224586098	1267.8401224586098	1292.8401224586098	0.20930232107639313	0.2153846174478531	0.3095238208770752	0.1818181872367859	1.0	1192	1267	1267	1292	1600
26.016687226025976	26.01668643654658	0	0	1	0	0.007489721510659176	0.12713720694635855	1245.6268624453382	1320.6268624453382	1320.6268624453382	1345.6268624453382	0.23255814611911774	0.2153846174478531	0.3333333432674408	0.1818181872367859	1.0	1245	1320	1320	1345	1600
26.033813007857294	26.03381300785729	0	0	1	0	0.007458914215261795	0.13984736679242804	1297.674967014993	1372.674967014993	1372.674967014993	1397.674967014993	0.27906978130340576	0.2153846174478531	0.3571428656578064	0.1818181872367859	1.0	1297	1372	1372	1397	1600
26.052571827822437	26.05257182782244	0	0	1	0	0.0074076625544631505	0.1505897202694313	1341.6649045033212	1416.6649045033212	1416.6649045033212	1441.6649045033212	0.302325576543808	0.23076923191547394	0.380952388048172	0.1818181872367859	1.0	1341	1416	1416	1441	1600
26.0666569297541	26.066656535014396	0	0	1	0	0.007336107005503034	0.1671460300071157	1409.4629928791387	1484.4629928791387	1484.4629928791387	1509.4629928791387	0.3488371968269348	0.2461538463830948	0.4047619104385376	0.1818181872367859	1.0	1409	1484	1484	1509	1600
26.083843896238722	26.083843501499025	0	0	1	0	0.007244443697167379	0.17404223731779433	1437.7029618163679	1512.7029618163679	1512.7029618163679	1537.7029618163679	0.3720930218696594	0.2461538463830948	0.4285714328289032	0.1818181872367859	1.0	1437	1512	1512	1537	1600
26.105971819532908	26.105971424793204	0	0	1	0	0.007132923872212896	0.18281679932689254	1473.634793243625	1548.634793243625	1548.634793243625	1573.634793243625	0.3720930218696594	0.2769230902194977	0.4523809552192688	0.1818181872367859	1.0	1473	1548	1548	1573	1600
26.11921849434437	26.119218494344366	0	0	1	0	0.007001853198728135	0.18281679932689254	1473.634793243625	1548.634793243625	1548.634793243625	1573.634793243625	0.3720930218696594	0.2769230902194977	0.4523809552192688	0.1818181872367859	1.0	1473	1548	1548	1573	1600
26.133822678979914	26.13382267897991	0	0	1	0	0.006851590932318509	0.1935591602544764	1517.6247612420807	1592.6247612420807	1592.6247612420807	1617.6247612420807	0.39534884691238403	0.29230770468711853	0.4761904776096344	0.1818181872367859	1.0	1517	1592	1592	1617	1600
26.149806084122975	26.149805689383278	0	0	1	0	0.006682548931411645	0.20430151373147964	1561.6146987304091	1636.6146987304091	1636.6146987304091	1661.6146987304091	0.41860464215278625	0.3076923191547394	0.5	0.1818181872367859	1.0	1561	1636	1636	1661	1600
26.166655153425456	26.166654758685752	0	0	1	0	0.006495190528382062	0.21504387601371455	1605.6046722761612	1680.6046722761612	1680.6046722761612	1705.6046722761612	0.44186046719551086	0.32307693362236023	0.523809552192688	0.1818181872367859	1.0	1605	1680	1680	1705	1600
26.185964635270384	26.185964635270388	0	0	1	0	0.006290029259589342	0.2376271720712233	1698.0832696316593	1773.0832696316593	1773.0832696316593	1798.0832696316593	0.4651162922382355	0.3692307770252228	0.5476190447807312	0.21212121844291687	1.0	1698	1773	1773	1798	1600
26.199804998588807	26.199806182807897	0	0	1	0	0.00606762745781066	0.24854990230365237	1742.8118499334564	1817.8118499334564	1817.8118499334564	1842.8118499334564	0.4883720874786377	0.38461539149284363	0.5714285969734192	0.21212121844291687	1.0	1742	1817	1817	1842	1600
26.216615383400804	26.2166149886611	0	0	1	0	0.005828594710925732	0.2575048341820336	1779.4822959754276	1854.4822959754276	1854.4822959754276	1879.4822959754276	0.4883720874786377	0.4153846204280853	0.5952380895614624	0.21212121844291687	1.0	1779	1854	1854	1879	1600
26.233771560188924	26.23377116544922	0	0	1	0	0.005573586191078808	0.26716494405962	1819.0404459241438	1894.0404459241438	1894.0404459241438	1919.0404459241438	0.5116279125213623	0.4307692348957062	0.5952380895614624	0.21212121844291687	1.0	1819	1894	1894	1919	1600
26.25261919658629	26.252619196586288	0	0	1	0	0.0053033008588973625	0.2866235903610743	1898.7236025285993	1973.7236025285993	1973.7236025285993	1998.7236025285993	0.5348837375640869	0.4615384638309479	0.6190476417541504	0.24242424964904785	1.0	1898	1973	1973	1998	1600
26.266784035937103	26.2667836411974	0	0	1	0	0.005018479547689602	0.30157285344936113	1959.9408348751338	2034.9408348751338	2034.9408348751338	2059.940834875134	0.5581395626068115	0.4923076927661896	0.6428571343421936	0.24242424964904785	1.0	1959	2034	2034	2059	1600
26.283762974600474	26.28376336934017	0	0	1	0	0.004719902932871861	0.31652211269947017	2021.1580515043304	2096.1580515043306	2096.1580515043306	2121.1580515043306	0.5813953280448914	0.5230769515037537	0.6666666865348816	0.24242424964904785	1.0	2021	2096	2096	2121	1600
26.30597063531381	26.305970240574105	0	0	1	0	0.004408389392191548	0.3391636830215674	2113.8752819733186	2188.8752819733186	2188.8752819733186	2213.8752819733186	0.604651153087616	0.5846154093742371	0.6904761791229248	0.24242424964904785	1.0	2113	2188	2188	2213	1600
26.319195599441837	26.319195599441834	0	0	1	0	0.004084792762610627	0.3488237928991538	2153.4334319220347	2228.4334319220347	2228.4334319220347	2253.4334319220347	0.6279069781303406	0.6000000238418579	0.6904761791229248	0.24242424964904785	1.0	2153	2228	2228	2253	1600
26.333687678002935	26.33368728326323	0	0	1	0	0.0037499999999978544	0.36756093669440837	2230.162035763602	2305.162035763602	2305.162035763602	2330.162035763602	0.6511628031730652	0.6307692527770996	0.6904761791229248	0.27272728085517883	1.0	2230	2305	2305	2330	1600
26.349798189329004	26.3497977945893	0	0	1	0	0.003404928748044392	0.3714070903113136	2245.912034824829	2320.912034824829	2320.912034824829	2345.912034824829	0.6511628031730652	0.6461538672447205	0.6904761791229248	0.27272728085517883	1.0	2245	2320	2320	2345	1600
26.366646469152077	26.36664607441238	0	0	1	0	0.0030505248230662343	0.386536732412778	2307.8679192303257	2382.8679192303257	2382.8679192303257	2407.8679192303257	0.6744186282157898	0.6769230961799622	0.7142857313156128	0.27272728085517883	1.0	2307	2382	2382	2407	1600
26.385980424858335	26.38598003011864	0	0	1	0	0.002687759621587483	0.4016080830907409	2369.585100256584	2444.585100256584	2444.585100256584	2469.585100256584	0.6976743936538696	0.692307710647583	0.7142857313156128	0.3030303120613098	1.0	2369	2444	2444	2469	1600
26.399668813392726	26.39966881339273	0	0	1	0	0.0023176274578098426	0.4112681929683273	2409.1432502053003	2484.1432502053003	2484.1432502053003	2509.1432502053003	0.7209302186965942	0.7384615540504456	0.738095223903656	0.3333333432674408	1.0	2409	2484	2484	2509	1600
26.416650120494293	26.416649725754596	0	0	1	0	0.001941142838266657	0.4398621438396355	2526.2354790233076	2601.2354790233076	2601.2354790233076	2626.2354790233076	0.7441860437393188	0.7692307829856873	0.738095223903656	0.3333333432674408	1.0	2526	2601	2601	2626	1600
26.43384971864928	26.433849323909577	0	0	1	0	0.0015593376811309676	0.46497069641109157	2629.05500180342	2704.05500180342	2704.05500180342	2729.05500180342	0.7674418687820435	0.8153846263885498	0.761904776096344	0.3636363744735718	1.0	2629	2704	2704	2729	1600
26.452621170284782	26.452621170284786	0	0	1	0	0.001173258487799533	0.48659384029703734	2717.6017760163677	2792.6017760163677	2792.6017760163677	2817.6017760163677	0.7906976938247681	0.8461538553237915	0.7857142686843872	0.39393940567970276	1.0	2717	2792	2792	2817	1600
26.466722456544094	26.466721667064697	0	0	1	0	0.000783963474505238	0.5121050789780259	2822.070298415016	2897.070298415016	2897.070298415016	2922.070298415016	0.8372092843055725	0.892307698726654	0.8095238208770752	0.39393940567970276	1.0	2822	2897	2897	2922	1600
26.48387389645583	26.483873501716133	0	0	1	0	0.0003925196718199577	0.5278979452571484	2886.7420858280225	2961.7420858280225	2961.7420858280225	2986.7420858280225	0.8604651093482971	0.9076923131942749	0.8095238208770752	0.42424243688583374	1.0	2886	2961	2961	2986	1600
26.499749932400828	26.499749537661124	0	0	1	0	-2.0728312338569042e-15	0.5502425893915421	2978.243403558365	3053.243403558365	3053.243403558365	3078.243403558365	0.8837209343910217	0.9384615421295166	0.8333333134651184	0.4545454680919647	1.0	2978	3053	3053	3078	1600
26.51927494212129	26.519274547381592	0	0	1	0	-0.0003925196718240977	0.5579348966253526	3009.743401680819	3084.743401680819	3084.743401680819	3109.743401680819	0.8837209343910217	0.9692307710647583	0.8333333134651184	0.4545454680919647	1.0	3009	3084	3084	3109	1600
26.533742941560764	26.53374294156076	0	0	1	0	-0.0007839634745093609	0.5806402978830008	3102.7220198308883	3177.7220198308883	3177.7220198308883	3202.7220198308883	0.9069767594337463	1.0	0.8571428656578064	0.4848484992980957	1.0	3102	3177	3177	3202	1600
26.549662398872623	26.549662004132927	0	0	1	0	-0.0011732584878036275	0.5960141284684255	3165.6778560782022	3240.6778560782022	3240.6778560782022	3265.6778560782022	0.930232584476471	1.0	0.8809523582458496	0.5151515007019043	1.0	3165	3240	3240	3265	1600
26.56678699648484	26.566786601745143	0	0	1	0	-0.0015593376811350228	0.6018280698279455	3189.4859459454365	3264.4859459454365	3264.4859459454365	3289.4859459454365	0.9534883499145508	1.0	0.8809523582458496	0.5151515007019043	1.0	3189	3264	3264	3289	1600
26.585942924586956	26.585942924586952	0	0	1	0	-0.001941142838270661	0.6268037457508271	3291.761338849637	3366.761338849637	3366.761338849637	3391.761338849637	1.0	1.0	0.8809523582458496	0.5757575631141663	1.0	3291	3366	3366	3391	1600
26.599647497448995	26.59964749744899	0	0	1	0	-0.002317627457813785	0.6268037457508271	3291.761338849637	3366.761338849637	3366.761338849637	3391.761338849637	1.0	1.0	0.9047619104385376	0.5757575631141663	1.0	3291	3366	3366	3391	1600
26.616633541426946	26.616633146687242	0	0	1	0	-0.002687759621591353	0.6370851420306884	3333.8636566156692	3408.8636566156692	3408.8636566156692	3433.8636566156692	1.0	1.0	0.9047619104385376	0.6060606241226196	1.0	3333	3408	3408	3433	1600
26.63371748085019	26.633717086110494	0	0	1	0	-0.003050524823070022	0.6406926410151765	3348.636364957148	3423.636364957148	3423.636364957148	3448.636364957148	1.0	1.0	0.9285714030265808	0.6060606241226196	1.0	3348	3423	3423	3448	1600
26.652571038343044	26.65257064360334	0	0	1	0	-0.0034049287480480382	0.6477272661475393	3377.443154874173	3452.443154874173	3452.443154874173	3477.443154874173	1.0	1.0	0.9285714030265808	0.6363636255264282	1.0	3377	3452	3452	3477	1600
[truncated: 25,881 more rows]
