# Supplementary material for: Active inference under visuo-proprioceptive conflict: Simulation and empirical results
Source: Sci Rep. 2020 Mar 4;10:4010. doi: 10.1038/s41598-020-61097-w (PMC7055248; doi:10.1038/s41598-020-61097-w)
Supplement: Supplementary file 1 — Supplementary Information. [file 41598_2020_61097_MOESM1_ESM.zip › log_sj18_run2_20190515-182459.csv]

0	0	1	0	0	0	999	0.037735596787971185	879.527268846742	954.527268846742	954.527268846742	979.527268846742	0.1071428582072258	0.03448275849223137	0.08695652335882187	0.1071428582072258	0.6666666865348816	879	954	954	979	1533
0.014556421131994846	0.01455602639229614	1	0	1	30	0.004052267294011048	0.037347398046114894	877.9375949988405	952.9375949988405	952.9375949988405	977.9375949988405	0.1071428582072258	0.03448275849223137	0.08695652335882187	0.0892857164144516	0.6666666865348816	879	954	954	979	1533
0.031557859958197376	0.03155746521849778	1	0	1	30	0.0075	0.037347398046114894	877.9375949988405	952.9375949988405	952.9375949988405	977.9375949988405	0.1071428582072258	0.03448275849223137	0.08695652335882187	0.0892857164144516	0.6666666865348816	879	954	954	979	1533
0.04737350072928148	0.047373105989582776	1	0	1	30	0.0075	0.037347398046114894	877.9375949988405	952.9375949988405	952.9375949988405	977.9375949988405	0.1071428582072258	0.03448275849223137	0.08695652335882187	0.0892857164144516	0.6666666865348816	879	954	954	979	1533
0.06433625506500373	0.06433546558560543	1	0	1	30	0.0075	0.037347398046114894	877.9375949988405	952.9375949988405	952.9375949988405	977.9375949988405	0.1071428582072258	0.03448275849223137	0.08695652335882187	0.0892857164144516	0.6666666865348816	879	954	954	979	1533
0.08145453684204274	0.08145414210234403	1	0	1	30	0.0075	0.04022096125380084	889.7048363343145	964.7048363343145	964.7048363343145	989.7048363343145	0.1071428582072258	0.04597701132297516	0.08695652335882187	0.0892857164144516	0.6666666865348816	879	954	954	979	1533
0.09739688905643451	0.09739649431673492	1	0	1	30	0.0075	0.037347398046114894	877.9375949988405	952.9375949988405	952.9375949988405	977.9375949988405	0.1071428582072258	0.03448275849223137	0.08695652335882187	0.0892857164144516	0.6666666865348816	879	954	954	979	1533
0.11441964382636982	0.11441924908667023	1	0	1	30	0.0075	0.037347398046114894	877.9375949988405	952.9375949988405	952.9375949988405	977.9375949988405	0.1071428582072258	0.03448275849223137	0.08695652335882187	0.0892857164144516	0.6666666865348816	879	954	954	979	1533
0.13310385798844582	0.1331034632487471	1	0	1	30	0.0075	0.037347398046114894	877.9375949988405	952.9375949988405	952.9375949988405	977.9375949988405	0.1071428582072258	0.03448275849223137	0.08695652335882187	0.0892857164144516	0.6666666865348816	879	954	954	979	1533
0.1474633040107527	0.1474629092710531	1	0	1	30	0.0075	0.04022096125380084	889.7048363343145	964.7048363343145	964.7048363343145	989.7048363343145	0.1071428582072258	0.04597701132297516	0.08695652335882187	0.0892857164144516	0.6666666865348816	879	954	954	979	1533
0.16432816290117902	0.16432776816147943	1	0	1	30	0.0075	0.04022096125380084	889.7048363343145	964.7048363343145	964.7048363343145	989.7048363343145	0.1071428582072258	0.04597701132297516	0.08695652335882187	0.0892857164144516	0.6666666865348816	879	954	954	979	1533
0.18135210189021134	0.18135170715051174	1	0	1	30	0.0075	0.03783264638919684	879.924686963761	954.924686963761	954.924686963761	979.924686963761	0.1071428582072258	0.03448275849223137	0.10869564861059189	0.0892857164144516	0.6666666865348816	879	954	954	979	1533
0.19986697272151321	0.19986657798181362	1	0	1	30	0.0075	0.03783264638919684	879.924686963761	954.924686963761	954.924686963761	979.924686963761	0.1071428582072258	0.03448275849223137	0.10869564861059189	0.0892857164144516	0.6666666865348816	879	954	954	979	1533
0.2142990508483944	0.2142982613689961	1	0	1	30	0.0075	0.03783264638919684	879.924686963761	954.924686963761	954.924686963761	979.924686963761	0.1071428582072258	0.03448275849223137	0.10869564861059189	0.0892857164144516	0.6666666865348816	879	954	954	979	1533
0.2314260168988067	0.23142601689880582	1	0	1	30	0.0075	0.040706209596882786	891.691928299235	966.691928299235	966.691928299235	991.691928299235	0.1071428582072258	0.04597701132297516	0.10869564861059189	0.0892857164144516	0.6666666865348816	879	954	954	979	1533
0.2473458689503678	0.24734547421066821	1	0	1	30	0.0075	0.037347398046114894	877.9375949988405	952.9375949988405	952.9375949988405	977.9375949988405	0.1071428582072258	0.03448275849223137	0.08695652335882187	0.0892857164144516	0.6666666865348816	879	954	954	979	1533
0.2665791660334387	0.2665787712937391	1	0	1	30	0.0075	0.037347398046114894	877.9375949988405	952.9375949988405	952.9375949988405	977.9375949988405	0.1071428582072258	0.03448275849223137	0.08695652335882187	0.0892857164144516	0.6666666865348816	879	954	954	979	1533
0.2813969048460221	0.2813965101063225	1	0	1	30	0.0075	0.037735596787971185	879.527268846742	954.527268846742	954.527268846742	979.527268846742	0.1071428582072258	0.03448275849223137	0.08695652335882187	0.1071428582072258	0.6666666865348816	879	954	954	979	1533
0.29733728336191945	0.29733688862221985	1	0	1	30	0.0075	0.037735596787971185	879.527268846742	954.527268846742	954.527268846742	979.527268846742	0.1071428582072258	0.03448275849223137	0.08695652335882187	0.1071428582072258	0.6666666865348816	879	954	954	979	1533
0.3145309604214246	0.3145321446405198	1	0	1	30	0.0075	0.037347398046114894	877.9375949988405	952.9375949988405	952.9375949988405	977.9375949988405	0.1071428582072258	0.03448275849223137	0.08695652335882187	0.0892857164144516	0.6666666865348816	879	954	954	979	1533
0.33144792495208897	0.3314475302123894	1	0	1	30	0.0075	0.037347398046114894	877.9375949988405	952.9375949988405	952.9375949988405	977.9375949988405	0.1071428582072258	0.03448275849223137	0.08695652335882187	0.0892857164144516	0.6666666865348816	879	954	954	979	1533
0.3473602769493729	0.3473598822096733	1	0	1	30	0.0075	0.03783264638919684	879.924686963761	954.924686963761	954.924686963761	979.924686963761	0.1071428582072258	0.03448275849223137	0.10869564861059189	0.0892857164144516	0.6666666865348816	879	954	954	979	1533
0.3644331636610527	0.3644331636610527	1	0	1	30	0.0075	0.037735596787971185	879.527268846742	954.527268846742	954.527268846742	979.527268846742	0.1071428582072258	0.03448275849223137	0.08695652335882187	0.1071428582072258	0.6666666865348816	879	954	954	979	1533
0.3813592072047891	0.3813588124650895	1	0	1	30	0.0075	0.037347398046114894	877.9375949988405	952.9375949988405	952.9375949988405	977.9375949988405	0.1071428582072258	0.03448275849223137	0.08695652335882187	0.0892857164144516	0.6666666865348816	879	954	954	979	1533
0.3997702614953136	0.399769866755614	1	0	1	30	0.0075	0.041811683494308444	896.2188439091931	971.2188439091931	971.2188439091931	996.2188439091931	0.125	0.03448275849223137	0.08695652335882187	0.0892857164144516	0.6666666865348816	879	954	954	979	1533
0.41432273523032137	0.4143223404906218	1	0	1	30	0.0075	0.042199882236164735	897.8085177570946	972.8085177570946	972.8085177570946	997.8085177570946	0.125	0.03448275849223137	0.08695652335882187	0.1071428582072258	0.6666666865348816	879	954	954	979	1533
0.4318124670639065	0.43181246706390564	1	0	1	30	0.0075	0.04507344544385068	909.5757590925685	984.5757590925685	984.5757590925685	1009.5757590925685	0.125	0.04597701132297516	0.08695652335882187	0.1071428582072258	0.6666666865348816	879	954	954	979	1533
0.44743665908108543	0.44743665908108543	1	0	1	30	0.0075	0.04468524670199439	907.986085244667	982.986085244667	982.986085244667	1007.986085244667	0.125	0.04597701132297516	0.08695652335882187	0.0892857164144516	0.6666666865348816	879	954	954	979	1533
0.4643848080479529	0.4643844133082542	1	0	1	30	0.0075	0.04507344544385068	909.5757590925685	984.5757590925685	984.5757590925685	1009.5757590925685	0.125	0.04597701132297516	0.08695652335882187	0.1071428582072258	0.6666666865348816	879	954	954	979	1533
0.4814616421566207	0.4814616421566207	1	0	1	30	0.0075	0.04507344544385068	909.5757590925685	984.5757590925685	984.5757590925685	1009.5757590925685	0.125	0.04597701132297516	0.08695652335882187	0.1071428582072258	0.6666666865348816	879	954	954	979	1533
0.49733096752673855	0.49733057278703985	1	0	1	30	0.0075	0.04507344544385068	909.5757590925685	984.5757590925685	984.5757590925685	1009.5757590925685	0.125	0.04597701132297516	0.08695652335882187	0.1071428582072258	0.6666666865348816	879	954	954	979	1533
0.5145037233822087	0.5145033286425091	1	0	1	30	0.0075	0.04507344544385068	909.5757590925685	984.5757590925685	984.5757590925685	1009.5757590925685	0.125	0.04597701132297516	0.08695652335882187	0.1071428582072258	0.6666666865348816	877	952	952	977	1533
0.5331322792467583	0.53313148976736	1	0	1	30	0.0075	0.04953773275468938	927.857015630453	1002.857015630453	1002.857015630453	1027.8570156304531	0.1428571492433548	0.04597701132297516	0.08695652335882187	0.1071428582072258	0.6666666865348816	877	952	952	977	1533
0.5473543558538916	0.5473543558538907	1	0	1	30	0.0075	0.05012003075828926	930.2415259551946	1005.2415259551946	1005.2415259551946	1030.2415259551944	0.1428571492433548	0.04597701132297516	0.10869564861059189	0.1071428582072258	0.7083333134651184	877	952	952	977	1533
0.5644517164268956	0.5644517164268947	1	0	1	30	0.0075	0.05299359396597521	942.0087672906685	1017.0087672906685	1017.0087672906685	1042.0087672906684	0.1428571492433548	0.05747126415371895	0.10869564861059189	0.1071428582072258	0.6666666865348816	877	952	952	977	1533
0.5813659177796682	0.5813655230399686	1	0	1	30	0.0075	0.05299359396597521	942.0087672906685	1017.0087672906685	1017.0087672906685	1042.0087672906684	0.1428571492433548	0.05747126415371895	0.10869564861059189	0.1071428582072258	0.7083333134651184	889	964	964	989	1533
0.6000035526572889	0.6000031579175902	1	0	1	30	0.0075	0.05299359396597521	942.0087672906685	1017.0087672906685	1017.0087672906685	1042.0087672906684	0.1428571492433548	0.05747126415371895	0.10869564861059189	0.1071428582072258	0.6666666865348816	877	952	952	977	1533
0.6143554986253195	0.6143551038856199	1	0	1	30	0.0075	0.05299359396597521	942.0087672906685	1017.0087672906685	1017.0087672906685	1042.0087672906684	0.1428571492433548	0.05747126415371895	0.10869564861059189	0.1071428582072258	0.6666666865348816	877	952	952	977	1533
0.6314785172787438	0.6314785172787429	1	0	1	30	0.0075	0.05299359396597521	942.0087672906685	1017.0087672906685	1017.0087672906685	1042.0087672906684	0.1428571492433548	0.05747126415371895	0.10869564861059189	0.1071428582072258	0.6666666865348816	877	952	952	977	1533
0.6479754787699123	0.6479750840302128	1	0	1	30	0.0075	0.05299359396597521	942.0087672906685	1017.0087672906685	1017.0087672906685	1042.0087672906684	0.1428571492433548	0.05747126415371895	0.10869564861059189	0.1071428582072258	0.6666666865348816	889	964	964	989	1533
0.66441480826506	0.6644144135253605	1	0	1	30	0.0075	0.05241129596237533	939.624256965927	1014.624256965927	1014.624256965927	1039.624256965927	0.1428571492433548	0.05747126415371895	0.08695652335882187	0.1071428582072258	0.6666666865348816	889	964	964	989	1533
0.6815465111918577	0.6815465111918568	1	0	1	30	0.0075	0.05241129596237533	939.624256965927	1014.624256965927	1014.624256965927	1039.624256965927	0.1428571492433548	0.05747126415371895	0.08695652335882187	0.1071428582072258	0.6666666865348816	879	954	954	979	1533
0.6974067575489036	0.697406362809204	1	0	1	30	0.0075	0.04794700865153663	921.3430004280425	996.3430004280425	996.3430004280425	1021.3430004280425	0.125	0.05747126415371895	0.08695652335882187	0.1071428582072258	0.6666666865348816	879	954	954	979	1533
0.7143556959951685	0.7143553012554689	1	0	1	30	0.0075	0.04507344544385068	909.5757590925685	984.5757590925685	984.5757590925685	1009.5757590925685	0.125	0.04597701132297516	0.08695652335882187	0.1071428582072258	0.6666666865348816	879	954	954	979	1533
0.7331753058739245	0.733174911134225	1	0	1	30	0.0075	0.04507344544385068	909.5757590925685	984.5757590925685	984.5757590925685	1009.5757590925685	0.125	0.04597701132297516	0.08695652335882187	0.1071428582072258	0.6666666865348816	891	966	966	991	1533
0.747335803088049	0.7473354083483494	1	0	1	30	0.0075	0.04565574344745056	911.9602694173101	986.9602694173101	986.9602694173101	1011.9602694173101	0.125	0.04597701132297516	0.10869564861059189	0.1071428582072258	0.6666666865348816	877	952	952	977	1533
0.7645373749415292	0.7645373749415292	1	0	1	30	0.0075	0.04565574344745056	911.9602694173101	986.9602694173101	986.9602694173101	1011.9602694173101	0.125	0.04597701132297516	0.10869564861059189	0.1071428582072258	0.625	877	952	952	977	1533
0.7817180255909753	0.781717236111577	1	0	1	30	0.0075	0.04565574344745056	911.9602694173101	986.9602694173101	986.9602694173101	1011.9602694173101	0.125	0.04597701132297516	0.10869564861059189	0.1071428582072258	0.6666666865348816	879	954	954	979	1533
0.7998152618209735	0.7998160513003709	1	0	1	30	0.0075	0.04565574344745056	911.9602694173101	986.9602694173101	986.9602694173101	1011.9602694173101	0.125	0.04597701132297516	0.10869564861059189	0.1071428582072258	0.6666666865348816	879	954	954	979	1533
0.8143345774212838	0.8143341826815851	1	0	1	30	0.0075	0.04565574344745056	911.9602694173101	986.9602694173101	986.9602694173101	1011.9602694173101	0.125	0.04597701132297516	0.10869564861059189	0.1071428582072258	0.6666666865348816	877	952	952	977	1533
0.8314402275279624	0.8314398327882628	1	0	1	30	0.0075	0.04565574344745056	911.9602694173101	986.9602694173101	986.9602694173101	1011.9602694173101	0.125	0.04597701132297516	0.10869564861059189	0.1071428582072258	0.6666666865348816	877	952	952	977	1533
0.8472973159674186	0.8472965264880203	1	0	1	30	0.0075	0.045170495045076337	909.9731772095876	984.9731772095876	984.9731772095876	1009.9731772095876	0.125	0.04597701132297516	0.10869564861059189	0.0892857164144516	0.6666666865348816	879	954	954	979	1533
0.8664046910865801	0.8664039016071818	1	0	1	30	0.0075	0.04565574344745056	911.9602694173101	986.9602694173101	986.9602694173101	1011.9602694173101	0.125	0.04597701132297516	0.10869564861059189	0.1071428582072258	0.625	879	954	954	979	1533
0.8815650639576997	0.8815654586973984	1	0	1	30	0.0075	0.04565574344745056	911.9602694173101	986.9602694173101	986.9602694173101	1011.9602694173101	0.125	0.04597701132297516	0.10869564861059189	0.1071428582072258	0.6666666865348816	877	952	952	977	1533
0.8972978093920423	0.8972974146523427	1	0	1	30	0.0075	0.04565574344745056	911.9602694173101	986.9602694173101	986.9602694173101	1011.9602694173101	0.125	0.04597701132297516	0.10869564861059189	0.1071428582072258	0.6666666865348816	896	971	971	996	1533
0.9144855653560651	0.9144851706163655	1	0	1	30	0.0075	0.04565574344745056	911.9602694173101	986.9602694173101	986.9602694173101	1011.9602694173101	0.125	0.04597701132297516	0.10869564861059189	0.1071428582072258	0.375	897	972	972	997	1533
0.9331879375442851	0.9331875428045855	1	0	1	30	0.0075	0.04060915999565713	891.294510182216	966.294510182216	966.294510182216	991.294510182216	0.1071428582072258	0.04597701132297516	0.08695652335882187	0.1071428582072258	0.375	909	984	984	1009	1533
0.9472919869814849	0.9472915922417853	1	0	1	30	0.0075	0.04060915999565713	891.294510182216	966.294510182216	966.294510182216	991.294510182216	0.1071428582072258	0.04597701132297516	0.08695652335882187	0.1071428582072258	0.5	907	982	982	1007	1533
0.9644497427284016	0.964449347988702	1	0	1	30	0.0075	0.04060915999565713	891.294510182216	966.294510182216	966.294510182216	991.294510182216	0.1071428582072258	0.04597701132297516	0.08695652335882187	0.1071428582072258	0.5416666865348816	909	984	984	1009	1533
0.9817922366543446	0.9817914471749463	1	0	1	30	0.0075	0.04060915999565713	891.294510182216	966.294510182216	966.294510182216	991.294510182216	0.1071428582072258	0.04597701132297516	0.08695652335882187	0.1071428582072258	0.5833333134651184	909	984	984	1009	1533
0.9999021045547041	0.9999017098150045	1	0	1	30	0.0075	0.04507344544385068	909.5757590925685	984.5757590925685	984.5757590925685	1009.5757590925685	0.125	0.04597701132297516	0.08695652335882187	0.1071428582072258	0.5416666865348816	909	984	984	1009	1533
1.0143026035056835	1.0143022087659839	1	0	1	30	0.0075	0.04507344544385068	909.5757590925685	984.5757590925685	984.5757590925685	1009.5757590925685	0.125	0.04597701132297516	0.08695652335882187	0.1071428582072258	0.625	909	984	984	1009	1533
1.031414964187241	1.03141496418724	1	0	1	30	0.0075	0.04507344544385068	909.5757590925685	984.5757590925685	984.5757590925685	1009.5757590925685	0.125	0.04597701132297516	0.08695652335882187	0.1071428582072258	0.6666666865348816	927	1002	1002	1027	1533
1.0474425801765674	1.0474417906971691	1	0	1	30	0.0075	0.042199882236164735	897.8085177570946	972.8085177570946	972.8085177570946	997.8085177570946	0.125	0.03448275849223137	0.08695652335882187	0.1071428582072258	0.7083333134651184	930	1005	1005	1030	1541
1.0645036246972843	1.0645036246972834	1	0	1	30	0.0075	0.042199882236164735	897.8085177570946	972.8085177570946	972.8085177570946	997.8085177570946	0.125	0.03448275849223137	0.08695652335882187	0.1071428582072258	0.7083333134651184	942	1017	1017	1042	1533
1.0813586150952412	1.0813586150952403	1	0	1	30	0.0075	0.042199882236164735	897.8085177570946	972.8085177570946	972.8085177570946	997.8085177570946	0.125	0.03448275849223137	0.08695652335882187	0.1071428582072258	0.75	942	1017	1017	1042	1541
1.097325835910655	1.0973254411709554	1	0	1	30	0.0075	0.04507344544385068	909.5757590925685	984.5757590925685	984.5757590925685	1009.5757590925685	0.125	0.04597701132297516	0.08695652335882187	0.1071428582072258	0.75	942	1017	1017	1042	1533
1.1145049076013054	1.1145045128616058	1	0	1	30	0.0075	0.04507344544385068	909.5757590925685	984.5757590925685	984.5757590925685	1009.5757590925685	0.125	0.04597701132297516	0.08695652335882187	0.1071428582072258	0.75	942	1017	1017	1042	1533
1.1315225307551566	1.1315225307551566	1	0	1	30	0.0075	0.04507344544385068	909.5757590925685	984.5757590925685	984.5757590925685	1009.5757590925685	0.125	0.04597701132297516	0.08695652335882187	0.1071428582072258	0.7083333134651184	942	1017	1017	1042	1533
1.1473018554739545	1.1473010659945562	1	0	1	30	0.0075	0.04507344544385068	909.5757590925685	984.5757590925685	984.5757590925685	1009.5757590925685	0.125	0.04597701132297516	0.08695652335882187	0.1071428582072258	0.75	942	1017	1017	1042	1533
1.1644165845937042	1.1644161898540046	1	0	1	30	0.0075	0.04507344544385068	909.5757590925685	984.5757590925685	984.5757590925685	1009.5757590925685	0.125	0.04597701132297516	0.08695652335882187	0.1071428582072258	0.75	939	1014	1014	1039	1533
1.1816114458723055	1.1816110511326068	1	0	1	30	0.0075	0.04507344544385068	909.5757590925685	984.5757590925685	984.5757590925685	1009.5757590925685	0.125	0.04597701132297516	0.08695652335882187	0.1071428582072258	0.75	939	1014	1014	1039	1533
1.1974752448866406	1.197474850146941	1	0	1	30	0.0075	0.04507344544385068	909.5757590925685	984.5757590925685	984.5757590925685	1009.5757590925685	0.125	0.04597701132297516	0.08695652335882187	0.1071428582072258	0.75	921	996	996	1021	1533
1.2144395781811586	1.214439183441459	1	0	1	30	0.0075	0.04507344544385068	909.5757590925685	984.5757590925685	984.5757590925685	1009.5757590925685	0.125	0.04597701132297516	0.08695652335882187	0.1071428582072258	0.7083333134651184	909	984	984	1009	1533
1.2314181221048317	1.231417727365132	1	0	1	30	0.0075	0.04507344544385068	909.5757590925685	984.5757590925685	984.5757590925685	1009.5757590925685	0.125	0.04597701132297516	0.08695652335882187	0.1071428582072258	0.75	909	984	984	1009	1533
1.2473028423232009	1.2473024475835022	1	0	1	30	0.0075	0.04507344544385068	909.5757590925685	984.5757590925685	984.5757590925685	1009.5757590925685	0.125	0.04597701132297516	0.08695652335882187	0.1071428582072258	0.7083333134651184	911	986	986	1011	1533
1.2664267965097116	1.266426401770012	1	0	1	30	0.0075	0.04507344544385068	909.5757590925685	984.5757590925685	984.5757590925685	1009.5757590925685	0.125	0.04597701132297516	0.08695652335882187	0.1071428582072258	0.7083333134651184	911	986	986	1011	1525
1.281416641830961	1.28141664183096	1	0	1	30	0.0075	0.04507344544385068	909.5757590925685	984.5757590925685	984.5757590925685	1009.5757590925685	0.125	0.04597701132297516	0.08695652335882187	0.1071428582072258	0.7083333134651184	911	986	986	1011	1533
1.2975741271811838	1.2975737324414842	1	0	1	30	0.0075	0.04953773275468938	927.857015630453	1002.857015630453	1002.857015630453	1027.8570156304531	0.1428571492433548	0.04597701132297516	0.08695652335882187	0.1071428582072258	0.7083333134651184	911	986	986	1011	1533
1.3143099061901111	1.3143091167107128	1	0	1	30	0.0075	0.04953773275468938	927.857015630453	1002.857015630453	1002.857015630453	1027.8570156304531	0.1428571492433548	0.04597701132297516	0.08695652335882187	0.1071428582072258	0.6666666865348816	911	986	986	1011	1533
1.3330253047883902	1.3330249100486906	1	0	1	30	0.0075	0.04953773275468938	927.857015630453	1002.857015630453	1002.857015630453	1027.8570156304531	0.1428571492433548	0.04597701132297516	0.08695652335882187	0.1071428582072258	0.6666666865348816	911	986	986	1011	1533
1.3473259345955793	1.3473255398558797	1	0	1	30	0.0075	0.04953773275468938	927.857015630453	1002.857015630453	1002.857015630453	1027.8570156304531	0.1428571492433548	0.04597701132297516	0.08695652335882187	0.1071428582072258	0.6666666865348816	909	984	984	1009	1533
1.3645105326420124	1.3645101379023128	1	0	1	30	0.0075	0.04953773275468938	927.857015630453	1002.857015630453	1002.857015630453	1027.8570156304531	0.1428571492433548	0.04597701132297516	0.08695652335882187	0.1071428582072258	0.6666666865348816	911	986	986	1011	1525
1.3815317084531538	1.3815313137134542	1	0	1	30	0.0075	0.04953773275468938	927.857015630453	1002.857015630453	1002.857015630453	1027.8570156304531	0.1428571492433548	0.04597701132297516	0.08695652335882187	0.1071428582072258	0.6666666865348816	911	986	986	1011	1533
1.3997465771133877	1.399746182373688	1	0	1	30	0.0075	0.04953773275468938	927.857015630453	1002.857015630453	1002.857015630453	1027.8570156304531	0.1428571492433548	0.04597701132297516	0.08695652335882187	0.1071428582072258	0.6666666865348816	911	986	986	1011	1533
1.4144024726494733	1.4144020779097737	1	0	1	30	0.0075	0.04953773275468938	927.857015630453	1002.857015630453	1002.857015630453	1027.8570156304531	0.1428571492433548	0.04597701132297516	0.08695652335882187	0.1071428582072258	0.6666666865348816	911	986	986	1011	1475
1.4316624659783725	1.431662071238673	1	0	1	30	0.0075	0.05241129596237533	939.624256965927	1014.624256965927	1014.624256965927	1039.624256965927	0.1428571492433548	0.05747126415371895	0.08695652335882187	0.1071428582072258	0.6666666865348816	891	966	966	991	1475
1.4475562652098146	1.4475562652098137	1	0	1	30	0.0075	0.04953773275468938	927.857015630453	1002.857015630453	1002.857015630453	1027.8570156304531	0.1428571492433548	0.04597701132297516	0.08695652335882187	0.1071428582072258	0.6666666865348816	891	966	966	991	1500
1.4645257301204149	1.4645253353807153	1	0	1	30	0.0075	0.04953773275468938	927.857015630453	1002.857015630453	1002.857015630453	1027.8570156304531	0.1428571492433548	0.04597701132297516	0.08695652335882187	0.1071428582072258	0.7083333134651184	891	966	966	991	1508
1.4815425637948705	1.4815421690551709	1	0	1	30	0.0075	0.04953773275468938	927.857015630453	1002.857015630453	1002.857015630453	1027.8570156304531	0.1428571492433548	0.04597701132297516	0.08695652335882187	0.1071428582072258	0.7083333134651184	891	966	966	991	1516
1.4973270201297515	1.497326625390052	1	0	1	30	0.0075	0.049634782355915036	928.254433747472	1003.254433747472	1003.254433747472	1028.2544337474721	0.1428571492433548	0.04597701132297516	0.10869564861059189	0.0892857164144516	0.7083333134651184	909	984	984	1009	1508
1.5143837225137817	1.5143829330343834	1	0	1	30	0.0075	0.05400201634023778	946.1382569132737	1021.1382569132737	1021.1382569132737	1046.1382569132738	0.1607142835855484	0.04597701132297516	0.08695652335882187	0.1071428582072258	0.7083333134651184	909	984	984	1009	1525
1.5330939894959767	1.5330935947562772	1	0	1	30	0.0075	0.05458431434383766	948.5227672380153	1023.5227672380153	1023.5227672380153	1048.5227672380151	0.1607142835855484	0.04597701132297516	0.10869564861059189	0.1071428582072258	0.7083333134651184	909	984	984	1009	1533
1.5473405399644333	1.5473401452247355	1	0	1	30	0.0075	0.05458431434383766	948.5227672380153	1023.5227672380153	1023.5227672380153	1048.5227672380151	0.1607142835855484	0.04597701132297516	0.10869564861059189	0.1071428582072258	0.7083333134651184	897	972	972	997	1541
1.564344347228828	1.5643435577494298	1	0	1	30	0.0075	0.05745787755152361	960.2900085734892	1035.290008573489	1035.290008573489	1060.290008573489	0.1607142835855484	0.05747126415371895	0.10869564861059189	0.1071428582072258	0.7083333134651184	897	972	972	997	1541
1.5814713132792404	1.5814709185395408	1	0	1	30	0.0075	0.05458431434383766	948.5227672380153	1023.5227672380153	1023.5227672380153	1048.5227672380151	0.1607142835855484	0.04597701132297516	0.10869564861059189	0.1071428582072258	0.7083333134651184	897	972	972	997	1550
1.5997434191957973	1.599742629716399	1	0	1	30	0.0075	0.05745787755152361	960.2900085734892	1035.290008573489	1035.290008573489	1060.290008573489	0.1607142835855484	0.05747126415371895	0.10869564861059189	0.1071428582072258	0.7083333134651184	909	984	984	1009	1550
1.6143329984624897	1.61433260372279	1	0	1	30	0.0075	0.05745787755152361	960.2900085734892	1035.290008573489	1035.290008573489	1060.290008573489	0.1607142835855484	0.05747126415371895	0.10869564861059189	0.1071428582072258	0.7083333134651184	909	984	984	1009	1550
1.6313620690676052	1.6313616743279056	1	0	1	30	0.0075	0.05458431434383766	948.5227672380153	1023.5227672380153	1023.5227672380153	1048.5227672380151	0.1607142835855484	0.04597701132297516	0.10869564861059189	0.1071428582072258	0.7083333134651184	909	984	984	1009	1541
1.6474682382569883	1.6474678435172887	1	0	1	30	0.0075	0.05299359396597521	942.0087672906685	1017.0087672906685	1017.0087672906685	1042.0087672906684	0.1428571492433548	0.05747126415371895	0.10869564861059189	0.1071428582072258	0.7083333134651184	909	984	984	1009	1550
1.6643591499675336	1.664358755227834	1	0	1	30	0.0075	0.05299359396597521	942.0087672906685	1017.0087672906685	1017.0087672906685	1042.0087672906684	0.1428571492433548	0.05747126415371895	0.10869564861059189	0.1071428582072258	0.7083333134651184	909	984	984	1009	1550
1.6815978273526975	1.681598222092397	1	0	1	30	0.0075	0.05012003075828926	930.2415259551946	1005.2415259551946	1005.2415259551946	1030.2415259551944	0.1428571492433548	0.04597701132297516	0.10869564861059189	0.1071428582072258	0.7083333134651184	909	984	984	1009	1550
1.6973388623207137	1.6973384675810141	1	0	1	30	0.0075	0.05012003075828926	930.2415259551946	1005.2415259551946	1005.2415259551946	1030.2415259551944	0.1428571492433548	0.04597701132297516	0.10869564861059189	0.1071428582072258	0.7083333134651184	909	984	984	1009	1550
1.7144287228394424	1.7144283280997428	1	0	1	30	0.0075	0.04914953401283309	926.2673417825515	1001.2673417825515	1001.2673417825515	1026.2673417825515	0.1428571492433548	0.04597701132297516	0.08695652335882187	0.0892857164144516	0.75	909	984	984	1009	1541
1.733017015254716	1.7330166205150164	1	0	1	30	0.0075	0.04953773275468938	927.857015630453	1002.857015630453	1002.857015630453	1027.8570156304531	0.1428571492433548	0.04597701132297516	0.08695652335882187	0.1071428582072258	0.7916666865348816	909	984	984	1009	1550
1.747556067839965	1.7475556731002655	1	0	1	30	0.0075	0.04953773275468938	927.857015630453	1002.857015630453	1002.857015630453	1027.8570156304531	0.1428571492433548	0.04597701132297516	0.08695652335882187	0.1071428582072258	0.7916666865348816	909	984	984	1009	1541
1.764421716209788	1.7644213214700883	1	0	1	30	0.0075	0.04953773275468938	927.857015630453	1002.857015630453	1002.857015630453	1027.8570156304531	0.1428571492433548	0.04597701132297516	0.08695652335882187	0.1071428582072258	0.7916666865348816	909	984	984	1009	1541
1.7817227624673597	1.7817227624673588	1	0	1	30	0.0075	0.04953773275468938	927.857015630453	1002.857015630453	1002.857015630453	1027.8570156304531	0.1428571492433548	0.04597701132297516	0.08695652335882187	0.1071428582072258	0.7916666865348816	909	984	984	1009	1541
1.799873288556694	1.7998728938169943	1	0	1	30	0.0075	0.04953773275468938	927.857015630453	1002.857015630453	1002.857015630453	1027.8570156304531	0.1428571492433548	0.04597701132297516	0.08695652335882187	0.1071428582072258	0.75	927	1002	1002	1027	1541
1.8143862883218231	1.8143858935821235	1	0	1	30	0.0075	0.04953773275468938	927.857015630453	1002.857015630453	1002.857015630453	1027.8570156304531	0.1428571492433548	0.04597701132297516	0.08695652335882187	0.1071428582072258	0.75	927	1002	1002	1027	1533
1.8313679901630868	1.8313675954233872	1	0	1	30	0.0075	0.04953773275468938	927.857015630453	1002.857015630453	1002.857015630453	1027.8570156304531	0.1428571492433548	0.04597701132297516	0.08695652335882187	0.1071428582072258	0.75	927	1002	1002	1027	1533
1.847454422367531	1.8474540276278315	1	0	1	30	0.0075	0.05012003075828926	930.2415259551946	1005.2415259551946	1005.2415259551946	1030.2415259551944	0.1428571492433548	0.04597701132297516	0.10869564861059189	0.1071428582072258	0.75	927	1002	1002	1027	1533
1.8644969141224044	1.8644965193827048	1	0	1	30	0.0075	0.05012003075828926	930.2415259551946	1005.2415259551946	1005.2415259551946	1030.2415259551944	0.1428571492433548	0.04597701132297516	0.10869564861059189	0.1071428582072258	0.75	927	1002	1002	1027	1533
1.8815157214953535	1.881515326755654	1	0	1	30	0.0075	0.04953773275468938	927.857015630453	1002.857015630453	1002.857015630453	1027.8570156304531	0.1428571492433548	0.04597701132297516	0.08695652335882187	0.1071428582072258	0.75	927	1002	1002	1027	1533
1.8974426788614922	1.8974422841217926	1	0	1	30	0.0075	0.04953773275468938	927.857015630453	1002.857015630453	1002.857015630453	1027.8570156304531	0.1428571492433548	0.04597701132297516	0.08695652335882187	0.1071428582072258	0.7083333134651184	927	1002	1002	1027	1533
1.9144997759852211	1.9144993812455215	1	0	1	30	0.0075	0.04953773275468938	927.857015630453	1002.857015630453	1002.857015630453	1027.8570156304531	0.1428571492433548	0.04597701132297516	0.08695652335882187	0.1071428582072258	0.7083333134651184	927	1002	1002	1027	1533
1.932996488790379	1.9329960940506794	1	0	1	30	0.0075	0.04953773275468938	927.857015630453	1002.857015630453	1002.857015630453	1027.8570156304531	0.1428571492433548	0.04597701132297516	0.08695652335882187	0.1071428582072258	0.7083333134651184	939	1014	1014	1039	1533
1.9473038291724487	1.9473030396930504	1	0	1	30	0.0075	0.04953773275468938	927.857015630453	1002.857015630453	1002.857015630453	1027.8570156304531	0.1428571492433548	0.04597701132297516	0.08695652335882187	0.1071428582072258	0.7083333134651184	927	1002	1002	1027	1533
1.9643214523263	1.9643218470659978	1	0	1	30	0.0075	0.04953773275468938	927.857015630453	1002.857015630453	1002.857015630453	1027.8570156304531	0.1428571492433548	0.04597701132297516	0.08695652335882187	0.1071428582072258	0.7083333134651184	927	1002	1002	1027	1541
1.9813592072047888	1.9813588124650892	1	0	1	30	0.0075	0.04953773275468938	927.857015630453	1002.857015630453	1002.857015630453	1027.8570156304531	0.1428571492433548	0.04597701132297516	0.08695652335882187	0.1071428582072258	0.7083333134651184	927	1002	1002	1027	1541
1.9998286829707324	1.9998282882310328	1	0	1	30	0.0075	0.05012003075828926	930.2415259551946	1005.2415259551946	1005.2415259551946	1030.2415259551944	0.1428571492433548	0.04597701132297516	0.10869564861059189	0.1071428582072258	0.7083333134651184	928	1003	1003	1028	1541
2.0143033929850818	2.0143026035056835	1	0	1	30	0.0075	0.05012003075828926	930.2415259551946	1005.2415259551946	1005.2415259551946	1030.2415259551944	0.1428571492433548	0.04597701132297516	0.10869564861059189	0.1071428582072258	0.7083333134651184	946	1021	1021	1046	1541
2.03175641402668	2.0317564140266793	1	0	1	30	0.0075	0.04953773275468938	927.857015630453	1002.857015630453	1002.857015630453	1027.8570156304531	0.1428571492433548	0.04597701132297516	0.08695652335882187	0.1071428582072258	0.7083333134651184	948	1023	1023	1048	1541
2.0474844225846374	2.0474840278449378	1	0	1	30	0.0075	0.04953773275468938	927.857015630453	1002.857015630453	1002.857015630453	1027.8570156304531	0.1428571492433548	0.04597701132297516	0.08695652335882187	0.1071428582072258	0.7083333134651184	948	1023	1023	1048	1541
2.0643899396640366	2.064389544924337	1	0	1	30	0.0075	0.049634782355915036	928.254433747472	1003.254433747472	1003.254433747472	1028.2544337474721	0.1428571492433548	0.04597701132297516	0.10869564861059189	0.0892857164144516	0.7083333134651184	960	1035	1035	1060	1541
2.081767170683473	2.081767170683472	1	0	1	30	0.0075	0.04953773275468938	927.857015630453	1002.857015630453	1002.857015630453	1027.8570156304531	0.1428571492433548	0.04597701132297516	0.08695652335882187	0.1071428582072258	0.7083333134651184	948	1023	1023	1048	1541
2.097387020563965	2.0973866258242655	1	0	1	30	0.0075	0.04953773275468938	927.857015630453	1002.857015630453	1002.857015630453	1027.8570156304531	0.1428571492433548	0.04597701132297516	0.08695652335882187	0.1071428582072258	0.7083333134651184	960	1035	1035	1060	1541
2.114386880431371	2.114386485691673	1	0	1	30	0.0075	0.04953773275468938	927.857015630453	1002.857015630453	1002.857015630453	1027.8570156304531	0.1428571492433548	0.04597701132297516	0.08695652335882187	0.1071428582072258	0.7083333134651184	960	1035	1035	1060	1541
2.1315158201802786	2.1315158201802777	1	0	1	30	0.0075	0.05012003075828926	930.2415259551946	1005.2415259551946	1005.2415259551946	1030.2415259551944	0.1428571492433548	0.04597701132297516	0.10869564861059189	0.1071428582072258	0.7083333134651184	948	1023	1023	1048	1541
2.1473121187061226	2.147311723966423	1	0	1	30	0.0075	0.04953773275468938	927.857015630453	1002.857015630453	1002.857015630453	1027.8570156304531	0.1428571492433548	0.04597701132297516	0.08695652335882187	0.1071428582072258	0.7083333134651184	942	1017	1017	1042	1541
2.164520006394784	2.164520006394783	1	0	1	30	0.0075	0.04953773275468938	927.857015630453	1002.857015630453	1002.857015630453	1027.8570156304531	0.1428571492433548	0.04597701132297516	0.08695652335882187	0.1071428582072258	0.7083333134651184	942	1017	1017	1042	1541
2.1815474980411045	2.181547103301405	1	0	1	30	0.0075	0.049634782355915036	928.254433747472	1003.254433747472	1003.254433747472	1028.2544337474721	0.1428571492433548	0.04597701132297516	0.10869564861059189	0.0892857164144516	0.7083333134651184	930	1005	1005	1030	1541
2.1997217085123646	2.199721313772665	1	0	1	30	0.0075	0.05012003075828926	930.2415259551946	1005.2415259551946	1005.2415259551946	1030.2415259551944	0.1428571492433548	0.04597701132297516	0.10869564861059189	0.1071428582072258	0.7083333134651184	930	1005	1005	1030	1541
2.2143495775298367	2.21434878805044	1	0	1	30	0.0075	0.05012003075828926	930.2415259551946	1005.2415259551946	1005.2415259551946	1030.2415259551944	0.1428571492433548	0.04597701132297516	0.10869564861059189	0.1071428582072258	0.7083333134651184	926	1001	1001	1026	1550
2.2313608848485087	2.231360490108809	1	0	1	30	0.0075	0.05012003075828926	930.2415259551946	1005.2415259551946	1005.2415259551946	1030.2415259551944	0.1428571492433548	0.04597701132297516	0.10869564861059189	0.1071428582072258	0.7083333134651184	927	1002	1002	1027	1558
2.247352184785549	2.2473517900458493	1	0	1	30	0.0075	0.04914953401283309	926.2673417825515	1001.2673417825515	1001.2673417825515	1026.2673417825515	0.1428571492433548	0.04597701132297516	0.08695652335882187	0.0892857164144516	0.7083333134651184	927	1002	1002	1027	1558
2.264412834566566	2.2644124398268666	1	0	1	30	0.0075	0.05012003075828926	930.2415259551946	1005.2415259551946	1005.2415259551946	1030.2415259551944	0.1428571492433548	0.04597701132297516	0.10869564861059189	0.1071428582072258	0.7083333134651184	927	1002	1002	1027	1558
2.281489668675234	2.2814892739355344	1	0	1	30	0.0075	0.04953773275468938	927.857015630453	1002.857015630453	1002.857015630453	1027.8570156304531	0.1428571492433548	0.04597701132297516	0.08695652335882187	0.1071428582072258	0.7083333134651184	927	1002	1002	1027	1558
2.297515310966067	2.297515310966066	1	0	1	30	0.0075	0.049634782355915036	928.254433747472	1003.254433747472	1003.254433747472	1028.2544337474721	0.1428571492433548	0.04597701132297516	0.10869564861059189	0.0892857164144516	0.7083333134651184	927	1002	1002	1027	1550
2.314556618501844	2.3145558290224457	1	0	1	30	0.0075	0.049634782355915036	928.254433747472	1003.254433747472	1003.254433747472	1028.2544337474721	0.1428571492433548	0.04597701132297516	0.10869564861059189	0.0892857164144516	0.7083333134651184	927	1002	1002	1027	1550
2.3314459512535946	2.3314459512535937	1	0	1	30	0.0075	0.049634782355915036	928.254433747472	1003.254433747472	1003.254433747472	1028.2544337474721	0.1428571492433548	0.04597701132297516	0.10869564861059189	0.0892857164144516	0.7083333134651184	927	1002	1002	1027	1550
2.347317250322207	2.3473164608428085	1	0	1	30	0.0075	0.05012003075828926	930.2415259551946	1005.2415259551946	1005.2415259551946	1030.2415259551944	0.1428571492433548	0.04597701132297516	0.10869564861059189	0.1071428582072258	0.7083333134651184	930	1005	1005	1030	1550
2.364367636871056	2.364367636871055	1	0	1	30	0.0075	0.05012003075828926	930.2415259551946	1005.2415259551946	1005.2415259551946	1030.2415259551944	0.1428571492433548	0.04597701132297516	0.10869564861059189	0.1071428582072258	0.7083333134651184	930	1005	1005	1030	1550
2.3813244701112977	2.381324075371598	1	0	1	30	0.0075	0.05012003075828926	930.2415259551946	1005.2415259551946	1005.2415259551946	1030.2415259551944	0.1428571492433548	0.04597701132297516	0.10869564861059189	0.1071428582072258	0.7083333134651184	927	1002	1002	1027	1550
2.3997209190329665	2.399720129553568	1	0	1	30	0.0075	0.05012003075828926	930.2415259551946	1005.2415259551946	1005.2415259551946	1030.2415259551944	0.1428571492433548	0.04597701132297516	0.10869564861059189	0.1071428582072258	0.7083333134651184	927	1002	1002	1027	1541
2.4143318142433925	2.4143318142433916	1	0	1	30	0.0075	0.05012003075828926	930.2415259551946	1005.2415259551946	1005.2415259551946	1030.2415259551944	0.1428571492433548	0.04597701132297516	0.10869564861059189	0.1071428582072258	0.7083333134651184	927	1002	1002	1027	1541
2.4315203596868136	2.4315203596868127	1	0	1	30	0.0075	0.05012003075828926	930.2415259551946	1005.2415259551946	1005.2415259551946	1030.2415259551944	0.1428571492433548	0.04597701132297516	0.10869564861059189	0.1071428582072258	0.7083333134651184	927	1002	1002	1027	1541
2.447519159678129	2.4475191596781283	1	0	1	30	0.0075	0.049634782355915036	928.254433747472	1003.254433747472	1003.254433747472	1028.2544337474721	0.1428571492433548	0.04597701132297516	0.10869564861059189	0.0892857164144516	0.7083333134651184	927	1002	1002	1027	1541
2.4643007284921135	2.4643003337524156	1	0	1	30	0.0075	0.05012003075828926	930.2415259551946	1005.2415259551946	1005.2415259551946	1030.2415259551944	0.1428571492433548	0.04597701132297516	0.10869564861059189	0.1071428582072258	0.7083333134651184	927	1002	1002	1027	1541
2.4813617730128312	2.4813613782731316	1	0	1	30	0.0075	0.05012003075828926	930.2415259551946	1005.2415259551946	1005.2415259551946	1030.2415259551944	0.1428571492433548	0.04597701132297516	0.10869564861059189	0.1071428582072258	0.7083333134651184	927	1002	1002	1027	1541
2.497442284121793	2.4974422841217923	1	0	1	30	0.0075	0.049634782355915036	928.254433747472	1003.254433747472	1003.254433747472	1028.2544337474721	0.1428571492433548	0.04597701132297516	0.10869564861059189	0.0892857164144516	0.7083333134651184	930	1005	1005	1030	1541
2.51449030223245	2.514490302232449	1	0	1	30	0.0075	0.05299359396597521	942.0087672906685	1017.0087672906685	1017.0087672906685	1042.0087672906684	0.1428571492433548	0.05747126415371895	0.10869564861059189	0.1071428582072258	0.7083333134651184	930	1005	1005	1030	1541
2.533080568346219	2.5330801736065194	1	0	1	30	0.0075	0.05012003075828926	930.2415259551946	1005.2415259551946	1005.2415259551946	1030.2415259551944	0.1428571492433548	0.04597701132297516	0.10869564861059189	0.1071428582072258	0.7083333134651184	927	1002	1002	1027	1541
2.5473180398016035	2.5473172503222052	1	0	1	30	0.0075	0.05012003075828926	930.2415259551946	1005.2415259551946	1005.2415259551946	1030.2415259551944	0.1428571492433548	0.04597701132297516	0.10869564861059189	0.1071428582072258	0.7083333134651184	927	1002	1002	1027	1541
2.564368821090153	2.5643688210901523	1	0	1	30	0.0075	0.05012003075828926	930.2415259551946	1005.2415259551946	1005.2415259551946	1030.2415259551944	0.1428571492433548	0.04597701132297516	0.10869564861059189	0.1071428582072258	0.7083333134651184	928	1003	1003	1028	1541
2.581412891803823	2.5814124970641235	1	0	1	30	0.0075	0.05012003075828926	930.2415259551946	1005.2415259551946	1005.2415259551946	1030.2415259551944	0.1428571492433548	0.04597701132297516	0.10869564861059189	0.1071428582072258	0.7083333134651184	927	1002	1002	1027	1541
2.5997122347595942	2.5997118400198946	1	0	1	30	0.0075	0.05250834556360098	940.021675082946	1015.021675082946	1015.021675082946	1040.021675082946	0.1428571492433548	0.05747126415371895	0.10869564861059189	0.0892857164144516	0.7083333134651184	927	1002	1002	1027	1541
2.6143452353931513	2.6143448406534517	1	0	1	30	0.0075	0.05250834556360098	940.021675082946	1015.021675082946	1015.021675082946	1040.021675082946	0.1428571492433548	0.05747126415371895	0.10869564861059189	0.0892857164144516	0.7083333134651184	927	1002	1002	1027	1541
2.6313814113128453	2.6313810165731457	1	0	1	30	0.0075	0.05012003075828926	930.2415259551946	1005.2415259551946	1005.2415259551946	1030.2415259551944	0.1428571492433548	0.04597701132297516	0.10869564861059189	0.1071428582072258	0.7083333134651184	930	1005	1005	1030	1541
2.647489554200722	2.6474891594610224	1	0	1	30	0.0075	0.05299359396597521	942.0087672906685	1017.0087672906685	1017.0087672906685	1042.0087672906684	0.1428571492433548	0.05747126415371895	0.10869564861059189	0.1071428582072258	0.7083333134651184	927	1002	1002	1027	1541
2.664786258321606	2.6647862583216053	1	0	1	30	0.0075	0.05299359396597521	942.0087672906685	1017.0087672906685	1017.0087672906685	1042.0087672906684	0.1428571492433548	0.05747126415371895	0.10869564861059189	0.1071428582072258	0.7083333134651184	927	1002	1002	1027	1541
2.6815287479054133	2.6815283531657137	1	0	1	30	0.0075	0.05012003075828926	930.2415259551946	1005.2415259551946	1005.2415259551946	1030.2415259551944	0.1428571492433548	0.04597701132297516	0.10869564861059189	0.1071428582072258	0.7083333134651184	928	1003	1003	1028	1541
2.697342020238305	2.6973420202383043	1	0	1	30	0.0075	0.05012003075828926	930.2415259551946	1005.2415259551946	1005.2415259551946	1030.2415259551944	0.1428571492433548	0.04597701132297516	0.10869564861059189	0.1071428582072258	0.7083333134651184	930	1005	1005	1030	1541
2.714597276690818	2.7145968819511186	1	0	1	30	0.0075	0.05299359396597521	942.0087672906685	1017.0087672906685	1017.0087672906685	1042.0087672906684	0.1428571492433548	0.05747126415371895	0.10869564861059189	0.1071428582072258	0.7083333134651184	930	1005	1005	1030	1541
2.733075831469834	2.7330750419904355	1	0	1	30	0.0075	0.05299359396597521	942.0087672906685	1017.0087672906685	1017.0087672906685	1042.0087672906684	0.1428571492433548	0.05747126415371895	0.10869564861059189	0.1071428582072258	0.7083333134651184	930	1005	1005	1030	1541
2.7474881726117752	2.7474877778720757	1	0	1	30	0.0075	0.05299359396597521	942.0087672906685	1017.0087672906685	1017.0087672906685	1042.0087672906684	0.1428571492433548	0.05747126415371895	0.10869564861059189	0.1071428582072258	0.7083333134651184	926	1001	1001	1026	1541
2.764467111275148	2.764467111275147	1	0	1	30	0.0075	0.05299359396597521	942.0087672906685	1017.0087672906685	1017.0087672906685	1042.0087672906684	0.1428571492433548	0.05747126415371895	0.10869564861059189	0.1071428582072258	0.7083333134651184	930	1005	1005	1030	1541
2.781339075480152	2.7813386807404523	1	0	1	30	0.0075	0.05299359396597521	942.0087672906685	1017.0087672906685	1017.0087672906685	1042.0087672906684	0.1428571492433548	0.05747126415371895	0.10869564861059189	0.1071428582072258	0.7083333134651184	927	1002	1002	1027	1541
2.7998377619838033	2.7998373672441055	1	0	1	30	0.0075	0.05299359396597521	942.0087672906685	1017.0087672906685	1017.0087672906685	1042.0087672906684	0.1428571492433548	0.05747126415371895	0.10869564861059189	0.1071428582072258	0.7083333134651184	928	1003	1003	1028	1541
2.8143819461851374	2.814381156705739	1	0	1	30	0.0075	0.05299359396597521	942.0087672906685	1017.0087672906685	1017.0087672906685	1042.0087672906684	0.1428571492433548	0.05747126415371895	0.10869564861059189	0.1071428582072258	0.7083333134651184	928	1003	1003	1028	1541
2.8315081227561523	2.8315077280164527	1	0	1	30	0.0075	0.05299359396597521	942.0087672906685	1017.0087672906685	1017.0087672906685	1042.0087672906684	0.1428571492433548	0.05747126415371895	0.10869564861059189	0.1071428582072258	0.7083333134651184	928	1003	1003	1028	1541
2.847407843083075	2.8474074483433753	1	0	1	30	0.0075	0.05299359396597521	942.0087672906685	1017.0087672906685	1017.0087672906685	1042.0087672906684	0.1428571492433548	0.05747126415371895	0.10869564861059189	0.1071428582072258	0.7083333134651184	930	1005	1005	1030	1541
2.8666849562727093	2.8666845615330114	1	0	1	30	0.0075	0.05299359396597521	942.0087672906685	1017.0087672906685	1017.0087672906685	1042.0087672906684	0.1428571492433548	0.05747126415371895	0.10869564861059189	0.1071428582072258	0.7083333134651184	930	1005	1005	1030	1541
2.881377167861083	2.8813767731213833	1	0	1	30	0.0075	0.05299359396597521	942.0087672906685	1017.0087672906685	1017.0087672906685	1042.0087672906684	0.1428571492433548	0.05747126415371895	0.10869564861059189	0.1071428582072258	0.7083333134651184	930	1005	1005	1030	1541
2.8972859672010793	2.8972855724613797	1	0	1	30	0.0075	0.05250834556360098	940.021675082946	1015.021675082946	1015.021675082946	1040.021675082946	0.1428571492433548	0.05747126415371895	0.10869564861059189	0.0892857164144516	0.7083333134651184	930	1005	1005	1030	1541
2.9145266182847385	2.914526223545039	1	0	1	30	0.0075	0.05250834556360098	940.021675082946	1015.021675082946	1015.021675082946	1040.021675082946	0.1428571492433548	0.05747126415371895	0.10869564861059189	0.0892857164144516	0.7083333134651184	930	1005	1005	1030	1541
2.9315106885641944	2.931510293824495	1	0	1	30	0.0075	0.05299359396597521	942.0087672906685	1017.0087672906685	1017.0087672906685	1042.0087672906684	0.1428571492433548	0.05747126415371895	0.10869564861059189	0.1071428582072258	0.7083333134651184	930	1005	1005	1030	1541
2.9472951448990754	2.947294750159376	1	0	1	30	0.0075	0.05250834556360098	940.021675082946	1015.021675082946	1015.021675082946	1040.021675082946	0.1428571492433548	0.05747126415371895	0.10869564861059189	0.0892857164144516	0.7083333134651184	928	1003	1003	1028	1541
2.9644600059605706	2.9644600059605697	1	0	1	30	0.0075	0.05299359396597521	942.0087672906685	1017.0087672906685	1017.0087672906685	1042.0087672906684	0.1428571492433548	0.05747126415371895	0.10869564861059189	0.1071428582072258	0.7083333134651184	930	1005	1005	1030	1541
2.9814282866520747	2.981428286652074	1	0	1	30	0.0075	0.05299359396597521	942.0087672906685	1017.0087672906685	1017.0087672906685	1042.0087672906684	0.1428571492433548	0.05747126415371895	0.10869564861059189	0.1071428582072258	0.7083333134651184	930	1005	1005	1030	1541
2.9997813142068788	2.999780919467179	1	0	1	30	0.0075	0.05299359396597521	942.0087672906685	1017.0087672906685	1017.0087672906685	1042.0087672906684	0.1428571492433548	0.05747126415371895	0.10869564861059189	0.1071428582072258	0.7083333134651184	928	1003	1003	1028	1541
3.0143653671177892	3.0143649723780896	1	0	1	30	0.0075	0.05299359396597521	942.0087672906685	1017.0087672906685	1017.0087672906685	1042.0087672906684	0.1428571492433548	0.05747126415371895	0.10869564861059189	0.1071428582072258	0.7083333134651184	942	1017	1017	1042	1541
3.0313687796424853	3.0313683849027857	1	0	1	30	0.0075	0.05299359396597521	942.0087672906685	1017.0087672906685	1017.0087672906685	1042.0087672906684	0.1428571492433548	0.05747126415371895	0.10869564861059189	0.1071428582072258	0.7083333134651184	930	1005	1005	1030	1541
3.047447317052952	3.0474469223132523	1	0	1	30	0.0075	0.049634782355915036	928.254433747472	1003.254433747472	1003.254433747472	1028.2544337474721	0.1428571492433548	0.04597701132297516	0.10869564861059189	0.0892857164144516	0.7083333134651184	930	1005	1005	1030	1541
3.066431138646398	3.0664303491669997	1	0	1	30	0.0075	0.05250834556360098	940.021675082946	1015.021675082946	1015.021675082946	1040.021675082946	0.1428571492433548	0.05747126415371895	0.10869564861059189	0.0892857164144516	0.7083333134651184	930	1005	1005	1030	1541
3.0813321675354226	3.081334141233917	1	0	1	30	0.0075	0.05299359396597521	942.0087672906685	1017.0087672906685	1017.0087672906685	1042.0087672906684	0.1428571492433548	0.05747126415371895	0.10869564861059189	0.1071428582072258	0.7083333134651184	930	1005	1005	1030	1541
3.0973526782101723	3.0973522834704728	1	0	1	30	0.0075	0.05250834556360098	940.021675082946	1015.021675082946	1015.021675082946	1040.021675082946	0.1428571492433548	0.05747126415371895	0.10869564861059189	0.0892857164144516	0.7083333134651184	940	1015	1015	1040	1541
3.1143351695308317	3.114334774791132	1	0	1	30	0.0075	0.05250834556360098	940.021675082946	1015.021675082946	1015.021675082946	1040.021675082946	0.1428571492433548	0.05747126415371895	0.10869564861059189	0.0892857164144516	0.7083333134651184	940	1015	1015	1040	1541
3.1331484635744085	3.13314767409501	1	0	1	30	0.0075	0.05250834556360098	940.021675082946	1015.021675082946	1015.021675082946	1040.021675082946	0.1428571492433548	0.05747126415371895	0.10869564861059189	0.0892857164144516	0.7083333134651184	930	1005	1005	1030	1541
3.147289618543293	3.147289223803593	1	0	1	30	0.0075	0.049634782355915036	928.254433747472	1003.254433747472	1003.254433747472	1028.2544337474721	0.1428571492433548	0.04597701132297516	0.10869564861059189	0.0892857164144516	0.7083333134651184	942	1017	1017	1042	1541
3.164432374181655	3.164432768921353	1	0	1	30	0.0075	0.05250834556360098	940.021675082946	1015.021675082946	1015.021675082946	1040.021675082946	0.1428571492433548	0.05747126415371895	0.10869564861059189	0.0892857164144516	0.7083333134651184	942	1017	1017	1042	1541
3.1817610522181416	3.181870395114702	1	0	1	30	0.0075	0.05250834556360098	940.021675082946	1015.021675082946	1015.021675082946	1040.021675082946	0.1428571492433548	0.05747126415371895	0.10869564861059189	0.0892857164144516	0.7083333134651184	930	1005	1005	1030	1541
3.199761577221941	3.1997607877425427	1	0	1	30	0.0075	0.05250834556360098	940.021675082946	1015.021675082946	1015.021675082946	1040.021675082946	0.1428571492433548	0.05747126415371895	0.10869564861059189	0.0892857164144516	0.7083333134651184	930	1005	1005	1030	1541
3.2143507617489346	3.214350367009235	1	0	1	30	0.0075	0.05250834556360098	940.021675082946	1015.021675082946	1015.021675082946	1040.021675082946	0.1428571492433548	0.05747126415371895	0.10869564861059189	0.0892857164144516	0.7083333134651184	942	1017	1017	1042	1541
3.231334437288692	3.2313340425489923	1	0	1	30	0.0075	0.049634782355915036	928.254433747472	1003.254433747472	1003.254433747472	1028.2544337474721	0.1428571492433548	0.04597701132297516	0.10869564861059189	0.0892857164144516	0.7083333134651184	942	1017	1017	1042	1541
3.2472941580498285	3.247293763310129	1	0	1	30	0.0075	0.05250834556360098	940.021675082946	1015.021675082946	1015.021675082946	1040.021675082946	0.1428571492433548	0.05747126415371895	0.10869564861059189	0.0892857164144516	0.7083333134651184	942	1017	1017	1042	1541
3.2664031121277857	3.266402717388086	1	0	1	30	0.0075	0.05250834556360098	940.021675082946	1015.021675082946	1015.021675082946	1040.021675082946	0.1428571492433548	0.05747126415371895	0.10869564861059189	0.0892857164144516	0.7083333134651184	942	1017	1017	1042	1541
3.281335720192712	3.2813353254530124	1	0	1	30	0.0075	0.05250834556360098	940.021675082946	1015.021675082946	1015.021675082946	1040.021675082946	0.1428571492433548	0.05747126415371895	0.10869564861059189	0.0892857164144516	0.7083333134651184	942	1017	1017	1042	1541
3.297460836887635	3.297460442147937	1	0	1	30	0.0075	0.05299359396597521	942.0087672906685	1017.0087672906685	1017.0087672906685	1042.0087672906684	0.1428571492433548	0.05747126415371895	0.10869564861059189	0.1071428582072258	0.7083333134651184	942	1017	1017	1042	1541
3.314531749900822	3.314531749900821	1	0	1	30	0.0075	0.05250834556360098	940.021675082946	1015.021675082946	1015.021675082946	1040.021675082946	0.1428571492433548	0.05747126415371895	0.10869564861059189	0.0892857164144516	0.7083333134651184	942	1017	1017	1042	1541
3.333110568563325	3.3331097790839266	1	0	1	30	0.0075	0.05250834556360098	940.021675082946	1015.021675082946	1015.021675082946	1040.021675082946	0.1428571492433548	0.05747126415371895	0.10869564861059189	0.0892857164144516	0.7083333134651184	942	1017	1017	1042	1541
3.3473500137172048	3.3473492242378065	1	0	1	30	0.0075	0.05250834556360098	940.021675082946	1015.021675082946	1015.021675082946	1040.021675082946	0.1428571492433548	0.05747126415371895	0.10869564861059189	0.0892857164144516	0.7083333134651184	942	1017	1017	1042	1541
3.364556322447071	3.3645559277073716	1	0	1	30	0.0075	0.049634782355915036	928.254433747472	1003.254433747472	1003.254433747472	1028.2544337474721	0.1428571492433548	0.04597701132297516	0.10869564861059189	0.0892857164144516	0.7083333134651184	942	1017	1017	1042	1541
3.3818111841598855	3.3818115788995833	1	0	1	30	0.0075	0.049634782355915036	928.254433747472	1003.254433747472	1003.254433747472	1028.2544337474721	0.1428571492433548	0.04597701132297516	0.10869564861059189	0.0892857164144516	0.7083333134651184	942	1017	1017	1042	1541
3.3997497350309773	3.3997493402912777	1	0	1	30	0.0075	0.05250834556360098	940.021675082946	1015.021675082946	1015.021675082946	1040.021675082946	0.1428571492433548	0.05747126415371895	0.10869564861059189	0.0892857164144516	0.7083333134651184	940	1015	1015	1040	1541
3.4143515512283313	3.4143511564886317	1	0	1	30	0.0075	0.05250834556360098	940.021675082946	1015.021675082946	1015.021675082946	1040.021675082946	0.1428571492433548	0.05747126415371895	0.10869564861059189	0.0892857164144516	0.7083333134651184	940	1015	1015	1040	1541
3.4314161484063375	3.4314161484063366	1	0	1	30	0.0075	0.05250834556360098	940.021675082946	1015.021675082946	1015.021675082946	1040.021675082946	0.1428571492433548	0.05747126415371895	0.10869564861059189	0.0892857164144516	0.7083333134651184	942	1017	1017	1042	1541
3.447461922421808	3.4474615276821083	1	0	1	30	0.0075	0.05250834556360098	940.021675082946	1015.021675082946	1015.021675082946	1040.021675082946	0.1428571492433548	0.05747126415371895	0.10869564861059189	0.0892857164144516	0.7083333134651184	940	1015	1015	1040	1541
3.464533230174692	3.464533230174691	1	0	1	30	0.0075	0.05250834556360098	940.021675082946	1015.021675082946	1015.021675082946	1040.021675082946	0.1428571492433548	0.05747126415371895	0.10869564861059189	0.0892857164144516	0.7083333134651184	942	1017	1017	1042	1541
3.4815220373305342	3.4815216425908346	1	0	1	30	0.0075	0.049634782355915036	928.254433747472	1003.254433747472	1003.254433747472	1028.2544337474721	0.1428571492433548	0.04597701132297516	0.10869564861059189	0.0892857164144516	0.7083333134651184	942	1017	1017	1042	1541
3.497481363351972	3.4974809686122725	1	0	1	30	0.0075	0.05250834556360098	940.021675082946	1015.021675082946	1015.021675082946	1040.021675082946	0.1428571492433548	0.05747126415371895	0.10869564861059189	0.0892857164144516	0.7083333134651184	942	1017	1017	1042	1541
3.5143501696393864	3.514349774899687	1	1	1	30	0.0075	0.049634782355915036	928.254433747472	1003.254433747472	1003.254433747472	1028.2544337474721	0.1428571492433548	0.04597701132297516	0.10869564861059189	0.0892857164144516	0.7083333134651184	942	1017	1017	1042	1541
3.7029911400674616	3.702990745327762	1	1	1	30	0.0075	0.05250834556360098	940.021675082946	1015.021675082946	1015.021675082946	1040.021675082946	0.1428571492433548	0.05747126415371895	0.10869564861059189	0.0892857164144516	0.6666666865348816	942	1017	1017	1042	1541
3.7035646968497806	3.703564302110081	1	1	1	30	0.0075	0.05250834556360098	940.021675082946	1015.021675082946	1015.021675082946	1040.021675082946	0.1428571492433548	0.05747126415371895	0.10869564861059189	0.0892857164144516	0.6666666865348816	928	1003	1003	1028	1541
3.704064042568729	3.704063647829029	1	1	1	30	0.0075	0.05250834556360098	940.021675082946	1015.021675082946	1015.021675082946	1040.021675082946	0.1428571492433548	0.05747126415371895	0.10869564861059189	0.0892857164144516	0.6666666865348816	940	1015	1015	1040	1541
3.704565756725871	3.7045649672464727	1	1	1	30	0.0075	0.05250834556360098	940.021675082946	1015.021675082946	1015.021675082946	1040.021675082946	0.1428571492433548	0.05747126415371895	0.10869564861059189	0.0892857164144516	0.6666666865348816	942	1017	1017	1042	1541
3.7050504970759652	3.7050501023362656	1	1	1	30	0.0075	0.05250834556360098	940.021675082946	1015.021675082946	1015.021675082946	1040.021675082946	0.1428571492433548	0.05747126415371895	0.10869564861059189	0.0892857164144516	0.6666666865348816	940	1015	1015	1040	1541
3.7197979722221683	3.7197975774824688	1	1	1	30	0.0075	0.05250834556360098	940.021675082946	1015.021675082946	1015.021675082946	1040.021675082946	0.1428571492433548	0.05747126415371895	0.10869564861059189	0.0892857164144516	0.7083333134651184	940	1015	1015	1040	1541
3.7331504372729016	3.733150042533202	1	1	1	30	0.0075	0.052993594072990535	942.0087677288963	1017.0087677288963	1017.0087677288963	1042.0087677288961	0.1428571492433548	0.05747126415371895	0.1304347813129425	0.0892857164144516	0.7083333134651184	940	1015	1015	1040	1541
3.748313573321913	3.7483131785822135	1	1	1	30	0.0075	0.05687557956238526	957.9054983079676	1032.9054983079677	1032.9054983079677	1057.9054983079677	0.1607142835855484	0.05747126415371895	0.1304347813129425	0.0714285746216774	0.6666666865348816	928	1003	1003	1028	1541
3.765118037038426	3.7651172475590275	1	1	1	30	0.0075	0.05726377824494927	959.4951719130672	1034.4951719130672	1034.4951719130672	1059.4951719130672	0.1607142835855484	0.05747126415371895	0.15217390656471252	0.0714285746216774	0.6666666865348816	940	1015	1015	1040	1541
3.7866056925411966	3.7866049030617983	1	1	1	30	0.0075	0.06421343006644838	987.9539961221061	1062.9539961221062	1062.9539961221062	1087.9539961221062	0.1785714328289032	0.06896551698446274	0.17391304671764374	0.0535714291036129	0.7083333134651184	940	1015	1015	1040	1541
3.7997615772219406	3.799761182482241	1	1	1	30	0.0075	0.06450457906824832	989.1462512844769	1064.1462512844769	1064.1462512844769	1089.1462512844769	0.1785714328289032	0.06896551698446274	0.19565217196941376	0.0535714291036129	0.6666666865348816	940	1015	1015	1040	1541
3.814326287887609	3.8143258931479114	1	1	1	30	0.0075	0.06450457906824832	989.1462512844769	1064.1462512844769	1064.1462512844769	1089.1462512844769	0.1785714328289032	0.06896551698446274	0.19565217196941376	0.0535714291036129	0.6666666865348816	940	1015	1015	1040	1541
3.8313825955319407	3.831381806052544	1	1	1	30	0.0075	0.06766929220905678	1002.1057515960874	1077.1057515960874	1077.1057515960874	1102.1057515960874	0.1785714328289032	0.08045977354049683	0.21739129722118378	0.0535714291036129	0.7083333134651184	928	1003	1003	1028	1541
3.847375079688077	3.8473746849483774	1	1	1	30	0.0075	0.06766929220905678	1002.1057515960874	1077.1057515960874	1077.1057515960874	1102.1057515960874	0.1785714328289032	0.08045977354049683	0.21739129722118378	0.0535714291036129	0.7083333134651184	940	1015	1015	1040	1541
3.8644850719314414	3.8644850719314405	1	1	1	30	0.0075	0.06766929220905678	1002.1057515960874	1077.1057515960874	1077.1057515960874	1102.1057515960874	0.1785714328289032	0.08045977354049683	0.21739129722118378	0.0535714291036129	0.6666666865348816	940	1015	1015	1040	1541
3.8814320366792137	3.881431641939514	1	1	1	30	0.0075	0.06766929220905678	1002.1057515960874	1077.1057515960874	1077.1057515960874	1102.1057515960874	0.1785714328289032	0.08045977354049683	0.21739129722118378	0.0535714291036129	0.7083333134651184	940	1015	1015	1040	1541
3.897329783307643	3.897329388567943	1	1	1	30	0.0075	0.06669879540430833	998.1315671806426	1073.1315671806426	1073.1315671806426	1098.1315671806426	0.1785714328289032	0.08045977354049683	0.21739129722118378	0.0357142873108387	0.7083333134651184	942	1017	1017	1042	1541
3.9144851706163672	3.9144847758766677	1	1	1	30	0.0075	0.06766929220905678	1002.1057515960874	1077.1057515960874	1077.1057515960874	1102.1057515960874	0.1785714328289032	0.08045977354049683	0.21739129722118378	0.0535714291036129	0.6666666865348816	940	1015	1015	1040	1541
3.931403319366127	3.931403319366126	1	1	1	30	0.0075	0.06766929220905678	1002.1057515960874	1077.1057515960874	1077.1057515960874	1102.1057515960874	0.1785714328289032	0.08045977354049683	0.21739129722118378	0.0535714291036129	0.6666666865348816	940	1015	1015	1040	1541
3.947317645061905	3.9473172503222056	1	1	1	30	0.0075	0.06766929220905678	1002.1057515960874	1077.1057515960874	1077.1057515960874	1102.1057515960874	0.1785714328289032	0.08045977354049683	0.21739129722118378	0.0535714291036129	0.7083333134651184	940	1015	1015	1040	1541
3.964371979007743	3.9643715842680436	1	1	1	30	0.0075	0.06669879540430833	998.1315671806426	1073.1315671806426	1073.1315671806426	1098.1315671806426	0.1785714328289032	0.08045977354049683	0.21739129722118378	0.0357142873108387	0.6666666865348816	928	1003	1003	1028	1541
3.9813524966299108	3.981352101890211	1	1	1	30	0.0075	0.0638252312652998	986.3643220314027	1061.3643220314027	1061.3643220314027	1086.3643220314027	0.1785714328289032	0.06896551698446274	0.21739129722118378	0.0357142873108387	0.6666666865348816	928	1003	1003	1028	1541
3.999648286928392	3.999647892188692	1	1	1	30	0.0075	0.06075756871633185	973.802243893379	1048.802243893379	1048.802243893379	1073.802243893379	0.1785714328289032	0.05747126415371895	0.19565217196941376	0.0357142873108387	0.6666666865348816	940	1015	1015	1040	1541
4.014398919992185	4.014398525252485	1	1	1	30	0.0075	0.06075756871633185	973.802243893379	1048.802243893379	1048.802243893379	1073.802243893379	0.1785714328289032	0.05747126415371895	0.19565217196941376	0.0357142873108387	0.6666666865348816	940	1015	1015	1040	1541
4.031387727148025	4.031387332408325	1	1	1	30	0.0075	0.06056346937504985	973.0074070908291	1048.007407090829	1048.007407090829	1073.007407090829	0.1785714328289032	0.05747126415371895	0.17391304671764374	0.0357142873108387	0.6666666865348816	940	1015	1015	1040	1541
4.047297315967419	4.0472965264880205	1	1	1	30	0.0075	0.06133986685876243	976.1867547866322	1051.1867547866323	1051.1867547866323	1076.1867547866323	0.1785714328289032	0.05747126415371895	0.17391304671764374	0.0535714291036129	0.6666666865348816	940	1015	1015	1040	1541
4.066413375359953	4.066412980620255	1	1	1	30	0.0075	0.06056346937504985	973.0074070908291	1048.007407090829	1048.007407090829	1073.007407090829	0.1785714328289032	0.05747126415371895	0.17391304671764374	0.0357142873108387	0.6666666865348816	940	1015	1015	1040	1541
4.081421378707346	4.081420589227948	1	1	1	30	0.0075	0.06133986685876243	976.1867547866322	1051.1867547866323	1051.1867547866323	1076.1867547866323	0.1785714328289032	0.05747126415371895	0.17391304671764374	0.0535714291036129	0.6666666865348816	928	1003	1003	1028	1541
4.097374783633303	4.097373994153905	1	1	1	30	0.0075	0.06133986685876243	976.1867547866322	1051.1867547866323	1051.1867547866323	1076.1867547866323	0.1785714328289032	0.05747126415371895	0.17391304671764374	0.0535714291036129	0.6666666865348816	940	1015	1015	1040	1541
4.114465038891729	4.114465038891728	1	1	1	30	0.0075	0.05817515444970742	963.2272574715519	1038.2272574715519	1038.2272574715519	1063.2272574715519	0.1785714328289032	0.04597701132297516	0.15217390656471252	0.0535714291036129	0.6666666865348816	928	1003	1003	1028	1541
4.133233727349343	4.1332333326096435	1	1	1	30	0.0075	0.05846630365107648	964.4195134511582	1039.4195134511583	1039.4195134511583	1064.4195134511583	0.1785714328289032	0.04597701132297516	0.17391304671764374	0.0535714291036129	0.6666666865348816	940	1015	1015	1040	1533
4.147368171743348	4.147367777003648	1	1	1	30	0.0075	0.05846630365107648	964.4195134511582	1039.4195134511583	1039.4195134511583	1064.4195134511583	0.1785714328289032	0.04597701132297516	0.17391304671764374	0.0535714291036129	0.6666666865348816	940	1015	1015	1040	1533
4.164549217132493	4.164548822392794	1	1	1	30	0.0075	0.05817515444970742	963.2272574715519	1038.2272574715519	1038.2272574715519	1063.2272574715519	0.1785714328289032	0.04597701132297516	0.15217390656471252	0.0535714291036129	0.6666666865348816	940	1015	1015	1040	1533
4.181373812573644	4.181373417833944	1	1	1	30	0.0075	0.05817515444970742	963.2272574715519	1038.2272574715519	1038.2272574715519	1063.2272574715519	0.1785714328289032	0.04597701132297516	0.15217390656471252	0.0535714291036129	0.6666666865348816	940	1015	1015	1040	1533
4.199718550594775	4.199717761115377	1	1	1	30	0.0075	0.05371086713886872	944.9460009336674	1019.9460009336674	1019.9460009336674	1044.9460009336674	0.1607142835855484	0.04597701132297516	0.15217390656471252	0.0535714291036129	0.6666666865348816	940	1015	1015	1040	1533
4.214392209417306	4.214391814677606	1	1	1	30	0.0075	0.05371086713886872	944.9460009336674	1019.9460009336674	1019.9460009336674	1044.9460009336674	0.1607142835855484	0.04597701132297516	0.15217390656471252	0.0535714291036129	0.6666666865348816	940	1015	1015	1040	1541
4.231430753775192	4.231429964295794	1	1	1	30	0.0075	0.05817515444970742	963.2272574715519	1038.2272574715519	1038.2272574715519	1063.2272574715519	0.1785714328289032	0.04597701132297516	0.15217390656471252	0.0535714291036129	0.6666666865348816	942	1017	1017	1042	1541
4.247468632996687	4.247468238256987	1	1	1	30	0.0075	0.05371086713886872	944.9460009336674	1019.9460009336674	1019.9460009336674	1044.9460009336674	0.1607142835855484	0.04597701132297516	0.15217390656471252	0.0535714291036129	0.6666666865348816	957	1032	1032	1057	1533
4.2644163872238545	4.264415597744456	1	1	1	30	0.0075	0.053031519382197106	942.1640718700971	1017.1640718700971	1017.1640718700971	1042.1640718700971	0.1607142835855484	0.04597701132297516	0.15217390656471252	0.0357142873108387	0.6666666865348816	959	1034	1034	1059	1533
4.281505063523487	4.281505063523486	1	1	1	30	0.0075	0.05371086713886872	944.9460009336674	1019.9460009336674	1019.9460009336674	1044.9460009336674	0.1607142835855484	0.04597701132297516	0.15217390656471252	0.0535714291036129	0.6666666865348816	987	1062	1062	1087	1541
4.29753307425251	4.297533074252511	1	1	1	30	0.0075	0.053031519382197106	942.1640718700971	1017.1640718700971	1017.1640718700971	1042.1640718700971	0.1607142835855484	0.04597701132297516	0.15217390656471252	0.0357142873108387	0.6666666865348816	989	1064	1064	1089	1533
4.314347011721796	4.314346616982096	1	1	1	30	0.0075	0.053031519382197106	942.1640718700971	1017.1640718700971	1017.1640718700971	1042.1640718700971	0.1607142835855484	0.04597701132297516	0.15217390656471252	0.0357142873108387	0.6666666865348816	989	1064	1064	1089	1533
4.333108594864831	4.333108200125132	1	1	1	30	0.0075	0.05371086713886872	944.9460009336674	1019.9460009336674	1019.9460009336674	1044.9460009336674	0.1607142835855484	0.04597701132297516	0.15217390656471252	0.0535714291036129	0.6666666865348816	1002	1077	1077	1102	1541
4.347366592784554	4.347366198044854	1	1	1	30	0.0075	0.053031519382197106	942.1640718700971	1017.1640718700971	1017.1640718700971	1042.1640718700971	0.1607142835855484	0.04597701132297516	0.15217390656471252	0.0357142873108387	0.6666666865348816	1002	1077	1077	1102	1541
4.3645480329133965	4.364548032913396	1	1	1	30	0.0075	0.05371086713886872	944.9460009336674	1019.9460009336674	1019.9460009336674	1044.9460009336674	0.1607142835855484	0.04597701132297516	0.15217390656471252	0.0535714291036129	0.6666666865348816	1002	1077	1077	1102	1533
4.381533682151647	4.381533287411948	1	1	1	30	0.0075	0.053031519382197106	942.1640718700971	1017.1640718700971	1017.1640718700971	1042.1640718700971	0.1607142835855484	0.04597701132297516	0.15217390656471252	0.0357142873108387	0.6666666865348816	1002	1077	1077	1102	1541
4.3998669727215125	4.399866577981815	1	1	1	30	0.0075	0.05371086713886872	944.9460009336674	1019.9460009336674	1019.9460009336674	1044.9460009336674	0.1607142835855484	0.04597701132297516	0.15217390656471252	0.0535714291036129	0.6666666865348816	998	1073	1073	1098	1541
4.41436457763839	4.414364182898691	1	1	1	30	0.0075	0.05371086713886872	944.9460009336674	1019.9460009336674	1019.9460009336674	1044.9460009336674	0.1607142835855484	0.04597701132297516	0.15217390656471252	0.0535714291036129	0.6666666865348816	1002	1077	1077	1102	1533
4.431393253503809	4.431392858764109	1	1	1	30	0.0075	0.053031519382197106	942.1640718700971	1017.1640718700971	1017.1640718700971	1042.1640718700971	0.1607142835855484	0.04597701132297516	0.15217390656471252	0.0357142873108387	0.6666666865348816	1002	1077	1077	1102	1533
4.44734507947097	4.44734468473127	1	1	1	30	0.0075	0.05371086713886872	944.9460009336674	1019.9460009336674	1019.9460009336674	1044.9460009336674	0.1607142835855484	0.04597701132297516	0.15217390656471252	0.0535714291036129	0.6666666865348816	1002	1077	1077	1102	1541
4.46654640263844	4.4665460078987405	1	1	1	30	0.0075	0.05371086713886872	944.9460009336674	1019.9460009336674	1019.9460009336674	1044.9460009336674	0.1607142835855484	0.04597701132297516	0.15217390656471252	0.0535714291036129	0.6666666865348816	998	1073	1073	1098	1533
4.481390194271143	4.481389799531444	1	1	1	30	0.0075	0.05371086713886872	944.9460009336674	1019.9460009336674	1019.9460009336674	1044.9460009336674	0.1607142835855484	0.04597701132297516	0.15217390656471252	0.0535714291036129	0.6666666865348816	986	1061	1061	1086	1533
4.497325046431258	4.497324651691558	1	1	1	30	0.0075	0.05371086713886872	944.9460009336674	1019.9460009336674	1019.9460009336674	1044.9460009336674	0.1607142835855484	0.04597701132297516	0.15217390656471252	0.0535714291036129	0.6666666865348816	973	1048	1048	1073	1533
4.514796225499	4.514795830759301	1	1	1	30	0.0075	0.05371086713886872	944.9460009336674	1019.9460009336674	1019.9460009336674	1044.9460009336674	0.1607142835855484	0.04597701132297516	0.15217390656471252	0.0535714291036129	0.6666666865348816	973	1048	1048	1073	1533
4.533169384778442	4.533168990038742	1	1	1	30	0.0075	0.05371086713886872	944.9460009336674	1019.9460009336674	1019.9460009336674	1044.9460009336674	0.1607142835855484	0.04597701132297516	0.15217390656471252	0.0535714291036129	0.6666666865348816	973	1048	1048	1073	1533
4.54737409283883	4.547373698099131	1	1	1	30	0.0075	0.053031519382197106	942.1640718700971	1017.1640718700971	1017.1640718700971	1042.1640718700971	0.1607142835855484	0.04597701132297516	0.15217390656471252	0.0357142873108387	0.6666666865348816	976	1051	1051	1076	1533
4.564551980310385	4.564551585570685	1	1	1	30	0.0075	0.05371086713886872	944.9460009336674	1019.9460009336674	1019.9460009336674	1044.9460009336674	0.1607142835855484	0.04597701132297516	0.15217390656471252	0.0535714291036129	0.6666666865348816	973	1048	1048	1073	1533
4.5814448657194236	4.581444865719423	1	1	1	30	0.0075	0.05371086713886872	944.9460009336674	1019.9460009336674	1019.9460009336674	1044.9460009336674	0.1607142835855484	0.04597701132297516	0.15217390656471252	0.0535714291036129	0.6666666865348816	976	1051	1051	1076	1533
4.599794340616939	4.59979394587724	1	1	1	30	0.0075	0.05341971813706878	943.7537457712966	1018.7537457712966	1018.7537457712966	1043.7537457712967	0.1607142835855484	0.04597701132297516	0.1304347813129425	0.0535714291036129	0.6666666865348816	976	1051	1051	1076	1533
4.614715501230601	4.6147155012306005	1	1	1	30	0.0075	0.05371086713886872	944.9460009336674	1019.9460009336674	1019.9460009336674	1044.9460009336674	0.1607142835855484	0.04597701132297516	0.15217390656471252	0.0535714291036129	0.6666666865348816	963	1038	1038	1063	1533
4.631354569013328	4.631354569013327	1	1	1	30	0.0075	0.05341971813706878	943.7537457712966	1018.7537457712966	1018.7537457712966	1043.7537457712967	0.1607142835855484	0.04597701132297516	0.1304347813129425	0.0535714291036129	0.6666666865348816	964	1039	1039	1064	1533
4.6473612637986195	4.64736086905892	1	1	1	30	0.0075	0.05371086713886872	944.9460009336674	1019.9460009336674	1019.9460009336674	1044.9460009336674	0.1607142835855484	0.04597701132297516	0.15217390656471252	0.0535714291036129	0.6666666865348816	964	1039	1039	1064	1533
4.666461928342902	4.6664615336032025	1	1	1	30	0.0075	0.05371086713886872	944.9460009336674	1019.9460009336674	1019.9460009336674	1044.9460009336674	0.1607142835855484	0.04597701132297516	0.15217390656471252	0.0535714291036129	0.6666666865348816	963	1038	1038	1063	1533
4.681939671931837	4.681939671931836	1	1	1	30	0.0075	0.05371086713886872	944.9460009336674	1019.9460009336674	1019.9460009336674	1044.9460009336674	0.1607142835855484	0.04597701132297516	0.15217390656471252	0.0535714291036129	0.6666666865348816	963	1038	1038	1063	1533
4.697636101313891	4.697635706574191	1	1	1	30	0.0075	0.05341971813706878	943.7537457712966	1018.7537457712966	1018.7537457712966	1043.7537457712967	0.1607142835855484	0.04597701132297516	0.1304347813129425	0.0535714291036129	0.6666666865348816	944	1019	1019	1044	1533
4.714495433848534	4.714495039108835	1	1	1	30	0.0075	0.05341971813706878	943.7537457712966	1018.7537457712966	1018.7537457712966	1043.7537457712967	0.1607142835855484	0.04597701132297516	0.1304347813129425	0.0535714291036129	0.6666666865348816	944	1019	1019	1044	1533
4.733296096221749	4.733295701482049	1	1	1	30	0.0075	0.05341971813706878	943.7537457712966	1018.7537457712966	1018.7537457712966	1043.7537457712967	0.1607142835855484	0.04597701132297516	0.1304347813129425	0.0535714291036129	0.6666666865348816	963	1038	1038	1063	1533
4.7473077765694365	4.747306987090038	1	1	1	30	0.0075	0.05341971813706878	943.7537457712966	1018.7537457712966	1018.7537457712966	1043.7537457712967	0.1607142835855484	0.04597701132297516	0.1304347813129425	0.0535714291036129	0.6666666865348816	944	1019	1019	1044	1533
4.76447934820581	4.764479348205809	1	1	1	30	0.0075	0.05341971813706878	943.7537457712966	1018.7537457712966	1018.7537457712966	1043.7537457712967	0.1607142835855484	0.04597701132297516	0.1304347813129425	0.0535714291036129	0.6666666865348816	942	1017	1017	1042	1533
4.781838421199102	4.781838026459402	1	1	1	30	0.0075	0.05341971813706878	943.7537457712966	1018.7537457712966	1018.7537457712966	1043.7537457712967	0.1607142835855484	0.04597701132297516	0.1304347813129425	0.0535714291036129	0.6666666865348816	944	1019	1019	1044	1533
4.799804603849107	4.799804209109407	1	1	1	30	0.0075	0.05341971813706878	943.7537457712966	1018.7537457712966	1018.7537457712966	1043.7537457712967	0.1607142835855484	0.04597701132297516	0.1304347813129425	0.0535714291036129	0.6666666865348816	942	1017	1017	1042	1533
4.814394183115799	4.814393393636401	1	1	1	30	0.0075	0.05341971813706878	943.7537457712966	1018.7537457712966	1018.7537457712966	1043.7537457712967	0.1607142835855484	0.04597701132297516	0.1304347813129425	0.0535714291036129	0.6666666865348816	942	1017	1017	1042	1533
4.831426806378205	4.83150535957826	1	1	1	30	0.0075	0.05341971813706878	943.7537457712966	1018.7537457712966	1018.7537457712966	1043.7537457712967	0.1607142835855484	0.04597701132297516	0.1304347813129425	0.0535714291036129	0.6666666865348816	944	1019	1019	1044	1533
4.847534554526381	4.847534554526382	1	1	1	30	0.0075	0.05054615492938283	931.9865044358227	1006.9865044358227	1006.9865044358227	1031.9865044358228	0.1607142835855484	0.03448275849223137	0.1304347813129425	0.0535714291036129	0.6666666865348816	942	1017	1017	1042	1533
4.86450480891638	4.864504414176681	1	1	1	30	0.0075	0.05341971813706878	943.7537457712966	1018.7537457712966	1018.7537457712966	1043.7537457712967	0.1607142835855484	0.04597701132297516	0.1304347813129425	0.0535714291036129	0.6666666865348816	944	1019	1019	1044	1533
4.881504668783788	4.881504274044088	1	1	1	30	0.0075	0.05341971813706878	943.7537457712966	1018.7537457712966	1018.7537457712966	1043.7537457712967	0.1607142835855484	0.04597701132297516	0.1304347813129425	0.0535714291036129	0.6666666865348816	942	1017	1017	1042	1533
4.8973601782644485	4.897359783524749	1	1	1	30	0.0075	0.05341971813706878	943.7537457712966	1018.7537457712966	1018.7537457712966	1043.7537457712967	0.1607142835855484	0.04597701132297516	0.1304347813129425	0.0535714291036129	0.6666666865348816	944	1019	1019	1044	1533
4.914559776419435	4.9145593816797355	1	1	1	30	0.0075	0.05341971813706878	943.7537457712966	1018.7537457712966	1018.7537457712966	1043.7537457712967	0.1607142835855484	0.04597701132297516	0.1304347813129425	0.0535714291036129	0.6666666865348816	944	1019	1019	1044	1533
4.933088068400495	4.933087673660795	1	1	1	30	0.0075	0.05341971813706878	943.7537457712966	1018.7537457712966	1018.7537457712966	1043.7537457712967	0.1607142835855484	0.04597701132297516	0.1304347813129425	0.0535714291036129	0.6666666865348816	942	1017	1017	1042	1533
4.947312908185521	4.947312118706122	1	1	1	30	0.0075	0.0528374200409151	941.3692350675474	1016.3692350675474	1016.3692350675474	1041.3692350675474	0.1607142835855484	0.04597701132297516	0.1304347813129425	0.0357142873108387	0.6666666865348816	944	1019	1019	1044	1533
4.964441058455029	4.9644406637153295	1	1	1	30	0.0075	0.05341971813706878	943.7537457712966	1018.7537457712966	1018.7537457712966	1043.7537457712967	0.1607142835855484	0.04597701132297516	0.1304347813129425	0.0535714291036129	0.6666666865348816	944	1019	1019	1044	1533
4.981371049395752	4.981371049395753	1	1	1	30	0.0075	0.05341971813706878	943.7537457712966	1018.7537457712966	1018.7537457712966	1043.7537457712967	0.1607142835855484	0.04597701132297516	0.1304347813129425	0.0535714291036129	0.6666666865348816	944	1019	1019	1044	1533
4.999668023913331	4.999667629173631	1	1	1	30	0.0075	0.05341971813706878	943.7537457712966	1018.7537457712966	1018.7537457712966	1043.7537457712967	0.1607142835855484	0.04597701132297516	0.1304347813129425	0.0535714291036129	0.6666666865348816	944	1019	1019	1044	1533
5.014345235393152	5.014344840653452	1	1	1	30	0.0075	0.05341971813706878	943.7537457712966	1018.7537457712966	1018.7537457712966	1043.7537457712967	0.1607142835855484	0.04597701132297516	0.1304347813129425	0.0535714291036129	0.6666666865348816	944	1019	1019	1044	1533
5.03139956933899	5.03139917459929	1	1	1	30	0.0075	0.05341971813706878	943.7537457712966	1018.7537457712966	1018.7537457712966	1043.7537457712967	0.1607142835855484	0.04597701132297516	0.1304347813129425	0.0535714291036129	0.6666666865348816	944	1019	1019	1044	1533
5.047558238908308	5.047557844168608	1	1	1	30	0.0075	0.05341971813706878	943.7537457712966	1018.7537457712966	1018.7537457712966	1043.7537457712967	0.1607142835855484	0.04597701132297516	0.1304347813129425	0.0535714291036129	0.6666666865348816	942	1017	1017	1042	1533
5.064329939229824	5.064329544490125	1	1	1	30	0.0075	0.05341971813706878	943.7537457712966	1018.7537457712966	1018.7537457712966	1043.7537457712967	0.1607142835855484	0.04597701132297516	0.1304347813129425	0.0535714291036129	0.6666666865348816	944	1019	1019	1044	1533
5.081428484021925	5.081427694542526	1	1	1	30	0.0075	0.05341971813706878	943.7537457712966	1018.7537457712966	1018.7537457712966	1043.7537457712967	0.1607142835855484	0.04597701132297516	0.1304347813129425	0.0535714291036129	0.6666666865348816	944	1019	1019	1044	1533
5.097440705162998	5.097440705162997	1	1	1	30	0.0075	0.05341971813706878	943.7537457712966	1018.7537457712966	1018.7537457712966	1043.7537457712967	0.1607142835855484	0.04597701132297516	0.1304347813129425	0.0535714291036129	0.6666666865348816	943	1018	1018	1043	1533
5.114435828154019	5.1144358281540185	1	1	1	30	0.0075	0.05341971813706878	943.7537457712966	1018.7537457712966	1018.7537457712966	1043.7537457712967	0.1607142835855484	0.04597701132297516	0.1304347813129425	0.0535714291036129	0.6666666865348816	944	1019	1019	1044	1533
5.133117673877904	5.133116884398506	1	1	1	30	0.0075	0.05341971813706878	943.7537457712966	1018.7537457712966	1018.7537457712966	1043.7537457712967	0.1607142835855484	0.04597701132297516	0.1304347813129425	0.0535714291036129	0.6666666865348816	943	1018	1018	1043	1533
5.147322776677989	5.147321987198591	1	1	1	30	0.0075	0.05341971813706878	943.7537457712966	1018.7537457712966	1018.7537457712966	1043.7537457712967	0.1607142835855484	0.04597701132297516	0.1304347813129425	0.0535714291036129	0.6666666865348816	944	1019	1019	1044	1533
5.164311189094131	5.164310399614733	1	1	1	30	0.0075	0.05341971813706878	943.7537457712966	1018.7537457712966	1018.7537457712966	1043.7537457712967	0.1607142835855484	0.04597701132297516	0.1304347813129425	0.0535714291036129	0.6666666865348816	944	1019	1019	1044	1533
5.181569603464236	5.181568813984837	1	1	1	30	0.0075	0.05341971813706878	943.7537457712966	1018.7537457712966	1018.7537457712966	1043.7537457712967	0.1607142835855484	0.04597701132297516	0.1304347813129425	0.0535714291036129	0.6666666865348816	944	1019	1019	1044	1533
5.199722497991762	5.199722103252062	1	1	1	30	0.0075	0.05341971813706878	943.7537457712966	1018.7537457712966	1018.7537457712966	1043.7537457712967	0.1607142835855484	0.04597701132297516	0.1304347813129425	0.0535714291036129	0.6666666865348816	943	1018	1018	1043	1533
5.214347603831343	5.214347209091644	1	1	1	30	0.0075	0.05341971813706878	943.7537457712966	1018.7537457712966	1018.7537457712966	1043.7537457712967	0.1607142835855484	0.04597701132297516	0.1304347813129425	0.0535714291036129	0.6666666865348816	943	1018	1018	1043	1533
5.2318290461312555	5.231829046131255	1	1	1	30	0.0075	0.05054615492938283	931.9865044358227	1006.9865044358227	1006.9865044358227	1031.9865044358228	0.1607142835855484	0.03448275849223137	0.1304347813129425	0.0535714291036129	0.6666666865348816	943	1018	1018	1043	1533
5.2473920534951235	5.247391658755424	1	1	1	30	0.0075	0.05054615492938283	931.9865044358227	1006.9865044358227	1006.9865044358227	1031.9865044358228	0.1607142835855484	0.03448275849223137	0.1304347813129425	0.0535714291036129	0.6666666865348816	943	1018	1018	1043	1533
5.266471402095672	5.266471007355975	1	1	1	30	0.0075	0.05054615492938283	931.9865044358227	1006.9865044358227	1006.9865044358227	1031.9865044358228	0.1607142835855484	0.03448275849223137	0.1304347813129425	0.0535714291036129	0.6666666865348816	943	1018	1018	1043	1533
5.281340851808797	5.281340457069097	1	1	1	30	0.0075	0.05025500582779833	930.7942488648341	1005.7942488648341	1005.7942488648341	1030.7942488648341	0.1607142835855484	0.03448275849223137	0.10869564861059189	0.0535714291036129	0.6666666865348816	943	1018	1018	1043	1533
5.297343204457401	5.297342809717701	1	1	1	30	0.0075	0.05025500582779833	930.7942488648341	1005.7942488648341	1005.7942488648341	1030.7942488648341	0.1607142835855484	0.03448275849223137	0.10869564861059189	0.0535714291036129	0.6666666865348816	943	1018	1018	1043	1533
5.314410959552997	5.314410170073598	1	1	1	30	0.0075	0.050740254331403264	932.7813414870964	1007.7813414870964	1007.7813414870964	1032.7813414870964	0.1607142835855484	0.03448275849223137	0.10869564861059189	0.0714285746216774	0.6666666865348816	943	1018	1018	1043	1533
5.333178463791515	5.333177674312116	1	1	1	30	0.0075	0.050740254331403264	932.7813414870964	1007.7813414870964	1007.7813414870964	1032.7813414870964	0.1607142835855484	0.03448275849223137	0.10869564861059189	0.0714285746216774	0.6666666865348816	943	1018	1018	1043	1533
5.347372119140336	5.347371724400636	1	1	1	30	0.0075	0.050740254331403264	932.7813414870964	1007.7813414870964	1007.7813414870964	1032.7813414870964	0.1607142835855484	0.03448275849223137	0.10869564861059189	0.0714285746216774	0.6666666865348816	931	1006	1006	1031	1533
5.364472637630931	5.36447263763093	1	1	1	30	0.0075	0.050740254331403264	932.7813414870964	1007.7813414870964	1007.7813414870964	1032.7813414870964	0.1607142835855484	0.03448275849223137	0.10869564861059189	0.0714285746216774	0.6666666865348816	943	1018	1018	1043	1533
5.38194184300018	5.3820523701158365	1	1	1	30	0.0075	0.05035205564883925	931.1916678819968	1006.1916678819968	1006.1916678819968	1031.1916678819966	0.1607142835855484	0.03448275849223137	0.08695652335882187	0.0714285746216774	0.6666666865348816	943	1018	1018	1043	1533
5.399871709597899	5.399871314858199	1	1	1	30	0.0075	0.05035205564883925	931.1916678819968	1006.1916678819968	1006.1916678819968	1031.1916678819966	0.1607142835855484	0.03448275849223137	0.08695652335882187	0.0714285746216774	0.6666666865348816	943	1018	1018	1043	1533
5.41441628853893	5.41441589379923	1	1	1	30	0.0075	0.05035205564883925	931.1916678819968	1006.1916678819968	1006.1916678819968	1031.1916678819966	0.1607142835855484	0.03448275849223137	0.08695652335882187	0.0714285746216774	0.6666666865348816	943	1018	1018	1043	1533
5.431364437505798	5.4313640427660985	1	1	1	30	0.0075	0.05035205564883925	931.1916678819968	1006.1916678819968	1006.1916678819968	1031.1916678819966	0.1607142835855484	0.03448275849223137	0.08695652335882187	0.0714285746216774	0.6666666865348816	943	1018	1018	1043	1533
5.447370342811692	5.447369948071993	1	1	1	30	0.0075	0.05035205564883925	931.1916678819968	1006.1916678819968	1006.1916678819968	1031.1916678819966	0.1607142835855484	0.03448275849223137	0.08695652335882187	0.0714285746216774	0.6666666865348816	941	1016	1016	1041	1533
5.464329939229823	5.464329149750425	1	1	1	30	0.0075	0.05035205564883925	931.1916678819968	1006.1916678819968	1006.1916678819968	1031.1916678819966	0.1607142835855484	0.03448275849223137	0.08695652335882187	0.0714285746216774	0.6666666865348816	943	1018	1018	1043	1533
5.481414273392768	5.48141348391337	1	1	1	30	0.0075	0.05035205564883925	931.1916678819968	1006.1916678819968	1006.1916678819968	1031.1916678819966	0.1607142835855484	0.03448275849223137	0.08695652335882187	0.0714285746216774	0.6666666865348816	943	1018	1018	1043	1533
5.497400441713723	5.497400046974024	1	1	1	30	0.0075	0.05035205564883925	931.1916678819968	1006.1916678819968	1006.1916678819968	1031.1916678819966	0.1607142835855484	0.03448275849223137	0.08695652335882187	0.0714285746216774	0.6666666865348816	943	1018	1018	1043	1533
5.514386880431371	5.514386485691672	1	0	1	30	0.0075	0.05035205564883925	931.1916678819968	1006.1916678819968	1006.1916678819968	1031.1916678819966	0.1607142835855484	0.03448275849223137	0.08695652335882187	0.0714285746216774	0.6666666865348816	943	1018	1018	1043	1533
5.533239648444824	5.5332392537051245	1	0	1	30	0.0075	0.046275970745854864	914.5001002042757	989.5001002042757	989.5001002042757	1014.5001002042757	0.1428571492433548	0.03448275849223137	0.10869564861059189	0.0714285746216774	0.6666666865348816	943	1018	1018	1043	1533
5.547477514639909	5.5474771199002095	1	0	1	30	0.0075	0.04588777206329085	912.910426599176	987.910426599176	987.910426599176	1012.910426599176	0.1428571492433548	0.03448275849223137	0.08695652335882187	0.0714285746216774	0.6666666865348816	943	1018	1018	1043	1533
5.564420137250994	5.564419742511294	1	0	1	30	0.0075	0.04588777206329085	912.910426599176	987.910426599176	987.910426599176	1012.910426599176	0.1428571492433548	0.03448275849223137	0.08695652335882187	0.0714285746216774	0.6666666865348816	943	1018	1018	1043	1533
5.58138170736762	5.58138131262792	1	0	1	30	0.0075	0.04588777206329085	912.910426599176	987.910426599176	987.910426599176	1012.910426599176	0.1428571492433548	0.03448275849223137	0.08695652335882187	0.0714285746216774	0.6666666865348816	943	1018	1018	1043	1533
5.599709076842005	5.599708682102305	1	0	1	30	0.0075	0.050740254331403264	932.7813414870964	1007.7813414870964	1007.7813414870964	1032.7813414870964	0.1607142835855484	0.03448275849223137	0.10869564861059189	0.0714285746216774	0.6666666865348816	943	1018	1018	1043	1533
5.614414314840437	5.614414314840436	1	0	1	30	0.0075	0.050740254331403264	932.7813414870964	1007.7813414870964	1007.7813414870964	1032.7813414870964	0.1428571492433548	0.03448275849223137	0.10869564861059189	0.0714285746216774	0.6666666865348816	943	1018	1018	1043	1533
5.631366805943991	5.631366411204292	1	0	1	30	0.0075	0.046275970745854864	914.5001002042757	989.5001002042757	989.5001002042757	1014.5001002042757	0.1428571492433548	0.03448275849223137	0.10869564861059189	0.0714285746216774	0.6666666865348816	943	1018	1018	1043	1533
5.6474706066951805	5.64747060669518	1	0	1	30	0.0075	0.050740254331403264	932.7813414870964	1007.7813414870964	1007.7813414870964	1032.7813414870964	0.1607142835855484	0.03448275849223137	0.10869564861059189	0.0714285746216774	0.6666666865348816	943	1018	1018	1043	1533
5.664427045195722	5.664427045195721	1	0	1	30	0.0075	0.050740254331403264	932.7813414870964	1007.7813414870964	1007.7813414870964	1032.7813414870964	0.1607142835855484	0.03448275849223137	0.10869564861059189	0.0714285746216774	0.6666666865348816	943	1018	1018	1043	1533
5.681735591507571	5.6817359862472685	1	0	1	30	0.0075	0.05035205564883925	931.1916678819968	1006.1916678819968	1006.1916678819968	1031.1916678819966	0.1607142835855484	0.03448275849223137	0.08695652335882187	0.0714285746216774	0.6666666865348816	943	1018	1018	1043	1533
5.697515310966067	5.697514916226368	1	0	1	30	0.0075	0.050740254331403264	932.7813414870964	1007.7813414870964	1007.7813414870964	1032.7813414870964	0.1607142835855484	0.03448275849223137	0.10869564861059189	0.0714285746216774	0.6666666865348816	943	1018	1018	1043	1533
5.714449249303779	5.714448854564079	1	0	1	30	0.0075	0.046275970745854864	914.5001002042757	989.5001002042757	989.5001002042757	1014.5001002042757	0.1428571492433548	0.03448275849223137	0.10869564861059189	0.0714285746216774	0.6666666865348816	943	1018	1018	1043	1533
5.731691084606534	5.731690689866834	1	0	1	30	0.0075	0.050740254331403264	932.7813414870964	1007.7813414870964	1007.7813414870964	1032.7813414870964	0.1607142835855484	0.03448275849223137	0.10869564861059189	0.0714285746216774	0.6666666865348816	931	1006	1006	1031	1533
5.747402119357443	5.747401329878045	1	0	1	30	0.0075	0.05035205564883925	931.1916678819968	1006.1916678819968	1006.1916678819968	1031.1916678819966	0.1607142835855484	0.03448275849223137	0.08695652335882187	0.0714285746216774	0.6666666865348816	931	1006	1006	1031	1533
5.764473427110327	5.764473427110328	1	0	1	30	0.0075	0.05035205564883925	931.1916678819968	1006.1916678819968	1006.1916678819968	1031.1916678819966	0.1607142835855484	0.03448275849223137	0.08695652335882187	0.0714285746216774	0.6666666865348816	931	1006	1006	1031	1533
5.78136868095756	5.781368286217861	1	0	1	30	0.0075	0.04588777206329085	912.910426599176	987.910426599176	987.910426599176	1012.910426599176	0.1428571492433548	0.03448275849223137	0.08695652335882187	0.0714285746216774	0.6666666865348816	930	1005	1005	1030	1533
5.799741445497303	5.799741445497302	1	0	1	30	0.0075	0.04588777206329085	912.910426599176	987.910426599176	987.910426599176	1012.910426599176	0.1428571492433548	0.03448275849223137	0.08695652335882187	0.0714285746216774	0.6666666865348816	930	1005	1005	1030	1533
5.81437444613086	5.814374051391161	1	0	1	30	0.0075	0.04588777206329085	912.910426599176	987.910426599176	987.910426599176	1012.910426599176	0.1428571492433548	0.03448275849223137	0.08695652335882187	0.0714285746216774	0.6666666865348816	932	1007	1007	1032	1533
5.832210364680271	5.832209969940571	1	0	1	30	0.0075	0.04588777206329085	912.910426599176	987.910426599176	987.910426599176	1012.910426599176	0.1428571492433548	0.03448275849223137	0.08695652335882187	0.0714285746216774	0.6666666865348816	932	1007	1007	1032	1533
5.847470211955481	5.8474698172157815	1	0	1	30	0.0075	0.04588777206329085	912.910426599176	987.910426599176	987.910426599176	1012.910426599176	0.1428571492433548	0.03448275849223137	0.08695652335882187	0.0714285746216774	0.6666666865348816	932	1007	1007	1032	1533
5.865400473292898	5.865400473292899	1	0	1	30	0.0075	0.04588777206329085	912.910426599176	987.910426599176	987.910426599176	1012.910426599176	0.1428571492433548	0.03448275849223137	0.08695652335882187	0.0714285746216774	0.6666666865348816	932	1007	1007	1032	1533
5.881541774315472	5.881541379575772	1	0	1	30	0.0075	0.04588777206329085	912.910426599176	987.910426599176	987.910426599176	1012.910426599176	0.1428571492433548	0.03448275849223137	0.08695652335882187	0.0714285746216774	0.6666666865348816	931	1006	1006	1031	1533
5.897499126638416	5.897498731898716	1	0	1	30	0.0075	0.04588777206329085	912.910426599176	987.910426599176	987.910426599176	1012.910426599176	0.1428571492433548	0.03448275849223137	0.08695652335882187	0.0714285746216774	0.6666666865348816	931	1006	1006	1031	1533
5.914523855106846	5.914523855106845	1	0	1	30	0.0075	0.04588777206329085	912.910426599176	987.910426599176	987.910426599176	1012.910426599176	0.1428571492433548	0.03448275849223137	0.08695652335882187	0.0714285746216774	0.6666666865348816	931	1006	1006	1031	1533
5.933240043184523	5.9332396484448235	1	0	1	30	0.0075	0.04588777206329085	912.910426599176	987.910426599176	987.910426599176	1012.910426599176	0.1428571492433548	0.03448275849223137	0.08695652335882187	0.0714285746216774	0.6666666865348816	931	1006	1006	1031	1533
5.947328303033772	5.947327908294072	1	0	1	30	0.0075	0.04588777206329085	912.910426599176	987.910426599176	987.910426599176	1012.910426599176	0.1428571492433548	0.03448275849223137	0.08695652335882187	0.0714285746216774	0.6666666865348816	931	1006	1006	1031	1533
5.964551190830986	5.964550796091286	1	0	1	30	0.0075	0.04588777206329085	912.910426599176	987.910426599176	987.910426599176	1012.910426599176	0.1428571492433548	0.03448275849223137	0.08695652335882187	0.0714285746216774	0.6666666865348816	931	1006	1006	1031	1533
5.981486313387795	5.981486313387794	1	0	1	30	0.0075	0.04588777206329085	912.910426599176	987.910426599176	987.910426599176	1012.910426599176	0.1428571492433548	0.03448275849223137	0.08695652335882187	0.0714285746216774	0.6666666865348816	931	1006	1006	1031	1533
5.999750919250073	5.9997505245103735	1	0	1	30	0.0075	0.04588777206329085	912.910426599176	987.910426599176	987.910426599176	1012.910426599176	0.1428571492433548	0.03448275849223137	0.08695652335882187	0.0714285746216774	0.6666666865348816	931	1006	1006	1031	1533
6.014346419612248	6.014346024872548	0	0	1	30	0.0075	0.04588777206329085	912.910426599176	987.910426599176	987.910426599176	1012.910426599176	0.1428571492433548	0.03448275849223137	0.08695652335882187	0.0714285746216774	0.6666666865348816	931	1006	1006	1031	1533
6.031364437505798	6.031364437505797	0	0	1	30	0.0074897215106593034	0.04588777206329085	912.910426599176	987.910426599176	987.910426599176	1012.910426599176	0.1428571492433548	0.03448275849223137	0.08695652335882187	0.0714285746216774	0.6666666865348816	914	989	989	1014	1533
6.053094068443916	6.0530936737042165	0	0	1	30	0.007458914215262049	0.04588777206329085	912.910426599176	987.910426599176	987.910426599176	1012.910426599176	0.1428571492433548	0.03448275849223137	0.08695652335882187	0.0714285746216774	0.6666666865348816	912	987	987	1012	1533
6.066315874654356	6.066315479914657	0	0	1	30	0.007407662554463533	0.04588777206329085	912.910426599176	987.910426599176	987.910426599176	1012.910426599176	0.1428571492433548	0.03448275849223137	0.08695652335882187	0.0714285746216774	0.6666666865348816	912	987	987	1012	1533
6.081480589662163	6.081480194922463	0	0	1	30	0.007336107005503543	0.04588777206329085	912.910426599176	987.910426599176	987.910426599176	1012.910426599176	0.1428571492433548	0.03448275849223137	0.08695652335882187	0.0714285746216774	0.6666666865348816	912	987	987	1012	1533
6.098427554409933	6.098427554409932	0	0	1	30	0.007244443697168012	0.04588777206329085	912.910426599176	987.910426599176	987.910426599176	1012.910426599176	0.1428571492433548	0.03448275849223137	0.08695652335882187	0.0714285746216774	0.6666666865348816	932	1007	1007	1032	1533
6.119766393046265	6.1197659983065655	0	0	1	30	0.007132923872213651	0.046275970745854864	914.5001002042757	989.5001002042757	989.5001002042757	1014.5001002042757	0.1428571492433548	0.03448275849223137	0.10869564861059189	0.0714285746216774	0.6666666865348816	932	1007	1007	1032	1533
6.133022541610498	6.1330217521311	0	0	1	30	0.007001853198729013	0.046275970745854864	914.5001002042757	989.5001002042757	989.5001002042757	1014.5001002042757	0.1428571492433548	0.03448275849223137	0.10869564861059189	0.0714285746216774	0.6666666865348816	914	989	989	1014	1533
6.14738988242678	6.147389882426781	0	0	1	30	0.006851590932319507	0.04588777206329085	912.910426599176	987.910426599176	987.910426599176	1012.910426599176	0.1428571492433548	0.03448275849223137	0.08695652335882187	0.0714285746216774	0.6666666865348816	932	1007	1007	1032	1533
6.164428426784668	6.1644280320449685	0	0	1	30	0.006682548931412759	0.04588777206329085	912.910426599176	987.910426599176	987.910426599176	1012.910426599176	0.1428571492433548	0.03448275849223137	0.08695652335882187	0.0714285746216774	0.6666666865348816	932	1007	1007	1032	1533
6.186632929580411	6.18663292958041	0	0	1	30	0.006495190528383289	0.04588777206329085	912.910426599176	987.910426599176	987.910426599176	1012.910426599176	0.1428571492433548	0.03448275849223137	0.08695652335882187	0.0714285746216774	0.6666666865348816	931	1006	1006	1031	1533
6.1998756569948865	6.199876051734584	0	0	1	30	0.0062900292595906805	0.043014208855604905	901.1431852637021	976.1431852637021	976.1431852637021	1001.1431852637021	0.1428571492433548	0.02298850566148758	0.08695652335882187	0.0714285746216774	0.6666666865348816	932	1007	1007	1032	1533
6.214392604157005	6.214392209417305	0	0	1	30	0.006067627457812106	0.04588777206329085	912.910426599176	987.910426599176	987.910426599176	1012.910426599176	0.1428571492433548	0.03448275849223137	0.08695652335882187	0.0714285746216774	0.6666666865348816	914	989	989	1014	1533
6.231409832571157	6.2314094378314575	0	0	1	30	0.005828594710927282	0.04262601003276404	899.5535110841688	974.5535110841688	974.5535110841688	999.5535110841688	0.1428571492433548	0.02298850566148758	0.08695652335882187	0.0535714291036129	0.6666666865348816	932	1007	1007	1032	1533
6.253063278747413	6.253063278747412	0	0	1	30	0.005573586191080457	0.04549957324044999	911.3207524196428	986.3207524196428	986.3207524196428	1011.3207524196428	0.1428571492433548	0.03448275849223137	0.08695652335882187	0.0535714291036129	0.6666666865348816	931	1006	1006	1031	1533
6.266371532951884	6.266371138212184	0	0	1	30	0.005303300858899107	0.04549957324044999	911.3207524196428	986.3207524196428	986.3207524196428	1011.3207524196428	0.1428571492433548	0.03448275849223137	0.08695652335882187	0.0535714291036129	0.6666666865348816	931	1006	1006	1031	1533
6.2815279584260155	6.281527563686316	0	0	1	30	0.0050184795476914375	0.04549957324044999	911.3207524196428	986.3207524196428	986.3207524196428	1011.3207524196428	0.1428571492433548	0.03448275849223137	0.08695652335882187	0.0535714291036129	0.6666666865348816	912	987	987	1012	1533
6.297394520618242	6.297393731138843	0	0	1	30	0.004719902932873782	0.04549957324044999	911.3207524196428	986.3207524196428	986.3207524196428	1011.3207524196428	0.1428571492433548	0.03448275849223137	0.08695652335882187	0.0535714291036129	0.6666666865348816	912	987	987	1012	1533
6.319790472167891	6.31979047216789	0	0	1	30	0.00440838939219355	0.04588777206329085	912.910426599176	987.910426599176	987.910426599176	1012.910426599176	0.1428571492433548	0.03448275849223137	0.08695652335882187	0.0714285746216774	0.6666666865348816	912	987	987	1012	1533
6.333071884072846	6.333071489333147	0	0	1	30	0.004084792762612705	0.04262601003276404	899.5535110841688	974.5535110841688	974.5535110841688	999.5535110841688	0.1428571492433548	0.02298850566148758	0.08695652335882187	0.0535714291036129	0.625	912	987	987	1012	1533
6.347410408891117	6.347410014151418	0	0	1	30	0.0037500000000000025	0.04549957324044999	911.3207524196428	986.3207524196428	986.3207524196428	1011.3207524196428	0.1428571492433548	0.03448275849223137	0.08695652335882187	0.0535714291036129	0.6666666865348816	912	987	987	1012	1533
6.364372768487141	6.364372373747441	0	0	1	30	0.0034049287480466027	0.04262601003276404	899.5535110841688	974.5535110841688	974.5535110841688	999.5535110841688	0.1428571492433548	0.02298850566148758	0.08695652335882187	0.0535714291036129	0.6666666865348816	912	987	987	1012	1533
6.386417401704882	6.386417401704881	0	0	1	30	0.003050524823068503	0.043014208855604905	901.1431852637021	976.1431852637021	976.1431852637021	1001.1431852637021	0.1428571492433548	0.02298850566148758	0.08695652335882187	0.0714285746216774	0.6666666865348816	912	987	987	1012	1533
6.399763156180735	6.3997627614410355	0	0	1	30	0.002687759621589753	0.043014208855604905	901.1431852637021	976.1431852637021	976.1431852637021	1001.1431852637021	0.1428571492433548	0.02298850566148758	0.08695652335882187	0.0714285746216774	0.6666666865348816	912	987	987	1012	1533
6.41436457763839	6.414364182898691	0	0	1	30	0.002317627457812106	0.04262601003276404	899.5535110841688	974.5535110841688	974.5535110841688	999.5535110841688	0.1428571492433548	0.02298850566148758	0.08695652335882187	0.0535714291036129	0.6666666865348816	912	987	987	1012	1533
6.431402332516881	6.43140233251688	0	0	1	30	0.0019411428382689055	0.04262601003276404	899.5535110841688	974.5535110841688	974.5535110841688	999.5535110841688	0.1428571492433548	0.02298850566148758	0.08695652335882187	0.0535714291036129	0.6666666865348816	912	987	987	1012	1533
6.452988672944344	6.452988278204645	0	0	1	30	0.0015593376811331942	0.04262601003276404	899.5535110841688	974.5535110841688	974.5535110841688	999.5535110841688	0.1428571492433548	0.02298850566148758	0.08695652335882187	0.0535714291036129	0.6666666865348816	912	987	987	1012	1533
6.4662262687427345	6.466225874003035	0	0	1	30	0.0011732584878017302	0.04262601003276404	899.5535110841688	974.5535110841688	974.5535110841688	999.5535110841688	0.1428571492433548	0.02298850566148758	0.08695652335882187	0.0535714291036129	0.6666666865348816	912	987	987	1012	1533
6.481402036462106	6.481401641722407	0	0	1	30	0.0007839634745073992	0.04549957324044999	911.3207524196428	986.3207524196428	986.3207524196428	1011.3207524196428	0.1428571492433548	0.03448275849223137	0.08695652335882187	0.0535714291036129	0.6666666865348816	912	987	987	1012	1533
6.497480968612273	6.497480573872574	0	0	1	30	0.0003925196718220764	0.04262601003276404	899.5535110841688	974.5535110841688	974.5535110841688	999.5535110841688	0.1428571492433548	0.02298850566148758	0.08695652335882187	0.0535714291036129	0.6666666865348816	912	987	987	1012	1533
6.5196724449979575	6.519672050258258	0	0	1	30	-2.871426524195212e-18	0.04262601003276404	899.5535110841688	974.5535110841688	974.5535110841688	999.5535110841688	0.1428571492433548	0.02298850566148758	0.08695652335882187	0.0535714291036129	0.6666666865348816	912	987	987	1012	1533
6.5331034632487475	6.533103068509048	0	0	1	30	-0.00039251967182208215	0.04262601003276404	899.5535110841688	974.5535110841688	974.5535110841688	999.5535110841688	0.1428571492433548	0.02298850566148758	0.08695652335882187	0.0535714291036129	0.6666666865348816	912	987	987	1012	1533
6.547348434758409	6.54734804001871	0	0	1	30	-0.000783963474507405	0.043014208855604905	901.1431852637021	976.1431852637021	976.1431852637021	1001.1431852637021	0.1428571492433548	0.02298850566148758	0.08695652335882187	0.0714285746216774	0.6666666865348816	912	987	987	1012	1533
6.564336057695155	6.564335662955456	0	0	1	30	-0.0011732584878017358	0.04262601003276404	899.5535110841688	974.5535110841688	974.5535110841688	999.5535110841688	0.1428571492433548	0.02298850566148758	0.08695652335882187	0.0535714291036129	0.6666666865348816	912	987	987	1012	1533
6.586378717214401	6.586378322474701	0	0	1	30	-0.0015593376811331998	0.043014208855604905	901.1431852637021	976.1431852637021	976.1431852637021	1001.1431852637021	0.1428571492433548	0.02298850566148758	0.08695652335882187	0.0714285746216774	0.6666666865348816	912	987	987	1012	1533
6.599608418218817	6.599608023479117	0	0	1	30	-0.001941142838268911	0.04262601003276404	899.5535110841688	974.5535110841688	974.5535110841688	999.5535110841688	0.1428571492433548	0.02298850566148758	0.08695652335882187	0.0535714291036129	0.625	912	987	987	1012	1533
6.614627079538075	6.614626684798376	0	0	1	30	-0.002317627457812111	0.04262601003276404	899.5535110841688	974.5535110841688	974.5535110841688	999.5535110841688	0.1428571492433548	0.02298850566148758	0.08695652335882187	0.0535714291036129	0.6666666865348816	914	989	989	1014	1533
6.631366411204293	6.631366016464593	0	0	1	30	-0.002687759621589758	0.043014208855604905	901.1431852637021	976.1431852637021	976.1431852637021	1001.1431852637021	0.1428571492433548	0.02298850566148758	0.08695652335882187	0.0714285746216774	0.6666666865348816	914	989	989	1014	1533
6.65304117332428	6.653040778584581	0	0	1	30	-0.003050524823068508	0.04262601003276404	899.5535110841688	974.5535110841688	974.5535110841688	999.5535110841688	0.1428571492433548	0.02298850566148758	0.08695652335882187	0.0535714291036129	0.6666666865348816	912	987	987	1012	1533
6.66625350578195	6.66625311104225	0	0	1	30	-0.003404928748046606	0.04262601003276404	899.5535110841688	974.5535110841688	974.5535110841688	999.5535110841688	0.1428571492433548	0.02298850566148758	0.08695652335882187	0.0535714291036129	0.6666666865348816	912	987	987	1012	1533
6.681454536842042	6.681454142102345	0	0	1	30	-0.003750000000000004	0.04262601003276404	899.5535110841688	974.5535110841688	974.5535110841688	999.5535110841688	0.1428571492433548	0.02298850566148758	0.08695652335882187	0.0535714291036129	0.6666666865348816	912	987	987	1012	1533
6.69734044127951	6.697340046539811	0	0	1	30	-0.004084792762612706	0.043014208855604905	901.1431852637021	976.1431852637021	976.1431852637021	1001.1431852637021	0.1428571492433548	0.02298850566148758	0.08695652335882187	0.0714285746216774	0.6666666865348816	901	976	976	1001	1533
6.71964244478085	6.719642444780851	0	0	1	30	-0.004408389392193551	0.043014208855604905	901.1431852637021	976.1431852637021	976.1431852637021	1001.1431852637021	0.1428571492433548	0.02298850566148758	0.08695652335882187	0.0714285746216774	0.6666666865348816	912	987	987	1012	1533
6.732996883530078	6.732996488790379	0	0	1	30	-0.004719902932873782	0.043014208855604905	901.1431852637021	976.1431852637021	976.1431852637021	1001.1431852637021	0.1428571492433548	0.02298850566148758	0.08695652335882187	0.0714285746216774	0.6666666865348816	899	974	974	999	1533
6.747501593761535	6.747501199021835	0	0	1	30	-0.005018479547691437	0.04262601003276404	899.5535110841688	974.5535110841688	974.5535110841688	999.5535110841688	0.1428571492433548	0.02298850566148758	0.08695652335882187	0.0535714291036129	0.6666666865348816	911	986	986	1011	1533
6.76438895281479	6.76438855807509	0	0	1	30	-0.005303300858899106	0.04262601003276404	899.5535110841688	974.5535110841688	974.5535110841688	999.5535110841688	0.1428571492433548	0.02298850566148758	0.08695652335882187	0.0535714291036129	0.6666666865348816	911	986	986	1011	1533
6.781432628788761	6.781432234049062	0	0	1	30	-0.005573586191080455	0.04262601003276404	899.5535110841688	974.5535110841688	974.5535110841688	999.5535110841688	0.1428571492433548	0.02298850566148758	0.08695652335882187	0.0535714291036129	0.6666666865348816	911	986	986	1011	1533
6.799816840779768	6.79981605130037	0	0	1	30	-0.00582859471092728	0.04262601003276404	899.5535110841688	974.5535110841688	974.5535110841688	999.5535110841688	0.1428571492433548	0.02298850566148758	0.08695652335882187	0.0535714291036129	0.6666666865348816	911	986	986	1011	1533
6.814361419720801	6.814360630241403	0	0	1	30	-0.006067627457812103	0.04262601003276404	899.5535110841688	974.5535110841688	974.5535110841688	999.5535110841688	0.1428571492433548	0.02298850566148758	0.08695652335882187	0.0535714291036129	0.6666666865348816	912	987	987	1012	1533
6.8316383868567465	6.831637992117047	0	0	1	30	-0.006290029259590677	0.04262601003276404	899.5535110841688	974.5535110841688	974.5535110841688	999.5535110841688	0.1428571492433548	0.02298850566148758	0.08695652335882187	0.0535714291036129	0.6666666865348816	899	974	974	999	1525
6.853158016275118	6.853157621535418	0	0	1	30	-0.006495190528383286	0.04262601003276404	899.5535110841688	974.5535110841688	974.5535110841688	999.5535110841688	0.1428571492433548	0.02298850566148758	0.08695652335882187	0.0535714291036129	0.6666666865348816	911	986	986	1011	1533
6.866429559687604	6.866429164947904	0	0	1	30	-0.006682548931412756	0.04262601003276404	899.5535110841688	974.5535110841688	974.5535110841688	999.5535110841688	0.1428571492433548	0.02298850566148758	0.08695652335882187	0.0535714291036129	0.6666666865348816	899	974	974	999	1533
6.881389799531445	6.881389404791745	0	0	1	30	-0.006851590932319503	0.04291715903456398	900.7457662465395	975.7457662465395	975.7457662465395	1000.7457662465395	0.1428571492433548	0.02298850566148758	0.10869564861059189	0.0535714291036129	0.6666666865348816	901	976	976	1001	1533
6.897417020781071	6.897416626041371	0	0	1	30	-0.0070018531987290095	0.04262601003276404	899.5535110841688	974.5535110841688	974.5535110841688	999.5535110841688	0.1428571492433548	0.02298850566148758	0.08695652335882187	0.0535714291036129	0.6666666865348816	901	976	976	1001	1533
6.914600829348108	6.914600829348107	0	0	1	30	-0.007132923872213648	0.04262601003276404	899.5535110841688	974.5535110841688	974.5535110841688	999.5535110841688	0.1428571492433548	0.02298850566148758	0.08695652335882187	0.0535714291036129	0.6666666865348816	899	974	974	999	1533
6.933146489875914	6.933146095136214	0	0	1	30	-0.007244443697168009	0.04262601003276404	899.5535110841688	974.5535110841688	974.5535110841688	999.5535110841688	0.1428571492433548	0.02298850566148758	0.08695652335882187	0.0535714291036129	0.6666666865348816	899	974	974	999	1533
6.947417908945394	6.947417119465996	0	0	1	30	-0.007336107005503539	0.04262601003276404	899.5535110841688	974.5535110841688	974.5535110841688	999.5535110841688	0.1428571492433548	0.02298850566148758	0.08695652335882187	0.0535714291036129	0.6666666865348816	899	974	974	999	1533
6.964304873258951	6.964304478519251	0	0	1	30	-0.00740766255446353	0.04262601003276404	899.5535110841688	974.5535110841688	974.5535110841688	999.5535110841688	0.1428571492433548	0.02298850566148758	0.08695652335882187	0.0535714291036129	0.6666666865348816	899	974	974	999	1533
6.9815490769999	6.981549076999899	0	0	1	30	-0.007458914215262048	0.04262601003276404	899.5535110841688	974.5535110841688	974.5535110841688	999.5535110841688	0.1428571492433548	0.02298850566148758	0.08695652335882187	0.0535714291036129	0.6666666865348816	911	986	986	1011	1533
6.999771445714409	6.99977105097471	0	0	1	30	-0.007489721510659303	0.04291715903456398	900.7457662465395	975.7457662465395	975.7457662465395	1000.7457662465395	0.1428571492433548	0.02298850566148758	0.10869564861059189	0.0535714291036129	0.6666666865348816	899	974	974	999	1533
7.0143495775298375	7.014348788050439	0	0	1	30	-0.0075	0.04291715903456398	900.7457662465395	975.7457662465395	975.7457662465395	1000.7457662465395	0.1428571492433548	0.02298850566148758	0.10869564861059189	0.0535714291036129	0.6666666865348816	899	974	974	999	1533
7.031352200575136	7.0313518058354365	0	0	1	30	-0.007489721510659305	0.04291715903456398	900.7457662465395	975.7457662465395	975.7457662465395	1000.7457662465395	0.1428571492433548	0.02298850566148758	0.10869564861059189	0.0535714291036129	0.6666666865348816	899	974	974	999	1533
7.053145779344455	7.053144989865057	0	0	1	30	-0.007458914215262052	0.04291715903456398	900.7457662465395	975.7457662465395	975.7457662465395	1000.7457662465395	0.1428571492433548	0.02298850566148758	0.10869564861059189	0.0535714291036129	0.6666666865348816	901	976	976	1001	1533
7.066375085609173	7.066374690869473	0	0	1	30	-0.0074076625544635365	0.04262601003276404	899.5535110841688	974.5535110841688	974.5535110841688	999.5535110841688	0.1428571492433548	0.02298850566148758	0.08695652335882187	0.0535714291036129	0.6666666865348816	899	974	974	999	1533
7.081764012765881	7.081764012765882	0	0	1	30	-0.007336107005503547	0.04262601003276404	899.5535110841688	974.5535110841688	974.5535110841688	999.5535110841688	0.1428571492433548	0.02298850566148758	0.08695652335882187	0.0535714291036129	0.6666666865348816	901	976	976	1001	1533
7.097387415303664	7.097387020563964	0	0	1	30	-0.0072444436971680175	0.04291715903456398	900.7457662465395	975.7457662465395	975.7457662465395	1000.7457662465395	0.1428571492433548	0.02298850566148758	0.10869564861059189	0.0535714291036129	0.6666666865348816	899	974	974	999	1525
7.1197423139246405	7.119741919184941	0	0	1	30	-0.007132923872213658	0.04262601003276404	899.5535110841688	974.5535110841688	974.5535110841688	999.5535110841688	0.1428571492433548	0.02298850566148758	0.08695652335882187	0.0535714291036129	0.6666666865348816	899	974	974	999	1533
7.133103463248747	7.133102673769349	0	0	1	30	-0.007001853198729022	0.04262601003276404	899.5535110841688	974.5535110841688	974.5535110841688	999.5535110841688	0.1428571492433548	0.02298850566148758	0.08695652335882187	0.0535714291036129	0.6666666865348816	901	976	976	1001	1533
7.147388303467985	7.147387908728286	0	0	1	30	-0.006851590932319517	0.043014208855604905	901.1431852637021	976.1431852637021	976.1431852637021	1001.1431852637021	0.1428571492433548	0.02298850566148758	0.08695652335882187	0.0714285746216774	0.6666666865348816	899	974	974	999	1533
7.164378689582622	7.164378294842923	0	0	1	30	-0.0066825489314127715	0.04588777206329085	912.910426599176	987.910426599176	987.910426599176	1012.910426599176	0.1428571492433548	0.03448275849223137	0.08695652335882187	0.0714285746216774	0.6666666865348816	899	974	974	999	1533
7.181370654656054	7.1813702599163545	0	0	1	30	-0.006495190528383305	0.04588777206329085	912.910426599176	987.910426599176	987.910426599176	1012.910426599176	0.1428571492433548	0.03448275849223137	0.08695652335882187	0.0714285746216774	0.6666666865348816	899	974	974	999	1533
7.1997907879596506	7.199790393219951	0	0	1	30	-0.006290029259590696	0.043014208855604905	901.1431852637021	976.1431852637021	976.1431852637021	1001.1431852637021	0.1428571492433548	0.02298850566148758	0.08695652335882187	0.0714285746216774	0.6666666865348816	901	976	976	1001	1533
7.214314445696647	7.214314050956947	0	0	1	30	-0.006067627457812124	0.04588777206329085	912.910426599176	987.910426599176	987.910426599176	1012.910426599176	0.1428571492433548	0.03448275849223137	0.08695652335882187	0.0714285746216774	0.6666666865348816	901	976	976	1001	1533
7.231475359361153	7.231474964621453	0	0	1	30	-0.005828594710927302	0.04588777206329085	912.910426599176	987.910426599176	987.910426599176	1012.910426599176	0.1428571492433548	0.03448275849223137	0.08695652335882187	0.0714285746216774	0.6666666865348816	901	976	976	1001	1533
7.253113805428856	7.253113410689156	0	0	1	30	-0.005573586191080479	0.04588777206329085	912.910426599176	987.910426599176	987.910426599176	1012.910426599176	0.1428571492433548	0.03448275849223137	0.08695652335882187	0.0714285746216774	0.6666666865348816	899	974	974	999	1533
7.266405085826279	7.26640469108658	0	0	1	30	-0.005303300858899131	0.04588777206329085	912.910426599176	987.910426599176	987.910426599176	1012.910426599176	0.1428571492433548	0.03448275849223137	0.08695652335882187	0.0714285746216774	0.6666666865348816	899	974	974	999	1533
7.281584011463241	7.28158401146324	0	0	1	30	-0.0050184795476914635	0.04588777206329085	912.910426599176	987.910426599176	987.910426599176	1012.910426599176	0.1428571492433548	0.03448275849223137	0.08695652335882187	0.0714285746216774	0.6666666865348816	899	974	974	999	1533
7.2979578141683925	7.297957814168392	0	0	1	30	-0.004719902932873809	0.04588777206329085	912.910426599176	987.910426599176	987.910426599176	1012.910426599176	0.1428571492433548	0.03448275849223137	0.08695652335882187	0.0714285746216774	0.6666666865348816	899	974	974	999	1533
7.319739550746749	7.319739156007049	0	0	1	30	-0.004408389392193576	0.04588777206329085	912.910426599176	987.910426599176	987.910426599176	1012.910426599176	0.1428571492433548	0.03448275849223137	0.08695652335882187	0.0714285746216774	0.6666666865348816	899	974	974	999	1533
7.333084515743207	7.333084121003507	0	0	1	30	-0.00408479276261273	0.046275970745854864	914.5001002042757	989.5001002042757	989.5001002042757	1014.5001002042757	0.1428571492433548	0.03448275849223137	0.10869564861059189	0.0714285746216774	0.6666666865348816	899	974	974	999	1533
7.3474052772750325	7.347404487795634	0	0	1	30	-0.003750000000000026	0.05458431445085299	948.522767676243	1023.522767676243	1023.522767676243	1048.522767676243	0.1607142835855484	0.04597701132297516	0.1304347813129425	0.0892857164144516	0.6666666865348816	899	974	974	999	1533
7.364309215395639	7.364308820655939	0	0	1	30	-0.0034049287480466253	0.055069562793934934	950.5098596411635	1025.5098596411635	1025.5098596411635	1050.5098596411635	0.1607142835855484	0.04597701132297516	0.15217390656471252	0.0892857164144516	0.6666666865348816	899	974	974	999	1533
7.386477796878794	7.386477007399396	0	0	1	30	-0.0030505248230685246	0.05842837467731804	964.2641943036174	1039.2641943036174	1039.2641943036174	1064.2641943036174	0.1607142835855484	0.05747126415371895	0.17391304671764374	0.0892857164144516	0.6666666865348816	900	975	975	1000	1533
7.39970039256863	7.399699997828931	0	0	1	30	-0.002687759621589774	0.06576622519584269	994.3126921769758	1069.3126921769758	1069.3126921769758	1094.3126921769758	0.1785714328289032	0.06896551698446274	0.17391304671764374	0.0892857164144516	0.6666666865348816	899	974	974	999	1533
7.414302603505683	7.414301814026285	0	0	1	30	-0.002317627457812126	0.06576622519584269	994.3126921769758	1069.3126921769758	1069.3126921769758	1094.3126921769758	0.1785714328289032	0.06896551698446274	0.17391304671764374	0.0892857164144516	0.6666666865348816	899	974	974	999	1533
7.431485227853623	7.431484833113924	0	0	1	30	-0.0019411428382689242	0.07694813188292687	1040.1026000605855	1115.1026000605855	1115.1026000605855	1140.1026000605855	0.1964285671710968	0.09195402264595032	0.21739129722118378	0.0892857164144516	0.6666666865348816	899	974	974	999	1533
7.45312209496253	7.45312170022283	0	0	1	30	-0.0015593376811332115	0.09259432621346497	1104.173765844139	1179.173765844139	1179.173765844139	1204.173765844139	0.2321428507566452	0.1149425283074379	0.260869562625885	0.0892857164144516	0.7083333134651184	899	974	974	999	1533
7.466344295912669	7.466343901172969	0	0	1	30	-0.001173258487801746	0.10041742600639414	1136.2093594961839	1211.2093594961839	1211.2093594961839	1236.2093594961839	0.25	0.12643678486347198	0.28260868787765503	0.0892857164144516	0.7083333134651184	899	974	974	999	1533
7.481368088848012	7.481367694108313	0	0	1	30	-0.0007839634745074134	0.10513493213918268	1155.527547109953	1230.527547109953	1230.527547109953	1255.527547109953	0.25	0.13793103396892548	0.30434781312942505	0.1071428582072258	0.7083333134651184	899	974	974	999	1533
7.49729544095385	7.49729504621415	0	0	1	30	-0.00039251967182208893	0.11247277800109445	1185.5760259144818	1260.5760259144818	1260.5760259144818	1285.5760259144818	0.2678571343421936	0.14942528307437897	0.30434781312942505	0.1071428582072258	0.7083333134651184	900	975	975	1000	1533
7.519767577265362	7.519766787785963	0	0	1	30	-8.039065796791711e-18	0.1159286428046245	1199.7277922849373	1274.7277922849373	1274.7277922849373	1299.7277922849373	0.2678571343421936	0.16091954708099365	0.32608696818351746	0.1071428582072258	0.7083333134651184	900	975	975	1000	1533
7.533152410971396	7.533152410971395	0	0	1	30	0.00039251967182207294	0.1159286428046245	1199.7277922849373	1274.7277922849373	1274.7277922849373	1299.7277922849373	0.2678571343421936	0.16091954708099365	0.32608696818351746	0.1071428582072258	0.7083333134651184	900	975	975	1000	1533
7.547409619411719	7.547408829932321	0	0	1	30	0.0007839634745073974	0.1203929338407535	1218.0090640778856	1293.0090640778856	1293.0090640778856	1318.0090640778856	0.2857142984867096	0.16091954708099365	0.32608696818351746	0.1071428582072258	0.7083333134651184	900	975	975	1000	1533
7.564420137250994	7.5644193477715955	0	0	1	30	0.00117325848780173	0.12986587267369032	1256.8007485987619	1331.8007485987619	1331.8007485987619	1356.8007485987619	0.3035714328289032	0.17241379618644714	0.3478260934352875	0.125	0.7083333134651184	899	974	974	999	1533
7.581393154818884	7.581392760079185	0	0	1	30	0.0015593376811331957	0.13871858757197486	1293.052616107237	1368.052616107237	1368.052616107237	1393.052616107237	0.3035714328289032	0.19540229439735413	0.3913043439388275	0.1428571492433548	0.7083333134651184	899	974	974	999	1533
7.599791972178747	7.599791577439047	0	0	1	30	0.0019411428382689084	0.14318287115752326	1311.3338573900578	1386.3338573900578	1386.3338573900578	1411.3338573900578	0.3214285671710968	0.19540229439735413	0.3913043439388275	0.1428571492433548	0.7083333134651184	900	975	975	1000	1533
7.614424578072605	7.614424183332906	0	0	1	30	0.0023176274578121103	0.14605643715917693	1323.1011101668296	1398.1011101668296	1398.1011101668296	1423.1011101668296	0.3214285671710968	0.2068965584039688	0.3913043439388275	0.1428571492433548	0.7083333134651184	899	974	974	999	1533
7.631793519558365	7.631793124818666	0	0	1	30	0.002687759621589759	0.15129711810985336	1344.5616986598495	1419.5616986598495	1419.5616986598495	1444.5616986598495	0.3392857015132904	0.2068965584039688	0.41304346919059753	0.1428571492433548	0.7083333134651184	899	974	974	999	1533
7.653103147456988	7.653102752717288	0	0	1	30	0.0030505248230685103	0.15601462356584228	1363.8798835021241	1438.8798835021241	1438.8798835021241	1463.8798835021241	0.3392857015132904	0.2183908075094223	0.41304346919059753	0.1607142835855484	0.7083333134651184	901	976	976	1001	1533
7.666341927474476	7.666341532734776	0	0	1	30	0.0034049287480466114	0.16869020744903673	1415.7863995038056	1490.7863995038056	1490.7863995038056	1515.7863995038056	0.375	0.2298850566148758	0.43478259444236755	0.1607142835855484	0.7083333134651184	912	987	987	1012	1533
7.681462431636018	7.681462431636017	0	0	1	30	0.0037500000000000124	0.1968390829861164	1531.0560448281467	1606.0560448281467	1606.0560448281467	1631.0560448281467	0.4107142984867096	0.28735631704330444	0.5	0.1785714328289032	0.7083333134651184	912	987	987	1012	1533
7.697348730813183	7.697348336073484	0	0	1	30	0.004084792762612716	0.20705049112439156	1572.8717611543834	1647.8717611543834	1647.8717611543834	1672.8717611543834	0.4285714328289032	0.3103448152542114	0.5	0.1785714328289032	0.7083333134651184	901	976	976	1001	1533
7.714363196049445	7.714363196049444	0	0	1	30	0.004408389392193564	0.22056159481221105	1628.199730756004	1703.199730756004	1703.199730756004	1728.199730756004	0.4464285671710968	0.3333333432674408	0.52173912525177	0.1964285671710968	0.7083333134651184	912	987	987	1012	1533
7.732963330655683	7.7329629359159835	0	0	1	30	0.004719902932873797	0.22896698698031237	1662.619811684379	1737.619811684379	1737.619811684379	1762.619811684379	0.4642857015132904	0.3448275923728943	0.54347825050354	0.1964285671710968	0.7083333134651184	912	987	987	1012	1533
7.747340145224736	7.747339355745337	0	0	1	30	0.005018479547691453	0.23543138832131527	1689.091535175786	1764.091535175786	1764.091535175786	1789.091535175786	0.4642857015132904	0.3563218414783478	0.5652173757553101	0.2142857164144516	0.7083333134651184	912	987	987	1012	1533
7.764493164095266	7.7644927693555665	0	0	1	30	0.005303300858899124	0.2628205909468928	1801.250319927526	1876.250319927526	1876.250319927526	1901.250319927526	0.5357142686843872	0.37931033968925476	0.5869565010070801	0.2321428507566452	0.7083333134651184	912	987	987	1012	1533
7.786475823180299	7.7864754284406	0	0	1	30	0.0055735861910804745	0.2999571752242791	1953.324632543423	2028.324632543423	2028.324632543423	2053.324632543423	0.5714285969734192	0.4482758641242981	0.6304348111152649	0.2857142984867096	0.75	912	987	987	1012	1533
7.799718155855076	7.799717761115376	0	0	1	30	0.0058285947109273	0.3175064297682195	2025.188829900859	2100.1888299008588	2100.1888299008588	2125.1888299008588	0.5892857313156128	0.48275861144065857	0.6521739363670349	0.3035714328289032	0.75	912	987	987	1012	1533
7.814335366900681	7.814334972160982	0	0	1	30	0.006067627457812124	0.3175064297682195	2025.188829900859	2100.1888299008588	2100.1888299008588	2125.1888299008588	0.5892857313156128	0.48275861144065857	0.6521739363670349	0.3035714328289032	0.75	912	987	987	1012	1533
7.8316407552949405	7.831640360555241	0	0	1	30	0.006290029259590699	0.3486047199238902	2152.5363280883303	2227.5363280883303	2227.5363280883303	2252.5363280883303	0.625	0.5287356376647949	0.6739130616188049	0.3571428656578064	0.75	914	989	989	1014	1533
7.853131173975602	7.853131173975601	0	0	1	30	0.006495190528383307	0.3609891403466463	2203.2505297195166	2278.2505297195166	2278.2505297195166	2303.2505297195166	0.6428571343421936	0.540229856967926	0.695652186870575	0.375	0.75	948	1023	1023	1048	1533
7.866388112019233	7.866387717279533	0	0	1	30	0.006682548931412777	0.3869817266529947	2309.690170644013	2384.690170644013	2384.690170644013	2409.690170644013	0.6785714030265808	0.5747126340866089	0.717391312122345	0.4107142984867096	0.75	950	1025	1025	1050	1533
7.881333351754519	7.8813333517545185	0	0	1	30	0.006851590932319523	0.4117717923978286	2411.205489869108	2486.205489869108	2486.205489869108	2511.205489869108	0.6964285969734192	0.6206896305084229	0.739130437374115	0.4464285671710968	0.75	964	1039	1039	1064	1533
7.897324651691558	7.897324256951858	0	0	1	30	0.007001853198729028	0.4233419109853158	2458.5851254848685	2533.5851254848685	2533.5851254848685	2558.5851254848685	0.6964285969734192	0.6436781883239746	0.760869562625885	0.4642857015132904	0.75	994	1069	1069	1094	1533
7.914411749032394	7.914411354292696	0	0	1	30	0.007132923872213665	0.4430641904473305	2539.3478598818183	2614.3478598818183	2614.3478598818183	2639.3478598818183	0.7142857313156128	0.6666666865348816	0.782608687877655	0.5	0.75	994	1069	1069	1094	1533
7.933059647142184	7.933059252402485	0	0	1	30	0.0072444436971680235	0.452305102119257	2577.1893931783575	2652.1893931783575	2652.1893931783575	2677.1893931783575	0.7142857313156128	0.6896551847457886	0.782608687877655	0.5178571343421936	0.75	1040	1115	1115	1140	1533
7.9473235661573876	7.947322776677989	0	0	1	30	0.007336107005503552	0.46604821754631054	2633.4674508521416	2708.4674508521416	2708.4674508521416	2733.4674508521416	0.7321428656578064	0.7011494040489197	0.804347813129425	0.5357142686843872	0.75	1104	1179	1179	1204	1541
7.964386979116296	7.964386584376596	0	0	1	30	0.007407662554463541	0.47985046242381113	2689.9876436255063	2764.9876436255063	2764.9876436255063	2789.9876436255063	0.75	0.7241379022598267	0.804347813129425	0.5535714030265808	0.75	1136	1211	1211	1236	1541
7.981495392400867	7.9814949976611675	0	0	1	30	0.007458914215262055	0.4996318784744842	2770.992542353013	2845.992542353013	2845.992542353013	2870.992542353013	0.7678571343421936	0.7586206793785095	0.8260869383811951	0.5714285969734192	0.75	1155	1230	1230	1255	1541
7.999691708295258	7.999691313555559	0	0	1	30	0.007489721510659307	0.5305739920586348	2897.7004974801093	2972.7004974801093	2972.7004974801093	2997.7004974801093	0.7857142686843872	0.7931034564971924	0.8695651888847351	0.625	0.75	1185	1260	1260	1285	1541
8.014331419503694	8.014331024763994	0	0	1	30	0.0075	0.5363211166113615	2921.2349725235254	2996.2349725235254	2996.2349725235254	3021.2349725235254	0.7857142686843872	0.8160919547080994	0.8695651888847351	0.625	0.75	1199	1274	1274	1299	1541
8.03135101635604	8.031350226876642	0	0	1	30	0.007489721510659301	0.5407854001969099	2939.516213806346	3014.516213806346	3014.516213806346	3039.516213806346	0.8035714030265808	0.8160919547080994	0.8695651888847351	0.625	0.75	1199	1274	1274	1299	1541
8.053094463183616	8.053093673704216	0	0	1	30	0.007458914215262044	0.5407854001969099	2939.516213806346	3014.516213806346	3014.516213806346	3039.516213806346	0.8035714030265808	0.8160919547080994	0.8695651888847351	0.625	0.75	1218	1293	1293	1318	1541
8.066388112019233	8.066387717279532	0	0	1	30	0.007407662554463523	0.5436589699238539	2951.2834818381816	3026.2834818381816	3026.2834818381816	3051.2834818381816	0.8035714030265808	0.8275862336158752	0.8695651888847351	0.625	0.75	1256	1331	1331	1356	1541
8.081334141233917	8.081333746494218	0	0	1	30	0.007336107005503528	0.5515200160443783	2983.474465701729	3058.474465701729	3058.474465701729	3083.474465701729	0.8214285969734192	0.8275862336158752	0.8913043737411499	0.625	0.75	1293	1368	1368	1393	1541
8.09753346899221	8.09753307425251	0	0	1	30	0.007244443697167994	0.557267140597105	3007.008940745145	3082.008940745145	3082.008940745145	3107.008940745145	0.8214285969734192	0.8505747318267822	0.8913043737411499	0.625	0.75	1311	1386	1386	1411	1541
8.119744682362832	8.119744287623133	0	0	1	30	0.00713292387221363	0.557267140597105	3007.008940745145	3082.008940745145	3082.008940745145	3107.008940745145	0.8214285969734192	0.8505747318267822	0.8913043737411499	0.625	0.75	1323	1398	1398	1423	1541
8.13314451617742	8.13314412143772	0	0	1	30	0.007001853198728986	0.5543935708701611	2995.2416727133095	3070.2416727133095	3070.2416727133095	3095.2416727133095	0.8214285969734192	0.8390804529190063	0.8913043737411499	0.625	0.75	1344	1419	1419	1444	1541
8.147300671254857	8.147300276515159	0	0	1	30	0.006851590932319475	0.5543935708701611	2995.2416727133095	3070.2416727133095	3070.2416727133095	3095.2416727133095	0.8214285969734192	0.8390804529190063	0.8913043737411499	0.625	0.75	1363	1438	1438	1463	1541
8.164402768704246	8.164402768704246	0	0	1	30	0.006682548931412723	0.5509968232363462	2981.331991152838	3056.331991152838	3056.331991152838	3081.331991152838	0.8214285969734192	0.8390804529190063	0.8695651888847351	0.625	0.75	1415	1490	1490	1515	1541
8.181893684756929	8.18189329001723	0	0	1	30	0.006495190528383249	0.5509968232363462	2981.331991152838	3056.331991152838	3056.331991152838	3081.331991152838	0.8214285969734192	0.8390804529190063	0.8695651888847351	0.625	0.75	1531	1606	1606	1631	1541
8.199728419087243	8.199728024347545	0	0	1	30	0.006290029259590635	0.5543935708701611	2995.2416727133095	3070.2416727133095	3070.2416727133095	3095.2416727133095	0.8214285969734192	0.8390804529190063	0.8913043737411499	0.625	0.75	1572	1647	1647	1672	1541
8.21475734363867	8.21475734363867	0	0	1	30	0.0060676274578120555	0.5543935708701611	2995.2416727133095	3070.2416727133095	3070.2416727133095	3095.2416727133095	0.8214285969734192	0.8505747318267822	0.8913043737411499	0.625	0.75	1628	1703	1703	1728	1541
8.231387727148025	8.231387332408326	0	0	1	30	0.005828594710927226	0.5543935708701611	2995.2416727133095	3070.2416727133095	3070.2416727133095	3095.2416727133095	0.8214285969734192	0.8390804529190063	0.8913043737411499	0.625	0.75	1662	1737	1737	1762	1541
8.253073147239881	8.253073147239881	0	0	1	30	0.0055735861910803965	0.5601406954228878	3018.7761477567255	3093.7761477567255	3093.7761477567255	3118.7761477567255	0.8214285969734192	0.8620689511299133	0.8913043737411499	0.625	0.75	1689	1764	1764	1789	1541
8.266238505673396	8.266238110933697	0	0	1	30	0.005303300858899042	0.5714575842208003	3065.118807384177	3140.118807384177	3140.118807384177	3165.118807384177	0.8392857313156128	0.8735632300376892	0.8913043737411499	0.6428571343421936	0.75	1801	1876	1876	1901	1541
8.281314404248977	8.28131361476958	0	0	1	30	0.005018479547691366	0.5937031489906843	3156.2143951168523	3231.2143951168523	3231.2143951168523	3256.2143951168523	0.875	0.8965517282485962	0.9130434989929199	0.6607142686843872	0.75	1953	2028	2028	2053	1550
8.297522811020343	8.297522416280644	0	0	1	30	0.004719902932873706	0.5994502735434111	3179.7488701602683	3254.7488701602683	3254.7488701602683	3279.7488701602683	0.875	0.9195402264595032	0.9130434989929199	0.6607142686843872	0.75	2025	2100	2100	2125	1550
8.319658629108499	8.319657839629102	0	0	1	30	0.004408389392193469	0.621598802622616	3270.447096739613	3345.447096739613	3345.447096739613	3370.447096739613	0.8928571343421936	0.9425287246704102	0.9347826242446899	0.6964285969734192	0.75	2025	2100	2100	2125	1550
8.332984251859717	8.332983857120018	0	0	1	30	0.004084792762612619	0.621598802622616	3270.447096739613	3345.447096739613	3345.447096739613	3370.447096739613	0.8928571343421936	0.9425287246704102	0.9347826242446899	0.6964285969734192	0.75	2152	2227	2227	2252	1550
8.347408435192623	8.347408040452924	0	0	1	30	0.0037499999999999114	0.6382746183724137	3338.734562235034	3413.734562235034	3413.734562235034	3438.734562235034	0.8928571343421936	0.977011501789093	0.95652174949646	0.7142857313156128	0.75	2203	2278	2278	2303	1550
8.36445645330328	8.36445645330328	0	0	1	30	0.0034049287480465078	0.6567352472208672	3414.3308373694513	3489.3308373694513	3489.3308373694513	3514.3308373694513	0.9107142686843872	1.0	0.97826087474823	0.7321428656578064	0.75	2309	2384	2384	2409	1550
8.386506612876804	8.386506218137104	0	0	1	30	0.003050524823068404	0.6785714328289032	3503.7500174343586	3578.7500174343586	3578.7500174343586	3603.7500174343586	0.9464285969734192	1.0	1.0	0.7678571343421936	0.75	2411	2486	2486	2511	1550
8.40002289490253	8.400022894902529	0	0	1	30	0.0026877596215896505	0.678571417927742	3503.7499564141035	3578.7499564141035	3578.7499564141035	3603.7499564141035	0.9285714030265808	1.0	1.0	0.7857142686843872	0.75	2458	2533	2533	2558	1550
8.414404841087666	8.414404446347966	0	0	1	30	0.002317627457812	0.678571417927742	3503.7499564141035	3578.7499564141035	3578.7499564141035	3603.7499564141035	0.9285714030265808	1.0	1.0	0.7857142686843872	0.75	2539	2614	2614	2639	1550
8.431443385445554	8.431442990705854	0	0	1	30	0.0019411428382687965	0.6875	3540.3125	3615.3125	3615.3125	3640.3125	0.9464285969734192	1.0	1.0	0.8035714030265808	0.75	2577	2652	2652	2677	1550
8.453045120721267	8.45304433124187	0	0	1	30	0.001559337681133082	0.6919642984867096	3558.593802303076	3633.593802303076	3633.593802303076	3658.593802303076	0.9464285969734192	1.0	1.0	0.8214285969734192	0.75	2633	2708	2708	2733	1550
8.466354559144836	8.466353769665439	0	0	1	30	0.0011732584878016152	0.7008928656578064	3595.156284868717	3670.156284868717	3670.156284868717	3695.156284868717	0.9642857313156128	1.0	1.0	0.8392857313156128	0.75	2689	2764	2764	2789	1550
8.481390589010843	8.481390589010841	0	0	1	30	0.0007839634745072818	0.7008928656578064	3595.156284868717	3670.156284868717	3670.156284868717	3695.156284868717	0.9642857313156128	1.0	1.0	0.8392857313156128	0.75	2770	2845	2845	2870	1550
8.497357020346858	8.497357415086556	0	0	1	30	0.0003925196718219568	0.7008928656578064	3595.156284868717	3670.156284868717	3670.156284868717	3695.156284868717	0.9642857313156128	1.0	1.0	0.8392857313156128	0.75	2897	2972	2972	2997	1550
8.519741129705544	8.519740340226146	0	0	1	30	-1.2426921205886656e-16	0.7008928656578064	3595.156284868717	3670.156284868717	3670.156284868717	3695.156284868717	0.9642857313156128	1.0	1.0	0.8392857313156128	0.75	2921	2996	2996	3021	1550
8.532976751805442	8.532976357065742	0	0	1	30	-0.00039251967182220505	0.7053571492433548	3613.437526151538	3688.437526151538	3688.437526151538	3713.437526151538	0.9642857313156128	1.0	1.0	0.8571428656578064	0.75	2939	3014	3014	3039	1550
8.54736422434636	8.54736422434636	0	0	1	30	-0.000783963474507529	0.7098214328289032	3631.7187674343586	3706.7187674343586	3706.7187674343586	3731.7187674343586	0.9821428656578064	1.0	1.0	0.8571428656578064	0.75	2939	3014	3014	3039	1550
8.564325794462988	8.564325399723288	0	0	1	30	-0.0011732584878018542	0.71875	3668.28125	3743.28125	3743.28125	3768.28125	1.0	1.0	1.0	0.875	0.75	2951	3026	3026	3051	1550
8.586360164448557	8.586359374969161	0	0	1	30	-0.0015593376811333186	0.7232142835855484	3686.5624912828207	3761.5624912828207	3761.5624912828207	3786.5624912828207	1.0	1.0	1.0	0.8928571343421936	0.75	2983	3058	3058	3083	1550
8.599554338880083	8.599553944140386	0	0	1	30	-0.00194114283826903	0.7276785671710968	3704.8437325656414	3779.8437325656414	3779.8437325656414	3804.8437325656414	1.0	1.0	1.0	0.9107142686843872	0.75	3007	3082	3082	3107	1550
8.614415499059533	8.614415893799231	0	0	1	30	-0.00231762745781223	0.7232142835855484	3686.5624912828207	3761.5624912828207	3761.5624912828207	3786.5624912828207	1.0	1.0	1.0	0.8928571343421936	0.75	3007	3082	3082	3107	1550
8.631451674979228	8.631451280239528	0	0	1	30	-0.002687759621589876	0.7232142835855484	3686.5624912828207	3761.5624912828207	3761.5624912828207	3786.5624912828207	1.0	1.0	1.0	0.8928571343421936	0.75	2995	3070	3070	3095	1550
8.652966962260912	8.652966567521212	0	0	1	30	-0.003050524823068625	0.71875	3668.28125	3743.28125	3743.28125	3768.28125	1.0	1.0	1.0	0.875	0.75	2995	3070	3070	3095	1550
8.666235347755805	8.666234953016106	0	0	1	30	-0.0034049287480467233	0.7142857164144516	3650.0000087171793	3725.0000087171793	3725.0000087171793	3750.0000087171793	0.9821428656578064	1.0	1.0	0.875	0.75	2981	3056	3056	3081	1550
8.681400457503312	8.681400062763611	0	0	1	30	-0.0037500000000001204	0.7098214328289032	3631.7187674343586	3706.7187674343586	3706.7187674343586	3731.7187674343586	0.9821428656578064	1.0	1.0	0.8571428656578064	0.75	2981	3056	3056	3081	1550
8.697480179132874	8.697479784393176	0	0	1	30	-0.004084792762612822	0.7008928656578064	3595.156284868717	3670.156284868717	3670.156284868717	3695.156284868717	0.9642857313156128	1.0	1.0	0.8392857313156128	0.75	2995	3070	3070	3095	1550
8.719618760398923	8.719618365659224	0	0	1	30	-0.004408389392193665	0.6607142835855484	3430.6249912828207	3505.6249912828207	3505.6249912828207	3530.6249912828207	0.9285714030265808	1.0	1.0	0.7142857313156128	0.75	2995	3070	3070	3095	1550
8.73291556715213	8.732915172412431	0	0	1	30	-0.004719902932873894	0.6607142835855484	3430.6249912828207	3505.6249912828207	3505.6249912828207	3530.6249912828207	0.9285714030265808	1.0	1.0	0.7142857313156128	0.75	2995	3070	3070	3095	1550
8.747539094032916	8.747538699293218	0	0	1	30	-0.005018479547691547	0.6023617643191947	3191.6714248871026	3266.6714248871026	3266.6714248871026	3291.6714248871026	0.875	0.9195402264595032	0.95652174949646	0.6428571343421936	0.75	3018	3093	3093	3118	1550
8.764461190179667	8.764460795439966	0	0	1	30	-0.005303300858899213	0.5471527826341784	2965.5906448869605	3040.5906448869605	3040.5906448869605	3065.5906448869605	0.8392857313156128	0.8275862336158752	0.9130434989929199	0.5714285969734192	0.75	3065	3140	3140	3165	1550
8.786477007399395	8.786476612659696	0	0	1	30	-0.005573586191080559	0.48124709347066297	2695.7068477623648	2770.7068477623648	2770.7068477623648	2795.7068477623648	0.8035714030265808	0.7126436829566956	0.8478260636329651	0.4821428656578064	0.7083333134651184	3156	3231	3231	3256	1550
8.79973670862092	8.799736313881219	0	0	1	30	-0.005828594710927379	0.44267598733953806	2537.7581681554084	2612.7581681554084	2612.7581681554084	2637.7581681554084	0.75	0.6666666865348816	0.8260869383811951	0.4285714328289032	0.7083333134651184	3179	3254	3254	3279	1550
8.814397341033388	8.814396946293689	0	0	1	30	-0.006067627457812198	0.44267598733953806	2537.7581681554084	2612.7581681554084	2612.7581681554084	2637.7581681554084	0.7142857313156128	0.6091954112052917	0.782608687877655	0.375	0.7083333134651184	3270	3345	3345	3370	1550
8.831378253395254	8.831377463915857	0	0	1	30	-0.006290029259590766	0.37589687615725564	2264.297707863962	2339.297707863962	2339.297707863962	2364.297707863962	0.7142857313156128	0.5517241358757019	0.739130437374115	0.3214285671710968	0.7083333134651184	3270	3345	3345	3370	1550
8.853007620449883	8.853006830970488	0	0	1	30	-0.0064951905283833706	0.3489126032507568	2153.797110311849	2228.797110311849	2228.797110311849	2253.797110311849	0.6964285969734192	0.49425286054611206	0.717391312122345	0.2857142984867096	0.7083333134651184	3338	3413	3413	3438	1550
8.86625429526135	8.86625350578195	0	0	1	30	-0.006682548931412833	0.31635855802375334	2020.48829510727	2095.48829510727	2095.48829510727	2120.48829510727	0.6607142686843872	0.4482758641242981	0.6739130616188049	0.2321428507566452	0.7083333134651184	3414	3489	3489	3514	1550
8.88141979974855	8.881419010269154	0	0	1	30	-0.006851590932319573	0.2933153910273165	1926.126526256861	2001.126526256861	2001.126526256861	2026.126526256861	0.6428571343421936	0.40229883790016174	0.6521739363670349	0.1964285671710968	0.7083333134651184	3503	3578	3578	3603	1550
8.897363336182039	8.897363336182037	0	0	1	30	-0.007001853198729073	0.27922199680383164	1868.4140769116905	1943.4140769116905	1943.4140769116905	1968.4140769116905	0.625	0.37931033968925476	0.6304348111152649	0.1785714328289032	0.7083333134651184	3503	3578	3578	3603	1550
8.919611655084346	8.919610865604948	0	0	1	30	-0.007132923872213704	0.24602654918750622	1732.478718922838	1807.478718922838	1807.478718922838	1832.478718922838	0.5714285969734192	0.3218390941619873	0.5652173757553101	0.1607142835855484	0.7083333134651184	3503	3578	3578	3603	1550
8.9328926722496	8.932891882770203	0	0	1	30	-0.0072444436971680565	0.23565896093752814	1690.0234450391777	1765.0234450391777	1765.0234450391777	1790.0234450391777	0.5714285969734192	0.28735631704330444	0.52173912525177	0.1607142835855484	0.7083333134651184	3540	3615	3615	3640	1550
8.947404487795637	8.947404487795636	0	0	1	30	-0.007336107005503578	0.21787766553461552	1617.2090403642505	1692.2090403642505	1692.2090403642505	1717.2090403642505	0.5357142686843872	0.26436781883239746	0.5	0.1428571492433548	0.7083333134651184	3558	3633	3633	3658	1550
8.964385005417803	8.964384610678103	0	0	1	30	-0.007407662554463561	0.20401629402955868	1560.4467240510428	1635.4467240510428	1635.4467240510428	1660.4467240510428	0.5178571343421936	0.2298850566148758	0.47826087474823	0.1428571492433548	0.7083333134651184	3595	3670	3670	3695	1550
8.986282005988201	8.986281611248502	0	0	1	30	-0.007458914215262068	0.18939972296357155	1500.5918655358255	1575.5918655358255	1575.5918655358255	1600.5918655358255	0.4821428656578064	0.2183908075094223	0.45652174949645996	0.125	0.7083333134651184	3595	3670	3670	3695	1550
8.99954249668912	8.999541707209723	0	0	1	30	-0.007489721510659314	0.1839058184822709	1478.0943266848994	1553.0943266848994	1553.0943266848994	1578.0943266848994	0.4821428656578064	0.2068965584039688	0.43478259444236755	0.1071428582072258	0.7083333134651184	3595	3670	3670	3695	1550
9.014340498516766	9.014340103777066	0	0	1	30	-0.0075	0.18103225248061722	1466.3270739081277	1541.3270739081277	1541.3270739081277	1566.3270739081277	0.4821428656578064	0.19540229439735413	0.43478259444236755	0.1071428582072258	0.6666666865348816	3595	3670	3670	3695	1550
9.032136943096297	9.032242338595871	0	0	1	30	-0.007489721510659294	0.17369439916812485	1436.2785645934714	1511.2785645934714	1511.2785645934714	1536.2785645934714	0.4642857015132904	0.18390804529190063	0.43478259444236755	0.1071428582072258	0.6666666865348816	3613	3688	3688	3713	1550
9.053126042359516	9.053125647619817	0	0	1	30	-0.00745891421526203	0.16839459493918263	1414.5758662759529	1489.5758662759529	1489.5758662759529	1514.5758662759529	0.4642857015132904	0.17241379618644714	0.41304346919059753	0.0892857164144516	0.6666666865348816	3631	3706	3706	3731	1550
9.066346269611163	9.066345874871462	0	0	1	30	-0.007407662554463503	0.1636770887138403	1395.2576782831761	1470.2576782831761	1470.2576782831761	1495.2576782831761	0.4642857015132904	0.16091954708099365	0.41304346919059753	0.0714285746216774	0.6666666865348816	3668	3743	3743	3768	1550
9.081408352297288	9.081407957557587	0	0	1	30	-0.007336107005503502	0.15482437245617187	1359.005805208024	1434.005805208024	1434.005805208024	1459.005805208024	0.4464285671710968	0.13793103396892548	0.3913043439388275	0.0892857164144516	0.6666666865348816	3686	3761	3761	3786	1550
9.097447415737879	9.097447020998178	0	0	1	30	-0.007244443697167961	0.13801358589867813	1290.1656342550868	1365.1656342550868	1365.1656342550868	1390.1656342550868	0.4107142984867096	0.1149425283074379	0.3695652186870575	0.0714285746216774	0.6666666865348816	3704	3779	3779	3804	1550
9.119625470973805	9.119625076234104	0	0	1	30	-0.007132923872213591	0.12582325031807334	1240.2462100525104	1315.2462100525104	1315.2462100525104	1340.2462100525104	0.375	0.1034482792019844	0.3478260934352875	0.0714285746216774	0.6666666865348816	3686	3761	3761	3786	1550
9.132918330330021	9.132917935590323	0	0	1	30	-0.007001853198728941	0.11363291287482341	1190.3267782224018	1265.3267782224018	1265.3267782224018	1290.3267782224018	0.3392857015132904	0.09195402264595032	0.32608696818351746	0.0714285746216774	0.7083333134651184	3686	3761	3761	3786	1550
9.147324355636783	9.147323960897085	0	0	1	30	-0.006851590932319425	0.11324471366007505	1188.7371024380072	1263.7371024380072	1263.7371024380072	1288.7371024380072	0.3392857015132904	0.09195402264595032	0.30434781312942505	0.0714285746216774	0.6666666865348816	3668	3743	3743	3768	1550
9.16484290346838	9.16484290346838	0	0	1	30	-0.006682548931412667	0.10998295270114766	1175.3801913111997	1250.3801913111997	1250.3801913111997	1275.3801913111997	0.3392857015132904	0.08045977354049683	0.28260868787765503	0.0714285746216774	0.6666666865348816	3650	3725	3725	3750	1550
9.186440296607408	9.186439901867711	0	0	1	30	-0.006495190528383187	0.09701622507725813	1122.281441691372	1197.281441691372	1197.281441691372	1222.281441691372	0.3035714328289032	0.06896551698446274	0.21739129722118378	0.0714285746216774	0.7083333134651184	3631	3706	3706	3731	1550
9.200423555696783	9.200423555696783	0	0	1	30	-0.006290029259590567	0.08929017960145977	1090.6432854679779	1165.6432854679779	1165.6432854679779	1190.6432854679779	0.2857142984867096	0.05747126415371895	0.19565217196941376	0.0714285746216774	0.7083333134651184	3595	3670	3670	3695	1550
9.21501550340167	9.215015503401668	0	0	1	30	-0.006067627457811982	0.07958520734856217	1050.901424092362	1125.901424092362	1125.901424092362	1150.901424092362	0.25	0.05747126415371895	0.15217390656471252	0.0714285746216774	0.7083333134651184	3430	3505	3505	3530	1550
9.231506938537056	9.231506543797355	0	0	1	30	-0.005828594710927147	0.06590120004553648	994.865414186472	1069.865414186472	1069.865414186472	1094.865414186472	0.1964285671710968	0.05747126415371895	0.10869564861059189	0.0892857164144516	0.7083333134651184	3430	3505	3505	3530	1550
9.253068015623796	9.253067620884098	0	0	1	30	-0.005573586191080312	0.06095166811690614	974.5970809387306	1049.5970809387306	1049.5970809387306	1074.5970809387306	0.1785714328289032	0.05747126415371895	0.08695652335882187	0.0892857164144516	0.6666666865348816	3191	3266	3266	3291	1550
9.266390085717727	9.266389296238328	0	0	1	30	-0.005303300858898952	0.06304883375989492	983.1849742467697	1058.1849742467698	1058.1849742467698	1083.1849742467698	0.1785714328289032	0.06896551698446274	0.043478261679410934	0.1071428582072258	0.6666666865348816	2965	3040	3040	3065	1550
9.281818486844312	9.281818486844312	0	0	1	30	-0.005018479547691274	0.062466535606618204	980.8004633091016	1055.8004633091016	1055.8004633091016	1080.8004633091016	0.1785714328289032	0.06896551698446274	0.021739130839705467	0.1071428582072258	0.7083333134651184	2695	2770	2770	2795	1541
9.297457284230347	9.297456889490647	0	0	1	30	-0.004719902932873609	0.06029351428151131	971.9019409827888	1046.9019409827888	1046.9019409827888	1071.9019409827888	0.1607142835855484	0.08045977354049683	0.0	0.125	0.7083333134651184	2537	2612	2612	2637	1541
9.319705997872354	9.319705603132654	0	0	1	30	-0.004408389392193368	0.0615763571113348	977.155182370916	1052.155182370916	1052.155182370916	1077.155182370916	0.1428571492433548	0.1034482792019844	0.0	0.1428571492433548	0.7083333134651184	2537	2612	2612	2637	1541
9.333011094159236	9.333010699419535	0	0	1	30	-0.004084792762612514	0.0615763571113348	977.155182370916	1052.155182370916	1052.155182370916	1077.155182370916	0.1428571492433548	0.1034482792019844	0.0	0.1428571492433548	0.7083333134651184	2264	2339	2339	2364	1541
9.347304618651847	9.347303829172448	0	0	1	30	-0.0037499999999998025	0.0615763571113348	977.155182370916	1052.155182370916	1052.155182370916	1077.155182370916	0.1428571492433548	0.1034482792019844	0.0	0.1428571492433548	0.7083333134651184	2153	2228	2228	2253	1541
9.364338820873048	9.364338426133347	0	0	1	30	-0.003404928748046396	0.059985632076859474	970.6411633547395	1045.6411633547395	1045.6411633547395	1070.6411633547395	0.125	0.1149425283074379	0.0	0.1607142835855484	0.7083333134651184	2020	2095	2095	2120	1541
9.386403191075726	9.386402796336025	0	0	1	30	-0.003050524823068289	0.059985632076859474	970.6411633547395	1045.6411633547395	1045.6411633547395	1070.6411633547395	0.125	0.1149425283074379	0.0	0.1607142835855484	0.7083333134651184	1926	2001	2001	2026	1541
9.399671576570622	9.399671181830922	0	0	1	30	-0.002687759621589533	0.059985632076859474	970.6411633547395	1045.6411633547395	1045.6411633547395	1070.6411633547395	0.125	0.1149425283074379	0.0	0.1607142835855484	0.7083333134651184	1868	1943	1943	1968	1541
9.414360235501704	9.414360235501704	0	0	1	30	-0.0023176274578118805	0.062859196215868	982.4084085039794	1057.4084085039794	1057.4084085039794	1082.4084085039794	0.125	0.12643678486347198	0.0	0.1607142835855484	0.7083333134651184	1732	1807	1807	1832	1541
9.431492333168201	9.431492333168201	0	0	1	30	-0.0019411428382686748	0.062859196215868	982.4084085039794	1057.4084085039794	1057.4084085039794	1082.4084085039794	0.125	0.12643678486347198	0.0	0.1607142835855484	0.7083333134651184	1690	1765	1765	1790	1541
9.453182095396745	9.453181305917344	0	0	1	30	-0.0015593376811329591	0.06126847304403782	975.8943971153349	1050.8943971153349	1050.8943971153349	1075.8943971153349	0.1071428582072258	0.13793103396892548	0.0	0.1607142835855484	0.7083333134651184	1617	1692	1692	1717	1541
9.466281927040264	9.466281532300563	0	0	1	30	-0.0011732584878014912	0.06414203532040119	987.6616346370429	1062.6616346370429	1062.6616346370429	1087.6616346370429	0.1071428582072258	0.14942528307437897	0.0	0.1607142835855484	0.6666666865348816	1560	1635	1635	1660	1541
9.48133927285	9.48133927285	0	0	1	30	-0.0007839634745071568	0.06126847304403782	975.8943971153349	1050.8943971153349	1050.8943971153349	1075.8943971153349	0.1071428582072258	0.13793103396892548	0.0	0.1607142835855484	0.6666666865348816	1500	1575	1575	1600	1541
9.497494784501733	9.497494389762032	0	0	1	30	-0.0003925196718218313	0.05680418759584427	957.6131482049823	1032.6131482049823	1032.6131482049823	1057.6131482049823	0.0892857164144516	0.13793103396892548	0.0	0.1607142835855484	0.7083333134651184	1478	1553	1553	1578	1541
9.51974310340404	9.519742708664339	0	0	1	30	2.499161517667739e-16	0.06126847304403782	975.8943971153349	1050.8943971153349	1050.8943971153349	1075.8943971153349	0.1071428582072258	0.13793103396892548	0.0	0.1607142835855484	0.6666666865348816	1466	1541	1541	1566	1533
9.533073068291944	9.533072673552244	0	0	1	30	0.00039251967182233054	0.058394910767674446	964.1271595936269	1039.1271595936269	1039.1271595936269	1064.1271595936269	0.1071428582072258	0.12643678486347198	0.0	0.1607142835855484	0.6666666865348816	1436	1511	1511	1536	1533
9.547312908185521	9.54731251344582	0	0	1	30	0.0007839634745076539	0.053930625319480896	945.8459106832743	1020.8459106832743	1020.8459106832743	1045.8459106832743	0.0892857164144516	0.12643678486347198	0.0	0.1607142835855484	0.6666666865348816	1414	1489	1489	1514	1533
9.564370400048947	9.564370400048947	0	0	1	30	0.0011732584878019847	0.053930625319480896	945.8459106832743	1020.8459106832743	1020.8459106832743	1045.8459106832743	0.0892857164144516	0.12643678486347198	0.0	0.1428571492433548	0.7083333134651184	1395	1470	1470	1495	1533
9.58641819118428	9.586417401704882	0	0	1	30	0.001559337681133448	0.04579518323291313	912.5312753387793	987.5312753387793	987.5312753387793	1012.5312753387793	0.0892857164144516	0.09195402264595032	0.021739130839705467	0.0892857164144516	0.6666666865348816	1359	1434	1434	1459	1533
9.599656576462067	9.59965578698267	0	0	1	30	0.0019411428382691577	0.045191690111706345	910.0599710074375	985.0599710074375	985.0599710074375	1010.0599710074375	0.1071428582072258	0.06896551698446274	0.06521739065647125	0.0714285746216774	0.6666666865348816	1290	1365	1365	1390	1533
9.614460499385196	9.614459709905795	0	0	1	30	0.0023176274578123562	0.045191690111706345	910.0599710074375	985.0599710074375	985.0599710074375	1010.0599710074375	0.1071428582072258	0.06896551698446274	0.06521739065647125	0.0714285746216774	0.6666666865348816	1240	1315	1315	1340	1533
9.63146351717019	9.631463122430493	0	0	1	30	0.0026877596215899996	0.04678241234498318	916.5739785527062	991.5739785527062	991.5739785527062	1016.5739785527062	0.125	0.05747126415371895	0.08695652335882187	0.0535714291036129	0.7083333134651184	1190	1265	1265	1290	1541
9.653104331676087	9.653103936936386	0	0	1	30	0.0030505248230687457	0.05858454644905623	964.9037177088853	1039.9037177088853	1039.9037177088853	1064.9037177088853	0.1607142835855484	0.06896551698446274	0.08695652335882187	0.0535714291036129	0.6666666865348816	1188	1263	1263	1288	1533
9.66632811158502	9.66632771684532	0	0	1	30	0.0034049287480468413	0.06621354690070339	996.1444745583804	1071.1444745583804	1071.1444745583804	1096.1444745583804	0.1785714328289032	0.08045977354049683	0.10869564861059189	0.0535714291036129	0.7083333134651184	1175	1250	1250	1275	1533
9.681508616180775	9.681508221441074	0	0	1	30	0.0037500000000002353	0.06937825827865127	1009.1039676510769	1084.1039676510768	1084.1039676510768	1109.1039676510768	0.1785714328289032	0.09195402264595032	0.1304347813129425	0.0535714291036129	0.7083333134651184	1122	1197	1197	1222	1541
9.697498337159018	9.697498337159018	0	0	1	30	0.004084792762612933	0.07700725500500813	1040.3447092455083	1115.3447092455083	1115.3447092455083	1140.3447092455083	0.1964285671710968	0.1034482792019844	0.15217390656471252	0.0535714291036129	0.7083333134651184	1090	1165	1165	1190	1541
9.71971034000904	9.71970994526934	0	0	1	30	0.004408389392193772	0.09313869784638193	1106.4029676809341	1181.4029676809341	1181.4029676809341	1206.4029676809341	0.2321428507566452	0.12643678486347198	0.19565217196941376	0.0714285746216774	0.7083333134651184	1050	1125	1125	1150	1541
9.733056489224595	9.733056094484894	0	0	1	30	0.0047199029328739974	0.09313869784638193	1106.4029676809341	1181.4029676809341	1181.4029676809341	1206.4029676809341	0.2321428507566452	0.12643678486347198	0.19565217196941376	0.0714285746216774	0.7083333134651184	994	1069	1069	1094	1541
9.747521725486173	9.74752172548617	0	0	1	30	0.005018479547691645	0.10183524292089646	1142.015319761071	1217.015319761071	1217.015319761071	1242.015319761071	0.25	0.13793103396892548	0.21739129722118378	0.0892857164144516	0.7083333134651184	974	1049	1049	1074	1533
9.764341978790636	9.764341584050936	0	0	1	30	0.005303300858899306	0.11412262849463439	1192.3321636855278	1267.3321636855278	1267.3321636855278	1292.3321636855278	0.2857142984867096	0.14942528307437897	0.239130437374115	0.0892857164144516	0.7083333134651184	983	1058	1058	1083	1533
9.781841973856391	9.78184157911669	0	0	1	30	0.005573586191080647	0.13871858455240726	1293.0526037421077	1368.0526037421077	1368.0526037421077	1393.0526037421077	0.3214285671710968	0.19540229439735413	0.30434781312942505	0.125	0.7083333134651184	980	1055	1055	1080	1541
9.79959460232936	9.79959381284996	0	0	1	30	0.005828594710927462	0.15630577932696166	1365.072166343908	1440.072166343908	1440.072166343908	1465.072166343908	0.3571428656578064	0.2183908075094223	0.3478260934352875	0.1428571492433548	0.7083333134651184	971	1046	1046	1071	1541
9.814341682735861	9.814341287996164	0	0	1	30	0.006067627457812276	0.17628127835714114	1446.8718348724929	1521.8718348724929	1521.8718348724929	1546.8718348724929	0.3928571343421936	0.25287356972694397	0.3695652186870575	0.1607142835855484	0.7083333134651184	977	1052	1052	1077	1541
9.831344700520859	9.831344700520859	0	0	1	30	0.006290029259590839	0.18911303594847273	1499.4178822089957	1574.4178822089957	1574.4178822089957	1599.4178822089957	0.4107142984867096	0.27586206793785095	0.3913043439388275	0.1785714328289032	0.7083333134651184	977	1052	1052	1077	1541
9.853066436665003	9.853065647185606	0	0	1	30	0.0064951905283834365	0.1974213784965484	1533.4405449433657	1608.4405449433657	1608.4405449433657	1633.4405449433657	0.4285714328289032	0.28735631704330444	0.41304346919059753	0.1785714328289032	0.7083333134651184	977	1052	1052	1077	1541
9.86639166467652	9.86639126993682	0	0	1	30	0.006682548931412893	0.20660316753808572	1571.039971068461	1646.039971068461	1646.039971068461	1671.039971068461	0.4464285671710968	0.29885056614875793	0.41304346919059753	0.1964285671710968	0.7083333134651184	970	1045	1045	1070	1541
9.881431641939514	9.881431641939514	0	0	1	30	0.006851590932319628	0.22001722350901698	1625.9705302694247	1700.9705302694247	1700.9705302694247	1725.9705302694247	0.4642857015132904	0.3218390941619873	0.47826087474823	0.1964285671710968	0.7083333134651184	970	1045	1045	1070	1541
9.897341625498608	9.897340836019207	0	0	1	30	0.0070018531987291206	0.23065476678311825	1669.5312699768692	1744.5312699768692	1744.5312699768692	1769.5312699768692	0.4821428656578064	0.3333333432674408	0.5	0.2142857164144516	0.7083333134651184	970	1045	1045	1070	1541
9.914333195832338	9.91433240635294	0	0	1	30	0.007132923872213745	0.2430983167141676	1720.4876069445163	1795.4876069445163	1795.4876069445163	1820.4876069445163	0.5	0.3563218414783478	0.5	0.2321428507566452	0.7083333134651184	982	1057	1057	1082	1541
9.93295148846472	9.932950698985323	0	0	1	30	0.007244443697168091	0.2516978082033048	1755.702524592533	1830.702524592533	1830.702524592533	1855.702524592533	0.5178571343421936	0.36781609058380127	0.52173912525177	0.2321428507566452	0.7083333134651184	982	1057	1057	1082	1541
9.947334618868954	9.947334224129253	0	0	1	30	0.007336107005503606	0.2569005638360977	1777.0078089088202	1852.0078089088202	1852.0078089088202	1877.0078089088202	0.5178571343421936	0.37931033968925476	0.52173912525177	0.25	0.7083333134651184	975	1050	1050	1075	1541
9.964435137359548	9.964434742619847	0	0	1	30	0.007407662554463582	0.27248762964461903	1840.8368433947148	1915.8368433947148	1915.8368433947148	1940.8368433947148	0.5535714030265808	0.39080458879470825	0.54347825050354	0.2678571343421936	0.75	987	1062	1062	1087	1533
9.98629542713796	9.986294637658563	0	0	1	30	0.007458914215262083	0.2924252244996728	1922.48129432616	1997.48129432616	1997.48129432616	2022.48129432616	0.5714285969734192	0.4367816150188446	0.5652173757553101	0.2857142984867096	0.7083333134651184	975	1050	1050	1075	1533
9.999502233239848	9.999501838500148	0	0	1	30	0.00748972151065932	0.3112740512266292	1999.6672397730467	2074.6672397730467	2074.6672397730467	2099.6672397730467	0.6071428656578064	0.4597701132297516	0.5869565010070801	0.3035714328289032	0.7083333134651184	957	1032	1032	1057	1541
10.01435905128261	10.01435826180321	0	0	1	30	0.0075	0.3112740512266292	1999.6672397730467	2074.6672397730467	2074.6672397730467	2099.6672397730467	0.6071428656578064	0.4597701132297516	0.5869565010070801	0.3035714328289032	0.7083333134651184	975	1050	1050	1075	1533
10.031865362183542	10.031865362183542	0	0	1	30	0.007489721510659287	0.34437244834366787	2135.20517596732	2210.20517596732	2210.20517596732	2235.20517596732	0.6428571343421936	0.517241358757019	0.6086956262588501	0.3571428656578064	0.75	964	1039	1039	1064	1533
10.052889593279954	10.052889198540253	0	0	1	30	0.007458914215262016	0.354875011369586	2178.2131715584546	2253.2131715584546	2253.2131715584546	2278.2131715584546	0.6428571343421936	0.540229856967926	0.6304348111152649	0.375	0.75	945	1020	1020	1045	1533
10.066232584577914	10.066232189838214	0	0	1	30	0.007407662554463482	0.3789645488726796	2276.859827633623	2351.859827633623	2351.859827633623	2376.859827633623	0.6964285969734192	0.5632184147834778	0.6521739363670349	0.3928571343421936	0.75	945	1020	1020	1045	1541
10.081371246765602	10.081370852025902	0	0	1	30	0.007336107005503474	0.3978724954939037	2354.2878690475354	2429.2878690475354	2429.2878690475354	2454.2878690475354	0.7142857313156128	0.5977011322975159	0.6521739363670349	0.4285714328289032	0.75	912	987	987	1012	1533
10.09733096752674	10.09733057278704	0	0	1	30	0.007244443697167927	0.4118309208070454	2411.447620704851	2486.447620704851	2486.447620704851	2511.447620704851	0.7142857313156128	0.6321839094161987	0.6739130616188049	0.4464285671710968	0.75	910	985	985	1010	1533
10.114305564053424	10.114305169313724	0	0	1	30	0.00713292387221355	0.42505086796439207	2465.5833043141856	2540.5833043141856	2540.5833043141856	2565.5833043141856	0.7321428656578064	0.6551724076271057	0.6739130616188049	0.4642857015132904	0.75	910	985	985	1010	1533
10.13295188320442	10.13295148846472	0	0	1	30	0.007001853198728894	0.4364268775936795	2512.1680637461177	2587.1680637461177	2587.1680637461177	2612.1680637461177	0.7321428656578064	0.6781609058380127	0.695652186870575	0.4821428656578064	0.75	916	991	991	1016	1541
10.147328303033774	10.147327908294073	0	0	1	30	0.00685159093231937	0.44958771020174026	2566.0616732761264	2641.0616732761264	2641.0616732761264	2666.0616732761264	0.75	0.6896551847457886	0.717391312122345	0.5	0.75	964	1039	1039	1064	1533
10.164342768270036	10.164342373530335	0	0	1	30	0.006682548931412607	0.4691158847547836	2646.029548070839	2721.029548070839	2721.029548070839	2746.029548070839	0.7678571343421936	0.7126436829566956	0.739130437374115	0.5357142686843872	0.75	996	1071	1071	1096	1541
10.181534076891346	10.181534076891346	0	0	1	30	0.00649519052838312	0.5003112269137402	2773.774474211766	2848.774474211766	2848.774474211766	2873.774474211766	0.8214285969734192	0.7586206793785095	0.760869562625885	0.5535714030265808	0.75	1009	1084	1084	1109	1541
10.199571312687134	10.199570917947433	0	0	1	30	0.006290029259590495	0.5326332418676119	2906.1331254478705	2981.1331254478705	2981.1331254478705	3006.1331254478705	0.8392857313156128	0.8160919547080994	0.782608687877655	0.6071428656578064	0.75	1040	1115	1115	1140	1541
10.214346024872551	10.21434563013285	0	0	1	30	0.006067627457811904	0.5452708918601274	2957.884302167222	3032.884302167222	3032.884302167222	3057.884302167222	0.8392857313156128	0.8390804529190063	0.804347813129425	0.625	0.75	1106	1181	1181	1206	1541
10.23143154325459	10.23143154325459	0	0	1	30	0.005828594710927064	0.5561995819118453	3002.6372879290066	3077.6372879290066	3077.6372879290066	3102.6372879290066	0.8571428656578064	0.8505747318267822	0.804347813129425	0.6428571343421936	0.75	1106	1181	1181	1206	1541
10.253068805103197	10.253068410363497	0	0	1	30	0.005573586191080225	0.5691283807644378	3055.580719230373	3130.580719230373	3130.580719230373	3155.580719230373	0.8571428656578064	0.8735632300376892	0.8260869383811951	0.6607142686843872	0.75	1142	1217	1217	1242	1541
10.266371532951883	10.266371532951883	0	0	1	30	0.0053033008588988595	0.5822512788570817	3109.3189869197495	3184.3189869197495	3184.3189869197495	3209.3189869197495	0.8571428656578064	0.8965517282485962	0.8478260636329651	0.6785714030265808	0.75	1192	1267	1267	1292	1541
10.2815015108662	10.281501510866196	0	0	1	30	0.005018479547691176	0.6044968563184048	3200.4146266238677	3275.4146266238677	3275.4146266238677	3300.4146266238677	0.8928571343421936	0.9195402264595032	0.8695651888847351	0.6964285969734192	0.75	1293	1368	1368	1393	1541
10.298085315091097	10.298085315091097	0	0	1	30	0.0047199029328735065	0.6248605690711404	3283.80403034632	3358.80403034632	3358.80403034632	3383.80403034632	0.8928571343421936	0.954023003578186	0.8913043737411499	0.7321428656578064	0.75	1365	1440	1440	1465	1541
10.319655076451212	10.319654681711512	0	0	1	30	0.00440838939219326	0.6248605690711404	3283.80403034632	3358.80403034632	3358.80403034632	3383.80403034632	0.8928571343421936	0.954023003578186	0.8913043737411499	0.7321428656578064	0.75	1446	1521	1521	1546	1541
10.3329585937793	10.332958199039599	0	0	1	30	0.004084792762612402	0.6277341238969232	3295.5712373579004	3370.5712373579004	3370.5712373579004	3395.5712373579004	0.8928571343421936	0.9655172228813171	0.8913043737411499	0.7321428656578064	0.75	1499	1574	1574	1599	1541
10.347353566374494	10.347353566374494	0	0	1	30	0.003749999999999688	0.6345867291092873	3323.6326557025313	3398.6326557025313	3398.6326557025313	3423.6326557025313	0.8928571343421936	0.977011501789093	0.8913043737411499	0.75	0.75	1533	1608	1608	1633	1541
10.364610401785804	10.364610401785804	0	0	1	30	0.003404928748046278	0.6500767386107711	3387.064244611108	3462.064244611108	3462.064244611108	3487.064244611108	0.9107142686843872	0.9885057210922241	0.9130434989929199	0.7678571343421936	0.75	1571	1646	1646	1671	1541
10.386458849373252	10.386458059893855	0	0	1	30	0.0030505248230681685	0.6614906770287092	3433.8043224325643	3508.8043224325643	3508.8043224325643	3533.8043224325643	0.9285714030265808	1.0	0.9130434989929199	0.7857142686843872	0.75	1625	1700	1700	1725	1541
10.399624207806767	10.399623813067066	0	0	1	30	0.00268775962158941	0.6699339969789389	3468.3797176287544	3543.3797176287544	3543.3797176287544	3568.3797176287544	0.9285714030265808	1.0	0.9347826242446899	0.8035714030265808	0.7916666865348816	1669	1744	1744	1769	1541
10.414360630241404	10.414360235501704	0	0	1	30	0.0023176274578117547	0.6699339969789389	3468.3797176287544	3543.3797176287544	3543.3797176287544	3568.3797176287544	0.9285714030265808	1.0	0.9347826242446899	0.8035714030265808	0.7916666865348816	1720	1795	1795	1820	1541
10.431613518255727	10.431613518255723	0	0	1	30	0.0019411428382685471	0.6699339969789389	3468.3797176287544	3543.3797176287544	3543.3797176287544	3568.3797176287544	0.9285714030265808	1.0	0.9347826242446899	0.8035714030265808	0.7916666865348816	1755	1830	1830	1855	1541
10.453085778910243	10.453084989430845	0	0	1	30	0.0015593376811328297	0.6699339969789389	3468.3797176287544	3543.3797176287544	3543.3797176287544	3568.3797176287544	0.9285714030265808	1.0	0.9347826242446899	0.8035714030265808	0.7916666865348816	1777	1852	1852	1877	1541
10.466386927800137	10.466386533060437	0	0	1	30	0.0011732584878013604	0.6699339969789389	3468.3797176287544	3543.3797176287544	3543.3797176287544	3568.3797176287544	0.9285714030265808	1.0	0.9347826242446899	0.8035714030265808	0.75	1840	1915	1915	1940	1550
10.481459273718428	10.481459273718428	0	0	1	30	0.0007839634745070253	0.6699339969789389	3468.3797176287544	3543.3797176287544	3543.3797176287544	3568.3797176287544	0.9285714030265808	1.0	0.9347826242446899	0.8035714030265808	0.75	1922	1997	1997	2022	1541
10.497308072624211	10.49730767788451	0	0	1	30	0.00039251967182169927	0.6699339969789389	3468.3797176287544	3543.3797176287544	3543.3797176287544	3568.3797176287544	0.9285714030265808	1.0	0.9347826242446899	0.8035714030265808	0.75	1999	2074	2074	2099	1541
10.51465846134413	10.514658461344126	0	0	1	30	-3.8222442962243216e-16	0.6699339969789389	3468.3797176287544	3543.3797176287544	3543.3797176287544	3568.3797176287544	0.9285714030265808	1.0	0.9347826242446899	0.8035714030265808	0.7916666865348816	1999	2074	2074	2099	1541
10.532972804408455	10.532972014929054	0	0	1	30	-0.00039251967182246265	0.6657608622534674	3451.290730927949	3526.290730927949	3526.290730927949	3551.290730927949	0.9285714030265808	1.0	0.9347826242446899	0.7857142686843872	0.7916666865348816	2135	2210	2210	2235	1550
10.547435277492141	10.547434882752441	0	0	1	30	-0.0007839634745077855	0.6657608622534674	3451.290730927949	3526.290730927949	3526.290730927949	3551.290730927949	0.9285714030265808	1.0	0.9347826242446899	0.7857142686843872	0.75	2178	2253	2253	2278	1550
10.564551980310384	10.564551980310384	0	0	1	30	-0.0011732584878021155	0.6657608622534674	3451.290730927949	3526.290730927949	3526.290730927949	3551.290730927949	0.9285714030265808	1.0	0.9347826242446899	0.7857142686843872	0.75	2276	2351	2351	2376	1550
10.586472665262711	10.58647187578331	0	0	1	30	-0.0015593376811335773	0.6657608622534674	3451.290730927949	3526.290730927949	3526.290730927949	3551.290730927949	0.9285714030265808	1.0	0.9347826242446899	0.7857142686843872	0.75	2354	2429	2429	2454	1550
10.599596181288156	10.599595786548456	0	0	1	30	-0.0019411428382692857	0.6542498742155036	3404.1532349124873	3479.1532349124873	3479.1532349124873	3504.1532349124873	0.9107142686843872	0.9885057210922241	0.9347826242446899	0.7678571343421936	0.75	2411	2486	2486	2511	1550
10.614402472649473	10.614402077909773	0	0	1	30	-0.0023176274578124816	0.6542498742155036	3404.1532349124873	3479.1532349124873	3479.1532349124873	3504.1532349124873	0.9107142686843872	0.9885057210922241	0.9347826242446899	0.7678571343421936	0.75	2465	2540	2540	2565	1550
10.631505359578263	10.631504964838562	0	0	1	30	-0.002687759621590123	0.6140289283733562	3239.4484616888935	3314.4484616888935	3314.4484616888935	3339.4484616888935	0.8928571343421936	0.9425287246704102	0.8913043737411499	0.6964285969734192	0.75	2512	2587	2587	2612	1550
10.653064462966508	10.653063673487111	0	0	1	30	-0.0030505248230688667	0.5730103682726622	3071.4774580765516	3146.4774580765516	3146.4774580765516	3171.4774580765516	0.875	0.8735632300376892	0.8695651888847351	0.625	0.75	2566	2641	2641	2666	1550
10.66631784835285	10.66631745361315	0	0	1	30	-0.003404928748046959	0.5179575397430556	2846.036125247813	2921.036125247813	2921.036125247813	2946.036125247813	0.8214285969734192	0.7931034564971924	0.8260869383811951	0.5535714030265808	0.75	2646	2721	2721	2746	1550
10.681351904520362	10.681351509780662	0	0	1	30	-0.0037500000000003494	0.4660482170488338	2633.4674488149744	2708.4674488149744	2708.4674488149744	2733.4674488149744	0.7857142686843872	0.7011494040489197	0.782608687877655	0.4821428656578064	0.7083333134651184	2773	2848	2848	2873	1550
10.697342809717703	10.697342414978003	0	0	1	30	-0.004084792762613043	0.43207637831476164	2494.352769198949	2569.352769198949	2569.352769198949	2594.352769198949	0.7678571343421936	0.6436781883239746	0.739130437374115	0.4285714328289032	0.7083333134651184	2906	2981	2981	3006	1550
10.714560960638533	10.714560565898832	0	0	1	30	-0.004408389392193879	0.395252151414752	2343.5575600434095	2418.5575600434095	2418.5575600434095	2443.5575600434095	0.7142857313156128	0.5977011322975159	0.717391312122345	0.375	0.7083333134651184	2957	3032	3032	3057	1550
10.732431616281435	10.732431221541734	0	0	1	30	-0.0047199029328741	0.3471277887869326	2146.488295082489	2221.488295082489	2221.488295082489	2246.488295082489	0.6964285969734192	0.5057471394538879	0.6521739363670349	0.2857142984867096	0.7083333134651184	3002	3077	3077	3102	1550
10.74748343573539	10.74748304099569	0	0	1	30	-0.005018479547691743	0.31529100984334946	2016.116685308516	2091.116685308516	2091.116685308516	2116.116685308516	0.6607142686843872	0.4482758641242981	0.6086956262588501	0.25	0.7083333134651184	3055	3130	3130	3155	1550
10.764941983132776	10.764941588393075	0	0	1	30	-0.0053033008588994	0.275302082600986	1852.3620282510376	1927.3620282510376	1927.3620282510376	1952.3620282510376	0.5892857313156128	0.39080458879470825	0.5652173757553101	0.2142857164144516	0.7083333134651184	3109	3184	3184	3209	1550
10.78593818771057	10.78593779297087	0	0	1	30	-0.005573586191080736	0.24439788774026106	1725.809350296369	1800.809350296369	1800.809350296369	1825.809350296369	0.5357142686843872	0.3448275923728943	0.54347825050354	0.1785714328289032	0.7083333134651184	3200	3275	3275	3300	1550
10.799045519408367	10.799045124668666	0	0	1	30	-0.0058285947109275454	0.22642250597384406	1652.2001619628913	1727.2001619628913	1727.2001619628913	1752.2001619628913	0.5	0.3218390941619873	0.52173912525177	0.1607142835855484	0.7083333134651184	3283	3358	3358	3383	1550
10.814366156597188	10.814365761857488	0	0	1	30	-0.006067627457812354	0.2159790638834238	1609.4342666026205	1684.4342666026205	1684.4342666026205	1709.4342666026205	0.4821428656578064	0.3103448152542114	0.5	0.1428571492433548	0.7083333134651184	3283	3358	3358	3383	1550
10.83138377975104	10.831383385011339	0	0	1	30	-0.006290029259590911	0.20864121057093143	1579.3857572879642	1654.3857572879642	1654.3857572879642	1679.3857572879642	0.4642857015132904	0.29885056614875793	0.5	0.1428571492433548	0.7083333134651184	3295	3370	3370	3395	1550
10.852422616216302	10.852422221476601	0	0	1	30	-0.006495190528383502	0.20576764829456806	1567.6185197662562	1642.6185197662562	1642.6185197662562	1667.6185197662562	0.4642857015132904	0.28735631704330444	0.5	0.1428571492433548	0.7083333134651184	3323	3398	3398	3423	1550
10.86577350230824	10.86577310756854	0	0	1	30	-0.006682548931412953	0.20576764829456806	1567.6185197662562	1642.6185197662562	1642.6185197662562	1667.6185197662562	0.4642857015132904	0.28735631704330444	0.5	0.1428571492433548	0.7083333134651184	3387	3462	3462	3487	1550
10.881446247308372	10.881446247308368	0	0	1	30	-0.006851590932319682	0.19551831111311913	1525.6474840082228	1600.6474840082228	1600.6474840082228	1625.6474840082228	0.4464285671710968	0.27586206793785095	0.47826087474823	0.125	0.7083333134651184	3433	3508	3508	3533	1550
10.897331362266439	10.897330967526738	0	0	1	30	-0.007001853198729167	0.18462755531072617	1481.0498389974236	1556.0498389974236	1556.0498389974236	1581.0498389974236	0.4285714328289032	0.25287356972694397	0.45652174949645996	0.125	0.7083333134651184	3468	3543	3543	3568	1558
10.919096519777447	10.919096125037747	0	0	1	30	-0.007132923872213786	0.1702050724824578	1421.9897718156649	1496.9897718156649	1496.9897718156649	1521.9897718156649	0.3928571343421936	0.24137930572032928	0.43478259444236755	0.1071428582072258	0.6666666865348816	3468	3543	3543	3568	1558
10.932442274253301	10.9324418795136	0	0	1	30	-0.007244443697168125	0.16387564992613118	1396.070786447507	1471.070786447507	1471.070786447507	1496.070786447507	0.3928571343421936	0.2183908075094223	0.41304346919059753	0.1071428582072258	0.6666666865348816	3468	3543	3543	3568	1558
10.947301065994559	10.947300276515158	0	0	1	30	-0.007336107005503633	0.15915814370078885	1376.7525984547303	1451.7525984547303	1451.7525984547303	1476.7525984547303	0.3928571343421936	0.2068965584039688	0.41304346919059753	0.0892857164144516	0.6666666865348816	3468	3543	3543	3568	1558
10.965038694358974	10.96503869435897	0	0	1	30	-0.007407662554463602	0.15182029411358677	1346.7041043951378	1421.7041043951378	1421.7041043951378	1446.7041043951378	0.375	0.19540229439735413	0.41304346919059753	0.0892857164144516	0.6666666865348816	3468	3543	3543	3568	1550
10.985757791668231	10.98575700218883	0	0	1	30	-0.007458914215262096	0.144482448251675	1316.6556255906091	1391.6556255906091	1391.6556255906091	1416.6556255906091	0.3571428656578064	0.18390804529190063	0.41304346919059753	0.0892857164144516	0.7083333134651184	3468	3543	3543	3568	1550
10.99901828236915	10.999017492889752	0	0	1	30	-0.007489721510659327	0.14112363763222968	1302.9012961039807	1377.9012961039807	1377.9012961039807	1402.9012961039807	0.3571428656578064	0.17241379618644714	0.3913043439388275	0.0892857164144516	0.6666666865348816	3468	3543	3543	3568	1550
11.014344051174056	11.014344051174053	0	0	1	30	-0.0075	0.14112363763222968	1302.9012961039807	1377.9012961039807	1377.9012961039807	1402.9012961039807	0.3571428656578064	0.17241379618644714	0.3913043439388275	0.0892857164144516	0.6666666865348816	3468	3543	3543	3568	1558
11.031395621942004	11.031395227202303	0	0	1	30	-0.00748972151065928	0.1243128417615102	1234.0610870133842	1309.0610870133842	1309.0610870133842	1334.0610870133842	0.3214285671710968	0.14942528307437897	0.3695652186870575	0.0714285746216774	0.7083333134651184	3451	3526	3526	3551	1558
11.052413537203233	11.052413142463532	0	0	1	30	-0.007458914215262003	0.12105108080258281	1220.7041758865766	1295.7041758865766	1295.7041758865766	1320.7041758865766	0.3214285671710968	0.13793103396892548	0.3478260934352875	0.0714285746216774	0.7083333134651184	3451	3526	3526	3551	1550
11.065837055399744	11.065836660660043	0	0	1	30	-0.007407662554463461	0.11371323494067104	1190.655697082048	1265.655697082048	1265.655697082048	1290.655697082048	0.3035714328289032	0.12643678486347198	0.3478260934352875	0.0714285746216774	0.6666666865348816	3451	3526	3526	3551	1550
11.081398089065118	11.081397694325418	0	0	1	30	-0.007336107005503446	0.11216043964930758	1184.2970003639145	1259.2970003639145	1259.2970003639145	1284.2970003639145	0.3035714328289032	0.12643678486347198	0.3478260934352875	0.0535714291036129	0.6666666865348816	3451	3526	3526	3551	1550
11.09739254691975	11.097391757440349	0	0	1	30	-0.007244443697167893	0.10899572650849912	1171.3375000523038	1246.3375000523038	1246.3375000523038	1271.3375000523038	0.3035714328289032	0.1149425283074379	0.32608696818351746	0.0535714291036129	0.6666666865348816	3404	3479	3479	3504	1550
11.119108361968411	11.119107967228711	0	0	1	30	-0.007132923872213509	0.09402887607051164	1110.0482475087451	1185.0482475087451	1185.0482475087451	1210.0482475087451	0.2678571343421936	0.09195402264595032	0.30434781312942505	0.0535714291036129	0.6666666865348816	3404	3479	3479	3504	1550
11.13246595863523	11.13246556389553	0	0	1	30	-0.0070018531987288465	0.09402887607051164	1110.0482475087451	1185.0482475087451	1185.0482475087451	1210.0482475087451	0.2678571343421936	0.09195402264595032	0.30434781312942505	0.0535714291036129	0.6666666865348816	3239	3314	3314	3339	1550
11.14755764679876	11.147557252059059	0	0	1	30	-0.0068515909323193175	0.09057301579054838	1095.8964996622956	1170.8964996622956	1170.8964996622956	1195.8964996622956	0.2678571343421936	0.08045977354049683	0.260869562625885	0.0535714291036129	0.6666666865348816	3071	3146	3146	3171	1550
11.164332899777566	11.164332505037866	0	0	1	30	-0.006682548931412546	0.08323516806599146	1065.848013230235	1140.848013230235	1140.848013230235	1165.848013230235	0.25	0.06896551698446274	0.260869562625885	0.0535714291036129	0.6666666865348816	2846	2921	2921	2946	1550
11.185773581256182	11.185772791776781	0	0	1	30	-0.006495190528383055	0.08294401906419152	1064.6557580678643	1139.6557580678643	1139.6557580678643	1164.6557580678643	0.25	0.06896551698446274	0.239130437374115	0.0535714291036129	0.6666666865348816	2633	2708	2708	2733	1541
11.199016703410354	11.199016703410354	0	0	1	30	-0.006290029259590423	0.07847973175335282	1046.3745015299799	1121.3745015299799	1121.3745015299799	1146.3745015299799	0.2321428507566452	0.06896551698446274	0.239130437374115	0.0535714291036129	0.6666666865348816	2494	2569	2569	2594	1541
11.2143622092002	11.214361419720799	0	0	1	30	-0.0060676274578118266	0.07818858255198376	1045.1822455503734	1120.1822455503734	1120.1822455503734	1145.1822455503734	0.2321428507566452	0.06896551698446274	0.21739129722118378	0.0535714291036129	0.6666666865348816	2343	2418	2418	2443	1541
11.231543254589344	11.231542859849643	0	0	1	30	-0.005828594710926981	0.06658054808999256	997.6473444285195	1072.6473444285195	1072.6473444285195	1097.6473444285195	0.1964285671710968	0.05747126415371895	0.17391304671764374	0.0714285746216774	0.6666666865348816	2146	2221	2221	2246	1541
11.25238787912281	11.25238708964341	0	0	1	30	-0.005573586191080136	0.06541595164316226	992.8783219787495	1067.8783219787495	1067.8783219787495	1092.8783219787495	0.1964285671710968	0.05747126415371895	0.10869564861059189	0.0714285746216774	0.6666666865348816	2016	2091	2091	2116	1541
11.26577389704794	11.265773502308239	0	0	1	30	-0.005303300858898766	0.0634370325827358	984.7746484263031	1059.774648426303	1059.774648426303	1084.774648426303	0.1785714328289032	0.06896551698446274	0.08695652335882187	0.0714285746216774	0.6666666865348816	1852	1927	1927	1952	1541
11.281908092755934	11.281907698016234	0	0	1	30	-0.005018479547691077	0.06333998281520253	984.3772296282543	1059.3772296282543	1059.3772296282543	1084.3772296282543	0.1785714328289032	0.06896551698446274	0.06521739065647125	0.0892857164144516	0.6666666865348816	1725	1800	1800	1825	1541
11.29744662625848	11.29744623151878	0	0	1	30	-0.004719902932873403	0.06333998281520253	984.3772296282543	1059.3772296282543	1059.3772296282543	1084.3772296282543	0.1785714328289032	0.06896551698446274	0.06521739065647125	0.0892857164144516	0.6666666865348816	1652	1727	1727	1752	1541
11.31904125621962	11.31904086147992	0	0	1	30	-0.004408389392193153	0.058390447078128085	964.1088807849345	1039.1088807849346	1039.1088807849346	1064.1088807849346	0.1607142835855484	0.06896551698446274	0.043478261679410934	0.0892857164144516	0.6666666865348816	1609	1684	1684	1709	1541
11.332380694860294	11.332380300120594	0	0	1	30	-0.004084792762612291	0.05858454644905623	964.9037177088853	1039.9037177088853	1039.9037177088853	1064.9037177088853	0.1607142835855484	0.06896551698446274	0.043478261679410934	0.1071428582072258	0.6666666865348816	1579	1654	1654	1679	1541
11.347294355419677	11.347293960679977	0	0	1	30	-0.0037499999999995736	0.058002248295779504	962.5192067712171	1037.5192067712171	1037.5192067712171	1062.5192067712171	0.1607142835855484	0.06896551698446274	0.021739130839705467	0.1071428582072258	0.6666666865348816	1567	1642	1642	1667	1541
11.364490006177679	11.364489611437978	0	0	1	30	-0.00340492874804616	0.057419950142502785	960.1346958335489	1035.134695833549	1035.134695833549	1060.134695833549	0.1607142835855484	0.06896551698446274	0.0	0.1071428582072258	0.6666666865348816	1567	1642	1642	1667	1541
11.385860818729611	11.38586002925021	0	0	1	30	-0.0030505248230680475	0.052955666556954384	941.8534545507282	1016.8534545507282	1016.8534545507282	1041.8534545507282	0.1428571492433548	0.06896551698446274	0.0	0.125	0.6666666865348816	1525	1600	1600	1625	1541
11.399056572119932	11.39905578264053	0	0	1	30	-0.002687759621589286	0.055829230695962906	953.6206996999681	1028.620699699968	1028.620699699968	1053.620699699968	0.1428571492433548	0.08045977354049683	0.0	0.1428571492433548	0.6666666865348816	1481	1556	1556	1581	1541
11.414348393310743	11.414347603831342	0	0	1	30	-0.0023176274578116285	0.055829230695962906	953.6206996999681	1028.620699699968	1028.620699699968	1053.620699699968	0.1428571492433548	0.08045977354049683	0.0	0.1428571492433548	0.6666666865348816	1421	1496	1496	1521	1533
11.431474569881757	11.431474569881754	0	0	1	30	-0.0019411428382684192	0.0571120698004961	958.8739258330315	1033.8739258330315	1033.8739258330315	1058.8739258330315	0.125	0.1034482792019844	0.0	0.1428571492433548	0.6666666865348816	1396	1471	1471	1496	1533
11.452473537637445	11.452473142897745	0	0	1	30	-0.0015593376811327004	0.059985632076859474	970.6411633547395	1045.6411633547395	1045.6411633547395	1070.6411633547395	0.125	0.1149425283074379	0.0	0.1428571492433548	0.6666666865348816	1376	1451	1451	1476	1533
11.465811002579624	11.465810213100227	0	0	1	30	-0.0011732584878012297	0.059985632076859474	970.6411633547395	1045.6411633547395	1045.6411633547395	1070.6411633547395	0.125	0.1149425283074379	0.0	0.1428571492433548	0.6666666865348816	1346	1421	1421	1446	1533
11.481310456851993	11.481309667372592	0	0	1	30	-0.0007839634745068937	0.062859196215868	982.4084085039794	1057.4084085039794	1057.4084085039794	1082.4084085039794	0.125	0.12643678486347198	0.0	0.1428571492433548	0.6666666865348816	1316	1391	1391	1416	1541
11.497503468775104	11.497503074035404	0	0	1	30	-0.0003925196718215671	0.055521346628665924	952.359914444387	1027.359914444387	1027.359914444387	1052.359914444387	0.1071428582072258	0.1149425283074379	0.0	0.1607142835855484	0.6666666865348816	1302	1377	1377	1402	1533
11.519477838326463	11.519477838326463	0	0	1	30	5.145327074780904e-16	0.058394910767674446	964.1271595936269	1039.1271595936269	1039.1271595936269	1064.1271595936269	0.1071428582072258	0.12643678486347198	0.0	0.1607142835855484	0.6666666865348816	1302	1377	1377	1402	1533
11.532489643017154	11.532489248277454	0	0	1	30	0.00039251967182259476	0.058394910767674446	964.1271595936269	1039.1271595936269	1039.1271595936269	1064.1271595936269	0.1071428582072258	0.12643678486347198	0.0	0.1607142835855484	0.6666666865348816	1234	1309	1309	1334	1541
11.547385540290094	11.547385145550393	0	0	1	30	0.0007839634745079172	0.058394910767674446	964.1271595936269	1039.1271595936269	1039.1271595936269	1064.1271595936269	0.1071428582072258	0.12643678486347198	0.0	0.1607142835855484	0.6666666865348816	1220	1295	1295	1320	1541
11.564465532316355	11.564465137576654	0	0	1	30	0.0011732584878022462	0.058394910767674446	964.1271595936269	1039.1271595936269	1039.1271595936269	1064.1271595936269	0.1071428582072258	0.12643678486347198	0.0	0.1607142835855484	0.6666666865348816	1190	1265	1265	1290	1533
11.58141762868021	11.58141683920081	0	0	1	30	0.001559337681133707	0.058394910767674446	964.1271595936269	1039.1271595936269	1039.1271595936269	1064.1271595936269	0.1071428582072258	0.12643678486347198	0.0	0.1607142835855484	0.6666666865348816	1184	1259	1259	1284	1533
11.599080651241557	11.599080256501857	0	0	1	30	0.0019411428382694134	0.058394910767674446	964.1271595936269	1039.1271595936269	1039.1271595936269	1064.1271595936269	0.1071428582072258	0.12643678486347198	0.0	0.1607142835855484	0.6666666865348816	1171	1246	1246	1271	1533
11.614563921186274	11.614563526446574	0	0	1	30	0.0023176274578126073	0.055521346628665924	952.359914444387	1027.359914444387	1027.359914444387	1052.359914444387	0.1071428582072258	0.1149425283074379	0.0	0.1607142835855484	0.6666666865348816	1110	1185	1185	1210	1533
11.63137983235405	11.63137943761435	0	0	1	30	0.0026877596215902464	0.048183498904109	922.3114280123264	997.3114280123264	997.3114280123264	1022.3114280123264	0.0892857164144516	0.1034482792019844	0.0	0.1607142835855484	0.6666666865348816	1110	1185	1185	1210	1533
11.652416300381123	11.652415905641423	0	0	1	30	0.0030505248230689877	0.048183498904109	922.3114280123264	997.3114280123264	997.3114280123264	1022.3114280123264	0.0892857164144516	0.1034482792019844	0.0	0.1607142835855484	0.6666666865348816	1095	1170	1170	1195	1533
11.665679948999632	11.665679159520234	0	0	1	30	0.0034049287480470767	0.042436372488737106	898.7769453413785	973.7769453413785	973.7769453413785	998.7769453413785	0.0892857164144516	0.08045977354049683	0.0	0.1607142835855484	0.6666666865348816	1065	1140	1140	1165	1533
11.681390194271145	11.681389799531445	0	0	1	30	0.0037500000000004643	0.039562808349728584	887.0097001921386	962.0097001921386	962.0097001921386	987.0097001921386	0.0892857164144516	0.06896551698446274	0.0	0.1607142835855484	0.6666666865348816	1064	1139	1139	1164	1533
11.697486494968057	11.697486100228357	0	0	1	30	0.004084792762613155	0.039562808349728584	887.0097001921386	962.0097001921386	962.0097001921386	987.0097001921386	0.0892857164144516	0.06896551698446274	0.0	0.1607142835855484	0.6666666865348816	1046	1121	1121	1146	1533
11.719486127860137	11.719485733120436	0	0	1	30	0.004408389392193986	0.03668924514204264	875.2424588566646	950.2424588566646	950.2424588566646	975.2424588566646	0.0892857164144516	0.05747126415371895	0.0	0.1607142835855484	0.6666666865348816	1045	1120	1120	1145	1533
11.732857935156112	11.732857540416411	0	0	1	30	0.004719902932874203	0.039562808349728584	887.0097001921386	962.0097001921386	962.0097001921386	987.0097001921386	0.0892857164144516	0.06896551698446274	0.0	0.1428571492433548	0.6666666865348816	997	1072	1072	1097	1533
11.74736106642877	11.747360276949372	0	0	1	30	0.005018479547691842	0.039562808349728584	887.0097001921386	962.0097001921386	962.0097001921386	987.0097001921386	0.0892857164144516	0.06896551698446274	0.0	0.1607142835855484	0.6666666865348816	992	1067	1067	1092	1533
11.764401584485153	11.764401189745453	0	0	1	30	0.005303300858899494	0.04115353059023619	893.5237077670172	968.5237077670172	968.5237077670172	993.5237077670172	0.1071428582072258	0.05747126415371895	0.0	0.1428571492433548	0.6666666865348816	984	1059	1059	1084	1533
11.781483944949603	11.781483550209902	0	0	1	30	0.005573586191080825	0.04115353059023619	893.5237077670172	968.5237077670172	968.5237077670172	993.5237077670172	0.1071428582072258	0.05747126415371895	0.0	0.1607142835855484	0.6666666865348816	984	1059	1059	1084	1533
11.799820788176756	11.799820393437056	0	0	1	30	0.005828594710927629	0.04192992815493334	896.703055794452	971.703055794452	971.703055794452	996.703055794452	0.1071428582072258	0.05747126415371895	0.021739130839705467	0.1428571492433548	0.6666666865348816	984	1059	1059	1084	1533
11.814303787724782	11.814303392985082	0	0	1	30	0.006067627457812431	0.04192992815493334	896.703055794452	971.703055794452	971.703055794452	996.703055794452	0.1071428582072258	0.05747126415371895	0.021739130839705467	0.1428571492433548	0.6666666865348816	964	1039	1039	1064	1533
11.831404700955073	11.831404306215372	0	0	1	30	0.006290029259590983	0.04468524670199439	907.986085244667	982.986085244667	982.986085244667	1007.986085244667	0.125	0.04597701132297516	0.08695652335882187	0.0892857164144516	0.6666666865348816	964	1039	1039	1064	1533
11.853037620666992	11.853037225927292	0	0	1	30	0.006495190528383569	0.04755880985038806	919.7533263373391	994.7533263373391	994.7533263373391	1019.7533263373391	0.125	0.05747126415371895	0.10869564861059189	0.0714285746216774	0.6666666865348816	962	1037	1037	1062	1533
11.866301269285504	11.866300479806103	0	0	1	30	0.006682548931413013	0.05687557956238526	957.9054983079676	1032.9054983079677	1032.9054983079677	1057.9054983079677	0.1607142835855484	0.05747126415371895	0.1304347813129425	0.0714285746216774	0.6666666865348816	960	1035	1035	1060	1533
11.881387036353555	11.881387431093252	0	0	1	30	0.006851590932319736	0.06679584500408783	998.5289852917397	1073.5289852917397	1073.5289852917397	1098.5289852917397	0.1785714328289032	0.08045977354049683	0.15217390656471252	0.0535714291036129	0.6666666865348816	941	1016	1016	1041	1533
11.897568600825402	11.897568206085701	0	0	1	30	0.007001853198729215	0.070736954127502	1014.6678271521207	1089.6678271521207	1089.6678271521207	1114.6678271521207	0.1785714328289032	0.09195402264595032	0.17391304671764374	0.0714285746216774	0.6666666865348816	953	1028	1028	1053	1533
11.919625076234105	11.919624681494405	0	0	1	30	0.0071329238722138266	0.09391509547760213	1109.5823159807808	1184.5823159807808	1184.5823159807808	1209.5823159807808	0.2321428507566452	0.12643678486347198	0.239130437374115	0.0714285746216774	0.6666666865348816	953	1028	1028	1053	1533
11.933032410102967	11.933032015363267	0	0	1	30	0.00724444369716816	0.09391509547760213	1109.5823159807808	1184.5823159807808	1184.5823159807808	1209.5823159807808	0.2321428507566452	0.12643678486347198	0.239130437374115	0.0714285746216774	0.6666666865348816	958	1033	1033	1058	1533
11.947377645496118	11.947377250756418	0	0	1	30	0.007336107005503661	0.11014358580158734	1176.0379838575002	1251.0379838575002	1251.0379838575002	1276.0379838575002	0.2678571343421936	0.14942528307437897	0.260869562625885	0.0892857164144516	0.6666666865348816	970	1045	1045	1070	1533
11.964446584810812	11.964446190071111	0	0	1	30	0.007407662554463622	0.1184519395255339	1210.0606923570613	1285.0606923570613	1285.0606923570613	1310.0606923570613	0.2857142984867096	0.16091954708099365	0.30434781312942505	0.0892857164144516	0.7083333134651184	970	1045	1045	1070	1533
11.986250426812301	11.9862500320726	0	0	1	30	0.00745891421526211	0.15187942143529654	1346.9462307775393	1421.9462307775393	1421.9462307775393	1446.9462307775393	0.3571428656578064	0.2068965584039688	0.3478260934352875	0.125	0.7083333134651184	982	1057	1057	1082	1533
11.999521970224787	11.999521575485087	0	0	1	30	0.007489721510659335	0.1589852413162589	1376.0445631900802	1451.0445631900802	1451.0445631900802	1476.0445631900802	0.3571428656578064	0.2298850566148758	0.3913043439388275	0.125	0.7083333134651184	952	1027	1027	1052	1533
12.014327472106707	12.014327472106707	0	0	1	30	0.0075	0.17618422914782295	1446.474418360335	1521.474418360335	1521.474418360335	1546.474418360335	0.3928571343421936	0.25287356972694397	0.41304346919059753	0.1428571492433548	0.7083333134651184	964	1039	1039	1064	1533
12.031562202094886	12.031561807355185	0	0	1	30	0.007489721510659273	0.18911303490145792	1499.4178779214703	1574.4178779214703	1574.4178779214703	1599.4178779214703	0.4107142984867096	0.27586206793785095	0.43478259444236755	0.1607142835855484	0.7083333134651184	964	1039	1039	1064	1533
12.053073541979582	12.053073147239882	0	0	1	30	0.0074589142152619884	0.19936237319933703	1541.388918251285	1616.388918251285	1616.388918251285	1641.388918251285	0.4285714328289032	0.28735631704330444	0.45652174949645996	0.1785714328289032	0.7083333134651184	964	1039	1039	1064	1533
12.066324164188032	12.066323769448331	0	0	1	30	0.00740766255446344	0.2126793701965246	1595.9220209547684	1670.9220209547684	1670.9220209547684	1695.9220209547684	0.4464285671710968	0.3103448152542114	0.47826087474823	0.1964285671710968	0.7083333134651184	964	1039	1039	1064	1533
12.081493616072223	12.081493221332522	0	0	1	30	0.0073361070055034195	0.24808577582332658	1740.9112519965224	1815.9112519965224	1815.9112519965224	1840.9112519965224	0.5357142686843872	0.3448275923728943	0.52173912525177	0.2142857164144516	0.7083333134651184	964	1039	1039	1064	1533
12.097423731355953	12.097423336616252	0	0	1	30	0.007244443697167859	0.29423123686024866	1929.8769149427183	2004.8769149427183	2004.8769149427183	2029.8769149427183	0.5714285969734192	0.4482758641242981	0.5869565010070801	0.2678571343421936	0.7083333134651184	964	1039	1039	1064	1533
12.119638892123561	12.119638892123561	0	0	1	30	0.007132923872213468	0.31867102012963766	2029.9578274308662	2104.957827430866	2104.957827430866	2129.957827430866	0.6071428656578064	0.48275861144065857	0.6086956262588501	0.3035714328289032	0.7083333134651184	952	1027	1027	1052	1533
12.133048594430619	12.133047804951218	0	0	1	30	0.007001853198728799	0.33334672437136215	2090.0548363007283	2165.0548363007283	2165.0548363007283	2190.0548363007283	0.625	0.5057471394538879	0.6304348111152649	0.3214285671710968	0.75	922	997	997	1022	1533
12.147346066320218	12.147345671580517	0	0	1	30	0.006851590932319263	0.3540015649628936	2174.6364085230493	2249.6364085230493	2249.6364085230493	2274.6364085230493	0.6428571343421936	0.540229856967926	0.6521739363670349	0.3571428656578064	0.75	922	997	997	1022	1533
12.164362899994671	12.16436250525497	0	0	1	30	0.006682548931412486	0.38238246755107586	2290.8562046216557	2365.8562046216557	2365.8562046216557	2390.8562046216557	0.6785714030265808	0.5862069129943848	0.6739130616188049	0.3928571343421936	0.75	898	973	973	998	1533
12.181511576728518	12.181511576728514	0	0	1	30	0.006495190528382989	0.41561585738792184	2426.94693600354	2501.94693600354	2501.94693600354	2526.94693600354	0.7321428656578064	0.6321839094161987	0.695652186870575	0.4285714328289032	0.75	887	962	962	987	1533
12.199723682210859	12.199722892731462	0	0	1	30	0.00629002925959035	0.45805222541093826	2600.723863057792	2675.723863057792	2675.723863057792	2700.723863057792	0.75	0.7126436829566956	0.739130437374115	0.5	0.75	887	962	962	987	1533
12.21438391988363	12.21438352514393	0	0	1	30	0.0060676274578117485	0.45805222541093826	2600.723863057792	2675.723863057792	2675.723863057792	2700.723863057792	0.75	0.7126436829566956	0.739130437374115	0.5	0.75	875	950	950	975	1533
12.231577596943136	12.231577202203436	0	0	1	30	0.0058285947109268975	0.4937709669657746	2746.992109724847	2821.992109724847	2821.992109724847	2846.992109724847	0.7857142686843872	0.7701149582862854	0.782608687877655	0.5357142686843872	0.75	887	962	962	987	1533
12.252996172998621	12.25299577825892	0	0	1	30	0.005573586191080047	0.5169491052905224	2841.906586164689	2916.906586164689	2916.906586164689	2941.906586164689	0.8035714030265808	0.8045976758003235	0.804347813129425	0.5714285969734192	0.75	887	962	962	987	1533
12.26625982161713	12.26625942687743	0	0	1	30	0.005303300858898672	0.540515460235917	2938.4108096660802	3013.4108096660802	3013.4108096660802	3038.4108096660802	0.8214285969734192	0.8390804529190063	0.8260869383811951	0.6071428656578064	0.75	893	968	968	993	1533
12.281351904520363	12.281351509780663	0	0	1	30	0.005018479547690979	0.5615964290333091	3024.737376891401	3099.737376891401	3099.737376891401	3124.737376891401	0.8392857313156128	0.8620689511299133	0.8478260636329651	0.6428571343421936	0.75	893	968	968	993	1533
12.29751846888366	12.297518468883656	0	0	1	30	0.004719902932873301	0.5673435535860358	3048.271851934817	3123.271851934817	3123.271851934817	3148.271851934817	0.8392857313156128	0.8850574493408203	0.8478260636329651	0.6428571343421936	0.75	896	971	971	996	1533
12.319677971353741	12.319677971353741	0	0	1	30	0.004408389392193047	0.5872220070049261	3129.6741186851723	3204.6741186851723	3204.6741186851723	3229.6741186851723	0.8392857313156128	0.9195402264595032	0.8695651888847351	0.6785714030265808	0.75	896	971	971	996	1533
12.333004383584356	12.333004383584356	0	0	1	30	0.004084792762612181	0.5872220070049261	3129.6741186851723	3204.6741186851723	3204.6741186851723	3229.6741186851723	0.8392857313156128	0.9195402264595032	0.8695651888847351	0.6785714030265808	0.75	907	982	982	1007	1533
12.347328303033773	12.347327908294073	0	0	1	30	0.0037499999999994586	0.6022268063764766	3191.1187721116717	3266.1187721116717	3266.1187721116717	3291.1187721116717	0.8571428656578064	0.931034505367279	0.8913043737411499	0.6964285969734192	0.75	919	994	994	1019	1533
12.364450926947498	12.364450532207798	0	0	1	30	0.003404928748046042	0.6119529664146235	3230.947397467883	3305.947397467883	3305.947397467883	3330.947397467883	0.8571428656578064	0.954023003578186	0.8913043737411499	0.7142857313156128	0.75	957	1032	1032	1057	1533
12.38624095305953	12.38624055831983	0	0	1	30	0.0030505248230679265	0.6571234439424476	3415.920502944323	3490.920502944323	3490.920502944323	3515.920502944323	0.9107142686843872	1.0	0.9347826242446899	0.7678571343421936	0.7916666865348816	998	1073	1073	1098	1533
12.39949828584286	12.399497496363459	0	0	1	30	0.0026877596215891626	0.6571234439424476	3415.920502944323	3490.920502944323	3490.920502944323	3515.920502944323	0.9107142686843872	1.0	0.9347826242446899	0.7678571343421936	0.7916666865348816	1014	1089	1089	1114	1533
12.41435273544743	12.41435234070773	0	0	1	30	0.0023176274578115027	0.6571234439424476	3415.920502944323	3490.920502944323	3490.920502944323	3515.920502944323	0.9107142686843872	1.0	0.9347826242446899	0.7678571343421936	0.75	1109	1184	1184	1209	1533
12.431369569121884	12.431369174382183	0	0	1	30	0.0019411428382682915	0.6526591603568992	3397.639261661502	3472.639261661502	3472.639261661502	3497.639261661502	0.8928571343421936	1.0	0.9347826242446899	0.7678571343421936	0.75	1109	1184	1184	1209	1533
12.453055778693138	12.453055383953437	0	0	1	30	0.001559337681132571	0.6526591603568992	3397.639261661502	3472.639261661502	3472.639261661502	3497.639261661502	0.8928571343421936	1.0	0.9347826242446899	0.7678571343421936	0.75	1176	1251	1251	1276	1533
12.466274426985986	12.466273637506585	0	0	1	30	0.0011732584878010991	0.6526591603568992	3397.639261661502	3472.639261661502	3472.639261661502	3497.639261661502	0.8928571343421936	1.0	0.9347826242446899	0.7678571343421936	0.75	1210	1285	1285	1310	1541
12.481450194705356	12.481450194705356	0	0	1	30	0.0007839634745067622	0.661296578667919	3433.0094896451283	3508.0094896451283	3508.0094896451283	3533.0094896451283	0.9107142686843872	1.0	0.9347826242446899	0.7857142686843872	0.75	1346	1421	1421	1446	1541
12.497669259448589	12.497669259448589	0	0	1	30	0.000392519671821435	0.661296578667919	3433.0094896451283	3508.0094896451283	3508.0094896451283	3533.0094896451283	0.9107142686843872	1.0	0.9347826242446899	0.7857142686843872	0.75	1376	1451	1451	1476	1541
12.519625076234107	12.519624681494406	0	0	1	30	-6.468409853337487e-16	0.6571234439424476	3415.920502944323	3490.920502944323	3490.920502944323	3515.920502944323	0.9107142686843872	1.0	0.9347826242446899	0.7678571343421936	0.7916666865348816	1446	1521	1521	1546	1541
12.532987015037609	12.532986620297908	0	0	1	30	-0.00039251967182272687	0.6571234439424476	3415.920502944323	3490.920502944323	3490.920502944323	3515.920502944323	0.9107142686843872	1.0	0.9347826242446899	0.7678571343421936	0.75	1499	1574	1574	1599	1541
12.547320013500098	12.547320013500098	0	0	1	30	-0.0007839634745080487	0.661296578667919	3433.0094896451283	3508.0094896451283	3508.0094896451283	3533.0094896451283	0.9107142686843872	1.0	0.9347826242446899	0.7857142686843872	0.75	1541	1616	1616	1641	1541
12.564477374507316	12.564476979767615	0	0	1	30	-0.0011732584878023768	0.6612965795471801	3433.0094932457027	3508.0094932457027	3508.0094932457027	3533.0094932457027	0.9107142686843872	1.0	0.95652174949646	0.7678571343421936	0.75	1595	1670	1670	1695	1541
12.586415822746087	12.586415033266686	0	0	1	30	-0.0015593376811338364	0.6612965795471801	3433.0094932457027	3508.0094932457027	3508.0094932457027	3533.0094932457027	0.9107142686843872	1.0	0.95652174949646	0.7678571343421936	0.75	1740	1815	1815	1840	1541
12.599634471038936	12.599634076299235	0	0	1	30	-0.0019411428382695413	0.6526591603568992	3397.639261661502	3472.639261661502	3472.639261661502	3497.639261661502	0.8928571343421936	1.0	0.9347826242446899	0.7678571343421936	0.75	1929	2004	2004	2029	1541
12.614662606110965	12.614662211371265	0	0	1	30	-0.002317627457812733	0.6571234439424476	3415.920502944323	3490.920502944323	3490.920502944323	3515.920502944323	0.9107142686843872	1.0	0.9347826242446899	0.7678571343421936	0.75	2029	2104	2104	2129	1541
12.631369174382183	12.631368779642482	0	0	1	30	-0.00268775962159037	0.6571234439424476	3415.920502944323	3490.920502944323	3490.920502944323	3515.920502944323	0.9107142686843872	1.0	0.9347826242446899	0.7678571343421936	0.75	2090	2165	2165	2190	1550
12.65309367370422	12.653093673704216	0	0	1	30	-0.0030505248230691083	0.6571234439424476	3415.920502944323	3490.920502944323	3490.920502944323	3515.920502944323	0.9107142686843872	1.0	0.9347826242446899	0.7678571343421936	0.75	2174	2249	2249	2274	1550
12.666175742061291	12.666175347321591	0	0	1	30	-0.003404928748047195	0.6571234439424476	3415.920502944323	3490.920502944323	3490.920502944323	3515.920502944323	0.9107142686843872	1.0	0.9347826242446899	0.7678571343421936	0.75	2290	2365	2365	2390	1550
12.681355851917349	12.681355062437952	0	0	1	30	-0.0037500000000005793	0.6571234439424476	3415.920502944323	3490.920502944323	3490.920502944323	3515.920502944323	0.9107142686843872	1.0	0.9347826242446899	0.7678571343421936	0.75	2426	2501	2501	2526	1550
12.697347941333788	12.697347546594088	0	0	1	30	-0.004084792762613266	0.6571234439424476	3415.920502944323	3490.920502944323	3490.920502944323	3515.920502944323	0.9107142686843872	1.0	0.9347826242446899	0.7678571343421936	0.75	2600	2675	2675	2700	1550
12.719094151339256	12.719093361859855	0	0	1	30	-0.004408389392194093	0.6571234439424476	3415.920502944323	3490.920502944323	3490.920502944323	3515.920502944323	0.9107142686843872	1.0	0.9347826242446899	0.7678571343421936	0.75	2600	2675	2675	2700	1550
12.73243990581511	12.732439511075409	0	0	1	30	-0.004719902932874305	0.6571234439424476	3415.920502944323	3490.920502944323	3490.920502944323	3515.920502944323	0.9107142686843872	1.0	0.9347826242446899	0.7678571343421936	0.75	2746	2821	2821	2846	1550
12.74736106642877	12.74736067168907	0	0	1	30	-0.005018479547691941	0.6529503092169762	3398.8315162435174	3473.8315162435174	3473.8315162435174	3498.8315162435174	0.9107142686843872	1.0	0.9347826242446899	0.75	0.75	2841	2916	2916	2941	1550
12.764499479930446	12.764498690451049	0	0	1	30	-0.005303300858899587	0.6529503092169762	3398.8315162435174	3473.8315162435174	3473.8315162435174	3498.8315162435174	0.9107142686843872	1.0	0.9347826242446899	0.75	0.75	2938	3013	3013	3038	1550
12.785835950128586	12.785835555388886	0	0	1	30	-0.0055735861910809125	0.6414393211790124	3351.6940202280557	3426.6940202280557	3426.6940202280557	3451.6940202280557	0.8928571343421936	0.9885057210922241	0.9347826242446899	0.7321428656578064	0.75	3024	3099	3099	3124	1550
12.79908854603553	12.799087756556133	0	0	1	30	-0.005828594710927712	0.6231727915706102	3276.892581481649	3351.892581481649	3351.892581481649	3376.892581481649	0.875	0.9655172228813171	0.9130434989929199	0.7142857313156128	0.75	3048	3123	3123	3148	1550
12.814329051065503	12.814328656325802	0	0	1	30	-0.006067627457812508	0.6027120411951348	3193.105808694077	3268.105808694077	3268.105808694077	3293.105808694077	0.875	0.931034505367279	0.8913043737411499	0.6785714030265808	0.75	3129	3204	3204	3229	1550
12.83194036272631	12.83193996798661	0	0	1	30	-0.006290029259591055	0.5714196395128965	3064.9634238053113	3139.9634238053113	3139.9634238053113	3164.9634238053113	0.8571428656578064	0.8850574493408203	0.8695651888847351	0.625	0.75	3129	3204	3204	3229	1550
12.852528801195273	12.852528011715872	0	0	1	30	-0.006495190528383635	0.5444944965427521	2954.7049633425695	3029.7049633425695	3029.7049633425695	3054.7049633425695	0.8392857313156128	0.8390804529190063	0.8478260636329651	0.5892857313156128	0.75	3191	3266	3266	3291	1550
12.86566100149409	12.865660212014692	0	0	1	30	-0.006682548931413073	0.5304981524252002	2897.389934181195	2972.389934181195	2972.389934181195	2997.389934181195	0.8214285969734192	0.8160919547080994	0.8478260636329651	0.5714285969734192	0.75	3230	3305	3305	3330	1550
12.881383878435962	12.881383483696265	0	0	1	30	-0.006851590932319789	0.5208310945688384	2857.8033322593933	2932.8033322593933	2932.8033322593933	2957.8033322593933	0.8214285969734192	0.8045976758003235	0.8260869383811951	0.5535714030265808	0.75	3415	3490	3490	3515	1558
12.897400441713724	12.897400046974024	0	0	1	30	-0.007001853198729263	0.5069317851701509	2800.885660271768	2875.885660271768	2875.885660271768	2900.885660271768	0.8035714030265808	0.7816091775894165	0.8260869383811951	0.5357142686843872	0.75	3415	3490	3490	3515	1558
12.919090203942268	12.919089414462867	0	0	1	30	-0.007132923872213867	0.46733105801601216	2638.7206825755698	2713.7206825755698	2713.7206825755698	2738.7206825755698	0.7678571343421936	0.7241379022598267	0.782608687877655	0.4821428656578064	0.7083333134651184	3415	3490	3490	3515	1550
12.932383063298484	12.932382668558784	0	0	1	30	-0.0072444436971681936	0.4464229872068448	2553.1021326120294	2628.1021326120294	2628.1021326120294	2653.1021326120294	0.7678571343421936	0.6781609058380127	0.760869562625885	0.4464285671710968	0.7083333134651184	3397	3472	3472	3497	1550
12.947325145116181	12.947325145116181	0	0	1	30	-0.007336107005503688	0.40546355955302715	2385.373276369646	2460.373276369646	2460.373276369646	2485.373276369646	0.7321428656578064	0.6206896305084229	0.717391312122345	0.375	0.7083333134651184	3397	3472	3472	3497	1550
12.964540138119421	12.96453974337972	0	0	1	30	-0.007407662554463643	0.3588540424471316	2194.507303821004	2269.507303821004	2269.507303821004	2294.507303821004	0.6785714030265808	0.540229856967926	0.6739130616188049	0.3214285671710968	0.7083333134651184	3397	3472	3472	3497	1550
12.985856081853225	12.985855687113524	0	0	1	30	-0.007458914215262124	0.33532563698773066	2098.158483464757	2173.158483464757	2173.158483464757	2198.158483464757	0.6607142686843872	0.49425286054611206	0.6521739363670349	0.2857142984867096	0.7083333134651184	3433	3508	3508	3533	1550
12.999067624831497	12.999067230091796	0	0	1	30	-0.007489721510659341	0.3093709831837541	1991.8741761374731	2066.874176137473	2066.874176137473	2091.874176137473	0.6428571343421936	0.4482758641242981	0.6304348111152649	0.2321428507566452	0.7083333134651184	3433	3508	3508	3533	1550
13.014322340490622	13.014321945750922	0	0	1	30	-0.0075	0.2715762548194909	1837.104763485815	1912.104763485815	1912.104763485815	1937.104763485815	0.5535714030265808	0.40229883790016174	0.6086956262588501	0.2142857164144516	0.7083333134651184	3415	3490	3490	3515	1558
13.031418122104832	13.031417727365131	0	0	1	30	-0.007489721510659266	0.2204433474689722	1627.7155078854412	1702.7155078854412	1702.7155078854412	1727.7155078854412	0.5	0.3103448152542114	0.5	0.1428571492433548	0.7083333134651184	3415	3490	3490	3515	1550
13.052364984220283	13.052364194740882	0	0	1	30	-0.0074589142152619746	0.18750111758708954	1492.8170765191317	1567.8170765191317	1567.8170765191317	1592.8170765191317	0.4285714328289032	0.26436781883239746	0.45652174949645996	0.125	0.7083333134651184	3433	3508	3508	3533	1550
13.065629027578492	13.065628238099091	0	0	1	30	-0.007407662554463419	0.17121350323862355	1426.1192957621633	1501.1192957621633	1501.1192957621633	1526.1192957621633	0.4107142984867096	0.2298850566148758	0.41304346919059753	0.1071428582072258	0.7083333134651184	3433	3508	3508	3533	1550
13.08136532567012	13.08136493093042	0	0	1	30	-0.007336107005503392	0.15133504577050483	1344.7170124302174	1419.7170124302174	1419.7170124302174	1444.7170124302174	0.375	0.19540229439735413	0.3913043439388275	0.0892857164144516	0.6666666865348816	3433	3508	3508	3533	1550
13.097409915466496	13.097409520726796	0	0	1	30	-0.007244443697167825	0.14846148349414146	1332.9497749085094	1407.9497749085094	1407.9497749085094	1432.9497749085094	0.375	0.18390804529190063	0.3913043439388275	0.0892857164144516	0.6666666865348816	3397	3472	3472	3497	1550
13.119104019831724	13.119103625092023	0	0	1	30	-0.0071329238722134276	0.13452425362507564	1275.8768185946847	1350.8768185946847	1350.8768185946847	1375.8768185946847	0.3392857015132904	0.17241379618644714	0.3695652186870575	0.0714285746216774	0.6666666865348816	3415	3490	3490	3515	1550
13.132440300554808	13.132439905815108	0	0	1	30	-0.007001853198728752	0.11907216081083377	1212.6004985203642	1287.6004985203642	1287.6004985203642	1312.6004985203642	0.3035714328289032	0.14942528307437897	0.32608696818351746	0.0714285746216774	0.6666666865348816	3415	3490	3490	3515	1550
13.147317250322207	13.14731646084281	0	0	1	30	-0.006851590932319209	0.11254863836079465	1185.8866740874541	1260.8866740874541	1260.8866740874541	1285.8866740874541	0.3035714328289032	0.12643678486347198	0.28260868787765503	0.0714285746216774	0.6666666865348816	3415	3490	3490	3515	1550
13.164394873910272	13.164394479170571	0	0	1	30	-0.006682548931412426	0.10194902967731034	1142.4812765285858	1217.4812765285858	1217.4812765285858	1242.4812765285858	0.2857142984867096	0.1034482792019844	0.260869562625885	0.0714285746216774	0.6666666865348816	3415	3490	3490	3515	1550
13.185897134781897	13.185896740042196	0	0	1	30	-0.006495190528382922	0.08839999627819435	1086.9979847592058	1161.9979847592058	1161.9979847592058	1186.9979847592058	0.25	0.09195402264595032	0.21739129722118378	0.0535714291036129	0.6666666865348816	3415	3490	3490	3515	1550
13.199083414419448	13.199083019679748	0	0	1	30	-0.006290029259590279	0.08077099768919234	1055.7572355372427	1130.7572355372427	1130.7572355372427	1155.7572355372427	0.2321428507566452	0.08045977354049683	0.19565217196941376	0.0535714291036129	0.6666666865348816	3415	3490	3490	3515	1550
13.21431405095695	13.21431326147755	0	0	1	30	-0.006067627457811671	0.08077099768919234	1055.7572355372427	1130.7572355372427	1130.7572355372427	1155.7572355372427	0.2321428507566452	0.08045977354049683	0.19565217196941376	0.0535714291036129	0.6666666865348816	3415	3490	3490	3515	1550
13.23167983452512	13.23167943978542	0	0	1	30	-0.005828594710926814	0.0686777136664583	1006.2352374641468	1081.2352374641468	1081.2352374641468	1106.2352374641468	0.1964285671710968	0.06896551698446274	0.1304347813129425	0.0714285746216774	0.6666666865348816	3415	3490	3490	3515	1550
13.25243998476305	13.25243959002335	0	0	1	30	-0.0055735861910799584	0.06828951491014049	1004.6455635570253	1079.6455635570253	1079.6455635570253	1104.6455635570253	0.1964285671710968	0.06896551698446274	0.08695652335882187	0.0892857164144516	0.6666666865348816	3398	3473	3473	3498	1550
13.26569692280668	13.265696528066979	0	0	1	30	-0.0053033008588985785	0.06621354695421106	996.1444747774942	1071.1444747774942	1071.1444747774942	1096.1444747774942	0.1785714328289032	0.08045977354049683	0.06521739065647125	0.0892857164144516	0.6666666865348816	3398	3473	3473	3498	1550
13.28140124698271	13.28140085224301	0	0	1	30	-0.005018479547690881	0.06126401121713661	975.8761259341744	1050.8761259341745	1050.8761259341745	1075.8761259341745	0.1607142835855484	0.08045977354049683	0.043478261679410934	0.0892857164144516	0.6666666865348816	3351	3426	3426	3451	1550
13.29750860039119	13.29750820565149	0	0	1	30	-0.004719902932873198	0.06077876274932396	973.8890334584817	1048.8890334584817	1048.8890334584817	1073.8890334584817	0.1607142835855484	0.08045977354049683	0.021739130839705467	0.0892857164144516	0.6666666865348816	3276	3351	3351	3376	1550
13.31922362596045	13.31922323122075	0	0	1	30	-0.00440838939219294	0.06029351428151131	971.9019409827888	1046.9019409827888	1046.9019409827888	1071.9019409827888	0.1607142835855484	0.08045977354049683	0.0	0.1071428582072258	0.6666666865348816	3193	3268	3268	3293	1550
13.332456879622157	13.332456090142756	0	0	1	30	-0.00408479276261207	0.06029351428151131	971.9019409827888	1046.9019409827888	1046.9019409827888	1071.9019409827888	0.1607142835855484	0.08045977354049683	0.0	0.1071428582072258	0.6666666865348816	3064	3139	3139	3164	1550
13.347298302816665	13.347297908076968	0	0	1	30	-0.003749999999999344	0.0615763571113348	977.155182370916	1052.155182370916	1052.155182370916	1077.155182370916	0.1428571492433548	0.1034482792019844	0.0	0.125	0.6666666865348816	2954	3029	3029	3054	1550
13.36434750514642	13.364347110406719	0	0	1	30	-0.0034049287480459245	0.06444991938769817	988.922419892624	1063.922419892624	1063.922419892624	1088.922419892624	0.1428571492433548	0.1149425283074379	0.0	0.125	0.6666666865348816	2897	2972	2972	2997	1550
13.385782660269253	13.38578266026925	0	0	1	30	-0.003050524823067806	0.059985632076859474	970.6411633547395	1045.6411633547395	1045.6411633547395	1070.6411633547395	0.125	0.1149425283074379	0.0	0.125	0.6666666865348816	2857	2932	2932	2957	1550
13.399122888389325	13.399122493649624	0	0	1	30	-0.002687759621589039	0.062859196215868	982.4084085039794	1057.4084085039794	1057.4084085039794	1082.4084085039794	0.125	0.12643678486347198	0.0	0.1428571492433548	0.6666666865348816	2800	2875	2875	2900	1550
13.414589184526996	13.414589184526992	0	0	1	30	-0.0023176274578113774	0.059985632076859474	970.6411633547395	1045.6411633547395	1045.6411633547395	1070.6411633547395	0.125	0.1149425283074379	0.0	0.1428571492433548	0.6666666865348816	2638	2713	2713	2738	1541
13.431366805943991	13.431366805943991	0	0	1	30	-0.0019411428382681635	0.062859196215868	982.4084085039794	1057.4084085039794	1057.4084085039794	1082.4084085039794	0.125	0.12643678486347198	0.0	0.1428571492433548	0.6666666865348816	2553	2628	2628	2653	1541
13.4524234056957	13.452423405695697	0	0	1	30	-0.0015593376811324415	0.06126847304403782	975.8943971153349	1050.8943971153349	1050.8943971153349	1075.8943971153349	0.1071428582072258	0.13793103396892548	0.0	0.1607142835855484	0.6666666865348816	2385	2460	2460	2485	1541
13.465752975843905	13.465752186364504	0	0	1	30	-0.0011732584878009686	0.06414203532040119	987.6616346370429	1062.6616346370429	1062.6616346370429	1087.6616346370429	0.1071428582072258	0.14942528307437897	0.0	0.1607142835855484	0.6666666865348816	2194	2269	2269	2294	1541
13.481345588685183	13.481345193945483	0	0	1	30	-0.0007839634745066304	0.06701560132205486	999.4288874138147	1074.4288874138147	1074.4288874138147	1099.4288874138147	0.1071428582072258	0.16091954708099365	0.0	0.1428571492433548	0.6666666865348816	2098	2173	2173	2198	1541
13.497467547462517	13.497467152722816	0	0	1	30	-0.0003925196718213029	0.06701560132205486	999.4288874138147	1074.4288874138147	1074.4288874138147	1099.4288874138147	0.1071428582072258	0.16091954708099365	0.0	0.1428571492433548	0.625	1991	2066	2066	2091	1541
13.51909849347594	13.51909809873624	0	0	1	30	7.791492631894069e-16	0.06701560132205486	999.4288874138147	1074.4288874138147	1074.4288874138147	1099.4288874138147	0.1071428582072258	0.16091954708099365	0.0	0.1428571492433548	0.6666666865348816	1837	1912	1912	1937	1541
13.53239451074975	13.53239372127035	0	0	1	30	0.000392519671822859	0.06255131587386131	981.1476385034621	1056.147638503462	1056.147638503462	1081.147638503462	0.0892857164144516	0.16091954708099365	0.0	0.1428571492433548	0.6666666865348816	1627	1702	1702	1727	1541
13.54733264517046	13.54733225043076	0	0	1	30	0.0007839634745081803	0.05680418759584427	957.6131482049823	1032.6131482049823	1032.6131482049823	1057.6131482049823	0.0892857164144516	0.13793103396892548	0.0	0.1428571492433548	0.6666666865348816	1492	1567	1567	1592	1541
13.564403163443949	13.564402768704248	0	0	1	30	0.0011732584878025075	0.051057061180472374	934.0786655340344	1009.0786655340344	1009.0786655340344	1034.0786655340344	0.0892857164144516	0.1149425283074379	0.0	0.125	0.6666666865348816	1426	1501	1501	1526	1541
13.581358417725394	13.581358022985693	0	0	1	30	0.0015593376811339657	0.048183498904109	922.3114280123264	997.3114280123264	997.3114280123264	1022.3114280123264	0.0892857164144516	0.1034482792019844	0.0	0.125	0.6666666865348816	1344	1419	1419	1444	1533
13.599041966751077	13.599041572011377	0	0	1	30	0.001941142838269669	0.04530993476510048	910.5441828630865	985.5441828630865	985.5441828630865	1010.5441828630865	0.0892857164144516	0.09195402264595032	0.0	0.125	0.6666666865348816	1332	1407	1407	1432	1533
13.614361814460501	13.614361419720801	0	0	1	30	0.0023176274578128593	0.04530993476510048	910.5441828630865	985.5441828630865	985.5441828630865	1010.5441828630865	0.0892857164144516	0.08045977354049683	0.021739130839705467	0.125	0.6666666865348816	1275	1350	1350	1375	1533
13.631409832571158	13.631409437831458	0	0	1	30	0.002687759621590494	0.04072740465628203	891.778722067475	966.778722067475	966.778722067475	991.778722067475	0.0892857164144516	0.06896551698446274	0.043478261679410934	0.1071428582072258	0.6666666865348816	1212	1287	1287	1312	1533
13.65245222169371	13.65245222169371	0	0	1	30	0.0030505248230692293	0.04519169010447558	910.0599709778276	985.0599709778276	985.0599709778276	1010.0599709778276	0.1071428582072258	0.06896551698446274	0.043478261679410934	0.1071428582072258	0.6666666865348816	1185	1260	1260	1285	1533
13.66572613354439	13.665725344064988	0	0	1	30	0.0034049287480473127	0.04231812689678963	898.2927296423536	973.2927296423536	973.2927296423536	998.2927296423536	0.1071428582072258	0.05747126415371895	0.043478261679410934	0.1071428582072258	0.6666666865348816	1142	1217	1217	1242	1533
13.681411510214879	13.681410720735478	0	0	1	30	0.0037500000000006933	0.042900425000174075	900.6772403757128	975.6772403757128	975.6772403757128	1000.6772403757128	0.1071428582072258	0.05747126415371895	0.06521739065647125	0.1071428582072258	0.6666666865348816	1086	1161	1161	1186	1533
13.697365309880531	13.697364915140835	0	0	1	30	0.004084792762613376	0.047073561400290787	917.7662339341907	992.7662339341907	992.7662339341907	1017.7662339341907	0.125	0.05747126415371895	0.06521739065647125	0.0892857164144516	0.6666666865348816	1055	1130	1130	1155	1533
13.719655865930608	13.719655471190908	0	0	1	30	0.0044083893921942	0.054896660368912706	949.8018242106975	1024.8018242106975	1024.8018242106975	1049.8018242106975	0.1428571492433548	0.06896551698446274	0.10869564861059189	0.0714285746216774	0.6666666865348816	1055	1130	1130	1155	1533
13.732988593996406	13.732988199256706	0	0	1	30	0.004719902932874409	0.054896660368912706	949.8018242106975	1024.8018242106975	1024.8018242106975	1049.8018242106975	0.1428571492433548	0.06896551698446274	0.10869564861059189	0.0714285746216774	0.6666666865348816	1006	1081	1081	1106	1533
13.747327118814678	13.747326329335277	0	0	1	30	0.005018479547692039	0.06262270690907973	981.4399847926816	1056.4399847926816	1056.4399847926816	1081.4399847926816	0.1607142835855484	0.08045977354049683	0.1304347813129425	0.0714285746216774	0.6666666865348816	1004	1079	1079	1104	1533
13.76441184771732	13.764411452977619	0	0	1	30	0.00530330085889968	0.08253908916289762	1062.9975701220658	1137.9975701220658	1137.9975701220658	1162.9975701220658	0.2142857164144516	0.1034482792019844	0.17391304671764374	0.0714285746216774	0.6666666865348816	996	1071	1071	1096	1533
13.781531313713455	13.781530918973754	0	0	1	30	0.005573586191081001	0.10467087909556139	1153.627249896324	1228.627249896324	1228.627249896324	1253.627249896324	0.2321428507566452	0.16091954708099365	0.239130437374115	0.1071428582072258	0.6666666865348816	975	1050	1050	1075	1533
13.799548812524304	13.799548023044903	0	0	1	30	0.005828594710927795	0.12177281640470028	1223.6596831772476	1298.6596831772476	1298.6596831772476	1323.6596831772476	0.2678571343421936	0.18390804529190063	0.28260868787765503	0.125	0.6666666865348816	973	1048	1048	1073	1533
13.814323524709721	13.81432273523032	0	0	1	30	0.006067627457812587	0.14003935884337249	1298.4611744636104	1373.4611744636104	1373.4611744636104	1398.4611744636104	0.3035714328289032	0.2068965584039688	0.3478260934352875	0.1428571492433548	0.7083333134651184	971	1046	1046	1071	1533
13.831401543037483	13.831401148297783	0	0	1	30	0.006290029259591127	0.16088830113341535	1383.8375931413357	1458.8375931413357	1458.8375931413357	1483.8375931413357	0.3392857015132904	0.24137930572032928	0.3913043439388275	0.1607142835855484	0.7083333134651184	971	1046	1046	1071	1533
13.852998541436815	13.852998146697114	0	0	1	30	0.006495190528383701	0.17925189242275974	1459.0364994712013	1534.0364994712013	1534.0364994712013	1559.0364994712013	0.375	0.26436781883239746	0.43478259444236755	0.1785714328289032	0.7083333134651184	977	1052	1052	1077	1533
13.866379427745859	13.866379033006158	0	0	1	30	0.006682548931413134	0.19936237319933703	1541.388918251285	1616.388918251285	1616.388918251285	1641.388918251285	0.4285714328289032	0.28735631704330444	0.45652174949645996	0.1785714328289032	0.7083333134651184	988	1063	1063	1088	1533
13.881390983750542	13.881390194271141	0	0	1	30	0.006851590932319843	0.22789944067412282	1658.2482095605328	1733.2482095605328	1733.2482095605328	1758.2482095605328	0.4642857015132904	0.3448275923728943	0.52173912525177	0.1964285671710968	0.7083333134651184	970	1045	1045	1070	1533
13.897477021215288	13.897476626475587	0	0	1	30	0.0070018531987293105	0.26031849563399456	1791.0042396212077	1866.0042396212077	1866.0042396212077	1891.0042396212077	0.5178571343421936	0.40229883790016174	0.5652173757553101	0.2142857164144516	0.7083333134651184	982	1057	1057	1082	1533
13.919614813001939	13.919614813001935	0	0	1	30	0.007132923872213908	0.28714659810066223	1900.8653192222118	1975.8653192222118	1975.8653192222118	2000.8653192222118	0.5535714030265808	0.4482758641242981	0.5869565010070801	0.25	0.7083333134651184	970	1045	1045	1070	1533
13.932939251534059	13.932938462054658	0	0	1	30	0.007244443697168227	0.30877195222314846	1989.421144353793	2064.421144353793	2064.421144353793	2089.421144353793	0.5892857313156128	0.48275861144065857	0.6086956262588501	0.2678571343421936	0.7083333134651184	982	1057	1057	1082	1533
13.947359882209675	13.947359487469974	0	0	1	30	0.007336107005503715	0.3232535612277734	2048.723333227732	2123.723333227732	2123.723333227732	2148.723333227732	0.6071428656578064	0.5057471394538879	0.6304348111152649	0.2857142984867096	0.7083333134651184	975	1050	1050	1075	1533
13.964536585462131	13.964536190722434	0	0	1	30	0.007407662554463664	0.3452670919066816	2138.868741357861	2213.868741357861	2213.868741357861	2238.868741357861	0.6428571343421936	0.540229856967926	0.6521739363670349	0.3035714328289032	0.7083333134651184	987	1062	1062	1087	1533
13.986289506042478	13.986288716563081	0	0	1	30	0.007458914215262138	0.39207069389522076	2330.529491500929	2405.529491500929	2405.529491500929	2430.529491500929	0.6785714030265808	0.6206896305084229	0.717391312122345	0.375	0.75	999	1074	1074	1099	1533
13.999538944031833	13.999538549292133	0	0	1	30	0.007489721510659348	0.4149577011186514	2424.2517860808775	2499.2517860808775	2499.2517860808775	2524.2517860808775	0.7142857313156128	0.6551724076271057	0.739130437374115	0.3928571343421936	0.7083333134651184	999	1074	1074	1099	1525
14.014566289624465	14.014565894884765	0	0	1	30	0.0075	0.4291102311787953	2482.2063966771666	2557.2063966771666	2557.2063966771666	2582.2063966771666	0.7321428656578064	0.6896551847457886	0.760869562625885	0.4107142984867096	0.75	999	1074	1074	1099	1533
14.031362069067605	14.031361674327904	0	0	1	30	0.007489721510659259	0.447182660401793	2556.2129943453424	2631.2129943453424	2631.2129943453424	2656.2129943453424	0.75	0.7126436829566956	0.760869562625885	0.4285714328289032	0.75	981	1056	1056	1081	1533
14.052918804017661	14.05291840927796	0	0	1	30	0.0074589142152619616	0.45875276408811905	2603.5925689408477	2678.5925689408477	2678.5925689408477	2703.5925689408477	0.75	0.7356321811676025	0.782608687877655	0.4464285671710968	0.75	957	1032	1032	1057	1533
14.066261005836228	14.066260611096528	0	0	1	30	0.007407662554463399	0.472457959345594	2659.715343520207	2734.715343520207	2734.715343520207	2759.715343520207	0.7678571343421936	0.7586206793785095	0.782608687877655	0.4642857015132904	0.75	934	1009	1009	1034	1533
14.081359799314338	14.08135900983494	0	0	1	30	0.007336107005503364	0.4887835014704036	2726.5684385213026	2801.5684385213026	2801.5684385213026	2826.5684385213026	0.7857142686843872	0.7816091775894165	0.804347813129425	0.4821428656578064	0.75	922	997	997	1022	1533
14.09744978417607	14.09744938943637	0	0	1	30	0.00724444369716779	0.4979652985930443	2764.1678977385163	2839.1678977385163	2839.1678977385163	2864.1678977385163	0.7857142686843872	0.7931034564971924	0.8260869383811951	0.5	0.75	910	985	985	1010	1533
14.1196266551929	14.119626260453199	0	0	1	30	0.007132923872213387	0.503712423145771	2787.7023727819324	2862.7023727819324	2862.7023727819324	2887.7023727819324	0.7857142686843872	0.8160919547080994	0.8260869383811951	0.5	0.75	910	985	985	1010	1533
14.132949514766228	14.132949120026527	0	0	1	30	0.007001853198728705	0.503712423145771	2787.7023727819324	2862.7023727819324	2862.7023727819324	2887.7023727819324	0.7857142686843872	0.8160919547080994	0.8260869383811951	0.5	0.75	891	966	966	991	1533
14.147356724292084	14.147356329552384	0	0	1	30	0.006851590932319155	0.503712423145771	2787.7023727819324	2862.7023727819324	2862.7023727819324	2887.7023727819324	0.7857142686843872	0.8160919547080994	0.8260869383811951	0.5	0.75	910	985	985	1010	1533
14.164433163661055	14.164433163661052	0	0	1	30	0.006682548931412366	0.503712423145771	2787.7023727819324	2862.7023727819324	2862.7023727819324	2887.7023727819324	0.7857142686843872	0.8160919547080994	0.8260869383811951	0.5	0.75	898	973	973	998	1533
14.186315953602296	14.186315164122899	0	0	1	30	0.006495190528382856	0.5176117176432973	2844.6199837493023	2919.6199837493023	2919.6199837493023	2944.6199837493023	0.8035714030265808	0.8390804529190063	0.8260869383811951	0.5178571343421936	0.75	900	975	975	1000	1533
14.199581181179603	14.199580786439903	0	0	1	30	0.006290029259590206	0.5176117176432973	2844.6199837493023	2919.6199837493023	2919.6199837493023	2944.6199837493023	0.8035714030265808	0.8390804529190063	0.8260869383811951	0.5178571343421936	0.75	917	992	992	1017	1533
14.21435549862532	14.21435510388562	0	0	1	30	0.006067627457811592	0.5232997276467382	2867.912384713393	2942.912384713393	2942.912384713393	2967.912384713393	0.8035714030265808	0.8505747318267822	0.8478260636329651	0.5178571343421936	0.75	949	1024	1024	1049	1533
14.231373121779171	14.23137272703947	0	0	1	30	0.005828594710926731	0.5232997276467382	2867.912384713393	2942.912384713393	2942.912384713393	2967.912384713393	0.8035714030265808	0.8505747318267822	0.8478260636329651	0.5178571343421936	0.7083333134651184	949	1024	1024	1049	1533
14.252847356132182	14.252846961392482	0	0	1	30	0.005573586191079871	0.5232997276467382	2867.912384713393	2942.912384713393	2942.912384713393	2967.912384713393	0.8035714030265808	0.8505747318267822	0.8478260636329651	0.5178571343421936	0.75	981	1056	1056	1081	1533
14.266232584577917	14.266232189838217	0	0	1	30	0.005303300858898486	0.5232997276467382	2867.912384713393	2942.912384713393	2942.912384713393	2967.912384713393	0.8035714030265808	0.8505747318267822	0.8478260636329651	0.5178571343421936	0.7083333134651184	1062	1137	1137	1162	1533
14.281342430767591	14.281342430767591	0	0	1	30	0.005018479547690782	0.5232997276467382	2867.912384713393	2942.912384713393	2942.912384713393	2967.912384713393	0.8035714030265808	0.8505747318267822	0.8478260636329651	0.5178571343421936	0.75	1153	1228	1228	1253	1533
14.297350309771979	14.297349915032278	0	0	1	30	0.004719902932873095	0.5299582184517977	2895.1789045601117	2970.1789045601117	2970.1789045601117	2995.1789045601117	0.8035714030265808	0.8620689511299133	0.8478260636329651	0.5357142686843872	0.75	1223	1298	1298	1323	1533
14.319513759639051	14.319512970159654	0	0	1	30	0.0044083893921928324	0.5299582184517977	2895.1789045601117	2970.1789045601117	2970.1789045601117	2995.1789045601117	0.8035714030265808	0.8620689511299133	0.8478260636329651	0.5357142686843872	0.75	1298	1373	1373	1398	1541
14.332773066120875	14.332772671381175	0	0	1	30	0.004084792762611958	0.5299582184517977	2895.1789045601117	2970.1789045601117	2970.1789045601117	2995.1789045601117	0.8035714030265808	0.8620689511299133	0.8478260636329651	0.5357142686843872	0.75	1383	1458	1458	1483	1541
14.347308171309134	14.347307776569437	0	0	1	30	0.0037499999999992296	0.5394902789838012	2934.2126924386657	3009.2126924386657	3009.2126924386657	3034.2126924386657	0.8035714030265808	0.8850574493408203	0.8478260636329651	0.5535714030265808	0.75	1459	1534	1534	1559	1541
14.36457566469231	14.364576059432007	0	0	1	30	0.0034049287480458065	0.549836686714003	2976.581232093842	3051.581232093842	3051.581232093842	3076.581232093842	0.8214285969734192	0.8965517282485962	0.8695651888847351	0.5535714030265808	0.75	1541	1616	1616	1641	1541
14.386250032072603	14.386249637332902	0	0	1	30	0.003050524823067685	0.5565922400966192	3004.245223195656	3079.245223195656	3079.245223195656	3104.245223195656	0.8214285969734192	0.9080459475517273	0.8695651888847351	0.5714285969734192	0.75	1658	1733	1733	1758	1541
14.399541312470024	14.399540917730324	0	0	1	30	0.0026877596215889154	0.5594658098235632	3016.0124912274914	3091.0124912274914	3091.0124912274914	3116.0124912274914	0.8214285969734192	0.9195402264595032	0.8695651888847351	0.5714285969734192	0.75	1791	1866	1866	1891	1541
14.414383919883633	14.414383525143933	0	0	1	30	0.0023176274578112516	0.5594658098235632	3016.0124912274914	3091.0124912274914	3091.0124912274914	3116.0124912274914	0.8214285969734192	0.9195402264595032	0.8695651888847351	0.5714285969734192	0.75	1900	1975	1975	2000	1541
14.43172799276837	14.431727598028669	0	0	1	30	0.0019411428382680358	0.5639300934091116	3034.293732510312	3109.293732510312	3109.293732510312	3134.293732510312	0.8392857313156128	0.9195402264595032	0.8695651888847351	0.5714285969734192	0.7083333134651184	1989	2064	2064	2089	1541
14.452792487314053	14.452791697834655	0	0	1	30	0.001559337681132312	0.5670356913845733	3047.0111562198276	3122.0111562198276	3122.0111562198276	3147.0111562198276	0.8392857313156128	0.9195402264595032	0.8913043737411499	0.5714285969734192	0.7083333134651184	2048	2123	2123	2148	1541
14.466157978774849	14.466157189295448	0	0	1	30	0.0011732584878008379	0.5738882965969374	3075.0725745644586	3150.0725745644586	3150.0725745644586	3175.0725745644586	0.8392857313156128	0.931034505367279	0.8913043737411499	0.5892857313156128	0.7083333134651184	2138	2213	2213	2238	1541
14.481367694108314	14.481367299368614	0	0	1	30	0.0007839634745064989	0.5767618514227202	3086.839781576039	3161.839781576039	3161.839781576039	3186.839781576039	0.8392857313156128	0.9425287246704102	0.8913043737411499	0.5892857313156128	0.7083333134651184	2330	2405	2405	2430	1550
14.497395704837338	14.497395310097637	0	0	1	30	0.0003925196718211707	0.5767618514227202	3086.839781576039	3161.839781576039	3161.839781576039	3186.839781576039	0.8392857313156128	0.9425287246704102	0.8913043737411499	0.5892857313156128	0.7083333134651184	2424	2499	2499	2524	1541
14.519619549878321	14.51961915513862	0	0	1	30	-9.11457541045065e-16	0.569424013011389	3056.791333281638	3131.791333281638	3131.791333281638	3156.791333281638	0.8214285969734192	0.931034505367279	0.8913043737411499	0.5892857313156128	0.7083333134651184	2482	2557	2557	2582	1550
14.532942804191347	14.532942409451646	0	0	1	30	-0.00039251967182299115	0.569424013011389	3056.791333281638	3131.791333281638	3131.791333281638	3156.791333281638	0.8214285969734192	0.931034505367279	0.8913043737411499	0.5892857313156128	0.7083333134651184	2556	2631	2631	2656	1550
14.547479883078104	14.547479488338404	0	0	1	30	-0.0007839634745083118	0.5738882965969374	3075.0725745644586	3150.0725745644586	3150.0725745644586	3175.0725745644586	0.8392857313156128	0.931034505367279	0.8913043737411499	0.5892857313156128	0.7083333134651184	2603	2678	2678	2703	1550
14.564363689474071	14.56436329473437	0	0	1	30	-0.0011732584878026383	0.5738882965969374	3075.0725745644586	3150.0725745644586	3150.0725745644586	3175.0725745644586	0.8392857313156128	0.931034505367279	0.8913043737411499	0.5892857313156128	0.7083333134651184	2659	2734	2734	2759	1550
14.586280032289707	14.586279637550007	0	0	1	30	-0.0015593376811340951	0.5699092611115173	3058.778424251663	3133.778424251663	3133.778424251663	3158.778424251663	0.8392857313156128	0.931034505367279	0.8913043737411499	0.5714285969734192	0.7083333134651184	2726	2801	2801	2826	1550
14.5996139445746	14.5996139445746	0	0	1	30	-0.0019411428382697968	0.5699092611115173	3058.778424251663	3133.778424251663	3133.778424251663	3158.778424251663	0.8392857313156128	0.931034505367279	0.8913043737411499	0.5714285969734192	0.7083333134651184	2764	2839	2839	2864	1550
14.614576947596333	14.614576552856633	0	0	1	30	-0.002317627457812985	0.5670356913845733	3047.0111562198276	3122.0111562198276	3122.0111562198276	3147.0111562198276	0.8392857313156128	0.9195402264595032	0.8913043737411499	0.5714285969734192	0.7083333134651184	2787	2862	2862	2887	1550
14.63133798994598	14.63133759520628	0	0	1	30	-0.0026877596215906176	0.5625714077990249	3028.729914937007	3103.729914937007	3103.729914937007	3128.729914937007	0.8214285969734192	0.9195402264595032	0.8913043737411499	0.5714285969734192	0.7083333134651184	2787	2862	2862	2887	1550
14.652976830753381	14.652976041273984	0	0	1	30	-0.0030505248230693503	0.5625714077990249	3028.729914937007	3103.729914937007	3103.729914937007	3128.729914937007	0.8214285969734192	0.9195402264595032	0.8913043737411499	0.5714285969734192	0.7083333134651184	2787	2862	2862	2887	1550
14.666200610662315	14.666200215922615	0	0	1	30	-0.0034049287480474306	0.5625714077990249	3028.729914937007	3103.729914937007	3103.729914937007	3128.729914937007	0.8214285969734192	0.9195402264595032	0.8913043737411499	0.5714285969734192	0.7083333134651184	2787	2862	2862	2887	1550
14.68131124633139	14.68131085159169	0	0	1	30	-0.0037500000000008082	0.559697838072081	3016.9626469051714	3091.9626469051714	3091.9626469051714	3116.9626469051714	0.8214285969734192	0.9080459475517273	0.8913043737411499	0.5714285969734192	0.7083333134651184	2844	2919	2919	2944	1550
14.697369652017219	14.697369257277519	0	0	1	30	-0.004084792762613487	0.5557187893051907	3000.668442204756	3075.668442204756	3075.668442204756	3100.668442204756	0.8214285969734192	0.9080459475517273	0.8913043737411499	0.5535714030265808	0.7083333134651184	2844	2919	2919	2944	1550
14.719600207633082	14.719599812893382	0	0	1	30	-0.004408389392194307	0.5318612924759618	2902.9719926890634	2977.9719926890634	2977.9719926890634	3002.9719926890634	0.8035714030265808	0.8735632300376892	0.8695651888847351	0.5178571343421936	0.7083333134651184	2867	2942	2942	2967	1550
14.732950304245623	14.732949514766226	0	0	1	30	-0.004719902932874511	0.5137676671147346	2828.8785968348384	2903.8785968348384	2903.8785968348384	2928.8785968348384	0.8035714030265808	0.8275862336158752	0.8478260636329651	0.5	0.7083333134651184	2867	2942	2942	2967	1541
14.747365408565457	14.747365408565457	0	0	1	30	-0.005018479547692137	0.4877159499927708	2722.1968152203963	2797.1968152203963	2797.1968152203963	2822.1968152203963	0.7857142686843872	0.7816091775894165	0.8260869383811951	0.4642857015132904	0.7083333134651184	2867	2942	2942	2967	1550
14.764515269518398	14.764514874778698	0	0	1	30	-0.005303300858899775	0.46725521431021066	2638.4101026003127	2713.4101026003127	2713.4101026003127	2738.4101026003127	0.7678571343421936	0.7471264600753784	0.8260869383811951	0.4285714328289032	0.6666666865348816	2867	2942	2942	2967	1541
14.786330558971152	14.786330164231451	0	0	1	30	-0.00557358619108109	0.44465936495928293	2545.880099508264	2620.880099508264	2620.880099508264	2645.880099508264	0.75	0.7126436829566956	0.804347813129425	0.3928571343421936	0.6666666865348816	2867	2942	2942	2967	1550
14.799561838934363	14.799561444194662	0	0	1	30	-0.0058285947109278785	0.41860766895115376	2439.1984043549746	2514.1984043549746	2514.1984043549746	2539.1984043549746	0.7142857313156128	0.6666666865348816	0.782608687877655	0.375	0.6666666865348816	2895	2970	2970	2995	1550
14.81435155122833	14.81435155122833	0	0	1	30	-0.006067627457812664	0.38595656171348525	2305.492120216722	2380.492120216722	2380.492120216722	2405.492120216722	0.6785714030265808	0.6206896305084229	0.760869562625885	0.3214285671710968	0.7083333134651184	2895	2970	2970	2995	1550
14.831686545099998	14.831686150360298	0	0	1	30	-0.006290029259591199	0.3131771154053833	2007.4602875850446	2082.4602875850446	2082.4602875850446	2107.4602875850446	0.625	0.4712643623352051	0.6739130616188049	0.2321428507566452	0.6666666865348816	2895	2970	2970	2995	1550
14.85299340982073	14.852992620341332	0	0	1	30	-0.006495190528383767	0.2632679104897546	1803.0820934555452	1878.0820934555452	1878.0820934555452	1903.0820934555452	0.5535714030265808	0.39080458879470825	0.6086956262588501	0.1785714328289032	0.6666666865348816	2934	3009	3009	3034	1550
14.866163110390932	14.866162320911531	0	0	1	30	-0.006682548931413194	0.2265786786349664	1652.8396890101874	1727.8396890101874	1727.8396890101874	1752.8396890101874	0.4821428656578064	0.3333333432674408	0.5652173757553101	0.1607142835855484	0.6666666865348816	2976	3051	3051	3076	1550
14.881467168512405	14.881466773772704	0	0	1	30	-0.006851590932319897	0.1981598474085331	1536.464575137943	1611.464575137943	1611.464575137943	1636.464575137943	0.4285714328289032	0.29885056614875793	0.52173912525177	0.125	0.6666666865348816	3004	3079	3079	3104	1550
14.897832286944183	14.89783228694418	0	0	1	30	-0.007001853198729357	0.16531466811849094	1401.9635659452204	1476.9635659452204	1476.9635659452204	1501.9635659452204	0.3571428656578064	0.25287356972694397	0.47826087474823	0.1071428582072258	0.6666666865348816	3016	3091	3091	3116	1550
14.919542180897363	14.919541391417965	0	0	1	30	-0.00713292387221395	0.13170981466747034	1264.3516910632911	1339.3516910632911	1339.3516910632911	1364.3516910632911	0.3214285671710968	0.17241379618644714	0.3695652186870575	0.0892857164144516	0.6666666865348816	3016	3091	3091	3116	1550
14.93285240880033	14.932852014060629	0	0	1	30	-0.007244443697168262	0.13170981466747034	1264.3516910632911	1339.3516910632911	1339.3516910632911	1364.3516910632911	0.3214285671710968	0.17241379618644714	0.3695652186870575	0.0892857164144516	0.6666666865348816	3034	3109	3109	3134	1541
14.947340145224736	14.947339750485035	0	0	1	30	-0.007336107005503743	0.1161985985344704	1200.8332609986562	1275.8332609986562	1275.8332609986562	1300.8332609986562	0.3035714328289032	0.13793103396892548	0.32608696818351746	0.0714285746216774	0.6666666865348816	3047	3122	3122	3147	1541
14.964446979550512	14.964446584810812	0	0	1	30	-0.007407662554463685	0.10711385766102105	1163.6312471218812	1238.6312471218812	1238.6312471218812	1263.6312471218812	0.2857142984867096	0.12643678486347198	0.30434781312942505	0.0535714291036129	0.6666666865348816	3075	3150	3150	3175	1541
14.986301348233443	14.986300953493743	0	0	1	30	-0.0074589142152621515	0.09632014220592028	1119.4309823332435	1194.4309823332435	1194.4309823332435	1219.4309823332435	0.2678571343421936	0.1034482792019844	0.260869562625885	0.0535714291036129	0.6666666865348816	3086	3161	3161	3186	1541
14.9998397356823	14.999839735682297	0	0	1	30	-0.0074897215106593555	0.09185585862037188	1101.1497410504228	1176.1497410504228	1176.1497410504228	1201.1497410504228	0.25	0.1034482792019844	0.260869562625885	0.0535714291036129	0.6666666865348816	3086	3161	3161	3186	1541
15.01432668262731	15.014326682627306	0	0	1	30	-0.0075	0.09185585862037188	1101.1497410504228	1176.1497410504228	1176.1497410504228	1201.1497410504228	0.25	0.1034482792019844	0.260869562625885	0.0535714291036129	0.6666666865348816	3056	3131	3131	3156	1541
15.031343121562067	15.031342332082666	0	0	1	30	-0.007489721510659252	0.08869114547956342	1088.1902407388122	1163.1902407388122	1163.1902407388122	1188.1902407388122	0.25	0.09195402264595032	0.239130437374115	0.0535714291036129	0.6666666865348816	3056	3131	3131	3156	1541
15.052942883139288	15.052942488399587	0	0	1	30	-0.007458914215261947	0.08106214669099228	1056.9494906996133	1131.9494906996133	1131.9494906996133	1156.9494906996133	0.2321428507566452	0.08045977354049683	0.21739129722118378	0.0535714291036129	0.6666666865348816	3075	3150	3150	3175	1541
15.066173373623101	15.066172978883401	0	0	1	30	-0.007407662554463379	0.08106214669099228	1056.9494906996133	1131.9494906996133	1131.9494906996133	1156.9494906996133	0.2321428507566452	0.08045977354049683	0.21739129722118378	0.0535714291036129	0.6666666865348816	3075	3150	3150	3175	1541
15.081389799531443	15.081389404791747	0	0	1	30	-0.007336107005503337	0.07543326695941342	1033.899228198798	1108.899228198798	1108.899228198798	1133.899228198798	0.2142857164144516	0.08045977354049683	0.19565217196941376	0.0357142873108387	0.6666666865348816	3058	3133	3133	3158	1541
15.097527547896728	15.097527153157028	0	0	1	30	-0.0072444436971677555	0.07343314996463542	1025.708749105182	1100.708749105182	1100.708749105182	1125.708749105182	0.2142857164144516	0.06896551698446274	0.19565217196941376	0.0535714291036129	0.6666666865348816	3058	3133	3133	3158	1541
15.119564681060194	15.119564286320493	0	0	1	30	-0.007132923872213346	0.06838656445062771	1005.0429814253205	1080.0429814253205	1080.0429814253205	1105.0429814253205	0.1964285671710968	0.06896551698446274	0.15217390656471252	0.0535714291036129	0.6666666865348816	3047	3122	3122	3147	1541
15.132892672249604	15.132891882770203	0	0	1	30	-0.007001853198728657	0.06828951485084821	1004.6455633142234	1079.6455633142234	1079.6455633142234	1104.6455633142234	0.1964285671710968	0.06896551698446274	0.10869564861059189	0.0714285746216774	0.6666666865348816	3028	3103	3103	3128	1541
15.147434882752442	15.147434488012742	0	0	1	30	-0.0068515909323191015	0.06592239790613422	994.9522194256197	1069.9522194256197	1069.9522194256197	1094.9522194256197	0.1785714328289032	0.08045977354049683	0.06521739065647125	0.0714285746216774	0.6666666865348816	3028	3103	3103	3128	1541
15.164535401243036	15.164535006503336	0	0	1	30	-0.006682548931412306	0.06524305006016265	992.170289996366	1067.1702899963661	1067.1702899963661	1092.1702899963661	0.1785714328289032	0.08045977354049683	0.021739130839705467	0.0892857164144516	0.6666666865348816	3028	3103	3103	3128	1541
15.186282005988204	15.186281611248504	0	0	1	30	-0.006495190528382789	0.06365232502568732	985.6562709801896	1060.6562709801897	1060.6562709801897	1085.6562709801897	0.1607142835855484	0.09195402264595032	0.021739130839705467	0.0892857164144516	0.6666666865348816	3016	3091	3091	3116	1541
15.19957486534442	15.19957447060472	0	0	1	30	-0.006290029259590135	0.06316707655787468	983.6691785044968	1058.6691785044968	1058.6691785044968	1083.6691785044968	0.1607142835855484	0.09195402264595032	0.0	0.0892857164144516	0.6666666865348816	3000	3075	3075	3100	1541
15.214318787833335	15.214318393093635	0	0	1	30	-0.006067627457811515	0.06316707655787468	983.6691785044968	1058.6691785044968	1058.6691785044968	1083.6691785044968	0.1607142835855484	0.09195402264595032	0.0	0.1071428582072258	0.6666666865348816	2902	2977	2977	3002	1541
15.231341937342968	15.231341542603268	0	0	1	30	-0.005828594710926648	0.06316707655787468	983.6691785044968	1058.6691785044968	1058.6691785044968	1083.6691785044968	0.1607142835855484	0.09195402264595032	0.0	0.125	0.6666666865348816	2828	2903	2903	2928	1541
15.253006436230791	15.25300604149109	0	0	1	30	-0.005573586191079782	0.0615763571113348	977.155182370916	1052.155182370916	1052.155182370916	1077.155182370916	0.1428571492433548	0.1034482792019844	0.0	0.125	0.6666666865348816	2722	2797	2797	2822	1541
15.266127189078343	15.266126794338643	0	0	1	30	-0.005303300858898391	0.0615763571113348	977.155182370916	1052.155182370916	1052.155182370916	1077.155182370916	0.1428571492433548	0.1034482792019844	0.0	0.1428571492433548	0.6666666865348816	2638	2713	2713	2738	1533
15.281432036679213	15.281431641939513	0	0	1	30	-0.005018479547690684	0.06444991938769817	988.922419892624	1063.922419892624	1063.922419892624	1088.922419892624	0.1428571492433548	0.1149425283074379	0.0	0.1428571492433548	0.6666666865348816	2545	2620	2620	2645	1533
15.297499916117815	15.297499916117815	0	0	1	30	-0.004719902932872991	0.06444991938769817	988.922419892624	1063.922419892624	1063.922419892624	1088.922419892624	0.1428571492433548	0.1149425283074379	0.0	0.1428571492433548	0.6666666865348816	2439	2514	2514	2539	1533
15.319634549986876	15.319634155247176	0	0	1	30	-0.004408389392192726	0.0673234835267067	1000.6896650418639	1075.689665041864	1075.689665041864	1100.689665041864	0.1428571492433548	0.12643678486347198	0.0	0.1428571492433548	0.6666666865348816	2305	2380	2380	2405	1541
15.332900567043577	15.332900172303876	0	0	1	30	-0.004084792762611848	0.062859196215868	982.4084085039794	1057.4084085039794	1057.4084085039794	1082.4084085039794	0.125	0.12643678486347198	0.0	0.1428571492433548	0.6666666865348816	2007	2082	2082	2107	1533
15.347328303033773	15.347327908294073	0	0	1	30	-0.003749999999999115	0.062859196215868	982.4084085039794	1057.4084085039794	1057.4084085039794	1082.4084085039794	0.125	0.12643678486347198	0.0	0.1428571492433548	0.6666666865348816	1803	1878	1878	1903	1533
15.364444216372618	15.364443821632918	0	0	1	30	-0.003404928748045688	0.06573275849223137	994.1756460256875	1069.1756460256875	1069.1756460256875	1094.1756460256875	0.125	0.13793103396892548	0.0	0.1428571492433548	0.6666666865348816	1652	1727	1727	1752	1533
15.386261479523867	15.386261084784167	0	0	1	30	-0.003050524823067564	0.06860632076859474	1005.9428835473955	1080.9428835473955	1080.9428835473955	1105.9428835473955	0.125	0.14942528307437897	0.0	0.1428571492433548	0.625	1536	1611	1611	1636	1533
15.399526312361473	15.399525522882072	0	0	1	30	-0.002687759621588792	0.07147988677024841	1017.7101363241673	1092.7101363241673	1092.7101363241673	1117.7101363241673	0.125	0.16091954708099365	0.0	0.1428571492433548	0.625	1401	1476	1476	1501	1533
15.41435549862532	15.414354709145922	0	0	1	30	-0.0023176274578111254	0.07147988677024841	1017.7101363241673	1092.7101363241673	1092.7101363241673	1117.7101363241673	0.125	0.16091954708099365	0.0	0.1428571492433548	0.625	1264	1339	1339	1364	1533
15.431462727690793	15.431462332951092	0	0	1	30	-0.0019411428382679079	0.06701560132205486	999.4288874138147	1074.4288874138147	1074.4288874138147	1099.4288874138147	0.1071428582072258	0.16091954708099365	0.0	0.1428571492433548	0.6666666865348816	1264	1339	1339	1364	1533
15.452965778041815	15.452965383302114	0	0	1	30	-0.0015593376811321826	0.06701560132205486	999.4288874138147	1074.4288874138147	1074.4288874138147	1099.4288874138147	0.1071428582072258	0.16091954708099365	0.0	0.1428571492433548	0.6666666865348816	1200	1275	1275	1300	1533
15.46620179488141	15.46620140014171	0	0	1	30	-0.001173258487800707	0.06860632076859474	1005.9428835473955	1080.9428835473955	1080.9428835473955	1105.9428835473955	0.125	0.14942528307437897	0.0	0.1428571492433548	0.6666666865348816	1163	1238	1238	1263	1533
15.481378746819878	15.48137795734048	0	0	1	30	-0.0007839634745063674	0.06701560132205486	999.4288874138147	1074.4288874138147	1074.4288874138147	1099.4288874138147	0.1071428582072258	0.16091954708099365	0.0	0.1428571492433548	0.6666666865348816	1119	1194	1194	1219	1533
15.497305704186019	15.497305309446318	0	0	1	30	-0.0003925196718210386	0.06701560132205486	999.4288874138147	1074.4288874138147	1074.4288874138147	1099.4288874138147	0.1071428582072258	0.16091954708099365	0.0	0.1428571492433548	0.6666666865348816	1101	1176	1176	1201	1533
15.514551881625462	15.514551486885761	0	0	1	30	1.0437658189007235e-15	0.06414203532040119	987.6616346370429	1062.6616346370429	1062.6616346370429	1087.6616346370429	0.1071428582072258	0.14942528307437897	0.0	0.1428571492433548	0.6666666865348816	1101	1176	1176	1201	1533
15.532837408691776	15.532836619212375	0	0	1	30	0.00039251967182312326	0.06414203532040119	987.6616346370429	1062.6616346370429	1062.6616346370429	1087.6616346370429	0.1071428582072258	0.14942528307437897	0.0	0.1428571492433548	0.625	1088	1163	1163	1188	1533
15.547355145333288	15.547354750593588	0	0	1	30	0.0007839634745084434	0.05680418759584427	957.6131482049823	1032.6131482049823	1032.6131482049823	1057.6131482049823	0.0892857164144516	0.13793103396892548	0.0	0.125	0.625	1056	1131	1131	1156	1533
15.56430605747805	15.564305267998648	0	0	1	30	0.001173258487802769	0.05680418759584427	957.6131482049823	1032.6131482049823	1032.6131482049823	1057.6131482049823	0.0892857164144516	0.13793103396892548	0.0	0.1071428582072258	0.625	1056	1131	1131	1156	1533
15.586295032398262	15.586294637658561	0	0	1	30	0.0015593376811342246	0.05431882410182948	947.4355846969917	1022.4355846969917	1022.4355846969917	1047.4355846969918	0.0892857164144516	0.12643678486347198	0.021739130839705467	0.0714285746216774	0.625	1033	1108	1108	1133	1533
15.599613155095202	15.599612760355502	0	0	1	30	0.0019411428382699247	0.048959896468806156	925.4907760397612	1000.4907760397612	1000.4907760397612	1025.4907760397612	0.0892857164144516	0.1034482792019844	0.043478261679410934	0.0714285746216774	0.625	1025	1100	1100	1125	1533
15.614401683170076	15.614401288430376	0	0	1	30	0.002317627457813111	0.05093881652707824	933.5944536783854	1008.5944536783854	1008.5944536783854	1033.5944536783854	0.1071428582072258	0.09195402264595032	0.06521739065647125	0.0714285746216774	0.625	1005	1080	1080	1105	1533
15.631317463481643	15.631317068741943	0	0	1	30	0.0026877596215907408	0.05093881652707824	933.5944536783854	1008.5944536783854	1008.5944536783854	1033.5944536783854	0.1071428582072258	0.09195402264595032	0.06521739065647125	0.0714285746216774	0.625	1004	1079	1079	1104	1533
15.65295433059055	15.65295433059055	0	0	1	30	0.0030505248230694713	0.05252953969890842	940.10846506703	1015.10846506703	1015.10846506703	1040.10846506703	0.125	0.08045977354049683	0.06521739065647125	0.0714285746216774	0.625	994	1069	1069	1094	1533
15.666172189404005	15.666171794664304	0	0	1	30	0.0034049287480475486	0.05291773851451852	941.6981392169533	1016.6981392169533	1016.6981392169533	1041.6981392169532	0.125	0.08045977354049683	0.08695652335882187	0.0714285746216774	0.625	992	1067	1067	1092	1533
15.681347957123375	15.681347562383674	0	0	1	30	0.003750000000000923	0.057576125105900794	960.7742323086637	1035.7742323086638	1035.7742323086638	1060.7742323086638	0.1428571492433548	0.08045977354049683	0.1304347813129425	0.0535714291036129	0.625	985	1060	1060	1085	1533
15.697426099794143	15.697425310314745	0	0	1	30	0.004084792762613599	0.05718792635102912	959.1845584074642	1034.1845584074642	1034.1845584074642	1059.1845584074642	0.1428571492433548	0.08045977354049683	0.15217390656471252	0.0357142873108387	0.625	983	1058	1058	1083	1533
15.719086651284979	15.719086256545278	0	0	1	30	0.0044083893921944145	0.0645257722129409	989.233037211993	1064.233037211993	1064.233037211993	1089.233037211993	0.1607142835855484	0.09195402264595032	0.15217390656471252	0.0357142873108387	0.6666666865348816	983	1058	1058	1083	1533
15.732400826584929	15.732400431845232	0	0	1	30	0.004719902932874614	0.0738425419249381	1027.3852091826216	1102.3852091826216	1102.3852091826216	1127.3852091826216	0.1964285671710968	0.09195402264595032	0.19565217196941376	0.0357142873108387	0.6666666865348816	983	1058	1058	1083	1533
15.747325145116182	15.747324750376482	0	0	1	30	0.0050184795476922355	0.08968283538272755	1092.2512108922692	1167.2512108922692	1167.2512108922692	1192.2512108922692	0.2321428507566452	0.1149425283074379	0.21739129722118378	0.0535714291036129	0.6666666865348816	977	1052	1052	1077	1533
15.764513690559603	15.764513295819903	0	0	1	30	0.005303300858899867	0.10005041871289289	1134.7064646292963	1209.7064646292963	1209.7064646292963	1234.7064646292963	0.2321428507566452	0.14942528307437897	0.260869562625885	0.0714285746216774	0.6666666865348816	977	1052	1052	1077	1533
15.785700554411907	15.785700159672206	0	0	1	30	0.005573586191081179	0.12396703083183824	1232.6449912563776	1307.6449912563776	1307.6449912563776	1332.6449912563776	0.2678571343421936	0.19540229439735413	0.30434781312942505	0.1071428582072258	0.625	988	1063	1063	1088	1533
15.799010387575173	15.799009598095775	0	0	1	30	0.005828594710927962	0.13476074894786066	1276.8452669414894	1351.8452669414894	1351.8452669414894	1376.8452669414894	0.2857142984867096	0.2183908075094223	0.32608696818351746	0.1071428582072258	0.625	988	1063	1063	1088	1533
15.814324708928815	15.814324708928815	0	0	1	30	0.0060676274578127425	0.13476074894786066	1276.8452669414894	1351.8452669414894	1351.8452669414894	1376.8452669414894	0.3035714328289032	0.24137930572032928	0.3695652186870575	0.125	0.625	1000	1075	1075	1100	1533
15.831356147972123	15.831355358492726	0	0	1	30	0.006290029259591271	0.16760593187063932	1411.346291010268	1486.346291010268	1486.346291010268	1511.346291010268	0.3571428656578064	0.26436781883239746	0.3913043439388275	0.125	0.625	982	1057	1057	1082	1533
15.852418668819315	15.852417879339917	0	0	1	30	0.006495190528383834	0.1819313537005497	1470.008893403751	1545.008893403751	1545.008893403751	1570.008893403751	0.3928571343421936	0.27586206793785095	0.41304346919059753	0.1428571492433548	0.6666666865348816	982	1057	1057	1082	1533
15.865726528284089	15.865726133544388	0	0	1	30	0.006682548931413254	0.189522421432902	1501.0943157677336	1576.0943157677336	1576.0943157677336	1601.0943157677336	0.3928571343421936	0.29885056614875793	0.41304346919059753	0.1607142835855484	0.6666666865348816	994	1069	1069	1094	1533
15.881364930930424	15.881364536190723	0	0	1	30	0.006851590932319951	0.20639234616982272	1570.176657565424	1645.176657565424	1645.176657565424	1670.176657565424	0.4107142984867096	0.3333333432674408	0.45652174949645996	0.1785714328289032	0.6666666865348816	1005	1080	1080	1105	1525
15.89746281058613	15.89746241584643	0	0	1	30	0.007001853198729405	0.2241736267525587	1642.991001551728	1717.991001551728	1717.991001551728	1742.991001551728	0.4464285671710968	0.3563218414783478	0.47826087474823	0.1964285671710968	0.6666666865348816	1017	1092	1092	1117	1525
15.91909257238046	15.91909217764076	0	0	1	30	0.0071329238722139905	0.26043674804455375	1791.4884832424475	1866.4884832424475	1866.4884832424475	1891.4884832424475	0.5	0.4252873659133911	0.54347825050354	0.2142857164144516	0.6666666865348816	1017	1092	1092	1117	1525
15.932395694968847	15.932395300229146	0	0	1	30	0.007244443697168296	0.26043674804455375	1791.4884832424475	1866.4884832424475	1866.4884832424475	1891.4884832424475	0.5	0.4252873659133911	0.54347825050354	0.2142857164144516	0.6666666865348816	999	1074	1074	1099	1533
15.947440409108225	15.947440014368524	0	0	1	30	0.007336107005503771	0.28866146504879	1907.068699374795	1982.068699374795	1982.068699374795	2007.068699374795	0.5535714030265808	0.4597701132297516	0.5652173757553101	0.25	0.6666666865348816	999	1074	1074	1099	1533
15.96444382163292	15.96444382163292	0	0	1	30	0.007407662554463706	0.32570099310012335	2058.745566745005	2133.745566745005	2133.745566745005	2158.745566745005	0.5892857313156128	0.5287356376647949	0.6086956262588501	0.3035714328289032	0.6666666865348816	1005	1080	1080	1105	1533
15.985750291613954	15.985749896874253	0	0	1	30	0.007458914215262165	0.3505880980295424	2160.6582614309764	2235.6582614309764	2235.6582614309764	2260.6582614309764	0.625	0.5747126340866089	0.6304348111152649	0.3214285671710968	0.6666666865348816	999	1074	1074	1099	1533
15.999025782423427	15.999024992944026	0	0	1	30	0.0074897215106593616	0.3683314592641147	2233.31732568655	2308.31732568655	2308.31732568655	2333.31732568655	0.6428571343421936	0.6091954112052917	0.6521739363670349	0.3392857015132904	0.6666666865348816	999	1074	1074	1099	1533
16.014351156488633	16.014350761748933	0	0	1	30	0.0075	0.38640389405190945	2307.323946142569	2382.323946142569	2382.323946142569	2407.323946142569	0.6607142686843872	0.6321839094161987	0.6739130616188049	0.375	0.7083333134651184	987	1062	1062	1087	1533
16.03147338566266	16.03147259618326	0	0	1	30	0.007489721510659245	0.40463250354857916	2381.9701020314315	2456.9701020314315	2456.9701020314315	2481.9701020314315	0.6785714030265808	0.6666666865348816	0.695652186870575	0.3928571343421936	0.6666666865348816	987	1062	1062	1087	1525
16.052443142680637	16.052442747940937	0	0	1	30	0.007458914215261934	0.4307221394749532	2488.8071611499336	2563.8071611499336	2563.8071611499336	2588.8071611499336	0.7142857313156128	0.7011494040489197	0.717391312122345	0.4285714328289032	0.7083333134651184	957	1032	1032	1057	1525
16.06576205485698	16.06576166011728	0	0	1	30	0.007407662554463358	0.4688671276736889	2645.010887823756	2720.010887823756	2720.010887823756	2745.010887823756	0.75	0.7586206793785095	0.760869562625885	0.4821428656578064	0.6666666865348816	957	1032	1032	1057	1525
16.081509405660174	16.081509010920474	0	0	1	30	0.007336107005503309	0.483601950109005	2705.3499856963754	2780.3499856963754	2780.3499856963754	2805.3499856963754	0.75	0.7931034564971924	0.782608687877655	0.5	0.7083333134651184	947	1022	1022	1047	1525
16.09732780960915	16.09732741486945	0	0	1	30	0.007244443697167722	0.5001215856429768	2772.9978932079903	2847.9978932079903	2847.9978932079903	2872.9978932079903	0.7678571343421936	0.8160919547080994	0.804347813129425	0.5178571343421936	0.7083333134651184	925	1000	1000	1025	1525
16.114337143229328	16.114336748489627	0	0	1	30	0.007132923872213304	0.516835320417	2841.4406371076147	2916.4406371076147	2916.4406371076147	2941.4406371076147	0.7857142686843872	0.8390804529190063	0.8260869383811951	0.5357142686843872	0.7083333134651184	933	1008	1008	1033	1525
16.132318720727586	16.132318325987885	0	0	1	30	0.00700185319872861	0.529278870845526	2892.396976112429	2967.396976112429	2967.396976112429	2992.396976112429	0.7857142686843872	0.8620689511299133	0.8478260636329651	0.5535714030265808	0.7083333134651184	933	1008	1008	1033	1525
16.147440014368527	16.147439224889126	0	0	1	30	0.006851590932319048	0.5576006708701389	3008.3747472132186	3083.3747472132186	3083.3747472132186	3108.3747472132186	0.8214285969734192	0.8965517282485962	0.8695651888847351	0.5892857313156128	0.7083333134651184	940	1015	1015	1040	1525
16.164513295819905	16.164512901080204	0	0	1	30	0.006682548931412246	0.5749937623554136	3079.5994568454184	3154.5994568454184	3154.5994568454184	3179.5994568454184	0.8392857313156128	0.9195402264595032	0.8913043737411499	0.6071428656578064	0.7083333134651184	941	1016	1016	1041	1525
16.18573134410841	16.18573094936871	0	0	1	30	0.0064951905283827235	0.597939870372322	3173.563769174659	3248.563769174659	3248.563769174659	3273.563769174659	0.8392857313156128	0.9655172228813171	0.9130434989929199	0.6428571343421936	0.7083333134651184	960	1035	1035	1060	1525
16.19900525595909	16.199004466479693	0	0	1	30	0.006290029259590062	0.6043072280398807	3199.6380988233113	3274.6380988233113	3274.6380988233113	3299.6380988233113	0.8392857313156128	0.977011501789093	0.9347826242446899	0.6428571343421936	0.7083333134651184	959	1034	1034	1059	1525
16.21434681435195	16.214346814351945	0	0	1	30	0.006067627457811438	0.6043072280398807	3199.6380988233113	3274.6380988233113	3274.6380988233113	3299.6380988233113	0.8571428656578064	1.0	0.9347826242446899	0.6607142686843872	0.7083333134651184	989	1064	1064	1089	1533
16.231420490543023	16.231420095803326	0	0	1	30	0.0058285947109265645	0.6310170763953131	3309.014927838807	3384.014927838807	3384.014927838807	3409.014927838807	0.875	1.0	0.95652174949646	0.6785714030265808	0.7083333134651184	1027	1102	1102	1127	1533
16.252393010738896	16.252392221259495	0	0	1	30	0.005573586191079693	0.6397515585796434	3344.78263238364	3419.78263238364	3419.78263238364	3444.78263238364	0.8928571343421936	1.0	0.95652174949646	0.6964285969734192	0.7083333134651184	1092	1167	1167	1192	1533
16.26571902822981	16.265718238750413	0	0	1	30	0.005303300858898298	0.647903729669796	3378.1657729978147	3453.1657729978147	3453.1657729978147	3478.1657729978147	0.8928571343421936	1.0	0.97826087474823	0.7142857313156128	0.7083333134651184	1134	1209	1209	1234	1533
16.28158124828535	16.28158124828535	0	0	1	30	0.005018479547690586	0.647903729669796	3378.1657729978147	3453.1657729978147	3453.1657729978147	3478.1657729978147	0.8928571343421936	1.0	0.97826087474823	0.7142857313156128	0.7083333134651184	1232	1307	1307	1332	1525
16.29740517859011	16.29740478385041	0	0	1	30	0.004719902932872889	0.647903729669796	3378.1657729978147	3453.1657729978147	3453.1657729978147	3478.1657729978147	0.8928571343421936	1.0	0.97826087474823	0.7142857313156128	0.7083333134651184	1276	1351	1351	1376	1525
16.319010071783417	16.319009282304016	0	0	1	30	0.004408389392192618	0.65625	3412.34375	3487.34375	3487.34375	3512.34375	0.8928571343421936	1.0	1.0	0.7321428656578064	0.7083333134651184	1276	1351	1351	1376	1525
16.332396484448243	16.332395694968845	0	0	1	30	0.004084792762611737	0.65625	3412.34375	3487.34375	3487.34375	3512.34375	0.8928571343421936	1.0	1.0	0.7321428656578064	0.7083333134651184	1411	1486	1486	1511	1525
16.347437251190634	16.347436856450933	0	0	1	30	0.0037499999999990002	0.6651785671710968	3448.9062325656414	3523.9062325656414	3523.9062325656414	3548.9062325656414	0.9107142686843872	1.0	1.0	0.75	0.7083333134651184	1470	1545	1545	1570	1533
16.364417374073103	16.364416979333402	0	0	1	30	0.0034049287480455706	0.6696428507566452	3467.187473848462	3542.187473848462	3542.187473848462	3567.187473848462	0.9285714030265808	1.0	1.0	0.75	0.7083333134651184	1501	1576	1576	1601	1533
16.385953187819123	16.385952793079422	0	0	1	30	0.003050524823067443	0.6651785671710968	3448.9062325656414	3523.9062325656414	3523.9062325656414	3548.9062325656414	0.9107142686843872	1.0	1.0	0.75	0.7083333134651184	1570	1645	1645	1670	1533
16.39895078188066	16.39894999240126	0	0	1	30	0.002687759621588668	0.6651785671710968	3448.9062325656414	3523.9062325656414	3523.9062325656414	3548.9062325656414	0.9107142686843872	1.0	1.0	0.75	0.7083333134651184	1642	1717	1717	1742	1533
16.414791291252765	16.414790896513065	0	0	1	30	0.0023176274578109997	0.6696428507566452	3467.187473848462	3542.187473848462	3542.187473848462	3567.187473848462	0.9107142686843872	1.0	1.0	0.7678571343421936	0.7083333134651184	1791	1866	1866	1891	1533
16.431408253612364	16.431407858872664	0	0	1	30	0.0019411428382677801	0.6696428507566452	3467.187473848462	3542.187473848462	3542.187473848462	3567.187473848462	0.9107142686843872	1.0	1.0	0.7678571343421936	0.7083333134651184	1791	1866	1866	1891	1533
16.452559590891777	16.452559196152077	0	0	1	30	0.0015593376811320532	0.678571417927742	3503.7499564141035	3578.7499564141035	3578.7499564141035	3603.7499564141035	0.9285714030265808	1.0	1.0	0.7857142686843872	0.7083333134651184	1907	1982	1982	2007	1533
16.465730475681074	16.465729686201676	0	0	1	30	0.0011732584878005763	0.678571417927742	3503.7499564141035	3578.7499564141035	3578.7499564141035	3603.7499564141035	0.9285714030265808	1.0	1.0	0.7857142686843872	0.7083333134651184	2058	2133	2133	2158	1533
16.48136927306711	16.48136887832741	0	0	1	30	0.0007839634745062358	0.678571417927742	3503.7499564141035	3578.7499564141035	3578.7499564141035	3603.7499564141035	0.9285714030265808	1.0	1.0	0.7857142686843872	0.7083333134651184	2160	2235	2235	2260	1533
16.497360573004148	16.497360178264447	0	0	1	30	0.00039251967182090644	0.678571417927742	3503.7499564141035	3578.7499564141035	3578.7499564141035	3603.7499564141035	0.9285714030265808	1.0	1.0	0.7857142686843872	0.7083333134651184	2233	2308	2308	2333	1533
16.514369906624324	16.514369117144927	0	0	1	30	-1.1760740967563817e-15	0.678571417927742	3503.7499564141035	3578.7499564141035	3578.7499564141035	3603.7499564141035	0.9285714030265808	1.0	1.0	0.7857142686843872	0.7083333134651184	2307	2382	2382	2407	1541
16.532276483579817	16.532275694100417	0	0	1	30	-0.0003925196718232554	0.678571417927742	3503.7499564141035	3578.7499564141035	3578.7499564141035	3603.7499564141035	0.9285714030265808	1.0	1.0	0.7857142686843872	0.6666666865348816	2381	2456	2456	2481	1533
16.547369355962445	16.547368566483048	0	0	1	30	-0.000783963474508575	0.6830357015132904	3522.031197696924	3597.031197696924	3597.031197696924	3622.031197696924	0.9285714030265808	1.0	1.0	0.8035714030265808	0.6666666865348816	2488	2563	2563	2588	1541
16.564342373530337	16.564341584050936	0	0	1	30	-0.0011732584878028998	0.6830357015132904	3522.031197696924	3597.031197696924	3597.031197696924	3622.031197696924	0.9285714030265808	1.0	1.0	0.8035714030265808	0.6666666865348816	2645	2720	2720	2745	1533
16.585620816992755	16.585620422253054	0	0	1	30	-0.0015593376811343538	0.678571417927742	3503.7499564141035	3578.7499564141035	3578.7499564141035	3603.7499564141035	0.9285714030265808	1.0	1.0	0.7857142686843872	0.6666666865348816	2705	2780	2780	2805	1541
16.598887623528856	16.598887228789156	0	0	1	30	-0.0019411428382700524	0.6830357015132904	3522.031197696924	3597.031197696924	3597.031197696924	3622.031197696924	0.9285714030265808	1.0	1.0	0.8035714030265808	0.7083333134651184	2772	2847	2847	2872	1541
16.614447867714834	16.61444786771483	0	0	1	30	-0.0023176274578132366	0.6830357015132904	3522.031197696924	3597.031197696924	3597.031197696924	3622.031197696924	0.9285714030265808	1.0	1.0	0.8035714030265808	0.6666666865348816	2841	2916	2916	2941	1541
16.63147970149784	16.63147930675814	0	0	1	30	-0.0026877596215908644	0.6830357015132904	3522.031197696924	3597.031197696924	3597.031197696924	3622.031197696924	0.9285714030265808	1.0	1.0	0.8035714030265808	0.6666666865348816	2892	2967	2967	2992	1541
16.65232037863432	16.65231998389462	0	0	1	30	-0.003050524823069592	0.6875	3540.3125	3615.3125	3615.3125	3640.3125	0.9464285969734192	1.0	1.0	0.8035714030265808	0.7083333134651184	3008	3083	3083	3108	1541
16.665608895853854	16.665608501114153	0	0	1	30	-0.003404928748047666	0.6830357015132904	3522.031197696924	3597.031197696924	3597.031197696924	3622.031197696924	0.9285714030265808	1.0	1.0	0.8035714030265808	0.6666666865348816	3079	3154	3154	3179	1541
16.681467957991803	16.681467168512402	0	0	1	30	-0.0037500000000010372	0.678571417927742	3503.7499564141035	3578.7499564141035	3578.7499564141035	3603.7499564141035	0.9285714030265808	1.0	1.0	0.7857142686843872	0.6666666865348816	3173	3248	3248	3273	1541
16.697413073384084	16.697413073384084	0	0	1	30	-0.0040847927626137094	0.678571417927742	3503.7499564141035	3578.7499564141035	3578.7499564141035	3603.7499564141035	0.9285714030265808	1.0	1.0	0.7857142686843872	0.6666666865348816	3199	3274	3274	3299	1541
16.719006519126125	16.719006124386425	0	0	1	30	-0.004408389392194521	0.678571417927742	3503.7499564141035	3578.7499564141035	3578.7499564141035	3603.7499564141035	0.9285714030265808	1.0	1.0	0.7857142686843872	0.6666666865348816	3199	3274	3274	3299	1541
16.732432800500533	16.732432405760832	0	0	1	30	-0.004719902932874717	0.678571417927742	3503.7499564141035	3578.7499564141035	3578.7499564141035	3603.7499564141035	0.9285714030265808	1.0	1.0	0.7857142686843872	0.6666666865348816	3309	3384	3384	3409	1541
16.74731053974733	16.747310145007628	0	0	1	30	-0.0050184795476923335	0.6741071343421936	3485.468715131283	3560.468715131283	3560.468715131283	3585.468715131283	0.9285714030265808	1.0	1.0	0.7678571343421936	0.6666666865348816	3344	3419	3419	3444	1541
16.764370794788647	16.764370400048946	0	0	1	30	-0.005303300858899961	0.6696428507566452	3467.187473848462	3542.187473848462	3542.187473848462	3567.187473848462	0.9107142686843872	1.0	1.0	0.7678571343421936	0.6666666865348816	3378	3453	3453	3478	1541
16.785722659835038	16.785722265095337	0	0	1	30	-0.005573586191081266	0.65625	3412.34375	3487.34375	3487.34375	3512.34375	0.8928571343421936	1.0	1.0	0.7321428656578064	0.6666666865348816	3378	3453	3453	3478	1541
16.799017098150053	16.799016703410352	0	0	1	30	-0.005828594710928045	0.6339285671710968	3320.9374825656414	3395.9374825656414	3395.9374825656414	3420.9374825656414	0.8571428656578064	1.0	1.0	0.6785714030265808	0.6666666865348816	3378	3453	3453	3478	1541
16.814537868366155	16.814537868366152	0	0	1	30	-0.00606762745781282	0.6180124241187706	3255.7608767663655	3330.7608767663655	3330.7608767663655	3355.7608767663655	0.8571428656578064	1.0	0.95652174949646	0.6428571343421936	0.6666666865348816	3412	3487	3487	3512	1541
16.83140272725658	16.83140233251688	0	0	1	30	-0.006290029259591343	0.5860406993107397	3124.836663677479	3199.836663677479	3199.836663677479	3224.836663677479	0.8392857313156128	0.954023003578186	0.9347826242446899	0.5892857313156128	0.6666666865348816	3412	3487	3487	3512	1541
16.852346036714742	16.85234564197504	0	0	1	30	-0.0064951905283839	0.5701412808450854	3059.7285450606246	3134.7285450606246	3134.7285450606246	3159.7285450606246	0.8392857313156128	0.9195402264595032	0.9130434989929199	0.5714285969734192	0.6666666865348816	3448	3523	3523	3548	1541
16.86564244872825	16.865641659248848	0	0	1	30	-0.006682548931413314	0.5489041191635664	2972.7623679748044	3047.7623679748044	3047.7623679748044	3072.7623679748044	0.8214285969734192	0.8850574493408203	0.9130434989929199	0.5357142686843872	0.625	3467	3542	3542	3567	1541
16.881533484781798	16.881533090042097	0	0	1	30	-0.0068515909323200045	0.5260550461894606	2879.1954141458414	2954.1954141458414	2954.1954141458414	2979.1954141458414	0.8035714030265808	0.8390804529190063	0.8913043737411499	0.5178571343421936	0.6666666865348816	3448	3523	3523	3548	1541
16.89731833585638	16.897318335856376	0	0	1	30	-0.007001853198729453	0.4813106740761248	2695.967210341731	2770.967210341731	2770.967210341731	2795.967210341731	0.75	0.7816091775894165	0.8478260636329651	0.4642857015132904	0.625	3448	3523	3523	3548	1541
16.914491881191246	16.914491486451546	0	0	1	30	-0.007132923872214031	0.39197365410903595	2330.132113576502	2405.132113576502	2405.132113576502	2430.132113576502	0.6964285969734192	0.6206896305084229	0.739130437374115	0.3392857015132904	0.625	3467	3542	3542	3567	1541
16.93252635380914	16.932526353809138	0	0	1	30	-0.00724444369716833	0.3439083972378918	2133.304886689167	2208.304886689167	2208.304886689167	2233.304886689167	0.6428571343421936	0.540229856967926	0.6739130616188049	0.2857142984867096	0.625	3467	3542	3542	3567	1541
16.9473519874157	16.947351592676	0	0	1	30	-0.0073361070055037985	0.3177005238831043	2025.9836453013122	2100.983645301312	2100.983645301312	2125.983645301312	0.625	0.48275861144065857	0.6521739363670349	0.25	0.625	3503	3578	3578	3603	1541
16.964772639802	16.9647722450623	0	0	1	30	-0.007407662554463726	0.3033159782890207	1967.0789310935397	2042.0789310935397	2042.0789310935397	2067.0789310935397	0.6071428656578064	0.4597701132297516	0.6304348111152649	0.2321428507566452	0.625	3503	3578	3578	3603	1541
16.98570055441191	16.98569976493251	0	0	1	30	-0.007458914215262179	0.2891255311714196	1908.9690501469631	1983.9690501469631	1983.9690501469631	2008.9690501469631	0.5892857313156128	0.4367816150188446	0.6086956262588501	0.2142857164144516	0.625	3503	3578	3578	3603	1541
16.998917623745964	16.998918413225358	0	0	1	30	-0.0074897215106593685	0.2577952028755446	1780.671355775355	1855.671355775355	1855.671355775355	1880.671355775355	0.5178571343421936	0.40229883790016174	0.5652173757553101	0.1964285671710968	0.625	3503	3578	3578	3603	1541
17.01441392010074	17.01441352536104	0	0	1	30	-0.0075	0.23290810257381533	1678.758680039774	1753.758680039774	1753.758680039774	1778.758680039774	0.4821428656578064	0.3218390941619873	0.5	0.1607142835855484	0.625	3503	3578	3578	3603	1541
17.031398779859593	17.03139877985959	0	0	1	30	-0.007489721510659238	0.19606268375834324	1527.8766899904156	1602.8766899904156	1602.8766899904156	1627.8766899904156	0.4285714328289032	0.28735631704330444	0.47826087474823	0.1428571492433548	0.625	3503	3578	3578	3603	1533
17.052322747072512	17.052322352332812	0	0	1	30	-0.00745891421526192	0.18235748540610075	1471.7539027379826	1546.7539027379826	1546.7539027379826	1571.7539027379826	0.4107142984867096	0.26436781883239746	0.43478259444236755	0.125	0.625	3522	3597	3597	3622	1533
17.065756133761496	17.06579600247107	0	0	1	30	-0.007407662554463337	0.16962277447885793	1419.605261490923	1494.605261490923	1494.605261490923	1519.605261490923	0.3928571343421936	0.24137930572032928	0.41304346919059753	0.1071428582072258	0.625	3522	3597	3597	3622	1533
17.081377167861085	17.081376773121384	0	0	1	30	-0.0073361070055032816	0.15723834702779788	1368.8910310788324	1443.8910310788324	1443.8910310788324	1468.8910310788324	0.3571428656578064	0.2298850566148758	0.3913043439388275	0.1071428582072258	0.625	3503	3578	3578	3603	1533
17.097448599956973	17.097448205217272	0	0	1	30	-0.007244443697167687	0.13299265563464868	1269.6049248238864	1344.6049248238864	1344.6049248238864	1369.6049248238864	0.3035714328289032	0.19540229439735413	0.3695652186870575	0.0892857164144516	0.625	3522	3597	3597	3622	1541
17.119215336426777	17.119215336426777	0	0	1	30	-0.007132923872213263	0.11095791705160962	1179.3726703263414	1254.3726703263414	1254.3726703263414	1279.3726703263414	0.2857142984867096	0.13793103396892548	0.28260868787765503	0.0714285746216774	0.625	3522	3597	3597	3622	1533
17.132253983416987	17.132253588677287	0	0	1	30	-0.007001853198728562	0.11095791705160962	1179.3726703263414	1254.3726703263414	1254.3726703263414	1279.3726703263414	0.2857142984867096	0.13793103396892548	0.28260868787765503	0.0714285746216774	0.625	3522	3597	3597	3622	1533
17.147333434649855	17.147332645170458	0	0	1	30	-0.006851590932318994	0.10035830091754472	1135.9672422573456	1210.9672422573456	1210.9672422573456	1235.9672422573456	0.2678571343421936	0.1149425283074379	0.260869562625885	0.0714285746216774	0.625	3540	3615	3615	3640	1541
17.164343163009733	17.164342768270032	0	0	1	30	-0.006682548931412186	0.09263225637306893	1104.3290898477173	1179.3290898477173	1179.3290898477173	1204.3290898477173	0.25	0.1034482792019844	0.239130437374115	0.0714285746216774	0.625	3522	3597	3597	3622	1533
17.185787791885335	17.18578739714564	0	0	1	30	-0.006495190528382658	0.08364455996555571	1067.5244730589507	1142.5244730589507	1142.5244730589507	1167.5244730589507	0.2321428507566452	0.09195402264595032	0.19565217196941376	0.0535714291036129	0.625	3503	3578	3578	3603	1533
17.198892360405242	17.19889157092584	0	0	1	30	-0.00629002925958999	0.07927732607523291	1049.6406502780787	1124.6406502780787	1124.6406502780787	1149.6406502780787	0.2142857164144516	0.09195402264595032	0.15217390656471252	0.0714285746216774	0.625	3503	3578	3578	3603	1533
17.21453984206465	17.21453944732495	0	0	1	30	-0.00606762745781136	0.07155127780546683	1018.0024826133867	1093.0024826133867	1093.0024826133867	1118.0024826133867	0.1964285671710968	0.08045977354049683	0.1304347813129425	0.0714285746216774	0.625	3503	3578	3578	3603	1533
17.231336805726883	17.231336805726883	0	0	1	30	-0.005828594710926481	0.07116307898985673	1016.4128084634633	1091.4128084634633	1091.4128084634633	1116.4128084634633	0.1964285671710968	0.08045977354049683	0.10869564861059189	0.0714285746216774	0.625	3503	3578	3578	3603	1533
17.252376431671546	17.252376036931846	0	0	1	30	-0.0055735861910796046	0.07077488030729272	1014.8231348583637	1089.8231348583636	1089.8231348583636	1114.8231348583636	0.1964285671710968	0.08045977354049683	0.08695652335882187	0.0714285746216774	0.625	3485	3560	3560	3585	1533
17.265675212123245	17.265674817383548	0	0	1	30	-0.005303300858898205	0.07326024376804599	1025.0006982301484	1100.0006982301484	1100.0006982301484	1125.0006982301484	0.1964285671710968	0.09195402264595032	0.06521739065647125	0.0714285746216774	0.625	3467	3542	3542	3567	1533
17.28133690441181	17.28133690441181	0	0	1	30	-0.005018479547690488	0.06860186080433868	1005.9246199937669	1080.924619993767	1080.924619993767	1105.924619993767	0.1785714328289032	0.09195402264595032	0.043478261679410934	0.0892857164144516	0.625	3412	3487	3487	3512	1533
17.297477810694684	17.297477415954983	0	0	1	30	-0.004719902932872786	0.06811661233652602	1003.937527518074	1078.9375275180741	1078.9375275180741	1103.9375275180741	0.1785714328289032	0.09195402264595032	0.021739130839705467	0.0892857164144516	0.625	3320	3395	3395	3420	1533
17.31909928295534	17.31909888821564	0	0	1	30	-0.004408389392192511	0.0660406406968832	995.4364236537367	1070.4364236537367	1070.4364236537367	1095.4364236537367	0.1607142835855484	0.1034482792019844	0.0	0.125	0.625	3255	3330	3330	3355	1533
17.332295825825057	17.332295431085356	0	0	1	30	-0.004084792762611626	0.0660406406968832	995.4364236537367	1070.4364236537367	1070.4364236537367	1095.4364236537367	0.1607142835855484	0.1034482792019844	0.0	0.1428571492433548	0.625	3124	3199	3199	3224	1533
17.3474806725575	17.347480277817798	0	0	1	30	-0.0037499999999988857	0.06891420297324657	1007.2036611754447	1082.2036611754447	1082.2036611754447	1107.2036611754447	0.1607142835855484	0.1149425283074379	0.0	0.1428571492433548	0.625	3059	3134	3134	3159	1533
17.3644825061234	17.364482506123398	0	0	1	30	-0.0034049287480454526	0.0717877671122551	1018.9709063246846	1093.9709063246846	1093.9709063246846	1118.9709063246846	0.1607142835855484	0.12643678486347198	0.0	0.1428571492433548	0.5833333134651184	2972	3047	3047	3072	1525
17.385691870138537	17.385691080659136	0	0	1	30	-0.0030505248230673224	0.0717877671122551	1018.9709063246846	1093.9709063246846	1093.9709063246846	1118.9709063246846	0.1607142835855484	0.12643678486347198	0.0	0.1428571492433548	0.5833333134651184	2879	2954	2954	2979	1533
17.39892512380024	17.39892433432084	0	0	1	30	-0.002687759621588545	0.07466132938861847	1030.7381438463926	1105.7381438463926	1105.7381438463926	1130.7381438463926	0.1607142835855484	0.13793103396892548	0.0	0.1607142835855484	0.5833333134651184	2695	2770	2770	2795	1525
17.414476288973145	17.414475894233444	0	0	1	30	-0.002317627457810874	0.07019704580307007	1012.4569025635719	1087.456902563572	1087.456902563572	1112.456902563572	0.1428571492433548	0.13793103396892548	0.0	0.1607142835855484	0.5833333134651184	2330	2405	2405	2430	1525
17.43139009558622	17.43138970084652	0	0	1	30	-0.0019411428382676522	0.07019704580307007	1012.4569025635719	1087.456902563572	1087.456902563572	1112.456902563572	0.1428571492433548	0.13793103396892548	0.0	0.1607142835855484	0.5833333134651184	2133	2208	2208	2233	1525
17.45236222104239	17.45236143156299	0	0	1	30	-0.0015593376811319237	0.07307060807943344	1024.22414008528	1099.22414008528	1099.22414008528	1124.22414008528	0.1428571492433548	0.14942528307437897	0.0	0.1785714328289032	0.5833333134651184	2025	2100	2100	2125	1525
17.465595079964395	17.465594685224694	0	0	1	30	-0.0011732584878004458	0.06860632076859474	1005.9428835473955	1080.9428835473955	1080.9428835473955	1105.9428835473955	0.125	0.14942528307437897	0.0	0.1785714328289032	0.5833333134651184	1967	2042	2042	2067	1525
17.48135269399976	17.48135269399976	0	0	1	30	-0.0007839634745061043	0.07147988677024841	1017.7101363241673	1092.7101363241673	1092.7101363241673	1117.7101363241673	0.125	0.16091954708099365	0.0	0.1607142835855484	0.5833333134651184	1908	1983	1983	2008	1525
17.497545705922875	17.497545311183174	0	0	1	30	-0.00039251967182077433	0.06860632076859474	1005.9428835473955	1080.9428835473955	1080.9428835473955	1105.9428835473955	0.125	0.14942528307437897	0.0	0.1607142835855484	0.5833333134651184	1780	1855	1855	1880	1525
17.519048756273897	17.519048361534196	0	0	1	30	1.30838237461204e-15	0.06414203532040119	987.6616346370429	1062.6616346370429	1062.6616346370429	1087.6616346370429	0.1071428582072258	0.14942528307437897	0.0	0.1428571492433548	0.5833333134651184	1678	1753	1753	1778	1525
17.532186482928495	17.532185693449097	0	0	1	30	0.00039251967182338753	0.062859196215868	982.4084085039794	1057.4084085039794	1057.4084085039794	1082.4084085039794	0.125	0.12643678486347198	0.0	0.125	0.5833333134651184	1527	1602	1602	1627	1525
17.547495672666052	17.54749527792635	0	0	1	30	0.0007839634745087067	0.05472375412930023	949.0937731594845	1024.0937731594845	1024.0937731594845	1049.0937731594845	0.125	0.09195402264595032	0.021739130839705467	0.0892857164144516	0.5833333134651184	1471	1546	1546	1571	1525
17.564541717078217	17.564541322338517	0	0	1	30	0.0011732584878030303	0.05214134094982136	938.5187911895184	1013.5187911895184	1013.5187911895184	1038.5187911895184	0.125	0.08045977354049683	0.043478261679410934	0.0714285746216774	0.5833333134651184	1419	1494	1494	1519	1525
17.58564844877167	17.58564805403197	0	0	1	30	0.0015593376811344833	0.0744248400818302	1029.7697201350948	1104.7697201350948	1104.7697201350948	1129.7697201350948	0.1964285671710968	0.09195402264595032	0.1304347813129425	0.0714285746216774	0.625	1368	1443	1443	1468	1525
17.599063677434508	17.599063282694807	0	0	1	30	0.0019411428382701804	0.09313869784638193	1106.4029676809341	1181.4029676809341	1181.4029676809341	1206.4029676809341	0.2321428507566452	0.12643678486347198	0.19565217196941376	0.0714285746216774	0.625	1269	1344	1344	1369	1525
17.614493262780194	17.614492473300793	0	0	1	30	0.002317627457813363	0.09401214499061245	1109.979733736558	1184.979733736558	1184.979733736558	1209.979733736558	0.2678571343421936	0.16091954708099365	0.239130437374115	0.0892857164144516	0.625	1179	1254	1254	1279	1525
17.631365621724896	17.631365226985196	0	0	1	30	0.002687759621590988	0.13103046648273742	1261.56976024681	1336.56976024681	1336.56976024681	1361.56976024681	0.3214285671710968	0.17241379618644714	0.28260868787765503	0.1071428582072258	0.625	1179	1254	1254	1279	1525
17.652454590131903	17.652454590131903	0	0	1	30	0.003050524823069713	0.15120007377117872	1344.1643020929769	1419.1643020929769	1419.1643020929769	1444.1643020929769	0.3571428656578064	0.2068965584039688	0.32608696818351746	0.125	0.6666666865348816	1135	1210	1210	1235	1525
17.665704028121258	17.665703633381558	0	0	1	30	0.003404928748047784	0.1583058936521411	1373.2626345055178	1448.2626345055178	1448.2626345055178	1473.2626345055178	0.3571428656578064	0.2298850566148758	0.3695652186870575	0.125	0.6666666865348816	1104	1179	1179	1204	1525
17.681351509780665	17.681350720301264	0	0	1	30	0.003750000000001152	0.1863956447366787	1488.2901651966993	1563.2901651966993	1563.2901651966993	1588.2901651966993	0.4107142984867096	0.27586206793785095	0.41304346919059753	0.1428571492433548	0.625	1067	1142	1142	1167	1525
17.697451757874564	17.697451363134864	0	0	1	30	0.0040847927626138205	0.21040930681115722	1586.626111391689	1661.626111391689	1661.626111391689	1686.626111391689	0.4464285671710968	0.3218390941619873	0.45652174949645996	0.1607142835855484	0.6666666865348816	1049	1124	1124	1149	1525
17.719551654650132	17.719551259910432	0	0	1	30	0.004408389392194629	0.2664917529392872	1816.283728286381	1891.283728286381	1891.283728286381	1916.283728286381	0.5357142686843872	0.4137931168079376	0.54347825050354	0.2142857164144516	0.6666666865348816	1018	1093	1093	1118	1525
17.732766750285695	17.732765960806294	0	0	1	30	0.00471990293287482	0.2664917529392872	1816.283728286381	1891.283728286381	1891.283728286381	1916.283728286381	0.5357142686843872	0.4137931168079376	0.54347825050354	0.2142857164144516	0.6666666865348816	1016	1091	1091	1116	1525
17.747318434541302	17.747317645061905	0	0	1	30	0.0050184795476924315	0.297590047121048	1943.6312429606915	2018.6312429606915	2018.6312429606915	2043.6312429606915	0.5892857313156128	0.4597701132297516	0.5652173757553101	0.25	0.6666666865348816	1014	1089	1089	1114	1525
17.764362505254972	17.764361715775575	0	0	1	30	0.005303300858900055	0.3334649693660485	2090.5390495539687	2165.5390495539687	2165.5390495539687	2190.5390495539687	0.625	0.5287356376647949	0.6304348111152649	0.2857142984867096	0.6666666865348816	1025	1100	1100	1125	1525
17.786294637658564	17.786293848179163	0	0	1	30	0.005573586191081356	0.3658840228681979	2223.2950736452703	2298.2950736452703	2298.2950736452703	2323.2950736452703	0.6607142686843872	0.5862069129943848	0.6739130616188049	0.3214285671710968	0.6666666865348816	1005	1080	1080	1105	1525
17.79953065449816	17.79952986501876	0	0	1	30	0.005828594710928128	0.3942649304774237	2339.5148903050504	2414.5148903050504	2414.5148903050504	2439.5148903050504	0.6964285969734192	0.6321839094161987	0.695652186870575	0.3571428656578064	0.6666666865348816	1003	1078	1078	1103	1525
17.814578131815427	17.81457734233603	0	0	1	30	0.006067627457812898	0.41783127084559535	2436.019054112713	2511.019054112713	2511.019054112713	2536.019054112713	0.7142857313156128	0.6666666865348816	0.739130437374115	0.3928571343421936	0.6666666865348816	995	1070	1070	1095	1525
17.831397595640496	17.831397200900795	0	0	1	30	0.006290029259591415	0.43134237236996986	2491.347014855027	2566.347014855027	2566.347014855027	2591.347014855027	0.7321428656578064	0.6896551847457886	0.739130437374115	0.4107142984867096	0.6666666865348816	995	1070	1070	1095	1525
17.852892356457843	17.852891961718143	0	0	1	30	0.006495190528383966	0.4545204988131242	2586.2614426397436	2661.2614426397436	2661.2614426397436	2686.2614426397436	0.7678571343421936	0.7241379022598267	0.760869562625885	0.4285714328289032	0.6666666865348816	1007	1082	1082	1107	1525
17.86613113647533	17.86613074173563	0	0	1	30	0.0066825489314133735	0.5024295821785927	2782.449139021337	2857.449139021337	2857.449139021337	2882.449139021337	0.8035714030265808	0.7931034564971924	0.8260869383811951	0.5	0.6666666865348816	1018	1093	1093	1118	1516
17.88136177301283	17.88136137827313	0	0	1	30	0.006851590932320058	0.5286753923857805	2889.9257318197715	2964.9257318197715	2964.9257318197715	2989.9257318197715	0.8214285969734192	0.8390804529190063	0.8478260636329651	0.5357142686843872	0.6666666865348816	1018	1093	1093	1118	1516
17.897400441713724	17.897400046974024	0	0	1	30	0.0070018531987295	0.5485538457468246	2971.327998333247	3046.327998333247	3046.327998333247	3071.327998333247	0.8392857313156128	0.8735632300376892	0.8695651888847351	0.5535714030265808	0.6666666865348816	1030	1105	1105	1130	1516
17.919493233174716	17.919492838435016	0	0	1	30	0.007132923872214073	0.5626472524419333	3029.040498749717	3104.040498749717	3104.040498749717	3129.040498749717	0.8571428656578064	0.8965517282485962	0.8695651888847351	0.5714285969734192	0.6666666865348816	1012	1087	1087	1112	1516
17.932830698116895	17.932829908637498	0	0	1	30	0.007244443697168365	0.5754790104555418	3081.5865478154437	3156.5865478154437	3156.5865478154437	3181.5865478154437	0.8571428656578064	0.9195402264595032	0.8913043737411499	0.5892857313156128	0.6666666865348816	1012	1087	1087	1112	1516
17.94732514511618	17.94732475037648	0	0	1	30	0.007336107005503826	0.6015095114707947	3188.181449472904	3263.181449472904	3263.181449472904	3288.181449472904	0.8928571343421936	0.9425287246704102	0.9130434989929199	0.625	0.6666666865348816	1024	1099	1099	1124	1516
17.96445961122087	17.96445921648117	0	0	1	30	0.007407662554463747	0.6221643623820743	3272.763063954594	3347.763063954594	3347.763063954594	3372.763063954594	0.9107142686843872	0.977011501789093	0.9347826242446899	0.6428571343421936	0.7083333134651184	1005	1080	1080	1105	1516
17.98626976905754	17.986268979578142	0	0	1	30	0.007458914215262192	0.6486801257507402	3381.345114949281	3456.345114949281	3456.345114949281	3481.345114949281	0.9285714030265808	1.0	0.95652174949646	0.6964285969734192	0.7083333134651184	1017	1092	1092	1117	1516
17.999577233782613	17.999576839042913	0	0	1	30	0.007489721510659376	0.6612965953276024	3433.009557866532	3508.009557866532	3508.009557866532	3533.009557866532	0.9464285969734192	1.0	0.97826087474823	0.7142857313156128	0.7083333134651184	1005	1080	1080	1105	1516
18.014417867497727	18.014417472758026	0	0	1	30	0.0075	0.6612965953276024	3433.009557866532	3508.009557866532	3508.009557866532	3533.009557866532	0.9464285969734192	1.0	1.0	0.7142857313156128	0.7083333134651184	987	1062	1062	1087	1516
18.03146312243049	18.03146272769079	0	0	1	30	0.0074897215106592314	0.6741071492433548	3485.468776151538	3560.468776151538	3560.468776151538	3585.468776151538	0.9642857313156128	1.0	1.0	0.7321428656578064	0.7083333134651184	982	1057	1057	1082	1516
18.05285485618646	18.052854066707063	0	0	1	30	0.007458914215261905	0.6875	3540.3125	3615.3125	3615.3125	3640.3125	0.9821428656578064	1.0	1.0	0.7678571343421936	0.7083333134651184	949	1024	1024	1049	1516
18.066146531323582	18.066145741844185	0	0	1	30	0.007407662554463316	0.6919642835855484	3558.5937412828207	3633.5937412828207	3633.5937412828207	3658.5937412828207	1.0	1.0	1.0	0.7678571343421936	0.7083333134651184	938	1013	1013	1038	1516
18.081354272958556	18.081353483479155	0	0	1	30	0.007336107005503255	0.6964285671710968	3576.8749825656414	3651.8749825656414	3651.8749825656414	3676.8749825656414	1.0	1.0	1.0	0.7857142686843872	0.7083333134651184	1029	1104	1104	1129	1525
18.09736254670264	18.09736215196294	0	0	1	30	0.007244443697167653	0.6964285671710968	3576.8749825656414	3651.8749825656414	3651.8749825656414	3676.8749825656414	1.0	1.0	1.0	0.7857142686843872	0.7083333134651184	1106	1181	1181	1206	1525
18.119502312187787	18.119501917448087	0	0	1	30	0.007132923872213222	0.7008928507566452	3595.156223848462	3670.156223848462	3670.156223848462	3695.156223848462	1.0	1.0	1.0	0.8035714030265808	0.7083333134651184	1109	1184	1184	1209	1525
18.132847671923944	18.132847277184243	0	0	1	30	0.007001853198728515	0.7008928507566452	3595.156223848462	3670.156223848462	3670.156223848462	3695.156223848462	1.0	1.0	1.0	0.8035714030265808	0.7083333134651184	1261	1336	1336	1361	1525
18.147314092404617	18.14731330292522	0	0	1	30	0.00685159093231894	0.7053571492433548	3613.437526151538	3688.437526151538	3688.437526151538	3713.437526151538	1.0	1.0	1.0	0.8214285969734192	0.7083333134651184	1344	1419	1419	1444	1533
18.164359347337385	18.164358952597684	0	0	1	30	0.006682548931412125	0.7053571492433548	3613.437526151538	3688.437526151538	3688.437526151538	3713.437526151538	1.0	1.0	1.0	0.8214285969734192	0.7083333134651184	1373	1448	1448	1473	1533
18.181810789420187	18.181810394680486	0	0	1	30	0.006495190528382592	0.7098214328289032	3631.7187674343586	3706.7187674343586	3706.7187674343586	3731.7187674343586	1.0	1.0	1.0	0.8392857313156128	0.7083333134651184	1488	1563	1563	1588	1525
18.199497496363463	18.199497101623763	0	0	1	30	0.006290029259589918	0.7098214328289032	3631.7187674343586	3706.7187674343586	3706.7187674343586	3731.7187674343586	1.0	1.0	1.0	0.8392857313156128	0.7083333134651184	1586	1661	1661	1686	1533
18.214567473843562	18.214567079103862	0	0	1	30	0.006067627457811282	0.7098214328289032	3631.7187674343586	3706.7187674343586	3706.7187674343586	3731.7187674343586	1.0	1.0	1.0	0.8392857313156128	0.6666666865348816	1816	1891	1891	1916	1533
18.23136996386158	18.23136956912188	0	0	1	30	0.005828594710926398	0.7098214328289032	3631.7187674343586	3706.7187674343586	3706.7187674343586	3731.7187674343586	1.0	1.0	1.0	0.8392857313156128	0.6666666865348816	1816	1891	1891	1916	1533
18.252859593062844	18.252858803583447	0	0	1	30	0.005573586191079517	0.7098214328289032	3631.7187674343586	3706.7187674343586	3706.7187674343586	3731.7187674343586	1.0	1.0	1.0	0.8392857313156128	0.6666666865348816	1943	2018	2018	2043	1533
18.26607271499991	18.26607232026021	0	0	1	30	0.005303300858898111	0.7142857164144516	3650.0000087171793	3725.0000087171793	3725.0000087171793	3750.0000087171793	1.0	1.0	1.0	0.8571428656578064	0.6666666865348816	2090	2165	2165	2190	1533
18.281435194596803	18.281434799857102	0	0	1	30	0.005018479547690389	0.7142857164144516	3650.0000087171793	3725.0000087171793	3725.0000087171793	3750.0000087171793	1.0	1.0	1.0	0.8571428656578064	0.6666666865348816	2223	2298	2298	2323	1533
18.297852813408518	18.297852813408518	0	0	1	30	0.004719902932872683	0.71875	3668.28125	3743.28125	3743.28125	3768.28125	1.0	1.0	1.0	0.875	0.6666666865348816	2339	2414	2414	2439	1533
18.31938586397665	18.319385074497248	0	0	1	30	0.004408389392192404	0.71875	3668.28125	3743.28125	3743.28125	3768.28125	1.0	1.0	1.0	0.875	0.6666666865348816	2436	2511	2511	2536	1533
18.332733197411297	18.332732802671597	0	0	1	30	0.004084792762611515	0.71875	3668.28125	3743.28125	3743.28125	3768.28125	1.0	1.0	1.0	0.875	0.6666666865348816	2491	2566	2566	2591	1533
18.347425408999673	18.347425014259972	0	0	1	30	0.0037499999999987712	0.71875	3668.28125	3743.28125	3743.28125	3768.28125	1.0	1.0	1.0	0.875	0.6666666865348816	2586	2661	2661	2686	1533
18.36440474240274	18.36440434766304	0	0	1	30	0.0034049287480453347	0.7232142835855484	3686.5624912828207	3761.5624912828207	3761.5624912828207	3786.5624912828207	1.0	1.0	1.0	0.8928571343421936	0.6666666865348816	2782	2857	2857	2882	1533
18.386114241616223	18.386113846876523	0	0	1	30	0.0030505248230672014	0.7321428507566452	3723.124973848462	3798.124973848462	3798.124973848462	3823.124973848462	1.0	1.0	1.0	0.9285714030265808	0.6666666865348816	2889	2964	2964	2989	1533
18.399344337360336	18.39934354788094	0	0	1	30	0.0026877596215884214	0.7321428507566452	3723.124973848462	3798.124973848462	3798.124973848462	3823.124973848462	1.0	1.0	1.0	0.9285714030265808	0.6666666865348816	2971	3046	3046	3071	1533
18.4142970771499	18.4142966824102	0	0	1	30	0.002317627457810748	0.7321428507566452	3723.124973848462	3798.124973848462	3798.124973848462	3823.124973848462	1.0	1.0	1.0	0.9464285969734192	0.6666666865348816	3029	3104	3104	3129	1533
18.431366411204294	18.43136641120429	0	0	1	30	0.0019411428382675245	0.7410714328289032	3759.6875174343586	3834.6875174343586	3834.6875174343586	3859.6875174343586	1.0	1.0	1.0	0.9642857313156128	0.6666666865348816	3081	3156	3156	3181	1533
18.45273840797532	18.45273801323562	0	0	1	30	0.0015593376811317945	0.7455357164144516	3777.9687587171793	3852.9687587171793	3852.9687587171793	3877.9687587171793	1.0	1.0	1.0	0.9821428656578064	0.6666666865348816	3188	3263	3263	3288	1533
18.466040346344613	18.466039951604913	0	0	1	30	0.001173258487800315	0.75	3796.25	3871.25	3871.25	3896.25	1.0	1.0	1.0	1.0	0.6666666865348816	3272	3347	3347	3372	1541
18.481541774315474	18.48154177431547	0	0	1	30	0.0007839634745059725	0.75	3796.25	3871.25	3871.25	3896.25	1.0	1.0	1.0	1.0	0.6666666865348816	3381	3456	3456	3481	1541
18.497353862429268	18.497353467689567	0	0	1	30	0.0003925196718206422	0.75	3796.25	3871.25	3871.25	3896.25	1.0	1.0	1.0	1.0	0.6666666865348816	3433	3508	3508	3533	1541
18.519342047870083	18.519341653130382	0	0	1	30	-1.4406906524676981e-15	0.75	3796.25	3871.25	3871.25	3896.25	1.0	1.0	1.0	1.0	0.6666666865348816	3433	3508	3508	3533	1541
18.532727276315818	18.532727671055515	0	0	1	30	-0.00039251967182351964	0.75	3796.25	3871.25	3871.25	3896.25	1.0	1.0	1.0	1.0	0.6666666865348816	3485	3560	3560	3585	1541
18.547331855691063	18.547331460951362	0	0	1	30	-0.0007839634745088382	0.75	3796.25	3871.25	3871.25	3896.25	1.0	1.0	1.0	1.0	0.6666666865348816	3540	3615	3615	3640	1541
18.56443474261985	18.564434347880148	0	0	1	30	-0.0011732584878031609	0.75	3796.25	3871.25	3871.25	3896.25	1.0	1.0	1.0	1.0	0.6666666865348816	3558	3633	3633	3658	1541
18.58625713738718	18.58625674264748	0	0	1	30	-0.0015593376811346127	0.75	3796.25	3871.25	3871.25	3896.25	1.0	1.0	1.0	1.0	0.6666666865348816	3576	3651	3651	3676	1541
18.599364074345274	18.599363679605574	0	0	1	30	-0.001941142838270308	0.75	3796.25	3871.25	3871.25	3896.25	1.0	1.0	1.0	1.0	0.6666666865348816	3576	3651	3651	3676	1541
18.614576158116936	18.614575763377236	0	0	1	30	-0.0023176274578134886	0.7455357164144516	3777.9687587171793	3852.9687587171793	3852.9687587171793	3877.9687587171793	1.0	1.0	1.0	0.9821428656578064	0.6666666865348816	3595	3670	3670	3695	1541
18.63144101700736	18.631441017007358	0	0	1	30	-0.002687759621591111	0.7455357164144516	3777.9687587171793	3852.9687587171793	3852.9687587171793	3877.9687587171793	1.0	1.0	1.0	0.9821428656578064	0.6666666865348816	3595	3670	3670	3695	1541
18.652853671967364	18.652853277227663	0	0	1	30	-0.003050524823069834	0.7455357164144516	3777.9687587171793	3852.9687587171793	3852.9687587171793	3877.9687587171793	1.0	1.0	1.0	0.9821428656578064	0.6666666865348816	3613	3688	3688	3713	1541
18.66613745231051	18.66613705757081	0	0	1	30	-0.003404928748047902	0.7455357164144516	3777.9687587171793	3852.9687587171793	3852.9687587171793	3877.9687587171793	1.0	1.0	1.0	0.9821428656578064	0.6666666865348816	3613	3688	3688	3713	1541
18.68154887963005	18.68154848489035	0	0	1	30	-0.003750000000001266	0.7410714328289032	3759.6875174343586	3834.6875174343586	3834.6875174343586	3859.6875174343586	1.0	1.0	1.0	0.9642857313156128	0.6666666865348816	3631	3706	3706	3731	1541
18.697325835910657	18.697325046431256	0	0	1	30	-0.0040847927626139315	0.7366071492433548	3741.406276151538	3816.406276151538	3816.406276151538	3841.406276151538	1.0	1.0	1.0	0.9464285969734192	0.6666666865348816	3631	3706	3706	3731	1541
18.719506654324473	18.719505864845075	0	0	1	30	-0.0044083893921947346	0.7232142835855484	3686.5624912828207	3761.5624912828207	3761.5624912828207	3786.5624912828207	1.0	1.0	1.0	0.8928571343421936	0.625	3631	3706	3706	3731	1533
18.732769118723887	18.732768329244486	0	0	1	30	-0.004719902932874923	0.71875	3668.28125	3743.28125	3743.28125	3768.28125	1.0	1.0	1.0	0.875	0.6666666865348816	3631	3706	3706	3731	1533
18.747308566048833	18.747308171309133	0	0	1	30	-0.0050184795476925295	0.71875	3668.28125	3743.28125	3743.28125	3768.28125	1.0	1.0	1.0	0.875	0.625	3631	3706	3706	3731	1533
18.764542111817917	18.764541717078217	0	0	1	30	-0.005303300858900148	0.7142857164144516	3650.0000087171793	3725.0000087171793	3725.0000087171793	3750.0000087171793	1.0	1.0	1.0	0.8571428656578064	0.625	3650	3725	3725	3750	1533
18.78606055701719	18.78606016227749	0	0	1	30	-0.005573586191081444	0.7098214328289032	3631.7187674343586	3706.7187674343586	3706.7187674343586	3731.7187674343586	1.0	1.0	1.0	0.8392857313156128	0.6666666865348816	3650	3725	3725	3750	1533
18.799344732100035	18.799344337360335	0	0	1	30	-0.005828594710928212	0.7053571492433548	3613.437526151538	3688.437526151538	3688.437526151538	3713.437526151538	1.0	1.0	1.0	0.8214285969734192	0.6666666865348816	3668	3743	3743	3768	1533
18.814341287996164	18.814341287996164	0	0	1	30	-0.006067627457812976	0.6964285671710968	3576.8749825656414	3651.8749825656414	3651.8749825656414	3676.8749825656414	1.0	1.0	1.0	0.7321428656578064	0.625	3668	3743	3743	3768	1533
18.831456017115915	18.831455622376215	0	0	1	30	-0.006290029259591488	0.6741071492433548	3485.468776151538	3560.468776151538	3560.468776151538	3585.468776151538	0.9821428656578064	1.0	1.0	0.7142857313156128	0.625	3668	3743	3743	3768	1533
18.852814197997485	18.852813803257785	0	0	1	30	-0.006495190528384032	0.6607142835855484	3430.6249912828207	3505.6249912828207	3505.6249912828207	3530.6249912828207	0.9642857313156128	1.0	1.0	0.6785714030265808	0.625	3668	3743	3743	3768	1533
18.86600916190841	18.86600837242901	0	0	1	30	-0.006682548931413433	0.65625	3412.34375	3487.34375	3487.34375	3512.34375	0.9642857313156128	1.0	1.0	0.6607142686843872	0.625	3686	3761	3761	3786	1533
18.88161322220095	18.88161322220095	0	0	1	30	-0.006851590932320112	0.6473214328289032	3375.7812674343586	3450.7812674343586	3450.7812674343586	3475.7812674343586	0.9464285969734192	1.0	1.0	0.6428571343421936	0.625	3723	3798	3798	3823	1533
18.897396494316737	18.897395704837336	0	0	1	30	-0.007001853198729547	0.6113706570789681	3228.5628407383742	3303.5628407383742	3303.5628407383742	3328.5628407383742	0.9107142686843872	0.954023003578186	0.95652174949646	0.6071428656578064	0.625	3723	3798	3798	3823	1533
18.919596260236094	18.919595470756697	0	0	1	30	-0.007132923872214114	0.5176284573393763	2844.688532804746	2919.688532804746	2919.688532804746	2944.688532804746	0.8571428656578064	0.8045976758003235	0.8478260636329651	0.4821428656578064	0.625	3723	3798	3798	3823	1533
18.932837408691775	18.932837013952074	0	0	1	30	-0.007244443697168399	0.5176284573393763	2844.688532804746	2919.688532804746	2919.688532804746	2944.688532804746	0.8571428656578064	0.8045976758003235	0.8478260636329651	0.4821428656578064	0.625	3759	3834	3834	3859	1533
18.947417908945393	18.947417514205693	0	0	1	30	-0.007336107005503854	0.46523389518723723	2630.1328007917364	2705.1328007917364	2705.1328007917364	2730.1328007917364	0.8035714030265808	0.7126436829566956	0.804347813129425	0.4285714328289032	0.625	3777	3852	3852	3877	1533
18.964465137576656	18.964464742836956	0	0	1	30	-0.007407662554463767	0.44345238336263604	2540.9375098699948	2615.9375098699948	2615.9375098699948	2640.9375098699948	0.7857142686843872	0.6666666865348816	0.782608687877655	0.4107142984867096	0.625	3796	3871	3871	3896	1533
18.98616082090068	18.986160031421278	0	0	1	30	-0.007458914215262207	0.41930373944342136	2442.0488130208105	2517.0488130208105	2517.0488130208105	2542.0488130208105	0.7678571343421936	0.6321839094161987	0.739130437374115	0.375	0.625	3796	3871	3871	3896	1533
18.99944025910714	18.99943946962774	0	0	1	30	-0.007489721510659382	0.4042019146662321	2380.2068405582204	2455.2068405582204	2455.2068405582204	2480.2068405582204	0.7321428656578064	0.6206896305084229	0.739130437374115	0.3571428656578064	0.625	3796	3871	3871	3896	1533
19.0143622092002	19.014362209200197	0	0	1	30	-0.0075	0.4042019146662321	2380.2068405582204	2455.2068405582204	2455.2068405582204	2480.2068405582204	0.7142857313156128	0.5862069129943848	0.695652186870575	0.3392857015132904	0.5833333134651184	3796	3871	3871	3896	1533
19.03137430599827	19.03137391125857	0	0	1	30	-0.007489721510659225	0.37065619424633356	2242.837115438736	2317.837115438736	2317.837115438736	2342.837115438736	0.7142857313156128	0.5517241358757019	0.6739130616188049	0.3214285671710968	0.5833333134651184	3796	3871	3871	3896	1533
19.052908935525192	19.052908935525192	0	0	1	30	-0.007458914215261892	0.338237125843023	2110.081030327179	2185.081030327179	2185.081030327179	2210.081030327179	0.6785714030265808	0.49425286054611206	0.6304348111152649	0.2857142984867096	0.625	3796	3871	3871	3896	1533
19.066097188861235	19.066096794121535	0	0	1	30	-0.007407662554463295	0.31787342736671054	2026.6916850666796	2101.6916850666794	2101.6916850666794	2126.6916850666794	0.6428571343421936	0.4597701132297516	0.6304348111152649	0.2678571343421936	0.5833333134651184	3796	3871	3871	3896	1533
19.081425720844035	19.08142572084403	0	0	1	30	-0.007336107005503227	0.3034888803958893	1967.7869652211666	2042.7869652211666	2042.7869652211666	2067.7869652211666	0.625	0.4367816150188446	0.6086956262588501	0.25	0.5833333134651184	3796	3871	3871	3896	1533
19.09741741552077	19.09741702078107	0	0	1	30	-0.007244443697167619	0.29774175584316254	1944.2524901777506	2019.2524901777506	2019.2524901777506	2044.2524901777506	0.625	0.4137931168079376	0.6086956262588501	0.25	0.5833333134651184	3796	3871	3871	3896	1533
19.119457706601825	19.119457311862124	0	0	1	30	-0.007132923872213181	0.2746227352955142	1849.5801010351306	1924.5801010351306	1924.5801010351306	1949.5801010351306	0.5714285969734192	0.39080458879470825	0.5869565010070801	0.2321428507566452	0.5833333134651184	3777	3852	3852	3877	1533
19.132835434993282	19.132835040253582	0	0	1	30	-0.007001853198728467	0.267613965115562	1820.8791871482265	1895.8791871482265	1895.8791871482265	1920.8791871482265	0.5714285969734192	0.36781609058380127	0.5652173757553101	0.2321428507566452	0.5833333134651184	3777	3852	3852	3877	1533
19.147352382155397	19.147351987415696	0	0	1	30	-0.0068515909323188864	0.2548792514232745	1768.730534578309	1843.730534578309	1843.730534578309	1868.730534578309	0.5535714030265808	0.3448275923728943	0.5652173757553101	0.2142857164144516	0.5833333134651184	3777	3852	3852	3877	1533
19.164356584159492	19.16435618941979	0	0	1	30	-0.0066825489314120655	0.24107700422035983	1712.2103322823734	1787.2103322823734	1787.2103322823734	1812.2103322823734	0.5357142686843872	0.3218390941619873	0.54347825050354	0.1964285671710968	0.5833333134651184	3777	3852	3852	3877	1533
19.186162005119776	19.186161610380076	0	0	1	30	-0.006495190528382525	0.23373915090786745	1682.1618229677172	1757.1618229677172	1757.1618229677172	1782.1618229677172	0.5178571343421936	0.3103448152542114	0.54347825050354	0.1964285671710968	0.5833333134651184	3759	3834	3834	3859	1533
19.19947894359762	19.19947894359762	0	0	1	30	-0.006290029259589846	0.22640130504595568	1652.1133441631885	1727.1133441631885	1727.1133441631885	1752.1133441631885	0.5	0.29885056614875793	0.54347825050354	0.1964285671710968	0.5833333134651184	3741	3816	3816	3841	1533
19.21437207769267	19.214372077692666	0	0	1	30	-0.006067627457811204	0.2166372181512184	1612.1294083292394	1687.1294083292394	1687.1294083292394	1712.1294083292394	0.4821428656578064	0.28735631704330444	0.54347825050354	0.1785714328289032	0.5833333134651184	3686	3761	3761	3786	1525
19.231536149274767	19.231536544014464	0	0	1	30	-0.005828594710926315	0.21376365587485502	1600.3621708075314	1675.3621708075314	1675.3621708075314	1700.3621708075314	0.4821428656578064	0.27586206793785095	0.54347825050354	0.1785714328289032	0.5833333134651184	3668	3743	3743	3768	1533
19.2529057776076	19.252904988128204	0	0	1	30	-0.005573586191079428	0.20545530587619876	1566.339477563034	1641.339477563034	1641.339477563034	1666.339477563034	0.4642857015132904	0.26436781883239746	0.52173912525177	0.1785714328289032	0.5833333134651184	3668	3743	3743	3768	1525
19.266124031160754	19.266123636421053	0	0	1	30	-0.005303300858898017	0.2031261125197692	1556.8014307684548	1631.8014307684548	1631.8014307684548	1656.8014307684548	0.4642857015132904	0.26436781883239746	0.52173912525177	0.1607142835855484	0.5833333134651184	3650	3725	3725	3750	1525
19.281561116560713	19.281560721821013	0	0	1	30	-0.00501847954769029	0.19204125367105007	1511.40893378295	1586.40893378295	1586.40893378295	1611.40893378295	0.4464285671710968	0.24137930572032928	0.5	0.1607142835855484	0.5833333134651184	3631	3706	3706	3731	1533
19.2974730738183	19.297473073818296	0	0	1	30	-0.00471990293287258	0.18382996082398462	1477.783689574217	1552.783689574217	1552.783689574217	1577.783689574217	0.4285714328289032	0.2298850566148758	0.47826087474823	0.1607142835855484	0.5833333134651184	3613	3688	3688	3713	1533
19.31963968160296	19.31963928686326	0	0	1	30	-0.004408389392192297	0.16546637368220718	1402.5848002286384	1477.5848002286384	1477.5848002286384	1502.5848002286384	0.3928571343421936	0.2068965584039688	0.43478259444236755	0.1428571492433548	0.5833333134651184	3576	3651	3651	3676	1525
19.332754118615334	19.332753723875634	0	0	1	30	-0.004084792762611404	0.14399719510158027	1314.668513940971	1389.668513940971	1389.668513940971	1414.668513940971	0.3392857015132904	0.18390804529190063	0.3695652186870575	0.1428571492433548	0.5833333134651184	3485	3560	3560	3585	1525
19.34731606610311	19.347316066103108	0	0	1	30	-0.0037499999999986568	0.13456218130886555	1276.0321324598044	1351.0321324598044	1351.0321324598044	1376.0321324598044	0.3392857015132904	0.16091954708099365	0.30434781312942505	0.125	0.5833333134651184	3430	3505	3505	3530	1525
19.3643530315022	19.364352242022804	0	0	1	30	-0.003404928748045217	0.11716909473761916	1204.8074429505505	1279.8074429505505	1279.8074429505505	1304.8074429505505	0.3035714328289032	0.13793103396892548	0.21739129722118378	0.125	0.5833333134651184	3412	3487	3487	3512	1525
19.386062530715684	19.386062135975983	0	0	1	30	-0.0030505248230670804	0.08910053737912767	1089.866700567528	1164.866700567528	1164.866700567528	1189.866700567528	0.2321428507566452	0.1149425283074379	0.08695652335882187	0.1071428582072258	0.5416666865348816	3375	3450	3450	3475	1525
19.399512891211714	19.399512496472013	0	0	1	30	-0.002687759621588298	0.0828893593337491	1064.4319264717026	1139.4319264717026	1139.4319264717026	1164.4319264717026	0.2142857164144516	0.1149425283074379	0.021739130839705467	0.1071428582072258	0.5416666865348816	3228	3303	3303	3328	1525
19.41435234070773	19.41435194596803	0	0	1	30	-0.002317627457810622	0.0828893593337491	1064.4319264717026	1139.4319264717026	1139.4319264717026	1164.4319264717026	0.1785714328289032	0.1149425283074379	0.0	0.125	0.5416666865348816	2844	2919	2919	2944	1525
19.431720887453793	19.431720492714092	0	0	1	30	-0.0019411428382673972	0.06891420297324657	1007.2036611754447	1082.2036611754447	1082.2036611754447	1107.2036611754447	0.1607142835855484	0.1149425283074379	0.0	0.125	0.5416666865348816	2844	2919	2919	2944	1525
19.45289038275935	19.452889593279952	0	0	1	30	-0.001559337681131665	0.0717877671122551	1018.9709063246846	1093.9709063246846	1093.9709063246846	1118.9709063246846	0.1607142835855484	0.12643678486347198	0.0	0.125	0.5416666865348816	2630	2705	2705	2730	1525
19.466175742061292	19.46617534732159	0	0	1	30	-0.0011732584878001843	0.0673234835267067	1000.6896650418639	1075.689665041864	1075.689665041864	1100.689665041864	0.1428571492433548	0.12643678486347198	0.0	0.125	0.5416666865348816	2540	2615	2615	2640	1525
19.481380325778673	19.481379931038973	0	0	1	30	-0.000783963474505841	0.07019704580307007	1012.4569025635719	1087.456902563572	1087.456902563572	1112.456902563572	0.1428571492433548	0.13793103396892548	0.0	0.1428571492433548	0.5416666865348816	2442	2517	2517	2542	1525
19.49740517859011	19.49740478385041	0	0	1	30	-0.0003925196718205101	0.07019704580307007	1012.4569025635719	1087.456902563572	1087.456902563572	1112.456902563572	0.1428571492433548	0.13793103396892548	0.0	0.1428571492433548	0.5416666865348816	2380	2455	2455	2480	1525
19.51954297037676	19.51954218089736	0	0	1	30	1.5729989303233564e-15	0.06573275849223137	994.1756460256875	1069.1756460256875	1069.1756460256875	1094.1756460256875	0.125	0.13793103396892548	0.0	0.1428571492433548	0.5416666865348816	2380	2455	2455	2480	1525
19.532788855708827	19.532788066229426	0	0	1	30	0.00039251967182365175	0.06573275849223137	994.1756460256875	1069.1756460256875	1069.1756460256875	1094.1756460256875	0.125	0.13793103396892548	0.0	0.1428571492433548	0.5416666865348816	2242	2317	2317	2342	1516
19.547410803630818	19.547410408891118	0	0	1	30	0.0007839634745089697	0.06573275849223137	994.1756460256875	1069.1756460256875	1069.1756460256875	1094.1756460256875	0.125	0.13793103396892548	0.0	0.1428571492433548	0.5416666865348816	2110	2185	2185	2210	1525
19.56447579554852	19.56447540080882	0	0	1	30	0.0011732584878032916	0.06573275849223137	994.1756460256875	1069.1756460256875	1069.1756460256875	1094.1756460256875	0.125	0.13793103396892548	0.0	0.125	0.5833333134651184	2026	2101	2101	2126	1516
19.58618371580321	19.586182926323808	0	0	1	30	0.0015593376811347424	0.062859196215868	982.4084085039794	1057.4084085039794	1057.4084085039794	1082.4084085039794	0.125	0.12643678486347198	0.0	0.125	0.5416666865348816	1967	2042	2042	2067	1516
19.599505785897136	19.599505391157436	0	0	1	30	0.0019411428382704356	0.058394910767674446	964.1271595936269	1039.1271595936269	1039.1271595936269	1064.1271595936269	0.1071428582072258	0.12643678486347198	0.0	0.1071428582072258	0.5416666865348816	1944	2019	2019	2044	1516
19.614366551336886	19.614366551336886	0	0	1	30	0.0023176274578136143	0.06115022838341292	975.410185230076	1050.410185230076	1050.410185230076	1075.410185230076	0.125	0.1149425283074379	0.043478261679410934	0.1071428582072258	0.5416666865348816	1849	1924	1924	1949	1516
19.6313640427661	19.631364042766098	0	0	1	30	0.0026877596215912347	0.05856781516235715	964.8352030898525	1039.8352030898525	1039.8352030898525	1064.8352030898525	0.125	0.1034482792019844	0.06521739065647125	0.0892857164144516	0.5416666865348816	1820	1895	1895	1920	1516
19.652766039754237	19.652765645014536	0	0	1	30	0.0030505248230699544	0.061129035186658826	975.3233990893679	1050.323399089368	1050.323399089368	1075.323399089368	0.1428571492433548	0.09195402264595032	0.10869564861059189	0.0892857164144516	0.5416666865348816	1768	1843	1843	1868	1516
19.66616034721304	19.66615995247334	0	0	1	30	0.00340492874804802	0.06559331877220723	993.6046403721887	1068.6046403721887	1068.6046403721887	1093.6046403721887	0.1607142835855484	0.09195402264595032	0.10869564861059189	0.0892857164144516	0.5416666865348816	1712	1787	1787	1812	1516
19.68151730045415	19.681517300454146	0	0	1	30	0.003750000000001381	0.07054285459243548	1013.8729895560233	1088.8729895560232	1088.8729895560232	1113.8729895560232	0.1785714328289032	0.09195402264595032	0.1304347813129425	0.0892857164144516	0.5416666865348816	1682	1757	1757	1782	1516
19.69749241606354	19.697492416063536	0	0	1	30	0.0040847927626140425	0.0788511993357715	1047.8956612799843	1122.8956612799843	1122.8956612799843	1147.8956612799843	0.1964285671710968	0.1034482792019844	0.17391304671764374	0.0892857164144516	0.5833333134651184	1652	1727	1727	1752	1516
19.718948887130104	19.718948492390403	0	0	1	30	0.004408389392194842	0.08764479428483463	1083.9054325963978	1158.9054325963978	1158.9054325963978	1183.9054325963978	0.2142857164144516	0.1149425283074379	0.239130437374115	0.0892857164144516	0.5833333134651184	1612	1687	1687	1712	1516
19.732352273601983	19.732351878862282	0	0	1	30	0.004719902932875025	0.11270481124751686	1186.5262020585815	1261.5262020585815	1261.5262020585815	1286.5262020585815	0.2857142984867096	0.13793103396892548	0.30434781312942505	0.0892857164144516	0.5833333134651184	1600	1675	1675	1700	1516
19.747458961874067	19.74745817239467	0	0	1	30	0.005018479547692628	0.13277736129181356	1268.7232944899765	1343.7232944899765	1343.7232944899765	1368.7232944899765	0.3214285671710968	0.17241379618644714	0.3478260934352875	0.1071428582072258	0.5833333134651184	1566	1641	1641	1666	1516
19.764352636762503	19.764352242022802	0	0	1	30	0.005303300858900241	0.1414359761402011	1304.1803222941235	1379.1803222941235	1379.1803222941235	1404.1803222941235	0.3214285671710968	0.19540229439735413	0.3913043439388275	0.125	0.5833333134651184	1556	1631	1631	1656	1516
19.785637001320406	19.785636211841005	0	0	1	30	0.005573586191081533	0.18061058721881107	1464.6003546610314	1539.6003546610314	1539.6003546610314	1564.6003546610314	0.3928571343421936	0.26436781883239746	0.45652174949645996	0.1428571492433548	0.5833333134651184	1511	1586	1586	1611	1516
19.798867886543917	19.798867491804216	0	0	1	30	0.005828594710928295	0.20194478519260883	1551.9638953637332	1626.9638953637332	1626.9638953637332	1651.9638953637332	0.4285714328289032	0.29885056614875793	0.5	0.1607142835855484	0.625	1477	1552	1552	1577	1516
19.814377604048452	19.81437681456905	0	0	1	30	0.006067627457813053	0.20194478519260883	1551.9638953637332	1626.9638953637332	1626.9638953637332	1651.9638953637332	0.4821428656578064	0.3448275923728943	0.54347825050354	0.1785714328289032	0.625	1402	1477	1477	1502	1516
19.831329305672607	19.831328910932907	0	0	1	30	0.006290029259591559	0.25651236190836624	1775.4181220147598	1850.4181220147598	1850.4181220147598	1875.4181220147598	0.5357142686843872	0.37931033968925476	0.5652173757553101	0.1964285671710968	0.625	1314	1389	1389	1414	1516
19.85230143112878	19.85230103638908	0	0	1	30	0.006495190528384097	0.2732852285392351	1844.1030108681678	1919.1030108681678	1919.1030108681678	1944.1030108681678	0.5535714030265808	0.4137931168079376	0.5869565010070801	0.2142857164144516	0.625	1276	1351	1351	1376	1516
19.86559981684078	19.86559942210108	0	0	1	30	0.006682548931413494	0.28423511057583073	1888.942777808027	1963.942777808027	1963.942777808027	1988.942777808027	0.5535714030265808	0.4482758641242981	0.6304348111152649	0.2142857164144516	0.625	1204	1279	1279	1304	1516
19.881345983424882	19.881345588685182	0	0	1	30	0.006851590932320166	0.30586046488342444	1977.4986036976231	2052.4986036976234	2052.4986036976234	2077.4986036976234	0.5892857313156128	0.48275861144065857	0.6521739363670349	0.2321428507566452	0.625	1089	1164	1164	1189	1508
19.897394520618242	19.89739412587854	0	0	1	30	0.007001853198729595	0.33055347576737404	2078.6164832673967	2153.6164832673967	2153.6164832673967	2178.6164832673967	0.625	0.5287356376647949	0.6739130616188049	0.25	0.625	1064	1139	1139	1164	1508
19.918946123952214	19.918945729212513	0	0	1	30	0.007132923872214154	0.37803642503824664	2273.05916053162	2348.05916053162	2348.05916053162	2373.05916053162	0.6785714030265808	0.6091954112052917	0.739130437374115	0.3035714328289032	0.625	1064	1139	1139	1164	1508
19.932240167527528	19.932239772787828	0	0	1	30	0.007244443697168434	0.37803642503824664	2273.05916053162	2348.05916053162	2348.05916053162	2373.05916053162	0.6785714030265808	0.6091954112052917	0.739130437374115	0.3035714328289032	0.625	1007	1082	1082	1107	1508
19.94745738291527	19.94745698817557	0	0	1	30	0.007336107005503881	0.39154753595683145	2328.387159743225	2403.387159743225	2403.387159743225	2428.387159743225	0.6964285969734192	0.6321839094161987	0.739130437374115	0.3214285671710968	0.625	1018	1093	1093	1118	1508
19.96433763665395	19.96433724191425	0	0	1	30	0.007407662554463788	0.43553669810850426	2508.522778754325	2583.522778754325	2583.522778754325	2608.522778754325	0.75	0.7126436829566956	0.782608687877655	0.3571428656578064	0.625	1000	1075	1075	1100	1508
19.98562318543095	19.98562279069125	0	0	1	30	0.007458914215262221	0.45774434282450205	2599.463083866336	2674.463083866336	2674.463083866336	2699.463083866336	0.7678571343421936	0.7471264600753784	0.804347813129425	0.3928571343421936	0.625	1012	1087	1087	1112	1508
19.998955124017346	19.998954729277646	0	0	1	30	0.007489721510659389	0.47952586064196145	2688.6583993288323	2763.6583993288323	2763.6583993288323	2788.6583993288323	0.7857142686843872	0.7931034564971924	0.8260869383811951	0.4107142984867096	0.625	1012	1087	1087	1112	1508
20.01439102519821	20.014391025198208	0	0	1	30	0.0075	0.502412852860108	2782.380632462142	2857.380632462142	2857.380632462142	2882.380632462142	0.8035714030265808	0.8275862336158752	0.8478260636329651	0.4464285671710968	0.6666666865348816	994	1069	1069	1094	1508
20.03137075334098	20.03137035860128	0	0	1	30	0.007489721510659218	0.5189325031332719	2850.0286003307483	2925.0286003307483	2925.0286003307483	2950.0286003307483	0.8214285969734192	0.8505747318267822	0.8695651888847351	0.4642857015132904	0.625	994	1069	1069	1094	1508
20.052330641866487	20.05233024712679	0	0	1	30	0.007458914215261878	0.542498841881752	2946.5327575057745	3021.5327575057745	3021.5327575057745	3046.5327575057745	0.8392857313156128	0.8850574493408203	0.8913043737411499	0.5	0.625	994	1069	1069	1094	1508
20.065606922155357	20.06560613267596	0	0	1	30	0.0074076625544632745	0.5824498483760756	3110.1321291000295	3185.1321291000295	3185.1321291000295	3210.1321291000295	0.875	0.954023003578186	0.9347826242446899	0.5357142686843872	0.625	994	1069	1069	1094	1516
20.08138427317566	20.08138387843596	0	0	1	30	0.007336107005503199	0.5998429307563704	3181.3568014473367	3256.3568014473367	3256.3568014473367	3281.3568014473367	0.8928571343421936	0.977011501789093	0.95652174949646	0.5535714030265808	0.625	982	1057	1057	1082	1508
20.09730886210361	20.09730846736391	0	0	1	30	0.007244443697167585	0.6129658433683911	3235.0951285935616	3310.0951285935616	3310.0951285935616	3335.0951285935616	0.8928571343421936	1.0	0.97826087474823	0.5714285969734192	0.625	964	1039	1039	1064	1508
20.118965466197455	20.118965071457755	0	0	1	30	0.0071329238722131405	0.625	3284.375	3359.375	3359.375	3384.375	0.9107142686843872	1.0	1.0	0.5892857313156128	0.625	975	1050	1050	1075	1508
20.13227293092253	20.132272141443128	0	0	1	30	0.00700185319872842	0.6294642835855484	3302.6562412828207	3377.6562412828207	3377.6562412828207	3402.6562412828207	0.9107142686843872	1.0	1.0	0.6071428656578064	0.625	964	1039	1039	1064	1508
20.1473200135001	20.1473196187604	0	0	1	30	0.006851590932318833	0.6339285671710968	3320.9374825656414	3395.9374825656414	3395.9374825656414	3420.9374825656414	0.9285714030265808	1.0	1.0	0.6071428656578064	0.625	975	1050	1050	1075	1508
20.16442447938768	20.16442408464798	0	0	1	30	0.006682548931412006	0.6383928507566452	3339.218723848462	3414.218723848462	3414.218723848462	3439.218723848462	0.9285714030265808	1.0	1.0	0.625	0.625	993	1068	1068	1093	1508
20.18553950061481	20.185539105875108	0	0	1	30	0.006495190528382459	0.6428571343421936	3357.499965131283	3432.499965131283	3432.499965131283	3457.499965131283	0.9285714030265808	1.0	1.0	0.6428571343421936	0.625	1013	1088	1088	1113	1508
20.19882170199916	20.19882091251976	0	0	1	30	0.006290029259589774	0.6473214328289032	3375.7812674343586	3450.7812674343586	3450.7812674343586	3475.7812674343586	0.9464285969734192	1.0	1.0	0.6428571343421936	0.625	1047	1122	1122	1147	1516
20.215400374607974	20.215400374607974	0	0	1	30	0.006067627457811127	0.6428571343421936	3357.499965131283	3432.499965131283	3432.499965131283	3457.499965131283	0.9285714030265808	1.0	1.0	0.6428571343421936	0.625	1083	1158	1158	1183	1516
20.23141812210483	20.23141812210483	0	0	1	30	0.005828594710926231	0.6428571343421936	3357.499965131283	3432.499965131283	3432.499965131283	3457.499965131283	0.9285714030265808	1.0	1.0	0.6428571343421936	0.625	1186	1261	1261	1286	1516
20.252260772939806	20.252260378200106	0	0	1	30	0.005573586191079339	0.6473214328289032	3375.7812674343586	3450.7812674343586	3450.7812674343586	3475.7812674343586	0.9464285969734192	1.0	1.0	0.6428571343421936	0.625	1268	1343	1343	1368	1516
20.265641264509153	20.26564126450915	0	0	1	30	0.005303300858897924	0.6517857164144516	3394.0625087171793	3469.0625087171793	3469.0625087171793	3494.0625087171793	0.9464285969734192	1.0	1.0	0.6607142686843872	0.625	1304	1379	1379	1404	1516
20.281379536299276	20.281379141559576	0	0	1	30	0.005018479547690192	0.6517857164144516	3394.0625087171793	3469.0625087171793	3469.0625087171793	3494.0625087171793	0.9464285969734192	1.0	1.0	0.6607142686843872	0.625	1464	1539	1539	1564	1516
20.297599390521906	20.297598995782206	0	0	1	30	0.004719902932872478	0.6517857164144516	3394.0625087171793	3469.0625087171793	3469.0625087171793	3494.0625087171793	0.9464285969734192	1.0	1.0	0.6607142686843872	0.625	1551	1626	1626	1651	1525
20.318936650199444	20.318935860720043	0	0	1	30	0.004408389392192191	0.6473214328289032	3375.7812674343586	3450.7812674343586	3450.7812674343586	3475.7812674343586	0.9464285969734192	1.0	1.0	0.6428571343421936	0.625	1551	1626	1626	1651	1525
20.33222358846018	20.33222319372048	0	0	1	30	0.004084792762611293	0.6473214328289032	3375.7812674343586	3450.7812674343586	3450.7812674343586	3475.7812674343586	0.9464285969734192	1.0	1.0	0.6428571343421936	0.625	1775	1850	1850	1875	1525
20.3477376481014	20.3477372533617	0	0	1	30	0.0037499999999985423	0.6473214328289032	3375.7812674343586	3450.7812674343586	3450.7812674343586	3475.7812674343586	0.9464285969734192	1.0	1.0	0.6428571343421936	0.625	1844	1919	1919	1944	1525
20.364373557966537	20.36437276848714	0	0	1	30	0.003404928748045099	0.6473214328289032	3375.7812674343586	3450.7812674343586	3450.7812674343586	3475.7812674343586	0.9464285969734192	1.0	1.0	0.6428571343421936	0.625	1888	1963	1963	1988	1525
20.38573173884811	20.38573134410841	0	0	1	30	0.00305052482306696	0.6473214328289032	3375.7812674343586	3450.7812674343586	3450.7812674343586	3475.7812674343586	0.9464285969734192	1.0	1.0	0.6428571343421936	0.625	1977	2052	2052	2077	1525
20.398977229440476	20.398976834700775	0	0	1	30	0.0026877596215881742	0.6473214328289032	3375.7812674343586	3450.7812674343586	3450.7812674343586	3475.7812674343586	0.9464285969734192	1.0	1.0	0.6428571343421936	0.625	2078	2153	2153	2178	1525
20.414349577529837	20.41434878805044	0	0	1	30	0.002317627457810496	0.6473214328289032	3375.7812674343586	3450.7812674343586	3450.7812674343586	3475.7812674343586	0.9464285969734192	1.0	1.0	0.6428571343421936	0.5833333134651184	2273	2348	2348	2373	1525
20.431504964838563	20.43150496483856	0	0	1	30	0.0019411428382672693	0.6473214328289032	3375.7812674343586	3450.7812674343586	3450.7812674343586	3475.7812674343586	0.9464285969734192	1.0	1.0	0.6428571343421936	0.5833333134651184	2273	2348	2348	2373	1525
20.45231445753884	20.45231406279914	0	0	1	30	0.0015593376811315356	0.6473214328289032	3375.7812674343586	3450.7812674343586	3450.7812674343586	3475.7812674343586	0.9464285969734192	1.0	1.0	0.6428571343421936	0.625	2328	2403	2403	2428	1525
20.46555481651512	20.46555442177542	0	0	1	30	0.0011732584878000535	0.6473214328289032	3375.7812674343586	3450.7812674343586	3450.7812674343586	3475.7812674343586	0.9464285969734192	1.0	1.0	0.6428571343421936	0.5833333134651184	2508	2583	2583	2608	1525
20.481400457503312	20.48140045750331	0	0	1	30	0.0007839634745057094	0.6473214328289032	3375.7812674343586	3450.7812674343586	3450.7812674343586	3475.7812674343586	0.9464285969734192	1.0	1.0	0.6428571343421936	0.625	2599	2674	2674	2699	1525
20.4973124147609	20.497312020021198	0	0	1	30	0.00039251967182037795	0.6473214328289032	3375.7812674343586	3450.7812674343586	3450.7812674343586	3475.7812674343586	0.9464285969734192	1.0	1.0	0.6428571343421936	0.625	2688	2763	2763	2788	1525
20.5189504660889	20.5189504660889	0	0	1	30	-1.7053072081790148e-15	0.6473214328289032	3375.7812674343586	3450.7812674343586	3450.7812674343586	3475.7812674343586	0.9464285969734192	1.0	1.0	0.6428571343421936	0.5833333134651184	2782	2857	2857	2882	1533
20.532419379350774	20.53241937935077	0	0	1	30	-0.0003925196718237839	0.6473214328289032	3375.7812674343586	3450.7812674343586	3450.7812674343586	3475.7812674343586	0.9464285969734192	1.0	1.0	0.6428571343421936	0.625	2850	2925	2925	2950	1525
20.547363040127266	20.547362645387565	0	0	1	30	-0.0007839634745091013	0.6473214328289032	3375.7812674343586	3450.7812674343586	3450.7812674343586	3475.7812674343586	0.9464285969734192	1.0	1.0	0.6428571343421936	0.5833333134651184	2946	3021	3021	3046	1525
20.564490795657075	20.564490795657072	0	0	1	30	-0.0011732584878034224	0.6383928507566452	3339.218723848462	3414.218723848462	3414.218723848462	3439.218723848462	0.9285714030265808	1.0	1.0	0.625	0.5833333134651184	3110	3185	3185	3210	1525
20.5855742377083	20.5855738429686	0	0	1	30	-0.0015593376811348716	0.6383928507566452	3339.218723848462	3414.218723848462	3414.218723848462	3439.218723848462	0.9285714030265808	1.0	1.0	0.625	0.5833333134651184	3181	3256	3256	3281	1525
20.598864728626328	20.598864333886628	0	0	1	30	-0.0019411428382705633	0.6383928507566452	3339.218723848462	3414.218723848462	3414.218723848462	3439.218723848462	0.9285714030265808	1.0	1.0	0.625	0.5833333134651184	3235	3310	3310	3335	1525
20.614393788376102	20.6143933936364	0	0	1	30	-0.00231762745781374	0.6383928507566452	3339.218723848462	3414.218723848462	3414.218723848462	3439.218723848462	0.9464285969734192	1.0	1.0	0.625	0.5833333134651184	3284	3359	3359	3384	1525
20.631375490217366	20.631375095477665	0	0	1	30	-0.0026877596215913587	0.6383928507566452	3339.218723848462	3414.218723848462	3414.218723848462	3439.218723848462	0.9285714030265808	1.0	1.0	0.625	0.5833333134651184	3302	3377	3377	3402	1525
20.652305378525767	20.652304589046366	0	0	1	30	-0.0030505248230700754	0.6428571492433548	3357.500026151538	3432.500026151538	3432.500026151538	3457.500026151538	0.9464285969734192	1.0	1.0	0.625	0.5833333134651184	3320	3395	3395	3420	1525
20.66561008007295	20.665609685333248	0	0	1	30	-0.003404928748048138	0.6339285671710968	3320.9374825656414	3395.9374825656414	3395.9374825656414	3420.9374825656414	0.9285714030265808	1.0	1.0	0.6071428656578064	0.5833333134651184	3339	3414	3414	3439	1525
20.681357825615844	20.68135822035554	0	0	1	30	-0.003750000000001496	0.6339285671710968	3320.9374825656414	3395.9374825656414	3395.9374825656414	3420.9374825656414	0.9285714030265808	1.0	1.0	0.6071428656578064	0.5833333134651184	3357	3432	3432	3457	1525
20.697374388893603	20.697374388893603	0	0	1	30	-0.0040847927626141535	0.625	3284.375	3359.375	3359.375	3384.375	0.9107142686843872	1.0	1.0	0.5892857313156128	0.5833333134651184	3375	3450	3450	3475	1525
20.718906255242636	20.718905860502936	0	0	1	30	-0.00440838939219495	0.5969905571676559	3169.676331601551	3244.676331601551	3244.676331601551	3269.676331601551	0.8928571343421936	0.9885057210922241	0.97826087474823	0.5178571343421936	0.5833333134651184	3357	3432	3432	3457	1525
20.73231082593361	20.73231043119391	0	0	1	30	-0.0047199029328751285	0.5969905571676559	3169.676331601551	3244.676331601551	3244.676331601551	3269.676331601551	0.8928571343421936	0.9885057210922241	0.97826087474823	0.5178571343421936	0.5833333134651184	3357	3432	3432	3457	1525
20.747334224129254	20.747334224129254	0	0	1	30	-0.005018479547692726	0.576820969581604	3087.0818704366684	3162.0818704366684	3162.0818704366684	3187.0818704366684	0.875	0.954023003578186	0.95652174949646	0.5	0.5833333134651184	3375	3450	3450	3475	1525
20.764554743488276	20.764554348748575	0	0	1	30	-0.005303300858900336	0.5571366082298459	3006.474410701219	3081.474410701219	3081.474410701219	3106.474410701219	0.875	0.9195402264595032	0.9347826242446899	0.4642857015132904	0.5833333134651184	3394	3469	3469	3494	1525
20.78584108174467	20.78584068700497	0	0	1	30	-0.005573586191081621	0.47706167958676815	2678.5675779078156	2753.5675779078156	2753.5675779078156	2778.5675779078156	0.7857142686843872	0.8045976758003235	0.8478260636329651	0.375	0.5833333134651184	3394	3469	3469	3494	1525
20.798871044461507	20.798871439201204	0	0	1	30	-0.005828594710928378	0.4149030383722567	2424.027942134391	2499.027942134391	2499.027942134391	2524.027942134391	0.7142857313156128	0.7011494040489197	0.804347813129425	0.3035714328289032	0.5833333134651184	3394	3469	3469	3494	1525
20.81443997292086	20.814439578181158	0	0	1	30	-0.006067627457813132	0.37419236823916435	2257.317747939378	2332.317747939378	2332.317747939378	2357.317747939378	0.7142857313156128	0.5977011322975159	0.739130437374115	0.25	0.5833333134651184	3375	3450	3450	3475	1525
20.831465096128987	20.831464701389287	0	0	1	30	-0.006290029259591632	0.3277178378370793	2067.0045459428397	2142.0045459428397	2142.0045459428397	2167.0045459428397	0.6607142686843872	0.5057471394538879	0.6739130616188049	0.2142857164144516	0.5833333134651184	3375	3450	3450	3475	1525
20.852337352441367	20.852336957701667	0	0	1	30	-0.006495190528384164	0.2900960287368446	1912.9432376773786	1987.9432376773786	1987.9432376773786	2012.9432376773786	0.6071428656578064	0.4367816150188446	0.6521739363670349	0.1785714328289032	0.5416666865348816	3375	3450	3450	3475	1525
20.865538237447772	20.865537842708072	0	0	1	30	-0.006682548931413554	0.2650148168159938	1810.2356748614948	1885.2356748614948	1885.2356748614948	1910.2356748614948	0.5714285969734192	0.39080458879470825	0.6086956262588501	0.1607142835855484	0.5416666865348816	3375	3450	3450	3475	1525
20.88134361498669	20.88134322024699	0	0	1	30	-0.00685159093232022	0.24659210092949202	1734.7946533062698	1809.7946533062698	1809.7946533062698	1834.7946533062698	0.5357142686843872	0.3563218414783478	0.5869565010070801	0.1607142835855484	0.5416666865348816	3375	3450	3450	3475	1525
20.897441889382094	20.897441099902696	0	0	1	30	-0.007001853198729643	0.21594113730449482	1609.2789572619063	1684.2789572619063	1684.2789572619063	1709.2789572619063	0.4642857015132904	0.3218390941619873	0.54347825050354	0.1428571492433548	0.5416666865348816	3375	3450	3450	3475	1525
20.918798491304873	20.918798096565173	0	0	1	30	-0.007132923872214195	0.1766103571280837	1448.2194124395028	1523.2194124395028	1523.2194124395028	1548.2194124395028	0.4107142984867096	0.24137930572032928	0.43478259444236755	0.125	0.5416666865348816	3375	3450	3450	3475	1516
20.93222753585717	20.93222714111747	0	0	1	30	-0.007244443697168468	0.15595550606061953	1363.637797318237	1438.637797318237	1438.637797318237	1463.637797318237	0.375	0.2068965584039688	0.3913043439388275	0.1071428582072258	0.5416666865348816	3375	3450	3450	3475	1516
20.947304618651845	20.947304223912145	0	0	1	30	-0.007336107005503909	0.13665934687376208	1284.6200254480557	1359.6200254480557	1359.6200254480557	1384.6200254480557	0.3392857015132904	0.17241379618644714	0.32608696818351746	0.1071428582072258	0.5416666865348816	3375	3450	3450	3475	1525
20.96447263763093	20.96447224289123	0	0	1	30	-0.007407662554463809	0.11668384648998331	1202.8203513764815	1277.8203513764815	1277.8203513764815	1302.8203513764815	0.3035714328289032	0.13793103396892548	0.28260868787765503	0.0892857164144516	0.5416666865348816	3375	3450	3450	3475	1516
20.985607790582698	20.985607001103297	0	0	1	30	-0.007458914215262234	0.10103764876677013	1138.7491716999236	1213.7491716999236	1213.7491716999236	1238.7491716999236	0.2678571343421936	0.1149425283074379	0.239130437374115	0.0892857164144516	0.5416666865348816	3375	3450	3450	3475	1525
20.99898315053596	20.99898275579626	0	0	1	30	-0.007489721510659397	0.08826501857524055	1086.4452510656101	1161.4452510656101	1161.4452510656101	1186.4452510656101	0.2321428507566452	0.1034482792019844	0.19565217196941376	0.0892857164144516	0.5416666865348816	3375	3450	3450	3475	1525
21.014607342553138	21.014607342553138	0	0	1	30	-0.0075	0.08680927310636417	1080.4839733705612	1155.4839733705612	1155.4839733705612	1180.4839733705612	0.2321428507566452	0.1034482792019844	0.10869564861059189	0.1071428582072258	0.5416666865348816	3375	3450	3450	3475	1516
21.031533386096875	21.03153338609687	0	0	1	30	-0.007489721510659211	0.07830682917503837	1045.666465471782	1120.666465471782	1120.666465471782	1145.666465471782	0.2142857164144516	0.09195402264595032	0.06521739065647125	0.1071428582072258	0.5416666865348816	3375	3450	3450	3475	1525
21.052280115185045	21.052279325705648	0	0	1	30	-0.0074589142152618635	0.07613380789982374	1036.7679433497783	1111.7679433497783	1111.7679433497783	1136.7679433497783	0.1964285671710968	0.1034482792019844	0.043478261679410934	0.1071428582072258	0.5416666865348816	3375	3450	3450	3475	1516
21.065575342979457	21.065574948239757	0	0	1	30	-0.007407662554463255	0.07277499529300258	1023.0136057248455	1098.0136057248455	1098.0136057248455	1123.0136057248455	0.1964285671710968	0.09195402264595032	0.021739130839705467	0.125	0.5416666865348816	3339	3414	3414	3439	1516
21.081539011137583	21.081538616397882	0	0	1	30	-0.007336107005503172	0.07209564745426178	1020.231676325202	1095.231676325202	1095.231676325202	1120.231676325202	0.1964285671710968	0.09195402264595032	0.0	0.125	0.5416666865348816	3339	3414	3414	3439	1516
21.09738899426246	21.09738859952276	0	0	1	30	-0.007244443697167551	0.06763136386871338	1001.9504350423813	1076.9504350423813	1076.9504350423813	1101.9504350423813	0.1785714328289032	0.09195402264595032	0.0	0.1428571492433548	0.5416666865348816	3339	3414	3414	3439	1516
21.118938623897936	21.11893783441854	0	0	1	30	-0.0071329238722131	0.06763136386871338	1001.9504350423813	1076.9504350423813	1076.9504350423813	1101.9504350423813	0.1785714328289032	0.09195402264595032	0.0	0.1607142835855484	0.5416666865348816	3339	3414	3414	3439	1516
21.132273720401926	21.132272930922525	0	0	1	30	-0.007001853198728373	0.06763136386871338	1001.9504350423813	1076.9504350423813	1076.9504350423813	1101.9504350423813	0.1785714328289032	0.09195402264595032	0.0	0.1607142835855484	0.5416666865348816	3339	3414	3414	3439	1516
21.14747119880473	21.147471198804727	0	0	1	30	-0.006851590932318779	0.0705049280077219	1013.7176801916212	1088.7176801916212	1088.7176801916212	1113.7176801916212	0.1785714328289032	0.1034482792019844	0.0	0.1607142835855484	0.5416666865348816	3357	3432	3432	3457	1516
21.164507769464123	21.164508558943517	0	0	1	30	-0.006682548931411946	0.0660406406968832	995.4364236537367	1070.4364236537367	1070.4364236537367	1095.4364236537367	0.1607142835855484	0.1034482792019844	0.0	0.1607142835855484	0.5416666865348816	3320	3395	3395	3420	1516
21.185611343239984	21.185610553760586	0	0	1	30	-0.006495190528382392	0.06891420297324657	1007.2036611754447	1082.2036611754447	1082.2036611754447	1107.2036611754447	0.1607142835855484	0.1149425283074379	0.0	0.1785714328289032	0.5416666865348816	3320	3395	3395	3420	1516
21.198955913496743	21.198955518757042	0	0	1	30	-0.006290029259589702	0.06891420297324657	1007.2036611754447	1082.2036611754447	1082.2036611754447	1107.2036611754447	0.1607142835855484	0.1149425283074379	0.0	0.1785714328289032	0.5416666865348816	3284	3359	3359	3384	1516
21.214342866954958	21.214342472215257	0	0	1	30	-0.006067627457811049	0.06891420297324657	1007.2036611754447	1082.2036611754447	1082.2036611754447	1107.2036611754447	0.1607142835855484	0.1149425283074379	0.0	0.1785714328289032	0.5416666865348816	3169	3244	3244	3269	1516
21.231442595966158	21.231442201226457	0	0	1	30	-0.005828594710926148	0.06891420297324657	1007.2036611754447	1082.2036611754447	1082.2036611754447	1107.2036611754447	0.1607142835855484	0.1149425283074379	0.0	0.1785714328289032	0.5416666865348816	3169	3244	3244	3269	1516
21.252272615130767	21.252272220391067	0	0	1	30	-0.005573586191079251	0.0717877671122551	1018.9709063246846	1093.9709063246846	1093.9709063246846	1118.9709063246846	0.1607142835855484	0.12643678486347198	0.0	0.1785714328289032	0.5416666865348816	3087	3162	3162	3187	1516
21.265556395473915	21.265556000734215	0	0	1	30	-0.00530330085889783	0.06891420297324657	1007.2036611754447	1082.2036611754447	1082.2036611754447	1107.2036611754447	0.1607142835855484	0.1149425283074379	0.0	0.1964285671710968	0.5416666865348816	3006	3081	3081	3106	1516
21.28156309025921	21.281562695519508	0	0	1	30	-0.005018479547690093	0.06891420297324657	1007.2036611754447	1082.2036611754447	1082.2036611754447	1107.2036611754447	0.1607142835855484	0.1149425283074379	0.0	0.1964285671710968	0.5416666865348816	2678	2753	2753	2778	1516
21.297392941659446	21.297392546919745	0	0	1	30	-0.004719902932872375	0.06891420297324657	1007.2036611754447	1082.2036611754447	1082.2036611754447	1107.2036611754447	0.1607142835855484	0.1149425283074379	0.0	0.1785714328289032	0.5416666865348816	2424	2499	2499	2524	1516
21.318923623789384	21.318923229049684	0	0	1	30	-0.004408389392192083	0.06891420297324657	1007.2036611754447	1082.2036611754447	1082.2036611754447	1107.2036611754447	0.1607142835855484	0.1149425283074379	0.0	0.1785714328289032	0.5416666865348816	2257	2332	2332	2357	1516
21.332279246757707	21.332278852018007	0	0	1	30	-0.004084792762611183	0.06891420297324657	1007.2036611754447	1082.2036611754447	1082.2036611754447	1107.2036611754447	0.1607142835855484	0.1149425283074379	0.0	0.1785714328289032	0.5416666865348816	2067	2142	2142	2167	1516
21.347372513880035	21.347371724400638	0	0	1	30	-0.0037499999999984273	0.06891420297324657	1007.2036611754447	1082.2036611754447	1082.2036611754447	1107.2036611754447	0.1607142835855484	0.1149425283074379	0.0	0.1964285671710968	0.5416666865348816	1912	1987	1987	2012	1508
21.364332505037865	21.364332110298164	0	0	1	30	-0.003404928748044981	0.0717877671122551	1018.9709063246846	1093.9709063246846	1093.9709063246846	1118.9709063246846	0.1607142835855484	0.12643678486347198	0.0	0.1964285671710968	0.5416666865348816	1810	1885	1885	1910	1508
21.385514632013784	21.385514237274084	0	0	1	30	-0.0030505248230668384	0.0717877671122551	1018.9709063246846	1093.9709063246846	1093.9709063246846	1118.9709063246846	0.1607142835855484	0.12643678486347198	0.0	0.1964285671710968	0.5416666865348816	1734	1809	1809	1834	1508
21.398740385621213	21.398739990881513	0	0	1	30	-0.0026877596215880506	0.0717877671122551	1018.9709063246846	1093.9709063246846	1093.9709063246846	1118.9709063246846	0.1607142835855484	0.12643678486347198	0.0	0.1964285671710968	0.5416666865348816	1609	1684	1684	1709	1508
21.41458365817121	21.41458365817121	0	0	1	30	-0.0023176274578103704	0.0717877671122551	1018.9709063246846	1093.9709063246846	1093.9709063246846	1118.9709063246846	0.1607142835855484	0.12643678486347198	0.0	0.1964285671710968	0.5416666865348816	1448	1523	1523	1548	1508
21.431508122756153	21.431507728016452	0	0	1	30	-0.0019411428382671415	0.07466132938861847	1030.7381438463926	1105.7381438463926	1105.7381438463926	1130.7381438463926	0.1607142835855484	0.13793103396892548	0.0	0.1964285671710968	0.5416666865348816	1363	1438	1438	1463	1508
21.452328668167993	21.452328273428293	0	0	1	30	-0.0015593376811314063	0.07466132938861847	1030.7381438463926	1105.7381438463926	1105.7381438463926	1130.7381438463926	0.1607142835855484	0.13793103396892548	0.0	0.1964285671710968	0.5416666865348816	1284	1359	1359	1384	1508
21.465596264183493	21.46559547470409	0	0	1	30	-0.001173258487799923	0.07753489166498184	1042.5053813681006	1117.5053813681006	1117.5053813681006	1142.5053813681006	0.1607142835855484	0.14942528307437897	0.0	0.1964285671710968	0.5416666865348816	1202	1277	1277	1302	1508
21.481492431853127	21.481492037113426	0	0	1	30	-0.0007839634745055779	0.07307060807943344	1024.22414008528	1099.22414008528	1099.22414008528	1124.22414008528	0.1428571492433548	0.14942528307437897	0.0	0.1785714328289032	0.5416666865348816	1138	1213	1213	1238	1508
21.497447810477578	21.497447415737877	0	0	1	30	-0.00039251967182024584	0.0673234835267067	1000.6896650418639	1075.689665041864	1075.689665041864	1100.689665041864	0.1428571492433548	0.12643678486347198	0.0	0.1607142835855484	0.5416666865348816	1086	1161	1161	1186	1508
21.51890546576324	21.51890507102354	0	0	1	30	1.8376154860346732e-15	0.07283412063529032	1023.255724001514	1098.255724001514	1098.255724001514	1123.255724001514	0.1785714328289032	0.1034482792019844	0.06521739065647125	0.1428571492433548	0.5416666865348816	1080	1155	1155	1180	1508
21.532199904078254	21.532199904078254	0	0	1	30	0.000392519671823916	0.09084743168205023	1097.0202327379957	1172.0202327379957	1172.0202327379957	1197.0202327379957	0.2321428507566452	0.1149425283074379	0.1304347813129425	0.125	0.5416666865348816	1045	1120	1120	1145	1508
21.547423830040877	21.547423435301177	0	0	1	30	0.000783963474509233	0.09775915441120633	1125.32373731389	1200.32373731389	1200.32373731389	1225.32373731389	0.2321428507566452	0.13793103396892548	0.19565217196941376	0.1071428582072258	0.5416666865348816	1036	1111	1111	1136	1508
21.564343163009735	21.564342768270034	0	0	1	30	0.001173258487803553	0.11534634418785572	1197.3432794492692	1272.3432794492692	1272.3432794492692	1297.3432794492692	0.2678571343421936	0.16091954708099365	0.260869562625885	0.125	0.5416666865348816	1023	1098	1098	1123	1508
21.585678843728477	21.585678448988777	0	0	1	30	0.001559337681135001	0.14399719510158027	1314.668513940971	1389.668513940971	1389.668513940971	1414.668513940971	0.3392857015132904	0.18390804529190063	0.3695652186870575	0.1428571492433548	0.5416666865348816	1020	1095	1095	1120	1508
21.598858807530846	21.598858018051445	0	0	1	30	0.0019411428382706912	0.16022569273153076	1381.1242117356185	1456.1242117356185	1456.1242117356185	1481.1242117356185	0.375	0.2068965584039688	0.41304346919059753	0.1428571492433548	0.5833333134651184	1001	1076	1076	1101	1508
21.61438431462333	21.61438391988363	0	0	1	30	0.002317627457813866	0.16022569273153076	1381.1242117356185	1456.1242117356185	1456.1242117356185	1481.1242117356185	0.4107142984867096	0.2298850566148758	0.45652174949645996	0.1607142835855484	0.5833333134651184	1001	1076	1076	1101	1508
21.631443385445554	21.631442595966156	0	0	1	30	0.002687759621591482	0.20225266553461552	1553.2246653642505	1628.2246653642505	1628.2246653642505	1653.2246653642505	0.4642857015132904	0.26436781883239746	0.5	0.1607142835855484	0.5833333134651184	1001	1076	1076	1101	1508
21.652308141703656	21.65230735222426	0	0	1	30	0.0030505248230701964	0.21407599270528888	1601.641190128158	1676.641190128158	1676.641190128158	1701.641190128158	0.4642857015132904	0.29885056614875793	0.52173912525177	0.1785714328289032	0.5833333134651184	1013	1088	1088	1113	1508
21.665531526872893	21.665531132133193	0	0	1	30	0.003404928748048256	0.2350219993256264	1687.41508723844	1762.41508723844	1762.41508723844	1787.41508723844	0.5	0.3333333432674408	0.54347825050354	0.1964285671710968	0.5833333134651184	995	1070	1070	1095	1508
21.681428878761622	21.681428089282225	0	0	1	30	0.00375000000000161	0.250242062352644	1749.7412453340771	1824.7412453340771	1824.7412453340771	1849.7412453340771	0.5178571343421936	0.36781609058380127	0.5869565010070801	0.1964285671710968	0.5833333134651184	1007	1082	1082	1107	1508
21.697305704186018	21.697305309446318	0	0	1	30	0.0040847927626142646	0.2687026925431275	1825.337525964107	1900.337525964107	1900.337525964107	1925.337525964107	0.5535714030265808	0.39080458879470825	0.6086956262588501	0.2142857164144516	0.5833333134651184	1007	1082	1082	1107	1508
21.71444885456408	21.71444845982438	0	0	1	30	0.004408389392195056	0.28576672428883376	1895.2147359627743	1970.2147359627743	1970.2147359627743	1995.2147359627743	0.5714285969734192	0.4252873659133911	0.6304348111152649	0.2321428507566452	0.5833333134651184	1007	1082	1082	1107	1508
21.732763987107802	21.7327635923681	0	0	1	30	0.004719902932875231	0.3074891157448292	1984.1679289750755	2059.1679289750755	2059.1679289750755	2084.1679289750755	0.6071428656578064	0.4597701132297516	0.6521739363670349	0.25	0.5833333134651184	1007	1082	1082	1107	1508
21.74730659235034	21.74730580287094	0	0	1	30	0.005018479547692824	0.3514782702839523	2164.3035168127844	2239.3035168127844	2239.3035168127844	2264.3035168127844	0.6607142686843872	0.540229856967926	0.717391312122345	0.2857142984867096	0.5833333134651184	1018	1093	1093	1118	1508
21.764368426350455	21.764368031610754	0	0	1	30	0.005303300858900429	0.37558898836466836	2263.036907353317	2338.036907353317	2338.036907353317	2363.036907353317	0.6785714030265808	0.5862069129943848	0.739130437374115	0.3214285671710968	0.5833333134651184	1007	1082	1082	1107	1508
21.78610911000014	21.78610871526044	0	0	1	30	0.00557358619108171	0.39828188128491737	2355.964303861737	2430.964303861737	2430.964303861737	2455.964303861737	0.7142857313156128	0.6206896305084229	0.760869562625885	0.3392857015132904	0.5833333134651184	1007	1082	1082	1107	1508
21.798888413008253	21.798888018268553	0	0	1	30	0.005828594710928461	0.4093667572792272	2401.3568710584354	2476.3568710584354	2476.3568710584354	2501.3568710584354	0.7142857313156128	0.6436781883239746	0.782608687877655	0.3571428656578064	0.5833333134651184	1007	1082	1082	1107	1508
21.81444668349574	21.814445894016337	0	0	1	30	0.006067627457813209	0.4251099955290556	2465.8254316914827	2540.8254316914827	2540.8254316914827	2565.8254316914827	0.7321428656578064	0.6666666865348816	0.804347813129425	0.375	0.5833333134651184	1007	1082	1082	1107	1508
21.83155983365669	21.83155943891699	0	0	1	30	0.006290029259591703	0.44392088784471806	2542.8560357241204	2617.8560357241204	2617.8560357241204	2642.8560357241204	0.75	0.7011494040489197	0.8260869383811951	0.3928571343421936	0.5833333134651184	1007	1082	1082	1107	1508
21.852825250709053	21.852824855969352	0	0	1	30	0.00649519052838423	0.4645166144769939	2627.19553628329	2702.19553628329	2702.19553628329	2727.19553628329	0.7857142686843872	0.7241379022598267	0.8478260636329651	0.4107142984867096	0.5833333134651184	1007	1082	1082	1107	1508
21.86558086933524	21.86558047459554	0	0	1	30	0.006682548931413614	0.49047127566213566	2733.479873836445	2808.479873836445	2808.479873836445	2833.479873836445	0.8035714030265808	0.7701149582862854	0.8695651888847351	0.4464285671710968	0.5833333134651184	1018	1093	1093	1118	1508
21.88135979931434	21.88135940457464	0	0	1	30	0.006851590932320274	0.5001003858141648	2772.911079909005	2847.911079909005	2847.911079909005	2872.911079909005	0.8035714030265808	0.7931034564971924	0.8695651888847351	0.4642857015132904	0.5833333134651184	1018	1093	1093	1118	1508
21.897412678644386	21.89741188916499	0	0	1	30	0.0070018531987296895	0.5094762809389497	2811.305370444999	2886.305370444999	2886.305370444999	2911.305370444999	0.8035714030265808	0.8045976758003235	0.8913043737411499	0.4821428656578064	0.5833333134651184	1018	1093	1093	1118	1508
21.91952047021393	21.91952007547423	0	0	1	30	0.007132923872214236	0.5263841450214386	2880.543073862791	2955.543073862791	2955.543073862791	2980.543073862791	0.8214285969734192	0.8275862336158752	0.9130434989929199	0.5	0.5833333134651184	1018	1093	1093	1118	1508
21.932216877885303	21.932216483145602	0	0	1	30	0.0072444436971685015	0.5435451930909423	2950.817565707409	3025.817565707409	3025.817565707409	3050.817565707409	0.8392857313156128	0.8620689511299133	0.9130434989929199	0.5178571343421936	0.5833333134651184	1030	1105	1105	1130	1508
21.947363040127264	21.947362250647867	0	0	1	30	0.007336107005503936	0.5680820295436781	3051.295910981362	3126.295910981362	3126.295910981362	3151.295910981362	0.875	0.8965517282485962	0.9347826242446899	0.5357142686843872	0.5833333134651184	1030	1105	1105	1130	1508
21.964368031610757	21.964367636871057	0	0	1	30	0.00740766255446383	0.5781372586114806	3092.472074014013	3167.472074014013	3167.472074014013	3192.472074014013	0.875	0.9080459475517273	0.95652174949646	0.5535714030265808	0.5833333134651184	1042	1117	1117	1142	1508
21.986143452353932	21.986143057614232	0	0	1	30	0.007458914215262249	0.5881545966641504	3133.493073339696	3208.493073339696	3208.493073339696	3233.493073339696	0.875	0.931034505367279	0.95652174949646	0.5714285969734192	0.5833333134651184	1024	1099	1099	1124	1508
21.99886433388663	21.99886393914693	0	0	1	30	0.007489721510659403	0.6014715942629376	3188.0261785067296	3263.0261785067296	3263.0261785067296	3288.0261785067296	0.8928571343421936	0.954023003578186	0.97826087474823	0.5714285969734192	0.5833333134651184	1000	1075	1075	1100	1508
22.014305366683576	22.014304577204175	0	0	1	30	0.0075	0.6014715942629376	3188.0261785067296	3263.0261785067296	3263.0261785067296	3288.0261785067296	0.8928571343421936	0.954023003578186	0.97826087474823	0.5714285969734192	0.5833333134651184	1023	1098	1098	1123	1508
22.031461148732	22.0314607539923	0	0	1	30	0.0074897215106592046	0.6339285671710968	3320.9374825656414	3395.9374825656414	3395.9374825656414	3420.9374825656414	0.9107142686843872	1.0	1.0	0.625	0.5833333134651184	1097	1172	1172	1197	1508
22.052799197888934	22.052798803149233	0	0	1	30	0.0074589142152618505	0.6428571343421936	3357.499965131283	3432.499965131283	3432.499965131283	3457.499965131283	0.9285714030265808	1.0	1.0	0.6428571343421936	0.5833333134651184	1125	1200	1200	1225	1508
22.065550474378433	22.065550079638733	0	0	1	30	0.007407662554463234	0.6517857164144516	3394.0625087171793	3469.0625087171793	3469.0625087171793	3494.0625087171793	0.9464285969734192	1.0	1.0	0.6607142686843872	0.5833333134651184	1197	1272	1272	1297	1508
22.08139098375054	22.08139058901084	0	0	1	30	0.0073361070055031445	0.6517857164144516	3394.0625087171793	3469.0625087171793	3469.0625087171793	3494.0625087171793	0.9464285969734192	1.0	1.0	0.6607142686843872	0.5833333134651184	1314	1389	1389	1414	1508
22.097538205868595	22.097537811128895	0	0	1	30	0.007244443697167517	0.65625	3412.34375	3487.34375	3487.34375	3512.34375	0.9464285969734192	1.0	1.0	0.6785714030265808	0.5833333134651184	1381	1456	1456	1481	1516
22.119441917013873	22.119441522274172	0	0	1	30	0.007132923872213059	0.665178582072258	3448.9062935858965	3523.9062935858965	3523.9062935858965	3548.9062935858965	0.9642857313156128	1.0	1.0	0.6964285969734192	0.5833333134651184	1381	1456	1456	1481	1516
22.13220424621494	22.13220385147524	0	0	1	30	0.007001853198728325	0.665178582072258	3448.9062935858965	3523.9062935858965	3523.9062935858965	3548.9062935858965	0.9642857313156128	1.0	1.0	0.6964285969734192	0.5833333134651184	1553	1628	1628	1653	1516
22.147389487687082	22.147388698207685	0	0	1	30	0.006851590932318725	0.6785714328289032	3503.7500174343586	3578.7500174343586	3578.7500174343586	3603.7500174343586	0.9821428656578064	1.0	1.0	0.7321428656578064	0.5833333134651184	1601	1676	1676	1701	1516
22.164426847825872	22.164426453086172	0	0	1	30	0.006682548931411886	0.6875	3540.3125	3615.3125	3615.3125	3640.3125	1.0	1.0	1.0	0.75	0.5833333134651184	1687	1762	1762	1787	1516
22.18601910934882	22.18601871460912	0	0	1	30	0.006495190528382326	0.6830357164144516	3522.0312587171793	3597.0312587171793	3597.0312587171793	3622.0312587171793	0.9821428656578064	1.0	1.0	0.75	0.5833333134651184	1749	1824	1824	1849	1516
22.198895518322832	22.19889512358313	0	0	1	30	0.00629002925958963	0.6875	3540.3125	3615.3125	3615.3125	3640.3125	0.9821428656578064	1.0	1.0	0.7678571343421936	0.5833333134651184	1825	1900	1900	1925	1516
22.21437444613086	22.21437405139116	0	0	1	30	0.0060676274578109705	0.6875	3540.3125	3615.3125	3615.3125	3640.3125	0.9821428656578064	1.0	1.0	0.7678571343421936	0.5833333134651184	1895	1970	1970	1995	1516
22.231352595314835	22.231351805835438	0	0	1	30	0.005828594710926065	0.6964285671710968	3576.8749825656414	3651.8749825656414	3651.8749825656414	3676.8749825656414	1.0	1.0	1.0	0.7857142686843872	0.5833333134651184	1984	2059	2059	2084	1516
22.252797224190438	22.25279643471104	0	0	1	30	0.005573586191079162	0.6964285671710968	3576.8749825656414	3651.8749825656414	3651.8749825656414	3676.8749825656414	1.0	1.0	1.0	0.7857142686843872	0.5833333134651184	2164	2239	2239	2264	1516
22.26603481998883	22.26603442524913	0	0	1	30	0.005303300858897737	0.6964285671710968	3576.8749825656414	3651.8749825656414	3651.8749825656414	3676.8749825656414	1.0	1.0	1.0	0.7857142686843872	0.5833333134651184	2263	2338	2338	2363	1516
22.28141111547518	22.28141032599578	0	0	1	30	0.005018479547689995	0.6964285671710968	3576.8749825656414	3651.8749825656414	3651.8749825656414	3676.8749825656414	0.9821428656578064	1.0	1.0	0.8035714030265808	0.5833333134651184	2355	2430	2430	2455	1516
22.297529916334923	22.297529521595223	0	0	1	30	0.004719902932872272	0.6964285671710968	3576.8749825656414	3651.8749825656414	3651.8749825656414	3676.8749825656414	0.9821428656578064	1.0	1.0	0.8035714030265808	0.5833333134651184	2401	2476	2476	2501	1516
22.319444285452068	22.319443890712368	0	0	1	30	0.004408389392191976	0.6964285671710968	3576.8749825656414	3651.8749825656414	3651.8749825656414	3676.8749825656414	0.9821428656578064	1.0	1.0	0.8035714030265808	0.5833333134651184	2465	2540	2540	2565	1516
22.332168719642052	22.33216832490235	0	0	1	30	0.004084792762611071	0.6964285671710968	3576.8749825656414	3651.8749825656414	3651.8749825656414	3676.8749825656414	0.9821428656578064	1.0	1.0	0.8035714030265808	0.5833333134651184	2542	2617	2617	2642	1516
22.347372513880035	22.347372119140335	0	0	1	30	0.003749999999998313	0.7008928507566452	3595.156223848462	3670.156223848462	3670.156223848462	3695.156223848462	1.0	1.0	1.0	0.8035714030265808	0.5833333134651184	2627	2702	2702	2727	1516
22.36431474175142	22.36431434701172	0	0	1	30	0.0034049287480448632	0.7053571492433548	3613.437526151538	3688.437526151538	3688.437526151538	3713.437526151538	1.0	1.0	1.0	0.8214285969734192	0.5833333134651184	2733	2808	2808	2833	1516
22.386107136301646	22.386106346822245	0	0	1	30	0.003050524823066718	0.7053571492433548	3613.437526151538	3688.437526151538	3688.437526151538	3713.437526151538	1.0	1.0	1.0	0.8214285969734192	0.5833333134651184	2772	2847	2847	2872	1516
22.39882130725946	22.398820517780063	0	0	1	30	0.002687759621587927	0.7098214328289032	3631.7187674343586	3706.7187674343586	3706.7187674343586	3731.7187674343586	1.0	1.0	1.0	0.8392857313156128	0.5833333134651184	2811	2886	2886	2911	1516
22.415115767285158	22.415115767285158	0	0	1	30	0.0023176274578102446	0.7098214328289032	3631.7187674343586	3706.7187674343586	3706.7187674343586	3731.7187674343586	1.0	1.0	1.0	0.8392857313156128	0.5833333134651184	2880	2955	2955	2980	1516
22.431577596943136	22.431577596943136	0	0	1	30	0.0019411428382670136	0.7142857164144516	3650.0000087171793	3725.0000087171793	3725.0000087171793	3750.0000087171793	1.0	1.0	1.0	0.8571428656578064	0.5833333134651184	2950	3025	3025	3050	1516
22.45280709268291	22.45280669794321	0	0	1	30	0.0015593376811312766	0.7142857164144516	3650.0000087171793	3725.0000087171793	3725.0000087171793	3750.0000087171793	1.0	1.0	1.0	0.8571428656578064	0.5416666865348816	3051	3126	3126	3151	1516
22.465540605885966	22.465540211146266	0	0	1	30	0.0011732584877997925	0.7142857164144516	3650.0000087171793	3725.0000087171793	3725.0000087171793	3750.0000087171793	1.0	1.0	1.0	0.8571428656578064	0.5416666865348816	3092	3167	3167	3192	1516
22.48187375040214	22.481872960922743	0	0	1	30	0.0007839634745054463	0.71875	3668.28125	3743.28125	3743.28125	3768.28125	1.0	1.0	1.0	0.875	0.5416666865348816	3133	3208	3208	3233	1516
22.497322283253368	22.497321888513667	0	0	1	30	0.00039251967182011373	0.71875	3668.28125	3743.28125	3743.28125	3768.28125	1.0	1.0	1.0	0.875	0.5416666865348816	3188	3263	3263	3288	1516
22.51946204873851	22.51946165399881	0	0	1	30	-1.9699237638903314e-15	0.71875	3668.28125	3743.28125	3743.28125	3768.28125	1.0	1.0	1.0	0.875	0.5416666865348816	3188	3263	3263	3288	1516
22.532139114164643	22.532138719424943	0	0	1	30	-0.00039251967182404813	0.71875	3668.28125	3743.28125	3743.28125	3768.28125	1.0	1.0	1.0	0.875	0.5416666865348816	3320	3395	3395	3420	1516
22.547494093707257	22.547494093707257	0	0	1	30	-0.0007839634745093646	0.71875	3668.28125	3743.28125	3743.28125	3768.28125	1.0	1.0	1.0	0.875	0.5416666865348816	3357	3432	3432	3457	1516
22.564526716969663	22.564526322229963	0	0	1	30	-0.0011732584878036837	0.71875	3668.28125	3743.28125	3743.28125	3768.28125	1.0	1.0	1.0	0.875	0.5416666865348816	3394	3469	3469	3494	1516
22.586058188579	22.586057399099598	0	0	1	30	-0.0015593376811351306	0.7142857164144516	3650.0000087171793	3725.0000087171793	3725.0000087171793	3750.0000087171793	1.0	1.0	1.0	0.8571428656578064	0.5416666865348816	3394	3469	3469	3494	1516
22.598919597444457	22.598919597444453	0	0	1	30	-0.001941142838270819	0.7098214328289032	3631.7187674343586	3706.7187674343586	3706.7187674343586	3731.7187674343586	1.0	1.0	1.0	0.8392857313156128	0.5416666865348816	3412	3487	3487	3512	1516
22.61434484065345	22.61434484065345	0	0	1	30	-0.0023176274578139916	0.7053571492433548	3613.437526151538	3688.437526151538	3688.437526151538	3713.437526151538	1.0	1.0	1.0	0.8214285969734192	0.5416666865348816	3448	3523	3523	3548	1516
22.63133483202839	22.63133483202839	0	0	1	30	-0.0026877596215916055	0.7053571492433548	3613.437526151538	3688.437526151538	3688.437526151538	3713.437526151538	1.0	1.0	1.0	0.8214285969734192	0.5416666865348816	3448	3523	3523	3548	1516
22.652793276793453	22.652792882053753	0	0	1	30	-0.003050524823070317	0.7008928507566452	3595.156223848462	3670.156223848462	3670.156223848462	3695.156223848462	1.0	1.0	1.0	0.8035714030265808	0.5416666865348816	3503	3578	3578	3603	1516
22.66563889607096	22.66563850133126	0	0	1	30	-0.0034049287480483735	0.7008928507566452	3595.156223848462	3670.156223848462	3670.156223848462	3695.156223848462	1.0	1.0	1.0	0.8035714030265808	0.5416666865348816	3540	3615	3615	3640	1516
22.681405194379696	22.681404799639996	0	0	1	30	-0.003750000000001725	0.6964285671710968	3576.8749825656414	3651.8749825656414	3651.8749825656414	3676.8749825656414	1.0	1.0	1.0	0.7857142686843872	0.5416666865348816	3522	3597	3597	3622	1516
22.697383862646376	22.697383467906675	0	0	1	30	-0.004084792762614376	0.6785714328289032	3503.7500174343586	3578.7500174343586	3578.7500174343586	3603.7500174343586	0.9821428656578064	1.0	1.0	0.7321428656578064	0.5416666865348816	3540	3615	3615	3640	1516
22.719402443043997	22.719402048304296	0	0	1	30	-0.004408389392195164	0.6741071492433548	3485.468776151538	3560.468776151538	3560.468776151538	3585.468776151538	0.9821428656578064	1.0	1.0	0.7142857313156128	0.5416666865348816	3540	3615	3615	3640	1516
22.732645170458472	22.73264477571877	0	0	1	30	-0.004719902932875334	0.665178582072258	3448.9062935858965	3523.9062935858965	3523.9062935858965	3548.9062935858965	0.9642857313156128	1.0	1.0	0.6964285969734192	0.5416666865348816	3576	3651	3651	3676	1516
22.747492120008765	22.747491725269064	0	0	1	30	-0.005018479547692923	0.665178582072258	3448.9062935858965	3523.9062935858965	3523.9062935858965	3548.9062935858965	0.9642857313156128	1.0	1.0	0.6964285969734192	0.5416666865348816	3576	3651	3651	3676	1516
22.764520006394783	22.764519611655086	0	0	1	30	-0.005303300858900523	0.6607142835855484	3430.6249912828207	3505.6249912828207	3505.6249912828207	3530.6249912828207	0.9642857313156128	1.0	1.0	0.6785714030265808	0.5416666865348816	3576	3651	3651	3676	1516
22.78608345191972	22.78608305718002	0	0	1	30	-0.005573586191081798	0.6473214328289032	3375.7812674343586	3450.7812674343586	3450.7812674343586	3475.7812674343586	0.9464285969734192	1.0	1.0	0.6428571343421936	0.5416666865348816	3576	3651	3651	3676	1516
22.799360126948287	22.799359732208586	0	0	1	30	-0.005828594710928545	0.6017035990953445	3188.976238295436	3263.976238295436	3263.976238295436	3288.976238295436	0.9107142686843872	0.9425287246704102	1.0	0.5535714030265808	0.5416666865348816	3576	3651	3651	3676	1516
22.814450236153025	22.814449841413325	0	0	1	30	-0.006067627457813286	0.6017035990953445	3188.976238295436	3263.976238295436	3263.976238295436	3288.976238295436	0.875	0.8620689511299133	0.95652174949646	0.4821428656578064	0.5416666865348816	3576	3651	3651	3676	1516
22.83135733219122	22.83135693745152	0	0	1	30	-0.006290029259591776	0.5071259024813308	2801.68057066105	2876.68057066105	2876.68057066105	2901.68057066105	0.8392857313156128	0.7816091775894165	0.9130434989929199	0.4464285671710968	0.5	3576	3651	3651	3676	1516
22.852814592737186	22.852813803257785	0	0	1	30	-0.006495190528384297	0.48078305718506353	2693.806619172835	2768.806619172835	2768.806619172835	2793.806619172835	0.8214285969734192	0.7356321811676025	0.8913043737411499	0.4107142984867096	0.5	3595	3670	3670	3695	1516
22.86599653023805	22.86599574075865	0	0	1	30	-0.0066825489314136744	0.45770193822681904	2599.289437038824	2674.289437038824	2674.289437038824	2699.289437038824	0.8035714030265808	0.7011494040489197	0.8695651888847351	0.375	0.5	3613	3688	3688	3713	1516
22.88135545717765	22.88135506243795	0	0	1	30	-0.006851590932320327	0.42136297350668395	2450.4813765098706	2525.4813765098706	2525.4813765098706	2550.4813765098706	0.75	0.6551724076271057	0.8260869383811951	0.3392857015132904	0.5	3613	3688	3688	3713	1516
22.897354257168967	22.897353862429267	0	0	1	30	-0.007001853198729737	0.38739112608412407	2311.366661314488	2386.366661314488	2386.366661314488	2411.366661314488	0.7142857313156128	0.5977011322975159	0.782608687877655	0.3035714328289032	0.5	3631	3706	3706	3731	1516
22.91940441674249	22.91940362726309	0	0	1	30	-0.007132923872214277	0.31635855802375334	2020.48829510727	2095.48829510727	2095.48829510727	2120.48829510727	0.6607142686843872	0.4482758641242981	0.6739130616188049	0.2321428507566452	0.5	3631	3706	3706	3731	1516
22.932696486619314	22.932695697139913	0	0	1	30	-0.007244443697168536	0.31635855802375334	2020.48829510727	2095.48829510727	2095.48829510727	2120.48829510727	0.6607142686843872	0.4482758641242981	0.6739130616188049	0.2321428507566452	0.5	3650	3725	3725	3750	1516
22.947321197719194	22.947320802979494	0	0	1	30	-0.007336107005503963	0.28772444098678807	1903.2315858408972	1978.2315858408972	1978.2315858408972	2003.2315858408972	0.625	0.39080458879470825	0.6304348111152649	0.2142857164144516	0.5	3650	3725	3725	3750	1508
22.964364873693167	22.964364478953467	0	0	1	30	-0.0074076625544638505	0.2707574792113734	1833.751877370574	1908.751877370574	1908.751877370574	1933.751877370574	0.6071428656578064	0.3563218414783478	0.6086956262588501	0.1964285671710968	0.5416666865348816	3650	3725	3725	3750	1508
22.986111083698635	22.986110294219234	0	0	1	30	-0.007458914215262262	0.2440855434592466	1724.5303004656148	1799.5303004656148	1799.5303004656148	1824.5303004656148	0.5535714030265808	0.3218390941619873	0.5652173757553101	0.1785714328289032	0.5	3668	3743	3743	3768	1508
22.999266968379377	22.99926617889998	0	0	1	30	-0.00748972151065941	0.23290363118422697	1678.7403696994095	1753.7403696994095	1753.7403696994095	1778.7403696994095	0.5357142686843872	0.29885056614875793	0.54347825050354	0.1785714328289032	0.5	3668	3743	3743	3768	1508
23.01437168295297	23.014370893473572	0	0	1	30	-0.0075	0.22521551325917244	1647.2575267963111	1722.2575267963111	1722.2575267963111	1747.2575267963111	0.5357142686843872	0.27586206793785095	0.5	0.1785714328289032	0.5	3668	3743	3743	3768	1508
23.031435490651578	23.031435095911878	0	0	1	30	-0.007489721510659197	0.2045606648931222	1562.6759227373354	1637.6759227373354	1637.6759227373354	1662.6759227373354	0.5	0.24137930572032928	0.47826087474823	0.1607142835855484	0.5	3668	3743	3743	3768	1508
23.05278775043767	23.05278735569797	0	0	1	30	-0.007458914215261837	0.18984703845720485	1502.423622482254	1577.423622482254	1577.423622482254	1602.423622482254	0.4642857015132904	0.2298850566148758	0.45652174949645996	0.1428571492433548	0.5	3668	3743	3743	3768	1508
23.06602179357877	23.06602139883907	0	0	1	30	-0.007407662554463213	0.17439494830388458	1439.1473133044074	1514.1473133044074	1514.1473133044074	1539.1473133044074	0.4285714328289032	0.2068965584039688	0.43478259444236755	0.1428571492433548	0.5	3668	3743	3743	3768	1508
23.08155243228734	23.081552037547638	0	0	1	30	-0.007336107005503117	0.1644367566332221	1398.3685184130445	1473.3685184130445	1473.3685184130445	1498.3685184130445	0.4107142984867096	0.19540229439735413	0.41304346919059753	0.125	0.5	3650	3725	3725	3750	1508
23.097526363677634	23.09752636367763	0	0	1	30	-0.0072444436971674814	0.1644367566332221	1398.3685184130445	1473.3685184130445	1473.3685184130445	1498.3685184130445	0.4107142984867096	0.19540229439735413	0.41304346919059753	0.125	0.5	3631	3706	3706	3731	1508
23.11980468279705	23.11980428805735	0	0	1	30	-0.007132923872213018	0.14170593591349095	1305.2858075657455	1380.2858075657455	1380.2858075657455	1405.2858075657455	0.3571428656578064	0.17241379618644714	0.3478260934352875	0.1071428582072258	0.5	3613	3688	3688	3713	1508
23.13276161866961	23.132761223929908	0	0	1	30	-0.0070018531987282775	0.1337857845973987	1272.8527879263477	1347.8527879263477	1347.8527879263477	1372.8527879263477	0.3392857015132904	0.16091954708099365	0.32608696818351746	0.1071428582072258	0.5	3613	3688	3688	3713	1508
23.147337382046846	23.147336987307146	0	0	1	30	-0.006851590932318671	0.12586563620832025	1240.4197802730714	1315.4197802730714	1315.4197802730714	1340.4197802730714	0.3214285671710968	0.14942528307437897	0.30434781312942505	0.1071428582072258	0.5	3595	3670	3670	3695	1508
23.164318294408712	23.164317899669012	0	0	1	30	-0.006682548931411825	0.11668384648998331	1202.8203513764815	1277.8203513764815	1277.8203513764815	1302.8203513764815	0.3035714328289032	0.13793103396892548	0.28260868787765503	0.0892857164144516	0.4583333432674408	3595	3670	3670	3695	1508
23.18611226791773	23.186111873178028	0	0	1	30	-0.006495190528382261	0.113325035870538	1189.0660218898531	1264.0660218898531	1264.0660218898531	1289.0660218898531	0.3035714328289032	0.12643678486347198	0.260869562625885	0.0892857164144516	0.5	3576	3651	3651	3676	1508
23.199298942294977	23.199298547555276	0	0	1	30	-0.006290029259589558	0.10550193980289913	1157.0304434928719	1232.0304434928719	1232.0304434928719	1257.0304434928719	0.2857142984867096	0.1149425283074379	0.239130437374115	0.0892857164144516	0.5	3503	3578	3578	3603	1508
23.21440760426556	23.21440720952586	0	0	1	30	-0.006067627457810893	0.09369980290485835	1108.700692895395	1183.700692895395	1183.700692895395	1208.700692895395	0.25	0.1034482792019844	0.239130437374115	0.0892857164144516	0.5	3485	3560	3560	3585	1508
23.231425622159108	23.231425227419408	0	0	1	30	-0.005828594710925982	0.08898229460284021	1089.3824963986308	1164.3824963986308	1164.3824963986308	1189.3824963986308	0.25	0.09195402264595032	0.19565217196941376	0.0714285746216774	0.5	3448	3523	3523	3548	1508
23.252733671098937	23.252733276359237	0	0	1	30	-0.005573586191079074	0.08937049340398878	1090.972170489334	1165.972170489334	1165.972170489334	1190.972170489334	0.25	0.09195402264595032	0.17391304671764374	0.0892857164144516	0.5	3448	3523	3523	3548	1508
23.26601903040088	23.26601863566118	0	0	1	30	-0.005303300858897643	0.08442095741745292	1070.7038206244697	1145.7038206244697	1145.7038206244697	1170.7038206244697	0.2321428507566452	0.09195402264595032	0.15217390656471252	0.0892857164144516	0.5	3430	3505	3505	3530	1508
23.28172374931661	23.281722959837207	0	0	1	30	-0.005018479547689897	0.08442095741745292	1070.7038206244697	1145.7038206244697	1145.7038206244697	1170.7038206244697	0.2321428507566452	0.09195402264595032	0.15217390656471252	0.0892857164144516	0.5	3375	3450	3450	3475	1508
23.297429652451434	23.29742965245143	0	0	1	30	-0.004719902932872169	0.08393570907437098	1068.716728659549	1143.716728659549	1143.716728659549	1168.716728659549	0.2321428507566452	0.09195402264595032	0.1304347813129425	0.0892857164144516	0.5	3188	3263	3263	3288	1508
23.319372048087192	23.31937204808719	0	0	1	30	-0.004408389392191869	0.07850092863635108	1046.4613027658577	1121.4613027658577	1121.4613027658577	1146.4613027658577	0.2142857164144516	0.09195402264595032	0.08695652335882187	0.0892857164144516	0.5	3188	3263	3263	3288	1508
23.3327643818475	23.332763592368103	0	0	1	30	-0.00408479276261096	0.07850092863635108	1046.4613027658577	1121.4613027658577	1121.4613027658577	1146.4613027658577	0.2142857164144516	0.09195402264595032	0.08695652335882187	0.0892857164144516	0.5	2801	2876	2876	2901	1500
23.347486198913284	23.347485804173584	0	0	1	30	-0.0037499999999981984	0.07850092863635108	1046.4613027658577	1121.4613027658577	1121.4613027658577	1146.4613027658577	0.2142857164144516	0.09195402264595032	0.08695652335882187	0.0892857164144516	0.5	2693	2768	2768	2793	1500
23.364441847934426	23.364441453194726	0	0	1	30	-0.0034049287480447453	0.07830682917503837	1045.666465471782	1120.666465471782	1120.666465471782	1145.666465471782	0.2142857164144516	0.09195402264595032	0.06521739065647125	0.1071428582072258	0.5	2599	2674	2674	2699	1500
23.386088188796105	23.386087399316704	0	0	1	30	-0.0030505248230665973	0.0726779456075385	1022.6161872628702	1097.6161872628702	1097.6161872628702	1122.6161872628702	0.1964285671710968	0.09195402264595032	0.021739130839705467	0.1071428582072258	0.5	2450	2525	2525	2550	1500
23.3994213116016	23.3994209168619	0	0	1	30	-0.002687759621587804	0.0756485594320111	1034.7808508740854	1109.7808508740854	1109.7808508740854	1134.7808508740854	0.1964285671710968	0.1034482792019844	0.021739130839705467	0.125	0.5	2311	2386	2386	2411	1500
23.414303392985083	23.414302998245383	0	0	1	30	-0.0023176274578101184	0.0756485594320111	1034.7808508740854	1109.7808508740854	1109.7808508740854	1134.7808508740854	0.1964285671710968	0.1034482792019844	0.0	0.1428571492433548	0.5	2020	2095	2095	2120	1500
23.43173707178144	23.43173667704174	0	0	1	30	-0.001941142838266886	0.0807163380086422	1055.5334041453898	1130.5334041453898	1130.5334041453898	1155.5334041453898	0.1964285671710968	0.12643678486347198	0.0	0.1428571492433548	0.5	2020	2095	2095	2120	1500
23.45278459252008	23.452784197780378	0	0	1	30	-0.0015593376811311472	0.08358990028500557	1067.3006416670978	1142.3006416670978	1142.3006416670978	1167.3006416670978	0.1964285671710968	0.13793103396892548	0.0	0.1428571492433548	0.4583333432674408	1903	1978	1978	2003	1500
23.46613784705021	23.46613745231051	0	0	1	30	-0.0011732584877996617	0.08199917897582054	1060.7866379059851	1135.7866379059851	1135.7866379059851	1160.7866379059851	0.1785714328289032	0.14942528307437897	0.0	0.1428571492433548	0.4583333432674408	1833	1908	1908	1933	1508
23.481402431201804	23.481402036462107	0	0	1	30	-0.0007839634745053146	0.08199917897582054	1060.7866379059851	1135.7866379059851	1135.7866379059851	1160.7866379059851	0.1785714328289032	0.14942528307437897	0.0	0.1428571492433548	0.4583333432674408	1724	1799	1799	1824	1500
23.49737004675692	23.49736965201722	0	0	1	30	-0.00039251967181998156	0.08199917897582054	1060.7866379059851	1135.7866379059851	1135.7866379059851	1160.7866379059851	0.1785714328289032	0.14942528307437897	0.0	0.1428571492433548	0.4583333432674408	1678	1753	1753	1778	1500
23.519432048521406	23.519431653781705	0	0	1	30	2.1022320417459897e-15	0.07466132938861847	1030.7381438463926	1105.7381438463926	1105.7381438463926	1130.7381438463926	0.1607142835855484	0.13793103396892548	0.0	0.1428571492433548	0.4583333432674408	1647	1722	1722	1747	1500
23.532675960154975	23.532675565415275	0	0	1	30	0.0003925196718241803	0.07466132938861847	1030.7381438463926	1105.7381438463926	1105.7381438463926	1130.7381438463926	0.1607142835855484	0.13793103396892548	0.0	0.1428571492433548	0.4583333432674408	1562	1637	1637	1662	1500
23.547365408565458	23.547364619086057	0	0	1	30	0.0007839634745094961	0.0717877671122551	1018.9709063246846	1093.9709063246846	1093.9709063246846	1118.9709063246846	0.1607142835855484	0.12643678486347198	0.0	0.1428571492433548	0.4583333432674408	1502	1577	1577	1602	1500
23.564532243325445	23.564531848585744	0	0	1	30	0.0011732584878038144	0.0717877671122551	1018.9709063246846	1093.9709063246846	1093.9709063246846	1118.9709063246846	0.1607142835855484	0.12643678486347198	0.0	0.1428571492433548	0.4583333432674408	1439	1514	1514	1539	1500
23.586035688416167	23.586034898936767	0	0	1	30	0.0015593376811352598	0.0717877671122551	1018.9709063246846	1093.9709063246846	1093.9709063246846	1118.9709063246846	0.1607142835855484	0.12643678486347198	0.0	0.1428571492433548	0.4583333432674408	1398	1473	1473	1498	1500
23.59931788980052	23.59931749506082	0	0	1	30	0.0019411428382709467	0.0717877671122551	1018.9709063246846	1093.9709063246846	1093.9709063246846	1118.9709063246846	0.1607142835855484	0.12643678486347198	0.0	0.1428571492433548	0.5	1398	1473	1473	1498	1500
23.614376025089655	23.614375630349954	0	0	1	30	0.0023176274578141174	0.07466132938861847	1030.7381438463926	1105.7381438463926	1105.7381438463926	1130.7381438463926	0.1607142835855484	0.13793103396892548	0.0	0.1428571492433548	0.5	1305	1380	1380	1405	1500
23.631456411855613	23.631456017115912	0	0	1	30	0.002687759621591729	0.07007879927980001	1011.972683050781	1086.9726830507811	1086.9726830507811	1111.9726830507811	0.1607142835855484	0.1149425283074379	0.043478261679410934	0.1071428582072258	0.4583333432674408	1272	1347	1347	1372	1500
23.653357359823	23.653460781624077	0	0	1	30	0.0030505248230704384	0.07283412063529032	1023.255724001514	1098.255724001514	1098.255724001514	1123.255724001514	0.1785714328289032	0.1034482792019844	0.1304347813129425	0.0714285746216774	0.4583333432674408	1240	1315	1315	1340	1500
23.666034030509433	23.666033241030032	0	0	1	30	0.0034049287480484914	0.07768660290340273	1043.1266388894342	1118.1266388894342	1118.1266388894342	1143.1266388894342	0.1964285671710968	0.1034482792019844	0.15217390656471252	0.0714285746216774	0.4583333432674408	1202	1277	1277	1302	1491
23.68145295788325	23.681452563143548	0	0	1	30	0.003750000000001839	0.085800850121825	1076.3544812488735	1151.3544812488735	1151.3544812488735	1176.3544812488735	0.2142857164144516	0.1149425283074379	0.19565217196941376	0.0714285746216774	0.5	1189	1264	1264	1289	1500
23.697312809500595	23.697312414760894	0	0	1	30	0.004084792762614487	0.1012529450648042	1139.6308100403733	1214.6308100403733	1214.6308100403733	1239.6308100403733	0.25	0.13793103396892548	0.239130437374115	0.0714285746216774	0.5	1157	1232	1232	1257	1500
23.718916518474806	23.718915728995405	0	0	1	30	0.004408389392195271	0.11224075429349767	1184.625888831873	1259.625888831873	1259.625888831873	1284.625888831873	0.2678571343421936	0.16091954708099365	0.28260868787765503	0.0714285746216774	0.5	1108	1183	1183	1208	1500
23.73230095744114	23.73230056270144	0	0	1	30	0.004719902932875436	0.14143597446266354	1304.1803154246072	1379.1803154246072	1379.1803154246072	1404.1803154246072	0.3392857015132904	0.19540229439735413	0.3478260934352875	0.0892857164144516	0.5	1089	1164	1164	1189	1500
23.74734804001871	23.747347250539313	0	0	1	30	0.005018479547693022	0.1634495249018073	1394.325804472901	1469.325804472901	1469.325804472901	1494.325804472901	0.375	0.2298850566148758	0.3913043439388275	0.125	0.5	1090	1165	1165	1190	1500
23.764538953900324	23.764538559160624	0	0	1	30	0.005303300858900616	0.17342891078442335	1435.1913896622136	1510.1913896622136	1510.1913896622136	1535.1913896622136	0.375	0.26436781883239746	0.43478259444236755	0.125	0.5	1070	1145	1145	1170	1500
23.785614895897275	23.785614501157575	0	0	1	30	0.0055735861910818875	0.21143892645743323	1590.842403843189	1665.842403843189	1665.842403843189	1690.842403843189	0.4285714328289032	0.3333333432674408	0.52173912525177	0.1607142835855484	0.5	1070	1145	1145	1170	1500
23.798809465068498	23.7988086755891	0	0	1	30	0.005828594710928628	0.22495002463830183	1646.170350893846	1721.170350893846	1721.170350893846	1746.170350893846	0.4464285671710968	0.3563218414783478	0.54347825050354	0.1785714328289032	0.5	1068	1143	1143	1168	1500
23.81462589531898	23.81462550057928	0	0	1	30	0.006067627457813364	0.24346978277523323	1722.00876046458	1797.00876046458	1797.00876046458	1822.00876046458	0.4821428656578064	0.39080458879470825	0.5652173757553101	0.1785714328289032	0.5	1046	1121	1121	1146	1500
23.83139246402441	23.83139206928471	0	0	1	30	0.006290029259591848	0.2735384483561383	1845.1399460183861	1920.1399460183861	1920.1399460183861	1945.1399460183861	0.5535714030265808	0.4252873659133911	0.5869565010070801	0.1964285671710968	0.5	1046	1121	1121	1146	1500
23.852307352224262	23.85230695748456	0	0	1	30	0.006495190528384363	0.2977462180005097	1944.2707627120872	2019.2707627120872	2019.2707627120872	2044.2707627120872	0.5892857313156128	0.4712643623352051	0.6086956262588501	0.2142857164144516	0.5	1046	1121	1121	1146	1500
23.865615606428733	23.865615211689033	0	0	1	30	0.006682548931413734	0.3202662132680416	2036.4901433326304	2111.4901433326304	2111.4901433326304	2136.4901433326304	0.5892857313156128	0.5287356376647949	0.6521739363670349	0.25	0.5	1045	1120	1120	1145	1500
23.881350325561566	23.881349930821866	0	0	1	30	0.006851590932320382	0.34218270906611625	2126.238193625746	2201.238193625746	2201.238193625746	2226.238193625746	0.625	0.5632184147834778	0.6739130616188049	0.2678571343421936	0.5	1022	1097	1097	1122	1500
23.897402415412216	23.89740202067252	0	0	1	30	0.007001853198729785	0.36270258052748927	2210.267067260069	2285.267067260069	2285.267067260069	2310.267067260069	0.6428571343421936	0.6091954112052917	0.695652186870575	0.2857142984867096	0.5416666865348816	1034	1109	1109	1134	1500
23.91882809678228	23.91882730730288	0	0	1	30	0.0071329238722143175	0.40818541653176643	2396.519280697584	2471.519280697584	2471.519280697584	2496.519280697584	0.6964285969734192	0.6781609058380127	0.760869562625885	0.3392857015132904	0.5416666865348816	1034	1109	1109	1134	1500
23.932156482711388	23.932156087971688	0	0	1	30	0.00724444369716857	0.40818541653176643	2396.519280697584	2471.519280697584	2471.519280697584	2496.519280697584	0.6964285969734192	0.6781609058380127	0.760869562625885	0.3392857015132904	0.5416666865348816	1055	1130	1130	1155	1500
23.94732514511618	23.947324355636784	0	0	1	30	0.007336107005503991	0.452735680485179	2578.952611586808	2653.952611586808	2653.952611586808	2678.952611586808	0.7678571343421936	0.7356321811676025	0.782608687877655	0.3928571343421936	0.5416666865348816	1067	1142	1142	1167	1491
23.96442447938768	23.96442408464798	0	0	1	30	0.007407662554463871	0.5115946349196183	2819.980029995837	2894.980029995837	2894.980029995837	2919.980029995837	0.8035714030265808	0.8390804529190063	0.8695651888847351	0.4642857015132904	0.5416666865348816	1060	1135	1135	1160	1491
23.98555252702487	23.985552132285168	0	0	1	30	0.0074589142152622755	0.5311819679850007	2900.190158898578	2975.190158898578	2975.190158898578	3000.190158898578	0.8214285969734192	0.8735632300376892	0.8913043737411499	0.4821428656578064	0.5416666865348816	1060	1135	1135	1160	1491
23.998806701890608	23.998806307150907	0	0	1	30	0.007489721510659418	0.5550394421963958	2997.886515794241	3072.886515794241	3072.886515794241	3097.886515794241	0.8392857313156128	0.9080459475517273	0.9130434989929199	0.5178571343421936	0.5416666865348816	1060	1135	1135	1160	1491
24.014421025415317	24.01442023593592	0	0	1	30	0.0075	0.5821586995159986	3108.939874518014	3183.939874518014	3183.939874518014	3208.939874518014	0.8571428656578064	0.954023003578186	0.9347826242446899	0.5535714030265808	0.5416666865348816	1030	1105	1105	1130	1491
24.03151522807073	24.03151483333103	0	0	1	30	0.00748972151065919	0.6100922736414471	3223.327860561726	3298.327860561726	3298.327860561726	3323.327860561726	0.8928571343421936	0.9885057210922241	0.97826087474823	0.5714285969734192	0.5416666865348816	1030	1105	1105	1130	1491
24.052251299187034	24.052250904447334	0	0	1	30	0.007458914215261823	0.6339285671710968	3320.9374825656414	3395.9374825656414	3395.9374825656414	3420.9374825656414	0.9285714030265808	1.0	1.0	0.6071428656578064	0.5416666865348816	1018	1093	1093	1118	1491
24.065498763477894	24.065498368738194	0	0	1	30	0.007407662554463192	0.6517857164144516	3394.0625087171793	3469.0625087171793	3469.0625087171793	3494.0625087171793	0.9464285969734192	1.0	1.0	0.6607142686843872	0.5416666865348816	1018	1093	1093	1118	1491
24.08155637968433	24.08155598494463	0	0	1	30	0.007336107005503089	0.6607142835855484	3430.6249912828207	3505.6249912828207	3505.6249912828207	3530.6249912828207	0.9642857313156128	1.0	1.0	0.6785714030265808	0.5416666865348816	1018	1093	1093	1118	1491
24.097365309880534	24.097364915140833	0	0	1	30	0.007244443697167448	0.6696428656578064	3467.187534868717	3542.187534868717	3542.187534868717	3567.187534868717	0.9642857313156128	1.0	1.0	0.7142857313156128	0.5416666865348816	1018	1093	1093	1118	1500
24.118826123083785	24.118825728344085	0	0	1	30	0.007132923872212977	0.6785714328289032	3503.7500174343586	3578.7500174343586	3578.7500174343586	3603.7500174343586	0.9821428656578064	1.0	1.0	0.7321428656578064	0.5416666865348816	1030	1105	1105	1130	1500
24.132208588351627	24.132208193611927	0	0	1	30	0.00700185319872823	0.6875	3540.3125	3615.3125	3615.3125	3640.3125	1.0	1.0	1.0	0.75	0.5416666865348816	1011	1086	1086	1111	1491
24.147331460951364	24.147331066211663	0	0	1	30	0.006851590932318617	0.6964285671710968	3576.8749825656414	3651.8749825656414	3651.8749825656414	3676.8749825656414	1.0	1.0	1.0	0.7857142686843872	0.5416666865348816	1023	1098	1098	1123	1491
24.16440553188214	24.164405137142438	0	0	1	30	0.006682548931411765	0.7008928507566452	3595.156223848462	3670.156223848462	3670.156223848462	3695.156223848462	1.0	1.0	1.0	0.8035714030265808	0.5416666865348816	1043	1118	1118	1143	1491
24.185560027079145	24.185559632339444	0	0	1	30	0.006495190528382194	0.7098214328289032	3631.7187674343586	3706.7187674343586	3706.7187674343586	3731.7187674343586	1.0	1.0	1.0	0.8392857313156128	0.5416666865348816	1076	1151	1151	1176	1500
24.198761306825247	24.19876051734585	0	0	1	30	0.006290029259589486	0.7142857164144516	3650.0000087171793	3725.0000087171793	3725.0000087171793	3750.0000087171793	1.0	1.0	1.0	0.8571428656578064	0.5416666865348816	1139	1214	1214	1239	1500
24.214391419937908	24.214391025198207	0	0	1	30	0.006067627457810815	0.7142857164144516	3650.0000087171793	3725.0000087171793	3725.0000087171793	3750.0000087171793	1.0	1.0	1.0	0.875	0.5416666865348816	1184	1259	1259	1284	1500
24.231405490434472	24.23140509569477	0	0	1	30	0.005828594710925898	0.7232142835855484	3686.5624912828207	3761.5624912828207	3761.5624912828207	3786.5624912828207	1.0	1.0	1.0	0.8928571343421936	0.5416666865348816	1304	1379	1379	1404	1500
24.25217629864427	24.25217590390457	0	0	1	30	0.005573586191078985	0.7276785671710968	3704.8437325656414	3779.8437325656414	3779.8437325656414	3804.8437325656414	1.0	1.0	1.0	0.9107142686843872	0.5416666865348816	1394	1469	1469	1494	1500
24.265498368738196	24.265497973998496	0	0	1	30	0.00530330085889755	0.7276785671710968	3704.8437325656414	3779.8437325656414	3779.8437325656414	3804.8437325656414	1.0	1.0	1.0	0.9107142686843872	0.5416666865348816	1435	1510	1510	1535	1500
24.281849276540818	24.281849276540818	0	0	1	30	0.005018479547689799	0.7321428507566452	3723.124973848462	3798.124973848462	3798.124973848462	3823.124973848462	1.0	1.0	1.0	0.9285714030265808	0.5416666865348816	1590	1665	1665	1690	1500
24.29741465234288	24.29741425760318	0	0	1	30	0.004719902932872067	0.7321428507566452	3723.124973848462	3798.124973848462	3798.124973848462	3823.124973848462	1.0	1.0	1.0	0.9285714030265808	0.5416666865348816	1646	1721	1721	1746	1500
24.31884388637023	24.31884349163053	0	0	1	30	0.004408389392191762	0.7321428507566452	3723.124973848462	3798.124973848462	3798.124973848462	3823.124973848462	1.0	1.0	1.0	0.9285714030265808	0.5416666865348816	1722	1797	1797	1822	1500
24.332109903426932	24.332109113947535	0	0	1	30	0.00408479276261085	0.7321428507566452	3723.124973848462	3798.124973848462	3798.124973848462	3823.124973848462	1.0	1.0	1.0	0.9285714030265808	0.5416666865348816	1845	1920	1920	1945	1500
24.3473839613313	24.3473835665916	0	0	1	30	0.003749999999998084	0.7321428507566452	3723.124973848462	3798.124973848462	3798.124973848462	3823.124973848462	1.0	1.0	1.0	0.9285714030265808	0.5416666865348816	1944	2019	2019	2044	1500
24.364435137359546	24.364434742619846	0	0	1	30	0.0034049287480446273	0.7321428507566452	3723.124973848462	3798.124973848462	3798.124973848462	3823.124973848462	1.0	1.0	1.0	0.9285714030265808	0.5416666865348816	2036	2111	2111	2136	1500
24.38545463157957	24.38545423683987	0	0	1	30	0.0030505248230664763	0.7276785671710968	3704.8437325656414	3779.8437325656414	3779.8437325656414	3804.8437325656414	1.0	1.0	1.0	0.9107142686843872	0.5416666865348816	2126	2201	2201	2226	1500
24.398784991207176	24.398784596467475	0	0	1	30	0.0026877596215876803	0.7232142835855484	3686.5624912828207	3761.5624912828207	3761.5624912828207	3786.5624912828207	1.0	1.0	1.0	0.8928571343421936	0.5416666865348816	2210	2285	2285	2310	1508
24.414351551228332	24.41435115648863	0	0	1	30	0.002317627457809993	0.7232142835855484	3686.5624912828207	3761.5624912828207	3761.5624912828207	3786.5624912828207	1.0	1.0	1.0	0.8928571343421936	0.5416666865348816	2396	2471	2471	2496	1508
24.431585491737113	24.431585096997413	0	0	1	30	0.001941142838266758	0.71875	3668.28125	3743.28125	3743.28125	3768.28125	1.0	1.0	1.0	0.875	0.5416666865348816	2396	2471	2471	2496	1508
24.452244193872456	24.452243799132756	0	0	1	30	0.0015593376811310177	0.71875	3668.28125	3743.28125	3743.28125	3768.28125	1.0	1.0	1.0	0.875	0.5416666865348816	2578	2653	2653	2678	1508
24.465520868901027	24.465520079421626	0	0	1	30	0.001173258487799531	0.71875	3668.28125	3743.28125	3743.28125	3768.28125	1.0	1.0	1.0	0.875	0.5416666865348816	2819	2894	2894	2919	1508
24.481386641613856	24.481386246874155	0	0	1	30	0.0007839634745051831	0.7142857164144516	3650.0000087171793	3725.0000087171793	3725.0000087171793	3750.0000087171793	1.0	1.0	1.0	0.8571428656578064	0.5416666865348816	2900	2975	2975	3000	1508
24.497338467581017	24.497337678101616	0	0	1	30	0.00039251967181984945	0.7098214328289032	3631.7187674343586	3706.7187674343586	3706.7187674343586	3731.7187674343586	1.0	1.0	1.0	0.8392857313156128	0.5416666865348816	2997	3072	3072	3097	1508
24.51883796527475	24.518837570535048	0	0	1	30	-2.234540319601648e-15	0.7098214328289032	3631.7187674343586	3706.7187674343586	3706.7187674343586	3731.7187674343586	1.0	1.0	1.0	0.8392857313156128	0.5416666865348816	3108	3183	3183	3208	1508
24.532337668233126	24.532337273493425	0	0	1	30	-0.0003925196718243124	0.7098214328289032	3631.7187674343586	3706.7187674343586	3706.7187674343586	3731.7187674343586	1.0	1.0	1.0	0.8392857313156128	0.5416666865348816	3223	3298	3298	3323	1508
24.547540672991712	24.547540672991712	0	0	1	30	-0.0007839634745096277	0.7053571492433548	3613.437526151538	3688.437526151538	3688.437526151538	3713.437526151538	1.0	1.0	1.0	0.8214285969734192	0.5	3320	3395	3395	3420	1508
24.564368031610755	24.564367242131357	0	0	1	30	-0.0011732584878039452	0.7053571492433548	3613.437526151538	3688.437526151538	3688.437526151538	3713.437526151538	1.0	1.0	1.0	0.8214285969734192	0.5416666865348816	3394	3469	3469	3494	1508
24.58552607946505	24.58552528998565	0	0	1	30	-0.0015593376811353892	0.7008928507566452	3595.156223848462	3670.156223848462	3670.156223848462	3695.156223848462	1.0	1.0	1.0	0.8035714030265808	0.5416666865348816	3430	3505	3505	3530	1508
24.59885051799717	24.59885012325747	0	0	1	30	-0.0019411428382710746	0.6964285671710968	3576.8749825656414	3651.8749825656414	3651.8749825656414	3676.8749825656414	1.0	1.0	1.0	0.7857142686843872	0.5	3467	3542	3542	3567	1508
24.61437247243237	24.614372077692668	0	0	1	30	-0.002317627457814243	0.6964285671710968	3576.8749825656414	3651.8749825656414	3651.8749825656414	3676.8749825656414	1.0	1.0	1.0	0.7857142686843872	0.5	3503	3578	3578	3603	1508
24.631459175033505	24.631458780293805	0	0	1	30	-0.0026877596215918523	0.6919642835855484	3558.5937412828207	3633.5937412828207	3633.5937412828207	3658.5937412828207	1.0	1.0	1.0	0.7678571343421936	0.5	3540	3615	3615	3640	1508
24.65222603584631	24.652225641106615	0	0	1	30	-0.003050524823070559	0.6919642835855484	3558.5937412828207	3633.5937412828207	3633.5937412828207	3658.5937412828207	1.0	1.0	1.0	0.7678571343421936	0.5	3576	3651	3651	3676	1508
24.665538237447773	24.665537842708073	0	0	1	30	-0.0034049287480486094	0.6875	3540.3125	3615.3125	3615.3125	3640.3125	1.0	1.0	1.0	0.75	0.5	3595	3670	3670	3695	1508
24.68151374779686	24.68151374779686	0	0	1	30	-0.003750000000001954	0.6785714328289032	3503.7500174343586	3578.7500174343586	3578.7500174343586	3603.7500174343586	1.0	1.0	1.0	0.7142857313156128	0.5	3631	3706	3706	3731	1508
24.69736965201722	24.69736925727752	0	0	1	30	-0.004084792762614598	0.6607142835855484	3430.6249912828207	3505.6249912828207	3505.6249912828207	3530.6249912828207	0.9642857313156128	1.0	1.0	0.6785714030265808	0.5	3650	3725	3725	3750	1508
24.718886123518	24.7188853340386	0	0	1	30	-0.004408389392195378	0.616071417927742	3247.8124564141035	3322.8124564141035	3322.8124564141035	3347.8124564141035	0.9285714030265808	1.0	1.0	0.5357142686843872	0.5	3650	3725	3725	3750	1508
24.73232385234367	24.732323457603968	0	0	1	30	-0.00471990293287554	0.616071417927742	3247.8124564141035	3322.8124564141035	3322.8124564141035	3347.8124564141035	0.9285714030265808	1.0	1.0	0.5357142686843872	0.5	3686	3761	3761	3786	1508
24.747492120008765	24.747491330529364	0	0	1	30	-0.00501847954769312	0.5840996934436493	3116.888244651744	3191.888244651744	3191.888244651744	3216.888244651744	0.9107142686843872	0.954023003578186	0.97826087474823	0.4821428656578064	0.4583333432674408	3704	3779	3779	3804	1508
24.764310004875036	24.764309610135335	0	0	1	30	-0.00530330085890071	0.5372960896734496	2925.227487212776	3000.227487212776	3000.227487212776	3025.227487212776	0.875	0.8735632300376892	0.9347826242446899	0.4285714328289032	0.5	3704	3779	3779	3804	1508
24.78549055289216	24.78549015815246	0	0	1	30	-0.005573586191081975	0.41387342631539203	2419.8116807615306	2494.8116807615306	2494.8116807615306	2519.8116807615306	0.7142857313156128	0.6896551847457886	0.782608687877655	0.3214285671710968	0.4583333432674408	3723	3798	3798	3823	1508
24.798702095870432	24.79870170113073	0	0	1	30	-0.005828594710928711	0.35530560710091397	2179.9764610782427	2254.9764610782427	2254.9764610782427	2279.9764610782427	0.6428571343421936	0.5862069129943848	0.717391312122345	0.2678571343421936	0.4583333432674408	3723	3798	3798	3823	1508
24.814353919666527	24.814353524926826	0	0	1	30	-0.0060676274578134425	0.3163418262410238	2020.4197784569924	2095.4197784569924	2095.4197784569924	2120.4197784569924	0.6428571343421936	0.48275861144065857	0.6521739363670349	0.2142857164144516	0.4583333432674408	3723	3798	3798	3823	1508
24.83147970149784	24.83147930675814	0	0	1	30	-0.00629002925959192	0.2696352745666637	1829.156449350488	1904.156449350488	1904.156449350488	1929.156449350488	0.5714285969734192	0.40229883790016174	0.5869565010070801	0.1785714328289032	0.4583333432674408	3723	3798	3798	3823	1508
24.852221693709627	24.852221298969926	0	0	1	30	-0.006495190528384429	0.24125437035878994	1712.9366466192448	1787.9366466192448	1787.9366466192448	1812.9366466192448	0.5178571343421936	0.3563218414783478	0.5652173757553101	0.1607142835855484	0.4583333432674408	3723	3798	3798	3823	1508
24.86539455219742	24.865394157457718	0	0	1	30	-0.006682548931413794	0.21675546124855183	1612.6136138128197	1687.6136138128197	1687.6136138128197	1712.6136138128197	0.4821428656578064	0.3103448152542114	0.52173912525177	0.1428571492433548	0.4583333432674408	3723	3798	3798	3823	1508
24.881554405985835	24.88155440598583	0	0	1	30	-0.006851590932320435	0.2028561569750309	1555.6959628127515	1630.6959628127515	1630.6959628127515	1655.6959628127515	0.4642857015132904	0.28735631704330444	0.47826087474823	0.125	0.4583333432674408	3704	3779	3779	3804	1508
24.897324256951862	24.89732386221216	0	0	1	30	-0.007001853198729832	0.17948392312973738	1459.9866652162746	1534.9866652162746	1534.9866652162746	1559.9866652162746	0.4107142984867096	0.25287356972694397	0.43478259444236755	0.125	0.4583333432674408	3686	3761	3761	3786	1508
24.91876414895108	24.91876375421138	0	0	1	30	-0.007132923872214358	0.15249964205536598	1349.4860342167237	1424.4860342167237	1424.4860342167237	1449.4860342167237	0.375	0.19540229439735413	0.3695652186870575	0.1071428582072258	0.4583333432674408	3686	3761	3761	3786	1508
24.932109113947536	24.932109113947536	0	0	1	30	-0.007244443697168604	0.13520360156685485	1278.6587484162706	1353.6587484162706	1353.6587484162706	1378.6587484162706	0.3392857015132904	0.17241379618644714	0.32608696818351746	0.0892857164144516	0.4583333432674408	3668	3743	3743	3768	1508
24.947323566157387	24.947323171417686	0	0	1	30	-0.007336107005504019	0.12450694069497703	1234.855922145931	1309.855922145931	1309.855922145931	1334.855922145931	0.3214285671710968	0.14942528307437897	0.30434781312942505	0.0892857164144516	0.4583333432674408	3668	3743	3743	3768	1508
24.964574875212914	24.964574480473214	0	0	1	30	-0.007407662554463892	0.11668384648998331	1202.8203513764815	1277.8203513764815	1277.8203513764815	1302.8203513764815	0.3035714328289032	0.13793103396892548	0.28260868787765503	0.0892857164144516	0.4583333432674408	3668	3743	3743	3768	1508
24.985523711026858	24.985523316287157	0	0	1	30	-0.00745891421526229	0.11283978752745605	1187.0789299249325	1262.0789299249325	1262.0789299249325	1287.0789299249325	0.3035714328289032	0.12643678486347198	0.239130437374115	0.0892857164144516	0.4583333432674408	3650	3725	3725	3750	1508
24.99882209673886	24.99882170199916	0	0	1	30	-0.007489721510659424	0.10055240009107297	1136.7620783729437	1211.7620783729437	1211.7620783729437	1236.7620783729437	0.2678571343421936	0.1149425283074379	0.21739129722118378	0.0892857164144516	0.4583333432674408	3631	3706	3706	3731	1508
25.014361419720803	25.0143614197208	0	0	1	30	-0.0075	0.09511761981936068	1114.506653160282	1189.506653160282	1189.506653160282	1214.506653160282	0.25	0.1034482792019844	0.15217390656471252	0.0892857164144516	0.4583333432674408	3631	3706	3706	3731	1508
25.03137075334098	25.031370753340976	0	0	1	30	-0.007489721510659184	0.0912735605242182	1098.7652303466734	1173.7652303466734	1173.7652303466734	1198.7652303466734	0.25	0.1034482792019844	0.1304347813129425	0.0892857164144516	0.4583333432674408	3631	3706	3706	3731	1508
25.052194061930713	25.052193272451312	0	0	1	30	-0.007458914215261809	0.08919758698035332	1090.264118684547	1165.264118684547	1165.264118684547	1190.264118684547	0.2321428507566452	0.1149425283074379	0.10869564861059189	0.0892857164144516	0.4583333432674408	3613	3688	3688	3713	1500
25.06541902605874	25.065418236579344	0	0	1	30	-0.007407662554463171	0.08871233863727138	1088.2770267196263	1163.2770267196263	1163.2770267196263	1188.2770267196263	0.2321428507566452	0.1149425283074379	0.08695652335882187	0.0892857164144516	0.4583333432674408	3613	3688	3688	3713	1508
25.08138782583295	25.08138703635355	0	0	1	30	-0.007336107005503062	0.08822709012788182	1086.289934073676	1161.289934073676	1161.289934073676	1186.289934073676	0.2321428507566452	0.1149425283074379	0.06521739065647125	0.0892857164144516	0.4583333432674408	3595	3670	3670	3695	1508
25.097352283470475	25.097351888730774	0	0	1	30	-0.007244443697167414	0.08347165748702581	1066.8164374093708	1141.8164374093708	1141.8164374093708	1166.8164374093708	0.2142857164144516	0.1149425283074379	0.043478261679410934	0.1071428582072258	0.4583333432674408	3576	3651	3651	3676	1500
25.118769280567165	25.118768885827464	0	0	1	30	-0.007132923872212937	0.0828893593337491	1064.4319264717026	1139.4319264717026	1139.4319264717026	1164.4319264717026	0.2142857164144516	0.1149425283074379	0.021739130839705467	0.1071428582072258	0.4583333432674408	3576	3651	3651	3676	1500
25.132128456192778	25.132128456192774	0	0	1	30	-0.007001853198728183	0.0828893593337491	1064.4319264717026	1139.4319264717026	1139.4319264717026	1164.4319264717026	0.2142857164144516	0.1149425283074379	0.021739130839705467	0.1071428582072258	0.4583333432674408	3558	3633	3633	3658	1500
25.147346855799615	25.147346066320218	0	0	1	30	-0.006851590932318564	0.0828893593337491	1064.4319264717026	1139.4319264717026	1139.4319264717026	1164.4319264717026	0.2142857164144516	0.1149425283074379	0.021739130839705467	0.1071428582072258	0.4583333432674408	3558	3633	3633	3658	1500
25.164771060843204	25.164770666103504	0	0	1	30	-0.006682548931411705	0.08230706118047237	1062.0474155340344	1137.0474155340344	1137.0474155340344	1162.0474155340344	0.2142857164144516	0.1149425283074379	0.0	0.1071428582072258	0.4583333432674408	3540	3615	3615	3640	1500
25.185460552675053	25.185460157935353	0	0	1	30	-0.0064951905283821285	0.08230706118047237	1062.0474155340344	1137.0474155340344	1137.0474155340344	1162.0474155340344	0.2142857164144516	0.1149425283074379	0.0	0.1071428582072258	0.4583333432674408	3503	3578	3578	3603	1500
25.198607753082424	25.198607358342723	0	0	1	30	-0.006290029259589413	0.08230706118047237	1062.0474155340344	1137.0474155340344	1137.0474155340344	1162.0474155340344	0.2142857164144516	0.1149425283074379	0.0	0.1071428582072258	0.4583333432674408	3430	3505	3505	3530	1500
[truncated: 25,969 more rows]
