# Supplementary material for: Active inference under visuo-proprioceptive conflict: Simulation and empirical results
Source: Sci Rep. 2020 Mar 4;10:4010. doi: 10.1038/s41598-020-61097-w (PMC7055248; doi:10.1038/s41598-020-61097-w)
Supplement: Supplementary file 1 — Supplementary Information. [file 41598_2020_61097_MOESM1_ESM.zip › log_sj19_run1_20190516-121620.csv]

0	0	1	0	0	0	999	0.11092401621863246	1179.2338464153	1254.2338464153	1254.2338464153	1279.2338464153	0.18292683362960815	0.23076923191547394	0.25	0.11999999731779099	0.5333333611488342	1179	1254	1254	1279	1506
0.016763016048141566	0.01676341078784027	1	0	2	0	0.004052267294011048	0.10787523491308093	1166.7490869690664	1241.7490869690664	1241.7490869690664	1266.7490869690664	0.17073170840740204	0.23076923191547394	0.25	0.11999999731779099	0.5333333611488342	1166	1241	1241	1266	1506
0.03365353301898821	0.03365353301898821	1	0	2	0	0.0075	0.10787523491308093	1166.7490869690664	1241.7490869690664	1241.7490869690664	1266.7490869690664	0.17073170840740204	0.23076923191547394	0.25	0.11999999731779099	0.5333333611488342	1166	1241	1241	1266	1506
0.0496286486283779	0.04962904336807661	1	0	2	0	0.0075	0.11092401621863246	1179.2338464153	1254.2338464153	1254.2338464153	1279.2338464153	0.18292683362960815	0.23076923191547394	0.25	0.11999999731779099	0.5333333611488342	1179	1254	1254	1279	1506
0.0666024556756657	0.06660206093596699	1	0	2	0	0.0075	0.11092401621863246	1179.2338464153	1254.2338464153	1254.2338464153	1279.2338464153	0.18292683362960815	0.23076923191547394	0.25	0.11999999731779099	0.5333333611488342	1179	1254	1254	1279	1506
0.08350876223446235	0.08350876223446235	1	0	2	0	0.0075	0.11092401621863246	1179.2338464153	1254.2338464153	1254.2338464153	1279.2338464153	0.18292683362960815	0.23076923191547394	0.25	0.11999999731779099	0.5333333611488342	1179	1254	1254	1279	1506
0.09962716835450713	0.09962756309420584	1	0	2	0	0.0075	0.11092401621863246	1179.2338464153	1254.2338464153	1254.2338464153	1279.2338464153	0.18292683362960815	0.23076923191547394	0.25	0.11999999731779099	0.5333333611488342	1179	1254	1254	1279	1506
0.11654650132336464	0.11654610658366593	1	0	2	0	0.0075	0.11092401621863246	1179.2338464153	1254.2338464153	1254.2338464153	1279.2338464153	0.18292683362960815	0.23076923191547394	0.25	0.11999999731779099	0.5333333611488342	1179	1254	1254	1279	1506
0.13360951954257594	0.13360951954257594	1	0	2	0	0.0075	0.11092401621863246	1179.2338464153	1254.2338464153	1254.2338464153	1279.2338464153	0.18292683362960815	0.23076923191547394	0.25	0.11999999731779099	0.5333333611488342	1179	1254	1254	1279	1506
0.14959213520624104	0.14959924052081952	1	0	2	0	0.0075	0.11092401621863246	1179.2338464153	1254.2338464153	1254.2338464153	1279.2338464153	0.18292683362960815	0.23076923191547394	0.25	0.11999999731779099	0.5333333611488342	1179	1254	1254	1279	1506
0.16662949534503113	0.16662949534503113	1	0	2	0	0.0075	0.11092401621863246	1179.2338464153	1254.2338464153	1254.2338464153	1279.2338464153	0.18292683362960815	0.23076923191547394	0.25	0.11999999731779099	0.5333333611488342	1179	1254	1254	1279	1506
0.1835290913289498	0.1835294860686485	1	0	2	0	0.0075	0.11092401621863246	1179.2338464153	1254.2338464153	1254.2338464153	1279.2338464153	0.18292683362960815	0.23076923191547394	0.25	0.11999999731779099	0.5333333611488342	1179	1254	1254	1279	1506
0.19972723486814736	0.19972723486814736	1	0	2	0	0.0075	0.10787523491308093	1166.7490869690664	1241.7490869690664	1241.7490869690664	1266.7490869690664	0.17073170840740204	0.23076923191547394	0.25	0.11999999731779099	0.5333333611488342	1166	1241	1241	1266	1506
0.21651748795550496	0.21651709321580626	1	0	2	0	0.0075	0.10787523491308093	1166.7490869690664	1241.7490869690664	1241.7490869690664	1266.7490869690664	0.17073170840740204	0.23076923191547394	0.25	0.11999999731779099	0.46666666865348816	1166	1241	1241	1266	1493
0.23349642661887593	0.23349603187917722	1	0	2	0	0.0075	0.11092401621863246	1179.2338464153	1254.2338464153	1254.2338464153	1279.2338464153	0.18292683362960815	0.23076923191547394	0.25	0.11999999731779099	0.5333333611488342	1179	1254	1254	1279	1506
0.24965864884548417	0.24965825410578546	1	0	2	0	0.0075	0.10787523491308093	1166.7490869690664	1241.7490869690664	1241.7490869690664	1266.7490869690664	0.17073170840740204	0.23076923191547394	0.25	0.11999999731779099	0.5333333611488342	1166	1241	1241	1266	1506
0.26657719233494426	0.26657719233494426	1	0	2	0	0.0075	0.10402908129617572	1150.9990879078396	1225.9990879078396	1225.9990879078396	1250.9990879078396	0.17073170840740204	0.2153846174478531	0.25	0.11999999731779099	0.5333333611488342	1150	1225	1225	1250	1506
0.2836757371270444	0.2836757371270444	1	0	2	0	0.0075	0.10402908129617572	1150.9990879078396	1225.9990879078396	1225.9990879078396	1250.9990879078396	0.17073170840740204	0.2153846174478531	0.25	0.11999999731779099	0.5333333611488342	1150	1225	1225	1250	1506
0.29955098359264376	0.29955098359264376	1	0	2	0	0.0075	0.10402908129617572	1150.9990879078396	1225.9990879078396	1225.9990879078396	1250.9990879078396	0.17073170840740204	0.2153846174478531	0.25	0.11999999731779099	0.5333333611488342	1150	1225	1225	1250	1506
0.31657452784197737	0.31657452784197737	1	0	2	0	0.0075	0.10402908129617572	1150.9990879078396	1225.9990879078396	1225.9990879078396	1250.9990879078396	0.17073170840740204	0.2153846174478531	0.25	0.11999999731779099	0.5333333611488342	1150	1225	1225	1250	1506
0.33359491417371956	0.33359491417372134	1	0	2	0	0.0075	0.10402908129617572	1150.9990879078396	1225.9990879078396	1225.9990879078396	1250.9990879078396	0.17073170840740204	0.2153846174478531	0.25	0.11999999731779099	0.5333333611488342	1150	1225	1225	1250	1506
0.3495759508785916	0.3495759508785916	1	0	2	0	0.0075	0.10402908129617572	1150.9990879078396	1225.9990879078396	1225.9990879078396	1250.9990879078396	0.17073170840740204	0.2153846174478531	0.25	0.11999999731779099	0.5333333611488342	1150	1225	1225	1250	1506
0.36655252110377035	0.36655212636407164	1	0	2	0	0.0075	0.10402908129617572	1150.9990879078396	1225.9990879078396	1225.9990879078396	1250.9990879078396	0.17073170840740204	0.2153846174478531	0.25	0.11999999731779099	0.5333333611488342	1150	1225	1225	1250	1506
0.38354448617720216	0.38354448617720216	1	0	2	0	0.0075	0.10402908129617572	1150.9990879078396	1225.9990879078396	1225.9990879078396	1250.9990879078396	0.17073170840740204	0.2153846174478531	0.25	0.11999999731779099	0.46666666865348816	1150	1225	1225	1250	1493
0.40017408020715806	0.40017447494685854	1	0	2	0	0.0075	0.10402908129617572	1150.9990879078396	1225.9990879078396	1225.9990879078396	1250.9990879078396	0.17073170840740204	0.2153846174478531	0.25	0.11999999731779099	0.5333333611488342	1150	1225	1225	1250	1506
0.41723670368667065	0.41723670368667065	1	0	2	0	0.0075	0.10402908129617572	1150.9990879078396	1225.9990879078396	1225.9990879078396	1250.9990879078396	0.17073170840740204	0.2153846174478531	0.25	0.11999999731779099	0.5333333611488342	1150	1225	1225	1250	1506
0.4336148485285083	0.4336148485285083	1	0	2	0	0.0075	0.10402908129617572	1150.9990879078396	1225.9990879078396	1225.9990879078396	1250.9990879078396	0.17073170840740204	0.2153846174478531	0.25	0.11999999731779099	0.5333333611488342	1150	1225	1225	1250	1506
0.44961009586253553	0.44961009586253553	1	0	2	0	0.0075	0.10402908129617572	1150.9990879078396	1225.9990879078396	1225.9990879078396	1250.9990879078396	0.17073170840740204	0.2153846174478531	0.25	0.11999999731779099	0.5333333611488342	1150	1225	1225	1250	1506
0.46649587595699593	0.46649587595699593	1	0	2	0	0.0075	0.10402908129617572	1150.9990879078396	1225.9990879078396	1225.9990879078396	1250.9990879078396	0.17073170840740204	0.2153846174478531	0.25	0.11999999731779099	0.5333333611488342	1150	1225	1225	1250	1506
0.48364060529385355	0.48364060529385355	1	0	2	0	0.0075	0.10402908129617572	1150.9990879078396	1225.9990879078396	1225.9990879078396	1250.9990879078396	0.17073170840740204	0.2153846174478531	0.25	0.11999999731779099	0.5333333611488342	1150	1225	1225	1250	1506
0.4995383519222827	0.4995383519222827	1	0	2	0	0.0075	0.10402908129617572	1150.9990879078396	1225.9990879078396	1225.9990879078396	1250.9990879078396	0.17073170840740204	0.2153846174478531	0.25	0.11999999731779099	0.5333333611488342	1150	1225	1225	1250	1506
0.5166597916169131	0.5166597916169131	1	0	2	0	0.0075	0.10402908129617572	1150.9990879078396	1225.9990879078396	1225.9990879078396	1250.9990879078396	0.17073170840740204	0.2153846174478531	0.25	0.11999999731779099	0.5333333611488342	1150	1225	1225	1250	1506
0.5335846509415525	0.5335846509415525	1	0	2	0	0.0075	0.10402908129617572	1150.9990879078396	1225.9990879078396	1225.9990879078396	1250.9990879078396	0.17073170840740204	0.2153846174478531	0.25	0.11999999731779099	0.5333333611488342	1150	1225	1225	1250	1506
0.5496679252284054	0.5496714778856955	1	0	2	0	0.0075	0.10402908129617572	1150.9990879078396	1225.9990879078396	1225.9990879078396	1250.9990879078396	0.17073170840740204	0.2153846174478531	0.25	0.11999999731779099	0.5333333611488342	1150	1225	1225	1250	1506
0.566558442199252	0.566558442199252	1	0	2	0	0.0075	0.10402908129617572	1150.9990879078396	1225.9990879078396	1225.9990879078396	1250.9990879078396	0.17073170840740204	0.2153846174478531	0.25	0.11999999731779099	0.5333333611488342	1150	1225	1225	1250	1506
0.5835496177932864	0.5835496177932864	1	0	2	0	0.0075	0.10402908129617572	1150.9990879078396	1225.9990879078396	1225.9990879078396	1250.9990879078396	0.17073170840740204	0.2153846174478531	0.25	0.11999999731779099	0.5333333611488342	1150	1225	1225	1250	1506
0.5994746014609316	0.5994742067212329	1	0	2	0	0.0075	0.10402908129617572	1150.9990879078396	1225.9990879078396	1225.9990879078396	1250.9990879078396	0.17073170840740204	0.2153846174478531	0.25	0.11999999731779099	0.5333333611488342	1150	1225	1225	1250	1506
0.6165451197344183	0.6165447249947196	1	0	2	0	0.0075	0.10402908129617572	1150.9990879078396	1225.9990879078396	1225.9990879078396	1250.9990879078396	0.17073170840740204	0.2153846174478531	0.25	0.11999999731779099	0.5333333611488342	1150	1225	1225	1250	1506
0.6336345855134464	0.6336345855134482	1	0	2	0	0.0075	0.10402908129617572	1150.9990879078396	1225.9990879078396	1225.9990879078396	1250.9990879078396	0.17073170840740204	0.2153846174478531	0.25	0.11999999731779099	0.5333333611488342	1150	1225	1225	1250	1506
0.6495560165238032	0.6495560165238032	1	0	2	0	0.0075	0.10402908129617572	1150.9990879078396	1225.9990879078396	1225.9990879078396	1250.9990879078396	0.17073170840740204	0.2153846174478531	0.25	0.11999999731779099	0.5333333611488342	1150	1225	1225	1250	1506
0.6665432447208488	0.6665432447208488	1	0	2	0	0.0075	0.10402908129617572	1150.9990879078396	1225.9990879078396	1225.9990879078396	1250.9990879078396	0.17073170840740204	0.2153846174478531	0.25	0.11999999731779099	0.46666666865348816	1150	1225	1225	1250	1493
0.6835131043711495	0.6835127096314508	1	0	2	0	0.0075	0.10402908129617572	1150.9990879078396	1225.9990879078396	1225.9990879078396	1250.9990879078396	0.17073170840740204	0.2153846174478531	0.25	0.11999999731779099	0.46666666865348816	1150	1225	1225	1250	1493
0.699640984243965	0.699640984243965	1	0	2	0	0.0075	0.10402908129617572	1150.9990879078396	1225.9990879078396	1225.9990879078396	1250.9990879078396	0.17073170840740204	0.2153846174478531	0.25	0.11999999731779099	0.46666666865348816	1150	1225	1225	1250	1493
0.7165705804449889	0.7165705804449889	1	0	2	0	0.0075	0.1031957482919097	1147.5865892553702	1222.5865892553702	1222.5865892553702	1247.5865892553702	0.17073170840740204	0.2153846174478531	0.25	0.1066666692495346	0.5333333611488342	1147	1222	1222	1247	1506
0.7336055721455867	0.733605177405888	1	0	2	0	0.0075	0.10402908129617572	1150.9990879078396	1225.9990879078396	1225.9990879078396	1250.9990879078396	0.17073170840740204	0.2153846174478531	0.25	0.11999999731779099	0.5333333611488342	1150	1225	1225	1250	1506
0.7495597665509415	0.7495597665509415	1	0	2	0	0.0075	0.10402908129617572	1150.9990879078396	1225.9990879078396	1225.9990879078396	1250.9990879078396	0.17073170840740204	0.2153846174478531	0.25	0.11999999731779099	0.5333333611488342	1150	1225	1225	1250	1506
0.7664423887278122	0.7664419939881135	1	0	2	0	0.0075	0.10402908129617572	1150.9990879078396	1225.9990879078396	1225.9990879078396	1250.9990879078396	0.17073170840740204	0.2153846174478531	0.25	0.11999999731779099	0.5333333611488342	1150	1225	1225	1250	1506
0.7836088287481022	0.7836088287481022	1	0	2	0	0.0075	0.1031957482919097	1147.5865892553702	1222.5865892553702	1222.5865892553702	1247.5865892553702	0.17073170840740204	0.2153846174478531	0.25	0.1066666692495346	0.5333333611488342	1147	1222	1222	1247	1506
0.7995180228277956	0.7995176280880969	1	0	2	0	0.0075	0.1031957482919097	1147.5865892553702	1222.5865892553702	1222.5865892553702	1247.5865892553702	0.17073170840740204	0.2153846174478531	0.25	0.1066666692495346	0.46666666865348816	1147	1222	1222	1247	1493
0.8164263030850876	0.8164259083453889	1	0	2	0	0.0075	0.10402908129617572	1150.9990879078396	1225.9990879078396	1225.9990879078396	1250.9990879078396	0.17073170840740204	0.2153846174478531	0.25	0.11999999731779099	0.46666666865348816	1150	1225	1225	1250	1493
0.833661427812963	0.8336614278129648	1	0	2	0	0.0075	0.10402908129617572	1150.9990879078396	1225.9990879078396	1225.9990879078396	1250.9990879078396	0.17073170840740204	0.2153846174478531	0.25	0.11999999731779099	0.5333333611488342	1150	1225	1225	1250	1506
0.849684306925905	0.8496953596374706	1	0	2	0	0.0075	0.10014696698635817	1135.1018298091367	1210.1018298091367	1210.1018298091367	1235.1018298091367	0.15853658318519592	0.2153846174478531	0.25	0.1066666692495346	0.5333333611488342	1135	1210	1210	1235	1506
0.8665716659791602	0.866571665979162	1	0	2	0	0.0075	0.10098029999062419	1138.514328461606	1213.514328461606	1213.514328461606	1238.514328461606	0.15853658318519592	0.2153846174478531	0.25	0.11999999731779099	0.5333333611488342	1138	1213	1213	1238	1506
0.8836429737320461	0.8836437632114436	1	0	2	0	0.0075	0.1031957482919097	1147.5865892553702	1222.5865892553702	1222.5865892553702	1247.5865892553702	0.17073170840740204	0.2153846174478531	0.25	0.1066666692495346	0.46666666865348816	1147	1222	1222	1247	1493
0.8996883530078179	0.8996887477475166	1	0	2	0	0.0075	0.1031957482919097	1147.5865892553702	1222.5865892553702	1222.5865892553702	1247.5865892553702	0.17073170840740204	0.2153846174478531	0.25	0.1066666692495346	0.5333333611488342	1147	1222	1222	1247	1506
0.9166515020832389	0.9166518968229376	1	0	2	0	0.0075	0.10402908129617572	1150.9990879078396	1225.9990879078396	1225.9990879078396	1250.9990879078396	0.17073170840740204	0.2153846174478531	0.25	0.11999999731779099	0.46666666865348816	1150	1225	1225	1250	1493
0.9335684666139024	0.9335680718742037	1	0	2	0	0.0075	0.10402908129617572	1150.9990879078396	1225.9990879078396	1225.9990879078396	1250.9990879078396	0.17073170840740204	0.2153846174478531	0.25	0.11999999731779099	0.5333333611488342	1150	1225	1225	1250	1506
0.9496320039158164	0.9496320039158181	1	0	2	0	0.0075	0.1031957482919097	1147.5865892553702	1222.5865892553702	1222.5865892553702	1247.5865892553702	0.17073170840740204	0.2153846174478531	0.25	0.1066666692495346	0.5333333611488342	1147	1222	1222	1247	1506
0.966694627395329	0.966694627395329	1	0	2	0	0.0075	0.10402908129617572	1150.9990879078396	1225.9990879078396	1225.9990879078396	1250.9990879078396	0.17073170840740204	0.2153846174478531	0.25	0.11999999731779099	0.5333333611488342	1150	1225	1225	1250	1506
0.9835594862857562	0.9835594862857562	1	0	2	0	0.0075	0.1031957482919097	1147.5865892553702	1222.5865892553702	1222.5865892553702	1247.5865892553702	0.17073170840740204	0.2153846174478531	0.25	0.1066666692495346	0.5333333611488342	1147	1222	1222	1247	1506
0.9995235491835786	0.9995235491835786	1	0	2	0	0.0075	0.10098029999062419	1138.514328461606	1213.514328461606	1213.514328461606	1238.514328461606	0.15853658318519592	0.2153846174478531	0.25	0.11999999731779099	0.5333333611488342	1138	1213	1213	1238	1506
1.016496566751469	1.016496566751469	1	0	2	0	0.0075	0.1031957482919097	1147.5865892553702	1222.5865892553702	1222.5865892553702	1247.5865892553702	0.17073170840740204	0.2153846174478531	0.25	0.1066666692495346	0.5333333611488342	1147	1222	1222	1247	1506
1.033559979710379	1.033559979710379	1	0	2	0	0.0075	0.1031957482919097	1147.5865892553702	1222.5865892553702	1222.5865892553702	1247.5865892553702	0.17073170840740204	0.2153846174478531	0.25	0.1066666692495346	0.5333333611488342	1147	1222	1222	1247	1506
1.0496641752012668	1.0496641752012668	1	0	2	0	0.0075	0.10402908129617572	1150.9990879078396	1225.9990879078396	1225.9990879078396	1250.9990879078396	0.17073170840740204	0.2153846174478531	0.25	0.11999999731779099	0.5333333611488342	1150	1225	1225	1250	1506
1.066551139514825	1.066551139514825	1	0	2	0	0.0075	0.1031957482919097	1147.5865892553702	1222.5865892553702	1222.5865892553702	1247.5865892553702	0.17073170840740204	0.2153846174478531	0.25	0.1066666692495346	0.5333333611488342	1147	1222	1222	1247	1506
1.0835837627772307	1.0835837627772307	1	0	2	0	0.0075	0.1031957482919097	1147.5865892553702	1222.5865892553702	1222.5865892553702	1247.5865892553702	0.17073170840740204	0.2153846174478531	0.25	0.1066666692495346	0.5333333611488342	1147	1222	1222	1247	1506
1.0995900628228217	1.099589668083123	1	0	2	0	0.0075	0.1031957482919097	1147.5865892553702	1222.5865892553702	1222.5865892553702	1247.5865892553702	0.17073170840740204	0.2153846174478531	0.25	0.1066666692495346	0.5333333611488342	1147	1222	1222	1247	1506
1.116432421550419	1.1164320268107204	1	0	2	0	0.0075	0.10014696698635817	1135.1018298091367	1210.1018298091367	1210.1018298091367	1235.1018298091367	0.15853658318519592	0.2153846174478531	0.25	0.1066666692495346	0.5333333611488342	1135	1210	1210	1235	1506
1.1335550454641439	1.1335550454641439	1	0	2	0	0.0075	0.10014696698635817	1135.1018298091367	1210.1018298091367	1210.1018298091367	1235.1018298091367	0.15853658318519592	0.2153846174478531	0.25	0.1066666692495346	0.5333333611488342	1135	1210	1210	1235	1506
1.1495577928524483	1.149558187592147	1	0	2	0	0.0075	0.10704190190881491	1163.336588316597	1238.336588316597	1238.336588316597	1263.336588316597	0.17073170840740204	0.23076923191547394	0.25	0.1066666692495346	0.5333333611488342	1163	1238	1238	1263	1506
1.1665612053771444	1.1665608106374457	1	0	2	0	0.0075	0.1031957482919097	1147.5865892553702	1222.5865892553702	1222.5865892553702	1247.5865892553702	0.17073170840740204	0.2153846174478531	0.25	0.1066666692495346	0.5333333611488342	1147	1222	1222	1247	1506
1.1836569869913518	1.1836569869913536	1	0	2	0	0.0075	0.1031957482919097	1147.5865892553702	1222.5865892553702	1222.5865892553702	1247.5865892553702	0.17073170840740204	0.2153846174478531	0.25	0.1066666692495346	0.5333333611488342	1147	1222	1222	1247	1506
1.1997481560721823	1.1997481560721823	1	0	2	0	0.0075	0.10704190190881491	1163.336588316597	1238.336588316597	1238.336588316597	1263.336588316597	0.17073170840740204	0.23076923191547394	0.25	0.1066666692495346	0.5333333611488342	1163	1238	1238	1263	1506
1.2165664356781516	1.2165664356781534	1	0	2	0	0.0075	0.1031957482919097	1147.5865892553702	1222.5865892553702	1222.5865892553702	1247.5865892553702	0.17073170840740204	0.2153846174478531	0.25	0.1066666692495346	0.5333333611488342	1147	1222	1222	1247	1506
1.2336061642551357	1.2336061642551357	1	0	2	0	0.0075	0.1031957482919097	1147.5865892553702	1222.5865892553702	1222.5865892553702	1247.5865892553702	0.17073170840740204	0.2153846174478531	0.25	0.1066666692495346	0.5333333611488342	1147	1222	1222	1247	1506
1.2496065432052461	1.2496065432052461	1	0	2	0	0.0075	0.10787523491308093	1166.7490869690664	1241.7490869690664	1241.7490869690664	1266.7490869690664	0.17073170840740204	0.23076923191547394	0.25	0.11999999731779099	0.5333333611488342	1166	1241	1241	1266	1506
1.266596929319883	1.266596929319883	1	0	2	0	0.0075	0.10704190190881491	1163.336588316597	1238.336588316597	1238.336588316597	1263.336588316597	0.17073170840740204	0.23076923191547394	0.25	0.1066666692495346	0.5333333611488342	1163	1238	1238	1263	1506
1.2835592889159066	1.2835592889159066	1	0	2	0	0.0075	0.10704190190881491	1163.336588316597	1238.336588316597	1238.336588316597	1263.336588316597	0.17073170840740204	0.23076923191547394	0.25	0.1066666692495346	0.5333333611488342	1163	1238	1238	1263	1506
1.2996761160771548	1.2996761160771548	1	0	2	0	0.0075	0.10704190190881491	1163.336588316597	1238.336588316597	1238.336588316597	1263.336588316597	0.17073170840740204	0.23076923191547394	0.25	0.1066666692495346	0.5333333611488342	1163	1238	1238	1263	1506
1.316435579468008	1.3164351847283093	1	0	2	0	0.0075	0.10704190190881491	1163.336588316597	1238.336588316597	1238.336588316597	1263.336588316597	0.17073170840740204	0.23076923191547394	0.25	0.1066666692495346	0.5333333611488342	1163	1238	1238	1263	1506
1.3335814930239618	1.3335814930239618	1	0	2	0	0.0075	0.10704190190881491	1163.336588316597	1238.336588316597	1238.336588316597	1263.336588316597	0.17073170840740204	0.23076923191547394	0.25	0.1066666692495346	0.5333333611488342	1163	1238	1238	1263	1506
1.3495293715941354	1.3495305558132316	1	0	2	0	0.0075	0.10704190190881491	1163.336588316597	1238.336588316597	1238.336588316597	1263.336588316597	0.17073170840740204	0.23076923191547394	0.25	0.1066666692495346	0.5333333611488342	1163	1238	1238	1263	1506
1.3665876529369623	1.3665876529369623	1	0	2	0	0.0075	0.10704190190881491	1163.336588316597	1238.336588316597	1238.336588316597	1263.336588316597	0.17073170840740204	0.23076923191547394	0.25	0.1066666692495346	0.5333333611488342	1163	1238	1238	1263	1506
1.3861020046855597	1.3861020046855597	1	0	2	0	0.0075	0.10704190190881491	1163.336588316597	1238.336588316597	1238.336588316597	1263.336588316597	0.17073170840740204	0.23076923191547394	0.25	0.1066666692495346	0.5333333611488342	1163	1238	1238	1263	1506
1.399696839911341	1.399696839911341	1	0	2	0	0.0075	0.10704190190881491	1163.336588316597	1238.336588316597	1238.336588316597	1263.336588316597	0.17073170840740204	0.23076923191547394	0.25	0.1066666692495346	0.5333333611488342	1163	1238	1238	1263	1506
1.4166055149083316	1.416605120168633	1	0	2	0	0.0075	0.10704190190881491	1163.336588316597	1238.336588316597	1238.336588316597	1263.336588316597	0.17073170840740204	0.23076923191547394	0.25	0.1066666692495346	0.5333333611488342	1163	1238	1238	1263	1506
1.4335935325847746	1.433593137845076	1	0	2	0	0.0075	0.10399312060326338	1150.8518288703635	1225.8518288703635	1225.8518288703635	1250.8518288703635	0.15853658318519592	0.23076923191547394	0.25	0.1066666692495346	0.5333333611488342	1150	1225	1225	1250	1506
1.4495623323589832	1.449563911317778	1	0	2	0	0.0075	0.10402908129617572	1150.9990879078396	1225.9990879078396	1225.9990879078396	1250.9990879078396	0.17073170840740204	0.2153846174478531	0.25	0.11999999731779099	0.5333333611488342	1150	1225	1225	1250	1506
1.4665286393519956	1.4665286393519956	1	0	2	0	0.0075	0.10704190190881491	1163.336588316597	1238.336588316597	1238.336588316597	1263.336588316597	0.17073170840740204	0.23076923191547394	0.25	0.1066666692495346	0.5333333611488342	1163	1238	1238	1263	1506
1.4836046839812642	1.483604683981266	1	0	2	0	0.0075	0.10787523491308093	1166.7490869690664	1241.7490869690664	1241.7490869690664	1266.7490869690664	0.17073170840740204	0.23076923191547394	0.25	0.11999999731779099	0.5333333611488342	1166	1241	1241	1266	1506
1.4994807199262628	1.499480325186564	1	0	2	0	0.0075	0.10787523491308093	1166.7490869690664	1241.7490869690664	1241.7490869690664	1266.7490869690664	0.17073170840740204	0.23076923191547394	0.25	0.11999999731779099	0.5333333611488342	1166	1241	1241	1266	1506
1.5164675533836096	1.516467158643911	1	0	2	0	0.0075	0.10704190190881491	1163.336588316597	1238.336588316597	1238.336588316597	1263.336588316597	0.17073170840740204	0.23076923191547394	0.25	0.1066666692495346	0.5333333611488342	1163	1238	1238	1263	1506
1.5335660981757098	1.5335660981757098	1	0	2	0	0.0075	0.10787523491308093	1166.7490869690664	1241.7490869690664	1241.7490869690664	1266.7490869690664	0.17073170840740204	0.23076923191547394	0.25	0.11999999731779099	0.5333333611488342	1166	1241	1241	1266	1506
1.549583450932868	1.549583450932868	1	0	2	0	0.0075	0.10704190190881491	1163.336588316597	1238.336588316597	1238.336588316597	1263.336588316597	0.17073170840740204	0.23076923191547394	0.25	0.1066666692495346	0.5333333611488342	1163	1238	1238	1263	1506
1.5664727836846186	1.5664727836846186	1	0	2	0	0.0075	0.10787523491308093	1166.7490869690664	1241.7490869690664	1241.7490869690664	1266.7490869690664	0.17073170840740204	0.23076923191547394	0.25	0.11999999731779099	0.5333333611488342	1166	1241	1241	1266	1506
1.5835180386173846	1.583517643877686	1	0	2	0	0.0075	0.10704190190881491	1163.336588316597	1238.336588316597	1238.336588316597	1263.336588316597	0.17073170840740204	0.23076923191547394	0.25	0.1066666692495346	0.5333333611488342	1163	1238	1238	1263	1506
1.599540522990626	1.599540522990626	1	0	2	0	0.0075	0.10787523491308093	1166.7490869690664	1241.7490869690664	1241.7490869690664	1266.7490869690664	0.17073170840740204	0.23076923191547394	0.25	0.11999999731779099	0.5333333611488342	1166	1241	1241	1266	1506
1.6166674890410384	1.6166670943013397	1	0	2	0	0.0075	0.10787523491308093	1166.7490869690664	1241.7490869690664	1241.7490869690664	1266.7490869690664	0.17073170840740204	0.23076923191547394	0.25	0.11999999731779099	0.5333333611488342	1166	1241	1241	1266	1506
1.633648006663206	1.6336476119235073	1	0	2	0	0.0075	0.10704190190881491	1163.336588316597	1238.336588316597	1238.336588316597	1263.336588316597	0.17073170840740204	0.23076923191547394	0.25	0.1066666692495346	0.5333333611488342	1163	1238	1238	1263	1506
1.6495189109921178	1.649518516252419	1	0	2	0	0.0075	0.10787523491308093	1166.7490869690664	1241.7490869690664	1241.7490869690664	1266.7490869690664	0.17073170840740204	0.23076923191547394	0.25	0.11999999731779099	0.5333333611488342	1166	1241	1241	1266	1506
1.6665708764997635	1.6665708764997635	1	0	2	0	0.0075	0.10787523491308093	1166.7490869690664	1241.7490869690664	1241.7490869690664	1266.7490869690664	0.17073170840740204	0.23076923191547394	0.25	0.11999999731779099	0.5333333611488342	1166	1241	1241	1266	1506
1.6835174465078353	1.6835174465078353	1	0	2	0	0.0075	0.10704190190881491	1163.336588316597	1238.336588316597	1238.336588316597	1263.336588316597	0.17073170840740204	0.23076923191547394	0.25	0.1066666692495346	0.5333333611488342	1163	1238	1238	1263	1506
1.6996030892328822	1.6996034839725809	1	0	2	0	0.0075	0.10704190190881491	1163.336588316597	1238.336588316597	1238.336588316597	1263.336588316597	0.17073170840740204	0.23076923191547394	0.25	0.1066666692495346	0.5333333611488342	1163	1238	1238	1263	1506
1.7166104491545653	1.7166100544148666	1	0	2	0	0.0075	0.10787523491308093	1166.7490869690664	1241.7490869690664	1241.7490869690664	1266.7490869690664	0.17073170840740204	0.23076923191547394	0.25	0.11999999731779099	0.5333333611488342	1166	1241	1241	1266	1506
1.7335167557133637	1.7335167557133637	1	0	2	0	0.0075	0.10787523491308093	1166.7490869690664	1241.7490869690664	1241.7490869690664	1266.7490869690664	0.17073170840740204	0.23076923191547394	0.25	0.11999999731779099	0.5333333611488342	1166	1241	1241	1266	1506
1.7495885825489523	1.7495885825489523	1	0	2	0	0.0075	0.10787523491308093	1166.7490869690664	1241.7490869690664	1241.7490869690664	1266.7490869690664	0.17073170840740204	0.23076923191547394	0.25	0.11999999731779099	0.5333333611488342	1166	1241	1241	1266	1506
1.7664558098775718	1.766455415137873	1	0	2	0	0.0075	0.10704190190881491	1163.336588316597	1238.336588316597	1238.336588316597	1263.336588316597	0.17073170840740204	0.23076923191547394	0.25	0.1066666692495346	0.5333333611488342	1163	1238	1238	1263	1506
1.7836060655702113	1.78360646030991	1	0	2	0	0.0075	0.10704190190881491	1163.336588316597	1238.336588316597	1238.336588316597	1263.336588316597	0.17073170840740204	0.23076923191547394	0.25	0.1066666692495346	0.5333333611488342	1163	1238	1238	1263	1506
1.7995693389886362	1.7995693389886362	1	0	2	0	0.0075	0.10787523491308093	1166.7490869690664	1241.7490869690664	1241.7490869690664	1266.7490869690664	0.17073170840740204	0.23076923191547394	0.25	0.11999999731779099	0.5333333611488342	1166	1241	1241	1266	1506
1.8165411723374305	1.8165411723374305	1	0	2	0	0.0075	0.10787523491308093	1166.7490869690664	1241.7490869690664	1241.7490869690664	1266.7490869690664	0.17073170840740204	0.23076923191547394	0.25	0.11999999731779099	0.5333333611488342	1166	1241	1241	1266	1506
1.8336124800903164	1.8336124800903164	1	0	2	0	0.0075	0.10787523491308093	1166.7490869690664	1241.7490869690664	1241.7490869690664	1266.7490869690664	0.17073170840740204	0.23076923191547394	0.25	0.11999999731779099	0.5333333611488342	1166	1241	1241	1266	1506
1.8496160169580165	1.8496160169580165	1	0	2	0	0.0075	0.10787523491308093	1166.7490869690664	1241.7490869690664	1241.7490869690664	1266.7490869690664	0.17073170840740204	0.23076923191547394	0.25	0.11999999731779099	0.5333333611488342	1166	1241	1241	1266	1506
1.86651719190073	1.86651719190073	1	0	2	0	0.0075	0.10787523491308093	1166.7490869690664	1241.7490869690664	1241.7490869690664	1266.7490869690664	0.17073170840740204	0.23076923191547394	0.25	0.11999999731779099	0.5333333611488342	1166	1241	1241	1266	1506
1.8835711311068692	1.8835711311068692	1	0	2	0	0.0075	0.10704190190881491	1163.336588316597	1238.336588316597	1238.336588316597	1263.336588316597	0.17073170840740204	0.23076923191547394	0.25	0.1066666692495346	0.5333333611488342	1163	1238	1238	1263	1506
1.8995000621715015	1.8994996674318028	1	0	2	0	0.0075	0.10787523491308093	1166.7490869690664	1241.7490869690664	1241.7490869690664	1266.7490869690664	0.17073170840740204	0.23076923191547394	0.25	0.11999999731779099	0.5333333611488342	1166	1241	1241	1266	1506
1.916704791942573	1.9167051866822717	1	0	2	0	0.0075	0.10787523491308093	1166.7490869690664	1241.7490869690664	1241.7490869690664	1266.7490869690664	0.17073170840740204	0.23076923191547394	0.25	0.11999999731779099	0.5333333611488342	1166	1241	1241	1266	1506
1.9335645192169153	1.9335645192169153	1	0	2	0	0.0075	0.10787523491308093	1166.7490869690664	1241.7490869690664	1241.7490869690664	1266.7490869690664	0.17073170840740204	0.23076923191547394	0.25	0.11999999731779099	0.5333333611488342	1166	1241	1241	1266	1506
1.949631214436419	1.949631214436419	1	0	2	0	0.0075	0.10787523491308093	1166.7490869690664	1241.7490869690664	1241.7490869690664	1266.7490869690664	0.17073170840740204	0.23076923191547394	0.25	0.11999999731779099	0.5333333611488342	1166	1241	1241	1266	1506
1.9665402841731083	1.9665402841731083	1	0	2	0	0.0075	0.1048264536075294	1154.264327522833	1229.264327522833	1229.264327522833	1254.264327522833	0.15853658318519592	0.23076923191547394	0.25	0.11999999731779099	0.5333333611488342	1154	1229	1229	1254	1506
1.983572907435514	1.983572907435514	1	0	2	0	0.0075	0.10704190190881491	1163.336588316597	1238.336588316597	1238.336588316597	1263.336588316597	0.17073170840740204	0.23076923191547394	0.25	0.1066666692495346	0.5333333611488342	1163	1238	1238	1263	1506
1.9996407868741155	1.9996407868741155	1	0	2	0	0.0075	0.10787523491308093	1166.7490869690664	1241.7490869690664	1241.7490869690664	1266.7490869690664	0.17073170840740204	0.23076923191547394	0.25	0.11999999731779099	0.5333333611488342	1166	1241	1241	1266	1506
2.016554988226888	2.016554988226888	1	0	2	0	0.0075	0.10787523491308093	1166.7490869690664	1241.7490869690664	1241.7490869690664	1266.7490869690664	0.17073170840740204	0.23076923191547394	0.25	0.11999999731779099	0.5333333611488342	1166	1241	1241	1266	1506
2.0335670850249574	2.0335670850249574	1	0	2	0	0.0075	0.10787523491308093	1166.7490869690664	1241.7490869690664	1241.7490869690664	1266.7490869690664	0.17073170840740204	0.23076923191547394	0.25	0.11999999731779099	0.5333333611488342	1166	1241	1241	1266	1506
2.04965706988669	2.04965706988669	1	0	2	0	0.0075	0.10787523491308093	1166.7490869690664	1241.7490869690664	1241.7490869690664	1266.7490869690664	0.17073170840740204	0.23076923191547394	0.25	0.11999999731779099	0.5333333611488342	1166	1241	1241	1266	1506
2.06661390312693	2.06661390312693	1	0	2	0	0.0075	0.10787523491308093	1166.7490869690664	1241.7490869690664	1241.7490869690664	1266.7490869690664	0.17073170840740204	0.23076923191547394	0.25	0.11999999731779099	0.5333333611488342	1166	1241	1241	1266	1506
2.0836358684174687	2.0836358684174687	1	0	2	0	0.0075	0.10704190190881491	1163.336588316597	1238.336588316597	1238.336588316597	1263.336588316597	0.17073170840740204	0.23076923191547394	0.25	0.1066666692495346	0.5333333611488342	1163	1238	1238	1263	1506
2.0996030892328825	2.0996030892328825	1	0	2	0	0.0075	0.10787523491308093	1166.7490869690664	1241.7490869690664	1241.7490869690664	1266.7490869690664	0.17073170840740204	0.23076923191547394	0.25	0.11999999731779099	0.5333333611488342	1166	1241	1241	1266	1506
2.1165796594580613	2.1165796594580613	1	0	2	0	0.0075	0.10787523491308093	1166.7490869690664	1241.7490869690664	1241.7490869690664	1266.7490869690664	0.17073170840740204	0.23076923191547394	0.25	0.11999999731779099	0.5333333611488342	1166	1241	1241	1266	1506
2.133502939823906	2.133502939823906	1	0	2	0	0.0075	0.10787523491308093	1166.7490869690664	1241.7490869690664	1241.7490869690664	1266.7490869690664	0.17073170840740204	0.23076923191547394	0.25	0.11999999731779099	0.5333333611488342	1166	1241	1241	1266	1506
2.149597266822326	2.149597266822326	1	0	2	0	0.0075	0.10787523491308093	1166.7490869690664	1241.7490869690664	1241.7490869690664	1266.7490869690664	0.17073170840740204	0.23076923191547394	0.25	0.11999999731779099	0.5333333611488342	1166	1241	1241	1266	1506
2.1664490993026924	2.1664487045629937	1	0	2	0	0.0075	0.10704190190881491	1163.336588316597	1238.336588316597	1238.336588316597	1263.336588316597	0.17073170840740204	0.23076923191547394	0.25	0.1066666692495346	0.5333333611488342	1163	1238	1238	1263	1506
2.1836301446918363	2.1836313289109324	1	0	2	0	0.0075	0.10787523491308093	1166.7490869690664	1241.7490869690664	1241.7490869690664	1266.7490869690664	0.17073170840740204	0.23076923191547394	0.25	0.11999999731779099	0.5333333611488342	1166	1241	1241	1266	1506
2.1996281552037544	2.1996281552037544	1	0	2	0	0.0075	0.10787523491308093	1166.7490869690664	1241.7490869690664	1241.7490869690664	1266.7490869690664	0.17073170840740204	0.23076923191547394	0.25	0.11999999731779099	0.5333333611488342	1166	1241	1241	1266	1506
2.2165991990731513	2.2165991990731513	1	0	2	0	0.0075	0.10704190190881491	1163.336588316597	1238.336588316597	1238.336588316597	1263.336588316597	0.17073170840740204	0.23076923191547394	0.25	0.1066666692495346	0.5333333611488342	1163	1238	1238	1263	1506
2.2335761640380287	2.2335761640380287	1	0	2	0	0.0075	0.10787523491308093	1166.7490869690664	1241.7490869690664	1241.7490869690664	1266.7490869690664	0.17073170840740204	0.23076923191547394	0.25	0.11999999731779099	0.5333333611488342	1166	1241	1241	1266	1506
2.2496736489540385	2.249674438433436	1	0	2	0	0.0075	0.10787523491308093	1166.7490869690664	1241.7490869690664	1241.7490869690664	1266.7490869690664	0.17073170840740204	0.23076923191547394	0.25	0.11999999731779099	0.5333333611488342	1166	1241	1241	1266	1506
2.266573639677654	2.266573639677656	1	0	2	0	0.0075	0.10787523491308093	1166.7490869690664	1241.7490869690664	1241.7490869690664	1266.7490869690664	0.17073170840740204	0.23076923191547394	0.25	0.11999999731779099	0.5333333611488342	1166	1241	1241	1266	1506
2.283540736150064	2.283540736150064	1	0	2	0	0.0075	0.10704190190881491	1163.336588316597	1238.336588316597	1238.336588316597	1263.336588316597	0.17073170840740204	0.23076923191547394	0.25	0.1066666692495346	0.5333333611488342	1163	1238	1238	1263	1506
2.2995470361956567	2.2995604573454145	1	0	2	0	0.0075	0.10787523491308093	1166.7490869690664	1241.7490869690664	1241.7490869690664	1266.7490869690664	0.17073170840740204	0.23076923191547394	0.25	0.11999999731779099	0.5333333611488342	1166	1241	1241	1266	1506
2.3165472908027613	2.3165472908027613	1	0	2	0	0.0075	0.10787523491308093	1166.7490869690664	1241.7490869690664	1241.7490869690664	1266.7490869690664	0.17073170840740204	0.23076923191547394	0.25	0.11999999731779099	0.5333333611488342	1166	1241	1241	1266	1506
2.3335384663967957	2.3335404400952893	1	0	2	0	0.0075	0.10787523491308093	1166.7490869690664	1241.7490869690664	1241.7490869690664	1266.7490869690664	0.17073170840740204	0.23076923191547394	0.25	0.11999999731779099	0.5333333611488342	1166	1241	1241	1266	1506
2.349575556138893	2.349575556138893	1	0	2	0	0.0075	0.10787523491308093	1166.7490869690664	1241.7490869690664	1241.7490869690664	1266.7490869690664	0.17073170840740204	0.23076923191547394	0.25	0.11999999731779099	0.5333333611488342	1166	1241	1241	1266	1506
2.3665852844987683	2.3665852844987683	1	0	2	0	0.0075	0.10787523491308093	1166.7490869690664	1241.7490869690664	1241.7490869690664	1266.7490869690664	0.17073170840740204	0.23076923191547394	0.25	0.11999999731779099	0.5333333611488342	1166	1241	1241	1266	1506
2.383626986774246	2.3836273815139446	1	0	2	0	0.0075	0.10704190190881491	1163.336588316597	1238.336588316597	1238.336588316597	1263.336588316597	0.17073170840740204	0.23076923191547394	0.25	0.1066666692495346	0.5333333611488342	1163	1238	1238	1263	1506
2.399559865235867	2.3995594704961682	1	0	2	0	0.0075	0.10787523491308093	1166.7490869690664	1241.7490869690664	1241.7490869690664	1266.7490869690664	0.17073170840740204	0.23076923191547394	0.25	0.11999999731779099	0.5333333611488342	1166	1241	1241	1266	1506
2.4165380144198405	2.4165380144198405	1	0	2	0	0.0075	0.10787523491308093	1166.7490869690664	1241.7490869690664	1241.7490869690664	1266.7490869690664	0.17073170840740204	0.23076923191547394	0.25	0.11999999731779099	0.5333333611488342	1166	1241	1241	1266	1506
2.4335335321505607	2.4335339268902594	1	0	2	0	0.0075	0.1048264536075294	1154.264327522833	1229.264327522833	1229.264327522833	1254.264327522833	0.15853658318519592	0.23076923191547394	0.25	0.11999999731779099	0.5333333611488342	1154	1229	1229	1254	1506
2.4501891790006365	2.450189573740335	1	0	2	0	0.0075	0.10787523491308093	1166.7490869690664	1241.7490869690664	1241.7490869690664	1266.7490869690664	0.17073170840740204	0.23076923191547394	0.25	0.11999999731779099	0.5333333611488342	1166	1241	1241	1266	1506
2.466564955404282	2.4665653501439806	1	0	2	0	0.0075	0.1048264536075294	1154.264327522833	1229.264327522833	1229.264327522833	1254.264327522833	0.15853658318519592	0.23076923191547394	0.25	0.11999999731779099	0.5333333611488342	1154	1229	1229	1254	1506
2.4837152110969214	2.4837148163572227	1	0	2	0	0.0075	0.1048264536075294	1154.264327522833	1229.264327522833	1229.264327522833	1254.264327522833	0.15853658318519592	0.23076923191547394	0.25	0.11999999731779099	0.5333333611488342	1154	1229	1229	1254	1506
2.4995959839183044	2.499596378658003	1	0	2	0	0.0075	0.10704190190881491	1163.336588316597	1238.336588316597	1238.336588316597	1263.336588316597	0.17073170840740204	0.23076923191547394	0.25	0.1066666692495346	0.5333333611488342	1163	1238	1238	1263	1506
2.51658676477264	2.51658676477264	1	0	2	0	0.0075	0.10704190190881491	1163.336588316597	1238.336588316597	1238.336588316597	1263.336588316597	0.17073170840740204	0.23076923191547394	0.25	0.1066666692495346	0.5333333611488342	1163	1238	1238	1263	1506
2.5334839923183647	2.5334839923183647	1	0	2	0	0.0075	0.10787523491308093	1166.7490869690664	1241.7490869690664	1241.7490869690664	1266.7490869690664	0.17073170840740204	0.23076923191547394	0.25	0.11999999731779099	0.5333333611488342	1166	1241	1241	1266	1506
2.549511608307691	2.549511608307691	1	0	2	0	0.0075	0.10787523491308093	1166.7490869690664	1241.7490869690664	1241.7490869690664	1266.7490869690664	0.17073170840740204	0.23076923191547394	0.25	0.11999999731779099	0.5333333611488342	1166	1241	1241	1266	1506
2.566668969314909	2.566668969314909	1	0	2	0	0.0075	0.10787523491308093	1166.7490869690664	1241.7490869690664	1241.7490869690664	1266.7490869690664	0.17073170840740204	0.23076923191547394	0.25	0.11999999731779099	0.5333333611488342	1166	1241	1241	1266	1506
2.5835650126415377	2.5835650126415377	1	0	2	0	0.0075	0.10787523491308093	1166.7490869690664	1241.7490869690664	1241.7490869690664	1266.7490869690664	0.17073170840740204	0.23076923191547394	0.25	0.11999999731779099	0.5333333611488342	1166	1241	1241	1266	1506
2.599621444628875	2.5996210498891763	1	0	2	0	0.0075	0.10787523491308093	1166.7490869690664	1241.7490869690664	1241.7490869690664	1266.7490869690664	0.17073170840740204	0.23076923191547394	0.25	0.11999999731779099	0.5333333611488342	1166	1241	1241	1266	1506
2.6164744613283375	2.6164744613283375	1	0	2	0	0.0075	0.10704190190881491	1163.336588316597	1238.336588316597	1238.336588316597	1263.336588316597	0.17073170840740204	0.23076923191547394	0.25	0.1066666692495346	0.5333333611488342	1163	1238	1238	1263	1506
2.6335730061204377	2.6335730061204394	1	0	2	0	0.0075	0.10787523491308093	1166.7490869690664	1241.7490869690664	1241.7490869690664	1266.7490869690664	0.17073170840740204	0.23076923191547394	0.25	0.11999999731779099	0.5333333611488342	1166	1241	1241	1266	1506
2.6495781219469343	2.6495781219469343	1	0	2	0	0.0075	0.10787523491308093	1166.7490869690664	1241.7490869690664	1241.7490869690664	1266.7490869690664	0.17073170840740204	0.23076923191547394	0.25	0.11999999731779099	0.5333333611488342	1166	1241	1241	1266	1506
2.6665448236796436	2.6665448236796454	1	0	2	0	0.0075	0.10787523491308093	1166.7490869690664	1241.7490869690664	1241.7490869690664	1266.7490869690664	0.17073170840740204	0.23076923191547394	0.25	0.11999999731779099	0.5333333611488342	1166	1241	1241	1266	1506
2.6834582355530205	2.683457840813322	1	0	2	0	0.0075	0.10704190190881491	1163.336588316597	1238.336588316597	1238.336588316597	1263.336588316597	0.17073170840740204	0.23076923191547394	0.25	0.1066666692495346	0.5333333611488342	1163	1238	1238	1263	1506
2.69959401021981	2.69959401021981	1	0	2	0	0.0075	0.10787523491308093	1166.7490869690664	1241.7490869690664	1241.7490869690664	1266.7490869690664	0.17073170840740204	0.23076923191547394	0.25	0.11999999731779099	0.5333333611488342	1166	1241	1241	1266	1506
2.716608080716373	2.716608080716373	1	0	2	0	0.0075	0.10787523491308093	1166.7490869690664	1241.7490869690664	1241.7490869690664	1266.7490869690664	0.17073170840740204	0.23076923191547394	0.25	0.11999999731779099	0.5333333611488342	1166	1241	1241	1266	1506
2.733527018945532	2.733527018945532	1	0	2	0	0.0075	0.10787523491308093	1166.7490869690664	1241.7490869690664	1241.7490869690664	1266.7490869690664	0.17073170840740204	0.23076923191547394	0.25	0.11999999731779099	0.5333333611488342	1166	1241	1241	1266	1506
2.749595293123832	2.749595293123832	1	0	2	0	0.0075	0.10787523491308093	1166.7490869690664	1241.7490869690664	1241.7490869690664	1266.7490869690664	0.17073170840740204	0.23076923191547394	0.25	0.11999999731779099	0.5333333611488342	1166	1241	1241	1266	1506
2.7666192321128626	2.766618837373164	1	0	2	0	0.0075	0.1048264536075294	1154.264327522833	1229.264327522833	1229.264327522833	1254.264327522833	0.15853658318519592	0.23076923191547394	0.25	0.11999999731779099	0.5333333611488342	1154	1229	1229	1254	1506
2.783623434116956	2.783623434116956	1	0	2	0	0.0075	0.10787523491308093	1166.7490869690664	1241.7490869690664	1241.7490869690664	1266.7490869690664	0.17073170840740204	0.23076923191547394	0.25	0.11999999731779099	0.5333333611488342	1166	1241	1241	1266	1506
2.7995334176760487	2.79953302293635	1	0	2	0	0.0075	0.10787523491308093	1166.7490869690664	1241.7490869690664	1241.7490869690664	1266.7490869690664	0.17073170840740204	0.23076923191547394	0.25	0.11999999731779099	0.5333333611488342	1166	1241	1241	1266	1506
2.8164906456559873	2.8164906456559873	1	0	2	0	0.0075	0.10787523491308093	1166.7490869690664	1241.7490869690664	1241.7490869690664	1266.7490869690664	0.17073170840740204	0.23076923191547394	0.25	0.11999999731779099	0.5333333611488342	1166	1241	1241	1266	1506
2.833585637790799	2.833585637790799	1	0	2	0	0.0075	0.10787523491308093	1166.7490869690664	1241.7490869690664	1241.7490869690664	1266.7490869690664	0.17073170840740204	0.23076923191547394	0.25	0.11999999731779099	0.5333333611488342	1166	1241	1241	1266	1506
2.8496057537258483	2.8496053589861496	1	0	2	0	0.0075	0.10787523491308093	1166.7490869690664	1241.7490869690664	1241.7490869690664	1266.7490869690664	0.17073170840740204	0.23076923191547394	0.25	0.11999999731779099	0.5333333611488342	1166	1241	1241	1266	1506
2.8666375875088566	2.8666375875088566	1	0	2	0	0.0075	0.10787523491308093	1166.7490869690664	1241.7490869690664	1241.7490869690664	1266.7490869690664	0.17073170840740204	0.23076923191547394	0.25	0.11999999731779099	0.5333333611488342	1166	1241	1241	1266	1506
2.883603894501867	2.8836034997621685	1	0	2	0	0.0075	0.1048264536075294	1154.264327522833	1229.264327522833	1229.264327522833	1254.264327522833	0.15853658318519592	0.23076923191547394	0.25	0.11999999731779099	0.5333333611488342	1154	1229	1229	1254	1506
2.899685589829925	2.899685984569624	1	0	2	0	0.0075	0.10704190190881491	1163.336588316597	1238.336588316597	1238.336588316597	1263.336588316597	0.17073170840740204	0.23076923191547394	0.25	0.1066666692495346	0.5333333611488342	1163	1238	1238	1263	1506
2.9164667639042126	2.9164667639042126	1	0	2	0	0.0075	0.10787523491308093	1166.7490869690664	1241.7490869690664	1241.7490869690664	1266.7490869690664	0.17073170840740204	0.23076923191547394	0.25	0.11999999731779099	0.5333333611488342	1166	1241	1241	1266	1506
2.9336624146622103	2.9336624146622103	1	0	2	0	0.0075	0.1048264536075294	1154.264327522833	1229.264327522833	1229.264327522833	1254.264327522833	0.15853658318519592	0.23076923191547394	0.25	0.11999999731779099	0.5333333611488342	1154	1229	1229	1254	1506
2.949585424631362	2.949585424631362	1	0	2	0	0.0075	0.10399312060326338	1150.8518288703635	1225.8518288703635	1225.8518288703635	1250.8518288703635	0.15853658318519592	0.23076923191547394	0.25	0.1066666692495346	0.5333333611488342	1150	1225	1225	1250	1506
2.966669758794307	2.966669758794307	1	0	2	0	0.0075	0.1048264536075294	1154.264327522833	1229.264327522833	1229.264327522833	1254.264327522833	0.15853658318519592	0.23076923191547394	0.25	0.11999999731779099	0.5333333611488342	1154	1229	1229	1254	1506
2.983630144691835	2.983630144691837	1	0	2	0	0.0075	0.1048264536075294	1154.264327522833	1229.264327522833	1229.264327522833	1254.264327522833	0.15853658318519592	0.23076923191547394	0.25	0.11999999731779099	0.5333333611488342	1154	1229	1229	1254	1506
2.9996277604640547	2.9996277604640564	1	0	2	0	0.0075	0.1048264536075294	1154.264327522833	1229.264327522833	1229.264327522833	1254.264327522833	0.15853658318519592	0.23076923191547394	0.25	0.11999999731779099	0.5333333611488342	1154	1229	1229	1254	1506
3.016633146687246	3.016633146687246	1	0	2	0	0.0075	0.10787523491308093	1166.7490869690664	1241.7490869690664	1241.7490869690664	1266.7490869690664	0.17073170840740204	0.23076923191547394	0.25	0.11999999731779099	0.5333333611488342	1166	1241	1241	1266	1506
3.0336180064460994	3.033619585404894	1	0	2	0	0.0075	0.1048264536075294	1154.264327522833	1229.264327522833	1229.264327522833	1254.264327522833	0.15853658318519592	0.23076923191547394	0.25	0.11999999731779099	0.5333333611488342	1154	1229	1229	1254	1506
3.049511410937841	3.0495114109378427	1	0	2	0	0.0075	0.10787523491308093	1166.7490869690664	1241.7490869690664	1241.7490869690664	1266.7490869690664	0.17073170840740204	0.23076923191547394	0.25	0.11999999731779099	0.5333333611488342	1166	1241	1241	1266	1506
3.0666470612616266	3.0666474560013253	1	0	2	0	0.0075	0.10787523491308093	1166.7490869690664	1241.7490869690664	1241.7490869690664	1266.7490869690664	0.17073170840740204	0.23076923191547394	0.25	0.11999999731779099	0.5333333611488342	1166	1241	1241	1266	1506
3.0837329743833664	3.0837337638627638	1	0	2	0	0.0075	0.10787523491308093	1166.7490869690664	1241.7490869690664	1241.7490869690664	1266.7490869690664	0.17073170840740204	0.23076923191547394	0.25	0.11999999731779099	0.5333333611488342	1166	1241	1241	1266	1506
3.0996019050137864	3.0996019050137864	1	0	2	0	0.0075	0.10787523491308093	1166.7490869690664	1241.7490869690664	1241.7490869690664	1266.7490869690664	0.17073170840740204	0.23076923191547394	0.25	0.11999999731779099	0.5333333611488342	1166	1241	1241	1266	1506
3.1164983430801136	3.1164983430801136	1	0	2	0	0.0075	0.1048264536075294	1154.264327522833	1229.264327522833	1229.264327522833	1254.264327522833	0.15853658318519592	0.23076923191547394	0.25	0.11999999731779099	0.5333333611488342	1154	1229	1229	1254	1506
3.1336047826661897	3.1336047826661897	1	0	2	0	0.0075	0.10787523491308093	1166.7490869690664	1241.7490869690664	1241.7490869690664	1266.7490869690664	0.17073170840740204	0.23076923191547394	0.25	0.11999999731779099	0.5333333611488342	1166	1241	1241	1266	1506
3.149710557115874	3.149710557115874	1	0	2	0	0.0075	0.1048264536075294	1154.264327522833	1229.264327522833	1229.264327522833	1254.264327522833	0.15853658318519592	0.23076923191547394	0.25	0.11999999731779099	0.5333333611488342	1154	1229	1229	1254	1506
3.166541863131904	3.166541863131904	1	0	2	0	0.0075	0.1048264536075294	1154.264327522833	1229.264327522833	1229.264327522833	1254.264327522833	0.15853658318519592	0.23076923191547394	0.25	0.11999999731779099	0.5333333611488342	1154	1229	1229	1254	1506
3.1835551441490697	3.1835551441490697	1	0	2	0	0.0075	0.10704190190881491	1163.336588316597	1238.336588316597	1238.336588316597	1263.336588316597	0.17073170840740204	0.23076923191547394	0.25	0.1066666692495346	0.5333333611488342	1163	1238	1238	1263	1506
3.1995353913745426	3.1995357861142413	1	0	2	0	0.0075	0.1048264536075294	1154.264327522833	1229.264327522833	1229.264327522833	1254.264327522833	0.15853658318519592	0.23076923191547394	0.25	0.11999999731779099	0.5333333611488342	1154	1229	1229	1254	1506
3.216479592944422	3.216479592944422	1	0	2	0	0.0075	0.10787523491308093	1166.7490869690664	1241.7490869690664	1241.7490869690664	1266.7490869690664	0.17073170840740204	0.23076923191547394	0.25	0.11999999731779099	0.5333333611488342	1166	1241	1241	1266	1506
3.233476689633937	3.2334762948942384	1	0	2	0	0.0075	0.1048264536075294	1154.264327522833	1229.264327522833	1229.264327522833	1254.264327522833	0.15853658318519592	0.23076923191547394	0.25	0.11999999731779099	0.5333333611488342	1154	1229	1229	1254	1506
3.252635775653639	3.25263538091394	1	0	2	0	0.0075	0.10787523491308093	1166.7490869690664	1241.7490869690664	1241.7490869690664	1266.7490869690664	0.17073170840740204	0.23076923191547394	0.25	0.11999999731779099	0.5333333611488342	1166	1241	1241	1266	1506
3.266450086151938	3.266449691412239	1	0	2	0	0.0075	0.10399312060326338	1150.8518288703635	1225.8518288703635	1225.8518288703635	1250.8518288703635	0.15853658318519592	0.23076923191547394	0.25	0.1066666692495346	0.5333333611488342	1150	1225	1225	1250	1506
3.2836717897300574	3.2836713949903586	1	0	2	0	0.0075	0.1048264536075294	1154.264327522833	1229.264327522833	1229.264327522833	1254.264327522833	0.15853658318519592	0.23076923191547394	0.25	0.11999999731779099	0.5333333611488342	1154	1229	1229	1254	1506
3.300387437014347	3.300491648294823	1	0	2	0	0.0075	0.10787523491308093	1166.7490869690664	1241.7490869690664	1241.7490869690664	1266.7490869690664	0.17073170840740204	0.23076923191547394	0.25	0.11999999731779099	0.5333333611488342	1166	1241	1241	1266	1506
3.316492816724331	3.3164924219846323	1	0	2	0	0.0075	0.10787523491308093	1166.7490869690664	1241.7490869690664	1241.7490869690664	1266.7490869690664	0.17073170840740204	0.23076923191547394	0.25	0.11999999731779099	0.5333333611488342	1166	1241	1241	1266	1506
3.3334697816892085	3.33346938694951	1	0	2	0	0.0075	0.10787523491308093	1166.7490869690664	1241.7490869690664	1241.7490869690664	1266.7490869690664	0.17073170840740204	0.23076923191547394	0.25	0.11999999731779099	0.5333333611488342	1166	1241	1241	1266	1506
3.3495921352062403	3.349592529945941	1	0	2	0	0.0075	0.10787523491308093	1166.7490869690664	1241.7490869690664	1241.7490869690664	1266.7490869690664	0.17073170840740204	0.23076923191547394	0.25	0.11999999731779099	0.5333333611488342	1166	1241	1241	1266	1506
3.3665552842816613	3.3665548895419626	1	0	2	0	0.0075	0.10787523491308093	1166.7490869690664	1241.7490869690664	1241.7490869690664	1266.7490869690664	0.17073170840740204	0.23076923191547394	0.25	0.11999999731779099	0.5333333611488342	1166	1241	1241	1266	1506
3.38607950452273	3.386079109783031	1	0	2	0	0.0075	0.1048264536075294	1154.264327522833	1229.264327522833	1229.264327522833	1254.264327522833	0.15853658318519592	0.23076923191547394	0.25	0.11999999731779099	0.5333333611488342	1154	1229	1229	1254	1506
3.3994599960920766	3.399459601352378	1	0	2	0	0.0075	0.1048264536075294	1154.264327522833	1229.264327522833	1229.264327522833	1254.264327522833	0.15853658318519592	0.23076923191547394	0.25	0.11999999731779099	0.5333333611488342	1154	1229	1229	1254	1506
3.4164602506991812	3.4164598559594843	1	0	2	0	0.0075	0.10787523491308093	1166.7490869690664	1241.7490869690664	1241.7490869690664	1266.7490869690664	0.17073170840740204	0.23076923191547394	0.25	0.11999999731779099	0.5333333611488342	1166	1241	1241	1266	1506
3.4335481375194163	3.4335477427797176	1	0	2	0	0.0075	0.10787523491308093	1166.7490869690664	1241.7490869690664	1241.7490869690664	1266.7490869690664	0.17073170840740204	0.23076923191547394	0.25	0.11999999731779099	0.5333333611488342	1166	1241	1241	1266	1506
3.4527352500577297	3.452734855318031	1	0	2	0	0.0075	0.10787523491308093	1166.7490869690664	1241.7490869690664	1241.7490869690664	1266.7490869690664	0.17073170840740204	0.23076923191547394	0.25	0.11999999731779099	0.5333333611488342	1166	1241	1241	1266	1506
3.466433112344891	3.4664327176051923	1	0	2	0	0.0075	0.10399312060326338	1150.8518288703635	1225.8518288703635	1225.8518288703635	1250.8518288703635	0.15853658318519592	0.23076923191547394	0.25	0.1066666692495346	0.5333333611488342	1150	1225	1225	1250	1506
3.4834712619630785	3.4834712619630803	1	0	2	0	0.0075	0.1048264536075294	1154.264327522833	1229.264327522833	1229.264327522833	1254.264327522833	0.15853658318519592	0.23076923191547394	0.25	0.11999999731779099	0.5333333611488342	1154	1229	1229	1254	1506
3.4995411151001736	3.4995411151001754	1	0	2	0	0.0075	0.1048264536075294	1154.264327522833	1229.264327522833	1229.264327522833	1254.264327522833	0.15853658318519592	0.23076923191547394	0.25	0.11999999731779099	0.5333333611488342	1154	1229	1229	1254	1506
3.516594659566614	3.516594659566614	1	1	2	0	0.0075	0.1048264536075294	1154.264327522833	1229.264327522833	1229.264327522833	1254.264327522833	0.15853658318519592	0.23076923191547394	0.25	0.11999999731779099	0.5333333611488342	1154	1229	1229	1254	1506
3.719393364030923	3.719392969291224	1	1	2	0	0.0075	0.10704190190881491	1163.336588316597	1238.336588316597	1238.336588316597	1263.336588316597	0.17073170840740204	0.23076923191547394	0.25	0.1066666692495346	0.5333333611488342	1163	1238	1238	1263	1506
3.720043895054504	3.720043895054504	1	1	2	0	0.0075	0.10704190190881491	1163.336588316597	1238.336588316597	1238.336588316597	1263.336588316597	0.17073170840740204	0.23076923191547394	0.25	0.1066666692495346	0.5333333611488342	1163	1238	1238	1263	1506
3.7205187669121287	3.7205187669121287	1	1	2	0	0.0075	0.10704190190881491	1163.336588316597	1238.336588316597	1238.336588316597	1263.336588316597	0.17073170840740204	0.23076923191547394	0.25	0.1066666692495346	0.5333333611488342	1163	1238	1238	1263	1506
3.7210129810149937	3.721012586275295	1	1	2	0	0.0075	0.10704190190881491	1163.336588316597	1238.336588316597	1238.336588316597	1263.336588316597	0.17073170840740204	0.23076923191547394	0.25	0.1066666692495346	0.5333333611488342	1163	1238	1238	1263	1506
3.721447984163042	3.721447984163042	1	1	2	0	0.0075	0.10704190190881491	1163.336588316597	1238.336588316597	1238.336588316597	1263.336588316597	0.17073170840740204	0.23076923191547394	0.25	0.1066666692495346	0.5333333611488342	1163	1238	1238	1263	1506
3.734669000894085	3.7346686061543863	1	1	2	0	0.0075	0.11172138852998614	1182.4990860302933	1257.4990860302933	1257.4990860302933	1282.4990860302933	0.17073170840740204	0.2461538463830948	0.25	0.11999999731779099	0.5333333611488342	1182	1257	1257	1282	1506
3.750993066397191	3.7509926716574924	1	1	2	0	0.0075	0.10787523491308093	1166.7490869690664	1241.7490869690664	1241.7490869690664	1266.7490869690664	0.17073170840740204	0.23076923191547394	0.25	0.11999999731779099	0.5333333611488342	1166	1241	1241	1266	1506
3.7726145386578445	3.7726141439181458	1	1	2	0	0.0075	0.10787523491308093	1166.7490869690664	1241.7490869690664	1241.7490869690664	1266.7490869690664	0.17073170840740204	0.23076923191547394	0.25	0.11999999731779099	0.5333333611488342	1166	1241	1241	1266	1506
3.7861043731237523	3.7861043731237523	1	1	2	0	0.0075	0.10787523491308093	1166.7490869690664	1241.7490869690664	1241.7490869690664	1266.7490869690664	0.17073170840740204	0.23076923191547394	0.25	0.11999999731779099	0.5333333611488342	1166	1241	1241	1266	1506
3.7994528907774985	3.7994524960377998	1	1	2	0	0.0075	0.10787523491308093	1166.7490869690664	1241.7490869690664	1241.7490869690664	1266.7490869690664	0.17073170840740204	0.23076923191547394	0.25	0.11999999731779099	0.5333333611488342	1166	1241	1241	1266	1506
3.816624067674173	3.8166236729344742	1	1	2	0	0.0075	0.10787523491308093	1166.7490869690664	1241.7490869690664	1241.7490869690664	1266.7490869690664	0.17073170840740204	0.23076923191547394	0.25	0.11999999731779099	0.5333333611488342	1166	1241	1241	1266	1506
3.833442347280144	3.8334419525404453	1	1	2	0	0.0075	0.10787523491308093	1166.7490869690664	1241.7490869690664	1241.7490869690664	1266.7490869690664	0.17073170840740204	0.23076923191547394	0.25	0.11999999731779099	0.5333333611488342	1166	1241	1241	1266	1506
3.8534505183919094	3.8534505183919094	1	1	2	0	0.0075	0.1048264536075294	1154.264327522833	1229.264327522833	1229.264327522833	1254.264327522833	0.15853658318519592	0.23076923191547394	0.25	0.11999999731779099	0.5333333611488342	1154	1229	1229	1254	1506
3.8664942969982015	3.8664939022585028	1	1	2	0	0.0075	0.10787523491308093	1166.7490869690664	1241.7490869690664	1241.7490869690664	1266.7490869690664	0.17073170840740204	0.23076923191547394	0.25	0.11999999731779099	0.5333333611488342	1166	1241	1241	1266	1506
3.883800869611555	3.883800869611555	1	1	2	0	0.0075	0.10787523491308093	1166.7490869690664	1241.7490869690664	1241.7490869690664	1266.7490869690664	0.17073170840740204	0.23076923191547394	0.25	0.11999999731779099	0.5333333611488342	1166	1241	1241	1266	1506
3.899551773072041	3.899551773072041	1	1	2	0	0.0075	0.1048264536075294	1154.264327522833	1229.264327522833	1229.264327522833	1254.264327522833	0.15853658318519592	0.23076923191547394	0.25	0.11999999731779099	0.5333333611488342	1154	1229	1229	1254	1506
3.9193862587163455	3.9193862587163455	1	1	2	0	0.0075	0.1048264536075294	1154.264327522833	1229.264327522833	1229.264327522833	1254.264327522833	0.15853658318519592	0.23076923191547394	0.25	0.11999999731779099	0.5333333611488342	1154	1229	1229	1254	1506
3.933583071982758	3.933583071982758	1	1	2	0	0.0075	0.10787523491308093	1166.7490869690664	1241.7490869690664	1241.7490869690664	1266.7490869690664	0.17073170840740204	0.23076923191547394	0.25	0.11999999731779099	0.5333333611488342	1166	1241	1241	1266	1506
3.949478450172995	3.949478450172995	1	1	2	0	0.0075	0.10787523491308093	1166.7490869690664	1241.7490869690664	1241.7490869690664	1266.7490869690664	0.17073170840740204	0.23076923191547394	0.25	0.11999999731779099	0.5333333611488342	1166	1241	1241	1266	1506
3.9666405480565974	3.9666401533168987	1	1	2	0	0.0075	0.10787523491308093	1166.7490869690664	1241.7490869690664	1241.7490869690664	1266.7490869690664	0.17073170840740204	0.23076923191547394	0.25	0.11999999731779099	0.5333333611488342	1166	1241	1241	1266	1506
3.9836190919802696	3.9836190919802696	1	1	2	0	0.0075	0.1048264536075294	1154.264327522833	1229.264327522833	1229.264327522833	1254.264327522833	0.15853658318519592	0.23076923191547394	0.25	0.11999999731779099	0.5333333611488342	1154	1229	1229	1254	1506
3.9995705232077334	3.9995701284680347	1	1	2	0	0.0075	0.10787523491308093	1166.7490869690664	1241.7490869690664	1241.7490869690664	1266.7490869690664	0.17073170840740204	0.23076923191547394	0.25	0.11999999731779099	0.5333333611488342	1166	1241	1241	1266	1506
4.016582620005803	4.016582225266104	1	1	2	0	0.0075	0.10787523491308093	1166.7490869690664	1241.7490869690664	1241.7490869690664	1266.7490869690664	0.17073170840740204	0.23076923191547394	0.25	0.11999999731779099	0.5333333611488342	1166	1241	1241	1266	1506
4.0334889265645995	4.033488531824901	1	1	2	0	0.0075	0.10787523491308093	1166.7490869690664	1241.7490869690664	1241.7490869690664	1266.7490869690664	0.17073170840740204	0.23076923191547394	0.25	0.11999999731779099	0.5333333611488342	1166	1241	1241	1266	1506
4.052746302769295	4.052746302769297	1	1	2	0	0.0075	0.1048264536075294	1154.264327522833	1229.264327522833	1229.264327522833	1254.264327522833	0.15853658318519592	0.23076923191547394	0.25	0.11999999731779099	0.5333333611488342	1154	1229	1229	1254	1506
4.066519560338923	4.0665191655992246	1	1	2	0	0.0075	0.10787523491308093	1166.7490869690664	1241.7490869690664	1241.7490869690664	1266.7490869690664	0.17073170840740204	0.23076923191547394	0.25	0.11999999731779099	0.5333333611488342	1166	1241	1241	1266	1506
4.083449156539949	4.083449156539949	1	1	2	0	0.0075	0.10787523491308093	1166.7490869690664	1241.7490869690664	1241.7490869690664	1266.7490869690664	0.17073170840740204	0.23076923191547394	0.25	0.11999999731779099	0.5333333611488342	1166	1241	1241	1266	1506
4.0996540106540245	4.099653615914326	1	1	2	0	0.0075	0.1048264536075294	1154.264327522833	1229.264327522833	1229.264327522833	1254.264327522833	0.15853658318519592	0.23076923191547394	0.25	0.11999999731779099	0.5333333611488342	1154	1229	1229	1254	1506
4.11647386921879	4.116473474479092	1	1	2	0	0.0075	0.1048264536075294	1154.264327522833	1229.264327522833	1229.264327522833	1254.264327522833	0.15853658318519592	0.23076923191547394	0.25	0.11999999731779099	0.5333333611488342	1154	1229	1229	1254	1506
4.133447676266078	4.133447281526379	1	1	2	0	0.0075	0.10399312060326338	1150.8518288703635	1225.8518288703635	1225.8518288703635	1250.8518288703635	0.15853658318519592	0.23076923191547394	0.25	0.1066666692495346	0.5333333611488342	1150	1225	1225	1250	1506
4.149665556790213	4.149665556790213	1	1	2	0	0.0075	0.1048264536075294	1154.264327522833	1229.264327522833	1229.264327522833	1254.264327522833	0.15853658318519592	0.23076923191547394	0.25	0.11999999731779099	0.5333333611488342	1154	1229	1229	1254	1506
4.166559231678649	4.166559231678649	1	1	2	0	0.0075	0.1048264536075294	1154.264327522833	1229.264327522833	1229.264327522833	1254.264327522833	0.15853658318519592	0.23076923191547394	0.25	0.11999999731779099	0.5333333611488342	1154	1229	1229	1254	1506
4.1835567231078645	4.1835567231078645	1	1	2	0	0.0075	0.10787523491308093	1166.7490869690664	1241.7490869690664	1241.7490869690664	1266.7490869690664	0.17073170840740204	0.23076923191547394	0.25	0.11999999731779099	0.5333333611488342	1166	1241	1241	1266	1506
4.1994899963091825	4.1994899963091825	1	1	2	0	0.0075	0.1048264536075294	1154.264327522833	1229.264327522833	1229.264327522833	1254.264327522833	0.15853658318519592	0.23076923191547394	0.25	0.11999999731779099	0.5333333611488342	1154	1229	1229	1254	1506
4.21649656675147	4.216496172011771	1	1	2	0	0.0075	0.1048264536075294	1154.264327522833	1229.264327522833	1229.264327522833	1254.264327522833	0.15853658318519592	0.23076923191547394	0.25	0.11999999731779099	0.5333333611488342	1154	1229	1229	1254	1506
4.233618401185797	4.233618401185797	1	1	2	0	0.0075	0.1048264536075294	1154.264327522833	1229.264327522833	1229.264327522833	1254.264327522833	0.15853658318519592	0.23076923191547394	0.25	0.11999999731779099	0.5333333611488342	1154	1229	1229	1254	1506
4.249622727532897	4.249622727532897	1	1	2	0	0.0075	0.10787523491308093	1166.7490869690664	1241.7490869690664	1241.7490869690664	1266.7490869690664	0.17073170840740204	0.23076923191547394	0.25	0.11999999731779099	0.5333333611488342	1166	1241	1241	1266	1506
4.266482849546938	4.266482849546938	1	1	2	0	0.0075	0.1048264536075294	1154.264327522833	1229.264327522833	1229.264327522833	1254.264327522833	0.15853658318519592	0.23076923191547394	0.25	0.11999999731779099	0.5333333611488342	1154	1229	1229	1254	1506
4.283523762343016	4.283523367603317	1	1	2	0	0.0075	0.1048264536075294	1154.264327522833	1229.264327522833	1229.264327522833	1254.264327522833	0.15853658318519592	0.23076923191547394	0.25	0.11999999731779099	0.5333333611488342	1154	1229	1229	1254	1506
4.299510720143369	4.299510720143369	1	1	2	0	0.0075	0.10787523491308093	1166.7490869690664	1241.7490869690664	1241.7490869690664	1266.7490869690664	0.17073170840740204	0.23076923191547394	0.25	0.11999999731779099	0.5333333611488342	1166	1241	1241	1266	1506
4.3165157116268595	4.316515316887161	1	1	2	0	0.0075	0.1048264536075294	1154.264327522833	1229.264327522833	1229.264327522833	1254.264327522833	0.15853658318519592	0.23076923191547394	0.25	0.11999999731779099	0.5333333611488342	1154	1229	1229	1254	1506
4.333453202621861	4.333453202621861	1	1	2	0	0.0075	0.1048264536075294	1154.264327522833	1229.264327522833	1229.264327522833	1254.264327522833	0.15853658318519592	0.23076923191547394	0.25	0.11999999731779099	0.5333333611488342	1154	1229	1229	1254	1506
4.349488713405162	4.349488318665463	1	1	2	0	0.0075	0.10399312060326338	1150.8518288703635	1225.8518288703635	1225.8518288703635	1250.8518288703635	0.15853658318519592	0.23076923191547394	0.25	0.1066666692495346	0.5333333611488342	1150	1225	1225	1250	1506
4.366683179944065	4.366683179944065	1	1	2	0	0.0075	0.10787523491308093	1166.7490869690664	1241.7490869690664	1241.7490869690664	1266.7490869690664	0.17073170840740204	0.23076923191547394	0.25	0.11999999731779099	0.5333333611488342	1166	1241	1241	1266	1506
4.383467906675639	4.383467906675641	1	1	2	0	0.0075	0.10787523491308093	1166.7490869690664	1241.7490869690664	1241.7490869690664	1266.7490869690664	0.17073170840740204	0.23076923191547394	0.25	0.11999999731779099	0.5333333611488342	1166	1241	1241	1266	1506
4.399563023153457	4.399563023153457	1	1	2	0	0.0075	0.1048264536075294	1154.264327522833	1229.264327522833	1229.264327522833	1254.264327522833	0.15853658318519592	0.23076923191547394	0.25	0.11999999731779099	0.5333333611488342	1154	1229	1229	1254	1506
4.416489461436891	4.416489461436891	1	1	2	0	0.0075	0.1048264536075294	1154.264327522833	1229.264327522833	1229.264327522833	1254.264327522833	0.15853658318519592	0.23076923191547394	0.25	0.11999999731779099	0.5333333611488342	1154	1229	1229	1254	1506
4.433611690610919	4.433611690610919	1	1	2	0	0.0075	0.1048264536075294	1154.264327522833	1229.264327522833	1229.264327522833	1254.264327522833	0.15853658318519592	0.23076923191547394	0.25	0.11999999731779099	0.5333333611488342	1154	1229	1229	1254	1506
4.452621959764182	4.452621565024483	1	1	2	0	0.0075	0.1048264536075294	1154.264327522833	1229.264327522833	1229.264327522833	1254.264327522833	0.15853658318519592	0.23076923191547394	0.25	0.11999999731779099	0.5333333611488342	1154	1229	1229	1254	1506
4.466451665110734	4.466451665110734	1	1	2	0	0.0075	0.1048264536075294	1154.264327522833	1229.264327522833	1229.264327522833	1254.264327522833	0.15853658318519592	0.23076923191547394	0.25	0.11999999731779099	0.5333333611488342	1154	1229	1229	1254	1506
4.483475209360067	4.483474814620369	1	1	2	0	0.0075	0.1048264536075294	1154.264327522833	1229.264327522833	1229.264327522833	1254.264327522833	0.15853658318519592	0.23076923191547394	0.25	0.11999999731779099	0.5333333611488342	1154	1229	1229	1254	1506
4.499978091946717	4.499978091946717	1	1	2	0	0.0075	0.1048264536075294	1154.264327522833	1229.264327522833	1229.264327522833	1254.264327522833	0.15853658318519592	0.23076923191547394	0.25	0.11999999731779099	0.5333333611488342	1154	1229	1229	1254	1506
4.5166317650983	4.516631370358601	1	1	2	0	0.0075	0.1048264536075294	1154.264327522833	1229.264327522833	1229.264327522833	1254.264327522833	0.15853658318519592	0.23076923191547394	0.25	0.11999999731779099	0.5333333611488342	1154	1229	1229	1254	1506
4.533493860810834	4.533493860810834	1	1	2	0	0.0075	0.10787523491308093	1166.7490869690664	1241.7490869690664	1241.7490869690664	1266.7490869690664	0.17073170840740204	0.23076923191547394	0.25	0.11999999731779099	0.5333333611488342	1166	1241	1241	1266	1506
4.549503713513715	4.549504108253414	1	1	2	0	0.0075	0.10787523491308093	1166.7490869690664	1241.7490869690664	1241.7490869690664	1266.7490869690664	0.17073170840740204	0.23076923191547394	0.25	0.11999999731779099	0.5333333611488342	1166	1241	1241	1266	1506
4.566569100171119	4.566569100171119	1	1	2	0	0.0075	0.11172138852998614	1182.4990860302933	1257.4990860302933	1257.4990860302933	1282.4990860302933	0.17073170840740204	0.2461538463830948	0.25	0.11999999731779099	0.5333333611488342	1182	1257	1257	1282	1506
4.583578828530996	4.583578828530996	1	1	2	0	0.0075	0.1048264536075294	1154.264327522833	1229.264327522833	1229.264327522833	1254.264327522833	0.15853658318519592	0.23076923191547394	0.25	0.11999999731779099	0.5333333611488342	1154	1229	1229	1254	1506
4.599599733945443	4.599599339205744	1	1	2	0	0.0075	0.11172138852998614	1182.4990860302933	1257.4990860302933	1257.4990860302933	1282.4990860302933	0.17073170840740204	0.2461538463830948	0.25	0.11999999731779099	0.5333333611488342	1182	1257	1257	1282	1506
4.616452750644905	4.616452355905206	1	1	2	0	0.0075	0.1048264536075294	1154.264327522833	1229.264327522833	1229.264327522833	1254.264327522833	0.15853658318519592	0.23076923191547394	0.25	0.11999999731779099	0.5333333611488342	1154	1229	1229	1254	1506
4.633452610512313	4.633452215772614	1	1	2	0	0.0075	0.10787523491308093	1166.7490869690664	1241.7490869690664	1241.7490869690664	1266.7490869690664	0.17073170840740204	0.23076923191547394	0.25	0.11999999731779099	0.5333333611488342	1166	1241	1241	1266	1506
4.652776302986403	4.652775908246705	1	1	2	0	0.0075	0.10787523491308093	1166.7490869690664	1241.7490869690664	1241.7490869690664	1266.7490869690664	0.17073170840740204	0.23076923191547394	0.25	0.11999999731779099	0.5333333611488342	1166	1241	1241	1266	1506
4.666475349492661	4.666475349492661	1	1	2	0	0.0075	0.1048264536075294	1154.264327522833	1229.264327522833	1229.264327522833	1254.264327522833	0.15853658318519592	0.23076923191547394	0.25	0.11999999731779099	0.5333333611488342	1154	1229	1229	1254	1506
4.68361297351494	4.683612578775241	1	1	2	0	0.0075	0.11172138852998614	1182.4990860302933	1257.4990860302933	1257.4990860302933	1282.4990860302933	0.17073170840740204	0.2461538463830948	0.25	0.11999999731779099	0.5333333611488342	1182	1257	1257	1282	1506
4.699522957074031	4.699522957074031	1	1	2	0	0.0075	0.10867260722443461	1170.0143265840597	1245.0143265840597	1245.0143265840597	1270.0143265840597	0.15853658318519592	0.2461538463830948	0.25	0.11999999731779099	0.5333333611488342	1170	1245	1245	1270	1506
4.719392179811827	4.719392179811827	1	1	2	0	0.0075	0.1048264536075294	1154.264327522833	1229.264327522833	1229.264327522833	1254.264327522833	0.15853658318519592	0.23076923191547394	0.25	0.11999999731779099	0.5333333611488342	1154	1229	1229	1254	1506
4.733463071114329	4.73346267637463	1	1	2	0	0.0075	0.1048264536075294	1154.264327522833	1229.264327522833	1229.264327522833	1254.264327522833	0.15853658318519592	0.23076923191547394	0.25	0.11999999731779099	0.5333333611488342	1154	1229	1229	1254	1506
4.75009463884278	4.75009463884278	1	1	2	0	0.0075	0.1048264536075294	1154.264327522833	1229.264327522833	1229.264327522833	1254.264327522833	0.15853658318519592	0.23076923191547394	0.25	0.11999999731779099	0.5333333611488342	1154	1229	1229	1254	1506
4.766434099194138	4.766433704454439	1	1	2	0	0.0075	0.1048264536075294	1154.264327522833	1229.264327522833	1229.264327522833	1254.264327522833	0.15853658318519592	0.23076923191547394	0.25	0.11999999731779099	0.5333333611488342	1154	1229	1229	1254	1506
4.786116610054414	4.786116215314715	1	1	2	0	0.0075	0.1048264536075294	1154.264327522833	1229.264327522833	1229.264327522833	1254.264327522833	0.15853658318519592	0.23076923191547394	0.25	0.11999999731779099	0.5333333611488342	1154	1229	1229	1254	1506
4.799483680474003	4.799483680474003	1	1	2	0	0.0075	0.1048264536075294	1154.264327522833	1229.264327522833	1229.264327522833	1254.264327522833	0.15853658318519592	0.23076923191547394	0.25	0.11999999731779099	0.5333333611488342	1154	1229	1229	1254	1506
4.816462619137376	4.816462619137376	1	1	2	0	0.0075	0.10787523491308093	1166.7490869690664	1241.7490869690664	1241.7490869690664	1266.7490869690664	0.17073170840740204	0.23076923191547394	0.25	0.11999999731779099	0.5333333611488342	1166	1241	1241	1266	1506
4.833524453137489	4.833524453137489	1	1	2	0	0.0075	0.1048264536075294	1154.264327522833	1229.264327522833	1229.264327522833	1254.264327522833	0.15853658318519592	0.23076923191547394	0.25	0.11999999731779099	0.5333333611488342	1154	1229	1229	1254	1506
4.852750250166283	4.852749855426586	1	1	2	0	0.0075	0.1048264536075294	1154.264327522833	1229.264327522833	1229.264327522833	1254.264327522833	0.15853658318519592	0.23076923191547394	0.25	0.11999999731779099	0.5333333611488342	1154	1229	1229	1254	1506
4.866448901932843	4.8664485071931445	1	1	2	0	0.0075	0.1048264536075294	1154.264327522833	1229.264327522833	1229.264327522833	1254.264327522833	0.15853658318519592	0.23076923191547394	0.25	0.11999999731779099	0.5333333611488342	1154	1229	1229	1254	1506
4.883481525195247	4.883481130455548	1	1	2	0	0.0075	0.1048264536075294	1154.264327522833	1229.264327522833	1229.264327522833	1254.264327522833	0.15853658318519592	0.23076923191547394	0.25	0.11999999731779099	0.5333333611488342	1154	1229	1229	1254	1506
4.8994633513795165	4.8994633513795165	1	1	2	0	0.0075	0.1048264536075294	1154.264327522833	1229.264327522833	1229.264327522833	1254.264327522833	0.15853658318519592	0.23076923191547394	0.25	0.11999999731779099	0.5333333611488342	1154	1229	1229	1254	1506
4.919342047870083	4.919342047870083	1	1	2	0	0.0075	0.1048264536075294	1154.264327522833	1229.264327522833	1229.264327522833	1254.264327522833	0.15853658318519592	0.23076923191547394	0.25	0.11999999731779099	0.5333333611488342	1154	1229	1229	1254	1506
4.933461097415837	4.933461097415837	1	1	2	0	0.0075	0.10867260722443461	1170.0143265840597	1245.0143265840597	1245.0143265840597	1270.0143265840597	0.15853658318519592	0.2461538463830948	0.25	0.11999999731779099	0.5333333611488342	1170	1245	1245	1270	1506
4.949524239978052	4.949524239978052	1	1	2	0	0.0075	0.1048264536075294	1154.264327522833	1229.264327522833	1229.264327522833	1254.264327522833	0.15853658318519592	0.23076923191547394	0.25	0.11999999731779099	0.5333333611488342	1154	1229	1229	1254	1506
4.966626732167141	4.966626732167141	1	1	2	0	0.0075	0.1048264536075294	1154.264327522833	1229.264327522833	1229.264327522833	1254.264327522833	0.15853658318519592	0.23076923191547394	0.25	0.11999999731779099	0.5333333611488342	1154	1229	1229	1254	1506
4.9860183198694195	4.9860183198694195	1	1	2	0	0.0075	0.11172138852998614	1182.4990860302933	1257.4990860302933	1257.4990860302933	1282.4990860302933	0.17073170840740204	0.2461538463830948	0.25	0.11999999731779099	0.5333333611488342	1182	1257	1257	1282	1506
4.999922236279341	4.999922236279341	1	1	2	0	0.0075	0.1048264536075294	1154.264327522833	1229.264327522833	1229.264327522833	1254.264327522833	0.15853658318519592	0.23076923191547394	0.25	0.11999999731779099	0.5333333611488342	1154	1229	1229	1254	1506
5.016489461436892	5.016489461436892	1	1	2	0	0.0075	0.1048264536075294	1154.264327522833	1229.264327522833	1229.264327522833	1254.264327522833	0.15853658318519592	0.23076923191547394	0.25	0.11999999731779099	0.5333333611488342	1154	1229	1229	1254	1506
5.0334498473344205	5.033449452594722	1	1	2	0	0.0075	0.1048264536075294	1154.264327522833	1229.264327522833	1229.264327522833	1254.264327522833	0.15853658318519592	0.23076923191547394	0.25	0.11999999731779099	0.5333333611488342	1154	1229	1229	1254	1506
5.05268709181448	5.0526866970747815	1	1	2	0	0.0075	0.10867260722443461	1170.0143265840597	1245.0143265840597	1245.0143265840597	1270.0143265840597	0.15853658318519592	0.2461538463830948	0.25	0.11999999731779099	0.5333333611488342	1170	1245	1245	1270	1506
5.066442586097661	5.066442191357963	1	1	2	0	0.0075	0.10867260722443461	1170.0143265840597	1245.0143265840597	1245.0143265840597	1270.0143265840597	0.15853658318519592	0.2461538463830948	0.25	0.11999999731779099	0.5333333611488342	1170	1245	1245	1270	1506
5.083495341084705	5.083494946345006	1	1	2	0	0.0075	0.1048264536075294	1154.264327522833	1229.264327522833	1229.264327522833	1254.264327522833	0.15853658318519592	0.23076923191547394	0.25	0.11999999731779099	0.5333333611488342	1154	1229	1229	1254	1506
5.099519404416743	5.099519404416743	1	1	2	0	0.0075	0.11172138852998614	1182.4990860302933	1257.4990860302933	1257.4990860302933	1282.4990860302933	0.17073170840740204	0.2461538463830948	0.25	0.11999999731779099	0.5333333611488342	1182	1257	1257	1282	1506
5.119377574442973	5.1193771797032745	1	1	2	0	0.0075	0.10867260722443461	1170.0143265840597	1245.0143265840597	1245.0143265840597	1270.0143265840597	0.15853658318519592	0.2461538463830948	0.25	0.11999999731779099	0.5333333611488342	1170	1245	1245	1270	1506
5.13347570278469	5.133475702784692	1	1	2	0	0.0075	0.10867260722443461	1170.0143265840597	1245.0143265840597	1245.0143265840597	1270.0143265840597	0.15853658318519592	0.2461538463830948	0.25	0.11999999731779099	0.5333333611488342	1170	1245	1245	1270	1506
5.149453976311671	5.149453976311671	1	1	2	0	0.0075	0.1048264536075294	1154.264327522833	1229.264327522833	1229.264327522833	1254.264327522833	0.15853658318519592	0.23076923191547394	0.25	0.11999999731779099	0.5333333611488342	1154	1229	1229	1254	1506
5.166521336667568	5.166520941927869	1	1	2	0	0.0075	0.10399312060326338	1150.8518288703635	1225.8518288703635	1225.8518288703635	1250.8518288703635	0.15853658318519592	0.23076923191547394	0.25	0.1066666692495346	0.5333333611488342	1150	1225	1225	1250	1506
5.185929503437196	5.185929503437196	1	1	2	0	0.0075	0.10867260722443461	1170.0143265840597	1245.0143265840597	1245.0143265840597	1270.0143265840597	0.15853658318519592	0.2461538463830948	0.25	0.11999999731779099	0.5333333611488342	1170	1245	1245	1270	1506
5.199457232914185	5.199457232914185	1	1	2	0	0.0075	0.10867260722443461	1170.0143265840597	1245.0143265840597	1245.0143265840597	1270.0143265840597	0.15853658318519592	0.2461538463830948	0.25	0.11999999731779099	0.5333333611488342	1170	1245	1245	1270	1506
5.216606304387728	5.216606304387728	1	1	2	0	0.0075	0.10867260722443461	1170.0143265840597	1245.0143265840597	1245.0143265840597	1270.0143265840597	0.15853658318519592	0.2461538463830948	0.25	0.11999999731779099	0.5333333611488342	1170	1245	1245	1270	1506
5.233567874504354	5.233567874504354	1	1	2	0	0.0075	0.10867260722443461	1170.0143265840597	1245.0143265840597	1245.0143265840597	1270.0143265840597	0.15853658318519592	0.2461538463830948	0.25	0.11999999731779099	0.5333333611488342	1170	1245	1245	1270	1506
5.252664196911951	5.252664196911951	1	1	2	0	0.0075	0.1048264536075294	1154.264327522833	1229.264327522833	1229.264327522833	1254.264327522833	0.15853658318519592	0.23076923191547394	0.25	0.11999999731779099	0.5333333611488342	1154	1229	1229	1254	1506
5.266440612399169	5.266440612399169	1	1	2	0	0.0075	0.1048264536075294	1154.264327522833	1229.264327522833	1229.264327522833	1254.264327522833	0.15853658318519592	0.23076923191547394	0.25	0.11999999731779099	0.5333333611488342	1154	1229	1229	1254	1506
5.283440472266575	5.283440077526876	1	1	2	0	0.0075	0.10399312060326338	1150.8518288703635	1225.8518288703635	1225.8518288703635	1250.8518288703635	0.15853658318519592	0.23076923191547394	0.25	0.1066666692495346	0.5333333611488342	1150	1225	1225	1250	1506
5.299852169982808	5.299852169982808	1	1	2	0	0.0075	0.1048264536075294	1154.264327522833	1229.264327522833	1229.264327522833	1254.264327522833	0.15853658318519592	0.23076923191547394	0.25	0.11999999731779099	0.5333333611488342	1154	1229	1229	1254	1506
5.316450579576562	5.316450579576562	1	1	2	0	0.0075	0.1048264536075294	1154.264327522833	1229.264327522833	1229.264327522833	1254.264327522833	0.15853658318519592	0.23076923191547394	0.25	0.11999999731779099	0.5333333611488342	1154	1229	1229	1254	1506
5.3335609665596255	5.333560571819927	1	1	2	0	0.0075	0.10867260722443461	1170.0143265840597	1245.0143265840597	1245.0143265840597	1270.0143265840597	0.15853658318519592	0.2461538463830948	0.25	0.11999999731779099	0.5333333611488342	1170	1245	1245	1270	1506
5.349587003590157	5.349588187809253	1	1	2	0	0.0075	0.1048264536075294	1154.264327522833	1229.264327522833	1229.264327522833	1254.264327522833	0.15853658318519592	0.23076923191547394	0.25	0.11999999731779099	0.5333333611488342	1154	1229	1229	1254	1506
5.3665418631319035	5.366541468392205	1	1	2	0	0.0075	0.1048264536075294	1154.264327522833	1229.264327522833	1229.264327522833	1254.264327522833	0.15853658318519592	0.23076923191547394	0.25	0.11999999731779099	0.5333333611488342	1154	1229	1229	1254	1506
5.3860668728523695	5.386066478112671	1	1	2	0	0.0075	0.1048264536075294	1154.264327522833	1229.264327522833	1229.264327522833	1254.264327522833	0.15853658318519592	0.23076923191547394	0.25	0.11999999731779099	0.5333333611488342	1154	1229	1229	1254	1506
5.399484864693099	5.3994844699534	1	1	2	0	0.0075	0.1048264536075294	1154.264327522833	1229.264327522833	1229.264327522833	1254.264327522833	0.15853658318519592	0.23076923191547394	0.25	0.11999999731779099	0.5333333611488342	1154	1229	1229	1254	1506
5.416485119300205	5.416484724560506	1	1	2	0	0.0075	0.1048264536075294	1154.264327522833	1229.264327522833	1229.264327522833	1254.264327522833	0.15853658318519592	0.23076923191547394	0.25	0.11999999731779099	0.5333333611488342	1154	1229	1229	1254	1506
5.43345971582689	5.4334593210871915	1	1	2	0	0.0075	0.1048264536075294	1154.264327522833	1229.264327522833	1229.264327522833	1254.264327522833	0.15853658318519592	0.23076923191547394	0.25	0.11999999731779099	0.5333333611488342	1154	1229	1229	1254	1506
5.452722223647671	5.452721828907972	1	1	2	0	0.0075	0.1048264536075294	1154.264327522833	1229.264327522833	1229.264327522833	1254.264327522833	0.15853658318519592	0.23076923191547394	0.25	0.11999999731779099	0.5333333611488342	1154	1229	1229	1254	1506
5.466482849546937	5.466482849546937	1	1	2	0	0.0075	0.1048264536075294	1154.264327522833	1229.264327522833	1229.264327522833	1254.264327522833	0.15853658318519592	0.23076923191547394	0.25	0.11999999731779099	0.5333333611488342	1154	1229	1229	1254	1506
5.483452709197238	5.483452314457539	1	1	2	0	0.0075	0.1048264536075294	1154.264327522833	1229.264327522833	1229.264327522833	1254.264327522833	0.15853658318519592	0.23076923191547394	0.25	0.11999999731779099	0.5333333611488342	1154	1229	1229	1254	1506
5.499845459407929	5.499845459407929	1	1	2	0	0.0075	0.10787523491308093	1166.7490869690664	1241.7490869690664	1241.7490869690664	1266.7490869690664	0.17073170840740204	0.23076923191547394	0.25	0.11999999731779099	0.5333333611488342	1166	1241	1241	1266	1506
5.516595449046012	5.516595449046012	1	0	2	0	0.0075	0.1048264536075294	1154.264327522833	1229.264327522833	1229.264327522833	1254.264327522833	0.15853658318519592	0.23076923191547394	0.25	0.11999999731779099	0.5333333611488342	1154	1229	1229	1254	1506
5.53351754519276	5.53351754519276	1	0	2	0	0.0075	0.1048264536075294	1154.264327522833	1229.264327522833	1229.264327522833	1254.264327522833	0.15853658318519592	0.23076923191547394	0.25	0.11999999731779099	0.5333333611488342	1154	1229	1229	1254	1506
5.549503318774017	5.549503318774017	1	0	2	0	0.0075	0.1048264536075294	1154.264327522833	1229.264327522833	1229.264327522833	1254.264327522833	0.15853658318519592	0.23076923191547394	0.25	0.11999999731779099	0.5333333611488342	1154	1229	1229	1254	1506
5.566458573055462	5.566458178315763	1	0	2	0	0.0075	0.1048264536075294	1154.264327522833	1229.264327522833	1229.264327522833	1254.264327522833	0.15853658318519592	0.23076923191547394	0.25	0.11999999731779099	0.5333333611488342	1154	1229	1229	1254	1506
5.5861035836443556	5.586103188904657	1	0	2	0	0.0075	0.10867260722443461	1170.0143265840597	1245.0143265840597	1245.0143265840597	1270.0143265840597	0.15853658318519592	0.2461538463830948	0.25	0.11999999731779099	0.5333333611488342	1170	1245	1245	1270	1506
5.599496312144364	5.599496312144364	1	0	2	0	0.0075	0.10867260722443461	1170.0143265840597	1245.0143265840597	1245.0143265840597	1270.0143265840597	0.15853658318519592	0.2461538463830948	0.25	0.11999999731779099	0.5333333611488342	1170	1245	1245	1270	1506
5.6166647258631475	5.6166647258631475	1	0	2	0	0.0075	0.11172138852998614	1182.4990860302933	1257.4990860302933	1257.4990860302933	1282.4990860302933	0.17073170840740204	0.2461538463830948	0.25	0.11999999731779099	0.5333333611488342	1182	1257	1257	1282	1506
5.633653533018988	5.633653533018988	1	0	2	0	0.0075	0.10867260722443461	1170.0143265840597	1245.0143265840597	1245.0143265840597	1270.0143265840597	0.15853658318519592	0.2461538463830948	0.25	0.11999999731779099	0.5333333611488342	1170	1245	1245	1270	1506
5.64996615107083	5.64996615107083	1	0	2	0	0.0075	0.1048264536075294	1154.264327522833	1229.264327522833	1229.264327522833	1254.264327522833	0.15853658318519592	0.23076923191547394	0.25	0.11999999731779099	0.5333333611488342	1154	1229	1229	1254	1506
5.666461928342901	5.6664615336032025	1	0	2	0	0.0075	0.10867260722443461	1170.0143265840597	1245.0143265840597	1245.0143265840597	1270.0143265840597	0.15853658318519592	0.2461538463830948	0.25	0.11999999731779099	0.5333333611488342	1170	1245	1245	1270	1506
5.683430209034407	5.683429814294708	1	0	2	0	0.0075	0.1048264536075294	1154.264327522833	1229.264327522833	1229.264327522833	1254.264327522833	0.15853658318519592	0.23076923191547394	0.25	0.11999999731779099	0.5333333611488342	1154	1229	1229	1254	1506
5.699530457128308	5.699530457128308	1	0	2	0	0.0075	0.1048264536075294	1154.264327522833	1229.264327522833	1229.264327522833	1254.264327522833	0.15853658318519592	0.23076923191547394	0.25	0.11999999731779099	0.5333333611488342	1154	1229	1229	1254	1506
5.719341653130384	5.719341653130384	1	0	2	0	0.0075	0.10867260722443461	1170.0143265840597	1245.0143265840597	1245.0143265840597	1270.0143265840597	0.15853658318519592	0.2461538463830948	0.25	0.11999999731779099	0.5333333611488342	1170	1245	1245	1270	1506
5.73352386102794	5.733523466288242	1	0	2	0	0.0075	0.10787523491308093	1166.7490869690664	1241.7490869690664	1241.7490869690664	1266.7490869690664	0.17073170840740204	0.23076923191547394	0.25	0.11999999731779099	0.5333333611488342	1166	1241	1241	1266	1506
5.749764241714907	5.749776873385267	1	0	2	0	0.0075	0.1048264536075294	1154.264327522833	1229.264327522833	1229.264327522833	1254.264327522833	0.15853658318519592	0.23076923191547394	0.25	0.11999999731779099	0.5333333611488342	1154	1229	1229	1254	1506
5.766608574140996	5.766608574140996	1	0	2	0	0.0075	0.1048264536075294	1154.264327522833	1229.264327522833	1229.264327522833	1254.264327522833	0.15853658318519592	0.23076923191547394	0.25	0.11999999731779099	0.5333333611488342	1154	1229	1229	1254	1506
5.783441064376124	5.783440669636425	1	0	2	0	0.0075	0.1048264536075294	1154.264327522833	1229.264327522833	1229.264327522833	1254.264327522833	0.15853658318519592	0.23076923191547394	0.25	0.11999999731779099	0.5333333611488342	1154	1229	1229	1254	1506
5.799518417567494	5.799518022827796	1	0	2	0	0.0075	0.10867260722443461	1170.0143265840597	1245.0143265840597	1245.0143265840597	1270.0143265840597	0.15853658318519592	0.2461538463830948	0.25	0.11999999731779099	0.5333333611488342	1170	1245	1245	1270	1506
5.816434987358461	5.816434987358461	1	0	2	0	0.0075	0.10867260722443461	1170.0143265840597	1245.0143265840597	1245.0143265840597	1270.0143265840597	0.15853658318519592	0.2461538463830948	0.25	0.11999999731779099	0.5333333611488342	1170	1245	1245	1270	1506
5.833433268267072	5.833432873527373	1	0	2	0	0.0075	0.10787523491308093	1166.7490869690664	1241.7490869690664	1241.7490869690664	1266.7490869690664	0.17073170840740204	0.23076923191547394	0.25	0.11999999731779099	0.5333333611488342	1166	1241	1241	1266	1506
5.852687486554178	5.852687091814479	1	0	2	0	0.0075	0.1048264536075294	1154.264327522833	1229.264327522833	1229.264327522833	1254.264327522833	0.15853658318519592	0.23076923191547394	0.25	0.11999999731779099	0.5333333611488342	1154	1229	1229	1254	1506
5.866461928342902	5.8664615336032035	1	0	2	0	0.0075	0.10787523491308093	1166.7490869690664	1241.7490869690664	1241.7490869690664	1266.7490869690664	0.17073170840740204	0.23076923191547394	0.25	0.11999999731779099	0.5333333611488342	1166	1241	1241	1266	1506
5.883753500847703	5.883753500847703	1	0	2	0	0.0075	0.1048264536075294	1154.264327522833	1229.264327522833	1229.264327522833	1254.264327522833	0.15853658318519592	0.23076923191547394	0.25	0.11999999731779099	0.5333333611488342	1154	1229	1229	1254	1506
5.9000396713397265	5.9000396713397265	1	0	2	0	0.0075	0.1048264536075294	1154.264327522833	1229.264327522833	1229.264327522833	1254.264327522833	0.15853658318519592	0.23076923191547394	0.25	0.11999999731779099	0.5333333611488342	1154	1229	1229	1254	1506
5.916576106800772	5.916575712061073	1	0	2	0	0.0075	0.1048264536075294	1154.264327522833	1229.264327522833	1229.264327522833	1254.264327522833	0.15853658318519592	0.23076923191547394	0.25	0.11999999731779099	0.5333333611488342	1154	1229	1229	1254	1506
5.933454386840957	5.933453992101258	1	0	2	0	0.0075	0.1048264536075294	1154.264327522833	1229.264327522833	1229.264327522833	1254.264327522833	0.15853658318519592	0.23076923191547394	0.25	0.11999999731779099	0.5333333611488342	1154	1229	1229	1254	1506
5.949689241172139	5.949689241172139	1	0	2	0	0.0075	0.1048264536075294	1154.264327522833	1229.264327522833	1229.264327522833	1254.264327522833	0.15853658318519592	0.23076923191547394	0.25	0.11999999731779099	0.5333333611488342	1154	1229	1229	1254	1506
5.966625547948043	5.966625547948043	1	0	2	0	0.0075	0.1048264536075294	1154.264327522833	1229.264327522833	1229.264327522833	1254.264327522833	0.15853658318519592	0.23076923191547394	0.25	0.11999999731779099	0.5333333611488342	1154	1229	1229	1254	1506
5.98356501264154	5.98356501264154	1	0	2	0	0.0075	0.1048264536075294	1154.264327522833	1229.264327522833	1229.264327522833	1254.264327522833	0.15853658318519592	0.23076923191547394	0.25	0.11999999731779099	0.5333333611488342	1154	1229	1229	1254	1506
5.999542496689122	5.999542101949421	1	0	2	0	0.0075	0.1048264536075294	1154.264327522833	1229.264327522833	1229.264327522833	1254.264327522833	0.15853658318519592	0.23076923191547394	0.25	0.11999999731779099	0.5333333611488342	1154	1229	1229	1254	1506
6.016478408725325	6.016478013985628	0	0	2	0	0.0075	0.1048264536075294	1154.264327522833	1229.264327522833	1229.264327522833	1254.264327522833	0.15853658318519592	0.23076923191547394	0.25	0.11999999731779099	0.5333333611488342	1154	1229	1229	1254	1506
6.033446294677132	6.033445899937432	0	0	2	0	0.0074897215106593034	0.1048264536075294	1154.264327522833	1229.264327522833	1229.264327522833	1254.264327522833	0.15853658318519592	0.23076923191547394	0.25	0.11999999731779099	0.5333333611488342	1154	1229	1229	1254	1506
6.052539064427441	6.05253866968774	0	0	2	0	0.007458914215262049	0.1048264536075294	1154.264327522833	1229.264327522833	1229.264327522833	1254.264327522833	0.15853658318519592	0.23076923191547394	0.25	0.11999999731779099	0.5333333611488342	1154	1229	1229	1254	1506
6.066493507518805	6.066493112779105	0	0	2	0	0.007407662554463533	0.1048264536075294	1154.264327522833	1229.264327522833	1229.264327522833	1254.264327522833	0.15853658318519592	0.23076923191547394	0.25	0.11999999731779099	0.5333333611488342	1154	1229	1229	1254	1506
6.083498893741995	6.083498499002294	0	0	2	0	0.007336107005503543	0.10867260722443461	1170.0143265840597	1245.0143265840597	1245.0143265840597	1270.0143265840597	0.15853658318519592	0.2461538463830948	0.25	0.11999999731779099	0.5333333611488342	1170	1245	1245	1270	1506
6.100058618845269	6.1000582241055685	0	0	2	0	0.007244443697168012	0.1048264536075294	1154.264327522833	1229.264327522833	1229.264327522833	1254.264327522833	0.15853658318519592	0.23076923191547394	0.25	0.11999999731779099	0.5333333611488342	1154	1229	1229	1254	1506
6.119192836263947	6.119192836263947	0	0	2	0	0.007132923872213651	0.1048264536075294	1154.264327522833	1229.264327522833	1229.264327522833	1254.264327522833	0.15853658318519592	0.23076923191547394	0.25	0.11999999731779099	0.5333333611488342	1154	1229	1229	1254	1506
6.133492676591738	6.133492676591738	0	0	2	0	0.007001853198729013	0.1048264536075294	1154.264327522833	1229.264327522833	1229.264327522833	1254.264327522833	0.15853658318519592	0.23076923191547394	0.25	0.11999999731779099	0.5333333611488342	1154	1229	1229	1254	1506
6.149468976420225	6.149468581680525	0	0	2	0	0.006851590932319507	0.1048264536075294	1154.264327522833	1229.264327522833	1229.264327522833	1254.264327522833	0.15853658318519592	0.23076923191547394	0.25	0.11999999731779099	0.5333333611488342	1154	1229	1229	1254	1506
6.16666817983551	6.166667785095813	0	0	2	0	0.006682548931412759	0.1048264536075294	1154.264327522833	1229.264327522833	1229.264327522833	1254.264327522833	0.15853658318519592	0.23076923191547394	0.25	0.11999999731779099	0.5333333611488342	1154	1229	1229	1254	1506
6.186002925021166	6.186002530281469	0	0	2	0	0.006495190528383289	0.10867260722443461	1170.0143265840597	1245.0143265840597	1245.0143265840597	1270.0143265840597	0.15853658318519592	0.2461538463830948	0.25	0.11999999731779099	0.5333333611488342	1170	1245	1245	1270	1506
6.199898946637115	6.199898946637115	0	0	2	0	0.0062900292595906805	0.10867260722443461	1170.0143265840597	1245.0143265840597	1245.0143265840597	1270.0143265840597	0.15853658318519592	0.2461538463830948	0.25	0.11999999731779099	0.5333333611488342	1170	1245	1245	1270	1506
6.216601567511342	6.216601567511342	0	0	2	0	0.006067627457812106	0.10867260722443461	1170.0143265840597	1245.0143265840597	1245.0143265840597	1270.0143265840597	0.15853658318519592	0.2461538463830948	0.25	0.11999999731779099	0.5333333611488342	1170	1245	1245	1270	1506
6.2393748902130195	6.2393748902130195	0	0	2	0	0.005828594710927282	0.10867260722443461	1170.0143265840597	1245.0143265840597	1245.0143265840597	1270.0143265840597	0.15853658318519592	0.2461538463830948	0.25	0.11999999731779099	0.5333333611488342	1170	1245	1245	1270	1506
6.252653538940082	6.252653144200385	0	0	2	0	0.005573586191080457	0.1048264536075294	1154.264327522833	1229.264327522833	1229.264327522833	1254.264327522833	0.15853658318519592	0.23076923191547394	0.25	0.11999999731779099	0.5333333611488342	1154	1229	1229	1254	1506
6.266466270479588	6.2664658757398914	0	0	2	0	0.005303300858899107	0.10867260722443461	1170.0143265840597	1245.0143265840597	1245.0143265840597	1270.0143265840597	0.15853658318519592	0.2461538463830948	0.25	0.11999999731779099	0.5333333611488342	1170	1245	1245	1270	1506
6.283436919609285	6.283436524869588	0	0	2	0	0.0050184795476914375	0.10867260722443461	1170.0143265840597	1245.0143265840597	1245.0143265840597	1270.0143265840597	0.15853658318519592	0.2461538463830948	0.25	0.11999999731779099	0.5333333611488342	1170	1245	1245	1270	1506
6.299492167377528	6.299491772637827	0	0	2	0	0.004719902932873782	0.1048264536075294	1154.264327522833	1229.264327522833	1229.264327522833	1254.264327522833	0.15853658318519592	0.23076923191547394	0.25	0.11999999731779099	0.5333333611488342	1154	1229	1229	1254	1506
6.319382311319357	6.319382311319357	0	0	2	0	0.00440838939219355	0.10867260722443461	1170.0143265840597	1245.0143265840597	1245.0143265840597	1270.0143265840597	0.15853658318519592	0.2461538463830948	0.25	0.11999999731779099	0.5333333611488342	1170	1245	1245	1270	1506
6.333489913413848	6.333489518674147	0	0	2	0	0.004084792762612705	0.10867260722443461	1170.0143265840597	1245.0143265840597	1245.0143265840597	1270.0143265840597	0.15853658318519592	0.2461538463830948	0.25	0.11999999731779099	0.5333333611488342	1170	1245	1245	1270	1506
6.349530161073533	6.349530161073533	0	0	2	0	0.0037500000000000025	0.10867260722443461	1170.0143265840597	1245.0143265840597	1245.0143265840597	1270.0143265840597	0.15853658318519592	0.2461538463830948	0.25	0.11999999731779099	0.5333333611488342	1170	1245	1245	1270	1506
6.366653179726958	6.366653574466659	0	0	2	0	0.0034049287480466027	0.11172138852998614	1182.4990860302933	1257.4990860302933	1257.4990860302933	1282.4990860302933	0.17073170840740204	0.2461538463830948	0.25	0.11999999731779099	0.5333333611488342	1182	1257	1257	1282	1506
6.385905424315569	6.385905029575872	0	0	2	0	0.003050524823068503	0.10867260722443461	1170.0143265840597	1245.0143265840597	1245.0143265840597	1270.0143265840597	0.15853658318519592	0.2461538463830948	0.25	0.11999999731779099	0.5333333611488342	1170	1245	1245	1270	1506
6.399497891103158	6.399497496363461	0	0	2	0	0.002687759621589753	0.11255472246557474	1185.9115884965286	1260.9115884965286	1260.9115884965286	1285.9115884965286	0.17073170840740204	0.2461538463830948	0.25	0.13333334028720856	0.5333333611488342	1185	1260	1260	1285	1506
6.416558540884177	6.41655814614448	0	0	2	0	0.002317627457812106	0.1132958113746001	1188.9463475789873	1263.9463475789873	1263.9463475789873	1288.9463475789873	0.18292683362960815	0.23076923191547394	0.26923078298568726	0.14666666090488434	0.5333333611488342	1188	1263	1263	1288	1506
6.433603401077244	6.4336037958169445	0	0	2	0	0.0019411428382689055	0.12586772868935114	1240.4283489828929	1315.4283489828929	1315.4283489828929	1340.4283489828929	0.2073170691728592	0.2461538463830948	0.2884615361690521	0.1733333319425583	0.5333333611488342	1240	1315	1315	1340	1506
6.452541432865631	6.4525410381259345	0	0	2	0	0.0015593376811331942	0.13292682991195948	1269.3353684894741	1344.3353684894741	1344.3353684894741	1369.3353684894741	0.23170731961727142	0.2461538463830948	0.2884615361690521	0.18666666746139526	0.5333333611488342	1269	1344	1344	1369	1506
6.466429164947902	6.466428770208205	0	0	2	0	0.0011732584878017302	0.14094746657288992	1302.1798756159842	1377.1798756159842	1377.1798756159842	1402.1798756159842	0.25609755516052246	0.2461538463830948	0.3076923191547394	0.20000000298023224	0.5333333611488342	1302	1377	1377	1402	1506
6.4836291578425875	6.483628763102891	0	0	2	0	0.0007839634745073992	0.152942467952768	1351.2994062665848	1426.2994062665848	1426.2994062665848	1451.2994062665848	0.2804878056049347	0.26153847575187683	0.32692307233810425	0.2133333384990692	0.5333333611488342	1351	1426	1426	1451	1506
6.5059481351509785	6.505947740411278	0	0	2	0	0.0003925196718220764	0.1772607901100165	1450.8829355005175	1525.8829355005175	1525.8829355005175	1550.8829355005175	0.353658527135849	0.2769230902194977	0.3461538553237915	0.2266666740179062	0.6000000238418579	1450	1525	1525	1550	1520
6.519328231980625	6.519328231980625	0	0	2	0	-2.871426524195212e-18	0.19762507667908302	1534.274689000845	1609.274689000845	1609.274689000845	1634.274689000845	0.39024388790130615	0.3076923191547394	0.36538460850715637	0.25333333015441895	0.6000000238418579	1534	1609	1609	1634	1520
6.533707020248171	6.533707020248171	0	0	2	0	-0.00039251967182208215	0.20397123281772322	1560.2621983885765	1635.2621983885765	1635.2621983885765	1660.2621983885765	0.39024388790130615	0.32307693362236023	0.38461539149284363	0.2666666805744171	0.6000000238418579	1560	1635	1635	1660	1520
6.549530555813233	6.549530555813233	0	0	2	0	-0.000783963474507405	0.22343809050436203	1639.9789806153626	1714.9789806153626	1714.9789806153626	1739.9789806153626	0.4268292784690857	0.35384616255760193	0.4038461446762085	0.2800000011920929	0.6000000238418579	1639	1714	1714	1739	1520
6.56664923232997	6.566649627069671	0	0	2	0	-0.0011732584878017358	0.23754846740991642	1697.7609740436078	1772.7609740436078	1772.7609740436078	1797.7609740436078	0.45121949911117554	0.3692307770252228	0.42307692766189575	0.30666667222976685	0.6000000238418579	1697	1772	1772	1797	1520
6.585885687330633	6.585885292590932	0	0	2	0	-0.0015593376811331998	0.2718949325650166	1838.4097488537432	1913.4097488537432	1913.4097488537432	1938.4097488537432	0.5121951103210449	0.4153846204280853	0.4615384638309479	0.3466666638851166	0.6000000238418579	1838	1913	1913	1938	1520
6.599553549400687	6.599553549400687	0	0	2	0	-0.001941142838268911	0.2718949325650166	1838.4097488537432	1913.4097488537432	1913.4097488537432	1938.4097488537432	0.5121951103210449	0.4153846204280853	0.4615384638309479	0.3466666638851166	0.6000000238418579	1838	1913	1913	1938	1520
6.616482356122313	6.616482356122313	0	0	2	0	-0.002317627457812111	0.3037492260336876	1968.8530806079507	2043.8530806079507	2043.8530806079507	2068.8530806079507	0.5975610017776489	0.4307692348957062	0.5	0.3733333349227905	0.6000000238418579	1968	2043	2043	2068	1520
6.633687875372781	6.633687480633084	0	0	2	0	-0.002687759621589758	0.3092620447278023	1991.4280731603503	2066.4280731603503	2066.4280731603503	2091.4280731603503	0.5975610017776489	0.446153849363327	0.5	0.3866666555404663	0.6000000238418579	1991	2066	2066	2091	1520
6.652667354829541	6.652666960089844	0	0	2	0	-0.003050524823068508	0.31894934701804933	2031.097576038912	2106.097576038912	2106.097576038912	2131.097576038912	0.6219512224197388	0.446153849363327	0.5192307829856873	0.4000000059604645	0.6666666865348816	2031	2106	2106	2131	1533
6.666500218093683	6.666499823353986	0	0	2	0	-0.003404928748046606	0.33261100429754986	2087.0420625984666	2162.0420625984666	2162.0420625984666	2187.0420625984666	0.6463414430618286	0.4615384638309479	0.5384615659713745	0.41333332657814026	0.6666666865348816	2087	2162	2162	2187	1533
6.6834633671691055	6.683462972429405	0	0	2	0	-0.003750000000000004	0.3374546709656716	2106.8768776044253	2181.8768776044253	2181.8768776044253	2206.8768776044253	0.6585366129875183	0.4615384638309479	0.5384615659713745	0.4266666769981384	0.6666666865348816	2106	2181	2181	2206	1533
6.706006951366094	6.706006556626397	0	0	2	0	-0.004084792762612706	0.36031894762164507	2200.5060905106366	2275.5060905106366	2275.5060905106366	2300.5060905106366	0.6951219439506531	0.4769230782985687	0.5769230723381042	0.46666666865348816	0.6666666865348816	2200	2275	2275	2300	1533
6.719234678672015	6.719234283932318	0	0	2	0	-0.004408389392193551	0.36031894762164507	2200.5060905106366	2275.5060905106366	2275.5060905106366	2300.5060905106366	0.6951219439506531	0.4769230782985687	0.5769230723381042	0.46666666865348816	0.6666666865348816	2200	2275	2275	2300	1533
6.733472150127403	6.733472150127403	0	0	2	0	-0.004719902932873782	0.3792651685537436	2278.0908652275803	2353.0908652275803	2353.0908652275803	2378.0908652275803	0.707317054271698	0.5076923370361328	0.5961538553237915	0.5066666603088379	0.6666666865348816	2278	2353	2353	2378	1533
6.749601214219313	6.749601214219313	0	0	2	0	-0.005018479547691437	0.3936960715513962	2337.1854130029674	2412.1854130029674	2412.1854130029674	2437.1854130029674	0.7317073345184326	0.5230769515037537	0.6153846383094788	0.5199999809265137	0.6666666865348816	2337	2412	2412	2437	1533
6.7727353290056715	6.772734934265971	0	0	2	0	-0.005303300858899106	0.40825516625474645	2396.8049058131865	2471.8049058131865	2471.8049058131865	2496.8049058131865	0.7560975551605225	0.5384615659713745	0.6346153616905212	0.5333333611488342	0.6666666865348816	2396	2471	2471	2496	1533
6.7859306876562915	6.7859302929165946	0	0	2	0	-0.005573586191080455	0.4193808624950739	2442.3646319173276	2517.3646319173276	2517.3646319173276	2542.3646319173276	0.7682926654815674	0.5538461804389954	0.6346153616905212	0.5600000023841858	0.7333333492279053	2442	2517	2517	2542	1546
6.799517628088099	6.799517628088099	0	0	2	0	-0.00582859471092728	0.43637586594392097	2511.9591710403565	2586.9591710403565	2586.9591710403565	2611.9591710403565	0.792682945728302	0.5692307949066162	0.6538461446762085	0.5866666436195374	0.7333333492279053	2511	2586	2586	2611	1546
6.816487487738398	6.816487092998697	0	0	2	0	-0.006067627457812103	0.4513836870972927	2573.4161986634135	2648.4161986634135	2648.4161986634135	2673.4161986634135	0.8170731663703918	0.5846154093742371	0.6730769276618958	0.6000000238418579	0.7333333492279053	2573	2648	2648	2673	1546
6.839373705993923	6.839373705993923	0	0	2	0	-0.006290029259590677	0.4696247698099185	2648.113432371616	2723.113432371616	2723.113432371616	2748.113432371616	0.8292682766914368	0.6153846383094788	0.692307710647583	0.6266666650772095	0.7333333492279053	2648	2723	2723	2748	1546
6.852672881185322	6.852672881185326	0	0	2	0	-0.006495190528383286	0.4935428485847435	2746.057964954525	2821.057964954525	2821.057964954525	2846.057964954525	0.8536585569381714	0.6461538672447205	0.7115384340286255	0.6666666865348816	0.7333333492279053	2746	2821	2821	2846	1546
6.866548376336935	6.866548376336935	0	0	2	0	-0.006682548931412756	0.5115634780892959	2819.852442775667	2894.852442775667	2894.852442775667	2919.852442775667	0.8780487775802612	0.6615384817123413	0.7307692170143127	0.6933333277702332	0.7333333492279053	2819	2894	2894	2919	1546
6.8835525783410265	6.88355218360133	0	0	2	0	-0.006851590932319503	0.5336866825819016	2910.446965172887	2985.446965172887	2985.446965172887	3010.446965172887	0.9024389982223511	0.692307710647583	0.75	0.7200000286102295	0.7333333492279053	2910	2985	2985	3010	1546
6.906015240899768	6.906014846160071	0	0	2	0	-0.0070018531987290095	0.5555816238660078	3000.106749731302	3075.106749731302	3075.106749731302	3100.106749731302	0.9146341681480408	0.7230769395828247	0.7692307829856873	0.7599999904632568	0.800000011920929	3000	3075	3075	3100	1560
6.919267836806712	6.919267836806712	0	0	2	0	-0.007132923872213648	0.577484376121026	3089.7985202156015	3164.7985202156015	3164.7985202156015	3189.7985202156015	0.9512194991111755	0.7384615540504456	0.7884615659713745	0.7866666913032532	0.800000011920929	3089	3164	3164	3189	1560
6.9334966239887255	6.9334962292490285	0	0	2	0	-0.007244443697168009	0.5935459598287558	3155.570705498755	3230.570705498755	3230.570705498755	3255.570705498755	0.9634146094322205	0.7538461685180664	0.807692289352417	0.8133333325386047	0.800000011920929	3155	3230	3230	3255	1560
6.9501321391141655	6.9501321391141655	0	0	2	0	-0.007336107005503539	0.6000844185092511	3182.3456937953833	3257.3456937953833	3257.3456937953833	3282.3456937953833	0.9634146094322205	0.7692307829856873	0.807692289352417	0.8266666531562805	0.800000011920929	3182	3257	3257	3282	1560
6.972680854927239	6.972680460187542	0	0	2	0	-0.00740766255446353	0.6272357848210213	3293.530538842082	3368.530538842082	3368.530538842082	3393.530538842082	0.9756097793579102	0.800000011920929	0.8461538553237915	0.8666666746139526	0.800000011920929	3293	3368	3368	3393	1560
6.985900292699485	6.985899897959788	0	0	2	0	-0.007458914215262048	0.6369512261794164	3333.31527120471	3408.31527120471	3408.31527120471	3433.31527120471	0.9878048896789551	0.8153846263885498	0.8461538553237915	0.8799999952316284	0.800000011920929	3333	3408	3408	3433	1560
6.99952986501876	6.99952986501876	0	0	2	0	-0.007489721510659303	0.6369512261794164	3333.31527120471	3408.31527120471	3408.31527120471	3433.31527120471	0.9878048896789551	0.8153846263885498	0.8461538553237915	0.8799999952316284	0.800000011920929	3333	3408	3408	3433	1560
7.016543935515321	7.016543935515321	0	0	2	0	-0.0075	0.6538461679258409	3402.500057656319	3477.500057656319	3477.500057656319	3502.500057656319	1.0	0.8307692408561707	0.8653846383094788	0.9066666960716248	0.800000011920929	3402	3477	3477	3502	1560
7.039327521449168	7.039327521449168	0	0	2	0	-0.007489721510659305	0.6538461679258409	3402.500057656319	3477.500057656319	3477.500057656319	3502.500057656319	1.0	0.8307692408561707	0.8653846383094788	0.9066666960716248	0.800000011920929	3402	3477	3477	3502	1560
7.052584854232498	7.052584854232498	0	0	2	0	-0.007458914215262052	0.6494871903077151	3384.650044310093	3459.650044310093	3459.650044310093	3484.650044310093	1.0	0.8307692408561707	0.8461538553237915	0.9066666960716248	0.800000011920929	3384	3459	3459	3484	1560
7.066445349275552	7.066444954535855	0	0	2	0	-0.0074076625544635365	0.6507973903455797	3390.015313465149	3465.015313465149	3465.015313465149	3490.015313465149	0.9878048896789551	0.8307692408561707	0.8653846383094788	0.9066666960716248	0.800000011920929	3390	3465	3465	3490	1560
7.0834641566485015	7.0834641566485015	0	0	2	0	-0.007336107005503547	0.6425922591105486	3356.4153010576965	3431.4153010576965	3431.4153010576965	3456.4153010576965	0.9878048896789551	0.8153846263885498	0.8461538553237915	0.9066666960716248	0.800000011920929	3356	3431	3431	3456	1560
7.105995898654529	7.105995503914832	0	0	2	0	-0.0072444436971680175	0.639771736340645	3344.865260314941	3419.865260314941	3419.865260314941	3444.865260314941	0.9878048896789551	0.8153846263885498	0.8461538553237915	0.8933333158493042	0.800000011920929	3344	3419	3419	3444	1560
7.119308100255987	7.119308100255987	0	0	2	0	-0.007132923872213658	0.639771736340645	3344.865260314941	3419.865260314941	3419.865260314941	3444.865260314941	0.9878048896789551	0.8153846263885498	0.8461538553237915	0.8933333158493042	0.800000011920929	3344	3419	3419	3444	1560
7.133436623554511	7.133436228814814	0	0	2	0	-0.007001853198729022	0.6359255827237398	3329.1152612537144	3404.1152612537144	3404.1152612537144	3429.1152612537144	0.9878048896789551	0.800000011920929	0.8461538553237915	0.8933333158493042	0.800000011920929	3329	3404	3404	3429	1560
7.1495171346634745	7.1495171346634745	0	0	2	0	-0.006851590932319517	0.6262101413653447	3289.3305288910865	3364.3305288910865	3364.3305288910865	3389.3305288910865	0.9756097793579102	0.7846153974533081	0.8461538553237915	0.8799999952316284	0.800000011920929	3289	3364	3364	3389	1560
7.1664684415479325	7.166468046808232	0	0	2	0	-0.0066825489314127715	0.619222961519009	3260.718027420342	3335.718027420342	3335.718027420342	3360.718027420342	0.9756097793579102	0.7846153974533081	0.8269230723381042	0.8666666746139526	0.800000011920929	3260	3335	3335	3360	1560
7.185955161517617	7.1859547667779164	0	0	2	0	-0.006495190528383305	0.6068151878737487	3209.9081943430006	3284.9081943430006	3284.9081943430006	3309.9081943430006	0.9634146094322205	0.7692307829856873	0.8269230723381042	0.8399999737739563	0.800000011920929	3209	3284	3284	3309	1560
7.199530654498156	7.199530259758459	0	0	2	0	-0.006290029259590696	0.580909945987738	3103.8262288197875	3178.8262288197875	3178.8262288197875	3203.8262288197875	0.9390243887901306	0.7384615540504456	0.807692289352417	0.800000011920929	0.7333333492279053	3103	3178	3178	3203	1546
7.216499724669058	7.216499724669061	0	0	2	0	-0.006067627457812124	0.5553893189705335	2999.3192611843347	3074.3192611843347	3074.3192611843347	3099.3192611843347	0.9146341681480408	0.7076923251152039	0.7884615659713745	0.7599999904632568	0.7333333492279053	2999	3074	3074	3099	1546
7.233446294677131	7.2334458999374345	0	0	2	0	-0.005828594710927302	0.5098811778655419	2812.963423359394	2887.963423359394	2887.963423359394	2912.963423359394	0.8292682766914368	0.6769230961799622	0.7692307829856873	0.6933333277702332	0.7333333492279053	2812	2887	2887	2912	1546
7.252529590674667	7.2525291959349705	0	0	2	0	-0.005573586191080479	0.4481988735993703	2560.3743873894214	2635.3743873894214	2635.3743873894214	2660.3743873894214	0.7804877758026123	0.6153846383094788	0.692307710647583	0.5733333230018616	0.7333333492279053	2560	2635	2635	2660	1546
7.266448901932842	7.266448507193145	0	0	2	0	-0.005303300858899131	0.41353190577947174	2418.4131541669367	2493.4131541669367	2493.4131541669367	2518.4131541669367	0.7195122241973877	0.5846154093742371	0.6730769276618958	0.5199999809265137	0.6666666865348816	2418	2493	2493	2518	1533
7.2835857364757235	7.2835857364757235	0	0	2	0	-0.0050184795476914635	0.38309569367422514	2293.7768655959517	2368.7768655959517	2368.7768655959517	2393.7768655959517	0.6585366129875183	0.5692307949066162	0.6346153616905212	0.47999998927116394	0.6666666865348816	2293	2368	2368	2393	1533
7.306087478264645	7.306087083524945	0	0	2	0	-0.004719902932873809	0.35884929429262113	2194.4878601282835	2269.4878601282835	2269.4878601282835	2294.4878601282835	0.6097561120986938	0.5384615659713745	0.6153846383094788	0.46666666865348816	0.6666666865348816	2194	2269	2269	2294	1533
7.319235073411717	7.319235073411717	0	0	2	0	-0.004408389392193576	0.3379080744890066	2108.733565032482	2183.733565032482	2183.733565032482	2208.733565032482	0.5731707215309143	0.5076923370361328	0.6153846383094788	0.4399999976158142	0.6666666865348816	2108	2183	2183	2208	1533
7.333513203056073	7.333513203056073	0	0	2	0	-0.00408479276261273	0.3258489721440352	2059.3515409298243	2134.3515409298243	2134.3515409298243	2159.3515409298243	0.5487805008888245	0.4923076927661896	0.5961538553237915	0.4399999976158142	0.6666666865348816	2059	2134	2134	2159	1533
7.349660819913828	7.3496841095560566	0	0	2	0	-0.003750000000000026	0.3108692932625612	1998.009755910188	2073.009755910188	2073.009755910188	2098.009755910188	0.5121951103210449	0.4769230782985687	0.5961538553237915	0.4266666769981384	0.6666666865348816	1998	2073	2073	2098	1533
7.372624801890014	7.3726244071503135	0	0	2	0	-0.0034049287480466253	0.29423077043432455	1929.875004928559	2004.875004928559	2004.875004928559	2029.875004928559	0.5	0.446153849363327	0.5769230723381042	0.4000000059604645	0.6666666865348816	1929	2004	2004	2029	1533
7.385992267049302	7.385991872309601	0	0	2	0	-0.0030505248230685246	0.28169481170483124	1878.5402539312838	1953.5402539312838	1953.5402539312838	1978.5402539312838	0.4878048896789551	0.4307692348957062	0.557692289352417	0.3733333349227905	0.6666666865348816	1878	1953	1953	1978	1533
7.399463548749365	7.399463548749365	0	0	2	0	-0.002687759621589774	0.28169481170483124	1878.5402539312838	1953.5402539312838	1953.5402539312838	1978.5402539312838	0.4878048896789551	0.4307692348957062	0.557692289352417	0.3733333349227905	0.6666666865348816	1878	1953	1953	1978	1533
7.416610251784716	7.416610251784716	0	0	2	0	-0.002317627457812126	0.257676674769475	1780.185983181	1855.185983181	1855.185983181	1880.185983181	0.45121949911117554	0.4000000059604645	0.5384615659713745	0.3333333432674408	0.6666666865348816	1780	1855	1855	1880	1533
7.439357916405973	7.439357916405973	0	0	2	0	-0.0019411428382689242	0.23509693890810013	1687.72196482867	1762.72196482867	1762.72196482867	1787.72196482867	0.40243902802467346	0.38461539149284363	0.5	0.30666667222976685	0.6666666865348816	1687	1762	1762	1787	1533
7.45269380238936	7.45269380238936	0	0	2	0	-0.0015593376811332115	0.21902751893378225	1621.9176900338384	1696.9176900338384	1696.9176900338384	1721.9176900338384	0.3658536672592163	0.3692307770252228	0.48076921701431274	0.2933333218097687	0.6000000238418579	1621	1696	1696	1721	1520
7.466469823136878	7.466469823136878	0	0	2	0	-0.001173258487801746	0.20684803636410298	1572.0427089110017	1647.0427089110017	1647.0427089110017	1672.0427089110017	0.3658536672592163	0.3384615480899811	0.4615384638309479	0.2666666805744171	0.6000000238418579	1572	1647	1647	1672	1520
7.483472051442478	7.483471656702777	0	0	2	0	-0.0007839634745074134	0.18725297584747658	1491.8009360954165	1566.8009360954165	1566.8009360954165	1591.8009360954165	0.32926830649375916	0.3076923191547394	0.4423076808452606	0.25333333015441895	0.6000000238418579	1491	1566	1566	1591	1520
7.499534404525294	7.499534404525294	0	0	2	0	-0.00039251967182208893	0.17218105579129395	1430.0814234653487	1505.0814234653487	1505.0814234653487	1530.0814234653487	0.3048780560493469	0.29230770468711853	0.4038461446762085	0.2266666740179062	0.6000000238418579	1430	1505	1505	1530	1520
7.519214152207679	7.519213757467982	0	0	2	0	-8.039065796791711e-18	0.15297061413526536	1351.4146648839117	1426.4146648839117	1426.4146648839117	1451.4146648839117	0.26829269528388977	0.26153847575187683	0.38461539149284363	0.2133333384990692	0.6000000238418579	1351	1426	1426	1451	1520
7.533502150344509	7.533502150344509	0	0	2	0	0.00039251967182207294	0.14078330350323365	1301.5076278457418	1376.5076278457418	1376.5076278457418	1401.5076278457418	0.24390244483947754	0.2461538463830948	0.36538460850715637	0.20000000298023224	0.6000000238418579	1301	1376	1376	1401	1520
7.549475292255403	7.549475292255403	0	0	2	0	0.0007839634745073974	0.12067542193218683	1219.165852812305	1294.165852812305	1294.165852812305	1319.165852812305	0.2073170691728592	0.2153846174478531	0.3461538553237915	0.1733333319425583	0.6000000238418579	1219	1294	1294	1319	1520
7.566550547405276	7.566550152665579	0	0	2	0	0.00117325848780173	0.09316760820265002	1106.5213555898517	1181.5213555898517	1181.5213555898517	1206.5213555898517	0.18292683362960815	0.1538461595773697	0.26923078298568726	0.13333334028720856	0.6000000238418579	1106	1181	1181	1206	1520
7.585789765583828	7.585789370844131	0	0	2	0	0.0015593376811331957	0.07790337642654777	1044.014326466713	1119.014326466713	1119.014326466713	1144.014326466713	0.15853658318519592	0.1230769231915474	0.25	0.11999999731779099	0.6000000238418579	1044	1119	1119	1144	1520
7.59949394370617	7.59949394370617	0	0	2	0	0.0019411428382689084	0.06914946751048168	1008.1670694554225	1083.1670694554225	1083.1670694554225	1108.1670694554225	0.1463414579629898	0.10769230872392654	0.21153846383094788	0.1066666692495346	0.6000000238418579	1008	1083	1083	1108	1520
7.616596435895259	7.616596041155562	0	0	2	0	0.0023176274578121103	0.057254536444177995	959.4573267389089	1034.457326738909	1034.457326738909	1059.457326738909	0.13414634764194489	0.07692307978868484	0.19230769574642181	0.09333333373069763	0.6000000238418579	959	1034	1034	1059	1520
7.639227652305378	7.639227652305378	0	0	2	0	0.002687759621589759	0.0531801140279724	942.772566944547	1017.772566944547	1017.772566944547	1042.772566944547	0.12195122241973877	0.07692307978868484	0.17307692766189575	0.07999999821186066	0.6000000238418579	942	1017	1017	1042	1520
7.652636959872735	7.652636565133038	0	0	2	0	0.0030505248230685103	0.04233896118612626	898.378046057187	973.378046057187	973.378046057187	998.378046057187	0.09756097197532654	0.0615384615957737	0.1538461595773697	0.06666667014360428	0.6000000238418579	898	973	973	998	1520
7.666472981054467	7.66647258631477	0	0	2	0	0.0034049287480466114	0.03441838691631953	865.9432944223284	940.9432944223284	940.9432944223284	965.9432944223284	0.08536585420370102	0.04615384712815285	0.11538461595773697	0.0533333346247673	0.6666666865348816	865	940	940	965	1533
7.683532841356088	7.683532446616388	0	0	2	0	0.0037500000000000124	0.03441838691631953	865.9432944223284	940.9432944223284	940.9432944223284	965.9432944223284	0.08536585420370102	0.04615384712815285	0.11538461595773697	0.0533333346247673	0.6666666865348816	865	940	940	965	1533
7.699519404416742	7.699519404416742	0	0	2	0	0.004084792762612716	0.030792682484651987	851.0960347746499	926.0960347746499	926.0960347746499	951.0960347746499	0.0731707289814949	0.04615384712815285	0.09615384787321091	0.03999999910593033	0.6000000238418579	851	926	926	951	1520
7.719199546838825	7.719199152099128	0	0	2	0	0.004408389392193564	0.02675422072553864	834.5585338710807	909.5585338710807	909.5585338710807	934.5585338710807	0.0731707289814949	0.03076923079788685	0.07692307978868484	0.03999999910593033	0.6000000238418579	834	909	909	934	1520
7.7335068872208925	7.7335068872208925	0	0	2	0	0.004719902932873797	0.023513133568832507	821.2862819643691	896.2862819643691	896.2862819643691	921.2862819643691	0.060975611209869385	0.03076923079788685	0.057692307978868484	0.03999999910593033	0.6666666865348816	821	896	896	921	1533
7.749628845998226	7.749628845998226	0	0	2	0	0.005018479547691453	0.02046435226328098	808.8015225181356	883.8015225181356	883.8015225181356	908.8015225181356	0.04878048598766327	0.03076923079788685	0.057692307978868484	0.03999999910593033	0.6000000238418579	808	883	883	908	1520
7.77266427585989	7.772663881120193	0	0	2	0	0.005303300858899124	0.01324890524459382	779.2542669766117	854.2542669766117	854.2542669766117	879.2542669766117	0.03658536449074745	0.015384615398943424	0.03846153989434242	0.02666666731238365	0.6000000238418579	779	854	854	879	1520
7.785940556148761	7.785940161409064	0	0	2	0	0.0055735861910804745	0.013120700108508269	778.7292669443414	853.7292669443414	853.7292669443414	878.7292669443414	0.03658536449074745	0.015384615398943424	0.01923076994717121	0.02666666731238365	0.6000000238418579	778	853	853	878	1520
7.7995740758650225	7.7995740758650225	0	0	2	0	0.0058285947109273	0.013120700108508269	778.7292669443414	853.7292669443414	853.7292669443414	878.7292669443414	0.03658536449074745	0.015384615398943424	0.01923076994717121	0.02666666731238365	0.6000000238418579	778	853	853	878	1520
7.816508408942431	7.816508014202734	0	0	2	0	0.006067627457812124	0.006225765884543459	750.4945112972055	825.4945112972055	825.4945112972055	850.4945112972055	0.024390242993831635	0.0	0.01923076994717121	0.02666666731238365	0.6000000238418579	750	825	825	850	1520
7.8335903746671836	7.833589979927487	0	0	2	0	0.006290029259590699	0.006225765884543459	750.4945112972055	825.4945112972055	825.4945112972055	850.4945112972055	0.024390242993831635	0.0	0.01923076994717121	0.02666666731238365	0.6000000238418579	750	825	825	850	1520
7.852591564807378	7.852591564807378	0	0	2	0	0.006495190528383307	0.006097560748457909	749.9695112649351	824.9695112649351	824.9695112649351	849.9695112649351	0.024390242993831635	0.0	0.0	0.013333333656191826	0.6000000238418579	749	824	824	849	1520
7.866476533711756	7.866476138972059	0	0	2	0	0.006682548931412777	0.0030487803742289543	737.4847556324676	812.4847556324676	812.4847556324676	837.4847556324676	0.012195121496915817	0.0	0.0	0.02666666731238365	0.6000000238418579	737	812	812	837	1520
7.883491788427415	7.883491393687718	0	0	2	0	0.006851590932319523	0.0030487803742289543	737.4847556324676	812.4847556324676	812.4847556324676	837.4847556324676	0.012195121496915817	0.0	0.0	0.02666666731238365	0.6000000238418579	737	812	812	837	1520
7.89972348484101	7.89972348484101	0	0	2	0	0.007001853198729028	0.0030487803742289543	737.4847556324676	812.4847556324676	812.4847556324676	837.4847556324676	0.012195121496915817	0.0	0.0	0.02666666731238365	0.6000000238418579	737	812	812	837	1520
7.919273363162494	7.919273363162498	0	0	2	0	0.007132923872213665	0.0030487803742289543	737.4847556324676	812.4847556324676	812.4847556324676	837.4847556324676	0.012195121496915817	0.0	0.0	0.02666666731238365	0.6000000238418579	737	812	812	837	1520
7.933604782666189	7.933604387926492	0	0	2	0	0.0072444436971680235	0.0030487803742289543	737.4847556324676	812.4847556324676	812.4847556324676	837.4847556324676	0.012195121496915817	0.0	0.0	0.02666666731238365	0.6000000238418579	737	812	812	837	1520
7.949541213785098	7.949557792852447	0	0	2	0	0.007336107005503552	0.0031769855103145044	738.0097556647379	813.0097556647379	813.0097556647379	838.0097556647379	0.012195121496915817	0.0	0.01923076994717121	0.02666666731238365	0.6000000238418579	738	813	813	838	1520
7.96647199420522	7.966471599465523	0	0	2	0	0.007407662554463541	0.006225765884543459	750.4945112972055	825.4945112972055	825.4945112972055	850.4945112972055	0.024390242993831635	0.0	0.01923076994717121	0.02666666731238365	0.6000000238418579	750	825	825	850	1520
7.985938582450268	7.985938187710568	0	0	2	0	0.007458914215262055	0.016618198413545122	793.0515225034673	868.0515225034673	868.0515225034673	893.0515225034673	0.04878048598766327	0.015384615398943424	0.057692307978868484	0.03999999910593033	0.6000000238418579	793	868	868	893	1520
7.999471048803644	7.999471048803644	0	0	2	0	0.007489721510659307	0.017066916435336074	794.8890228027012	869.8890228027012	869.8890228027012	894.8890228027012	0.04878048598766327	0.015384615398943424	0.07692307978868484	0.0533333346247673	0.6000000238418579	794	869	869	894	1520
8.01642827678358	8.016427882043883	0	0	2	0	0.0075	0.02421826183795929	824.1737822264433	899.1737822264433	899.1737822264433	924.1737822264433	0.060975611209869385	0.03076923079788685	0.09615384787321091	0.0533333346247673	0.6000000238418579	824	899	899	924	1520
8.033579321955619	8.033579321955619	0	0	2	0	0.007489721510659301	0.027908066977770665	839.2835342739709	914.2835342739709	914.2835342739709	939.2835342739709	0.0731707289814949	0.03076923079788685	0.11538461595773697	0.06666667014360428	0.6000000238418579	839	914	914	939	1520
8.05253195911286	8.05253195911286	0	0	2	0	0.007458914215262044	0.03557223310264257	870.6682945553214	945.6682945553214	945.6682945553214	970.6682945553214	0.08536585420370102	0.04615384712815285	0.13461539149284363	0.07999999821186066	0.6000000238418579	870	945	945	970	1520
8.066486007464528	8.066485612724827	0	0	2	0	0.007407662554463523	0.04031582268862388	890.0932939099148	965.0932939099148	965.0932939099148	990.0932939099148	0.08536585420370102	0.0615384615957737	0.1538461595773697	0.09333333373069763	0.6000000238418579	890	965	965	990	1520
8.083861659525168	8.083861659525168	0	0	2	0	0.007336107005503528	0.05433396040151517	947.4975678442046	1022.4975678442046	1022.4975678442046	1047.4975678442047	0.12195122241973877	0.07692307978868484	0.17307692766189575	0.1066666692495346	0.6000000238418579	947	1022	1022	1047	1520
8.105952477287664	8.105952082547967	0	0	2	0	0.007244443697167994	0.0682160741272263	1004.3448235509917	1079.3448235509918	1079.3448235509918	1104.3448235509918	0.13414634764194489	0.10769230872392654	0.21153846383094788	0.14666666090488434	0.6000000238418579	1004	1079	1079	1104	1520
8.119165993964428	8.119165599224731	0	0	2	0	0.00713292387221363	0.07658536435892949	1038.6170670498163	1113.6170670498163	1113.6170670498163	1138.6170670498163	0.1463414579629898	0.1230769231915474	0.23076923191547394	0.1599999964237213	0.6000000238418579	1038	1113	1113	1138	1520
8.1334733343465	8.133472939606799	0	0	2	0	0.007001853198728986	0.08424953185021877	1070.0018329266459	1145.0018329266459	1145.0018329266459	1170.0018329266459	0.15853658318519592	0.13846154510974884	0.25	0.1599999964237213	0.6000000238418579	1070	1145	1145	1170	1520
8.14952226627956	8.14952226627956	0	0	2	0	0.006851590932319475	0.09502658154815435	1114.133851439692	1189.133851439692	1189.133851439692	1214.133851439692	0.18292683362960815	0.1538461595773697	0.25	0.1733333319425583	0.6000000238418579	1114	1189	1189	1214	1520
8.166706469586293	8.16670686432599	0	0	2	0	0.006682548931412723	0.11359599898640926	1190.1756158493458	1265.1756158493458	1265.1756158493458	1290.1756158493458	0.2195121943950653	0.1846153885126114	0.26923078298568726	0.18666666746139526	0.6000000238418579	1190	1265	1265	1290	1520
8.185862397688405	8.185862002948705	0	0	2	0	0.006495190528383249	0.1276500979724985	1247.7271511973813	1322.7271511973813	1322.7271511973813	1347.7271511973813	0.26829269528388977	0.1846153885126114	0.2884615361690521	0.20000000298023224	0.6000000238418579	1247	1322	1322	1347	1520
8.199499075322256	8.199498680582556	0	0	2	0	0.006290029259590635	0.13855534536143144	1292.3841392550617	1367.3841392550617	1367.3841392550617	1392.3841392550617	0.2926829159259796	0.20000000298023224	0.2884615361690521	0.2133333384990692	0.6000000238418579	1292	1367	1367	1392	1520
8.216526566968577	8.216526172228876	0	0	2	0	0.0060676274578120555	0.15134772064212043	1344.768916029483	1419.768916029483	1419.768916029483	1444.768916029483	0.3048780560493469	0.23076923191547394	0.3076923191547394	0.2266666740179062	0.6000000238418579	1344	1419	1419	1444	1520
8.233492873961586	8.233492479221889	0	0	2	0	0.005828594710927226	0.1574452832532235	1369.73843492195	1444.73843492195	1444.73843492195	1469.73843492195	0.32926830649375916	0.23076923191547394	0.3076923191547394	0.2266666740179062	0.6000000238418579	1369	1444	1444	1469	1520
8.252635380913942	8.252634986174241	0	0	2	0	0.0055735861910803965	0.1695684772815842	1419.3829144680872	1494.3829144680872	1494.3829144680872	1519.3829144680872	0.353658527135849	0.2461538463830948	0.32692307233810425	0.23999999463558197	0.6000000238418579	1419	1494	1494	1519	1520
8.266635219070663	8.266634824330966	0	0	2	0	0.005303300858899042	0.18181989056177628	1469.552451850474	1544.552451850474	1544.552451850474	1569.552451850474	0.37804877758026123	0.26153847575187683	0.3461538553237915	0.25333333015441895	0.6000000238418579	1469	1544	1544	1569	1520
8.283666658113974	8.283666658113974	0	0	2	0	0.005018479547691366	0.19901501706395397	1539.9664948768914	1614.9664948768914	1614.9664948768914	1639.9664948768914	0.4268292784690857	0.2769230902194977	0.3461538553237915	0.2666666805744171	0.6000000238418579	1539	1614	1614	1639	1520
8.305775633902615	8.305775239162914	0	0	2	0	0.004719902932873706	0.22177923578482406	1633.1859705388545	1708.1859705388545	1708.1859705388545	1733.1859705388545	0.45121949911117554	0.32307693362236023	0.38461539149284363	0.2933333218097687	0.6000000238418579	1633	1708	1708	1733	1520
8.319162836046837	8.31916244130714	0	0	2	0	0.004408389392193469	0.22177923578482406	1633.1859705388545	1708.1859705388545	1708.1859705388545	1733.1859705388545	0.45121949911117554	0.32307693362236023	0.38461539149284363	0.2933333218097687	0.6000000238418579	1633	1708	1708	1733	1520
8.333513597795774	8.333513597795774	0	0	2	0	0.004084792762612619	0.23887430029419754	1703.1902597047388	1778.1902597047388	1778.1902597047388	1803.1902597047388	0.4878048896789551	0.3384615480899811	0.4038461446762085	0.3199999928474426	0.6000000238418579	1703	1778	1778	1803	1520
8.349932795566284	8.34993319030598	0	0	2	0	0.0037499999999999114	0.25481550748913717	1768.4695031680167	1843.4695031680167	1843.4695031680167	1868.4695031680167	0.5243902206420898	0.35384616255760193	0.42307692766189575	0.3333333432674408	0.6000000238418579	1768	1843	1843	1868	1520
8.372517432691948	8.372517037952248	0	0	2	0	0.0034049287480465078	0.2855722293104881	1894.4182790264488	1969.4182790264488	1969.4182790264488	1994.4182790264488	0.5853658318519592	0.38461539149284363	0.4615384638309479	0.3733333349227905	0.6000000238418579	1894	1969	1969	1994	1520
8.38593818771057	8.38593779297087	0	0	2	0	0.003050524823068404	0.3058161310565013	1977.3170566763729	2052.317056676373	2052.317056676373	2077.317056676373	0.6463414430618286	0.38461539149284363	0.48076921701431274	0.4000000059604645	0.6000000238418579	1977	2052	2052	2077	1520
8.399515259649904	8.399515259649904	0	0	2	0	0.0026877596215896505	0.3058161310565013	1977.3170566763729	2052.317056676373	2052.317056676373	2077.317056676373	0.6463414430618286	0.38461539149284363	0.48076921701431274	0.4000000059604645	0.6000000238418579	1977	2052	2052	2077	1520
8.416504856285142	8.416504856285142	0	0	2	0	0.002317627457812	0.3286444717531021	2070.799111828953	2145.799111828953	2145.799111828953	2170.799111828953	0.6707317233085632	0.4153846204280853	0.5192307829856873	0.4399999976158142	0.6000000238418579	2070	2145	2145	2170	1520
8.433681164797902	8.433681164797902	0	0	2	0	0.0019411428382687965	0.34249844083419223	2127.5311152160175	2202.5311152160175	2202.5311152160175	2227.5311152160175	0.6951219439506531	0.4307692348957062	0.5384615659713745	0.4533333480358124	0.6000000238418579	2127	2202	2202	2227	1520
8.452488932485695	8.452488932485695	0	0	2	0	0.001559337681133082	0.35833959161662143	2192.4006276700648	2267.4006276700648	2267.4006276700648	2292.4006276700648	0.7195122241973877	0.446153849363327	0.557692289352417	0.47999998927116394	0.6000000238418579	2192	2267	2267	2292	1520
8.466457191466516	8.466456796726819	0	0	2	0	0.0011732584878016152	0.3744371487467717	2258.3201241180304	2333.3201241180304	2333.3201241180304	2358.3201241180304	0.7439024448394775	0.4615384638309479	0.5769230723381042	0.5066666603088379	0.6000000238418579	2258	2333	2333	2358	1520
8.483483104154041	8.483483104154041	0	0	2	0	0.0007839634745072818	0.383896189603286	2297.054896425456	2372.054896425456	2372.054896425456	2397.054896425456	0.7560975551605225	0.4615384638309479	0.5961538553237915	0.5333333611488342	0.6000000238418579	2297	2372	2372	2397	1520
8.499608615588665	8.499608615588665	0	0	2	0	0.0003925196718219568	0.4064039970437685	2389.2243678942323	2464.2243678942323	2464.2243678942323	2489.2243678942323	0.7804877758026123	0.4923076927661896	0.6153846383094788	0.5733333230018616	0.6000000238418579	2389	2464	2464	2489	1520
8.519293494887135	8.519293100147435	0	0	2	0	-1.2426921205886656e-16	0.44962476668449547	2566.2134195730087	2641.2134195730087	2641.2134195730087	2666.2134195730087	0.8292682766914368	0.5384615659713745	0.6730769276618958	0.6399999856948853	0.6000000238418579	2566	2641	2641	2666	1520
8.533474913305293	8.533474518565596	0	0	2	0	-0.00039251967182220505	0.4736350805369707	2664.535654798895	2739.535654798895	2739.535654798895	2764.535654798895	0.8414633870124817	0.5692307949066162	0.7115384340286255	0.6800000071525574	0.6000000238418579	2664	2739	2739	2764	1520
8.5494760817348	8.549475686995104	0	0	2	0	-0.000783963474507529	0.49556598110840877	2754.342692638934	2829.342692638934	2829.342692638934	2854.342692638934	0.8658536672592163	0.6000000238418579	0.7307692170143127	0.7066666483879089	0.6000000238418579	2754	2829	2829	2854	1520
8.566503178641424	8.566502783901724	0	0	2	0	-0.0011732584878018542	0.516948100741093	2841.902472534776	2916.902472534776	2916.902472534776	2941.902472534776	0.8780487775802612	0.6153846383094788	0.7692307829856873	0.746666669845581	0.6000000238418579	2841	2916	2916	2941	1520
8.58603726737496	8.586036872635264	0	0	2	0	-0.0015593376811333186	0.5365353371546817	2922.1122056484214	2997.1122056484214	2997.1122056484214	3022.1122056484214	0.8902438879013062	0.6461538672447205	0.7884615659713745	0.7733333110809326	0.6000000238418579	2922	2997	2997	3022	1520
8.599744603414893	8.599750524510375	0	0	2	0	-0.00194114283826903	0.5590712889417624	3014.396928216517	3089.396928216517	3089.396928216517	3114.396928216517	0.9024389982223511	0.6769230961799622	0.807692289352417	0.8133333325386047	0.6000000238418579	3014	3089	3089	3114	1520
8.616547093432912	8.616547093432912	0	0	2	0	-0.00231762745781223	0.5853330182456054	3121.9387097157537	3196.9387097157537	3196.9387097157537	3221.9387097157537	0.9390243887901306	0.7076923251152039	0.8269230723381042	0.8399999737739563	0.6000000238418579	3121	3196	3196	3221	1520
8.639309363423026	8.639309363423026	0	0	2	0	-0.002687759621589876	0.6336741699240145	3319.895725838839	3394.895725838839	3394.895725838839	3419.895725838839	0.9634146094322205	0.7692307829856873	0.8846153616905212	0.9066666960716248	0.6666666865348816	3319	3394	3394	3419	1533
8.652398537094674	8.652398142354977	0	0	2	0	-0.003050524823068625	0.6517870648663777	3394.068030627817	3469.068030627817	3469.068030627817	3494.068030627817	0.9756097793579102	0.800000011920929	0.9038461446762085	0.9200000166893005	0.6666666865348816	3394	3469	3469	3494	1533
8.66651403398314	8.666513639243442	0	0	2	0	-0.0034049287480467233	0.6731050701630421	3481.3652623176577	3556.3652623176577	3556.3652623176577	3581.3652623176577	0.9878048896789551	0.8307692408561707	0.9230769276618958	0.9466666579246521	0.6666666865348816	3481	3556	3556	3581	1533
8.6834329722123	8.6834325774726	0	0	2	0	-0.0037500000000001204	0.6946794996964627	3569.7125512570146	3644.7125512570146	3644.7125512570146	3669.7125512570146	1.0	0.8615384697914124	0.942307710647583	0.9733333587646484	0.6666666865348816	3569	3644	3644	3669	1533
8.705924450769052	8.705924056029351	0	0	2	0	-0.004084792762612822	0.7096153795719147	3630.8749793469906	3705.8749793469906	3705.8749793469906	3730.8749793469906	1.0	0.8769230842590332	0.9615384340286255	1.0	0.6666666865348816	3630	3705	3705	3730	1533
8.719216125906174	8.719216125906174	0	0	2	0	-0.004408389392193665	0.7221153825521469	3682.0624915510416	3757.0624915510416	3757.0624915510416	3782.0624915510416	1.0	0.9076923131942749	0.9807692170143127	1.0	0.6666666865348816	3682	3757	3757	3782	1533
8.73355938760083	8.733558992861132	0	0	2	0	-0.004719902932873894	0.7346153855323792	3733.2500037550926	3808.2500037550926	3808.2500037550926	3833.2500037550926	1.0	0.9384615421295166	1.0	1.0	0.6666666865348816	3733	3808	3808	3833	1533
8.749529371594138	8.749528976854437	0	0	2	0	-0.005018479547691547	0.7384615391492844	3749.0000028163195	3824.0000028163195	3824.0000028163195	3849.0000028163195	1.0	0.9538461565971375	1.0	1.0	0.6666666865348816	3749	3824	3824	3849	1533
8.76659791616913	8.76659791616913	0	0	2	0	-0.005303300858899213	0.7423076927661896	3764.7500018775463	3839.7500018775463	3839.7500018775463	3864.7500018775463	1.0	0.9692307710647583	1.0	1.0	0.6666666865348816	3764	3839	3839	3864	1533
8.78603095153978	8.78603055680008	0	0	2	0	-0.005573586191080559	0.7461538463830948	3780.500000938773	3855.500000938773	3855.500000938773	3880.500000938773	1.0	0.9846153855323792	1.0	1.0	0.6666666865348816	3780	3855	3855	3880	1533
8.799515654389603	8.799515654389603	0	0	2	0	-0.005828594710927379	0.7461538463830948	3780.500000938773	3855.500000938773	3855.500000938773	3880.500000938773	1.0	0.9846153855323792	1.0	1.0	0.6666666865348816	3780	3855	3855	3880	1533
8.816588935840981	8.816588935840981	0	0	2	0	-0.006067627457812198	0.7423076927661896	3764.7500018775463	3839.7500018775463	3839.7500018775463	3864.7500018775463	1.0	0.9692307710647583	1.0	1.0	0.6666666865348816	3764	3839	3839	3864	1533
8.839354363748685	8.839357521666274	0	0	2	0	-0.006290029259590766	0.7423076927661896	3764.7500018775463	3839.7500018775463	3839.7500018775463	3864.7500018775463	1.0	0.9692307710647583	1.0	1.0	0.6666666865348816	3764	3839	3839	3864	1533
8.852640907269722	8.852640512530025	0	0	2	0	-0.0064951905283833706	0.7384615391492844	3749.0000028163195	3824.0000028163195	3824.0000028163195	3849.0000028163195	1.0	0.9538461565971375	1.0	1.0	0.6666666865348816	3749	3824	3824	3849	1533
8.866545218419342	8.866544823679645	0	0	2	0	-0.006682548931412833	0.7384615391492844	3749.0000028163195	3824.0000028163195	3824.0000028163195	3849.0000028163195	1.0	0.9538461565971375	1.0	1.0	0.6666666865348816	3749	3824	3824	3849	1533
8.883643368471747	8.883643368471747	0	0	2	0	-0.006851590932319573	0.7307692319154739	3717.500004693866	3792.500004693866	3792.500004693866	3817.500004693866	1.0	0.9230769276618958	1.0	1.0	0.6666666865348816	3717	3792	3792	3817	1533
8.905956029944955	8.905955635205254	0	0	2	0	-0.007001853198729073	0.7269230782985687	3701.750005632639	3776.750005632639	3776.750005632639	3801.750005632639	1.0	0.9076923131942749	1.0	1.0	0.6666666865348816	3701	3776	3776	3801	1533
8.919214941687079	8.919214941687079	0	0	2	0	-0.007132923872213704	0.7269230782985687	3701.750005632639	3776.750005632639	3776.750005632639	3801.750005632639	1.0	0.9076923131942749	1.0	1.0	0.6666666865348816	3701	3776	3776	3801	1533
8.933493071331435	8.933492676591738	0	0	2	0	-0.0072444436971680565	0.7113742977380753	3638.077749237418	3713.077749237418	3713.077749237418	3738.077749237418	0.9878048896789551	0.8769230842590332	0.9807692170143127	1.0	0.6666666865348816	3638	3713	3713	3738	1533
8.949485555487572	8.949485555487572	0	0	2	0	-0.007336107005503578	0.6631613464844532	3440.6457138538362	3515.6457138538362	3515.6457138538362	3540.6457138538362	0.9634146094322205	0.8153846263885498	0.9230769276618958	0.9466666579246521	0.6666666865348816	3440	3515	3515	3540	1533
8.96667489041039	8.96667489041039	0	0	2	0	-0.007407662554463561	0.6267073197318958	3291.366474302113	3366.366474302113	3366.366474302113	3391.366474302113	0.9268292784690857	0.7846153974533081	0.9038461446762085	0.8799999952316284	0.6666666865348816	3291	3366	3366	3391	1533
8.985925950779906	8.98592555604021	0	0	2	0	-0.007458914215262068	0.5829737385687155	3112.2774594388898	3187.2774594388898	3187.2774594388898	3212.2774594388898	0.8780487775802612	0.7384615540504456	0.8653846383094788	0.8266666531562805	0.6000000238418579	3112	3187	3187	3212	1520
8.99951012803382	8.99951012803382	0	0	2	0	-0.007489721510659314	0.5402657862198659	2937.3883945703506	3012.3883945703506	3012.3883945703506	3037.3883945703506	0.8292682766914368	0.692307710647583	0.8269230723381042	0.7733333110809326	0.6000000238418579	2937	3012	3012	3037	1520
9.016531303844962	9.016530909105262	0	0	2	0	-0.0075	0.5062476576215182	2798.0841579601174	2873.0841579601174	2873.0841579601174	2898.0841579601174	0.792682945728302	0.6615384817123413	0.807692289352417	0.7066666483879089	0.6000000238418579	2798	2873	2873	2898	1520
9.03924936298881	9.039248968249114	0	0	2	0	-0.007489721510659294	0.47081146083199066	2652.9729321070017	2727.9729321070017	2727.9729321070017	2752.9729321070017	0.7317073345184326	0.6153846383094788	0.7884615659713745	0.6800000071525574	0.6000000238418579	2652	2727	2727	2752	1520
9.052582091054605	9.052581696314908	0	0	2	0	-0.00745891421526203	0.4272420331835747	2474.5561258867383	2549.5561258867383	2549.5561258867383	2574.5561258867383	0.6951219439506531	0.5538461804389954	0.75	0.6133333444595337	0.6000000238418579	2474	2549	2549	2574	1520
9.066498639134887	9.066498639134887	0	0	2	0	-0.007407662554463503	0.4122983179986477	2413.3616122044623	2488.3616122044623	2488.3616122044623	2513.3616122044623	0.6707317233085632	0.5384615659713745	0.75	0.5866666436195374	0.6000000238418579	2413	2488	2488	2513	1520
9.08346178821031	9.08346178821031	0	0	2	0	-0.007336107005503502	0.3970981845259667	2351.1170656338336	2426.1170656338336	2426.1170656338336	2451.1170656338336	0.6463414430618286	0.5230769515037537	0.7307692170143127	0.5733333230018616	0.6000000238418579	2351	2426	2426	2451	1520
9.10000651320503	9.100007697424127	0	0	2	0	-0.007244443697167961	0.37965447853390977	2279.6850895963607	2354.6850895963607	2354.6850895963607	2379.6850895963607	0.6219512224197388	0.5076923370361328	0.7115384340286255	0.54666668176651	0.6000000238418579	2279	2354	2354	2379	1520
9.119108756708107	9.119108756708107	0	0	2	0	-0.007132923872213591	0.35711069006950424	2187.36827583462	2262.36827583462	2262.36827583462	2287.36827583462	0.5853658318519592	0.4923076927661896	0.692307710647583	0.5066666603088379	0.6000000238418579	2187	2262	2262	2287	1520
9.133470176428906	9.13347017642891	0	0	2	0	-0.007001853198728941	0.3272514006323539	2065.0944855894895	2140.0944855894895	2140.0944855894895	2165.0944855894895	0.5243902206420898	0.4615384638309479	0.6730769276618958	0.47999998927116394	0.6000000238418579	2065	2140	2140	2165	1520
9.149942664058754	9.149942664058754	0	0	2	0	-0.006851590932319425	0.3106410278074252	1997.0750088714062	2072.075008871406	2072.075008871406	2097.075008871406	0.5	0.446153849363327	0.6538461446762085	0.4533333480358124	0.6000000238418579	1997	2072	2072	2097	1520
9.172238351724912	9.172238351724912	0	0	2	0	-0.006682548931412667	0.2804409036269555	1873.405500352383	1948.405500352383	1948.405500352383	1973.405500352383	0.47560974955558777	0.4000000059604645	0.6153846383094788	0.4000000059604645	0.6000000238418579	1873	1948	1948	1973	1520
9.18588568733063	9.185885292590934	0	0	2	0	-0.006495190528383187	0.2676485344156241	1821.0207484319806	1896.0207484319806	1896.0207484319806	1921.0207484319806	0.46341463923454285	0.38461539149284363	0.5961538553237915	0.3733333349227905	0.5333333611488342	1821	1896	1896	1921	1506
9.199509338554423	9.199508943814726	0	0	2	0	-0.006290029259590567	0.2676485344156241	1821.0207484319806	1896.0207484319806	1896.0207484319806	1921.0207484319806	0.46341463923454285	0.38461539149284363	0.5961538553237915	0.3733333349227905	0.5333333611488342	1821	1896	1896	1921	1506
9.216492619354481	9.216492224614784	0	0	2	0	-0.006067627457811982	0.2451688594581225	1728.9664794810117	1803.9664794810117	1803.9664794810117	1828.9664794810117	0.4268292784690857	0.35384616255760193	0.5769230723381042	0.3466666638851166	0.6000000238418579	1728	1803	1803	1828	1520
9.233612085350616	9.233612085350616	0	0	2	0	-0.005828594710927147	0.22865071782890034	1661.3246895093469	1736.3246895093469	1736.3246895093469	1761.3246895093469	0.39024388790130615	0.3384615480899811	0.557692289352417	0.3333333432674408	0.6000000238418579	1661	1736	1736	1761	1520
9.252597485902859	9.252597091163159	0	0	2	0	-0.005573586191080312	0.2237429635685224	1641.2274358130994	1716.2274358130994	1716.2274358130994	1741.2274358130994	0.37804877758026123	0.3384615480899811	0.557692289352417	0.3199999928474426	0.5333333611488342	1641	1716	1716	1741	1506
9.266474560013263	9.266474165273562	0	0	2	0	-0.005303300858898952	0.21835835211552101	1619.1774519130586	1694.1774519130586	1694.1774519130586	1719.1774519130586	0.37804877758026123	0.32307693362236023	0.5384615659713745	0.3199999928474426	0.5333333611488342	1619	1694	1694	1719	1506
9.283492577906815	9.283492577906815	0	0	2	0	-0.005018479547691274	0.21046591932956993	1586.8579396545888	1661.8579396545888	1661.8579396545888	1686.8579396545888	0.353658527135849	0.32307693362236023	0.5384615659713745	0.30666667222976685	0.6000000238418579	1586	1661	1661	1686	1520
9.29950440430819	9.29950440430819	0	0	2	0	-0.004719902932873609	0.20036585658215555	1545.498182703927	1620.498182703927	1620.498182703927	1645.498182703927	0.3414634168148041	0.3076923191547394	0.5192307829856873	0.2933333218097687	0.6000000238418579	1545	1620	1620	1645	1520
9.31918888886696	9.319188494127259	0	0	2	0	-0.004408389392193368	0.19119137153029442	1507.9286664165556	1582.9286664165556	1582.9286664165556	1607.9286664165556	0.31707316637039185	0.3076923191547394	0.5	0.2800000011920929	0.6000000238418579	1507	1582	1582	1607	1520
9.333438991992706	9.333438597253005	0	0	2	0	-0.004084792762612514	0.17829893795916663	1455.1341509427873	1530.1341509427873	1530.1341509427873	1555.1341509427873	0.2926829159259796	0.29230770468711853	0.48076921701431274	0.2666666805744171	0.6000000238418579	1455	1530	1530	1555	1520
9.34969516226762	9.34969516226762	0	0	2	0	-0.0037499999999998025	0.15405253735872415	1355.8451404839752	1430.8451404839752	1430.8451404839752	1455.8451404839752	0.24390244483947754	0.26153847575187683	0.4615384638309479	0.23999999463558197	0.6000000238418579	1355	1430	1430	1455	1520
9.372689539200612	9.372689539200612	0	0	2	0	-0.003404928748046396	0.1420293948551019	1306.6103719316425	1381.6103719316425	1381.6103719316425	1406.6103719316425	0.23170731961727142	0.2461538463830948	0.42307692766189575	0.2133333384990692	0.6000000238418579	1306	1381	1381	1406	1520
9.385796870898409	9.385796476158708	0	0	2	0	-0.003050524823068289	0.13276266411233406	1268.663109540008	1343.663109540008	1343.663109540008	1368.663109540008	0.2195121943950653	0.23076923191547394	0.4038461446762085	0.20000000298023224	0.6000000238418579	1268	1343	1343	1368	1520
9.399504996417738	9.399504996417738	0	0	2	0	-0.002687759621589533	0.1196779221525559	1215.0810912147165	1290.0810912147165	1290.0810912147165	1315.0810912147165	0.19512194395065308	0.2153846174478531	0.36538460850715637	0.18666666746139526	0.6000000238418579	1215	1290	1290	1315	1520
9.416535645981648	9.416535645981648	0	0	2	0	-0.0023176274578118805	0.11073170942946886	1178.446350113675	1253.446350113675	1253.446350113675	1278.446350113675	0.18292683362960815	0.20000000298023224	0.3461538553237915	0.1733333319425583	0.6000000238418579	1178	1253	1253	1278	1520
9.439301468629049	9.439301468629049	0	0	2	0	-0.0019411428382686748	0.10268292813346935	1145.486590706557	1220.486590706557	1220.486590706557	1245.486590706557	0.17073170840740204	0.1846153885126114	0.3461538553237915	0.1599999964237213	0.6000000238418579	1145	1220	1220	1245	1520
9.452471169199251	9.45247077445955	0	0	2	0	-0.0015593376811329591	0.09392901815569554	1109.6393293475733	1184.6393293475733	1184.6393293475733	1209.6393293475733	0.15853658318519592	0.16923077404499054	0.32692307233810425	0.14666666090488434	0.6000000238418579	1109	1184	1184	1209	1520
9.466484823245432	9.466484823245432	0	0	2	0	-0.0011732584878014912	0.08257504938218074	1063.14482722003	1138.14482722003	1138.14482722003	1163.14482722003	0.13414634764194489	0.1538461595773697	0.2884615361690521	0.14666666090488434	0.6000000238418579	1063	1138	1138	1163	1520
9.483543894067653	9.483543499327956	0	0	2	0	-0.0007839634745071568	0.07318011519140921	1024.6725717088207	1099.6725717088207	1099.6725717088207	1124.6725717088207	0.12195122241973877	0.13846154510974884	0.26923078298568726	0.11999999731779099	0.6000000238418579	1024	1099	1099	1124	1520
9.49965558961282	9.499655984352517	0	0	2	0	-0.0003925196718218313	0.06792370323091745	1003.147564730607	1078.147564730607	1078.147564730607	1103.147564730607	0.12195122241973877	0.1230769231915474	0.25	0.1066666692495346	0.6000000238418579	1003	1078	1078	1103	1520
9.519285994832858	9.519286389572555	0	0	2	0	2.499161517667739e-16	0.06436210143069426	988.562805358693	1063.562805358693	1063.562805358693	1088.562805358693	0.10975609719753265	0.1230769231915474	0.23076923191547394	0.1066666692495346	0.6000000238418579	988	1063	1063	1088	1520
9.533578335106371	9.533578335106371	0	0	2	0	0.00039251967182233054	0.05624921768521651	955.3405464209616	1030.3405464209616	1030.3405464209616	1055.3405464209616	0.09756097197532654	0.10769230872392654	0.21153846383094788	0.09333333373069763	0.6000000238418579	955	1030	1030	1055	1520
9.550077665035735	9.550078059775432	0	0	2	0	0.0007839634745076539	0.05515947400377347	950.8780460454524	1025.8780460454523	1025.8780460454523	1050.8780460454523	0.09756097197532654	0.10769230872392654	0.19230769574642181	0.07999999821186066	0.6000000238418579	950	1025	1025	1050	1520
9.572619670273928	9.572619670273928	0	0	2	0	0.0011732584878019847	0.048264540943961876	922.6432951655239	997.6432951655239	997.6432951655239	1022.6432951655239	0.08536585420370102	0.0923076942563057	0.19230769574642181	0.07999999821186066	0.6000000238418579	922	997	997	1022	1520
9.585854897634126	9.585854897634126	0	0	2	0	0.001559337681133448	0.04008755498589614	889.1585376672447	964.1585376672447	964.1585376672447	989.1585376672447	0.0731707289814949	0.07692307978868484	0.1538461595773697	0.06666667014360428	0.6000000238418579	889	964	964	989	1520
9.599580391700202	9.599580391700202	0	0	2	0	0.0019411428382691577	0.04008755498589614	889.1585376672447	964.1585376672447	964.1585376672447	989.1585376672447	0.0731707289814949	0.07692307978868484	0.1538461595773697	0.06666667014360428	0.6000000238418579	889	964	964	989	1520
9.616572356773633	9.616572751513333	0	0	2	0	0.0023176274578123562	0.03242339013144374	857.7737825882621	932.7737825882621	932.7737825882621	957.7737825882621	0.060975611209869385	0.0615384615957737	0.13461539149284363	0.0533333346247673	0.6000000238418579	857	932	932	957	1520
9.639252126166701	9.639252126166701	0	0	2	0	0.0026877596215899996	0.03242339013144374	857.7737825882621	932.7737825882621	932.7737825882621	957.7737825882621	0.060975611209869385	0.0615384615957737	0.13461539149284363	0.0533333346247673	0.6000000238418579	857	932	932	957	1520
9.652575775219427	9.652575775219427	0	0	2	0	0.0030505248230687457	0.029118198479215304	844.2390227723866	919.2390227723866	919.2390227723866	944.2390227723866	0.04878048598766327	0.0615384615957737	0.11538461595773697	0.0533333346247673	0.6000000238418579	844	919	919	944	1520
9.666516797161032	9.666516402421331	0	0	2	0	0.0034049287480468413	0.025272044862310092	828.4890237111598	903.4890237111598	903.4890237111598	928.4890237111598	0.04878048598766327	0.04615384712815285	0.11538461595773697	0.0533333346247673	0.6000000238418579	828	903	903	928	1520
9.683502051659582	9.683502051659582	0	0	2	0	0.0037500000000002353	0.021966854240745307	814.9542681158521	889.9542681158521	889.9542681158521	914.9542681158521	0.03658536449074745	0.04615384712815285	0.09615384787321091	0.0533333346247673	0.6000000238418579	814	889	889	914	1520
9.699659931749506	9.699659931749506	0	0	2	0	0.004084792762612933	0.021966854240745307	814.9542681158521	889.9542681158521	889.9542681158521	914.9542681158521	0.03658536449074745	0.04615384712815285	0.09615384787321091	0.0533333346247673	0.6000000238418579	814	889	889	914	1520
9.720114553460585	9.720114948200282	0	0	2	0	0.004408389392193772	0.021966854240745307	814.9542681158521	889.9542681158521	889.9542681158521	914.9542681158521	0.03658536449074745	0.03076923079788685	0.09615384787321091	0.03999999910593033	0.6000000238418579	814	889	889	914	1520
9.733628072308418	9.733628467048115	0	0	2	0	0.0047199029328739974	0.017800187279398624	797.8917669091373	872.8917669091373	872.8917669091373	897.8917669091373	0.03658536449074745	0.03076923079788685	0.09615384787321091	0.03999999910593033	0.6000000238418579	797	872	872	897	1520
9.749808847300867	9.749808847300867	0	0	2	0	0.005018479547691645	0.018120700158178807	799.2042671477423	874.2042671477423	874.2042671477423	899.2042671477423	0.03658536449074745	0.03076923079788685	0.09615384787321091	0.0533333346247673	0.6000000238418579	799	874	874	899	1520
9.772529274882908	9.772529274882912	0	0	2	0	0.005303300858899306	0.017607879602851775	797.104266973678	872.104266973678	872.104266973678	897.104266973678	0.03658536449074745	0.03076923079788685	0.07692307978868484	0.03999999910593033	0.6000000238418579	797	872	872	897	1520
9.785735686245099	9.785735291505398	0	0	2	0	0.005573586191080647	0.014815509536614022	785.6695115524344	860.6695115524344	860.6695115524344	885.6695115524344	0.024390242993831635	0.03076923079788685	0.07692307978868484	0.0533333346247673	0.6000000238418579	785	860	860	885	1520
9.799660918598752	9.799660918598752	0	0	2	0	0.005828594710927462	0.014559099228622821	784.6195113412105	859.6195113412105	859.6195113412105	884.6195113412105	0.024390242993831635	0.03076923079788685	0.07692307978868484	0.03999999910593033	0.6000000238418579	784	859	859	884	1520
9.81659564641586	9.81659564641586	0	0	2	0	0.006067627457812276	0.017607879602851775	797.104266973678	872.104266973678	872.104266973678	897.104266973678	0.03658536449074745	0.03076923079788685	0.07692307978868484	0.03999999910593033	0.6000000238418579	797	872	872	897	1520
9.839876209630463	9.839876209630463	0	0	2	0	0.006290029259590839	0.018120700158178807	799.2042671477423	874.2042671477423	874.2042671477423	899.2042671477423	0.03658536449074745	0.03076923079788685	0.09615384787321091	0.0533333346247673	0.6000000238418579	799	874	874	899	1520
9.852433274188167	9.85243287944847	0	0	2	0	0.0064951905283834365	0.018120700158178807	799.2042671477423	874.2042671477423	874.2042671477423	899.2042671477423	0.03658536449074745	0.03076923079788685	0.09615384787321091	0.0533333346247673	0.6000000238418579	799	874	874	899	1520
9.866614692606328	9.866614692606328	0	0	2	0	0.006682548931412893	0.015071919783949853	786.7195115152747	861.7195115152747	861.7195115152747	886.7195115152747	0.024390242993831635	0.03076923079788685	0.09615384787321091	0.0533333346247673	0.6000000238418579	786	861	861	886	1520
9.88349376212591	9.88349336738621	0	0	2	0	0.006851590932319628	0.02116948053240776	811.6890227802098	886.6890227802098	886.6890227802098	911.6890227802098	0.04878048598766327	0.03076923079788685	0.09615384787321091	0.0533333346247673	0.6000000238418579	811	886	886	911	1520
9.899524930772523	9.899524930772523	0	0	2	0	0.0070018531987291206	0.024859287534864286	826.7987824552692	901.7987824552692	901.7987824552692	926.7987824552692	0.060975611209869385	0.03076923079788685	0.11538461595773697	0.06666667014360428	0.6000000238418579	826	901	901	926	1520
9.919923104706678	9.919922709966981	0	0	2	0	0.007132923872213745	0.028228579920071828	840.5960347726941	915.5960347726941	915.5960347726941	940.5960347726941	0.0731707289814949	0.03076923079788685	0.13461539149284363	0.06666667014360428	0.6000000238418579	840	915	915	940	1520
9.933594124694322	9.933594124694322	0	0	2	0	0.007244443697168091	0.03646966907171867	874.343294848688	949.343294848688	949.343294848688	974.343294848688	0.08536585420370102	0.04615384712815285	0.1538461595773697	0.09333333373069763	0.6000000238418579	874	949	949	974	1520
9.949715688731958	9.949716083471655	0	0	2	0	0.007336107005503606	0.04054408962527911	891.0280470155179	966.0280470155179	966.0280470155179	991.0280470155179	0.09756097197532654	0.04615384712815285	0.17307692766189575	0.1066666692495346	0.6000000238418579	891	966	966	991	1520
9.972652038929228	9.972651644189531	0	0	2	0	0.007407662554463582	0.05301594801963522	942.1003071404062	1017.1003071404062	1017.1003071404062	1042.1003071404061	0.10975609719753265	0.07692307978868484	0.21153846383094788	0.11999999731779099	0.6000000238418579	942	1017	1017	1042	1520
9.985998188144782	9.985998188144782	0	0	2	0	0.007458914215262083	0.06671357055027516	998.1920714033768	1073.1920714033768	1073.1920714033768	1098.1920714033768	0.1463414579629898	0.0923076942563057	0.21153846383094788	0.13333334028720856	0.6000000238418579	998	1073	1073	1098	1520
9.999589075973576	9.999589075973576	0	0	2	0	0.00748972151065932	0.07424953110898153	1029.0518298912793	1104.0518298912793	1104.0518298912793	1129.0518298912793	0.15853658318519592	0.10769230872392654	0.23076923191547394	0.13333334028720856	0.6000000238418579	1029	1104	1104	1129	1520
10.016587751621886	10.016588146361586	0	0	2	0	0.0075	0.0920137618539425	1101.7963547918946	1176.7963547918946	1176.7963547918946	1201.7963547918946	0.18292683362960815	0.13846154510974884	0.26923078298568726	0.1733333319425583	0.6000000238418579	1101	1176	1176	1201	1520
10.039152257022911	10.039151862283214	0	0	2	0	0.007489721510659287	0.10759849921633036	1165.615854290873	1240.615854290873	1240.615854290873	1265.615854290873	0.2073170691728592	0.16923077404499054	0.2884615361690521	0.18666666746139526	0.6000000238418579	1165	1240	1240	1265	1520
10.052556827713884	10.052556827713884	0	0	2	0	0.007458914215262016	0.11946529321945631	1214.2103757336736	1289.2103757336736	1289.2103757336736	1314.2103757336736	0.23170731961727142	0.1846153885126114	0.3076923191547394	0.20000000298023224	0.6000000238418579	1214	1289	1289	1314	1520
10.066615876825425	10.066615876825425	0	0	2	0	0.007407662554463482	0.12738586937387786	1246.6451350860298	1321.6451350860298	1321.6451350860298	1346.6451350860298	0.24390244483947754	0.20000000298023224	0.3076923191547394	0.2133333384990692	0.6000000238418579	1246	1321	1321	1346	1520
10.083551788861628	10.083551394121931	0	0	2	0	0.007336107005503474	0.14633990074675052	1324.2618935579435	1399.2618935579435	1399.2618935579435	1424.2618935579435	0.2804878056049347	0.23076923191547394	0.32692307233810425	0.2266666740179062	0.6000000238418579	1324	1399	1399	1424	1520
10.105853002883572	10.105852608143875	0	0	2	0	0.007244443697167927	0.16047842514820587	1382.1591509819032	1457.1591509819032	1457.1591509819032	1482.1591509819032	0.2926829159259796	0.26153847575187683	0.3461538553237915	0.25333333015441895	0.6000000238418579	1382	1457	1457	1482	1520
10.119216520645873	10.119216520645873	0	0	2	0	0.00713292387221355	0.16047842514820587	1382.1591509819032	1457.1591509819032	1457.1591509819032	1482.1591509819032	0.2926829159259796	0.26153847575187683	0.3461538553237915	0.25333333015441895	0.6000000238418579	1382	1457	1457	1482	1520
10.133543203273183	10.133542808533482	0	0	2	0	0.007001853198728894	0.16901188570146375	1417.1036719474941	1492.1036719474941	1492.1036719474941	1517.1036719474941	0.31707316637039185	0.26153847575187683	0.36538460850715637	0.2666666805744171	0.6000000238418579	1417	1492	1492	1517	1520
10.149710557115872	10.149710951855573	0	0	2	0	0.00685159093231937	0.1759068243492108	1445.3384457100183	1520.3384457100183	1520.3384457100183	1545.3384457100183	0.32926830649375916	0.2769230902194977	0.36538460850715637	0.2666666805744171	0.6000000238418579	1445	1520	1520	1545	1520
10.17232993133503	10.17232953659533	0	0	2	0	0.006682548931412607	0.1953095741226123	1524.7927060320974	1599.7927060320974	1599.7927060320974	1624.7927060320974	0.3658536672592163	0.3076923191547394	0.38461539149284363	0.2800000011920929	0.6000000238418579	1524	1599	1599	1624	1520
10.18534449920361	10.185344893943311	0	0	2	0	0.00649519052838312	0.20714821957433838	1573.2719591569157	1648.2719591569157	1648.2719591569157	1673.2719591569157	0.40243902802467346	0.3076923191547394	0.4038461446762085	0.2933333218097687	0.6000000238418579	1573	1648	1648	1673	1520
10.199595786548455	10.199595786548455	0	0	2	0	0.006290029259590495	0.20714821957433838	1573.2719591569157	1648.2719591569157	1648.2719591569157	1673.2719591569157	0.40243902802467346	0.3076923191547394	0.4038461446762085	0.2933333218097687	0.6000000238418579	1573	1648	1648	1673	1520
10.21664498887821	10.21664498887821	0	0	2	0	0.006067627457811904	0.21827392144845081	1618.831708331406	1693.831708331406	1693.831708331406	1718.831708331406	0.4146341383457184	0.32307693362236023	0.42307692766189575	0.3199999928474426	0.6000000238418579	1618	1693	1693	1718	1520
10.238641858592397	10.2386414638527	0	0	2	0	0.005828594710927064	0.22821763767645908	1659.5512262850998	1734.5512262850998	1734.5512262850998	1759.5512262850998	0.4390243887901306	0.3384615480899811	0.42307692766189575	0.3199999928474426	0.6666666865348816	1659	1734	1734	1759	1533
10.251991955204938	10.25199156046524	0	0	2	0	0.005573586191080225	0.2381253899194491	1700.1234717201442	1775.1234717201442	1775.1234717201442	1800.1234717201442	0.45121949911117554	0.35384616255760193	0.4423076808452606	0.3333333432674408	0.6666666865348816	1700	1775	1775	1800	1533
10.266531797269584	10.266531797269584	0	0	2	0	0.0053033008588988595	0.24431520032577025	1725.4707453340293	1800.4707453340293	1800.4707453340293	1825.4707453340293	0.46341463923454285	0.35384616255760193	0.4615384638309479	0.3466666638851166	0.6000000238418579	1725	1800	1800	1825	1520
10.283608631378252	10.283652052745117	0	0	2	0	0.005018479547691176	0.25579738007141994	1772.4902713924646	1847.4902713924646	1847.4902713924646	1872.4902713924646	0.4878048896789551	0.3692307770252228	0.4615384638309479	0.36000001430511475	0.6666666865348816	1772	1847	1847	1872	1533
10.305371420451069	10.305371420451069	0	0	2	0	0.0047199029328735065	0.28976703818027794	1911.596021348238	1986.596021348238	1986.596021348238	2011.596021348238	0.5731707215309143	0.4000000059604645	0.48076921701431274	0.3866666555404663	0.6666666865348816	1911	1986	1986	2011	1533
10.318642569123854	10.318642174384157	0	0	2	0	0.00440838939219326	0.29361319179718315	1927.346020409465	2002.346020409465	2002.346020409465	2027.346020409465	0.5731707215309143	0.4153846204280853	0.48076921701431274	0.3866666555404663	0.6666666865348816	1927	2002	2002	2027	1533
10.33361425641896	10.333613861679263	0	0	2	0	0.004084792762612402	0.3049030713737011	1973.578077275306	2048.578077275306	2048.578077275306	2073.578077275306	0.5975610017776489	0.4153846204280853	0.5	0.41333332657814026	0.6666666865348816	1973	2048	2048	2073	1533
10.349636346052504	10.349637135531902	0	0	2	0	0.003749999999999688	0.3185647325217724	2029.522579676658	2104.522579676658	2104.522579676658	2129.522579676658	0.6219512224197388	0.4307692348957062	0.5192307829856873	0.4266666769981384	0.6666666865348816	2029	2104	2104	2129	1533
10.36662712690684	10.36662712690684	0	0	2	0	0.003404928748046278	0.3341494692288913	2093.3420764923103	2168.3420764923103	2168.3420764923103	2193.3420764923103	0.6463414430618286	0.446153849363327	0.5384615659713745	0.4533333480358124	0.6666666865348816	2093	2168	2168	2193	1533
10.385391473227765	10.385391473227765	0	0	2	0	0.0030505248230681685	0.3473342714496912	2147.3338415864855	2222.3338415864855	2222.3338415864855	2247.3338415864855	0.6829268336296082	0.446153849363327	0.557692289352417	0.46666666865348816	0.6666666865348816	2147	2222	2222	2247	1533
10.39943670644985	10.39943670644985	0	0	2	0	0.00268775962158941	0.3670934994939046	2228.2478804275393	2303.2478804275393	2303.2478804275393	2328.2478804275393	0.7317073345184326	0.4615384638309479	0.557692289352417	0.4933333396911621	0.6666666865348816	2228	2303	2303	2328	1533
10.416607093867126	10.416606699127426	0	0	2	0	0.0023176274578117547	0.3896013103310878	2320.4173658058044	2395.4173658058044	2395.4173658058044	2420.4173658058044	0.7560975551605225	0.4923076927661896	0.5961538553237915	0.5199999809265137	0.6666666865348816	2320	2395	2395	2420	1533
10.438727517107031	10.438727517107031	0	0	2	0	0.0019411428382685471	0.4030988201881067	2375.689668670297	2450.689668670297	2450.689668670297	2475.689668670297	0.7682926654815674	0.5076923370361328	0.6153846383094788	0.54666668176651	0.7333333492279053	2375	2450	2450	2475	1546
10.45216248275481	10.452162877494507	0	0	2	0	0.0015593376811328297	0.41509382403813877	2424.809209436178	2499.809209436178	2499.809209436178	2524.809209436178	0.792682945728302	0.5230769515037537	0.6153846383094788	0.5600000023841858	0.7333333492279053	2424	2499	2499	2524	1546
10.466606797812352	10.466606797812352	0	0	2	0	0.0011732584878013604	0.42891182156327456	2481.3939093016093	2556.3939093016093	2556.3939093016093	2581.3939093016093	0.8048780560493469	0.5384615659713745	0.6346153616905212	0.5866666436195374	0.7333333492279053	2481	2556	2556	2581	1546
10.483579420640543	10.483579025900847	0	0	2	0	0.0007839634745070253	0.443855539881266	2542.5884358137846	2617.5884358137846	2617.5884358137846	2642.5884358137846	0.8292682766914368	0.5538461804389954	0.6538461446762085	0.6000000238418579	0.7333333492279053	2542	2617	2617	2642	1546
10.505401815407874	10.505401815407874	0	0	2	0	0.00039251967182169927	0.4611710563607705	2613.495475797355	2688.495475797355	2688.495475797355	2713.495475797355	0.8536585569381714	0.5692307949066162	0.6730769276618958	0.6266666650772095	0.7333333492279053	2613	2688	2688	2713	1546
10.518627963755	10.518627963755	0	0	2	0	-3.8222442962243216e-16	0.4741557287940612	2666.6677094116803	2741.6677094116803	2741.6677094116803	2766.6677094116803	0.8658536672592163	0.6000000238418579	0.6730769276618958	0.6399999856948853	0.7333333492279053	2666	2741	2741	2766	1546
10.533577150887277	10.533577150887277	0	0	2	0	-0.00039251967182246265	0.4856941982721672	2713.9177419245248	2788.9177419245248	2788.9177419245248	2813.9177419245248	0.8658536672592163	0.6153846383094788	0.692307710647583	0.6666666865348816	0.7333333492279053	2713	2788	2788	2813	1546
10.549498581897632	10.549504897732811	0	0	2	0	-0.0007839634745077855	0.4981660426465364	2764.9899446375666	2839.9899446375666	2839.9899446375666	2864.9899446375666	0.8780487775802612	0.6307692527770996	0.7115384340286255	0.6800000071525574	0.7333333492279053	2764	2839	2839	2864	1546
10.566535942036422	10.566535942036422	0	0	2	0	-0.0011732584878021155	0.5132019971196469	2826.562178204954	2901.562178204954	2901.562178204954	2926.562178204954	0.8902438879013062	0.6461538672447205	0.7307692170143127	0.7066666483879089	0.800000011920929	2826	2901	2901	2926	1560
10.58537370994132	10.58537370994132	0	0	2	0	-0.0015593376811335773	0.5509380942124587	2981.091495800018	3056.091495800018	3056.091495800018	3081.091495800018	0.9268292784690857	0.692307710647583	0.7692307829856873	0.7599999904632568	0.800000011920929	2981	3056	3056	3081	1560
10.59961947093038	10.59961947093038	0	0	2	0	-0.0019411428382692857	0.5509380942124587	2981.091495800018	3056.091495800018	3056.091495800018	3081.091495800018	0.9268292784690857	0.692307710647583	0.7692307829856873	0.7599999904632568	0.800000011920929	2981	3056	3056	3081	1560
10.616601567511344	10.616601172771643	0	0	2	0	-0.0023176274578124816	0.5936100654151195	3155.833217874914	3230.833217874914	3230.833217874914	3255.833217874914	0.9634146094322205	0.7384615540504456	0.8269230723381042	0.8133333325386047	0.800000011920929	3155	3230	3230	3255	1560
10.639006992813764	10.639006992813764	0	0	2	0	-0.002687759621590123	0.6108536521746561	3226.445705655217	3301.445705655217	3301.445705655217	3326.445705655217	0.9634146094322205	0.7692307829856873	0.8461538553237915	0.8399999737739563	0.800000011920929	3226	3301	3301	3326	1560
10.649590358877598	10.649590358877598	0	0	2	0	-0.0030505248230688667	0.6245075084078007	3282.3582469299436	3357.3582469299436	3357.3582469299436	3382.3582469299436	0.9634146094322205	0.7846153974533081	0.8653846383094788	0.8666666746139526	0.800000011920929	3282	3357	3357	3382	1560
10.666471007355975	10.666471007355975	0	0	2	0	-0.003404928748046959	0.6342870672161762	3322.4055402502418	3397.4055402502418	3397.4055402502418	3422.4055402502418	0.9756097793579102	0.800000011920929	0.8653846383094788	0.8799999952316284	0.800000011920929	3322	3397	3397	3422	1560
10.683459025032418	10.683458630292717	0	0	2	0	-0.0037500000000003494	0.6453126950141712	3367.555486083031	3442.555486083031	3442.555486083031	3467.555486083031	0.9756097793579102	0.8153846263885498	0.8846153616905212	0.8933333158493042	0.800000011920929	3367	3442	3442	3467	1560
10.6994361143403	10.699435719600602	0	0	2	0	-0.004084792762613043	0.655156354453319	3407.865271486341	3482.865271486341	3482.865271486341	3507.865271486341	0.9878048896789551	0.8307692408561707	0.8846153616905212	0.9066666960716248	0.800000011920929	3407	3482	3482	3507	1560
10.719798761701563	10.719798366961866	0	0	2	0	-0.004408389392193879	0.6663743032973546	3453.802772002667	3528.802772002667	3528.802772002667	3553.802772002667	0.9878048896789551	0.8461538553237915	0.9038461446762085	0.9200000166893005	0.800000011920929	3453	3528	3528	3553	1560
10.73344412360879	10.733443728869089	0	0	2	0	-0.0047199029328741	0.6838461549771138	3525.350004631281	3600.350004631281	3600.350004631281	3625.350004631281	1.0	0.8615384697914124	0.9230769276618958	0.9466666579246521	0.800000011920929	3525	3600	3600	3625	1560
10.749930032388393	10.749930032388393	0	0	2	0	-0.005018479547691743	0.687692308594019	3541.100003692508	3616.100003692508	3616.100003692508	3641.100003692508	1.0	0.8769230842590332	0.9230769276618958	0.9466666579246521	0.800000011920929	3541	3616	3616	3641	1560
10.766494494368052	10.766494099628352	0	0	2	0	-0.0053033008588994	0.6907692287518428	3553.699991738796	3628.699991738796	3628.699991738796	3653.699991738796	1.0	0.8769230842590332	0.9230769276618958	0.9599999785423279	0.800000011920929	3553	3628	3628	3653	1560
10.78530028835735	10.78529989361765	0	0	2	0	-0.005573586191080736	0.6907692287518428	3553.699991738796	3628.699991738796	3628.699991738796	3653.699991738796	1.0	0.8769230842590332	0.9230769276618958	0.9599999785423279	0.800000011920929	3553	3628	3628	3653	1560
10.799476180419726	10.799476180419726	0	0	2	0	-0.0058285947109275454	0.694615382368748	3569.449990800023	3644.449990800023	3644.449990800023	3669.449990800023	1.0	0.892307698726654	0.9230769276618958	0.9599999785423279	0.7333333492279053	3569	3644	3644	3669	1546
10.81666393638375	10.81666393638375	0	0	2	0	-0.006067627457812354	0.699230770182151	3588.3500038959082	3663.3500038959082	3663.3500038959082	3688.3500038959082	1.0	0.892307698726654	0.942307710647583	0.9599999785423279	0.7333333492279053	3588	3663	3663	3688	1546
10.838585016075774	10.838585016075774	0	0	2	0	-0.006290029259590911	0.699230770182151	3588.3500038959082	3663.3500038959082	3663.3500038959082	3688.3500038959082	1.0	0.892307698726654	0.942307710647583	0.9599999785423279	0.7333333492279053	3588	3663	3663	3688	1546
10.85189169132145	10.85189129658175	0	0	2	0	-0.006495190528383502	0.687692308594019	3541.100003692508	3616.100003692508	3616.100003692508	3641.100003692508	1.0	0.8769230842590332	0.9230769276618958	0.9466666579246521	0.800000011920929	3541	3616	3616	3641	1560
10.866457191466518	10.866456796726817	0	0	2	0	-0.006682548931412953	0.68076923481929	3512.7500165849924	3587.7500165849924	3587.7500165849924	3612.7500165849924	1.0	0.8615384697914124	0.9230769276618958	0.9333333373069763	0.7333333492279053	3512	3587	3587	3612	1546
10.883504420097777	10.883504420097777	0	0	2	0	-0.006851590932319682	0.6633614856883501	3441.4652838937936	3516.4652838937936	3516.4652838937936	3541.4652838937936	0.9878048896789551	0.8461538553237915	0.9038461446762085	0.9066666960716248	0.7333333492279053	3441	3516	3516	3541	1546
10.899479930446864	10.899479535707167	0	0	2	0	-0.007001853198729167	0.6393151874725636	3342.9956927001476	3417.9956927001476	3417.9956927001476	3442.9956927001476	0.9634146094322205	0.8153846263885498	0.8846153616905212	0.8799999952316284	0.7333333492279053	3342	3417	3417	3442	1546
10.918616516303734	10.918616516303738	0	0	2	0	-0.007132923872213786	0.6155253405372303	3245.576269499958	3320.576269499958	3320.576269499958	3345.576269499958	0.9390243887901306	0.7846153974533081	0.8653846383094788	0.8533333539962769	0.7333333492279053	3245	3320	3320	3345	1546
10.933474518565594	10.933474123825897	0	0	2	0	-0.007244443697168125	0.5866916840504377	3127.5024461865423	3202.5024461865423	3202.5024461865423	3227.5024461865423	0.8780487775802612	0.7692307829856873	0.8461538553237915	0.8266666531562805	0.7333333492279053	3127	3202	3202	3227	1546
10.949651346161057	10.949651740900757	0	0	2	0	-0.007336107005503633	0.5731300890751374	3071.9677147626876	3146.9677147626876	3146.9677147626876	3171.9677147626876	0.8658536672592163	0.7384615540504456	0.8461538553237915	0.8133333325386047	0.7333333492279053	3071	3146	3146	3171	1546
10.971973481387037	10.971973481387037	0	0	2	0	-0.007407662554463602	0.553258287478716	2990.5926872253417	3065.5926872253417	3065.5926872253417	3090.5926872253417	0.8658536672592163	0.7076923251152039	0.8269230723381042	0.7733333110809326	0.7333333492279053	2990	3065	3065	3090	1546
10.985223708855786	10.985223314116089	0	0	2	0	-0.007458914215262096	0.5399530999477093	2936.10794428587	3011.10794428587	3011.10794428587	3036.10794428587	0.8536585569381714	0.692307710647583	0.807692289352417	0.7599999904632568	0.6666666865348816	2936	3011	3011	3036	1533
10.999567760029842	10.999574470604722	0	0	2	0	-0.007489721510659327	0.5399530999477093	2936.10794428587	3011.10794428587	3011.10794428587	3036.10794428587	0.8536585569381714	0.692307710647583	0.807692289352417	0.7599999904632568	0.6666666865348816	2936	3011	3011	3036	1533
11.016439724234845	11.016439724234845	0	0	2	0	-0.0075	0.5107786234984033	2816.6384632259615	2891.6384632259615	2891.6384632259615	2916.6384632259615	0.8292682766914368	0.6461538672447205	0.7884615659713745	0.7200000286102295	0.6666666865348816	2816	2891	2891	2916	1533
11.033697349125552	11.033697349125552	0	0	2	0	-0.00748972151065928	0.4921091301968463	2740.186888156086	2815.186888156086	2815.186888156086	2840.186888156086	0.7804877758026123	0.6307692527770996	0.7884615659713745	0.7066666483879089	0.6666666865348816	2740	2815	2815	2840	1533
11.052107613936679	11.052107613936679	0	0	2	0	-0.007458914215262003	0.4792526605954537	2687.539645138383	2762.539645138383	2762.539645138383	2787.539645138383	0.7682926654815674	0.6153846383094788	0.7692307829856873	0.6933333277702332	0.6666666865348816	2687	2762	2762	2787	1533
11.066466665219286	11.066466270479589	0	0	2	0	-0.007407662554463461	0.472842406813915	2661.289655902982	2736.289655902982	2736.289655902982	2761.289655902982	0.7682926654815674	0.6000000238418579	0.7692307829856873	0.6800000071525574	0.6666666865348816	2661	2736	2736	2761	1533
11.0834653408676	11.0834653408676	0	0	2	0	-0.007336107005503446	0.4702783066492815	2650.7896657288074	2725.7896657288074	2725.7896657288074	2750.7896657288074	0.7682926654815674	0.6000000238418579	0.7692307829856873	0.6666666865348816	0.6666666865348816	2650	2725	2725	2750	1533
11.099980855124608	11.099980460384911	0	0	2	0	-0.007244443697167893	0.4645731672644615	2627.42711994797	2702.42711994797	2702.42711994797	2727.42711994797	0.7682926654815674	0.6000000238418579	0.75	0.653333306312561	0.6666666865348816	2627	2702	2702	2727	1533
11.118629542713796	11.118629542713796	0	0	2	0	-0.007132923872213509	0.4620731696486473	2617.1896297112107	2692.1896297112107	2692.1896297112107	2717.1896297112107	0.7682926654815674	0.6000000238418579	0.75	0.6399999856948853	0.6666666865348816	2617	2692	2692	2717	1533
11.13365294090944	11.13365294090944	0	0	2	0	-0.0070018531987288465	0.45652439445257187	2594.467395283282	2669.467395283282	2669.467395283282	2694.467395283282	0.7560975551605225	0.6000000238418579	0.75	0.6266666650772095	0.6666666865348816	2594	2669	2669	2694	1533
11.149654898818346	11.149654898818346	0	0	2	0	-0.0068515909323193175	0.44408068805933	2543.5104176029563	2618.5104176029563	2618.5104176029563	2643.5104176029563	0.7317073345184326	0.5846154093742371	0.75	0.6133333444595337	0.6666666865348816	2543	2618	2618	2643	1533
11.166468046808232	11.166467652068535	0	0	2	0	-0.006682548931412546	0.42388054817914966	2460.790844793618	2535.790844793618	2535.790844793618	2560.790844793618	0.707317054271698	0.5692307949066162	0.7307692170143127	0.5733333230018616	0.6666666865348816	2460	2535	2535	2560	1533
11.185224893074883	11.185224498335186	0	0	2	0	-0.006495190528383055	0.40643684218709275	2389.358868756145	2464.358868756145	2464.358868756145	2489.358868756145	0.6829268336296082	0.5538461804389954	0.7115384340286255	0.54666668176651	0.6666666865348816	2389	2464	2464	2489	1533
11.199489601569484	11.199489206829787	0	0	2	0	-0.006290029259590423	0.3954033979238609	2344.1769144982104	2419.1769144982104	2419.1769144982104	2444.1769144982104	0.6585366129875183	0.5538461804389954	0.692307710647583	0.5333333611488342	0.6666666865348816	2344	2419	2419	2444	1533
11.216672620657123	11.216672620657123	0	0	2	0	-0.0060676274578118266	0.38315197376104493	2294.007332551479	2369.007332551479	2369.007332551479	2394.007332551479	0.6341463327407837	0.5384615659713745	0.692307710647583	0.5199999809265137	0.6000000238418579	2294	2369	2369	2394	1520
11.238646990208482	11.238646595468781	0	0	2	0	-0.005828594710926981	0.37779550601274536	2272.0725971221923	2347.0725971221923	2347.0725971221923	2372.0725971221923	0.6219512224197388	0.5384615659713745	0.692307710647583	0.5066666603088379	0.6666666865348816	2272	2347	2347	2372	1533
11.251905112471208	11.251904717731511	0	0	2	0	-0.005573586191080136	0.3684646756679584	2233.862846860289	2308.862846860289	2308.862846860289	2333.862846860289	0.6097561120986938	0.5230769515037537	0.6730769276618958	0.5066666603088379	0.6666666865348816	2233	2308	2308	2333	1533
11.26647219157507	11.26647179683537	0	0	2	0	-0.005303300858898766	0.36092871783444513	2203.003099532053	2278.003099532053	2278.003099532053	2303.003099532053	0.5975610017776489	0.5230769515037537	0.6730769276618958	0.47999998927116394	0.6666666865348816	2203	2278	2278	2303	1533
11.283437709088682	11.283437314348985	0	0	2	0	-0.005018479547691077	0.35179018411689844	2165.580803958699	2240.580803958699	2240.580803958699	2265.580803958699	0.5853658318519592	0.5076923370361328	0.6730769276618958	0.46666666865348816	0.6666666865348816	2165	2240	2240	2265	1533
11.299761774591788	11.299761774591788	0	0	2	0	-0.004719902932873403	0.3443183301083552	2134.9835617937147	2209.9835617937147	2209.9835617937147	2234.9835617937147	0.5731707215309143	0.5076923370361328	0.6538461446762085	0.4533333480358124	0.6666666865348816	2134	2209	2209	2234	1533
11.318633095371085	11.318632700631385	0	0	2	0	-0.004408389392193153	0.3360412850058996	2101.0890620991586	2176.0890620991586	2176.0890620991586	2201.0890620991586	0.5487805008888245	0.5076923370361328	0.6538461446762085	0.4399999976158142	0.6666666865348816	2101	2176	2176	2201	1533
11.33343030771933	11.333429912979634	0	0	2	0	-0.004084792762612291	0.32186678523818646	2043.0444855503736	2118.044485550374	2118.044485550374	2143.044485550374	0.5243902206420898	0.4923076927661896	0.6346153616905212	0.4266666769981384	0.6000000238418579	2043	2118	2118	2143	1520
11.34971845190985	11.34971845190985	0	0	2	0	-0.0037499999999995736	0.3037101265998223	1968.6929684262725	2043.6929684262725	2043.6929684262725	2068.6929684262723	0.47560974955558777	0.4769230782985687	0.6346153616905212	0.41333332657814026	0.6666666865348816	1968	2043	2043	2068	1533
11.36679449653912	11.36679449653912	0	0	2	0	-0.00340492874804616	0.2907254557578991	1915.5207413285968	1990.5207413285968	1990.5207413285968	2015.5207413285968	0.46341463923454285	0.4615384638309479	0.6153846383094788	0.3866666555404663	0.6666666865348816	1915	1990	1990	2015	1533
11.385288051426686	11.38528765668699	0	0	2	0	-0.0030505248230680475	0.274151032612874	1847.648478549719	1922.648478549719	1922.648478549719	1947.648478549719	0.45121949911117554	0.4307692348957062	0.5961538553237915	0.36000001430511475	0.6666666865348816	1847	1922	1922	1947	1533
11.39943354853226	11.39943315379256	0	0	2	0	-0.002687759621589286	0.274151032612874	1847.648478549719	1922.648478549719	1922.648478549719	1947.648478549719	0.45121949911117554	0.4307692348957062	0.5961538553237915	0.36000001430511475	0.6666666865348816	1847	1922	1922	1947	1533
11.416689989203869	11.416689989203869	0	0	2	0	-0.0023176274578116285	0.25783302281529474	1780.826228428632	1855.826228428632	1855.826228428632	1880.826228428632	0.4390243887901306	0.4000000059604645	0.5769230723381042	0.3333333432674408	0.6666666865348816	1780	1855	1855	1880	1533
11.438632384839627	11.438632384839627	0	0	2	0	-0.0019411428382684192	0.2497842454222532	1747.8664850041268	1822.8664850041268	1822.8664850041268	1847.8664850041268	0.4268292784690857	0.4000000059604645	0.5384615659713745	0.3199999928474426	0.6666666865348816	1747	1822	1822	1847	1533
11.451926033675244	11.451925638935544	0	0	2	0	-0.0015593376811327004	0.24109443659965812	1712.2817178756	1787.2817178756	1787.2817178756	1812.2817178756	0.4146341383457184	0.38461539149284363	0.5384615659713745	0.30666667222976685	0.6000000238418579	1712	1787	1787	1812	1520
11.46648206006754	11.466481665327843	0	0	2	0	-0.0011732584878012297	0.22105065762423548	1630.2024429712442	1705.2024429712442	1705.2024429712442	1730.2024429712442	0.37804877758026123	0.35384616255760193	0.5192307829856873	0.2933333218097687	0.6000000238418579	1630	1705	1705	1730	1520
11.48355178886163	11.48355178886163	0	0	2	0	-0.0007839634745068937	0.21107880398631096	1589.3677023239434	1664.3677023239434	1664.3677023239434	1689.3677023239434	0.3658536672592163	0.3384615480899811	0.5	0.2800000011920929	0.6666666865348816	1589	1664	1664	1689	1533
11.505443263076247	11.505443263076247	0	0	2	0	-0.0003925196718215671	0.19151970300154808	1509.2731837913393	1584.2731837913393	1584.2731837913393	1609.2731837913393	0.3414634168148041	0.3076923191547394	0.4615384638309479	0.25333333015441895	0.6666666865348816	1509	1584	1584	1609	1533
11.518654411314818	11.518654016575118	0	0	2	0	5.145327074780904e-16	0.19151970300154808	1509.2731837913393	1584.2731837913393	1584.2731837913393	1609.2731837913393	0.3414634168148041	0.3076923191547394	0.4615384638309479	0.25333333015441895	0.6666666865348816	1509	1584	1584	1609	1533
11.533531361082217	11.53353096634252	0	0	2	0	0.00039251967182259476	0.18272983163881762	1473.278660560958	1548.278660560958	1548.278660560958	1573.278660560958	0.31707316637039185	0.3076923191547394	0.4423076808452606	0.23999999463558197	0.6666666865348816	1473	1548	1548	1573	1533
11.54957989827558	11.54957950353588	0	0	2	0	0.0007839634745079172	0.17327080019582541	1434.543926801905	1509.543926801905	1509.543926801905	1534.543926801905	0.3048780560493469	0.29230770468711853	0.42307692766189575	0.2266666740179062	0.6666666865348816	1434	1509	1509	1534	1533
11.566846207439658	11.566846207439658	0	0	2	0	0.0011732584878022462	0.15569887787390213	1362.5869048936293	1437.5869048936293	1437.5869048936293	1462.5869048936293	0.2804878056049347	0.26153847575187683	0.4038461446762085	0.20000000298023224	0.6000000238418579	1362	1437	1437	1462	1520
11.585297130439761	11.58529673570006	0	0	2	0	0.001559337681133707	0.1326704196861157	1268.2853686146439	1343.2853686146439	1343.2853686146439	1368.2853686146439	0.23170731961727142	0.23076923191547394	0.36538460850715637	0.18666666746139526	0.6000000238418579	1268	1343	1343	1368	1520
11.599459996092078	11.599459601352377	0	0	2	0	0.0019411428382694134	0.1267729845432899	1244.135371704772	1319.135371704772	1319.135371704772	1344.135371704772	0.23170731961727142	0.2153846174478531	0.3461538553237915	0.1733333319425583	0.6000000238418579	1244	1319	1319	1344	1520
11.616509198421829	11.616509198421829	0	0	2	0	0.0023176274578126073	0.11567542194173885	1198.6908528514207	1273.6908528514207	1273.6908528514207	1298.6908528514207	0.2073170691728592	0.20000000298023224	0.3461538553237915	0.1599999964237213	0.6000000238418579	1198	1273	1273	1298	1520
11.633625506500374	11.633625506500374	0	0	2	0	0.0026877596215902464	0.10692151196396504	1162.8435914924369	1237.8435914924369	1237.8435914924369	1262.8435914924369	0.19512194395065308	0.1846153885126114	0.32692307233810425	0.14666666090488434	0.6666666865348816	1162	1237	1237	1262	1533
11.651937875866205	11.651937875866208	0	0	2	0	0.0030505248230689877	0.09829581309205448	1127.521354611963	1202.521354611963	1202.521354611963	1227.521354611963	0.18292683362960815	0.16923077404499054	0.3076923191547394	0.13333334028720856	0.6000000238418579	1127	1202	1202	1227	1520
11.666468638917783	11.666468244178082	0	0	2	0	0.0034049287480470767	0.09364446650474118	1108.4740903369152	1183.4740903369152	1183.4740903369152	1208.4740903369152	0.17073170840740204	0.16923077404499054	0.2884615361690521	0.11999999731779099	0.6666666865348816	1108	1183	1183	1208	1533
11.683633894718975	11.683633894718975	0	0	2	0	0.0037500000000004643	0.08312382769412718	1065.3920744074508	1140.3920744074508	1140.3920744074508	1165.3920744074508	0.1463414579629898	0.1538461595773697	0.26923078298568726	0.11999999731779099	0.6000000238418579	1065	1140	1140	1165	1520
11.705296025168602	11.705295630428905	0	0	2	0	0.004084792762613155	0.06969043314265899	1010.3823237191885	1085.3823237191887	1085.3823237191887	1110.3823237191887	0.13414634764194489	0.1230769231915474	0.23076923191547394	0.09333333373069763	0.6000000238418579	1010	1085	1085	1110	1520
11.71858020025145	11.71858020025145	0	0	2	0	0.004408389392193986	0.06619293391322478	996.0600643746554	1071.0600643746554	1071.0600643746554	1096.0600643746554	0.12195122241973877	0.1230769231915474	0.21153846383094788	0.09333333373069763	0.6000000238418579	996	1071	1071	1096	1520
11.733495834509329	11.733495439769628	0	0	2	0	0.004719902932874203	0.061641651967970224	977.422564808838	1052.4225648088382	1052.4225648088382	1077.4225648088382	0.12195122241973877	0.10769230872392654	0.21153846383094788	0.07999999821186066	0.6000000238418579	977	1052	1052	1077	1520
11.74956055603034	11.74956016129064	0	0	2	0	0.005018479547691842	0.058208255309325	963.3628054916859	1038.3628054916858	1038.3628054916858	1063.3628054916858	0.10975609719753265	0.10769230872392654	0.19230769574642181	0.07999999821186066	0.6000000238418579	963	1038	1038	1063	1520
11.766447915083594	11.766447520343897	0	0	2	0	0.005303300858899494	0.05092870503377456	933.5530471133068	1008.5530471133068	1008.5530471133068	1033.5530471133068	0.09756097197532654	0.0923076942563057	0.17307692766189575	0.07999999821186066	0.6000000238418579	933	1008	1008	1033	1520
11.785216998280907	11.785216998280907	0	0	2	0	0.005573586191080825	0.047303002726477694	918.7057961649261	993.7057961649261	993.7057961649261	1018.7057961649261	0.08536585420370102	0.0923076942563057	0.17307692766189575	0.06666667014360428	0.6000000238418579	918	993	993	1018	1520
11.79952275970418	11.79952275970418	0	0	2	0	0.005828594710927629	0.04342088798681895	902.8085363060236	977.8085363060236	977.8085363060236	1002.8085363060236	0.0731707289814949	0.0923076942563057	0.1538461595773697	0.0533333346247673	0.6000000238418579	902	977	977	1002	1520
11.816556567185684	11.816556567185684	0	0	2	0	0.006067627457812431	0.03626954467967153	873.5237854632549	948.5237854632549	948.5237854632549	973.5237854632549	0.060975611209869385	0.07692307978868484	0.13461539149284363	0.0533333346247673	0.6000000238418579	873	948	948	973	1520
11.83868922735625	11.838688832616553	0	0	2	0	0.006290029259590983	0.02873358302964614	842.6640225064009	917.6640225064009	917.6640225064009	942.6640225064009	0.04878048598766327	0.0615384615957737	0.11538461595773697	0.03999999910593033	0.6666666865348816	842	917	917	942	1533
11.852050376680358	11.852050376680358	0	0	2	0	0.006495190528383569	0.02873358302964614	842.6640225064009	917.6640225064009	917.6640225064009	942.6640225064009	0.04878048598766327	0.0615384615957737	0.11538461595773697	0.03999999910593033	0.6000000238418579	842	917	917	942	1520
11.866524297215308	11.866523902475608	0	0	2	0	0.006682548931413013	0.02469512173619408	826.1265235097147	901.1265235097147	901.1265235097147	926.1265235097147	0.04878048598766327	0.04615384712815285	0.09615384787321091	0.03999999910593033	0.6000000238418579	826	901	901	926	1520
11.883516262288738	11.883516262288738	0	0	2	0	0.006851590932319736	0.021646341361965124	813.6417678772472	888.6417678772472	888.6417678772472	913.6417678772472	0.03658536449074745	0.04615384712815285	0.09615384787321091	0.03999999910593033	0.6000000238418579	813	888	888	913	1520
11.899680063474142	11.899679668734445	0	0	2	0	0.007001853198729215	0.021646341361965124	813.6417678772472	888.6417678772472	888.6417678772472	913.6417678772472	0.03658536449074745	0.04615384712815285	0.09615384787321091	0.03999999910593033	0.6000000238418579	813	888	888	913	1520
11.918662306108795	11.918661911369094	0	0	2	0	0.0071329238722138266	0.021454033685418275	812.8542679417878	887.8542679417878	887.8542679417878	912.8542679417878	0.03658536449074745	0.04615384712815285	0.07692307978868484	0.03999999910593033	0.6000000238418579	812	887	887	912	1520
11.933465439552522	11.933465044812825	0	0	2	0	0.00724444369716816	0.014559099228622821	784.6195113412105	859.6195113412105	859.6195113412105	884.6195113412105	0.024390242993831635	0.03076923079788685	0.07692307978868484	0.03999999910593033	0.6000000238418579	784	859	859	884	1520
11.94951516096498	11.94951516096498	0	0	2	0	0.007336107005503661	0.014559099228622821	784.6195113412105	859.6195113412105	859.6195113412105	884.6195113412105	0.024390242993831635	0.03076923079788685	0.07692307978868484	0.03999999910593033	0.6666666865348816	784	859	859	884	1533
11.966708048545089	11.966708048545089	0	0	2	0	0.007407662554463622	0.014559099228622821	784.6195113412105	859.6195113412105	859.6195113412105	884.6195113412105	0.024390242993831635	0.03076923079788685	0.07692307978868484	0.03999999910593033	0.6000000238418579	784	859	859	884	1520
11.985312130548314	11.985311735808613	0	0	2	0	0.00745891421526211	0.010712945378886965	768.8695113265421	843.8695113265421	843.8695113265421	868.8695113265421	0.024390242993831635	0.015384615398943424	0.07692307978868484	0.03999999910593033	0.6666666865348816	768	843	843	868	1533
11.999546838825806	11.999546838825806	0	0	2	0	0.007489721510659335	0.010712945378886965	768.8695113265421	843.8695113265421	843.8695113265421	868.8695113265421	0.024390242993831635	0.015384615398943424	0.07692307978868484	0.03999999910593033	0.6666666865348816	768	843	843	868	1533
12.016470908671048	12.01647051393135	0	0	2	0	0.0075	0.010712945378886965	768.8695113265421	843.8695113265421	843.8695113265421	868.8695113265421	0.024390242993831635	0.015384615398943424	0.07692307978868484	0.03999999910593033	0.6000000238418579	768	843	843	868	1520
12.033692612249167	12.033692612249167	0	0	2	0	0.007489721510659273	0.01427454630844295	783.4542671330739	858.4542671330739	858.4542671330739	883.4542671330739	0.03658536449074745	0.015384615398943424	0.09615384787321091	0.0533333346247673	0.6000000238418579	783	858	858	883	1520
12.051935112688314	12.051934717948617	0	0	2	0	0.0074589142152619884	0.017323326682671905	795.9390227655415	870.9390227655415	870.9390227655415	895.9390227655415	0.04878048598766327	0.015384615398943424	0.09615384787321091	0.0533333346247673	0.6000000238418579	795	870	870	895	1520
12.066466665219286	12.066466270479589	0	0	2	0	0.00740766255446344	0.02406191312803481	823.5335342593025	898.5335342593025	898.5335342593025	923.5335342593025	0.0731707289814949	0.015384615398943424	0.11538461595773697	0.06666667014360428	0.6666666865348816	823	898	898	923	1533
12.083467314566091	12.083466919826394	0	0	2	0	0.0073361070055034195	0.03211069437316977	856.4932934581302	931.4932934581302	931.4932934581302	956.4932934581302	0.08536585420370102	0.03076923079788685	0.1538461595773697	0.07999999821186066	0.6666666865348816	856	931	931	956	1533
12.099537167703188	12.099537562442885	0	0	2	0	0.007244443697167859	0.05035960059039868	931.2225644176826	1006.2225644176826	1006.2225644176826	1031.2225644176826	0.12195122241973877	0.0615384615957737	0.19230769574642181	0.09333333373069763	0.6666666865348816	931	1006	1006	1031	1533
12.118685595751023	12.118685201011322	0	0	2	0	0.007132923872213468	0.07120074980343	1016.5670704450458	1091.5670704450458	1091.5670704450458	1116.5670704450458	0.1463414579629898	0.10769230872392654	0.23076923191547394	0.13333334028720856	0.6666666865348816	1016	1091	1091	1116	1533
12.133490308153545	12.133489913413845	0	0	2	0	0.007001853198728799	0.08412132706206576	1069.4768343191593	1144.4768343191593	1144.4768343191593	1169.4768343191593	0.15853658318519592	0.13846154510974884	0.26923078298568726	0.14666666090488434	0.6666666865348816	1069	1144	1144	1169	1533
12.149982532768329	12.149982138028632	0	0	2	0	0.006851590932319263	0.0926829281850503	1104.536590917781	1179.536590917781	1179.536590917781	1204.536590917781	0.17073170840740204	0.1538461595773697	0.2884615361690521	0.1599999964237213	0.6666666865348816	1104	1179	1179	1204	1533
12.171995586810167	12.171995192070467	0	0	2	0	0.006682548931412486	0.10442151322196691	1152.6060966439545	1227.6060966439545	1227.6060966439545	1252.6060966439545	0.19512194395065308	0.16923077404499054	0.3076923191547394	0.1733333319425583	0.6666666865348816	1152	1227	1227	1252	1533
12.185219366719101	12.185219366719101	0	0	2	0	0.006495190528382989	0.11234208937638845	1185.0408559963107	1260.0408559963107	1260.0408559963107	1285.0408559963107	0.2073170691728592	0.1846153885126114	0.3076923191547394	0.18666666746139526	0.6666666865348816	1185	1260	1260	1285	1533
12.199483285734305	12.199483285734305	0	0	2	0	0.00629002925959035	0.13037054339567056	1258.867375205271	1333.867375205271	1333.867375205271	1358.867375205271	0.25609755516052246	0.20000000298023224	0.32692307233810425	0.20000000298023224	0.6666666865348816	1258	1333	1333	1358	1533
12.216494987792673	12.216494593052976	0	0	2	0	0.0060676274578117485	0.1497373354005126	1338.1743884650991	1413.1743884650991	1413.1743884650991	1438.1743884650991	0.2804878056049347	0.23076923191547394	0.36538460850715637	0.23999999463558197	0.6666666865348816	1338	1413	1413	1438	1533
12.233638138170738	12.233637743431037	0	0	2	0	0.0058285947109268975	0.15778611355102978	1371.134134991467	1446.134134991467	1446.134134991467	1471.134134991467	0.2926829159259796	0.2461538463830948	0.38461539149284363	0.23999999463558197	0.6666666865348816	1371	1446	1446	1471	1533
12.25188182282898	12.25188182282898	0	0	2	0	0.005573586191080047	0.17542214186336746	1443.35367093049	1518.35367093049	1518.35367093049	1543.35367093049	0.31707316637039185	0.2769230902194977	0.4038461446762085	0.2666666805744171	0.6666666865348816	1443	1518	1518	1543	1533
12.266679429916925	12.266679429916925	0	0	2	0	0.005303300858898672	0.18671201062317078	1489.5856835018844	1564.5856835018844	1564.5856835018844	1589.5856835018844	0.3414634168148041	0.29230770468711853	0.4038461446762085	0.2800000011920929	0.6666666865348816	1489	1564	1564	1589	1533
12.283493762125909	12.283493367386212	0	0	2	0	0.005018479547690979	0.19495309663506655	1523.3329307205975	1598.3329307205975	1598.3329307205975	1623.3329307205975	0.353658527135849	0.3076923191547394	0.42307692766189575	0.2800000011920929	0.6666666865348816	1523	1598	1598	1623	1533
12.299711247910347	12.299711247910347	0	0	2	0	0.004719902932873301	0.21381488573283725	1600.5719570759684	1675.5719570759684	1675.5719570759684	1700.5719570759684	0.40243902802467346	0.32307693362236023	0.4423076808452606	0.2933333218097687	0.6666666865348816	1600	1675	1675	1700	1533
12.318663490327891	12.31866309558819	0	0	2	0	0.004408389392193047	0.22218417775554533	1634.8442079089582	1709.8442079089582	1709.8442079089582	1734.8442079089582	0.4146341383457184	0.3384615480899811	0.4423076808452606	0.30666667222976685	0.6666666865348816	1634	1709	1709	1734	1533
12.333519913630953	12.333519518891256	0	0	2	0	0.004084792762612181	0.22904315150701082	1662.9317054212092	1737.9317054212092	1737.9317054212092	1762.9317054212092	0.4146341383457184	0.35384616255760193	0.4615384638309479	0.3199999928474426	0.6666666865348816	1662	1737	1737	1762	1533
12.349512792526786	12.349512792526786	0	0	2	0	0.0037499999999994586	0.2389868677350191	1703.651223374903	1778.651223374903	1778.651223374903	1803.651223374903	0.4390243887901306	0.3692307770252228	0.4615384638309479	0.3199999928474426	0.6666666865348816	1703	1778	1778	1803	1533
12.366573442307805	12.366573442307805	0	0	2	0	0.003404928748046042	0.2520716102937093	1757.2332441527394	1832.2332441527394	1832.2332441527394	1857.2332441527394	0.46341463923454285	0.38461539149284363	0.48076921701431274	0.3333333432674408	0.6666666865348816	1757	1832	1832	1857	1533
12.385230419430668	12.385230419430668	0	0	2	0	0.0030505248230679265	0.27000000327825546	1830.6500134244561	1905.6500134244561	1905.6500134244561	1930.6500134244561	0.5	0.4000000059604645	0.5	0.36000001430511475	0.6666666865348816	1830	1905	1905	1930	1533
12.399519601786592	12.399519601786592	0	0	2	0	0.0026877596215891626	0.27000000327825546	1830.6500134244561	1905.6500134244561	1905.6500134244561	1930.6500134244561	0.5	0.4000000059604645	0.5	0.36000001430511475	0.6666666865348816	1830	1905	1905	1930	1533
12.416453934864	12.416453540124303	0	0	2	0	0.0023176274578115027	0.30483114650616283	1973.2835449427369	2048.2835449427366	2048.2835449427366	2073.2835449427366	0.5731707215309143	0.4307692348957062	0.5384615659713745	0.4000000059604645	0.6666666865348816	1973	2048	2048	2073	1533
12.433530374232971	12.433530374232971	0	0	2	0	0.0019411428382682915	0.31431832169493035	2012.1335273407399	2087.13352734074	2087.13352734074	2112.13352734074	0.5731707215309143	0.446153849363327	0.557692289352417	0.4266666769981384	0.6666666865348816	2012	2087	2087	2112	1533
12.451851033132476	12.451850638392779	0	0	2	0	0.001559337681132571	0.326313329770779	2061.25308541134	2136.25308541134	2136.25308541134	2161.25308541134	0.5975610017776489	0.446153849363327	0.5769230723381042	0.4533333480358124	0.6666666865348816	2061	2136	2136	2161	1533
12.46648245480724	12.46648206006754	0	0	2	0	0.0011732584878010991	0.3424108826025174	2127.1725642573087	2202.1725642573087	2202.1725642573087	2227.1725642573087	0.6219512224197388	0.4615384638309479	0.5961538553237915	0.47999998927116394	0.7333333492279053	2127	2202	2202	2227	1546
12.483481525195247	12.483481525195247	0	0	2	0	0.0007839634745067622	0.35366479246280136	2173.2573251351714	2248.2573251351714	2248.2573251351714	2273.2573251351714	0.6341463327407837	0.4769230782985687	0.6153846383094788	0.4933333396911621	0.7333333492279053	2173	2248	2248	2273	1546
12.499615720903241	12.499615720903241	0	0	2	0	0.000392519671821435	0.3702110704321129	2241.0143334195022	2316.0143334195022	2316.0143334195022	2341.0143334195022	0.6585366129875183	0.4923076927661896	0.6346153616905212	0.5199999809265137	0.7333333492279053	2241	2316	2316	2341	1546
12.518590463483617	12.518590068743917	0	0	2	0	-6.468409853337487e-16	0.3874343387400492	2311.5436171405013	2386.5436171405013	2386.5436171405013	2411.5436171405013	0.6951219439506531	0.5076923370361328	0.6346153616905212	0.54666668176651	0.7333333492279053	2311	2386	2386	2411	1546
12.533445307827884	12.533444913088188	0	0	2	0	-0.00039251967182272687	0.4079190129538377	2395.428358045965	2470.428358045965	2470.428358045965	2495.428358045965	0.707317054271698	0.5384615659713745	0.6730769276618958	0.5733333230018616	0.7333333492279053	2395	2470	2470	2495	1546
12.54954792435998	12.54954792435998	0	0	2	0	-0.0007839634745080487	0.42523453946296996	2466.335439100862	2541.335439100862	2541.335439100862	2566.335439100862	0.7317073345184326	0.5538461804389954	0.692307710647583	0.6000000238418579	0.7333333492279053	2466	2541	2541	2566	1546
12.566644100713885	12.566644100713885	0	0	2	0	-0.0011732584878023768	0.44280644189852936	2538.2923795744778	2613.2923795744778	2613.2923795744778	2638.2923795744778	0.7560975551605225	0.5692307949066162	0.7115384340286255	0.6266666650772095	0.7333333492279053	2538	2613	2613	2638	1546
12.585281735591506	12.585281735591506	0	0	2	0	-0.0015593376811338364	0.45207316561387145	2576.2396131888036	2651.2396131888036	2651.2396131888036	2676.2396131888036	0.7682926654815674	0.5846154093742371	0.7115384340286255	0.6399999856948853	0.7333333492279053	2576	2651	2651	2676	1546
12.599461575050872	12.599461575050872	0	0	2	0	-0.0019411428382695413	0.46448091708696815	2627.0493554711347	2702.0493554711347	2702.0493554711347	2727.0493554711347	0.7804877758026123	0.6000000238418579	0.7307692170143127	0.653333306312561	0.7333333492279053	2627	2702	2702	2727	1546
12.616629988769654	12.616629988769654	0	0	2	0	-0.002317627457812733	0.48256567493081093	2701.1064388416708	2776.1064388416708	2776.1064388416708	2801.1064388416708	0.8048780560493469	0.6153846383094788	0.75	0.6800000071525574	0.7333333492279053	2701	2776	2776	2801	1546
12.638545147366196	12.6385447526265	0	0	2	0	-0.00268775962159037	0.5042683048431691	2789.9787083327774	2864.9787083327774	2864.9787083327774	2889.9787083327774	0.8170731663703918	0.6461538672447205	0.7692307829856873	0.7200000286102295	0.800000011920929	2789	2864	2864	2889	1560
12.651895638718438	12.651895638718438	0	0	2	0	-0.0030505248230691083	0.5172529798287613	2843.1509523987775	2918.1509523987775	2918.1509523987775	2943.1509523987775	0.8292682766914368	0.6615384817123413	0.7884615659713745	0.7333333492279053	0.7333333492279053	2843	2918	2918	2943	1546
12.666456796726818	12.666456401987118	0	0	2	0	-0.003404928748047195	0.5399530999477093	2936.10794428587	3011.10794428587	3011.10794428587	3036.10794428587	0.8536585569381714	0.692307710647583	0.807692289352417	0.7599999904632568	0.800000011920929	2936	3011	3011	3036	1560
12.68363863159536	12.68363863159536	0	0	2	0	-0.0037500000000005793	0.5560147074132393	3001.880226857215	3076.880226857215	3076.880226857215	3101.880226857215	0.8658536672592163	0.7076923251152039	0.8269230723381042	0.7866666913032532	0.800000011920929	3001	3076	3076	3101	1560
12.705567606081358	12.705567606081358	0	0	2	0	-0.004084792762613266	0.5831379034389288	3112.9497145824134	3187.9497145824134	3187.9497145824134	3212.9497145824134	0.8902438879013062	0.7384615540504456	0.8653846383094788	0.8133333325386047	0.800000011920929	3112	3187	3187	3212	1560
12.718575858114763	12.718575463375062	0	0	2	0	-0.004408389392194093	0.6067354579384512	3209.5817002579574	3284.5817002579574	3284.5817002579574	3309.5817002579574	0.9146341681480408	0.7692307829856873	0.8846153616905212	0.8399999737739563	0.800000011920929	3209	3284	3284	3309	1560
12.73363004600691	12.73363004600691	0	0	2	0	-0.004719902932874305	0.6245278381307919	3282.441497145593	3357.441497145593	3357.441497145593	3382.441497145593	0.9268292784690857	0.800000011920929	0.9038461446762085	0.8533333539962769	0.800000011920929	3282	3357	3357	3382	1560
12.749641872408288	12.749641872408288	0	0	2	0	-0.005018479547691941	0.6343996269657062	3322.866472424567	3397.866472424567	3397.866472424567	3422.866472424567	0.9268292784690857	0.8153846263885498	0.9038461446762085	0.8799999952316284	0.800000011920929	3322	3397	3397	3422	1560
12.772033876560949	12.772033481821248	0	0	2	0	-0.005303300858899587	0.6699202696062052	3468.32350403741	3543.32350403741	3543.32350403741	3568.32350403741	0.9512194991111755	0.8615384697914124	0.942307710647583	0.9200000166893005	0.800000011920929	3468	3543	3543	3568	1560
12.785271472359339	12.785271472359339	0	0	2	0	-0.0055735861910809125	0.6799562235100147	3509.42073527351	3584.42073527351	3584.42073527351	3609.42073527351	0.9634146094322205	0.8769230842590332	0.942307710647583	0.9333333373069763	0.800000011920929	3509	3584	3584	3609	1560
12.799463943489064	12.799463943489064	0	0	2	0	-0.005828594710927712	0.6799562235100147	3509.42073527351	3584.42073527351	3584.42073527351	3609.42073527351	0.9634146094322205	0.8769230842590332	0.942307710647583	0.9333333373069763	0.800000011920929	3509	3584	3584	3609	1560
12.816449197987618	12.816449197987618	0	0	2	0	-0.006067627457812508	0.6975922410533979	3581.6402271136644	3656.6402271136644	3656.6402271136644	3681.6402271136644	0.9878048896789551	0.892307698726654	0.9615384340286255	0.9466666579246521	0.8666666746139526	3581	3656	3656	3681	1573
12.833578137736522	12.833577742996825	0	0	2	0	-0.006290029259591055	0.7014383946703031	3597.3902261748913	3672.3902261748913	3672.3902261748913	3697.3902261748913	0.9878048896789551	0.9076923131942749	0.9615384340286255	0.9466666579246521	0.8666666746139526	3597	3672	3672	3697	1573
12.851904322991812	12.851903928252112	0	0	2	0	-0.006495190528383635	0.7046435197270835	3610.515213282407	3685.515213282407	3685.515213282407	3710.515213282407	0.9878048896789551	0.9076923131942749	0.9615384340286255	0.9599999785423279	0.8666666746139526	3610	3685	3685	3710	1573
12.866470612616274	12.866470217876577	0	0	2	0	-0.006682548931413073	0.7046435197270835	3610.515213282407	3685.515213282407	3685.515213282407	3710.515213282407	0.9878048896789551	0.9076923131942749	0.9615384340286255	0.9599999785423279	0.8666666746139526	3610	3685	3685	3710	1573
12.883596394447592	12.883595999707891	0	0	2	0	-0.006851590932319789	0.7046435197270835	3610.515213282407	3685.515213282407	3685.515213282407	3710.515213282407	0.9878048896789551	0.9076923131942749	0.9615384340286255	0.9599999785423279	0.8666666746139526	3610	3685	3685	3710	1573
12.905268788129389	12.905268788129389	0	0	2	0	-0.007001853198729263	0.7046435197270835	3610.515213282407	3685.515213282407	3685.515213282407	3710.515213282407	0.9878048896789551	0.9076923131942749	0.9615384340286255	0.9599999785423279	0.800000011920929	3610	3685	3685	3710	1560
12.918507173407177	12.918506778667476	0	0	2	0	-0.007132923872213867	0.7046435197270835	3610.515213282407	3685.515213282407	3685.515213282407	3710.515213282407	0.9878048896789551	0.9076923131942749	0.9615384340286255	0.9599999785423279	0.800000011920929	3610	3685	3685	3710	1560
12.93351833467216	12.93351833467216	0	0	2	0	-0.0072444436971681936	0.7007973661101783	3594.76521422118	3669.76521422118	3669.76521422118	3694.76521422118	0.9878048896789551	0.892307698726654	0.9615384340286255	0.9599999785423279	0.8666666746139526	3594	3669	3669	3694	1573
12.949490292363956	12.949490292363956	0	0	2	0	-0.007336107005503688	0.6798639932847941	3509.0430525012316	3584.0430525012316	3584.0430525012316	3609.0430525012316	0.9756097793579102	0.8769230842590332	0.942307710647583	0.9200000166893005	0.800000011920929	3509	3584	3584	3609	1560
12.966580942362084	12.966580942362084	0	0	2	0	-0.007407662554463643	0.6554690391742266	3409.145715418458	3484.145715418458	3484.145715418458	3509.145715418458	0.9634146094322205	0.8461538553237915	0.9230769276618958	0.8799999952316284	0.800000011920929	3409	3484	3484	3509	1560
12.985220550938196	12.985220550938196	0	0	2	0	-0.007458914215262124	0.6284099382505968	3298.338697136194	3373.338697136194	3373.338697136194	3398.338697136194	0.9390243887901306	0.8153846263885498	0.9038461446762085	0.8399999737739563	0.800000011920929	3298	3373	3373	3398	1560
12.99949157526798	12.99949157526798	0	0	2	0	-0.007489721510659341	0.5950047089312323	3161.544283073396	3236.544283073396	3236.544283073396	3261.544283073396	0.9146341681480408	0.7846153974533081	0.8653846383094788	0.7866666913032532	0.800000011920929	3161	3236	3236	3261	1560
13.01648393508111	13.01648354034141	0	0	2	0	-0.0075	0.563101946696257	3030.9024717211723	3105.9024717211723	3105.9024717211723	3130.9024717211723	0.8780487775802612	0.7538461685180664	0.8461538553237915	0.7333333492279053	0.7333333492279053	3030	3105	3105	3130	1546
13.033609322172724	13.033608927433027	0	0	2	0	-0.007489721510659266	0.5283708578768449	2888.67866300568	2963.67866300568	2963.67866300568	2988.67866300568	0.8170731663703918	0.7230769395828247	0.8269230723381042	0.6933333277702332	0.7333333492279053	2888	2963	2963	2988	1546
13.051887349184762	13.051887349184762	0	0	2	0	-0.0074589142152619746	0.4909271554992749	2735.3467017695307	2810.3467017695307	2810.3467017695307	2835.3467017695307	0.792682945728302	0.6769230961799622	0.7884615659713745	0.6266666650772095	0.7333333492279053	2735	2810	2810	2835	1546
13.066838115275834	13.066838115275834	0	0	2	0	-0.007407662554463419	0.4715603553790313	2656.039655277133	2731.039655277133	2731.039655277133	2756.039655277133	0.7682926654815674	0.6461538672447205	0.7692307829856873	0.6133333444595337	0.7333333492279053	2656	2731	2731	2756	1546
13.083501262180187	13.083501262180187	0	0	2	0	-0.007336107005503392	0.45648843480990475	2594.3201405465597	2669.3201405465597	2669.3201405465597	2694.3201405465597	0.7439024448394775	0.6307692527770996	0.7692307829856873	0.5866666436195374	0.7333333492279053	2594	2669	2669	2694	1546
13.099719537444022	13.099719537444022	0	0	2	0	-0.007244443697167825	0.44122421368956566	2531.8131550587714	2606.8131550587714	2606.8131550587714	2631.8131550587714	0.7195122241973877	0.6153846383094788	0.75	0.5733333230018616	0.7333333492279053	2531	2606	2606	2631	1546
13.11868283257313	13.11868283257313	0	0	2	0	-0.0071329238722134276	0.4262804947793484	2470.6186261214316	2545.6186261214316	2545.6186261214316	2570.6186261214316	0.6951219439506531	0.6000000238418579	0.75	0.54666668176651	0.7333333492279053	2470	2545	2545	2570	1546
13.133430702459032	13.133430307719332	0	0	2	0	-0.007001853198728752	0.4021263362123415	2371.7073467895384	2446.7073467895384	2446.7073467895384	2471.7073467895384	0.6341463327407837	0.5846154093742371	0.7307692170143127	0.5333333611488342	0.7333333492279053	2371	2446	2446	2471	1546
13.149482002830284	13.149482002830284	0	0	2	0	-0.006851590932319209	0.372559411067229	2250.6307883203026	2325.6307883203026	2325.6307883203026	2350.6307883203026	0.5853658318519592	0.5538461804389954	0.7115384340286255	0.4933333396911621	0.7333333492279053	2250	2325	2325	2350	1546
13.16643370445444	13.166433309714742	0	0	2	0	-0.006682548931412426	0.3617260827085911	2206.2683086916804	2281.2683086916804	2281.2683086916804	2306.2683086916804	0.5853658318519592	0.5384615659713745	0.692307710647583	0.46666666865348816	0.7333333492279053	2206	2281	2281	2306	1546
13.185637001320403	13.185637001320403	0	0	2	0	-0.006495190528382922	0.32173857886439716	2042.5194804497064	2117.5194804497064	2117.5194804497064	2142.5194804497064	0.5243902206420898	0.4923076927661896	0.6538461446762085	0.41333332657814026	0.7333333492279053	2042	2117	2117	2142	1546
13.199469469844848	13.199469075105148	0	0	2	0	-0.006290029259590279	0.32173857886439716	2042.5194804497064	2117.5194804497064	2117.5194804497064	2142.5194804497064	0.5243902206420898	0.4923076927661896	0.6538461446762085	0.41333332657814026	0.7333333492279053	2042	2117	2117	2142	1546
13.216608278086222	13.216607883346525	0	0	2	0	-0.006067627457811671	0.2978205157778202	1944.5750121101737	2019.5750121101737	2019.5750121101737	2044.5750121101737	0.5	0.4615384638309479	0.6153846383094788	0.3733333349227905	0.7333333492279053	1944	2019	2019	2044	1546
13.239124625243997	13.239124625243997	0	0	2	0	-0.005828594710926814	0.28515635180740784	1892.715260651335	1967.715260651335	1967.715260651335	1992.715260651335	0.4878048896789551	0.446153849363327	0.5961538553237915	0.3466666638851166	0.7333333492279053	1892	1967	1967	1992	1546
13.252345247235342	13.252344852495641	0	0	2	0	-0.0055735861910799584	0.2685741076293664	1824.8109707422554	1899.8109707422554	1899.8109707422554	1924.8109707422554	0.45121949911117554	0.4307692348957062	0.5769230723381042	0.3333333432674408	0.7333333492279053	1824	1899	1899	1924	1546
13.266527849872597	13.266527849872597	0	0	2	0	-0.0053033008588985785	0.26126641203577705	1794.885957286507	1869.885957286507	1869.885957286507	1894.885957286507	0.45121949911117554	0.4153846204280853	0.557692289352417	0.3199999928474426	0.7333333492279053	1794	1869	1869	1894	1546
13.28355139412193	13.28355139412193	0	0	2	0	-0.005018479547690881	0.25004065467761105	1748.9164809048173	1823.9164809048173	1823.9164809048173	1848.9164809048173	0.4268292784690857	0.4153846204280853	0.5384615659713745	0.2933333218097687	0.7333333492279053	1748	1823	1823	1848	1546
13.305881818881582	13.305881818881582	0	0	2	0	-0.004719902932873198	0.22833020718624963	1660.0121984276923	1735.0121984276923	1735.0121984276923	1760.0121984276923	0.39024388790130615	0.38461539149284363	0.5192307829856873	0.2666666805744171	0.7333333492279053	1660	1735	1735	1760	1546
13.319380337620865	13.319380337620865	0	0	2	0	-0.00440838939219294	0.22833020718624963	1660.0121984276923	1735.0121984276923	1735.0121984276923	1760.0121984276923	0.39024388790130615	0.38461539149284363	0.5192307829856873	0.2666666805744171	0.7333333492279053	1660	1735	1735	1760	1546
13.333466623771619	13.333466623771619	0	0	2	0	-0.00408479276261207	0.21848655492067337	1619.7024424001575	1694.7024424001575	1694.7024424001575	1719.7024424001575	0.37804877758026123	0.3692307770252228	0.5	0.25333333015441895	0.7333333492279053	1619	1694	1694	1719	1546
13.349487134446369	13.349486739706668	0	0	2	0	-0.003749999999999344	0.20572232479945973	1567.4329200537877	1642.4329200537877	1642.4329200537877	1667.4329200537877	0.353658527135849	0.35384616255760193	0.48076921701431274	0.23999999463558197	0.7333333492279053	1567	1642	1642	1667	1546
13.36666581139732	13.36666581139732	0	0	2	0	-0.0034049287480459245	0.19962476963893727	1542.4634316714482	1617.4634316714482	1617.4634316714482	1642.4634316714482	0.32926830649375916	0.35384616255760193	0.48076921701431274	0.23999999463558197	0.6666666865348816	1542	1617	1617	1642	1533
13.385702922850099	13.385702922850099	0	0	2	0	-0.003050524823067806	0.18362726854781308	1476.9536647032946	1551.9536647032946	1551.9536647032946	1576.9536647032946	0.31707316637039185	0.32307693362236023	0.4423076808452606	0.2133333384990692	0.7333333492279053	1476	1551	1551	1576	1546
13.399557102057974	13.399557102057974	0	0	2	0	-0.002687759621589039	0.17650406574209532	1447.7841492138805	1522.7841492138805	1522.7841492138805	1547.7841492138805	0.2926829159259796	0.32307693362236023	0.42307692766189575	0.2133333384990692	0.7333333492279053	1447	1522	1522	1547	1546
13.416615778140498	13.416615383400801	0	0	2	0	-0.0023176274578113774	0.16819887788823018	1413.7744049523026	1488.7744049523026	1488.7744049523026	1513.7744049523026	0.2804878056049347	0.3076923191547394	0.42307692766189575	0.20000000298023224	0.7333333492279053	1413	1488	1488	1513	1546
13.439146730667128	13.439146730667128	0	0	2	0	-0.0019411428382681635	0.16723733872461777	1409.8369020773098	1484.8369020773098	1484.8369020773098	1509.8369020773098	0.2804878056049347	0.3076923191547394	0.4038461446762085	0.20000000298023224	0.7333333492279053	1409	1484	1484	1509	1546
13.452443537420335	13.452443142680638	0	0	2	0	-0.0015593376811324415	0.15899625349121216	1376.0896580465137	1451.0896580465137	1451.0896580465137	1476.0896580465137	0.26829269528388977	0.29230770468711853	0.4038461446762085	0.18666666746139526	0.7333333492279053	1376	1451	1451	1476	1546
13.466558244829402	13.466557850089705	0	0	2	0	-0.0011732584878009686	0.1438242692901538	1313.9603827431797	1388.9603827431797	1388.9603827431797	1413.9603827431797	0.23170731961727142	0.2769230902194977	0.38461539149284363	0.1733333319425583	0.7333333492279053	1313	1388	1388	1413	1546
13.483588894393312	13.483588499653616	0	0	2	0	-0.0007839634745066304	0.12910881772446325	1253.700608581677	1328.700608581677	1328.700608581677	1353.700608581677	0.2195121943950653	0.2461538463830948	0.3461538553237915	0.14666666090488434	0.7333333492279053	1253	1328	1328	1353	1546
13.50575392321918	13.505753528479483	0	0	2	0	-0.0003925196718213029	0.12221388280200651	1225.4658500742166	1300.4658500742166	1300.4658500742166	1325.4658500742166	0.2073170691728592	0.23076923191547394	0.3461538553237915	0.14666666090488434	0.7333333492279053	1225	1300	1300	1325	1546
13.51898836109998	13.51898836109998	0	0	2	0	7.791492631894069e-16	0.11672920513993656	1203.0060950480402	1278.0060950480402	1278.0060950480402	1303.0060950480402	0.19512194395065308	0.23076923191547394	0.3076923191547394	0.13333334028720856	0.6666666865348816	1203	1278	1278	1303	1533
13.533455176320354	13.533454781580657	0	0	2	0	0.000392519671822859	0.10823170866100834	1168.2088469668292	1243.2088469668292	1243.2088469668292	1268.2088469668292	0.18292683362960815	0.2153846174478531	0.2884615361690521	0.11999999731779099	0.7333333492279053	1168	1243	1243	1268	1546
13.54987634778936	13.549875953049659	0	0	2	0	0.0007839634745081803	0.10075985115594588	1137.6115904835983	1212.6115904835983	1212.6115904835983	1237.6115904835983	0.17073170840740204	0.20000000298023224	0.26923078298568726	0.11999999731779099	0.7333333492279053	1137	1212	1212	1237	1546
13.572498879926103	13.572498879926103	0	0	2	0	0.0011732584878025075	0.08991869933903218	1093.2170737933368	1168.2170737933368	1168.2170737933368	1193.2170737933368	0.1463414579629898	0.1846153885126114	0.26923078298568726	0.1066666692495346	0.7333333492279053	1093	1168	1168	1193	1546
13.58576371276371	13.58576371276371	0	0	2	0	0.0015593376811339657	0.07783146016299725	1043.7198293674737	1118.7198293674737	1118.7198293674737	1143.7198293674737	0.13414634764194489	0.1538461595773697	0.25	0.09333333373069763	0.6666666865348816	1043	1118	1118	1143	1533
13.599576839042912	13.599586707535382	0	0	2	0	0.001941142838269669	0.07783146016299725	1043.7198293674737	1118.7198293674737	1118.7198293674737	1143.7198293674737	0.13414634764194489	0.1538461595773697	0.25	0.09333333373069763	0.6666666865348816	1043	1118	1118	1143	1533
13.61646419809617	13.616463803356472	0	0	2	0	0.0023176274578128593	0.0693339610644258	1008.9225705588236	1083.9225705588237	1083.9225705588237	1108.9225705588237	0.12195122241973877	0.13846154510974884	0.21153846383094788	0.07999999821186066	0.7333333492279053	1008	1083	1083	1108	1546
13.633462084265082	13.633461689525385	0	0	2	0	0.002687759621590494	0.06141338352687084	976.4878055425361	1051.487805542536	1051.487805542536	1076.487805542536	0.10975609719753265	0.1230769231915474	0.19230769574642181	0.06666667014360428	0.7333333492279053	976	1051	1051	1076	1546
13.652538274948041	13.652537880208344	0	0	2	0	0.0030505248230692293	0.0545184486044141	948.2530470350757	1023.2530470350757	1023.2530470350757	1048.2530470350757	0.09756097197532654	0.10769230872392654	0.19230769574642181	0.06666667014360428	0.6666666865348816	948	1023	1023	1048	1533
13.666470612616274	13.666470612616274	0	0	2	0	0.0034049287480473127	0.05114915634338291	934.455795226153	1009.455795226153	1009.455795226153	1034.455795226153	0.08536585420370102	0.10769230872392654	0.17307692766189575	0.06666667014360428	0.7333333492279053	934	1009	1009	1034	1546
13.6836575791009	13.6836575791009	0	0	2	0	0.0037500000000006933	0.05031582290927569	931.043294813484	1006.043294813484	1006.043294813484	1031.043294813484	0.08536585420370102	0.10769230872392654	0.1538461595773697	0.0533333346247673	0.7333333492279053	931	1006	1006	1031	1546
13.70596392473893	13.705963529999229	0	0	2	0	0.004084792762613376	0.04316447773948312	901.7585363431833	976.7585363431833	976.7585363431833	1001.7585363431833	0.0731707289814949	0.0923076942563057	0.13461539149284363	0.0533333346247673	0.6666666865348816	901	976	976	1001	1533
13.719151388595575	13.719150993855875	0	0	2	0	0.0044083893921942	0.04316447773948312	901.7585363431833	976.7585363431833	976.7585363431833	1001.7585363431833	0.0731707289814949	0.0923076942563057	0.13461539149284363	0.0533333346247673	0.6666666865348816	901	976	976	1001	1533
13.733538466396796	13.733538071657096	0	0	2	0	0.004719902932874409	0.04290806739280621	900.7085359735414	975.7085359735414	975.7085359735414	1000.7085359735414	0.0731707289814949	0.0923076942563057	0.11538461595773697	0.0533333346247673	0.7333333492279053	900	975	975	1000	1546
13.749520687320762	13.749520292581066	0	0	2	0	0.005018479547692039	0.03985928794989983	888.2237841548398	963.2237841548398	963.2237841548398	988.2237841548398	0.060975611209869385	0.0923076942563057	0.11538461595773697	0.0533333346247673	0.7333333492279053	888	963	963	988	1546
13.766640942796295	13.766641337535996	0	0	2	0	0.00530330085889968	0.03543621120687861	870.1112848921679	945.1112848921679	945.1112848921679	970.1112848921679	0.060975611209869385	0.07692307978868484	0.09615384787321091	0.03999999910593033	0.6666666865348816	870	945	945	970	1533
13.785766475941601	13.785766081201904	0	0	2	0	0.005573586191081001	0.03238742990132708	857.6265254459344	932.6265254459344	932.6265254459344	957.6265254459344	0.04878048598766327	0.07692307978868484	0.09615384787321091	0.03999999910593033	0.7333333492279053	857	932	932	957	1546
13.799474206721234	13.799473811981533	0	0	2	0	0.005828594710927795	0.028348967676552442	841.0890226354823	916.0890226354823	916.0890226354823	941.0890226354823	0.04878048598766327	0.0615384615957737	0.07692307978868484	0.03999999910593033	0.7333333492279053	841	916	916	941	1546
13.816624462413872	13.816624067674175	0	0	2	0	0.006067627457812587	0.025300187302323487	828.6042670030147	903.6042670030147	903.6042670030147	928.6042670030147	0.03658536449074745	0.0615384615957737	0.07692307978868484	0.03999999910593033	0.7333333492279053	828	903	903	928	1546
13.839121862066106	13.839121862066106	0	0	2	0	0.006290029259591127	0.025300187302323487	828.6042670030147	903.6042670030147	903.6042670030147	928.6042670030147	0.03658536449074745	0.0615384615957737	0.07692307978868484	0.03999999910593033	0.7333333492279053	828	903	903	928	1546
13.852426958352988	13.852426958352988	0	0	2	0	0.006495190528383701	0.021454033685418275	812.8542679417878	887.8542679417878	887.8542679417878	912.8542679417878	0.03658536449074745	0.04615384712815285	0.07692307978868484	0.03999999910593033	0.7333333492279053	812	887	887	912	1546
13.866644692823433	13.866644298083736	0	0	2	0	0.006682548931413134	0.01840525331118932	800.3695123093203	875.3695123093203	875.3695123093203	900.3695123093203	0.024390242993831635	0.04615384712815285	0.07692307978868484	0.03999999910593033	0.7333333492279053	800	875	875	900	1546
13.883599947104878	13.883599947104878	0	0	2	0	0.006851590932319843	0.01840525331118932	800.3695123093203	875.3695123093203	875.3695123093203	900.3695123093203	0.024390242993831635	0.04615384712815285	0.07692307978868484	0.03999999910593033	0.7333333492279053	800	875	875	900	1546
13.905809186777008	13.90580879203731	0	0	2	0	0.0070018531987293105	0.01840525331118932	800.3695123093203	875.3695123093203	875.3695123093203	900.3695123093203	0.024390242993831635	0.04615384712815285	0.07692307978868484	0.03999999910593033	0.7333333492279053	800	875	875	900	1546
13.919412311536464	13.919412311536464	0	0	2	0	0.007132923872213908	0.01840525331118932	800.3695123093203	875.3695123093203	875.3695123093203	900.3695123093203	0.024390242993831635	0.04615384712815285	0.07692307978868484	0.03999999910593033	0.7333333492279053	800	875	875	900	1546
13.933487544975653	13.933487150235957	0	0	2	0	0.007244443697168227	0.01840525331118932	800.3695123093203	875.3695123093203	875.3695123093203	900.3695123093203	0.024390242993831635	0.04615384712815285	0.07692307978868484	0.03999999910593033	0.7333333492279053	800	875	875	900	1546
13.949789899795325	13.949789899795325	0	0	2	0	0.007336107005503715	0.01840525331118932	800.3695123093203	875.3695123093203	875.3695123093203	900.3695123093203	0.024390242993831635	0.04615384712815285	0.07692307978868484	0.03999999910593033	0.7333333492279053	800	875	875	900	1546
13.972644144135254	13.972644144135254	0	0	2	0	0.007407662554463664	0.021454033685418275	812.8542679417878	887.8542679417878	887.8542679417878	912.8542679417878	0.03658536449074745	0.04615384712815285	0.07692307978868484	0.03999999910593033	0.7333333492279053	812	887	887	912	1546
13.985759370627024	13.985759370627024	0	0	2	0	0.007458914215262138	0.030600374808105138	850.3085348391905	925.3085348391905	925.3085348391905	950.3085348391905	0.0731707289814949	0.04615384712815285	0.07692307978868484	0.03999999910593033	0.7333333492279053	850	925	925	950	1546
13.999563023153458	13.999563417893155	0	0	2	0	0.007489721510659348	0.0341619766689837	864.8932944594883	939.8932944594883	939.8932944594883	964.8932944594883	0.08536585420370102	0.04615384712815285	0.09615384787321091	0.0533333346247673	0.7333333492279053	864	939	939	964	1546
14.01657393573243	14.016573540992729	0	0	2	0	0.0075	0.04936210201623348	927.1378077564761	1002.1378077564761	1002.1378077564761	1027.1378077564761	0.10975609719753265	0.07692307978868484	0.13461539149284363	0.07999999821186066	0.7333333492279053	927	1002	1002	1027	1546
14.03350432141285	14.033503926673154	0	0	2	0	0.007489721510659259	0.057603190831649	960.8850664556027	1035.8850664556026	1035.8850664556026	1060.8850664556026	0.12195122241973877	0.0923076942563057	0.17307692766189575	0.09333333373069763	0.7333333492279053	960	1035	1035	1060	1546
14.052480248212321	14.052480248212321	0	0	2	0	0.0074589142152619616	0.0731238260320746	1024.4420676013456	1099.4420676013456	1099.4420676013456	1124.4420676013456	0.1463414579629898	0.1230769231915474	0.19230769574642181	0.11999999731779099	0.7333333492279053	1024	1099	1099	1124	1546
14.066454428288624	14.066454033548927	0	0	2	0	0.007407662554463399	0.08499062151098863	1073.0365950874984	1148.0365950874984	1148.0365950874984	1173.0365950874984	0.17073170840740204	0.13846154510974884	0.23076923191547394	0.13333334028720856	0.7333333492279053	1073	1148	1148	1173	1546
14.083593236530001	14.083592841790301	0	0	2	0	0.007336107005503364	0.10250625479966402	1144.7631134046242	1219.7631134046242	1219.7631134046242	1244.7631134046242	0.2195121943950653	0.1538461595773697	0.25	0.14666666090488434	0.7333333492279053	1144	1219	1219	1244	1546
14.10592800342634	14.10592800342634	0	0	2	0	0.00724444369716779	0.12059099674989016	1218.8201316908003	1293.8201316908003	1293.8201316908003	1318.8201316908003	0.24390244483947754	0.1846153885126114	0.2884615361690521	0.18666666746139526	0.7333333492279053	1218	1293	1293	1318	1546
14.119168362402624	14.119167967662923	0	0	2	0	0.007132923872213387	0.12059099674989016	1218.8201316908003	1293.8201316908003	1293.8201316908003	1318.8201316908003	0.24390244483947754	0.1846153885126114	0.2884615361690521	0.18666666746139526	0.7333333492279053	1218	1293	1293	1318	1546
14.133475308044991	14.133474913305294	0	0	2	0	0.007001853198728705	0.13348343198498092	1271.6146539784968	1346.6146539784968	1346.6146539784968	1371.6146539784968	0.26829269528388977	0.20000000298023224	0.3076923191547394	0.2133333384990692	0.7333333492279053	1271	1346	1346	1371	1546
14.149457528968957	14.149457528968957	0	0	2	0	0.006851590932319155	0.14140400337676207	1304.0493938278405	1379.0493938278405	1379.0493938278405	1404.0493938278405	0.2804878056049347	0.2153846174478531	0.32692307233810425	0.2133333384990692	0.7333333492279053	1304	1379	1379	1404	1546
14.166622390030453	14.166622390030453	0	0	2	0	0.006682548931412366	0.15352720776238504	1353.6939157869667	1428.6939157869667	1428.6939157869667	1453.6939157869667	0.3048780560493469	0.23076923191547394	0.3461538553237915	0.2266666740179062	0.7333333492279053	1353	1428	1428	1453	1546
14.185845818621056	14.185845423881355	0	0	2	0	0.006495190528382856	0.18633521680648513	1488.0427128225565	1563.0427128225565	1563.0427128225565	1588.0427128225565	0.3658536672592163	0.2769230902194977	0.38461539149284363	0.2666666805744171	0.7333333492279053	1488	1563	1563	1588	1546
14.199465522447861	14.199465522447861	0	0	2	0	0.006290029259590206	0.18633521680648513	1488.0427128225565	1563.0427128225565	1563.0427128225565	1588.0427128225565	0.3658536672592163	0.2769230902194977	0.38461539149284363	0.2666666805744171	0.7333333492279053	1488	1563	1563	1588	1546
14.216486303519302	14.216485908779601	0	0	2	0	0.006067627457811592	0.20935584552395037	1582.3121874205767	1657.3121874205767	1657.3121874205767	1682.3121874205767	0.39024388790130615	0.32307693362236023	0.42307692766189575	0.2933333218097687	0.7333333492279053	1582	1657	1657	1682	1546
14.239153046502311	14.239153046502311	0	0	2	0	0.005828594710926731	0.2191354001752841	1622.3594637177885	1697.3594637177885	1697.3594637177885	1722.3594637177885	0.40243902802467346	0.3384615480899811	0.4423076808452606	0.30666667222976685	0.7333333492279053	1622	1697	1697	1722	1546
14.252443537420335	14.252443142680638	0	0	2	0	0.005573586191079871	0.230553473933385	1669.1164757572114	1744.1164757572114	1744.1164757572114	1769.1164757572114	0.4268292784690857	0.35384616255760193	0.4423076808452606	0.3199999928474426	0.7333333492279053	1669	1744	1744	1769	1546
14.266655745535	14.266655745535	0	0	2	0	0.005303300858898486	0.24357410883292174	1722.4359756708145	1797.4359756708145	1797.4359756708145	1822.4359756708145	0.45121949911117554	0.3692307770252228	0.4615384638309479	0.3333333432674408	0.7333333492279053	1722	1797	1797	1822	1546
14.283617710391324	14.283617710391324	0	0	2	0	0.005018479547690782	0.2536741728220995	1763.7957377064974	1838.7957377064974	1838.7957377064974	1863.7957377064974	0.46341463923454285	0.38461539149284363	0.48076921701431274	0.3466666638851166	0.7333333492279053	1763	1838	1838	1863	1546
14.305803265681527	14.305802870941827	0	0	2	0	0.004719902932873095	0.2832770422101021	1885.019487850368	1960.019487850368	1960.019487850368	1985.019487850368	0.5243902206420898	0.4153846204280853	0.5	0.3866666555404663	0.800000011920929	1885	1960	1960	1985	1560
14.319044808876905	14.319044808876905	0	0	2	0	0.0044083893921928324	0.2907129429567319	1915.469501407817	1990.469501407817	1990.469501407817	2015.469501407817	0.5243902206420898	0.4307692348957062	0.5192307829856873	0.4000000059604645	0.800000011920929	1915	1990	1990	2015	1560
14.333448071005778	14.333447676266077	0	0	2	0	0.004084792762611958	0.2985412806444443	1947.5265442389993	2022.5265442389993	2022.5265442389993	2047.5265442389993	0.5487805008888245	0.4307692348957062	0.5192307829856873	0.41333332657814026	0.800000011920929	1947	2022	2022	2047	1560
14.349504502993112	14.349504108253415	0	0	2	0	0.0037499999999992296	0.30921826690435417	1991.2488029733304	2066.2488029733304	2066.2488029733304	2091.2488029733304	0.5609756112098694	0.446153849363327	0.5384615659713745	0.4266666769981384	0.800000011920929	1991	2066	2066	2091	1560
14.366454625658475	14.366454230918775	0	0	2	0	0.0034049287480458065	0.32307222541708214	2047.9807630829514	2122.9807630829514	2122.9807630829514	2147.9807630829514	0.5853658318519592	0.4615384638309479	0.557692289352417	0.4399999976158142	0.800000011920929	2047	2122	2122	2147	1560
14.385655948825944	14.385655554086247	0	0	2	0	0.003050524823067685	0.33513133604175005	2097.3628210909665	2172.3628210909665	2172.3628210909665	2197.3628210909665	0.6097561120986938	0.4615384638309479	0.5769230723381042	0.46666666865348816	0.800000011920929	2097	2172	2172	2197	1560
14.399582365398695	14.399582365398695	0	0	2	0	0.0026877596215889154	0.3543417734442613	2176.02956225425	2251.02956225425	2251.02956225425	2276.02956225425	0.6463414430618286	0.4769230782985687	0.5961538553237915	0.4933333396911621	0.800000011920929	2176	2251	2251	2276	1560
14.416528540667072	14.416528145927371	0	0	2	0	0.0023176274578112516	0.3766573044734125	2267.4116618186245	2342.4116618186245	2342.4116618186245	2367.4116618186245	0.6707317233085632	0.5076923370361328	0.6153846383094788	0.5333333611488342	0.800000011920929	2267	2342	2342	2367	1560
14.439181467760621	14.439181467760621	0	0	2	0	0.0019411428382680358	0.39034709729827366	2323.4713634364307	2398.4713634364307	2398.4713634364307	2423.4713634364307	0.6829268336296082	0.5230769515037537	0.6346153616905212	0.5600000023841858	0.800000011920929	2323	2398	2398	2423	1560
14.452466037583166	14.45246564284347	0	0	2	0	0.001559337681132312	0.40516260077555977	2384.140850175917	2459.140850175917	2459.140850175917	2484.140850175917	0.707317054271698	0.5384615659713745	0.6538461446762085	0.5733333230018616	0.800000011920929	2384	2459	2459	2484	1560
14.466444559796157	14.466444165056457	0	0	2	0	0.0011732584878008379	0.4261960755173977	2470.2729292437434	2545.2729292437434	2545.2729292437434	2570.2729292437434	0.7317073345184326	0.5692307949066162	0.6730769276618958	0.6000000238418579	0.8666666746139526	2470	2545	2545	2570	1573
14.4835612626144	14.483560867874703	0	0	2	0	0.0007839634745064989	0.4405910046131183	2529.220163890719	2604.220163890719	2604.220163890719	2629.220163890719	0.7439024448394775	0.5846154093742371	0.692307710647583	0.6266666650772095	0.8666666746139526	2529	2604	2604	2629	1573
14.499639800024868	14.499643352682158	0	0	2	0	0.0003925196718211707	0.4582911117489523	2601.70210261196	2676.70210261196	2676.70210261196	2701.70210261196	0.7682926654815674	0.6000000238418579	0.7115384340286255	0.653333306312561	0.8666666746139526	2601	2676	2676	2701	1573
14.519063361642749	14.519062966903048	0	0	2	0	-9.11457541045065e-16	0.4776579227585058	2681.0091936960816	2756.0091936960816	2756.0091936960816	2781.0091936960816	0.792682945728302	0.6307692527770996	0.7307692170143127	0.6666666865348816	0.8666666746139526	2681	2756	2756	2781	1573
14.533479650181677	14.53347925544198	0	0	2	0	-0.00039251967182299115	0.48970920220017433	2730.359183009714	2805.359183009714	2805.359183009714	2830.359183009714	0.792682945728302	0.6461538672447205	0.75	0.6933333277702332	0.8666666746139526	2730	2805	2805	2830	1573
14.549500950335824	14.549500950335824	0	0	2	0	-0.0007839634745083118	0.499104131013155	2768.8314164988697	2843.8314164988697	2843.8314164988697	2868.8314164988697	0.8048780560493469	0.6615384817123413	0.75	0.7066666483879089	0.8666666746139526	2768	2843	2843	2868	1573
14.566737259282798	14.566737259282798	0	0	2	0	-0.0011732584878026383	0.514524712241613	2831.978696629405	2906.978696629405	2906.978696629405	2931.978696629405	0.8170731663703918	0.6769230961799622	0.7692307829856873	0.7333333492279053	0.8666666746139526	2831	2906	2906	2931	1573
14.585637001320405	14.585636606580705	0	0	2	0	-0.0015593376811340951	0.5503377122451099	2978.632931643725	3053.632931643725	3053.632931643725	3078.632931643725	0.8536585569381714	0.7230769395828247	0.807692289352417	0.7733333110809326	0.8666666746139526	2978	3053	3053	3078	1573
14.599586312795685	14.599585918055984	0	0	2	0	-0.0019411428382697968	0.5503377122451099	2978.632931643725	3053.632931643725	3053.632931643725	3078.632931643725	0.8536585569381714	0.7230769395828247	0.807692289352417	0.7733333110809326	0.8666666746139526	2978	3053	3053	3078	1573
14.616610251784715	14.616609857045018	0	0	2	0	-0.002317627457812985	0.5869199514694703	3128.4372012674808	3203.4372012674808	3203.4372012674808	3228.4372012674808	0.8902438879013062	0.7692307829856873	0.8461538553237915	0.8133333325386047	0.8666666746139526	3128	3203	3203	3228	1573
14.639158178118395	14.639157783378694	0	0	2	0	-0.0026877596215906176	0.5935866152476041	3155.737189438939	3230.737189438939	3230.737189438939	3255.737189438939	0.8902438879013062	0.7846153974533081	0.8461538553237915	0.8266666531562805	0.8666666746139526	3155	3230	3230	3255	1573
14.652453800652504	14.652453405912807	0	0	2	0	-0.0030505248230693503	0.6102251465121906	3223.8719749674206	3298.8719749674206	3298.8719749674206	3323.8719749674206	0.9024389982223511	0.800000011920929	0.8653846383094788	0.8533333539962769	0.8666666746139526	3223	3298	3298	3323	1573
14.666496270696696	14.666496270696696	0	0	2	0	-0.0034049287480474306	0.6241713620913334	3280.9817277640104	3355.9817277640104	3355.9817277640104	3380.9817277640104	0.9146341681480408	0.8153846263885498	0.8846153616905212	0.8666666746139526	0.9333333373069763	3280	3355	3355	3380	1586
14.683576262722953	14.683575867983256	0	0	2	0	-0.0037500000000008082	0.6340150083486851	3321.2914591878653	3396.2914591878653	3396.2914591878653	3421.2914591878653	0.9268292784690857	0.8307692408561707	0.8846153616905212	0.8799999952316284	0.8666666746139526	3321	3396	3396	3421	1573
14.705771686505626	14.705771291765926	0	0	2	0	-0.004084792762613487	0.6550125140830492	3407.2762451700864	3482.2762451700864	3482.2762451700864	3507.2762451700864	0.9390243887901306	0.8615384697914124	0.9038461446762085	0.9066666960716248	0.9333333373069763	3407	3482	3482	3507	1586
14.71906888799853	14.71906928273823	0	0	2	0	-0.004408389392194307	0.6550125140830492	3407.2762451700864	3482.2762451700864	3482.2762451700864	3507.2762451700864	0.9390243887901306	0.8615384697914124	0.9038461446762085	0.9066666960716248	0.9333333373069763	3407	3482	3482	3507	1586
14.73347570278469	14.73347570278469	0	0	2	0	-0.004719902932874511	0.6693433430561653	3465.960989814997	3540.960989814997	3540.960989814997	3565.960989814997	0.9512194991111755	0.8769230842590332	0.9230769276618958	0.9200000166893005	0.9333333373069763	3465	3540	3540	3565	1586
14.749659240955031	14.749659240955031	0	0	2	0	-0.005018479547692137	0.6724202632139891	3478.560977861285	3553.560977861285	3553.560977861285	3578.560977861285	0.9512194991111755	0.8769230842590332	0.9230769276618958	0.9333333373069763	0.9333333373069763	3478	3553	3553	3578	1586
14.772381642235567	14.77238124749587	0	0	2	0	-0.005303300858899775	0.6793151944111555	3506.795721113682	3581.795721113682	3581.795721113682	3606.795721113682	0.9634146094322205	0.892307698726654	0.9230769276618958	0.9333333373069763	0.9333333373069763	3506	3581	3581	3606	1586
14.78562515912944	14.785624764389743	0	0	2	0	-0.00557358619108109	0.6823921145689793	3519.3957091599705	3594.3957091599705	3594.3957091599705	3619.3957091599705	0.9634146094322205	0.892307698726654	0.9230769276618958	0.9466666579246521	0.9333333373069763	3519	3594	3594	3619	1586
14.79960368134243	14.799604076082128	0	0	2	0	-0.0058285947109278785	0.686943399833563	3538.0332223184405	3613.0332223184405	3613.0332223184405	3638.0332223184405	0.9634146094322205	0.892307698726654	0.942307710647583	0.9466666579246521	0.9333333373069763	3538	3613	3613	3638	1586
14.816500908888157	14.816500514148457	0	0	2	0	-0.006067627457812664	0.6900844225402061	3550.895710302144	3625.895710302144	3625.895710302144	3650.895710302144	0.9634146094322205	0.892307698726654	0.942307710647583	0.9599999785423279	0.9333333373069763	3550	3625	3625	3650	1586
14.839072519603759	14.839072124864062	0	0	2	0	-0.006290029259591199	0.6907895534504682	3553.7832213796673	3628.7832213796673	3628.7832213796673	3653.7832213796673	0.9634146094322205	0.9076923131942749	0.942307710647583	0.9466666579246521	0.9333333373069763	3553	3628	3628	3653	1586
14.852315641757935	14.852315247018234	0	0	2	0	-0.006495190528383767	0.686943399833563	3538.0332223184405	3613.0332223184405	3613.0332223184405	3638.0332223184405	0.9634146094322205	0.892307698726654	0.942307710647583	0.9466666579246521	0.9333333373069763	3538	3613	3613	3638	1586
14.866469033657479	14.86646942839718	0	0	2	0	-0.006682548931413194	0.6693433430561653	3465.960989814997	3540.960989814997	3540.960989814997	3565.960989814997	0.9512194991111755	0.8769230842590332	0.9230769276618958	0.9200000166893005	0.9333333373069763	3465	3540	3540	3565	1586
14.883687579318009	14.883687579318009	0	0	2	0	-0.006851590932319897	0.6555253380842698	3409.376259455085	3484.376259455085	3484.376259455085	3509.376259455085	0.9390243887901306	0.8461538553237915	0.9230769276618958	0.9066666960716248	0.9333333373069763	3409	3484	3484	3509	1586
14.905836818555924	14.905836423816224	0	0	2	0	-0.007001853198729357	0.6351970030023502	3326.131727294624	3401.131727294624	3401.131727294624	3426.131727294624	0.9146341681480408	0.8307692408561707	0.9038461446762085	0.8799999952316284	0.8666666746139526	3326	3401	3401	3426	1573
14.919183362511175	14.919195599441837	0	0	2	0	-0.00713292387221395	0.6112789233525593	3228.1871911287303	3303.1871911287303	3303.1871911287303	3328.1871911287303	0.8902438879013062	0.800000011920929	0.8846153616905212	0.8533333539962769	0.8666666746139526	3228	3303	3303	3328	1573
14.933570440312396	14.933570440312396	0	0	2	0	-0.007244443697168262	0.5786350854505331	3094.510674919933	3169.510674919933	3169.510674919933	3194.510674919933	0.8414633870124817	0.7692307829856873	0.8653846383094788	0.8133333325386047	0.8666666746139526	3094	3169	3169	3194	1573
14.949707004458583	14.949706609718886	0	0	2	0	-0.007336107005503743	0.5652376523079017	3039.6481862008573	3114.6481862008573	3114.6481862008573	3139.6481862008573	0.8414633870124817	0.7538461685180664	0.8461538553237915	0.7866666913032532	0.8666666746139526	3039	3114	3114	3139	1573
14.97245822173713	14.972457826997433	0	0	2	0	-0.007407662554463685	0.5363477230683351	2921.343925964832	2996.343925964832	2996.343925964832	3021.343925964832	0.8048780560493469	0.7230769395828247	0.8269230723381042	0.746666669845581	0.8666666746139526	2921	2996	2996	3021	1573
14.985714765041061	14.985714370301364	0	0	2	0	-0.0074589142152621515	0.5198014381604317	2853.586889266968	2928.586889266968	2928.586889266968	2953.586889266968	0.7804877758026123	0.692307710647583	0.8269230723381042	0.7333333492279053	0.8666666746139526	2853	2928	2928	2953	1573
14.999585523316286	14.999590654932371	0	0	2	0	-0.0074897215106593555	0.5198014381604317	2853.586889266968	2928.586889266968	2928.586889266968	2953.586889266968	0.7804877758026123	0.692307710647583	0.8269230723381042	0.7333333492279053	0.8666666746139526	2853	2928	2928	2953	1573
15.016444066371532	15.016443671631835	0	0	2	0	-0.0075	0.4918011308556949	2738.9256308540707	2813.9256308540707	2813.9256308540707	2838.9256308540707	0.7195122241973877	0.6769230961799622	0.807692289352417	0.7066666483879089	0.8666666746139526	2738	2813	2813	2838	1573
15.039219362771705	15.039219757511402	0	0	2	0	-0.007489721510659252	0.47916510211351593	2687.181093154848	2762.181093154848	2762.181093154848	2787.181093154848	0.6951219439506531	0.6615384817123413	0.807692289352417	0.6933333277702332	0.8666666746139526	2687	2762	2762	2787	1573
15.052437616324854	15.052437221585157	0	0	2	0	-0.007458914215261947	0.47262664343302063	2660.40610485822	2735.40610485822	2735.40610485822	2760.40610485822	0.6951219439506531	0.6461538672447205	0.807692289352417	0.6800000071525574	0.8666666746139526	2660	2735	2735	2760	1573
15.066501007573082	15.066501007573082	0	0	2	0	-0.007407662554463379	0.4549546705071741	2588.0393757268776	2663.0393757268776	2663.0393757268776	2688.0393757268776	0.6585366129875183	0.6461538672447205	0.7884615659713745	0.653333306312561	0.8666666746139526	2588	2663	2663	2688	1573
15.08347718305856	15.083476788318864	0	0	2	0	-0.007336107005503337	0.43674171874156364	2513.4573382467033	2588.4573382467033	2588.4573382467033	2613.4573382467033	0.6341463327407837	0.6307692527770996	0.7692307829856873	0.6266666650772095	0.800000011920929	2513	2588	2588	2613	1560
15.105729844097555	15.105729844097555	0	0	2	0	-0.0072444436971677555	0.40939025208353996	2401.453082282096	2476.453082282096	2476.453082282096	2501.453082282096	0.5975610017776489	0.6000000238418579	0.75	0.5866666436195374	0.800000011920929	2401	2476	2476	2501	1560
15.11913717796642	15.11913717796642	0	0	2	0	-0.007132923872213346	0.40939025208353996	2401.453082282096	2476.453082282096	2476.453082282096	2501.453082282096	0.5975610017776489	0.6000000238418579	0.75	0.5866666436195374	0.800000011920929	2401	2476	2476	2501	1560
15.133437018294211	15.13343662355451	0	0	2	0	-0.007001853198728657	0.40689025446772575	2391.215592045337	2466.215592045337	2466.215592045337	2491.215592045337	0.5975610017776489	0.6000000238418579	0.75	0.5733333230018616	0.800000011920929	2391	2466	2466	2491	1560
15.149472923817212	15.149472529077512	0	0	2	0	-0.0068515909323191015	0.3885209524402251	2315.9933002427215	2390.9933002427215	2390.9933002427215	2415.9933002427215	0.5853658318519592	0.5692307949066162	0.7307692170143127	0.54666668176651	0.800000011920929	2315	2390	2390	2415	1560
15.166614889976175	15.166614889976175	0	0	2	0	-0.006682548931412306	0.38303627979296895	2293.533565752208	2368.533565752208	2368.533565752208	2393.533565752208	0.5731707215309143	0.5692307949066162	0.7307692170143127	0.5333333611488342	0.800000011920929	2293	2368	2368	2393	1560
15.185775160214975	15.185775160214975	0	0	2	0	-0.006495190528382789	0.3781003721402243	2273.3210239142186	2348.3210239142186	2348.3210239142186	2373.3210239142186	0.5731707215309143	0.5692307949066162	0.7115384340286255	0.5199999809265137	0.800000011920929	2273	2348	2348	2373	1560
15.199525522882071	15.199525522882071	0	0	2	0	-0.006290029259590135	0.36646185590670655	2225.661299937963	2300.661299937963	2300.661299937963	2325.661299937963	0.5609756112098694	0.5538461804389954	0.7115384340286255	0.4933333396911621	0.800000011920929	2225	2300	2300	2325	1560
15.216436566317254	15.216436171577557	0	0	2	0	-0.006067627457811515	0.3518386625555845	2165.7793231651185	2240.7793231651185	2240.7793231651185	2265.7793231651185	0.5365853905677795	0.5384615659713745	0.692307710647583	0.47999998927116394	0.800000011920929	2165	2240	2240	2265	1560
15.233449452594721	15.233449057855024	0	0	2	0	-0.005828594710926648	0.3267589219373006	2063.077785333246	2138.077785333246	2138.077785333246	2163.077785333246	0.4878048896789551	0.5230769515037537	0.6730769276618958	0.4399999976158142	0.800000011920929	2063	2138	2138	2163	1560
15.252286431020226	15.252286036280525	0	0	2	0	-0.005573586191079782	0.2985459664979806	1947.5457328092305	2022.5457328092305	2022.5457328092305	2047.5457328092305	0.46341463923454285	0.4769230782985687	0.6346153616905212	0.4000000059604645	0.800000011920929	1947	2022	2022	2047	1560
15.266448112453444	15.266447717713747	0	0	2	0	-0.005303300858898391	0.28257661297535286	1882.15123013407	1957.15123013407	1957.15123013407	1982.15123013407	0.4390243887901306	0.4615384638309479	0.6153846383094788	0.3733333349227905	0.800000011920929	1882	1957	1957	1982	1560
15.283449156539946	15.28344876180025	0	0	2	0	-0.005018479547690684	0.27189963106925674	1838.4289892286063	1913.4289892286063	1913.4289892286063	1938.4289892286063	0.4268292784690857	0.446153849363327	0.5961538553237915	0.36000001430511475	0.800000011920929	1838	1913	1913	1938	1560
15.299485851542345	15.299485851542345	0	0	2	0	-0.004719902932872991	0.2563789898577409	1774.871963467449	1849.871963467449	1849.871963467449	1874.871963467449	0.40243902802467346	0.4307692348957062	0.5769230723381042	0.3333333432674408	0.800000011920929	1774	1849	1849	1874	1560
15.318928360665767	15.31892796592607	0	0	2	0	-0.004408389392192726	0.24756097183777737	1738.7621796756985	1813.7621796756985	1813.7621796756985	1838.7621796756985	0.39024388790130615	0.4153846204280853	0.5769230723381042	0.3199999928474426	0.800000011920929	1738	1813	1813	1838	1560
15.333470571168606	15.333470571168606	0	0	2	0	-0.004084792762611848	0.23117104290005486	1671.6454206757246	1746.6454206757246	1746.6454206757246	1771.6454206757246	0.353658527135849	0.4000000059604645	0.557692289352417	0.30666667222976685	0.800000011920929	1671	1746	1746	1771	1560
15.3495731877007	15.349572792961	0	0	2	0	-0.003749999999999115	0.22100688203023022	1630.0231819137928	1705.0231819137928	1705.0231819137928	1730.0231819137928	0.3414634168148041	0.38461539149284363	0.5384615659713745	0.2933333218097687	0.800000011920929	1630	1705	1705	1730	1560
15.37242901099942	15.372428616259723	0	0	2	0	-0.003404928748045688	0.20539400460055246	1566.0884488392624	1641.0884488392624	1641.0884488392624	1666.0884488392624	0.32926830649375916	0.35384616255760193	0.5192307829856873	0.2666666805744171	0.800000011920929	1566	1641	1641	1666	1560
15.385177919050731	15.38517752431103	0	0	2	0	-0.003050524823067564	0.19634772092103958	1529.043917171657	1604.043917171657	1604.043917171657	1629.043917171657	0.3048780560493469	0.35384616255760193	0.5	0.25333333015441895	0.800000011920929	1529	1604	1604	1629	1560
15.399516049129302	15.399516049129302	0	0	2	0	-0.002687759621588792	0.19634772092103958	1529.043917171657	1604.043917171657	1604.043917171657	1629.043917171657	0.3048780560493469	0.35384616255760193	0.5	0.25333333015441895	0.800000011920929	1529	1604	1604	1629	1560
15.416506829983637	15.41650643524394	0	0	2	0	-0.0023176274578111254	0.17595528753426593	1445.536902452819	1520.536902452819	1520.536902452819	1545.536902452819	0.2804878056049347	0.32307693362236023	0.4423076808452606	0.2266666740179062	0.800000011920929	1445	1520	1520	1545	1560
15.433616822227004	15.433616427487303	0	0	2	0	-0.0019411428382679079	0.1604627943535646	1382.0951428778471	1457.0951428778471	1457.0951428778471	1482.0951428778471	0.24390244483947754	0.3076923191547394	0.42307692766189575	0.2133333384990692	0.800000011920929	1382	1457	1457	1482	1560
15.452297878471489	15.452297483731789	0	0	2	0	-0.0015593376811321826	0.1481472823052452	1331.6631210399792	1406.6631210399792	1406.6631210399792	1431.6631210399792	0.2195121943950653	0.29230770468711853	0.4038461446762085	0.20000000298023224	0.800000011920929	1331	1406	1406	1431	1560
15.46652390247561	15.466523507735912	0	0	2	0	-0.001173258487800707	0.14077548798460227	1301.4756232969462	1376.4756232969462	1376.4756232969462	1401.4756232969462	0.2195121943950653	0.2769230902194977	0.38461539149284363	0.1733333319425583	0.800000011920929	1301	1376	1376	1401	1560
15.48359323653	15.48359323653	0	0	2	0	-0.0007839634745063674	0.13182927024479096	1264.8408616524189	1339.8408616524189	1339.8408616524189	1364.8408616524189	0.2073170691728592	0.26153847575187683	0.36538460850715637	0.1599999964237213	0.800000011920929	1264	1339	1339	1364	1560
15.505811949954902	15.505811949954902	0	0	2	0	-0.0003925196718210386	0.1067854926372186	1162.28659234941	1237.28659234941	1237.28659234941	1262.28659234941	0.17073170840740204	0.2153846174478531	0.3076923191547394	0.13333334028720856	0.800000011920929	1162	1237	1237	1262	1560
15.518644542822349	15.518644148082648	0	0	2	0	1.0437658189007235e-15	0.1067854926372186	1162.28659234941	1237.28659234941	1237.28659234941	1262.28659234941	0.17073170840740204	0.2153846174478531	0.3076923191547394	0.13333334028720856	0.800000011920929	1162	1237	1237	1262	1560
15.533467018511319	15.533466623771618	0	0	2	0	0.00039251967182312326	0.09828799243300007	1127.4893290131354	1202.4893290131354	1202.4893290131354	1227.4893290131354	0.15853658318519592	0.20000000298023224	0.2884615361690521	0.11999999731779099	0.800000011920929	1127	1202	1202	1227	1560
15.549540424305702	15.549540029566002	0	0	2	0	0.0007839634745084434	0.09081613492793761	1096.8920725299045	1171.8920725299045	1171.8920725299045	1196.8920725299045	0.1463414579629898	0.1846153885126114	0.26923078298568726	0.11999999731779099	0.800000011920929	1096	1171	1171	1196	1560
15.56665278498726	15.566653179726957	0	0	2	0	0.001173258487802769	0.08122889585601978	1057.632328530401	1132.632328530401	1132.632328530401	1157.632328530401	0.13414634764194489	0.16923077404499054	0.23076923191547394	0.09333333373069763	0.800000011920929	1057	1132	1132	1157	1560
15.585818186842141	15.585817792102441	0	0	2	0	0.0015593376811342246	0.07356473003442471	1026.2475694909692	1101.2475694909692	1101.2475694909692	1126.2475694909692	0.12195122241973877	0.1538461595773697	0.23076923191547394	0.07999999821186066	0.800000011920929	1026	1101	1101	1126	1560
15.599572496906228	15.59957762852231	0	0	2	0	0.0019411428382699247	0.07013133337577948	1012.187810173817	1087.187810173817	1087.187810173817	1112.187810173817	0.10975609719753265	0.1538461595773697	0.21153846383094788	0.07999999821186066	0.800000011920929	1012	1087	1087	1112	1560
15.616598014854054	15.616598014854054	0	0	2	0	0.002317627457813111	0.06590056440578057	994.8628112416714	1069.8628112416714	1069.8628112416714	1094.8628112416714	0.10975609719753265	0.13846154510974884	0.19230769574642181	0.07999999821186066	0.800000011920929	994	1069	1069	1094	1560
15.63914949384502	15.63914949384502	0	0	2	0	0.0026877596215907408	0.0580440894031945	962.6905461060815	1037.6905461060815	1037.6905461060815	1062.6905461060815	0.09756097197532654	0.1230769231915474	0.17307692766189575	0.06666667014360428	0.800000011920929	962	1037	1037	1062	1560
15.651876691212896	15.6518762964732	0	0	2	0	0.0030505248230694713	0.05499530996028812	950.2057942873798	1025.2057942873798	1025.2057942873798	1050.2057942873798	0.08536585420370102	0.1230769231915474	0.17307692766189575	0.06666667014360428	0.800000011920929	950	1025	1025	1050	1560
15.66648758642332	15.66648758642332	0	0	2	0	0.0034049287480475486	0.05031582290927569	931.043294813484	1006.043294813484	1006.043294813484	1031.043294813484	0.08536585420370102	0.10769230872392654	0.1538461595773697	0.0533333346247673	0.800000011920929	931	1006	1006	1031	1560
15.683469683004285	15.683469288264584	0	0	2	0	0.003750000000000923	0.04701063135638833	917.5085354044102	992.5085354044102	992.5085354044102	1017.5085354044102	0.0731707289814949	0.10769230872392654	0.13461539149284363	0.0533333346247673	0.800000011920929	917	992	992	1017	1560
15.699783880014921	15.699784274754618	0	0	2	0	0.004084792762613599	0.04701063135638833	917.5085354044102	992.5085354044102	992.5085354044102	1017.5085354044102	0.0731707289814949	0.10769230872392654	0.13461539149284363	0.0533333346247673	0.800000011920929	917	992	992	1017	1560
15.719099677695036	15.719099282955336	0	0	2	0	0.0044083893921944145	0.03947467250033067	886.648783888854	961.648783888854	961.648783888854	986.648783888854	0.060975611209869385	0.0923076942563057	0.11538461595773697	0.03999999910593033	0.800000011920929	886	961	961	986	1560
15.733502150344508	15.733501755604811	0	0	2	0	0.004719902932874614	0.03947467250033067	886.648783888854	961.648783888854	961.648783888854	986.648783888854	0.060975611209869385	0.0923076942563057	0.11538461595773697	0.03999999910593033	0.800000011920929	886	961	961	986	1560
15.749478450172996	15.749478450172996	0	0	2	0	0.0050184795476922355	0.03623358351823229	873.3765245071612	948.3765245071612	948.3765245071612	973.3765245071612	0.04878048598766327	0.0923076942563057	0.09615384787321091	0.03999999910593033	0.800000011920929	873	948	948	973	1560
15.772393089686831	15.772393089686831	0	0	2	0	0.005303300858899867	0.03238742990132708	857.6265254459344	932.6265254459344	932.6265254459344	957.6265254459344	0.04878048598766327	0.07692307978868484	0.09615384787321091	0.03999999910593033	0.800000011920929	857	932	932	957	1560
15.785163708421573	15.785163313681876	0	0	2	0	0.005573586191081179	0.03238742990132708	857.6265254459344	932.6265254459344	932.6265254459344	957.6265254459344	0.04878048598766327	0.07692307978868484	0.09615384787321091	0.03999999910593033	0.800000011920929	857	932	932	957	1560
15.799448548640813	15.799448153901112	0	0	2	0	0.005828594710927962	0.03238742990132708	857.6265254459344	932.6265254459344	932.6265254459344	957.6265254459344	0.04878048598766327	0.07692307978868484	0.09615384787321091	0.03999999910593033	0.800000011920929	857	932	932	957	1560
15.816429066262979	15.816429066262979	0	0	2	0	0.0060676274578127425	0.029146341850551274	844.3542698780075	919.3542698780075	919.3542698780075	944.3542698780075	0.03658536449074745	0.07692307978868484	0.07692307978868484	0.03999999910593033	0.800000011920929	844	919	919	944	1560
15.833497610837972	15.833497216098275	0	0	2	0	0.006290029259591271	0.025300187302323487	828.6042670030147	903.6042670030147	903.6042670030147	928.6042670030147	0.03658536449074745	0.0615384615957737	0.07692307978868484	0.03999999910593033	0.800000011920929	828	903	903	928	1560
15.852401695012267	15.852401300272566	0	0	2	0	0.006495190528383834	0.025300187302323487	828.6042670030147	903.6042670030147	903.6042670030147	928.6042670030147	0.03658536449074745	0.0615384615957737	0.07692307978868484	0.03999999910593033	0.800000011920929	828	903	903	928	1560
15.866451270371035	15.866451270371035	0	0	2	0	0.006682548931413254	0.025300187302323487	828.6042670030147	903.6042670030147	903.6042670030147	928.6042670030147	0.03658536449074745	0.0615384615957737	0.07692307978868484	0.03999999910593033	0.800000011920929	828	903	903	928	1560
15.88358376277723	15.88358376277723	0	0	2	0	0.006851590932319951	0.025300187302323487	828.6042670030147	903.6042670030147	903.6042670030147	928.6042670030147	0.03658536449074745	0.0615384615957737	0.07692307978868484	0.03999999910593033	0.800000011920929	828	903	903	928	1560
15.905819844748875	15.905819450009178	0	0	2	0	0.007001853198729405	0.025492494978870336	829.391766938474	904.391766938474	904.391766938474	929.391766938474	0.03658536449074745	0.0615384615957737	0.09615384787321091	0.03999999910593033	0.800000011920929	829	904	904	929	1560
15.918594410880603	15.918594016140906	0	0	2	0	0.0071329238722139905	0.025492494978870336	829.391766938474	904.391766938474	904.391766938474	929.391766938474	0.03658536449074745	0.0615384615957737	0.09615384787321091	0.03999999910593033	0.800000011920929	829	904	904	929	1560
15.933486755496256	15.933486360756559	0	0	2	0	0.007244443697168296	0.025492494978870336	829.391766938474	904.391766938474	904.391766938474	929.391766938474	0.03658536449074745	0.0615384615957737	0.09615384787321091	0.03999999910593033	0.800000011920929	829	904	904	929	1560
15.949547924359978	15.949547924359978	0	0	2	0	0.007336107005503771	0.02854127535309929	841.8765225709416	916.8765225709416	916.8765225709416	941.8765225709416	0.04878048598766327	0.0615384615957737	0.09615384787321091	0.03999999910593033	0.800000011920929	841	916	916	941	1560
15.96645541513787	15.96645541513787	0	0	2	0	0.007407662554463706	0.031910569537431	855.67378225578	930.67378225578	930.67378225578	955.67378225578	0.060975611209869385	0.0615384615957737	0.09615384787321091	0.0533333346247673	0.800000011920929	855	930	930	955	1560
15.985757396928529	15.985757002188832	0	0	2	0	0.007458914215262165	0.03521575922767321	869.2085340373218	944.2085340373218	944.2085340373218	969.2085340373218	0.0731707289814949	0.0615384615957737	0.11538461595773697	0.0533333346247673	0.800000011920929	869	944	944	969	1560
15.999498680582557	15.999498680582557	0	0	2	0	0.0074897215106593616	0.042815823473322856	900.3307971232571	975.3307971232571	975.3307971232571	1000.3307971232571	0.08536585420370102	0.07692307978868484	0.13461539149284363	0.06666667014360428	0.800000011920929	900	975	975	1000	1560
16.01663393616664	16.01663393616664	0	0	2	0	0.0075	0.05092870503377456	933.5530471133068	1008.5530471133068	1008.5530471133068	1033.5530471133068	0.09756097197532654	0.0923076942563057	0.17307692766189575	0.07999999821186066	0.800000011920929	933	1008	1008	1033	1560
16.039192915211885	16.039212257457123	0	0	2	0	0.007489721510659245	0.05949030682444573	968.6128064461052	1043.6128064461052	1043.6128064461052	1068.6128064461052	0.10975609719753265	0.10769230872392654	0.19230769574642181	0.1066666692495346	0.8666666746139526	968	1043	1043	1068	1573
16.05183682250332	16.051836427763618	0	0	2	0	0.007458914215261934	0.06760319017590238	1001.8350637703202	1076.8350637703202	1076.8350637703202	1101.8350637703202	0.12195122241973877	0.1230769231915474	0.21153846383094788	0.11999999731779099	0.8666666746139526	1001	1076	1076	1101	1573
16.06645324406953	16.06645324406953	0	0	2	0	0.007407662554463358	0.08036741707473993	1054.10457292106	1129.10457292106	1129.10457292106	1154.10457292106	0.1463414579629898	0.13846154510974884	0.25	0.14666666090488434	0.8666666746139526	1054	1129	1129	1154	1573
16.083436919609284	16.083436919609284	0	0	2	0	0.007336107005503309	0.10580362797356568	1158.2658565517515	1233.2658565517515	1233.2658565517515	1258.2658565517515	0.2073170691728592	0.16923077404499054	0.26923078298568726	0.1733333319425583	0.800000011920929	1158	1233	1233	1258	1560
16.099497693733312	16.09949729899361	0	0	2	0	0.007244443697167722	0.12715760045326674	1245.7103738561273	1320.7103738561273	1320.7103738561273	1345.7103738561273	0.23170731961727142	0.2153846174478531	0.3076923191547394	0.20000000298023224	0.8666666746139526	1245	1320	1320	1345	1573
16.118974545210527	16.118974150470827	0	0	2	0	0.007132923872213304	0.14299874799946943	1310.5798730578272	1385.5798730578272	1385.5798730578272	1410.5798730578272	0.25609755516052246	0.2461538463830948	0.32692307233810425	0.2133333384990692	0.8666666746139526	1310	1385	1385	1410	1573
16.13368530956474	16.13368491482504	0	0	2	0	0.00700185319872861	0.14938086627194513	1336.7146473836153	1411.7146473836153	1411.7146473836153	1436.7146473836153	0.26829269528388977	0.2461538463830948	0.3461538553237915	0.23999999463558197	0.8666666746139526	1336	1411	1411	1436	1573
16.149790294535023	16.14978989979533	0	0	2	0	0.006851590932319048	0.16169637283453575	1387.146646757424	1462.146646757424	1462.146646757424	1487.146646757424	0.2926829159259796	0.26153847575187683	0.36538460850715637	0.25333333015441895	0.8666666746139526	1387	1462	1462	1487	1573
16.17205913990167	16.17205913990167	0	0	2	0	0.006682548931412246	0.17670419293527417	1448.6036700699478	1523.6036700699478	1523.6036700699478	1548.6036700699478	0.31707316637039185	0.29230770468711853	0.36538460850715637	0.2666666805744171	0.8666666746139526	1448	1523	1523	1548	1573
16.185259235428674	16.185259235428674	0	0	2	0	0.0064951905283827235	0.1953095741226123	1524.7927060320974	1599.7927060320974	1599.7927060320974	1624.7927060320974	0.3658536672592163	0.3076923191547394	0.38461539149284363	0.2800000011920929	0.8666666746139526	1524	1599	1599	1624	1573
16.199501049020746	16.199501049020746	0	0	2	0	0.006290029259590062	0.20489681058014053	1564.0524393256756	1639.0524393256756	1639.0524393256756	1664.0524393256756	0.37804877758026123	0.32307693362236023	0.4038461446762085	0.2933333218097687	0.8666666746139526	1564	1639	1639	1664	1573
16.216569198856043	16.216569198856043	0	0	2	0	0.006067627457811438	0.22445591132228193	1644.1469568647444	1719.1469568647444	1719.1469568647444	1744.1469568647444	0.40243902802467346	0.35384616255760193	0.4423076808452606	0.3199999928474426	0.8666666746139526	1644	1719	1719	1744	1573
16.23863435853812	16.23863396379842	0	0	2	0	0.0058285947109265645	0.23282520334499002	1678.4192076977342	1753.4192076977342	1753.4192076977342	1778.4192076977342	0.4146341383457184	0.3692307770252228	0.4423076808452606	0.3333333432674408	0.8666666746139526	1678	1753	1753	1778	1573
16.251883401787772	16.25188300704808	0	0	2	0	0.005573586191079693	0.2428611673682164	1719.5164803728462	1794.5164803728462	1794.5164803728462	1819.5164803728462	0.4268292784690857	0.38461539149284363	0.4615384638309479	0.3466666638851166	0.8666666746139526	1719	1794	1794	1819	1573
16.26645679672682	16.26645640198712	0	0	2	0	0.005303300858898298	0.2543433396632855	1766.535975921154	1841.535975921154	1841.535975921154	1866.535975921154	0.45121949911117554	0.4000000059604645	0.4615384638309479	0.36000001430511475	0.8666666746139526	1766	1841	1841	1866	1573
16.28362205252801	16.28362205252801	0	0	2	0	0.005018479547690586	0.2737179488860644	1845.8750006884336	1920.8750006884336	1920.8750006884336	1945.8750006884336	0.5	0.4153846204280853	0.48076921701431274	0.3733333349227905	0.8666666746139526	1845	1920	1920	1945	1573
16.30530234100378	16.305301946264088	0	0	2	0	0.004719902932872889	0.2926360182464123	1923.3444947190583	1998.3444947190583	1998.3444947190583	2023.3444947190583	0.5243902206420898	0.446153849363327	0.5	0.4000000059604645	0.8666666746139526	1923	1998	1998	2023	1573
16.318597174058496	16.318596779318796	0	0	2	0	0.004408389392192618	0.2926360182464123	1923.3444947190583	1998.3444947190583	1998.3444947190583	2023.3444947190583	0.5243902206420898	0.446153849363327	0.5	0.4000000059604645	0.8666666746139526	1923	1998	1998	2023	1573
16.333524650507336	16.333524255767642	0	0	2	0	0.004084792762611737	0.30145404267196474	1959.4543047416955	2034.4543047416955	2034.4543047416955	2059.4543047416955	0.5365853905677795	0.4615384638309479	0.5192307829856873	0.4000000059604645	0.8666666746139526	1959	2034	2034	2059	1573
16.34969476752792	16.34969476752792	0	0	2	0	0.0037499999999990002	0.31386179655790336	2010.2640569046143	2085.2640569046143	2085.2640569046143	2110.2640569046143	0.5487805008888245	0.4769230782985687	0.5384615659713745	0.4266666769981384	0.8666666746139526	2010	2085	2085	2110	1573
16.371871243805053	16.371870849065353	0	0	2	0	0.0034049287480455706	0.33262350933100926	2087.093270710483	2162.093270710483	2162.093270710483	2187.093270710483	0.5853658318519592	0.4923076927661896	0.557692289352417	0.4533333480358124	0.8666666746139526	2087	2162	2162	2187	1573
16.385090286837602	16.385090286837602	0	0	2	0	0.003050524823067443	0.3436288294979395	2132.1600567940623	2207.1600567940623	2207.1600567940623	2232.1600567940623	0.6219512224197388	0.4923076927661896	0.557692289352417	0.46666666865348816	0.8666666746139526	2132	2207	2207	2232	1573
16.39972289273146	16.39972249799176	0	0	2	0	0.002687759621588668	0.3436288294979395	2132.1600567940623	2207.1600567940623	2207.1600567940623	2232.1600567940623	0.6219512224197388	0.4923076927661896	0.557692289352417	0.46666666865348816	0.8666666746139526	2132	2207	2207	2232	1573
16.416748805418983	16.416748805418983	0	0	2	0	0.0023176274578109997	0.3628314641652963	2210.794845756888	2285.794845756888	2285.794845756888	2310.794845756888	0.6341463327407837	0.5230769515037537	0.5961538553237915	0.4933333396911621	0.8666666746139526	2210	2285	2285	2310	1573
16.438560147474753	16.438560147474753	0	0	2	0	0.0019411428382677801	0.36786741936818146	2231.4170823127033	2306.4170823127033	2306.4170823127033	2331.4170823127033	0.6463414430618286	0.5230769515037537	0.5961538553237915	0.5066666603088379	0.8666666746139526	2231	2306	2306	2331	1573
16.451917744141568	16.451917744141568	0	0	2	0	0.0015593376811320532	0.38229832236583405	2290.5116300880904	2365.5116300880904	2365.5116300880904	2390.5116300880904	0.6707317233085632	0.5384615659713745	0.6153846383094788	0.5199999809265137	0.8666666746139526	2290	2365	2365	2390	1573
16.466526270913803	16.466526270913803	0	0	2	0	0.0011732584878005763	0.3959240220105036	2346.308870133012	2421.308870133012	2421.308870133012	2446.308870133012	0.6829268336296082	0.5538461804389954	0.6346153616905212	0.54666668176651	0.8666666746139526	2346	2421	2421	2446	1573
16.48361415773404	16.483614552473732	0	0	2	0	0.0007839634745062358	0.4076266453587092	2394.2311127439143	2469.2311127439143	2469.2311127439143	2494.2311127439143	0.6951219439506531	0.5692307949066162	0.6538461446762085	0.5600000023841858	0.8666666746139526	2394	2469	2469	2494	1573
16.505256551198727	16.505256156459026	0	0	2	0	0.00039251967182090644	0.4346935626826225	2505.070139185339	2580.070139185339	2580.070139185339	2605.070139185339	0.7439024448394775	0.6000000238418579	0.6730769276618958	0.5866666436195374	0.9333333373069763	2505	2580	2580	2605	1586
16.518622437399216	16.518622437399216	0	0	2	0	-1.1760740967563817e-15	0.44366793151085204	2541.820179536939	2616.820179536939	2616.820179536939	2641.820179536939	0.7439024448394775	0.6153846383094788	0.692307710647583	0.6000000238418579	0.9333333373069763	2541	2616	2616	2641	1586
16.53347491330529	16.533474518565598	0	0	2	0	-0.0003925196718232554	0.45591933045631805	2591.9896582186225	2666.9896582186225	2666.9896582186225	2691.9896582186225	0.7682926654815674	0.6307692527770996	0.692307710647583	0.6133333444595337	0.9333333373069763	2591	2666	2666	2691	1586
16.54951279252679	16.54951239778709	0	0	2	0	-0.000783963474508575	0.47050655766175353	2651.7243536248807	2726.7243536248807	2726.7243536248807	2751.7243536248807	0.7804877758026123	0.6461538672447205	0.7115384340286255	0.6399999856948853	0.9333333373069763	2651	2726	2726	2751	1586
16.56661173205859	16.56661173205859	0	0	2	0	-0.0011732584878028998	0.48535022999231625	2712.5091918185353	2787.5091918185353	2787.5091918185353	2812.5091918185353	0.792682945728302	0.6615384817123413	0.7307692170143127	0.6666666865348816	0.9333333373069763	2712	2787	2787	2812	1586
16.58509502371399	16.58509502371399	0	0	2	0	-0.0015593376811343538	0.5034990645945072	2786.828669514507	2861.828669514507	2861.828669514507	2886.828669514507	0.8170731663703918	0.6769230961799622	0.75	0.6933333277702332	0.9333333373069763	2786	2861	2861	2886	1586
16.599534601895144	16.599534601895144	0	0	2	0	-0.0019411428382700524	0.5193402092273418	2851.698156785965	2926.698156785965	2926.698156785965	2951.698156785965	0.8414633870124817	0.692307710647583	0.7692307829856873	0.7066666483879089	0.9333333373069763	2851	2926	2926	2951	1586
16.616477619245927	16.616477224506227	0	0	2	0	-0.0023176274578132366	0.5487992557348349	2972.3329522341487	3047.3329522341487	3047.3329522341487	3072.3329522341487	0.8536585569381714	0.7384615540504456	0.807692289352417	0.746666669845581	0.9333333373069763	2972	3047	3047	3072	1586
16.63366932260694	16.633669717346635	0	0	2	0	-0.0026877596215908644	0.5610787970591815	3022.6176739573484	3097.6176739573484	3097.6176739573484	3122.6176739573484	0.8658536672592163	0.7538461685180664	0.807692289352417	0.7733333110809326	0.9333333373069763	3022	3097	3097	3122	1586
16.651868006939523	16.651867612199823	0	0	2	0	-0.003050524823069592	0.5744480994611214	3077.364967293292	3152.364967293292	3152.364967293292	3177.364967293292	0.8780487775802612	0.7692307829856873	0.8269230723381042	0.7866666913032532	0.9333333373069763	3077	3152	3152	3177	1586
16.66646627047959	16.66646587573989	0	0	2	0	-0.003404928748047666	0.580253284653792	3101.1372006572783	3176.1372006572783	3176.1372006572783	3201.1372006572783	0.8902438879013062	0.7692307829856873	0.8269230723381042	0.800000011920929	0.9333333373069763	3101	3176	3176	3201	1586
16.683565604751088	16.683565604751088	0	0	2	0	-0.0037500000000010372	0.5909943725054081	3145.121955409646	3220.121955409646	3220.121955409646	3245.121955409646	0.9024389982223511	0.7846153974533081	0.8461538553237915	0.800000011920929	0.9333333373069763	3145	3220	3220	3245	1586
16.705153129397644	16.70515273465795	0	0	2	0	-0.0040847927626137094	0.5938148826666367	3156.6719445198773	3231.6719445198773	3231.6719445198773	3256.6719445198773	0.9024389982223511	0.7846153974533081	0.8461538553237915	0.8133333325386047	0.9333333373069763	3156	3231	3231	3256	1586
16.718450725630248	16.718450330890555	0	0	2	0	-0.004408389392194521	0.5938148826666367	3156.6719445198773	3231.6719445198773	3231.6719445198773	3256.6719445198773	0.9024389982223511	0.7846153974533081	0.8461538553237915	0.8133333325386047	0.9333333373069763	3156	3231	3231	3256	1586
16.733622545952635	16.733622151212934	0	0	2	0	-0.004719902932874717	0.5938148826666367	3156.6719445198773	3231.6719445198773	3231.6719445198773	3256.6719445198773	0.9024389982223511	0.7846153974533081	0.8461538553237915	0.8133333325386047	0.9333333373069763	3156	3231	3231	3256	1586
16.74946345006444	16.74946305532474	0	0	2	0	-0.0050184795476923335	0.5879455949251469	3132.6372112184763	3207.6372112184763	3207.6372112184763	3232.6372112184763	0.8902438879013062	0.7846153974533081	0.8461538553237915	0.800000011920929	0.9333333373069763	3132	3207	3207	3232	1586
16.771980191961916	16.771980191961916	0	0	2	0	-0.005303300858899961	0.5879455949251469	3132.6372112184763	3207.6372112184763	3207.6372112184763	3232.6372112184763	0.8902438879013062	0.7846153974533081	0.8461538553237915	0.800000011920929	0.9333333373069763	3132	3207	3207	3232	1586
16.78518147170802	16.78518147170802	0	0	2	0	-0.005573586191081266	0.5879455949251469	3132.6372112184763	3207.6372112184763	3207.6372112184763	3232.6372112184763	0.8902438879013062	0.7846153974533081	0.8461538553237915	0.800000011920929	0.9333333373069763	3132	3207	3207	3232	1586
16.799559865235864	16.79955947049617	0	0	2	0	-0.005828594710928045	0.5879455949251469	3132.6372112184763	3207.6372112184763	3207.6372112184763	3232.6372112184763	0.8902438879013062	0.7846153974533081	0.8461538553237915	0.800000011920929	0.9333333373069763	3132	3207	3207	3232	1586
16.8166481467958	16.8166477520561	0	0	2	0	-0.00606762745781282	0.580253284653792	3101.1372006572783	3176.1372006572783	3176.1372006572783	3201.1372006572783	0.8902438879013062	0.7692307829856873	0.8269230723381042	0.800000011920929	0.9333333373069763	3101	3176	3176	3201	1586
16.838461462550057	16.838461067810357	0	0	2	0	-0.006290029259591343	0.5774968770413826	3089.8497114844617	3164.8497114844617	3164.8497114844617	3189.8497114844617	0.8902438879013062	0.7692307829856873	0.8269230723381042	0.7866666913032532	0.9333333373069763	3089	3164	3164	3189	1586
16.85174169023592	16.85174129549622	0	0	2	0	-0.0064951905283839	0.5678455259096928	3050.327428600192	3125.327428600192	3125.327428600192	3150.327428600192	0.8780487775802612	0.7538461685180664	0.8269230723381042	0.7733333110809326	0.9333333373069763	3050	3125	3125	3150	1586
16.866684561533013	16.866684166793313	0	0	2	0	-0.006682548931413314	0.5518480333150961	2984.8176964253184	3059.8176964253184	3059.8176964253184	3084.8176964253184	0.8658536672592163	0.7384615540504456	0.807692289352417	0.746666669845581	0.9333333373069763	2984	3059	3059	3084	1586
16.883508762234463	16.883508762234463	0	0	2	0	-0.0068515909323200045	0.536106961644613	2920.3580079346902	2995.3580079346902	2995.3580079346902	3020.3580079346902	0.8536585569381714	0.7230769395828247	0.7884615659713745	0.7200000286102295	0.9333333373069763	2920	2995	2995	3020	1586
16.900017565916592	16.900017960656292	0	0	2	0	-0.007001853198729453	0.5111632313178136	2818.2134322464467	2893.2134322464467	2893.2134322464467	2918.2134322464467	0.8292682766914368	0.692307710647583	0.7692307829856873	0.6800000071525574	0.9333333373069763	2818	2893	2893	2918	1586
16.91852769987151	16.91852730513181	0	0	2	0	-0.007132923872214031	0.48130393773317337	2695.939625017345	2770.939625017345	2770.939625017345	2795.939625017345	0.7682926654815674	0.6769230961799622	0.75	0.6399999856948853	0.9333333373069763	2695	2770	2770	2795	1586
16.933436623554513	16.933436228814813	0	0	2	0	-0.00724444369716833	0.4563320888922764	2593.679904013872	2668.679904013872	2668.679904013872	2693.679904013872	0.7560975551605225	0.6307692527770996	0.7307692170143127	0.6000000238418579	0.9333333373069763	2593	2668	2668	2693	1586
16.94959647734293	16.94959687208263	0	0	2	0	-0.0073361070055037985	0.45084740535571033	2571.220124931634	2646.220124931634	2646.220124931634	2671.220124931634	0.7439024448394775	0.6307692527770996	0.7307692170143127	0.5866666436195374	0.9333333373069763	2571	2646	2646	2671	1586
16.97182584873969	16.971825453999998	0	0	2	0	-0.007407662554463726	0.4445653566718102	2545.4951355710627	2620.4951355710627	2620.4951355710627	2645.4951355710627	0.7439024448394775	0.6153846383094788	0.7307692170143127	0.5733333230018616	0.9333333373069763	2545	2620	2620	2645	1586
16.98511555017832	16.98511555017832	0	0	2	0	-0.007458914215262179	0.439080684024554	2523.0354010805486	2598.0354010805486	2598.0354010805486	2623.0354010805486	0.7317073345184326	0.6153846383094788	0.7307692170143127	0.5600000023841858	0.9333333373069763	2523	2598	2598	2623	1586
17.000316581238415	17.000316186498715	0	0	2	0	-0.0074897215106593685	0.4309678042966585	2489.8131585948167	2564.8131585948167	2564.8131585948167	2589.8131585948167	0.7195122241973877	0.6153846383094788	0.7115384340286255	0.54666668176651	0.9333333373069763	2489	2564	2564	2589	1586
17.016475250807737	17.016474856068037	0	0	2	0	-0.0075	0.4125547329393715	2414.411631386726	2489.411631386726	2489.411631386726	2514.411631386726	0.6707317233085632	0.6000000238418579	0.7115384340286255	0.5333333611488342	0.9333333373069763	2414	2489	2489	2514	1586
17.033644848745617	17.033644848745617	0	0	2	0	-0.007489721510659238	0.3854596650428497	2303.4573283504697	2378.4573283504697	2378.4573283504697	2403.4573283504697	0.6341463327407837	0.5846154093742371	0.6730769276618958	0.47999998927116394	0.9333333373069763	2303	2378	2378	2403	1586
17.051886954445067	17.051886559705366	0	0	2	0	-0.00745891421526192	0.3702235910659417	2241.0656054150313	2316.0656054150313	2316.0656054150313	2341.0656054150313	0.5975610017776489	0.5692307949066162	0.6730769276618958	0.46666666865348816	0.9333333373069763	2241	2316	2316	2341	1586
17.066551928994222	17.066551928994222	0	0	2	0	-0.007407662554463337	0.35970294457597607	2197.983558038622	2272.983558038622	2272.983558038622	2297.983558038622	0.5731707215309143	0.5692307949066162	0.6538461446762085	0.4533333480358124	0.9333333373069763	2197	2272	2272	2297	1586
17.08359007861241	17.08358968387271	0	0	2	0	-0.0073361070055032816	0.34334897721807156	2131.0140617080033	2206.0140617080033	2206.0140617080033	2231.0140617080033	0.5487805008888245	0.5538461804389954	0.6346153616905212	0.4266666769981384	0.9333333373069763	2131	2206	2206	2231	1586
17.105264840732403	17.105264445992702	0	0	2	0	-0.007244443697167687	0.3351360199065545	2097.3820015173405	2172.3820015173405	2172.3820015173405	2197.3820015173405	0.5243902206420898	0.5538461804389954	0.6346153616905212	0.41333332657814026	0.9333333373069763	2097	2172	2172	2197	1586
17.118531252528804	17.118530857789104	0	0	2	0	-0.007132923872213263	0.3211538562407861	2040.125041306019	2115.125041306019	2115.125041306019	2140.125041306019	0.5	0.5384615659713745	0.6153846383094788	0.4000000059604645	0.9333333373069763	2040	2115	2115	2140	1586
17.1334741238259	17.133473729086198	0	0	2	0	-0.007001853198728562	0.3160537939041088	2019.2402860373256	2094.240286037326	2094.240286037326	2119.240286037326	0.4878048896789551	0.5384615659713745	0.6153846383094788	0.3866666555404663	0.9333333373069763	2019	2094	2094	2119	1586
17.149466213242334	17.149466213242334	0	0	2	0	-0.006851590932318994	0.31220764064635986	2003.4902884468436	2078.490288446844	2078.490288446844	2103.490288446844	0.4878048896789551	0.5384615659713745	0.5961538553237915	0.3733333349227905	0.9333333373069763	2003	2078	2078	2103	1586
17.16645304669968	17.16645265195998	0	0	2	0	-0.006682548931412186	0.3033255243759889	1967.1180223196745	2042.1180223196745	2042.1180223196745	2067.1180223196743	0.47560974955558777	0.5230769515037537	0.5961538553237915	0.36000001430511475	0.9333333373069763	1967	2042	2042	2067	1586
17.18562358017065	17.18562318543095	0	0	2	0	-0.006495190528382658	0.2935741118551829	1927.185988046974	2002.185988046974	2002.185988046974	2027.185988046974	0.45121949911117554	0.5230769515037537	0.5769230723381042	0.3466666638851166	0.8666666746139526	1927	2002	2002	2027	1573
17.199668418653026	17.199668418653026	0	0	2	0	-0.00629002925958999	0.2935741118551829	1927.185988046974	2002.185988046974	2002.185988046974	2027.185988046974	0.45121949911117554	0.5230769515037537	0.5769230723381042	0.3466666638851166	0.8666666746139526	1927	2002	2002	2027	1573
17.216479198204723	17.216478803465023	0	0	2	0	-0.00606762745781136	0.2732098166090555	1843.7941990140823	1918.7941990140823	1918.7941990140823	1943.7941990140823	0.4146341383457184	0.4923076927661896	0.557692289352417	0.3333333432674408	0.8666666746139526	1843	1918	1918	1943	1573
17.23360734847423	17.23360734847423	0	0	2	0	-0.005828594710926481	0.25807379568998634	1781.812193350494	1856.812193350494	1856.812193350494	1881.812193350494	0.39024388790130615	0.4769230782985687	0.5384615659713745	0.30666667222976685	0.8666666746139526	1781	1856	1856	1881	1573
17.25232945764739	17.25232906290769	0	0	2	0	-0.0055735861910796046	0.2510225105228332	1752.9371805910018	1827.9371805910018	1827.9371805910018	1852.9371805910018	0.39024388790130615	0.4615384638309479	0.5192307829856873	0.2933333218097687	0.8666666746139526	1752	1827	1827	1852	1573
17.266487981163024	17.266487981163024	0	0	2	0	-0.005303300858898205	0.23720450326800346	1696.3524408824742	1771.3524408824742	1771.3524408824742	1796.3524408824742	0.37804877758026123	0.4307692348957062	0.5	0.2800000011920929	0.8666666746139526	1696	1771	1771	1796	1573
17.283572710065663	17.28357231532597	0	0	2	0	-0.005018479547690488	0.22270950358647568	1636.995417186618	1711.995417186618	1711.995417186618	1736.995417186618	0.353658527135849	0.4153846204280853	0.48076921701431274	0.25333333015441895	0.8666666746139526	1636	1711	1711	1736	1573
17.305727080919667	17.305727080919667	0	0	2	0	-0.004719902932872786	0.18865541466344626	1497.5439230468123	1572.5439230468123	1572.5439230468123	1597.5439230468123	0.3048780560493469	0.35384616255760193	0.42307692766189575	0.2266666740179062	0.8666666746139526	1497	1572	1572	1597	1573
17.31900059803064	17.319000203290948	0	0	2	0	-0.004408389392192511	0.18865541466344626	1497.5439230468123	1572.5439230468123	1572.5439230468123	1597.5439230468123	0.3048780560493469	0.35384616255760193	0.42307692766189575	0.2266666740179062	0.8666666746139526	1497	1572	1572	1597	1573
17.33348241335957	17.33348201861987	0	0	2	0	-0.004084792762611626	0.17242964637776215	1431.0994019169361	1506.0994019169361	1506.0994019169361	1531.0994019169361	0.2804878056049347	0.32307693362236023	0.4038461446762085	0.2133333384990692	0.8666666746139526	1431	1506	1506	1531	1573
17.349593319425338	17.349594898384133	0	0	2	0	-0.0037499999999988857	0.14299093536746044	1310.5478803297506	1385.5478803297506	1385.5478803297506	1410.5478803297506	0.23170731961727142	0.2769230902194977	0.36538460850715637	0.1733333319425583	0.8666666746139526	1310	1385	1385	1410	1573
17.372361905250628	17.372361905250628	0	0	2	0	-0.0034049287480454526	0.1272138827924545	1245.940850035101	1320.940850035101	1320.940850035101	1345.940850035101	0.2073170691728592	0.2461538463830948	0.3461538553237915	0.1599999964237213	0.8666666746139526	1245	1320	1320	1345	1573
17.38565200142896	17.385651606689258	0	0	2	0	-0.0030505248230673224	0.11461381919777547	1194.3435896148906	1269.3435896148906	1269.3435896148906	1294.3435896148906	0.19512194395065308	0.2153846174478531	0.32692307233810425	0.14666666090488434	0.8666666746139526	1194	1269	1269	1294	1573
17.3995488125243	17.3995484177846	0	0	2	0	-0.002687759621588545	0.1070137604115865	1163.2213488854468	1238.2213488854468	1238.2213488854468	1263.2213488854468	0.18292683362960815	0.20000000298023224	0.3076923191547394	0.14666666090488434	0.8666666746139526	1163	1238	1238	1263	1573
17.41667380487622	17.41667380487622	0	0	2	0	-0.002317627457810874	0.09540337796490161	1115.6768327662721	1190.6768327662721	1190.6768327662721	1215.6768327662721	0.15853658318519592	0.1846153885126114	0.2884615361690521	0.13333334028720856	0.8666666746139526	1115	1190	1190	1215	1573
17.438986071609726	17.438985676870033	0	0	2	0	-0.0019411428382676522	0.0869699813110324	1081.1420734686776	1156.1420734686776	1156.1420734686776	1181.1420734686776	0.1463414579629898	0.16923077404499054	0.26923078298568726	0.11999999731779099	0.8666666746139526	1081	1156	1156	1181	1573
17.452347220933838	17.452346826194137	0	0	2	0	-0.0015593376811319237	0.07866479363292456	1047.132329926826	1122.132329926826	1122.132329926826	1147.132329926826	0.13414634764194489	0.1538461595773697	0.25	0.1066666692495346	0.8666666746139526	1047	1122	1122	1147	1573
17.466537718365068	17.466537718365068	0	0	2	0	-0.0011732584878004458	0.07048780731665782	1013.6475709617138	1088.6475709617139	1088.6475709617139	1113.6475709617139	0.12195122241973877	0.13846154510974884	0.23076923191547394	0.09333333373069763	0.8666666746139526	1013	1088	1088	1113	1573
17.483522972863618	17.483522972863618	0	0	2	0	-0.0007839634745061043	0.06243902427932391	980.6878044238314	1055.6878044238315	1055.6878044238315	1080.6878044238315	0.10975609719753265	0.1230769231915474	0.21153846383094788	0.07999999821186066	0.8666666746139526	980	1055	1055	1080	1573
17.505701028099544	17.505700633359844	0	0	2	0	-0.00039251967182077433	0.058592870662418695	964.9378053626045	1039.9378053626046	1039.9378053626046	1064.9378053626046	0.10975609719753265	0.10769230872392654	0.21153846383094788	0.07999999821186066	0.8666666746139526	964	1039	1039	1064	1573
17.51896980833414	17.51896980833414	0	0	2	0	1.30838237461204e-15	0.0545184486044141	948.2530470350757	1023.2530470350757	1023.2530470350757	1048.2530470350757	0.09756097197532654	0.10769230872392654	0.19230769574642181	0.06666667014360428	0.8666666746139526	948	1023	1023	1048	1573
17.533510439878185	17.533510439878185	0	0	2	0	0.00039251967182338753	0.050351782169384074	931.1905479836278	1006.1905479836278	1006.1905479836278	1031.1905479836278	0.09756097197532654	0.0923076942563057	0.17307692766189575	0.06666667014360428	0.8666666746139526	931	1006	1006	1031	1573
17.549653714599252	17.549675030542986	0	0	2	0	0.0007839634745087067	0.044254221420926165	906.2210367186926	981.2210367186926	981.2210367186926	1006.2210367186926	0.0731707289814949	0.0923076942563057	0.17307692766189575	0.06666667014360428	0.8666666746139526	906	981	981	1006	1573
17.572303089035515	17.572302694295814	0	0	2	0	0.0011732584878030303	0.03957473436991374	887.0585372447968	962.0585372447968	962.0585372447968	987.0585372447968	0.0731707289814949	0.07692307978868484	0.1538461595773697	0.0533333346247673	0.8666666746139526	887	962	962	987	1573
17.585682001646063	17.585681606906363	0	0	2	0	0.0015593376811344833	0.03242339013144374	857.7737825882621	932.7737825882621	932.7737825882621	957.7737825882621	0.060975611209869385	0.0615384615957737	0.13461539149284363	0.0533333346247673	0.8666666746139526	857	932	932	957	1573
17.599570128468038	17.599570128468038	0	0	2	0	0.0019411428382701804	0.03242339013144374	857.7737825882621	932.7737825882621	932.7737825882621	957.7737825882621	0.060975611209869385	0.0615384615957737	0.13461539149284363	0.0533333346247673	0.8666666746139526	857	932	932	957	1573
17.616479987684123	17.616479592944422	0	0	2	0	0.002317627457813363	0.03216697978476683	856.7237822186202	931.7237822186202	931.7237822186202	956.7237822186202	0.060975611209869385	0.0615384615957737	0.11538461595773697	0.0533333346247673	0.8666666746139526	856	931	931	956	1573
17.633476689633937	17.633476294894237	0	0	2	0	0.002687759621590988	0.024887429412740927	826.914023445174	901.914023445174	901.914023445174	926.914023445174	0.04878048598766327	0.04615384712815285	0.11538461595773697	0.03999999910593033	0.8666666746139526	826	901	901	926	1573
17.65246722180226	17.65246722180226	0	0	2	0	0.003050524823069713	0.024887429412740927	826.914023445174	901.914023445174	901.914023445174	926.914023445174	0.04878048598766327	0.04615384712815285	0.11538461595773697	0.03999999910593033	0.8666666746139526	826	901	901	926	1573
17.666673114081746	17.666672719342046	0	0	2	0	0.003404928748047784	0.021646341361965124	813.6417678772472	888.6417678772472	888.6417678772472	913.6417678772472	0.03658536449074745	0.04615384712815285	0.09615384787321091	0.03999999910593033	0.8666666746139526	813	888	888	913	1573
17.68361613143253	17.68361613143253	0	0	2	0	0.003750000000001152	0.021646341361965124	813.6417678772472	888.6417678772472	888.6417678772472	913.6417678772472	0.03658536449074745	0.04615384712815285	0.09615384787321091	0.03999999910593033	0.8666666746139526	813	888	888	913	1573
17.705734186234245	17.705733791494545	0	0	2	0	0.0040847927626138205	0.017800187279398624	797.8917669091373	872.8917669091373	872.8917669091373	897.8917669091373	0.03658536449074745	0.03076923079788685	0.09615384787321091	0.03999999910593033	0.8666666746139526	797	872	872	897	1573
17.71904441413721	17.719044019397508	0	0	2	0	0.004408389392194629	0.017800187279398624	797.8917669091373	872.8917669091373	872.8917669091373	897.8917669091373	0.03658536449074745	0.03076923079788685	0.09615384787321091	0.03999999910593033	0.8666666746139526	797	872	872	897	1573
17.733493071331438	17.733492676591737	0	0	2	0	0.00471990293287482	0.017800187279398624	797.8917669091373	872.8917669091373	872.8917669091373	897.8917669091373	0.03658536449074745	0.03076923079788685	0.09615384787321091	0.03999999910593033	0.8666666746139526	797	872	872	897	1573
17.749484766008173	17.749484766008173	0	0	2	0	0.0050184795476924315	0.01475140690516967	785.4070112766698	860.4070112766698	860.4070112766698	885.4070112766698	0.024390242993831635	0.03076923079788685	0.09615384787321091	0.03999999910593033	0.8666666746139526	785	860	860	885	1573
17.77232716815714	17.77232716815714	0	0	2	0	0.005303300858900055	0.010905253055433814	769.6570112620014	844.6570112620014	844.6570112620014	869.6570112620014	0.024390242993831635	0.015384615398943424	0.09615384787321091	0.03999999910593033	0.8666666746139526	769	844	844	869	1573
17.785628317047028	17.785627922307334	0	0	2	0	0.005573586191081356	0.010905253055433814	769.6570112620014	844.6570112620014	844.6570112620014	869.6570112620014	0.024390242993831635	0.015384615398943424	0.09615384787321091	0.03999999910593033	0.8666666746139526	769	844	844	869	1573
17.799530654498156	17.799530654498156	0	0	2	0	0.005828594710928128	0.010905253055433814	769.6570112620014	844.6570112620014	844.6570112620014	869.6570112620014	0.024390242993831635	0.015384615398943424	0.09615384787321091	0.03999999910593033	0.8666666746139526	769	844	844	869	1573
17.816427487304182	17.816427487304182	0	0	2	0	0.006067627457812898	0.010905253055433814	769.6570112620014	844.6570112620014	844.6570112620014	869.6570112620014	0.024390242993831635	0.015384615398943424	0.09615384787321091	0.03999999910593033	0.8666666746139526	769	844	844	869	1573
17.833501163495264	17.833500768755563	0	0	2	0	0.006290029259591415	0.010905253055433814	769.6570112620014	844.6570112620014	844.6570112620014	869.6570112620014	0.024390242993831635	0.015384615398943424	0.09615384787321091	0.03999999910593033	0.8666666746139526	769	844	844	869	1573
17.852214983134743	17.852214983134743	0	0	2	0	0.006495190528383966	0.013954033429662768	782.141766894469	857.141766894469	857.141766894469	882.141766894469	0.03658536449074745	0.015384615398943424	0.09615384787321091	0.03999999910593033	0.8666666746139526	782	857	857	882	1573
17.866677850958133	17.866677850958133	0	0	2	0	0.0066825489314133735	0.01719512148043857	795.4140224623959	870.4140224623959	870.4140224623959	895.4140224623959	0.04878048598766327	0.015384615398943424	0.11538461595773697	0.03999999910593033	0.8666666746139526	795	870	870	895	1573
17.883538762451572	17.88353836771187	0	0	2	0	0.006851590932320058	0.02447467208529512	825.2237821892835	900.2237821892835	900.2237821892835	925.2237821892835	0.060975611209869385	0.03076923079788685	0.11538461595773697	0.0533333346247673	0.8666666746139526	825	900	900	925	1573
17.899714405827936	17.899714011088236	0	0	2	0	0.0070018531987295	0.03207473400263833	856.3460357408039	931.3460357408039	931.3460357408039	956.3460357408039	0.0731707289814949	0.04615384712815285	0.13461539149284363	0.06666667014360428	0.8666666746139526	856	931	931	956	1573
17.918937044939142	17.91893665019944	0	0	2	0	0.007132923872214073	0.03595684845573627	872.24329442624	947.24329442624	947.24329442624	972.24329442624	0.08536585420370102	0.04615384712815285	0.1538461595773697	0.07999999821186066	0.8666666746139526	872	947	947	972	1573
17.933507281960594	17.933507281960594	0	0	2	0	0.007244443697168365	0.03980300207264148	887.9932934874669	962.9932934874669	962.9932934874669	987.9932934874669	0.08536585420370102	0.0615384615957737	0.1538461595773697	0.07999999821186066	0.8666666746139526	887	962	962	987	1573
17.94951200304739	17.949511608307688	0	0	2	0	0.007336107005503826	0.047082551416869345	917.8030480520799	992.8030480520799	992.8030480520799	1017.8030480520799	0.09756097197532654	0.07692307978868484	0.17307692766189575	0.07999999821186066	0.8666666746139526	917	992	992	1017	1573
17.966528441982142	17.96652804724245	0	0	2	0	0.007407662554463747	0.053977486339326086	946.0378065595403	1021.0378065595403	1021.0378065595403	1046.0378065595403	0.10975609719753265	0.0923076942563057	0.17307692766189575	0.07999999821186066	0.8666666746139526	946	1021	1021	1046	1573
17.985670159455104	17.985670159455104	0	0	2	0	0.007458914215262192	0.06189806237243689	978.4725654151291	1053.472565415129	1053.472565415129	1078.472565415129	0.12195122241973877	0.10769230872392654	0.19230769574642181	0.09333333373069763	0.8666666746139526	978	1053	1053	1078	1573
17.99952749658057	17.99952749658057	0	0	2	0	0.007489721510659376	0.06189806237243689	978.4725654151291	1053.472565415129	1053.472565415129	1078.472565415129	0.12195122241973877	0.10769230872392654	0.19230769574642181	0.09333333373069763	0.8666666746139526	978	1053	1053	1078	1573
18.016461434918277	18.016461434918277	0	0	2	0	0.0075	0.07674953036726667	1039.289326853957	1114.289326853957	1114.289326853957	1139.289326853957	0.15853658318519592	0.1230769231915474	0.21153846383094788	0.11999999731779099	0.8666666746139526	1039	1114	1114	1139	1573
18.033617216966704	18.033617216966704	0	0	2	0	0.0074897215106592314	0.08803940281654016	1085.521354533732	1160.521354533732	1160.521354533732	1185.521354533732	0.18292683362960815	0.13846154510974884	0.23076923191547394	0.13333334028720856	0.8666666746139526	1085	1160	1160	1185	1573
18.052366563179078	18.052366168439377	0	0	2	0	0.007458914215261905	0.09640869218856096	1119.7935945121571	1194.7935945121571	1194.7935945121571	1219.7935945121571	0.19512194395065308	0.1538461595773697	0.25	0.14666666090488434	0.8666666746139526	1119	1194	1194	1219	1573
18.066512849764045	18.066512849764045	0	0	2	0	0.007407662554463316	0.11408067680895329	1192.1603715326637	1267.1603715326637	1267.1603715326637	1292.1603715326637	0.23170731961727142	0.1846153885126114	0.25	0.1599999964237213	0.8666666746139526	1192	1267	1267	1292	1573
18.083594420749094	18.083594420749094	0	0	2	0	0.007336107005503255	0.11879612550712548	1211.470133951679	1286.470133951679	1286.470133951679	1311.470133951679	0.24390244483947754	0.1846153885126114	0.26923078298568726	0.1733333319425583	0.8666666746139526	1211	1286	1286	1311	1573
18.105716817687494	18.1057164229478	0	0	2	0	0.007244443697167653	0.13229362017546709	1266.7423746185377	1341.7423746185377	1341.7423746185377	1366.7423746185377	0.25609755516052246	0.2153846174478531	0.2884615361690521	0.20000000298023224	0.8666666746139526	1266	1341	1341	1366	1573
18.119024282412568	18.119023887672874	0	0	2	0	0.007132923872213222	0.13229362017546709	1266.7423746185377	1341.7423746185377	1341.7423746185377	1366.7423746185377	0.25609755516052246	0.2153846174478531	0.2884615361690521	0.20000000298023224	0.8666666746139526	1266	1341	1341	1366	1573
18.133471360648002	18.133471360648002	0	0	2	0	0.007001853198728515	0.14117573921879134	1303.1146521009505	1378.1146521009505	1378.1146521009505	1403.1146521009505	0.26829269528388977	0.23076923191547394	0.3076923191547394	0.2133333384990692	0.8666666746139526	1303	1378	1378	1403	1573
18.149657661996237	18.149658056735937	0	0	2	0	0.00685159093231894	0.15018605436365573	1340.0118926191703	1415.0118926191703	1415.0118926191703	1440.0118926191703	0.2804878056049347	0.2461538463830948	0.32692307233810425	0.2266666740179062	0.8666666746139526	1340	1415	1415	1440	1573
18.17197545508553	18.17197545508553	0	0	2	0	0.006682548931412125	0.16962477279015076	1419.6134445756675	1494.6134445756675	1494.6134445756675	1519.6134445756675	0.32926830649375916	0.26153847575187683	0.3461538553237915	0.25333333015441895	0.8666666746139526	1419	1494	1494	1519	1573
18.1856709489345	18.1856705541948	0	0	2	0	0.006495190528382592	0.1765197039873172	1447.848187828064	1522.848187828064	1522.848187828064	1547.848187828064	0.3414634168148041	0.2769230902194977	0.3461538553237915	0.25333333015441895	0.8666666746139526	1447	1522	1522	1547	1573
18.199647497448993	18.199647497448993	0	0	2	0	0.006290029259589918	0.18280175554637723	1473.5731889624149	1548.5731889624149	1548.5731889624149	1573.5731889624149	0.3414634168148041	0.29230770468711853	0.36538460850715637	0.2666666805744171	0.8666666746139526	1473	1548	1548	1573	1573
18.21644485585093	18.21644446111123	0	0	2	0	0.006067627457811282	0.19396341930788297	1519.2802020657807	1594.2802020657807	1594.2802020657807	1619.2802020657807	0.3658536672592163	0.3076923191547394	0.36538460850715637	0.2800000011920929	0.8666666746139526	1519	1594	1594	1619	1573
18.23364405926622	18.23364405926622	0	0	2	0	0.005828594710926398	0.19835835170287353	1537.2774502232671	1612.2774502232671	1612.2774502232671	1637.2774502232671	0.37804877758026123	0.3076923191547394	0.38461539149284363	0.2800000011920929	0.8666666746139526	1537	1612	1612	1637	1573
18.252608538614425	18.25267722332201	0	0	2	0	0.005573586191079517	0.20958411801319854	1583.246963264048	1658.246963264048	1658.246963264048	1683.246963264048	0.40243902802467346	0.32307693362236023	0.38461539149284363	0.2933333218097687	0.8666666746139526	1583	1658	1658	1683	1573
18.266562192226388	18.266562192226388	0	0	2	0	0.005303300858898111	0.22228424495993515	1635.2539831109343	1710.2539831109343	1710.2539831109343	1735.2539831109343	0.4268292784690857	0.3384615480899811	0.4038461446762085	0.30666667222976685	0.8666666746139526	1635	1710	1710	1735	1573
18.283470077743985	18.283470077743985	0	0	2	0	0.005018479547690389	0.2366228912999997	1693.9707398734986	1768.9707398734986	1768.9707398734986	1793.9707398734986	0.46341463923454285	0.35384616255760193	0.4038461446762085	0.3199999928474426	0.8666666746139526	1693	1768	1768	1793	1573
18.2995016411303	18.2995016411303	0	0	2	0	0.004719902932872683	0.2519152597643626	1756.5929887350646	1831.5929887350646	1831.5929887350646	1856.5929887350646	0.47560974955558777	0.38461539149284363	0.4423076808452606	0.3333333432674408	0.8666666746139526	1756	1831	1831	1856	1573
18.31910441457142	18.31910401983172	0	0	2	0	0.004408389392192404	0.26028455594220223	1790.8652565833181	1865.8652565833181	1865.8652565833181	1890.8652565833181	0.4878048896789551	0.4000000059604645	0.4423076808452606	0.3466666638851166	0.8666666746139526	1790	1865	1865	1890	1573
18.3334729396068	18.3334725448671	0	0	2	0	0.004084792762611515	0.27343339608265804	1844.7097569584846	1919.7097569584846	1919.7097569584846	1944.7097569584846	0.5121951103210449	0.4153846204280853	0.4615384638309479	0.36000001430511475	0.8666666746139526	1844	1919	1919	1944	1573
18.349712530814365	18.349712530814365	0	0	2	0	0.0037499999999987712	0.2849155798401588	1891.7292994454504	1966.7292994454504	1966.7292994454504	1991.7292994454504	0.5365853905677795	0.4307692348957062	0.4615384638309479	0.3733333349227905	0.8666666746139526	1891	1966	1966	1991	1573
18.372270720380214	18.372270720380214	0	0	2	0	0.0034049287480453347	0.2913617902535659	1918.1265310883523	1993.1265310883523	1993.1265310883523	2018.1265310883523	0.5487805008888245	0.4307692348957062	0.48076921701431274	0.3866666555404663	0.8666666746139526	1918	1993	1993	2018	1573
18.385620816992756	18.385620422253055	0	0	2	0	0.0030505248230672014	0.3043542766112548	1971.3307627230884	2046.3307627230884	2046.3307627230884	2071.3307627230884	0.5853658318519592	0.446153849363327	0.48076921701431274	0.3866666555404663	0.8666666746139526	1971	2046	2046	2071	1573
18.39954525986701	18.39954486512731	0	0	2	0	0.0026877596215884214	0.31644153222441673	2020.8280744589865	2095.8280744589865	2095.8280744589865	2120.8280744589865	0.5975610017776489	0.4615384638309479	0.5	0.41333332657814026	0.8666666746139526	2020	2095	2095	2120	1573
18.41646064543888	18.41646064543888	0	0	2	0	0.002317627457810748	0.3318339609985168	2083.860070288926	2158.860070288926	2158.860070288926	2183.860070288926	0.6219512224197388	0.4769230782985687	0.5192307829856873	0.4399999976158142	0.8666666746139526	2083	2158	2158	2183	1573
18.433809849939706	18.4338102446794	0	0	2	0	0.0019411428382675245	0.3466776070782007	2144.644800985232	2219.644800985232	2219.644800985232	2244.644800985232	0.6341463327407837	0.4923076927661896	0.557692289352417	0.46666666865348816	0.8666666746139526	2144	2219	2219	2244	1573
18.452424984654492	18.452424984654492	0	0	2	0	0.0015593376811317945	0.35848031073235553	2192.976872448996	2267.976872448996	2267.976872448996	2292.976872448996	0.6585366129875183	0.5076923370361328	0.557692289352417	0.47999998927116394	0.8666666746139526	2192	2267	2267	2292	1573
18.46651837611983	18.46651837611983	0	0	2	0	0.001173258487800315	0.36960601520843994	2238.5366322785612	2313.5366322785612	2313.5366322785612	2338.5366322785612	0.6707317233085632	0.5230769515037537	0.5769230723381042	0.4933333396911621	0.8666666746139526	2238	2313	2313	2338	1573
18.483459814511818	18.483459419772117	0	0	2	0	0.0007839634745059725	0.3889446534101779	2317.7283557146784	2392.7283557146784	2392.7283557146784	2417.7283557146784	0.707317054271698	0.5384615659713745	0.5961538553237915	0.5199999809265137	0.8666666746139526	2317	2392	2392	2417	1573
18.499837959353655	18.499837959353655	0	0	2	0	0.0003925196718206422	0.4034396681265955	2377.0854409784088	2452.0854409784088	2452.0854409784088	2477.0854409784088	0.7317073345184326	0.5538461804389954	0.6153846383094788	0.5333333611488342	0.8666666746139526	2377	2452	2452	2477	1573
18.519068493258835	18.519068098519135	0	0	2	0	-1.4406906524676981e-15	0.4140806833711954	2420.6603984050453	2495.6603984050453	2495.6603984050453	2520.6603984050453	0.7317073345184326	0.5692307949066162	0.6346153616905212	0.5600000023841858	0.8666666746139526	2420	2495	2495	2520	1573
18.533462676374633	18.533462676374633	0	0	2	0	-0.00039251967182351964	0.4296935628851255	2484.5951400145887	2559.5951400145887	2559.5951400145887	2584.5951400145887	0.7439024448394775	0.6000000238418579	0.6538461446762085	0.5733333230018616	0.8666666746139526	2484	2559	2559	2584	1573
18.549628451258528	18.549628451258528	0	0	2	0	-0.0007839634745088382	0.43797060311604774	2518.4896197602156	2593.4896197602156	2593.4896197602156	2618.4896197602156	0.7682926654815674	0.6000000238418579	0.6538461446762085	0.5866666436195374	0.8666666746139526	2518	2593	2593	2618	1573
18.57223716750582	18.57223716750582	0	0	2	0	-0.0011732584878031609	0.46817074430294525	2642.1591979205605	2717.1591979205605	2717.1591979205605	2742.1591979205605	0.792682945728302	0.6461538672447205	0.692307710647583	0.6266666650772095	0.9333333373069763	2642	2717	2717	2742	1586
18.585709633424976	18.585709633424976	0	0	2	0	-0.0015593376811346127	0.4804502813403424	2692.443902088702	2767.443902088702	2767.443902088702	2792.443902088702	0.8048780560493469	0.6615384817123413	0.7115384340286255	0.6399999856948853	0.9333333373069763	2692	2767	2767	2792	1586
18.59950025954135	18.59949986480165	0	0	2	0	-0.001941142838270308	0.4804502813403424	2692.443902088702	2767.443902088702	2767.443902088702	2792.443902088702	0.8048780560493469	0.6615384817123413	0.7115384340286255	0.6399999856948853	0.9333333373069763	2692	2767	2767	2792	1586
18.616481171903217	18.616481171903217	0	0	2	0	-0.0023176274578134886	0.5020325169540367	2780.8231569267805	2855.8231569267805	2855.8231569267805	2880.8231569267805	0.8414633870124817	0.692307710647583	0.7115384340286255	0.6666666865348816	0.9333333373069763	2780	2855	2855	2880	1586
18.63952212812066	18.63952212812066	0	0	2	0	-0.002687759621591111	0.5115196962310717	2819.673156066239	2894.673156066239	2894.673156066239	2919.673156066239	0.8414633870124817	0.7076923251152039	0.7307692170143127	0.6800000071525574	0.9333333373069763	2819	2894	2894	2919	1586
18.65234564197504	18.65234524723534	0	0	2	0	-0.003050524823069834	0.5115196962310717	2819.673156066239	2894.673156066239	2894.673156066239	2919.673156066239	0.8414633870124817	0.7076923251152039	0.7307692170143127	0.6800000071525574	0.9333333373069763	2819	2894	2894	2919	1586
18.666476138972058	18.666475744232358	0	0	2	0	-0.003404928748047902	0.5241838730871677	2871.532960291952	2946.532960291952	2946.532960291952	2971.532960291952	0.8536585569381714	0.7230769395828247	0.75	0.6933333277702332	0.9333333373069763	2871	2946	2946	2971	1586
18.683547446724944	18.683547051985244	0	0	2	0	-0.003750000000001266	0.5297326482832432	2894.255194719881	2969.255194719881	2969.255194719881	2994.255194719881	0.8658536672592163	0.7230769395828247	0.75	0.7066666483879089	0.9333333373069763	2894	2969	2969	2994	1586
18.705746028425203	18.70574563368551	0	0	2	0	-0.0040847927626139315	0.5335788019001484	2910.0051937811077	2985.0051937811077	2985.0051937811077	3010.0051937811077	0.8658536672592163	0.7384615540504456	0.75	0.7066666483879089	0.9333333373069763	2910	2985	2985	3010	1586
18.719049940492987	18.719049545753293	0	0	2	0	-0.0044083893921947346	0.5335788019001484	2910.0051937811077	2985.0051937811077	2985.0051937811077	3010.0051937811077	0.8658536672592163	0.7384615540504456	0.75	0.7066666483879089	0.9333333373069763	2910	2985	2985	3010	1586
18.733512808316377	18.733512413576676	0	0	2	0	-0.004719902932874923	0.5464352829639729	2962.652483737469	3037.652483737469	3037.652483737469	3062.652483737469	0.8780487775802612	0.7538461685180664	0.7692307829856873	0.7200000286102295	0.9333333373069763	2962	3037	3037	3062	1586
18.749479239652395	18.749479239652395	0	0	2	0	-0.0050184795476925295	0.5464352829639729	2962.652483737469	3037.652483737469	3037.652483737469	3062.652483737469	0.8780487775802612	0.7538461685180664	0.7692307829856873	0.7200000286102295	0.9333333373069763	2962	3037	3037	3062	1586
18.77239111598834	18.77239111598834	0	0	2	0	-0.005303300858900148	0.5558943143257729	3001.3872171640396	3076.3872171640396	3076.3872171640396	3101.3872171640396	0.8902438879013062	0.7692307829856873	0.7692307829856873	0.7333333492279053	0.9333333373069763	3001	3076	3076	3101	1586
18.785712396602868	18.785712001863168	0	0	2	0	-0.005573586191081444	0.5584584144904063	3011.887207338214	3086.887207338214	3086.887207338214	3111.887207338214	0.8902438879013062	0.7692307829856873	0.7692307829856873	0.746666669845581	0.9333333373069763	3011	3086	3086	3111	1586
18.799459996092075	18.799459996092075	0	0	2	0	-0.005828594710928212	0.5689430918601843	3054.821961167455	3129.821961167455	3129.821961167455	3154.821961167455	0.9024389982223511	0.7846153974533081	0.7884615659713745	0.746666669845581	0.9333333373069763	3054	3129	3129	3154	1586
18.817215782482634	18.817215782482634	0	0	2	0	-0.006067627457812976	0.5689430918601843	3054.821961167455	3129.821961167455	3129.821961167455	3154.821961167455	0.9024389982223511	0.7846153974533081	0.7884615659713745	0.746666669845581	0.9333333373069763	3054	3129	3129	3154	1586
18.83948699628747	18.83948739102717	0	0	2	0	-0.006290029259591488	0.5567917552361124	3005.06223769188	3080.06223769188	3080.06223769188	3105.06223769188	0.8902438879013062	0.7692307829856873	0.7884615659713745	0.7200000286102295	0.9333333373069763	3005	3080	3080	3105	1586
18.85230735222426	18.852306957484558	0	0	2	0	-0.006495190528384032	0.5438711713369075	2952.1524466246365	3027.1524466246365	3027.1524466246365	3052.1524466246365	0.8780487775802612	0.7538461685180664	0.7692307829856873	0.7066666483879089	0.9333333373069763	2952	3027	3027	3052	1586
18.866451270371037	18.866450875631337	0	0	2	0	-0.006682548931413433	0.5344121399751076	2913.4177131980655	2988.4177131980655	2988.4177131980655	3013.4177131980655	0.8658536672592163	0.7384615540504456	0.7692307829856873	0.6933333277702332	0.9333333373069763	2913	2988	2988	3013	1586
18.88347126196308	18.88347086722338	0	0	2	0	-0.006851590932320112	0.5219043161318853	2862.19817456007	2937.19817456007	2937.19817456007	2962.19817456007	0.8414633870124817	0.7230769395828247	0.7692307829856873	0.6800000071525574	0.9333333373069763	2862	2937	2937	2962	1586
18.905553790191902	18.905553790191902	0	0	2	0	-0.007001853198729547	0.5092401541769505	2810.338431354612	2885.338431354612	2885.338431354612	2910.338431354612	0.8292682766914368	0.7076923251152039	0.75	0.6666666865348816	0.9333333373069763	2810	2885	2885	2910	1586
18.919094546078952	18.91909415133925	0	0	2	0	-0.007132923872214114	0.49124766141176224	2736.6591734811664	2811.6591734811664	2811.6591734811664	2836.6591734811664	0.792682945728302	0.692307710647583	0.75	0.6399999856948853	0.9333333373069763	2736	2811	2811	2836	1586
18.93350175560481	18.933501360865108	0	0	2	0	-0.007244443697168399	0.47883989503750435	2685.84937017858	2760.84937017858	2760.84937017858	2785.84937017858	0.7804877758026123	0.6769230961799622	0.7307692170143127	0.6266666650772095	0.9333333373069763	2685	2760	2760	2785	1586
18.94950173981522	18.949501345075525	0	0	2	0	-0.007336107005503854	0.4725578463536042	2660.1243808180093	2735.1243808180093	2735.1243808180093	2760.1243808180093	0.7804877758026123	0.6615384817123413	0.7307692170143127	0.6133333444595337	0.9333333373069763	2660	2735	2735	2760	1586
18.972307825911898	18.972307825911898	0	0	2	0	-0.007407662554463767	0.4541244457891356	2584.63960550651	2659.63960550651	2659.63960550651	2684.63960550651	0.7682926654815674	0.6307692527770996	0.7115384340286255	0.5866666436195374	0.9333333373069763	2584	2659	2659	2684	1586
18.98563147496462	18.98563108022492	0	0	2	0	-0.007458914215262207	0.4448577220737935	2546.6923718921844	2621.6923718921844	2621.6923718921844	2646.6923718921844	0.7560975551605225	0.6153846383094788	0.7115384340286255	0.5733333230018616	0.9333333373069763	2546	2621	2621	2646	1586
18.99951012803382	18.99951012803382	0	0	2	0	-0.007489721510659382	0.4448577220737935	2546.6923718921844	2621.6923718921844	2621.6923718921844	2646.6923718921844	0.7560975551605225	0.6153846383094788	0.7115384340286255	0.5733333230018616	0.9333333373069763	2546	2621	2621	2646	1586
19.016503672066044	19.01650367206605	0	0	2	0	-0.0075	0.4214446592636598	2450.815879684687	2525.815879684687	2525.815879684687	2550.815879684687	0.707317054271698	0.6000000238418579	0.692307710647583	0.54666668176651	0.9333333373069763	2450	2525	2525	2550	1586
19.03901449286804	19.03901409812834	0	0	2	0	-0.007489721510659225	0.4183958816833986	2438.331135493517	2513.331135493517	2513.331135493517	2538.331135493517	0.6951219439506531	0.6000000238418579	0.692307710647583	0.54666668176651	0.9333333373069763	2438	2513	2513	2538	1586
19.05233340504438	19.05233301030468	0	0	2	0	-0.007458914215261892	0.411921520985854	2411.818628437072	2486.818628437072	2486.818628437072	2511.818628437072	0.6951219439506531	0.5846154093742371	0.6730769276618958	0.54666668176651	0.9333333373069763	2411	2486	2486	2511	1586
19.06648798116302	19.06648798116302	0	0	2	0	-0.007407662554463295	0.4027830021694685	2374.3963938839734	2449.3963938839734	2449.3963938839734	2474.3963938839734	0.6829268336296082	0.5692307949066162	0.6730769276618958	0.5333333611488342	0.8666666746139526	2374	2449	2449	2474	1573
19.0834961305641	19.083495735824407	0	0	2	0	-0.007336107005503227	0.39973422458920727	2361.9116496928036	2436.9116496928036	2436.9116496928036	2461.9116496928036	0.6707317233085632	0.5692307949066162	0.6730769276618958	0.5333333611488342	0.9333333373069763	2361	2436	2436	2461	1586
19.099543878278062	19.09954348353837	0	0	2	0	-0.007244443697167619	0.38809569404675415	2314.2518671214584	2389.2518671214584	2389.2518671214584	2414.2518671214584	0.6585366129875183	0.5538461804389954	0.6538461446762085	0.5199999809265137	0.9333333373069763	2314	2389	2389	2414	1586
19.118990334798475	19.118990334798475	0	0	2	0	-0.007132923872213181	0.38809569404675415	2314.2518671214584	2389.2518671214584	2389.2518671214584	2414.2518671214584	0.6585366129875183	0.5538461804389954	0.6538461446762085	0.5199999809265137	0.9333333373069763	2314	2389	2389	2414	1586
19.133495834509326	19.133495439769632	0	0	2	0	-0.007001853198728467	0.37902126287802673	2277.092071485519	2352.092071485519	2352.092071485519	2377.092071485519	0.6463414430618286	0.5384615659713745	0.6538461446762085	0.5066666603088379	0.9333333373069763	2277	2352	2352	2377	1586
19.149721215087737	19.149721609827438	0	0	2	0	-0.0068515909323188864	0.3744699812088257	2258.4545730501413	2333.4545730501413	2333.4545730501413	2358.4545730501413	0.6463414430618286	0.5384615659713745	0.6346153616905212	0.4933333396911621	0.9333333373069763	2258	2333	2333	2358	1586
19.172279009913886	19.172278615174186	0	0	2	0	-0.0066825489314120655	0.36930581637873106	2237.3073180709034	2312.3073180709034	2312.3073180709034	2337.3073180709034	0.6341463327407837	0.5384615659713745	0.6346153616905212	0.47999998927116394	0.9333333373069763	2237	2312	2312	2337	1586
19.185601080007814	19.185601080007814	0	0	2	0	-0.006495190528382525	0.36545966276182584	2221.5573190096766	2296.5573190096766	2296.5573190096766	2321.5573190096766	0.6341463327407837	0.5230769515037537	0.6346153616905212	0.47999998927116394	0.9333333373069763	2221	2296	2296	2321	1586
19.199487233131293	19.199486838391593	0	0	2	0	-0.006290029259589846	0.3602955026599841	2200.410083392635	2275.410083392635	2275.410083392635	2300.410083392635	0.6219512224197388	0.5230769515037537	0.6346153616905212	0.46666666865348816	0.9333333373069763	2200	2275	2275	2300	1586
19.216517093215806	19.216517093215806	0	0	2	0	-0.006067627457811204	0.3543339665214984	2175.997592905536	2250.997592905536	2250.997592905536	2275.997592905536	0.6219512224197388	0.5076923370361328	0.6346153616905212	0.4533333480358124	0.9333333373069763	2175	2250	2250	2275	1586
19.23359747998176	19.23359747998176	0	0	2	0	-0.005828594710926315	0.34910570688736753	2154.58786970377	2229.58786970377	2229.58786970377	2254.58786970377	0.6097561120986938	0.5076923370361328	0.6153846383094788	0.4533333480358124	0.8666666746139526	2154	2229	2229	2254	1573
19.252249720228235	19.252249325488542	0	0	2	0	-0.005573586191079428	0.3470544221309515	2146.1878586262465	2221.1878586262465	2221.1878586262465	2246.1878586262465	0.6097561120986938	0.5076923370361328	0.6153846383094788	0.4399999976158142	0.9333333373069763	2146	2221	2221	2246	1586
19.26653337622838	19.26653298148868	0	0	2	0	-0.005303300858898017	0.3411569808920225	2122.037836752832	2197.037836752832	2197.037836752832	2222.037836752832	0.6097561120986938	0.4923076927661896	0.6153846383094788	0.4266666769981384	0.8666666746139526	2122	2197	2197	2222	1573
19.283573499545064	19.283573499545064	0	0	2	0	-0.00501847954769029	0.3381082033117613	2109.553092561662	2184.553092561662	2184.553092561662	2209.553092561662	0.5975610017776489	0.4923076927661896	0.6153846383094788	0.4266666769981384	0.8666666746139526	2109	2184	2184	2209	1573
19.305682870073404	19.305682870073404	0	0	2	0	-0.00471990293287258	0.3381082033117613	2109.553092561662	2184.553092561662	2184.553092561662	2209.553092561662	0.5975610017776489	0.4923076927661896	0.6153846383094788	0.4266666769981384	0.8666666746139526	2109	2184	2184	2209	1573
19.3189169132145	19.318916518474808	0	0	2	0	-0.004408389392192297	0.33406973767930115	2093.015575796738	2168.015575796738	2168.015575796738	2193.015575796738	0.5975610017776489	0.4923076927661896	0.5961538553237915	0.41333332657814026	0.9333333373069763	2093	2168	2168	2193	1586
19.3334733343465	19.3334729396068	0	0	2	0	-0.004084792762611404	0.3251876139583496	2056.6432791594416	2131.6432791594416	2131.6432791594416	2156.6432791594416	0.5853658318519592	0.4769230782985687	0.5961538553237915	0.4000000059604645	0.8666666746139526	2056	2131	2131	2156	1573
19.349468186940825	19.349467792201125	0	0	2	0	-0.0037499999999986568	0.3221388363780884	2044.1585349682719	2119.158534968272	2119.158534968272	2144.158534968272	0.5731707215309143	0.4769230782985687	0.5961538553237915	0.4000000059604645	0.8666666746139526	2044	2119	2119	2144	1573
19.366655153425455	19.366654758685755	0	0	2	0	-0.003404928748045217	0.3201516543137721	2036.0210244148968	2111.0210244148966	2111.0210244148966	2136.0210244148966	0.5731707215309143	0.4769230782985687	0.5961538553237915	0.3866666555404663	0.8666666746139526	2036	2111	2111	2136	1573
19.385733712546603	19.385733317806903	0	0	2	0	-0.0030505248230670804	0.309474672407676	1992.2987835094332	2067.298783509433	2067.298783509433	2092.298783509433	0.5609756112098694	0.4615384638309479	0.5769230723381042	0.3733333349227905	0.8666666746139526	1992	2067	2067	2092	1573
19.39963486577863	19.3996459184902	0	0	2	0	-0.002687759621588298	0.309474672407676	1992.2987835094332	2067.298783509433	2067.298783509433	2092.298783509433	0.5609756112098694	0.4615384638309479	0.5769230723381042	0.3733333349227905	0.8666666746139526	1992	2067	2067	2092	1573
19.41663433090634	19.41663433090634	0	0	2	0	-0.002317627457810622	0.30065666613670494	1956.1890478298067	2031.1890478298067	2031.1890478298067	2056.1890478298064	0.5487805008888245	0.446153849363327	0.5769230723381042	0.36000001430511475	0.8666666746139526	1956	2031	2031	2056	1573
19.439216599593813	19.439216204854112	0	0	2	0	-0.0019411428382673972	0.29892589559921845	1949.1015424787995	2024.1015424787995	2024.1015424787995	2049.1015424787993	0.5487805008888245	0.446153849363327	0.557692289352417	0.36000001430511475	0.8666666746139526	1949	2024	2024	2049	1573
19.45235432624841	19.452353931508718	0	0	2	0	-0.001559337681131665	0.2940181413388405	1929.0042887825518	2004.0042887825518	2004.0042887825518	2029.0042887825518	0.5365853905677795	0.446153849363327	0.557692289352417	0.3466666638851166	0.8666666746139526	1929	2004	2004	2029	1573
19.466463507301697	19.466463112561996	0	0	2	0	-0.0011732584878001843	0.28831301519694996	1905.64179723151	1980.64179723151	1980.64179723151	2005.64179723151	0.5365853905677795	0.4307692348957062	0.557692289352417	0.3333333432674408	0.8666666746139526	1905	1980	1980	2005	1573
19.483504420097773	19.48350402535808	0	0	2	0	-0.000783963474505841	0.27981550876910877	1870.8445084095003	1945.8445084095003	1945.8445084095003	1970.8445084095003	0.5243902206420898	0.4153846204280853	0.5384615659713745	0.3333333432674408	0.8666666746139526	1870	1945	1945	1970	1573
19.499776774700344	19.499776379960643	0	0	2	0	-0.0003925196718205101	0.26958724078077534	1828.959750997275	1903.959750997275	1903.959750997275	1928.959750997275	0.5121951103210449	0.4000000059604645	0.5192307829856873	0.3199999928474426	0.8666666746139526	1828	1903	1903	1928	1573
19.519155335992565	19.519155335992565	0	0	2	0	1.5729989303233564e-15	0.26480769557448536	1809.3875133775175	1884.3875133775175	1884.3875133775175	1909.3875133775175	0.5	0.4000000059604645	0.5192307829856873	0.30666667222976685	0.8666666746139526	1809	1884	1884	1909	1573
19.533617809076247	19.533617809076247	0	0	2	0	0.00039251967182365175	0.26096154195758015	1793.6375143162907	1868.6375143162907	1868.6375143162907	1893.6375143162907	0.5	0.38461539149284363	0.5192307829856873	0.30666667222976685	0.8666666746139526	1793	1868	1868	1893	1573
19.549523055758954	19.549523450498654	0	0	2	0	0.0007839634745089697	0.25643840432167053	1775.1152656972408	1850.1152656972408	1850.1152656972408	1875.1152656972408	0.4878048896789551	0.38461539149284363	0.5	0.30666667222976685	0.8666666746139526	1775	1850	1850	1875	1573
19.56656791595202	19.56656791595202	0	0	2	0	0.0011732584878032916	0.24787679687142372	1740.0554831884801	1815.0554831884801	1815.0554831884801	1840.0554831884801	0.47560974955558777	0.3692307770252228	0.5	0.2933333218097687	0.8666666746139526	1740	1815	1815	1840	1573
19.585702133370702	19.585701738631002	0	0	2	0	0.0015593376811347424	0.24486397697948492	1727.7179857309907	1802.7179857309907	1802.7179857309907	1827.7179857309907	0.47560974955558777	0.3692307770252228	0.48076921701431274	0.2800000011920929	0.8666666746139526	1727	1802	1802	1827	1573
19.599518022827795	19.599517628088094	0	0	2	0	0.0019411428382704356	0.2418151993992237	1715.233241539821	1790.233241539821	1790.233241539821	1815.233241539821	0.46341463923454285	0.3692307770252228	0.48076921701431274	0.2800000011920929	0.8666666746139526	1715	1790	1790	1815	1573
19.61645196116551	19.61645156642581	0	0	2	0	0.0023176274578136143	0.23588180156090321	1690.9359773918986	1765.9359773918986	1765.9359773918986	1790.9359773918986	0.45121949911117554	0.3692307770252228	0.4615384638309479	0.2666666805744171	0.8666666746139526	1690	1765	1765	1790	1573
19.63904409834545	19.63904370360575	0	0	2	0	0.0026877596215912347	0.22898687036373677	1662.701234139502	1737.701234139502	1737.701234139502	1762.701234139502	0.4390243887901306	0.35384616255760193	0.4615384638309479	0.2666666805744171	0.8666666746139526	1662	1737	1737	1762	1573
19.652353931508713	19.652353536769013	0	0	2	0	0.0030505248230699544	0.2213508442349923	1631.4317071422934	1706.4317071422934	1706.4317071422934	1731.4317071422934	0.4146341383457184	0.35384616255760193	0.4615384638309479	0.25333333015441895	0.8666666746139526	1631	1706	1706	1731	1573
19.666663245589277	19.666662850849576	0	0	2	0	0.00340492874804802	0.21176360428619845	1592.1719595519826	1667.1719595519826	1667.1719595519826	1692.1719595519826	0.40243902802467346	0.3384615480899811	0.4423076808452606	0.23999999463558197	0.8666666746139526	1592	1667	1667	1692	1573
19.68359007861241	19.68359007861241	0	0	2	0	0.003750000000001381	0.20310194142926963	1556.702450152859	1631.702450152859	1631.702450152859	1656.702450152859	0.37804877758026123	0.3384615480899811	0.42307692766189575	0.2266666740179062	0.8666666746139526	1556	1631	1631	1656	1573
19.70565839621208	19.70565800147238	0	0	2	0	0.0040847927626140425	0.19620701023210319	1528.4677069004624	1603.4677069004624	1603.4677069004624	1628.4677069004624	0.3658536672592163	0.32307693362236023	0.42307692766189575	0.2266666740179062	0.8666666746139526	1528	1603	1603	1628	1573
19.71896783463564	19.71896783463564	0	0	2	0	0.004408389392194842	0.1876735491802295	1493.52318389304	1568.52318389304	1568.52318389304	1593.52318389304	0.3414634168148041	0.32307693362236023	0.4038461446762085	0.2133333384990692	0.8666666746139526	1493	1568	1568	1593	1573
19.733515966233966	19.733515571494266	0	0	2	0	0.004719902932875025	0.18077861798306305	1465.2884406406433	1540.2884406406433	1540.2884406406433	1565.2884406406433	0.32926830649375916	0.3076923191547394	0.4038461446762085	0.2133333384990692	0.8666666746139526	1465	1540	1540	1565	1573
19.74956450342733	19.74956450342733	0	0	2	0	0.005018479547692628	0.17772983295222122	1452.803665939346	1527.803665939346	1527.803665939346	1552.803665939346	0.31707316637039185	0.3076923191547394	0.4038461446762085	0.2133333384990692	0.8666666746139526	1452	1527	1527	1552	1573
19.772391510728035	19.77239111598834	0	0	2	0	0.005303300858900241	0.16852721004531934	1415.1189251355827	1490.1189251355827	1490.1189251355827	1515.1189251355827	0.3048780560493469	0.29230770468711853	0.38461539149284363	0.20000000298023224	0.8666666746139526	1415	1490	1490	1515	1573
19.785660290962632	19.78565989622293	0	0	2	0	0.005573586191081533	0.1645168858508651	1398.6966475592926	1473.6966475592926	1473.6966475592926	1498.6966475592926	0.2926829159259796	0.29230770468711853	0.36538460850715637	0.20000000298023224	0.8666666746139526	1398	1473	1473	1498	1573
19.79952868079966	19.79952868079966	0	0	2	0	0.005828594710928295	0.1645168858508651	1398.6966475592926	1473.6966475592926	1473.6966475592926	1498.6966475592926	0.2926829159259796	0.29230770468711853	0.36538460850715637	0.20000000298023224	0.8666666746139526	1398	1473	1473	1498	1573
19.8164547243434	19.8164547243434	0	0	2	0	0.006067627457813053	0.15935272422356483	1377.549405695498	1452.549405695498	1452.549405695498	1477.549405695498	0.2804878056049347	0.29230770468711853	0.3461538553237915	0.18666666746139526	0.8666666746139526	1377	1452	1452	1477	1573
19.83362037488429	19.83362037488429	0	0	2	0	0.006290029259591559	0.15130394665285563	1344.5896615434438	1419.5896615434438	1419.5896615434438	1444.5896615434438	0.26829269528388977	0.2769230902194977	0.3461538553237915	0.1733333319425583	0.8666666746139526	1344	1419	1419	1444	1573
19.85235590520721	19.85235590520721	0	0	2	0	0.006495190528384097	0.1463320839462372	1324.2298837598414	1399.2298837598414	1399.2298837598414	1424.2298837598414	0.25609755516052246	0.2769230902194977	0.32692307233810425	0.1599999964237213	0.8666666746139526	1324	1399	1399	1424	1573
19.86649824439519	19.866497849655488	0	0	2	0	0.006682548931413494	0.14023452506042444	1299.2603801224382	1374.2603801224382	1374.2603801224382	1399.2603801224382	0.23170731961727142	0.2769230902194977	0.32692307233810425	0.1599999964237213	0.8666666746139526	1299	1374	1374	1399	1573
19.88344441966356	19.88344402492386	0	0	2	0	0.006851590932320166	0.13459350010141347	1276.1603829152882	1351.1603829152882	1351.1603829152882	1376.1603829152882	0.23170731961727142	0.26153847575187683	0.3076923191547394	0.14666666090488434	0.8666666746139526	1276	1351	1351	1376	1573
19.905687606949783	19.90568721221009	0	0	2	0	0.007001853198729595	0.12987805257718532	1256.850625303574	1331.850625303574	1331.850625303574	1356.850625303574	0.2195121943950653	0.26153847575187683	0.2884615361690521	0.13333334028720856	0.8666666746139526	1256	1331	1331	1356	1573
19.9188865182577	19.918886123518	0	0	2	0	0.007132923872214154	0.12987805257718532	1256.850625303574	1331.850625303574	1331.850625303574	1356.850625303574	0.2195121943950653	0.26153847575187683	0.2884615361690521	0.13333334028720856	0.8666666746139526	1256	1331	1331	1356	1573
19.933510439878184	19.933510045138483	0	0	2	0	0.007244443697168434	0.1214446521980258	1222.3158507509156	1297.3158507509156	1297.3158507509156	1322.3158507509156	0.2073170691728592	0.2461538463830948	0.26923078298568726	0.11999999731779099	0.800000011920929	1222	1297	1297	1322	1560
19.949545555921787	19.949545555921787	0	0	2	0	0.007336107005503881	0.11839587089247428	1209.831091304682	1284.831091304682	1284.831091304682	1309.831091304682	0.19512194395065308	0.2461538463830948	0.26923078298568726	0.11999999731779099	0.800000011920929	1209	1284	1284	1309	1560
19.9665118629148	19.9665118629148	0	0	2	0	0.007407662554463788	0.10704190190881491	1163.336588316597	1238.336588316597	1238.336588316597	1263.336588316597	0.17073170840740204	0.23076923191547394	0.25	0.1066666692495346	0.800000011920929	1163	1238	1238	1263	1560
19.98562871178673	19.98562871178673	0	0	2	0	0.007458914215262221	0.1019136968980997	1142.3365887977184	1217.3365887977184	1217.3365887977184	1242.3365887977184	0.17073170840740204	0.2153846174478531	0.23076923191547394	0.09333333373069763	0.800000011920929	1142	1217	1217	1242	1560
19.999481706775512	19.99948131203581	0	0	2	0	0.007489721510659389	0.09886491559254817	1129.8518293514849	1204.8518293514849	1204.8518293514849	1229.8518293514849	0.15853658318519592	0.2153846174478531	0.23076923191547394	0.09333333373069763	0.8666666746139526	1129	1204	1204	1229	1573
20.016468540232857	20.016468145493157	0	0	2	0	0.0075	0.0984161976686655	1128.0143294531852	1203.0143294531852	1203.0143294531852	1228.0143294531852	0.15853658318519592	0.2153846174478531	0.21153846383094788	0.09333333373069763	0.800000011920929	1128	1203	1203	1228	1560
20.033469189579662	20.033468794839962	0	0	2	0	0.007489721510659218	0.09386491572341094	1109.3768298873679	1184.3768298873679	1184.3768298873679	1209.3768298873679	0.15853658318519592	0.20000000298023224	0.21153846383094788	0.07999999821186066	0.800000011920929	1109	1184	1184	1209	1560
20.052186956616133	20.052186561876432	0	0	2	0	0.007458914215261878	0.0908161344178594	1096.8920704411344	1171.8920704411344	1171.8920704411344	1196.8920704411344	0.1463414579629898	0.20000000298023224	0.21153846383094788	0.07999999821186066	0.800000011920929	1096	1171	1171	1196	1560
20.06653456044748	20.06653416570778	0	0	2	0	0.0074076625544632745	0.0908161344178594	1096.8920704411344	1171.8920704411344	1171.8920704411344	1196.8920704411344	0.1463414579629898	0.20000000298023224	0.21153846383094788	0.07999999821186066	0.800000011920929	1096	1171	1171	1196	1560
20.08367336868885	20.08367336868885	0	0	2	0	0.007336107005503199	0.09386491572341094	1109.3768298873679	1184.3768298873679	1184.3768298873679	1209.3768298873679	0.15853658318519592	0.20000000298023224	0.21153846383094788	0.07999999821186066	0.800000011920929	1109	1184	1184	1209	1560
20.105637475008045	20.105637080268345	0	0	2	0	0.007244443697167585	0.09761882535731181	1124.7490898381918	1199.7490898381918	1199.7490898381918	1224.7490898381918	0.17073170840740204	0.20000000298023224	0.21153846383094788	0.09333333373069763	0.800000011920929	1124	1199	1199	1224	1560
20.118987571620586	20.118987176880886	0	0	2	0	0.0071329238722131405	0.10265478595518149	1145.3713484864682	1220.3713484864682	1220.3713484864682	1245.3713484864682	0.18292683362960815	0.20000000298023224	0.23076923191547394	0.11999999731779099	0.800000011920929	1145	1220	1220	1245	1560
20.13354399275258	20.133543598012878	0	0	2	0	0.00700185319872842	0.11785490904003382	1207.6158525189385	1282.6158525189385	1282.6158525189385	1307.6158525189385	0.2073170691728592	0.23076923191547394	0.25	0.13333334028720856	0.8666666746139526	1207	1282	1282	1307	1573
20.149673451584185	20.149673451584192	0	0	2	0	0.006851590932318833	0.1332833038843595	1270.7951294064521	1345.7951294064521	1345.7951294064521	1370.7951294064521	0.24390244483947754	0.2461538463830948	0.26923078298568726	0.1599999964237213	0.8666666746139526	1270	1345	1345	1370	1573
20.172401773960203	20.172401773960203	0	0	2	0	0.006682548931412006	0.15281426236797602	1350.7744043968619	1425.7744043968619	1425.7744043968619	1450.7744043968619	0.2804878056049347	0.2769230902194977	0.2884615361690521	0.18666666746139526	0.8666666746139526	1350	1425	1425	1450	1573
20.18559910630932	20.185598711569625	0	0	2	0	0.006495190528382459	0.180806755853387	1465.4036652196198	1540.4036652196198	1540.4036652196198	1565.4036652196198	0.31707316637039185	0.32307693362236023	0.3461538553237915	0.23999999463558197	0.8666666746139526	1465	1540	1540	1565	1573
20.19951328595141	20.19951328595141	0	0	2	0	0.006290029259589774	0.180806755853387	1465.4036652196198	1540.4036652196198	1540.4036652196198	1565.4036652196198	0.31707316637039185	0.32307693362236023	0.3461538553237915	0.23999999463558197	0.8666666746139526	1465	1540	1540	1565	1573
20.216483935081108	20.216483935081108	0	0	2	0	0.006067627457811127	0.22028142504776138	1627.052435570583	1702.052435570583	1702.052435570583	1727.052435570583	0.37804877758026123	0.38461539149284363	0.4038461446762085	0.2933333218097687	0.8666666746139526	1627	1702	1702	1727	1573
20.239023177141412	20.23902278240171	0	0	2	0	0.005828594710926231	0.23984052578990278	1707.1469531096518	1782.1469531096518	1782.1469531096518	1807.1469531096518	0.40243902802467346	0.4153846204280853	0.4423076808452606	0.3199999928474426	0.8666666746139526	1707	1782	1782	1807	1573
20.25228090466444	20.252280509924745	0	0	2	0	0.005573586191079339	0.25439962821893203	1766.7664775565268	1841.7664775565268	1841.7664775565268	1866.7664775565268	0.4268292784690857	0.4307692348957062	0.4615384638309479	0.3466666638851166	0.8666666746139526	1766	1841	1841	1866	1573
20.26658666608771	20.26658666608771	0	0	2	0	0.005303300858897924	0.26456379078901726	1808.3887232810257	1883.3887232810257	1883.3887232810257	1908.3887232810257	0.4390243887901306	0.446153849363327	0.48076921701431274	0.36000001430511475	0.8666666746139526	1808	1883	1883	1908	1573
20.283556920477714	20.283556920477714	0	0	2	0	0.005018479547690192	0.2826203852891922	1882.330477759242	1957.330477759242	1957.330477759242	1982.330477759242	0.47560974955558777	0.4615384638309479	0.5	0.3866666555404663	0.8666666746139526	1882	1957	1957	1982	1573
20.30564418558292	20.30564379084322	0	0	2	0	0.004719902932872478	0.2978846162729538	1944.8375036377458	2019.8375036377458	2019.8375036377458	2044.8375036377458	0.5	0.4769230782985687	0.5192307829856873	0.41333332657814026	0.8666666746139526	1944	2019	2019	2044	1573
20.31889007091499	20.31889007091499	0	0	2	0	0.004408389392192191	0.2978846162729538	1944.8375036377458	2019.8375036377458	2019.8375036377458	2044.8375036377458	0.5	0.4769230782985687	0.5192307829856873	0.41333332657814026	0.8666666746139526	1944	2019	2019	2044	1573
20.333435044595717	20.333435044595717	0	0	2	0	0.004084792762611293	0.3116103801131249	2001.0445065632466	2076.0445065632466	2076.0445065632466	2101.0445065632466	0.5243902206420898	0.4923076927661896	0.5384615659713745	0.4266666769981384	0.8666666746139526	2001	2076	2076	2101	1573
20.349696741226417	20.34969832018521	0	0	2	0	0.0037499999999985423	0.3203002038368812	2036.6293347120284	2111.629334712028	2111.629334712028	2136.629334712028	0.5365853905677795	0.5076923370361328	0.5384615659713745	0.4399999976158142	0.8666666746139526	2036	2111	2111	2136	1573
20.372376905359182	20.372376510619482	0	0	2	0	0.003404928748045099	0.3342182688548778	2093.6238109607248	2168.6238109607248	2168.6238109607248	2193.6238109607248	0.5609756112098694	0.5230769515037537	0.557692289352417	0.4533333480358124	0.8666666746139526	2093	2168	2168	2193	1573
20.385726607232023	20.385727396711424	0	0	2	0	0.00305052482306696	0.34441838789826784	2135.393298443407	2210.393298443407	2210.393298443407	2235.393298443407	0.5853658318519592	0.5230769515037537	0.5769230723381042	0.46666666865348816	0.8666666746139526	2135	2210	2210	2235	1573
20.399502627979544	20.399502627979544	0	0	2	0	0.0026877596215881742	0.34441838789826784	2135.393298443407	2210.393298443407	2210.393298443407	2235.393298443407	0.5853658318519592	0.5230769515037537	0.5769230723381042	0.46666666865348816	0.8666666746139526	2135	2210	2210	2235	1573
20.41650604050424	20.416505645764538	0	0	2	0	0.002317627457810496	0.3555441029771016	2180.953101691231	2255.953101691231	2255.953101691231	2280.953101691231	0.5975610017776489	0.5384615659713745	0.5961538553237915	0.47999998927116394	0.8666666746139526	2180	2255	2255	2280	1573
20.438935939667985	20.438935544928285	0	0	2	0	0.0019411428382672693	0.3605800626216791	2201.5753564357756	2276.5753564357756	2276.5753564357756	2301.5753564357756	0.6097561120986938	0.5384615659713745	0.5961538553237915	0.4933333396911621	0.8666666746139526	2201	2276	2276	2301	1573
20.452295904772996	20.452295510033295	0	0	2	0	0.0015593376811315356	0.3656160178245642	2222.1975929915907	2297.1975929915907	2297.1975929915907	2322.1975929915907	0.6219512224197388	0.5384615659713745	0.5961538553237915	0.5066666603088379	0.8666666746139526	2222	2297	2297	2322	1573
20.46652508669471	20.46652469195501	0	0	2	0	0.0011732584878000535	0.371100694552446	2244.6573441922665	2319.6573441922665	2319.6573441922665	2344.6573441922665	0.6341463327407837	0.5384615659713745	0.6153846383094788	0.5066666603088379	0.8666666746139526	2244	2319	2319	2344	1573
20.483599947104878	20.483599947104878	0	0	2	0	0.0007839634745057094	0.3762007523041504	2265.542080685496	2340.542080685496	2340.542080685496	2365.542080685496	0.6463414430618286	0.5384615659713745	0.6153846383094788	0.5199999809265137	0.8666666746139526	2265	2340	2340	2365	1573
20.505637080268343	20.505636685528643	0	0	2	0	0.00039251967182037795	0.39287524443024235	2333.8241259418423	2408.8241259418423	2408.8241259418423	2433.8241259418423	0.6707317233085632	0.5538461804389954	0.6346153616905212	0.54666668176651	0.8666666746139526	2333	2408	2408	2433	1573
20.518927176446674	20.518926781706973	0	0	2	0	-1.7053072081790148e-15	0.3976829365812815	2353.511625300348	2428.511625300348	2428.511625300348	2453.511625300348	0.6707317233085632	0.5538461804389954	0.6538461446762085	0.5600000023841858	0.8666666746139526	2353	2428	2428	2453	1573
20.53345478158066	20.53345438684096	0	0	2	0	-0.0003925196718237839	0.40675735284884773	2390.671359916031	2465.671359916031	2465.671359916031	2490.671359916031	0.6829268336296082	0.5692307949066162	0.6538461446762085	0.5733333230018616	0.8666666746139526	2390	2465	2465	2490	1573
20.549504502993116	20.549504502993116	0	0	2	0	-0.0007839634745091013	0.41480613022660595	2423.6311032779513	2498.6311032779513	2498.6311032779513	2523.6311032779513	0.6951219439506531	0.5692307949066162	0.6730769276618958	0.5866666436195374	0.8666666746139526	2423	2498	2498	2523	1573
20.566563179075636	20.566562784335936	0	0	2	0	-0.0011732584878034224	0.420895881492358	2448.568634711206	2523.568634711206	2523.568634711206	2548.568634711206	0.6951219439506531	0.5846154093742371	0.6730769276618958	0.6000000238418579	0.8666666746139526	2448	2523	2523	2548	1573
20.585516210972578	20.585515816232878	0	0	2	0	-0.0015593376811348716	0.4261882466918383	2470.240870203078	2545.240870203078	2545.240870203078	2570.240870203078	0.707317054271698	0.5846154093742371	0.6730769276618958	0.6133333444595337	0.9333333373069763	2470	2545	2545	2570	1586
20.59947657515942	20.59947657515942	0	0	2	0	-0.0019411428382705633	0.44138838064976227	2532.485418760776	2607.485418760776	2607.485418760776	2632.485418760776	0.7317073345184326	0.6000000238418579	0.692307710647583	0.6266666650772095	0.8666666746139526	2532	2607	2607	2632	1573
20.61659012006008	20.616590514799775	0	0	2	0	-0.00231762745781374	0.4544652937238034	2586.035377798975	2661.035377798975	2661.035377798975	2686.035377798975	0.7317073345184326	0.6307692527770996	0.7115384340286255	0.6399999856948853	0.8666666746139526	2586	2661	2661	2686	1573
20.638830938908107	20.638830938908107	0	0	2	0	-0.0026877596215913587	0.4598858638222403	2608.2326123520743	2683.2326123520743	2683.2326123520743	2708.2326123520743	0.7439024448394775	0.6307692527770996	0.7115384340286255	0.653333306312561	0.9333333373069763	2608	2683	2683	2708	1586
20.652211825217158	20.652211430477458	0	0	2	0	-0.0030505248230700754	0.47235772873346615	2659.304899163544	2734.304899163544	2734.304899163544	2759.304899163544	0.7560975551605225	0.6461538672447205	0.7307692170143127	0.6666666865348816	0.9333333373069763	2659	2734	2734	2759	1586
20.666487586423322	20.666487191683622	0	0	2	0	-0.003404928748048138	0.4816885549976275	2697.5146327152847	2772.5146327152847	2772.5146327152847	2797.5146327152847	0.7682926654815674	0.6615384817123413	0.7307692170143127	0.6800000071525574	0.9333333373069763	2697	2772	2772	2797	1586
20.68344876180025	20.68344836706055	0	0	2	0	-0.003750000000001496	0.4905065633356571	2733.624376859516	2808.624376859516	2808.624376859516	2833.624376859516	0.7804877758026123	0.6615384817123413	0.75	0.6933333277702332	0.9333333373069763	2733	2808	2808	2833	1586
20.699692300404806	20.699698616239985	0	0	2	0	-0.0040847927626141535	0.49990150704979897	2772.0966713689268	2847.0966713689268	2847.0966713689268	2872.0966713689268	0.792682945728302	0.6769230961799622	0.75	0.7066666483879089	0.9333333373069763	2772	2847	2847	2872	1586
20.718942176555224	20.718941781815523	0	0	2	0	-0.00440838939219495	0.5092964470386505	2810.568950623274	2885.568950623274	2885.568950623274	2910.568950623274	0.8048780560493469	0.692307710647583	0.75	0.7200000286102295	0.9333333373069763	2810	2885	2885	2910	1586
20.733559387600828	20.733559387600828	0	0	2	0	-0.0047199029328751285	0.5166041417305287	2840.493960386515	2915.493960386515	2915.493960386515	2940.493960386515	0.8048780560493469	0.7076923251152039	0.7692307829856873	0.7200000286102295	0.9333333373069763	2840	2915	2915	2940	1586
20.749555424414254	20.749555819153954	0	0	2	0	-0.005018479547692726	0.5260631730923286	2879.2286938130856	2954.2286938130856	2954.2286938130856	2979.2286938130856	0.8170731663703918	0.7230769395828247	0.7692307829856873	0.7333333492279053	0.9333333373069763	2879	2954	2954	2979	1586
20.772491774611524	20.77249137987183	0	0	2	0	-0.005303300858900336	0.5512632872508121	2982.4231612920753	3057.4231612920753	3057.4231612920753	3082.4231612920753	0.8414633870124817	0.7538461685180664	0.7884615659713745	0.7733333110809326	0.9333333373069763	2982	3057	3057	3082	1586
20.78558292198167	20.78558252724197	0	0	2	0	-0.005573586191081621	0.5645684901949686	3036.907967348396	3111.907967348396	3111.907967348396	3136.907967348396	0.8536585569381714	0.7692307829856873	0.807692289352417	0.7866666913032532	0.9333333373069763	3036	3111	3111	3136	1586
20.799824735573743	20.799824735573743	0	0	2	0	-0.005828594710928378	0.5645684901949686	3036.907967348396	3111.907967348396	3111.907967348396	3136.907967348396	0.8536585569381714	0.7692307829856873	0.807692289352417	0.7866666913032532	0.9333333373069763	3036	3111	3111	3136	1586
20.816501698367553	20.816501698367553	0	0	2	0	-0.006067627457813132	0.5840994382706972	3116.887199718505	3191.887199718505	3191.887199718505	3216.887199718505	0.8902438879013062	0.7846153974533081	0.8269230723381042	0.800000011920929	0.9333333373069763	3116	3191	3191	3216	1586
20.839007387553465	20.839010150731355	0	0	2	0	-0.006290029259591632	0.5907019995000118	3143.924687952548	3218.924687952548	3218.924687952548	3243.924687952548	0.8902438879013062	0.800000011920929	0.8269230723381042	0.8133333325386047	0.9333333373069763	3143	3218	3218	3243	1586
20.85222406214782	20.85222366740812	0	0	2	0	-0.006495190528384164	0.6033020566059992	3195.521921801567	3270.521921801567	3270.521921801567	3295.521921801567	0.9024389982223511	0.800000011920929	0.8461538553237915	0.8399999737739563	0.9333333373069763	3195	3270	3270	3295	1586
20.86647140209567	20.86647140209567	0	0	2	0	-0.006682548931413554	0.6130175254742305	3235.306766816974	3310.306766816974	3310.306766816974	3335.306766816974	0.9146341681480408	0.8153846263885498	0.8461538553237915	0.8533333539962769	0.9333333373069763	3235	3310	3310	3335	1586
20.88404126608811	20.88404126608811	0	0	2	0	-0.00685159093232022	0.6199124566713969	3263.5415100693704	3338.5415100693704	3338.5415100693704	3363.5415100693704	0.9268292784690857	0.8307692408561707	0.8461538553237915	0.8533333539962769	1.0	3263	3338	3338	3363	1600
20.90559602733967	20.90559602733967	0	0	2	0	-0.007001853198729643	0.6299484140979938	3304.6387557312846	3379.6387557312846	3379.6387557312846	3404.6387557312846	0.9390243887901306	0.8307692408561707	0.8653846383094788	0.8666666746139526	1.0	3304	3379	3379	3404	1600
20.918961124060765	20.918961124060765	0	0	2	0	-0.007132923872214195	0.6299484140979938	3304.6387557312846	3379.6387557312846	3379.6387557312846	3404.6387557312846	0.9390243887901306	0.8307692408561707	0.8653846383094788	0.8666666746139526	1.0	3304	3379	3379	3404	1600
20.933464255333426	20.933464255333426	0	0	2	0	-0.007244443697168468	0.6397279580052082	3344.6859880313277	3419.6859880313277	3419.6859880313277	3444.6859880313277	0.9512194991111755	0.8461538553237915	0.8653846383094788	0.8799999952316284	1.0	3344	3419	3419	3444	1600
20.950014506683928	20.950014506683928	0	0	2	0	-0.007336107005503909	0.6466228892023747	3372.9207312837243	3447.9207312837243	3447.9207312837243	3472.9207312837243	0.9634146094322205	0.8615384697914124	0.8653846383094788	0.8799999952316284	1.0	3372	3447	3447	3472	1600
20.972216246301784	20.972215851562083	0	0	2	0	-0.007407662554463809	0.6576485170003696	3418.0706771165137	3493.0706771165137	3493.0706771165137	3518.0706771165137	0.9634146094322205	0.8769230842590332	0.8846153616905212	0.8933333158493042	1.0	3418	3493	3493	3518	1600
20.985642922415884	20.985642527676184	0	0	2	0	-0.007458914215262234	0.660597245242351	3430.145719267427	3505.145719267427	3505.145719267427	3530.145719267427	0.9634146094322205	0.8769230842590332	0.8846153616905212	0.9066666960716248	1.0	3430	3505	3505	3530	1600
20.99968420824098	20.99968420824098	0	0	2	0	-0.007489721510659397	0.660597245242351	3430.145719267427	3505.145719267427	3505.145719267427	3530.145719267427	0.9634146094322205	0.8769230842590332	0.8846153616905212	0.9066666960716248	1.0	3430	3505	3505	3530	1600
21.016485514039907	21.016485119300206	0	0	2	0	-0.0075	0.6636460377237734	3442.630524478852	3517.630524478852	3517.630524478852	3542.630524478852	0.9756097793579102	0.8769230842590332	0.8846153616905212	0.9066666960716248	1.0	3442	3517	3517	3542	1600
21.039090282890207	21.039090282890207	0	0	2	0	-0.007489721510659211	0.660597245242351	3430.145719267427	3505.145719267427	3505.145719267427	3530.145719267427	0.9634146094322205	0.8769230842590332	0.8846153616905212	0.9066666960716248	1.0	3430	3505	3505	3530	1600
21.052331036606184	21.05233064186649	0	0	2	0	-0.0074589142152618635	0.660597245242351	3430.145719267427	3505.145719267427	3505.145719267427	3530.145719267427	0.9634146094322205	0.8769230842590332	0.8846153616905212	0.9066666960716248	1.0	3430	3505	3505	3530	1600
21.066532586748984	21.066532586748984	0	0	2	0	-0.007407662554463255	0.6649562228604768	3447.9957326136528	3522.9957326136528	3522.9957326136528	3547.9957326136528	0.9634146094322205	0.8769230842590332	0.9038461446762085	0.9066666960716248	1.0	3447	3522	3522	3547	1600
21.08358652595512	21.08358613121542	0	0	2	0	-0.007336107005503172	0.660597245242351	3430.145719267427	3505.145719267427	3505.145719267427	3530.145719267427	0.9634146094322205	0.8769230842590332	0.8846153616905212	0.9066666960716248	1.0	3430	3505	3505	3530	1600
21.10557826405323	21.10557826405323	0	0	2	0	-0.007244443697167551	0.6567510916254458	3414.3957202062	3489.3957202062	3489.3957202062	3514.3957202062	0.9634146094322205	0.8615384697914124	0.8846153616905212	0.9066666960716248	1.0	3414	3489	3489	3514	1600
21.11899151901757	21.11899270323667	0	0	2	0	-0.0071329238722131	0.6507535858032032	3389.835933864117	3464.835933864117	3464.835933864117	3489.835933864117	0.9512194991111755	0.8615384697914124	0.8846153616905212	0.8933333158493042	1.0	3389	3464	3464	3489	1600
21.133486755496257	21.133486755496257	0	0	2	0	-0.007001853198728373	0.6378611619655903	3337.041458249092	3412.041458249092	3412.041458249092	3437.041458249092	0.9268292784690857	0.8461538553237915	0.8846153616905212	0.8799999952316284	1.0	3337	3412	3412	3437	1600
21.149557398112748	21.149557003373047	0	0	2	0	-0.006851590932318779	0.620802066456049	3267.1844621375203	3342.1844621375203	3342.1844621375203	3367.1844621375203	0.9024389982223511	0.8307692408561707	0.8653846383094788	0.8666666746139526	1.0	3267	3342	3342	3367	1600
21.171855848956803	21.171855454217102	0	0	2	0	-0.006682548931411946	0.5877173275061143	3131.702456137538	3206.702456137538	3206.702456137538	3231.702456137538	0.8780487775802612	0.7846153974533081	0.8461538553237915	0.8133333325386047	1.0	3131	3206	3206	3231	1600
21.185034628540073	21.185034233800373	0	0	2	0	-0.006495190528382392	0.568350544300599	3052.3954789109525	3127.3954789109525	3127.3954789109525	3152.3954789109525	0.8536585569381714	0.7692307829856873	0.8269230723381042	0.7866666913032532	0.9333333373069763	3052	3127	3127	3152	1586
21.20020289620517	21.20020289620517	0	0	2	0	-0.006290029259589702	0.568350544300599	3052.3954789109525	3127.3954789109525	3127.3954789109525	3152.3954789109525	0.8170731663703918	0.7384615540504456	0.807692289352417	0.7599999904632568	0.9333333373069763	3052	3127	3127	3152	1586
21.21659880433345	21.21659880433345	0	0	2	0	-0.006067627457811049	0.5170169052252405	2842.1842268973596	2917.1842268973596	2917.1842268973596	2942.1842268973596	0.792682945728302	0.7076923251152039	0.7884615659713745	0.7200000286102295	0.9333333373069763	2842	2917	2917	2942	1586
21.238974624158466	21.238974624158466	0	0	2	0	-0.005828594710926148	0.5082911207011112	2806.4521392710503	2881.4521392710503	2881.4521392710503	2906.4521392710503	0.7682926654815674	0.7076923251152039	0.7884615659713745	0.7066666483879089	0.9333333373069763	2806	2881	2881	2906	1586
21.251761032481156	21.251760637741455	0	0	2	0	-0.005573586191079251	0.49492183317358673	2751.7049068458377	2826.7049068458377	2826.7049068458377	2851.7049068458377	0.7560975551605225	0.6769230961799622	0.7884615659713745	0.6933333277702332	0.9333333373069763	2751	2826	2826	2851	1586
21.266477323191154	21.266476928451453	0	0	2	0	-0.00530330085889783	0.4890243973181798	2727.5549070179463	2802.5549070179463	2802.5549070179463	2827.5549070179463	0.7560975551605225	0.6769230961799622	0.7692307829856873	0.6800000071525574	0.9333333373069763	2727	2802	2802	2827	1586
21.28360547346066	21.283605078720967	0	0	2	0	-0.005018479547690093	0.4821294661210134	2699.3201637655498	2774.3201637655498	2774.3201637655498	2799.3201637655498	0.7439024448394775	0.6615384817123413	0.7692307829856873	0.6800000071525574	0.9333333373069763	2699	2774	2774	2799	1586
21.305549053315517	21.305548658575816	0	0	2	0	-0.004719902932872375	0.47651658837611865	2676.3354294002056	2751.3354294002056	2751.3354294002056	2776.3354294002056	0.7317073345184326	0.6615384817123413	0.7692307829856873	0.6666666865348816	0.9333333373069763	2676	2751	2751	2776	1586
21.318801649222458	21.318801649222458	0	0	2	0	-0.004408389392192083	0.47651658837611865	2676.3354294002056	2751.3354294002056	2751.3354294002056	2776.3354294002056	0.7317073345184326	0.6615384817123413	0.7692307829856873	0.6666666865348816	0.9333333373069763	2676	2751	2751	2776	1586
21.333487544975654	21.333487544975654	0	0	2	0	-0.004084792762611183	0.4696216571789522	2648.100686147809	2723.100686147809	2723.100686147809	2748.100686147809	0.7195122241973877	0.6461538672447205	0.7692307829856873	0.6666666865348816	0.9333333373069763	2648	2723	2723	2748	1586
21.349518713622267	21.349518318882573	0	0	2	0	-0.0037499999999984273	0.4665728646975298	2635.615880936384	2710.615880936384	2710.615880936384	2735.615880936384	0.707317054271698	0.6461538672447205	0.7692307829856873	0.6666666865348816	0.9333333373069763	2635	2710	2710	2735	1586
21.366658311343045	21.366658311343045	0	0	2	0	-0.003404928748044981	0.4601625994535592	2609.3658447623247	2684.3658447623247	2684.3658447623247	2709.3658447623247	0.707317054271698	0.6307692527770996	0.7692307829856873	0.653333306312561	0.9333333373069763	2609	2684	2684	2709	1586
21.385627527567635	21.385627527567635	0	0	2	0	-0.0030505248230668384	0.4601625994535592	2609.3658447623247	2684.3658447623247	2684.3658447623247	2709.3658447623247	0.707317054271698	0.6307692527770996	0.7692307829856873	0.653333306312561	0.9333333373069763	2609	2684	2684	2709	1586
21.399631313121347	21.39965223432538	0	0	2	0	-0.0026877596215880506	0.4601625994535592	2609.3658447623247	2684.3658447623247	2684.3658447623247	2709.3658447623247	0.707317054271698	0.6307692527770996	0.7692307829856873	0.653333306312561	0.9333333373069763	2609	2684	2684	2709	1586
21.416607883346522	21.416607883346522	0	0	2	0	-0.0023176274578103704	0.4570215716958046	2596.50333609432	2671.50333609432	2671.50333609432	2696.50333609432	0.707317054271698	0.6307692527770996	0.75	0.653333306312561	0.9333333373069763	2596	2671	2671	2696	1586
21.43892804487401	21.43892804487401	0	0	2	0	-0.0019411428382671415	0.45147279649972916	2573.781101666391	2648.781101666391	2648.781101666391	2673.781101666391	0.6951219439506531	0.6307692527770996	0.75	0.6399999856948853	0.9333333373069763	2573	2648	2648	2673	1586
21.451729453305255	21.451729058565554	0	0	2	0	-0.0015593376811314063	0.44512664526700974	2547.793612368405	2622.793612368405	2622.793612368405	2647.793612368405	0.6951219439506531	0.6153846383094788	0.75	0.6266666650772095	0.9333333373069763	2547	2622	2622	2647	1586
21.466535744666572	21.466535744666572	0	0	2	0	-0.001173258487799923	0.4341932548926426	2503.021378785372	2578.021378785372	2578.021378785372	2603.021378785372	0.6829268336296082	0.6153846383094788	0.7307692170143127	0.6000000238418579	0.9333333373069763	2503	2578	2578	2603	1586
21.483552578341026	21.483552578341026	0	0	2	0	-0.0007839634745055779	0.4224265226721764	2454.8366103425624	2529.8366103425624	2529.8366103425624	2554.8366103425624	0.6707317233085632	0.6000000238418579	0.7307692170143127	0.5733333230018616	0.9333333373069763	2454	2529	2529	2554	1586
21.50553800060395	21.505537605864255	0	0	2	0	-0.00039251967182024584	0.41120074791403916	2408.86706270799	2483.86706270799	2483.86706270799	2508.86706270799	0.6463414430618286	0.6000000238418579	0.7115384340286255	0.5600000023841858	0.9333333373069763	2408	2483	2483	2508	1586
21.518475594231276	21.518475199491576	0	0	2	0	1.8376154860346732e-15	0.4049828017789583	2383.4045732848344	2458.4045732848344	2458.4045732848344	2483.4045732848344	0.6463414430618286	0.5846154093742371	0.7115384340286255	0.54666668176651	0.9333333373069763	2383	2458	2458	2483	1586
21.533490702893246	21.533490308153546	0	0	2	0	0.000392519671823916	0.39469043461176057	2341.2573297351596	2416.2573297351596	2416.2573297351596	2441.2573297351596	0.6341463327407837	0.5846154093742371	0.692307710647583	0.5199999809265137	0.9333333373069763	2341	2416	2416	2441	1586
21.54953845060721	21.54953845060721	0	0	2	0	0.000783963474509233	0.3854878132465558	2303.572595244646	2378.572595244646	2378.572595244646	2403.572595244646	0.6219512224197388	0.5692307949066162	0.692307710647583	0.5066666603088379	0.9333333373069763	2303	2378	2378	2403	1586
21.566505152339914	21.566505152339914	0	0	2	0	0.001173258487803553	0.3716698026485168	2246.9878418456765	2321.9878418456765	2321.9878418456765	2346.9878418456765	0.6097561120986938	0.5538461804389954	0.6730769276618958	0.47999998927116394	0.9333333373069763	2246	2321	2321	2346	1586
21.585558842860046	21.585558448120345	0	0	2	0	0.001559337681135001	0.3559287174619161	2182.5280980065463	2257.5280980065463	2257.5280980065463	2282.5280980065463	0.5975610017776489	0.5384615659713745	0.6538461446762085	0.4399999976158142	0.9333333373069763	2182	2257	2257	2282	1586
21.599604865561524	21.59963052364195	0	0	2	0	0.0019411428382706912	0.3559287174619161	2182.5280980065463	2257.5280980065463	2257.5280980065463	2282.5280980065463	0.5975610017776489	0.5384615659713745	0.6538461446762085	0.4399999976158142	0.9333333373069763	2182	2257	2257	2282	1586
21.616560514582673	21.616560514582673	0	0	2	0	0.002317627457813866	0.3375234553733697	2107.158549753949	2182.158549753949	2182.158549753949	2207.158549753949	0.5731707215309143	0.5230769515037537	0.6346153616905212	0.4000000059604645	0.9333333373069763	2107	2182	2182	2207	1586
21.639026335059	21.639025940319307	0	0	2	0	0.002687759621591482	0.3305003206699322	2078.3988131433725	2153.3988131433725	2153.3988131433725	2178.3988131433725	0.5609756112098694	0.5230769515037537	0.6153846383094788	0.3866666555404663	0.9333333373069763	2078	2153	2153	2178	1586
21.651804059108322	21.65180366436862	0	0	2	0	0.0030505248230701964	0.3193026928565441	2032.544527247548	2107.544527247548	2107.544527247548	2132.544527247548	0.5243902206420898	0.5230769515037537	0.6153846383094788	0.3733333349227905	0.9333333373069763	2032	2107	2107	2132	1586
21.666557850089703	21.666557455350002	0	0	2	0	0.003404928748048256	0.30730770390767326	1983.4250475019219	2058.4250475019217	2058.4250475019217	2083.4250475019217	0.5	0.5076923370361328	0.6153846383094788	0.36000001430511475	0.9333333373069763	1983	2058	2058	2083	1586
21.683562052093798	21.683562052093798	0	0	2	0	0.00375000000000161	0.3035897513058705	1968.2000315975397	2043.2000315975397	2043.2000315975397	2068.2000315975397	0.5	0.5076923370361328	0.5961538553237915	0.3466666638851166	0.9333333373069763	1968	2043	2043	2068	1586
21.705560106027086	21.705560106027086	0	0	2	0	0.0040847927626142646	0.2717432763981513	1837.7887168504296	1912.7887168504296	1912.7887168504296	1937.7887168504296	0.4390243887901306	0.4769230782985687	0.557692289352417	0.30666667222976685	0.9333333373069763	1837	1912	1912	1937	1586
21.718429409686514	21.718429409686514	0	0	2	0	0.004408389392195056	0.2717432763981513	1837.7887168504296	1912.7887168504296	1912.7887168504296	1937.7887168504296	0.4390243887901306	0.4769230782985687	0.557692289352417	0.30666667222976685	0.9333333373069763	1837	1912	1912	1937	1586
21.733493071331438	21.733492676591737	0	0	2	0	0.004719902932875231	0.25853033049748486	1783.6817033872005	1858.6817033872005	1858.6817033872005	1883.6817033872005	0.4146341383457184	0.4615384638309479	0.5384615659713745	0.2933333218097687	0.8666666746139526	1783	1858	1858	1883	1573
21.749686872733946	21.749686872733946	0	0	2	0	0.005018479547692824	0.24371482165387048	1723.0121946725997	1798.0121946725997	1798.0121946725997	1823.0121946725997	0.39024388790130615	0.446153849363327	0.5192307829856873	0.2666666805744171	0.8666666746139526	1723	1798	1798	1823	1573
21.772357563113943	21.772357563113943	0	0	2	0	0.005303300858900429	0.2111632304896529	1589.7134288551288	1664.7134288551288	1664.7134288551288	1689.7134288551288	0.32926830649375916	0.4000000059604645	0.48076921701431274	0.23999999463558197	0.8666666746139526	1589	1664	1664	1689	1573
21.78509976059037	21.785099365850677	0	0	2	0	0.00557358619108171	0.20847092524552957	1578.6884388804438	1653.6884388804438	1653.6884388804438	1678.6884388804438	0.32926830649375916	0.4000000059604645	0.4615384638309479	0.2266666740179062	0.8666666746139526	1578	1653	1653	1678	1573
21.799533812415746	21.799533812415746	0	0	2	0	0.005828594710928461	0.20048624219325106	1545.9911617813632	1620.9911617813632	1620.9911617813632	1645.9911617813632	0.31707316637039185	0.38461539149284363	0.4423076808452606	0.2266666740179062	0.8666666746139526	1545	1620	1620	1645	1573
21.816523803790687	21.816523409050987	0	0	2	0	0.006067627457813209	0.19109131162365278	1507.5189210988583	1582.5189210988583	1582.5189210988583	1607.5189210988583	0.3048780560493469	0.3692307770252228	0.42307692766189575	0.2133333384990692	0.8666666746139526	1507	1582	1582	1607	1573
21.833516163603818	21.833515768864117	0	0	2	0	0.006290029259591703	0.18278611631920705	1473.5091463271528	1548.5091463271528	1548.5091463271528	1573.5091463271528	0.2926829159259796	0.35384616255760193	0.42307692766189575	0.20000000298023224	0.8666666746139526	1473	1548	1548	1573	1573
21.852326299729803	21.852325904990103	0	0	2	0	0.00649519052838423	0.17742964553909424	1451.5743984825908	1526.5743984825908	1526.5743984825908	1551.5743984825908	0.2804878056049347	0.35384616255760193	0.4038461446762085	0.18666666746139526	0.8666666746139526	1451	1526	1526	1551	1573
21.866497849655488	21.866497454915795	0	0	2	0	0.006682548931413614	0.16963727918954996	1419.664658281207	1494.664658281207	1494.664658281207	1519.664658281207	0.26829269528388977	0.3384615480899811	0.38461539149284363	0.18666666746139526	0.8666666746139526	1419	1494	1494	1519	1573
21.88373218490397	21.88373218490397	0	0	2	0	0.006851590932320274	0.15940900620932763	1377.7798804271965	1452.7798804271965	1452.7798804271965	1477.7798804271965	0.25609755516052246	0.32307693362236023	0.36538460850715637	0.1599999964237213	0.8666666746139526	1377	1452	1452	1477	1573
21.905461421102387	21.905461026362687	0	0	2	0	0.0070018531987296895	0.15559099851892544	1362.1451389349995	1437.1451389349995	1437.1451389349995	1462.1451389349995	0.24390244483947754	0.32307693362236023	0.3461538553237915	0.1599999964237213	0.8666666746139526	1362	1437	1437	1462	1573
21.918427435988022	21.91842704124832	0	0	2	0	0.007132923872214236	0.14754221722292593	1329.1853795278817	1404.1853795278817	1404.1853795278817	1429.1853795278817	0.23170731961727142	0.3076923191547394	0.3461538553237915	0.14666666090488434	0.8666666746139526	1329	1404	1404	1429	1573
21.93343543933542	21.93343504459572	0	0	2	0	0.0072444436971685015	0.14754221722292593	1329.1853795278817	1404.1853795278817	1404.1853795278817	1429.1853795278817	0.23170731961727142	0.3076923191547394	0.3461538553237915	0.14666666090488434	0.8666666746139526	1329	1404	1404	1429	1573
21.949488318665466	21.949488318665466	0	0	2	0	0.007336107005503936	0.138852411083495	1293.600623386912	1368.600623386912	1368.600623386912	1393.600623386912	0.2195121943950653	0.29230770468711853	0.32692307233810425	0.13333334028720856	0.8666666746139526	1293	1368	1368	1393	1573
21.966516994530878	21.966516599791184	0	0	2	0	0.00740766255446383	0.13131645102149403	1262.740866933018	1337.740866933018	1337.740866933018	1362.740866933018	0.2073170691728592	0.2769230902194977	0.3076923191547394	0.13333334028720856	0.8666666746139526	1262	1337	1337	1362	1573
21.98568515956365	21.98568515956366	0	0	2	0	0.007458914215262249	0.12586773212282704	1240.4283630429768	1315.4283630429768	1315.4283630429768	1340.4283630429768	0.2073170691728592	0.26153847575187683	0.2884615361690521	0.11999999731779099	0.8666666746139526	1240	1315	1315	1340	1573
21.999571707426824	21.99957170742683	0	0	2	0	0.007489721510659403	0.12586773212282704	1240.4283630429768	1315.4283630429768	1315.4283630429768	1340.4283630429768	0.2073170691728592	0.26153847575187683	0.2884615361690521	0.11999999731779099	0.8666666746139526	1240	1315	1315	1340	1573
22.01648314560171	22.01648275086201	0	0	2	0	0.0075	0.12281895081727551	1227.9436035967433	1302.9436035967433	1302.9436035967433	1327.9436035967433	0.19512194395065308	0.26153847575187683	0.2884615361690521	0.11999999731779099	0.8666666746139526	1227	1302	1302	1327	1573
22.033526426835984	22.033526032096283	0	0	2	0	0.0074897215106592046	0.12281895081727551	1227.9436035967433	1302.9436035967433	1302.9436035967433	1327.9436035967433	0.19512194395065308	0.26153847575187683	0.2884615361690521	0.11999999731779099	0.8666666746139526	1227	1302	1302	1327	1573
22.0522931415951	22.052292746855407	0	0	2	0	0.0074589142152618505	0.11897279347508	1212.1935892804527	1287.1935892804527	1287.1935892804527	1312.1935892804527	0.19512194395065308	0.2461538463830948	0.2884615361690521	0.11999999731779099	0.8666666746139526	1212	1287	1287	1312	1573
22.066496270696696	22.066496270696696	0	0	2	0	0.007407662554463234	0.11897279347508	1212.1935892804527	1287.1935892804527	1287.1935892804527	1312.1935892804527	0.19512194395065308	0.2461538463830948	0.2884615361690521	0.11999999731779099	0.8666666746139526	1212	1287	1287	1312	1573
22.08366981603156	22.083669816031566	0	0	2	0	0.0073361070055031445	0.11897279347508	1212.1935892804527	1287.1935892804527	1287.1935892804527	1312.1935892804527	0.19512194395065308	0.2461538463830948	0.2884615361690521	0.11999999731779099	0.8666666746139526	1212	1287	1287	1312	1573
22.105594448380877	22.105594448380877	0	0	2	0	0.007244443697167517	0.11839587089247428	1209.831091304682	1284.831091304682	1284.831091304682	1309.831091304682	0.19512194395065308	0.2461538463830948	0.26923078298568726	0.11999999731779099	0.8666666746139526	1209	1284	1284	1309	1573
22.118423488591034	22.11842309385134	0	0	2	0	0.007132923872213059	0.11839587089247428	1209.831091304682	1284.831091304682	1284.831091304682	1309.831091304682	0.19512194395065308	0.2461538463830948	0.26923078298568726	0.11999999731779099	0.8666666746139526	1209	1284	1284	1309	1573
22.133457939498243	22.13345754475855	0	0	2	0	0.007001853198728325	0.11897279347508	1212.1935892804527	1287.1935892804527	1287.1935892804527	1312.1935892804527	0.19512194395065308	0.2461538463830948	0.2884615361690521	0.11999999731779099	0.8666666746139526	1212	1287	1287	1312	1573
22.149667530488706	22.149667925228407	0	0	2	0	0.006851590932318725	0.11749843530356885	1206.1560925681144	1281.1560925681144	1281.1560925681144	1306.1560925681144	0.19512194395065308	0.2461538463830948	0.26923078298568726	0.1066666692495346	0.8666666746139526	1206	1281	1281	1306	1573
22.17212585091076	22.172125456171067	0	0	2	0	0.006682548931411886	0.12507035608618305	1237.1631081729197	1312.1631081729197	1312.1631081729197	1337.1631081729197	0.2195121943950653	0.2461538463830948	0.2884615361690521	0.11999999731779099	0.8666666746139526	1237	1312	1312	1337	1573
22.185372920461923	22.18537252572223	0	0	2	0	0.006495190528382326	0.1344371534568759	1275.5201434059068	1350.5201434059068	1350.5201434059068	1375.5201434059068	0.24390244483947754	0.26153847575187683	0.26923078298568726	0.11999999731779099	0.8666666746139526	1275	1350	1350	1375	1573
22.199664471256042	22.199664471256042	0	0	2	0	0.00629002925958963	0.13597561518828838	1281.820144196041	1356.820144196041	1356.820144196041	1381.820144196041	0.24390244483947754	0.26153847575187683	0.2884615361690521	0.13333334028720856	0.8666666746139526	1281	1356	1356	1381	1573
22.216432224180565	22.21643182944087	0	0	2	0	0.0060676274578109705	0.14373984401806805	1313.6146612539887	1388.6146612539887	1388.6146612539887	1413.6146612539887	0.26829269528388977	0.26153847575187683	0.3076923191547394	0.14666666090488434	0.8666666746139526	1313	1388	1388	1413	1573
22.233534716369654	22.23353432162996	0	0	2	0	0.005828594710926065	0.15855534764436574	1374.2841486036777	1449.2841486036777	1449.2841486036777	1474.2841486036777	0.2926829159259796	0.29230770468711853	0.3076923191547394	0.1599999964237213	0.8666666746139526	1374	1449	1449	1474	1573
22.252122219305534	22.252122219305534	0	0	2	0	0.005573586191079162	0.17144778148868145	1427.0786651961505	1502.0786651961505	1502.0786651961505	1527.0786651961505	0.31707316637039185	0.3076923191547394	0.32692307233810425	0.18666666746139526	0.8666666746139526	1427	1502	1502	1527	1573
22.266444559796156	22.266444559796156	0	0	2	0	0.005303300858897737	0.18344278063338537	1476.198186693713	1551.198186693713	1551.198186693713	1576.198186693713	0.3414634168148041	0.32307693362236023	0.3461538553237915	0.20000000298023224	0.8666666746139526	1476	1551	1551	1576	1573
22.283443235444466	22.283443235444466	0	0	2	0	0.005018479547689995	0.19861476100981235	1538.3274463351815	1613.3274463351815	1613.3274463351815	1638.3274463351815	0.37804877758026123	0.3384615480899811	0.36538460850715637	0.2133333384990692	0.8666666746139526	1538	1613	1613	1638	1573
22.29948506206295	22.29948466732325	0	0	2	0	0.004719902932872272	0.21422764072051415	1602.2621887505054	1677.2621887505054	1677.2621887505054	1702.2621887505054	0.39024388790130615	0.3692307770252228	0.38461539149284363	0.25333333015441895	0.8666666746139526	1602	1677	1677	1702	1573
22.318487436422238	22.318487041682538	0	0	2	0	0.004408389392191976	0.22808161270733063	1658.994204036519	1733.994204036519	1733.994204036519	1758.994204036519	0.4146341383457184	0.38461539149284363	0.4038461446762085	0.2800000011920929	0.8666666746139526	1658	1733	1733	1758	1573
22.333467807990715	22.33346741325102	0	0	2	0	0.004084792762611071	0.24078173883068255	1711.001220511645	1786.001220511645	1786.001220511645	1811.001220511645	0.4390243887901306	0.4000000059604645	0.42307692766189575	0.2933333218097687	0.8666666746139526	1711	1786	1786	1811	1573
22.349830557984298	22.349830163244604	0	0	2	0	0.003749999999998313	0.2536100710622775	1763.5332410000265	1838.5332410000265	1838.5332410000265	1863.5332410000265	0.46341463923454285	0.4153846204280853	0.4423076808452606	0.30666667222976685	0.9333333373069763	1763	1838	1838	1863	1586
22.37174966397783	22.37174966397783	0	0	2	0	0.0034049287480448632	0.26505628591164565	1810.405490808189	1885.405490808189	1885.405490808189	1910.405490808189	0.47560974955558777	0.4307692348957062	0.4615384638309479	0.3333333432674408	0.9333333373069763	1810	1885	1885	1910	1586
22.385080418345133	22.385080023605433	0	0	2	0	0.003050524823066718	0.27965134253295565	1870.1722476724533	1945.1722476724533	1945.1722476724533	1970.1722476724533	0.5121951103210449	0.446153849363327	0.48076921701431274	0.3333333432674408	0.9333333373069763	1870	1945	1945	1970	1586
22.399590260192667	22.399590654932375	0	0	2	0	0.002687759621587927	0.2911976287399347	1917.4542896900327	1992.4542896900327	1992.4542896900327	2017.4542896900327	0.5365853905677795	0.4615384638309479	0.48076921701431274	0.3466666638851166	0.9333333373069763	1917	1992	1992	2017	1586
22.41652656696857	22.416526566968578	0	0	2	0	0.0023176274578102446	0.31165415793657303	2001.2237767502666	2076.2237767502666	2076.2237767502666	2101.2237767502666	0.5609756112098694	0.4923076927661896	0.5	0.3866666555404663	0.9333333373069763	2001	2076	2076	2101	1586
22.438438567647523	22.43843817290783	0	0	2	0	0.0019411428382670136	0.3204080722194451	2037.0710557386278	2112.071055738628	2112.071055738628	2137.071055738628	0.5731707215309143	0.5076923370361328	0.5192307829856873	0.3866666555404663	0.9333333373069763	2037	2112	2112	2137	1586
22.451798927492234	22.45179853275254	0	0	2	0	0.0015593376811312766	0.33015949210295314	2077.003120161593	2152.003120161593	2152.003120161593	2177.003120161593	0.5975610017776489	0.5076923370361328	0.5384615659713745	0.4000000059604645	0.9333333373069763	2077	2152	2152	2177	1586
22.466448507193142	22.46644811245345	0	0	2	0	0.0011732584877997925	0.3388492934749676	2112.5878567799923	2187.5878567799923	2187.5878567799923	2212.5878567799923	0.6097561120986938	0.5230769515037537	0.5384615659713745	0.41333332657814026	0.9333333373069763	2112	2187	2187	2212	1586
22.483598762885784	22.483598762885784	0	0	2	0	0.0007839634745054463	0.34879300003250435	2153.3073351331054	2228.3073351331054	2228.3073351331054	2253.3073351331054	0.6341463327407837	0.5230769515037537	0.557692289352417	0.4266666769981384	0.9333333373069763	2153	2228	2228	2253	1586
22.505188655970535	22.505188261230842	0	0	2	0	0.00039251967182011373	0.3646341617252582	2218.1768922649326	2293.1768922649326	2293.1768922649326	2318.1768922649326	0.6585366129875183	0.5384615659713745	0.5769230723381042	0.4533333480358124	0.9333333373069763	2218	2293	2293	2318	1586
22.518384014621155	22.51838361988146	0	0	2	0	-1.9699237638903314e-15	0.3646341617252582	2218.1768922649326	2293.1768922649326	2293.1768922649326	2318.1768922649326	0.6585366129875183	0.5384615659713745	0.5769230723381042	0.4533333480358124	0.9333333373069763	2218	2293	2293	2318	1586
22.53345833423794	22.53345833423795	0	0	2	0	-0.00039251967182404813	0.37264698177385025	2250.9893903639168	2325.9893903639168	2325.9893903639168	2350.9893903639168	0.6585366129875183	0.5538461804389954	0.5961538553237915	0.46666666865348816	0.9333333373069763	2250	2325	2325	2350	1586
22.54950095033582	22.549500950335826	0	0	2	0	-0.0007839634745093646	0.3807317145569966	2284.096371110901	2359.096371110901	2359.096371110901	2384.096371110901	0.6829268336296082	0.5538461804389954	0.5961538553237915	0.47999998927116394	0.9333333373069763	2284	2359	2359	2384	1586
22.571733084910484	22.571733084910484	0	0	2	0	-0.0011732584878036837	0.397085682168985	2351.0658684819937	2426.0658684819937	2426.0658684819937	2451.0658684819937	0.707317054271698	0.5692307949066162	0.6153846383094788	0.5066666603088379	0.9333333373069763	2351	2426	2426	2451	1586
22.58506186557929	22.58506186557929	0	0	2	0	-0.0015593376811351306	0.4115806799668533	2410.4228844642644	2485.4228844642644	2485.4228844642644	2510.4228844642644	0.7317073345184326	0.5846154093742371	0.6346153616905212	0.5199999809265137	0.9333333373069763	2410	2485	2485	2510	1586
22.59951249647201	22.599512496472016	0	0	2	0	-0.001941142838270819	0.4115806799668533	2410.4228844642644	2485.4228844642644	2485.4228844642644	2510.4228844642644	0.7317073345184326	0.5846154093742371	0.6346153616905212	0.5199999809265137	0.9333333373069763	2410	2485	2485	2510	1586
22.616519856393694	22.616519461654	0	0	2	0	-0.0023176274578139916	0.42315510767392617	2457.820165924728	2532.820165924728	2532.820165924728	2557.820165924728	0.7439024448394775	0.6000000238418579	0.6538461446762085	0.5333333611488342	0.9333333373069763	2457	2532	2532	2557	1586
22.63846304150885	22.638462646769156	0	0	2	0	-0.0026877596215916055	0.42918074636123116	2482.4951563492414	2557.4951563492414	2557.4951563492414	2582.4951563492414	0.7439024448394775	0.6153846383094788	0.6538461446762085	0.54666668176651	0.9333333373069763	2482	2557	2557	2582	1586
22.651766953576633	22.65176695357664	0	0	2	0	-0.003050524823070317	0.4371013186413508	2514.9298998363315	2589.9298998363315	2589.9298998363315	2614.9298998363315	0.7560975551605225	0.6153846383094788	0.6730769276618958	0.5600000023841858	0.9333333373069763	2514	2589	2589	2614	1586
22.66645561250772	22.666455217768025	0	0	2	0	-0.0034049287480483735	0.4462398374577363	2552.35213438943	2627.35213438943	2627.35213438943	2652.35213438943	0.7682926654815674	0.6307692527770996	0.6730769276618958	0.5733333230018616	0.9333333373069763	2552	2627	2627	2652	1586
22.683476393579163	22.68347599883947	0	0	2	0	-0.003750000000001725	0.44899624963601426	2563.6396422594785	2638.6396422594785	2638.6396422594785	2663.6396422594785	0.7682926654815674	0.6307692527770996	0.692307710647583	0.5733333230018616	0.9333333373069763	2563	2638	2638	2663	1586
22.700091382240267	22.700091776979967	0	0	2	0	-0.004084792762614376	0.46124766348264146	2613.8091819614165	2688.8091819614165	2688.8091819614165	2713.8091819614165	0.792682945728302	0.6461538672447205	0.692307710647583	0.5866666436195374	0.9333333373069763	2613	2688	2688	2713	1586
22.71840809374278	22.718408093742788	0	0	2	0	-0.004408389392195164	0.47718105740272065	2679.056430064141	2754.056430064141	2754.056430064141	2779.056430064141	0.8048780560493469	0.6769230961799622	0.7115384340286255	0.6000000238418579	0.9333333373069763	2679	2754	2754	2779	1586
22.73351675571336	22.733516360973667	0	0	2	0	-0.004719902932875334	0.4802298349829819	2691.5411742553106	2766.5411742553106	2766.5411742553106	2791.5411742553106	0.8170731663703918	0.6769230961799622	0.7115384340286255	0.6000000238418579	0.9333333373069763	2691	2766	2766	2791	1586
22.749641872408283	22.74964147766859	0	0	2	0	-0.005018479547692923	0.4840759885998871	2707.2911733165374	2782.2911733165374	2782.2911733165374	2807.2911733165374	0.8170731663703918	0.692307710647583	0.7115384340286255	0.6000000238418579	0.9333333373069763	2707	2782	2782	2807	1586
22.771761900908494	22.771761506168794	0	0	2	0	-0.005303300858900523	0.4933427123152292	2745.2384069308637	2820.2384069308637	2820.2384069308637	2845.2384069308637	0.8292682766914368	0.7076923251152039	0.7115384340286255	0.6133333444595337	1.0	2745	2820	2820	2845	1600
22.785025549527	22.785025154787306	0	0	2	0	-0.005573586191081798	0.5031863636236924	2785.5481590390204	2860.5481590390204	2860.5481590390204	2885.5481590390204	0.8414633870124817	0.7230769395828247	0.7307692170143127	0.6133333444595337	1.0	2785	2860	2860	2885	1600
22.799583154878093	22.79958907597358	0	0	2	0	-0.005828594710928545	0.515530027449131	2836.0954624041915	2911.0954624041915	2911.0954624041915	2936.0954624041915	0.8536585569381714	0.7384615540504456	0.75	0.6266666650772095	1.0	2836	2911	2911	2936	1600
22.816510382640928	22.816510382640928	0	0	2	0	-0.006067627457813286	0.5318480350879522	2902.9177036851643	2977.9177036851643	2977.9177036851643	3002.9177036851643	0.8658536672592163	0.7692307829856873	0.7692307829856873	0.6399999856948853	1.0	2902	2977	2977	3002	1600
22.838409751649515	22.83840975164952	0	0	2	0	-0.006290029259591776	0.5375531630103403	2926.2802025273436	3001.2802025273436	3001.2802025273436	3026.2802025273436	0.8658536672592163	0.7692307829856873	0.7884615659713745	0.653333306312561	1.0	2926	3001	3001	3026	1600
22.85166826865194	22.85166826865195	0	0	2	0	-0.006495190528384297	0.5413993166272455	2942.0302015885704	3017.0302015885704	3017.0302015885704	3042.0302015885704	0.8658536672592163	0.7846153974533081	0.7884615659713745	0.653333306312561	1.0	2942	3017	3017	3042	1600
22.86646824417808	22.866467849438386	0	0	2	0	-0.0066825489314136744	0.5475891122298364	2967.3774145811803	3042.3774145811803	3042.3774145811803	3067.3774145811803	0.8780487775802612	0.7846153974533081	0.807692289352417	0.653333306312561	1.0	2967	3042	3042	3067	1600
22.883619289350115	22.883619289350122	0	0	2	0	-0.006851590932320327	0.5541275829458847	2994.152452163398	3069.152452163398	3069.152452163398	3094.152452163398	0.8780487775802612	0.800000011920929	0.807692289352417	0.6666666865348816	1.0	2994	3069	3069	3094	1600
22.90514089246698	22.90514089246699	0	0	2	0	-0.007001853198729737	0.5541275829458847	2994.152452163398	3069.152452163398	3069.152452163398	3094.152452163398	0.8780487775802612	0.800000011920929	0.807692289352417	0.6666666865348816	1.0	2994	3069	3069	3094	1600
22.918951255568295	22.918951255568295	0	0	2	0	-0.007132923872214277	0.560089121151429	3018.5649511151014	3093.5649511151014	3093.5649511151014	3118.5649511151014	0.8780487775802612	0.800000011920929	0.8269230723381042	0.6800000071525574	1.0	3018	3093	3093	3118	1600
22.933520308370653	22.933520308370653	0	0	2	0	-0.007244443697168536	0.560089121151429	3018.5649511151014	3093.5649511151014	3093.5649511151014	3118.5649511151014	0.8780487775802612	0.800000011920929	0.8269230723381042	0.6800000071525574	1.0	3018	3093	3093	3118	1600
22.950247008366503	22.95024700836651	0	0	2	0	-0.007336107005503963	0.5628455287638383	3029.852440287918	3104.852440287918	3104.852440287918	3129.852440287918	0.8780487775802612	0.800000011920929	0.8269230723381042	0.6933333277702332	1.0	3029	3104	3104	3129	1600
22.97171176896675	22.97171137422705	0	0	2	0	-0.0074076625544638505	0.5628455287638383	3029.852440287918	3104.852440287918	3104.852440287918	3129.852440287918	0.8780487775802612	0.800000011920929	0.8269230723381042	0.6933333277702332	1.0	3029	3104	3104	3129	1600
22.984936338355077	22.984936338355084	0	0	2	0	-0.007458914215262262	0.5628455287638383	3029.852440287918	3104.852440287918	3104.852440287918	3129.852440287918	0.8780487775802612	0.800000011920929	0.8269230723381042	0.6933333277702332	1.0	3029	3104	3104	3129	1600
22.999479733077017	22.999479733077017	0	0	2	0	-0.00748972151065941	0.5628455287638383	3029.852440287918	3104.852440287918	3104.852440287918	3129.852440287918	0.8780487775802612	0.800000011920929	0.8269230723381042	0.6933333277702332	1.0	3029	3104	3104	3129	1600
23.01649577727207	23.016495382532376	0	0	2	0	-0.0075	0.5617557827593425	3025.389930399507	3100.389930399507	3100.389930399507	3125.389930399507	0.8780487775802612	0.7846153974533081	0.8269230723381042	0.7066666483879089	1.0	3025	3100	3100	3125	1600
23.038384093569093	23.0383836988294	0	0	2	0	-0.007489721510659197	0.5617557827593425	3025.389930399507	3100.389930399507	3100.389930399507	3125.389930399507	0.8780487775802612	0.7846153974533081	0.8269230723381042	0.7066666483879089	1.0	3025	3100	3100	3125	1600
23.051771295713323	23.051771295713323	0	0	2	0	-0.007458914215261837	0.5656019363762477	3041.139929460734	3116.139929460734	3116.139929460734	3141.139929460734	0.8780487775802612	0.800000011920929	0.8269230723381042	0.7066666483879089	1.0	3041	3116	3116	3141	1600
23.066499033874585	23.066499033874585	0	0	2	0	-0.007407662554463213	0.5617557827593425	3025.389930399507	3100.389930399507	3100.389930399507	3125.389930399507	0.8780487775802612	0.7846153974533081	0.8269230723381042	0.7066666483879089	1.0	3025	3100	3100	3125	1600
23.083602315543068	23.083601920803375	0	0	2	0	-0.007336107005503117	0.5589993751469331	3014.102441226691	3089.102441226691	3089.102441226691	3114.102441226691	0.8780487775802612	0.7846153974533081	0.8269230723381042	0.6933333277702332	1.0	3014	3089	3089	3114	1600
23.105108129071986	23.105107734332286	0	0	2	0	-0.0072444436971674814	0.5460788031954031	2961.1926990851757	3036.1926990851757	3036.1926990851757	3061.1926990851757	0.8658536672592163	0.7692307829856873	0.807692289352417	0.6800000071525574	1.0	2961	3036	3036	3061	1600
23.118400593688506	23.118400198948812	0	0	2	0	-0.007132923872213018	0.5460788031954031	2961.1926990851757	3036.1926990851757	3036.1926990851757	3061.1926990851757	0.8658536672592163	0.7692307829856873	0.807692289352417	0.6800000071525574	1.0	2961	3036	3036	3061	1600
23.133454781580653	23.13345438684096	0	0	2	0	-0.0070018531987282775	0.5302376537941971	2896.323192287237	2971.323192287237	2971.323192287237	2996.323192287237	0.8414633870124817	0.7538461685180664	0.7884615659713745	0.6666666865348816	1.0	2896	2971	2971	2996	1600
23.149479239652393	23.149478844912693	0	0	2	0	-0.006851590932318671	0.5237632857148462	2869.8106550022953	2944.8106550022953	2944.8106550022953	2969.8106550022953	0.8414633870124817	0.7384615540504456	0.7884615659713745	0.653333306312561	1.0	2869	2944	2944	2969	1600
23.16644317820721	23.166442783467517	0	0	2	0	-0.006682548931411825	0.520714508134585	2857.3259108111256	2932.3259108111256	2932.3259108111256	2957.3259108111256	0.8292682766914368	0.7384615540504456	0.7884615659713745	0.653333306312561	1.0	2857	2932	2932	2957	1600
23.18559950104902	23.185599106309326	0	0	2	0	-0.006495190528382261	0.5111632265952917	2818.2134129077194	2893.2134129077194	2893.2134129077194	2918.2134129077194	0.8292682766914368	0.7230769395828247	0.7692307829856873	0.6399999856948853	1.0	2818	2893	2893	2918	1600
23.19961552353339	23.19961631301279	0	0	2	0	-0.006290029259589558	0.5017041952334917	2779.478679481149	2854.478679481149	2854.478679481149	2879.478679481149	0.8170731663703918	0.7076923251152039	0.7692307829856873	0.6266666650772095	1.0	2779	2854	2854	2879	1600
23.216650120494293	23.216649725754593	0	0	2	0	-0.006067627457810893	0.48679644614458084	2718.4314469620585	2793.4314469620585	2793.4314469620585	2818.4314469620585	0.8048780560493469	0.692307710647583	0.75	0.6000000238418579	0.9333333373069763	2718	2793	2793	2818	1586
23.238835675784493	23.2388352810448	0	0	2	0	-0.005828594710925982	0.47130393609404564	2654.989618305117	2729.989618305117	2729.989618305117	2754.989618305117	0.7682926654815674	0.6769230961799622	0.75	0.5866666436195374	0.9333333373069763	2654	2729	2729	2754	1586
23.252799592628627	23.252799197888933	0	0	2	0	-0.005573586191079074	0.45017823678942825	2568.4798796527084	2643.4798796527084	2643.4798796527084	2668.4798796527084	0.7560975551605225	0.6461538672447205	0.7115384340286255	0.5600000023841858	0.9333333373069763	2568	2643	2643	2668	1586
23.266541665762055	23.266541271022355	0	0	2	0	-0.005303300858897643	0.4393370965925545	2524.0854105465105	2599.0854105465105	2599.0854105465105	2624.0854105465105	0.7317073345184326	0.6461538672447205	0.7115384340286255	0.5333333611488342	0.9333333373069763	2524	2599	2599	2624	1586
23.283485472592233	23.28348547259224	0	0	2	0	-0.005018479547689897	0.42987806881085433	2485.3506917804484	2560.3506917804484	2560.3506917804484	2585.3506917804484	0.7195122241973877	0.6307692527770996	0.692307710647583	0.5333333611488342	0.9333333373069763	2485	2560	2560	2585	1586
23.299760985112393	23.299762958810888	0	0	2	0	-0.004719902932872169	0.42067542222829957	2447.665854024887	2522.665854024887	2522.665854024887	2547.665854024887	0.707317054271698	0.6153846383094788	0.692307710647583	0.5199999809265137	0.9333333373069763	2447	2522	2522	2547	1586
23.318985992661787	23.318992308496973	0	0	2	0	-0.004408389392191869	0.41762664464803834	2435.181109833717	2510.181109833717	2510.181109833717	2535.181109833717	0.6951219439506531	0.6153846383094788	0.692307710647583	0.5199999809265137	0.9333333373069763	2435	2510	2510	2535	1586
23.333438597253007	23.333438202513307	0	0	2	0	-0.00408479276261096	0.40922139931947754	2400.7616302132606	2475.7616302132606	2475.7616302132606	2500.7616302132606	0.6707317233085632	0.6153846383094788	0.692307710647583	0.5066666603088379	0.9333333373069763	2400	2475	2475	2500	1586
23.34954595066148	23.349545950661486	0	0	2	0	-0.0037499999999981984	0.40001877795427276	2363.076895722747	2438.076895722747	2438.076895722747	2463.076895722747	0.6585366129875183	0.6000000238418579	0.692307710647583	0.4933333396911621	0.9333333373069763	2363	2438	2438	2463	1586
23.372294799501837	23.372294404762144	0	0	2	0	-0.0034049287480447453	0.3854596650428497	2303.4573283504697	2378.4573283504697	2378.4573283504697	2403.4573283504697	0.6341463327407837	0.5846154093742371	0.6730769276618958	0.47999998927116394	0.9333333373069763	2303	2378	2378	2403	1586
23.385550553326368	23.385550553326375	0	0	2	0	-0.0030505248230665973	0.3793621098823272	2278.48783996813	2353.48783996813	2353.48783996813	2378.48783996813	0.6097561120986938	0.5846154093742371	0.6730769276618958	0.47999998927116394	0.9333333373069763	2278	2353	2353	2378	1586
23.399709866321402	23.399709866321402	0	0	2	0	-0.002687759621587804	0.3793621098823272	2278.48783996813	2353.48783996813	2353.48783996813	2378.48783996813	0.6097561120986938	0.5846154093742371	0.6730769276618958	0.47999998927116394	0.9333333373069763	2278	2353	2353	2378	1586
23.4166141991817	23.41661419918171	0	0	2	0	-0.0023176274578101184	0.3635490981928813	2213.733557099849	2288.733557099849	2288.733557099849	2313.733557099849	0.5731707215309143	0.5846154093742371	0.6538461446762085	0.4533333480358124	0.9333333373069763	2213	2288	2288	2313	1586
23.439002255937375	23.439002255937382	0	0	2	0	-0.001941142838266886	0.35527205309042564	2179.839057405293	2254.839057405293	2254.839057405293	2279.839057405293	0.5487805008888245	0.5846154093742371	0.6538461446762085	0.4399999976158142	0.9333333373069763	2179	2254	2254	2279	1586
23.4522599834604	23.452259588720707	0	0	2	0	-0.0015593376811311472	0.3461976368228594	2142.6793227896096	2217.6793227896096	2217.6793227896096	2242.6793227896096	0.5365853905677795	0.5692307949066162	0.6538461446762085	0.4266666769981384	0.9333333373069763	2142	2217	2217	2242	1586
23.4664611388635	23.466460744123808	0	0	2	0	-0.0011732584877996617	0.34203096600488214	2125.616805789992	2200.616805789992	2200.616805789992	2225.616805789992	0.5365853905677795	0.5692307949066162	0.6346153616905212	0.41333332657814026	0.9333333373069763	2125	2200	2200	2225	1586
23.483544683547052	23.48354428880735	0	0	2	0	-0.0007839634745053146	0.33494371863511896	2096.594527810812	2171.594527810812	2171.594527810812	2196.594527810812	0.5243902206420898	0.5692307949066162	0.6153846383094788	0.4000000059604645	0.9333333373069763	2096	2171	2171	2196	1586
23.505648132979907	23.505648132979914	0	0	2	0	-0.00039251967181998156	0.31022046302373596	1995.3527960821987	2070.3527960821984	2070.3527960821984	2095.3527960821984	0.4878048896789551	0.5384615659713745	0.5961538553237915	0.36000001430511475	0.9333333373069763	1995	2070	2070	2095	1586
23.51892165009089	23.51892165009089	0	0	2	0	2.1022320417459897e-15	0.31022046302373596	1995.3527960821987	2070.3527960821984	2070.3527960821984	2095.3527960821984	0.4878048896789551	0.5384615659713745	0.5961538553237915	0.36000001430511475	0.9333333373069763	1995	2070	2070	2095	1586
23.53343464985602	23.53343425511632	0	0	2	0	0.0003925196718241803	0.29967167446628595	1952.155506939441	2027.155506939441	2027.155506939441	2052.155506939441	0.47560974955558777	0.5230769515037537	0.5769230723381042	0.3466666638851166	0.9333333373069763	1952	2027	2027	2052	1586
23.54946858168052	23.54946858168053	0	0	2	0	0.0007839634745094961	0.28860225920111704	1906.8262514285743	1981.8262514285743	1981.8262514285743	2006.8262514285743	0.4390243887901306	0.5230769515037537	0.5769230723381042	0.3333333432674408	0.9333333373069763	1906	1981	1981	2006	1586
23.56658686345756	23.566586468717865	0	0	2	0	0.0011732584878038144	0.2713508399289388	1836.1816895090044	1911.1816895090044	1911.1816895090044	1936.1816895090044	0.4146341383457184	0.4923076927661896	0.557692289352417	0.3199999928474426	0.9333333373069763	1836	1911	1911	1936	1586
23.585624764389742	23.585624764389742	0	0	2	0	0.0015593376811352598	0.26112258072082817	1794.2969680517913	1869.2969680517913	1869.2969680517913	1894.2969680517913	0.40243902802467346	0.4769230782985687	0.5384615659713745	0.30666667222976685	0.9333333373069763	1794	1869	1869	1894	1586
23.599534601895144	23.59953420715545	0	0	2	0	0.0019411428382709467	0.2510225105228332	1752.9371805910018	1827.9371805910018	1827.9371805910018	1852.9371805910018	0.39024388790130615	0.4615384638309479	0.5192307829856873	0.2933333218097687	0.9333333373069763	1752	1827	1827	1852	1586
23.61646143491828	23.61646143491828	0	0	2	0	0.0023176274578141174	0.23934803411937677	1705.130199718848	1780.130199718848	1780.130199718848	1805.130199718848	0.3658536672592163	0.446153849363327	0.5192307829856873	0.2800000011920929	0.9333333373069763	1705	1780	1780	1805	1586
23.633484979167612	23.63348458442791	0	0	2	0	0.002687759621591729	0.22944027557969093	1664.5579284988344	1739.5579284988344	1739.5579284988344	1764.5579284988344	0.353658527135849	0.4307692348957062	0.5	0.2666666805744171	0.9333333373069763	1664	1739	1739	1764	1586
23.652206298861373	23.65220590412168	0	0	2	0	0.0030505248230704384	0.20971700977820618	1583.7911550417543	1658.7911550417543	1658.7911550417543	1683.7911550417543	0.31707316637039185	0.4000000059604645	0.48076921701431274	0.25333333015441895	0.9333333373069763	1583	1658	1658	1683	1586
23.6665914029641	23.6665910082244	0	0	2	0	0.0034049287480484914	0.18669637234833758	1489.5216447664425	1564.5216447664425	1564.5216447664425	1589.5216447664425	0.2926829159259796	0.35384616255760193	0.4423076808452606	0.2266666740179062	0.8666666746139526	1489	1564	1564	1589	1573
23.683477183058557	23.683476788318863	0	0	2	0	0.003750000000001839	0.1734552881618341	1435.2994050227107	1510.2994050227107	1510.2994050227107	1535.2994050227107	0.2804878056049347	0.32307693362236023	0.42307692766189575	0.2133333384990692	0.8666666746139526	1435	1510	1510	1535	1573
23.699667826543482	23.699667826543482	0	0	2	0	0.004084792762614487	0.16418856114435654	1397.35215788614	1472.35215788614	1472.35215788614	1497.35215788614	0.26829269528388977	0.3076923191547394	0.4038461446762085	0.20000000298023224	0.8666666746139526	1397	1472	1472	1497	1573
23.718935465980344	23.71893507124065	0	0	2	0	0.004408389392195271	0.1550500333079925	1359.9298863962292	1434.9298863962292	1434.9298863962292	1459.9298863962292	0.25609755516052246	0.29230770468711853	0.38461539149284363	0.18666666746139526	0.8666666746139526	1359	1434	1434	1459	1573
23.733435439335416	23.733435044595716	0	0	2	0	0.004719902932875436	0.14725766556767317	1328.0201404996217	1403.0201404996217	1403.0201404996217	1428.0201404996217	0.24390244483947754	0.2769230902194977	0.36538460850715637	0.18666666746139526	0.8666666746139526	1328	1403	1403	1428	1573
23.74962371438214	23.749630424957026	0	0	2	0	0.005018479547693022	0.13304721913945217	1269.8283623760567	1344.8283623760567	1344.8283623760567	1369.8283623760567	0.2073170691728592	0.26153847575187683	0.36538460850715637	0.1733333319425583	0.8666666746139526	1269	1344	1344	1369	1573
23.772260851887744	23.772260457148043	0	0	2	0	0.005303300858900616	0.11845997281468068	1210.0935886761174	1285.0935886761174	1285.0935886761174	1310.0935886761174	0.19512194395065308	0.23076923191547394	0.32692307233810425	0.14666666090488434	0.8666666746139526	1210	1285	1285	1310	1573
23.78550200034342	23.785501605603727	0	0	2	0	0.0055735861910818875	0.10983427394277012	1174.7713517956436	1249.7713517956436	1249.7713517956436	1274.7713517956436	0.18292683362960815	0.2153846174478531	0.3076923191547394	0.13333334028720856	0.8666666746139526	1174	1249	1249	1274	1573
23.799495917404663	23.79949591740467	0	0	2	0	0.005828594710928628	0.10983427394277012	1174.7713517956436	1249.7713517956436	1249.7713517956436	1274.7713517956436	0.18292683362960815	0.2153846174478531	0.3076923191547394	0.13333334028720856	0.8666666746139526	1174	1249	1249	1274	1573
23.816548277652004	23.81654827765201	0	0	2	0	0.006067627457813364	0.10075985115594588	1137.6115904835983	1212.6115904835983	1212.6115904835983	1237.6115904835983	0.17073170840740204	0.20000000298023224	0.26923078298568726	0.11999999731779099	0.8666666746139526	1137	1212	1212	1237	1573
23.83358997992748	23.83358997992749	0	0	2	0	0.006290029259591848	0.09386491623348914	1109.376831976138	1184.376831976138	1184.376831976138	1209.376831976138	0.15853658318519592	0.1846153885126114	0.26923078298568726	0.11999999731779099	0.8666666746139526	1109	1184	1184	1209	1573
23.852219720011128	23.852219325271435	0	0	2	0	0.006495190528384363	0.08940587844699621	1091.1170722404495	1166.1170722404495	1166.1170722404495	1191.1170722404495	0.1463414579629898	0.1846153885126114	0.25	0.1066666692495346	0.8666666746139526	1091	1166	1166	1191	1573
23.866467454698686	23.866467059958985	0	0	2	0	0.006682548931413734	0.085559724830091	1075.3670731792226	1150.3670731792226	1150.3670731792226	1175.3670731792226	0.1463414579629898	0.16923077404499054	0.25	0.1066666692495346	0.8666666746139526	1075	1150	1150	1175	1573
23.883620473569216	23.883620473569216	0	0	2	0	0.006851590932320382	0.08427767343628101	1070.1170727215708	1145.1170727215708	1145.1170727215708	1170.1170727215708	0.1463414579629898	0.16923077404499054	0.23076923191547394	0.09333333373069763	0.8666666746139526	1070	1145	1145	1170	1573
23.905556948109492	23.905556948109492	0	0	2	0	0.007001853198729785	0.07693402431523189	1040.0448295708745	1115.0448295708745	1115.0448295708745	1140.0448295708745	0.13414634764194489	0.1538461595773697	0.21153846383094788	0.09333333373069763	0.8666666746139526	1040	1115	1115	1140	1573
23.91896191354016	23.918961518800465	0	0	2	0	0.0071329238722143175	0.07693402431523189	1040.0448295708745	1115.0448295708745	1115.0448295708745	1140.0448295708745	0.13414634764194489	0.1538461595773697	0.21153846383094788	0.09333333373069763	0.8666666746139526	1040	1115	1115	1140	1573
23.93348872919475	23.933488334455056	0	0	2	0	0.00724444369716857	0.07693402431523189	1040.0448295708745	1115.0448295708745	1115.0448295708745	1140.0448295708745	0.13414634764194489	0.1538461595773697	0.21153846383094788	0.09333333373069763	0.8666666746139526	1040	1115	1115	1140	1573
23.949557792852445	23.949557792852453	0	0	2	0	0.007336107005503991	0.07622889598688254	1037.157329066284	1112.157329066284	1112.157329066284	1137.157329066284	0.13414634764194489	0.1538461595773697	0.21153846383094788	0.07999999821186066	0.8666666746139526	1037	1112	1112	1137	1573
23.96645778357606	23.966457783576068	0	0	2	0	0.007407662554463871	0.07318011468133101	1024.6725696200506	1099.6725696200506	1099.6725696200506	1124.6725696200506	0.12195122241973877	0.1538461595773697	0.21153846383094788	0.07999999821186066	0.8666666746139526	1024	1099	1099	1124	1573
23.985451473661975	23.98545107892228	0	0	2	0	0.0074589142152622755	0.07622889598688254	1037.157329066284	1112.157329066284	1112.157329066284	1137.157329066284	0.13414634764194489	0.1538461595773697	0.21153846383094788	0.07999999821186066	0.9333333373069763	1037	1112	1112	1137	1586
24.00034144983944	24.00034105509974	0	0	2	0	0.007489721510659418	0.07622889598688254	1037.157329066284	1112.157329066284	1112.157329066284	1137.157329066284	0.13414634764194489	0.1538461595773697	0.21153846383094788	0.07999999821186066	0.8666666746139526	1037	1112	1112	1137	1573
24.016531698584657	24.016531698584664	0	0	2	0	0.0075	0.07622889598688254	1037.157329066284	1112.157329066284	1112.157329066284	1137.157329066284	0.13414634764194489	0.1538461595773697	0.21153846383094788	0.07999999821186066	0.8666666746139526	1037	1112	1112	1137	1573
24.033570242942545	24.033569848202852	0	0	2	0	0.00748972151065919	0.07693402431523189	1040.0448295708745	1115.0448295708745	1115.0448295708745	1140.0448295708745	0.13414634764194489	0.1538461595773697	0.21153846383094788	0.09333333373069763	0.8666666746139526	1040	1115	1115	1140	1573
24.05207485054168	24.052074850541686	0	0	2	0	0.007458914215261823	0.07622889598688254	1037.157329066284	1112.157329066284	1112.157329066284	1137.157329066284	0.13414634764194489	0.1538461595773697	0.21153846383094788	0.07999999821186066	0.8666666746139526	1037	1112	1112	1137	1573
24.066551534254522	24.06655153425453	0	0	2	0	0.007407662554463192	0.07622889598688254	1037.157329066284	1112.157329066284	1112.157329066284	1137.157329066284	0.13414634764194489	0.1538461595773697	0.21153846383094788	0.07999999821186066	0.8666666746139526	1037	1112	1112	1137	1573
24.083634289458672	24.083634289458672	0	0	2	0	0.007336107005503089	0.07693402431523189	1040.0448295708745	1115.0448295708745	1115.0448295708745	1140.0448295708745	0.13414634764194489	0.1538461595773697	0.21153846383094788	0.09333333373069763	0.8666666746139526	1040	1115	1115	1140	1573
24.1056516856372	24.1056516856372	0	0	2	0	0.007244443697167448	0.07998280189549312	1052.5295737620443	1127.5295737620443	1127.5295737620443	1152.5295737620443	0.1463414579629898	0.1538461595773697	0.21153846383094788	0.09333333373069763	0.8666666746139526	1052	1127	1127	1152	1573
24.11883322839836	24.118832833658665	0	0	2	0	0.007132923872212977	0.08424953202406565	1070.0018336385488	1145.0018336385488	1145.0018336385488	1170.0018336385488	0.15853658318519592	0.1538461595773697	0.23076923191547394	0.1066666692495346	0.8666666746139526	1070	1145	1145	1170	1573
24.13344372886909	24.133443334129396	0	0	2	0	0.00700185319872823	0.09637273568660021	1119.6463526366279	1194.6463526366279	1194.6463526366279	1219.6463526366279	0.18292683362960815	0.16923077404499054	0.25	0.13333334028720856	0.9333333373069763	1119	1194	1194	1219	1586
24.149523055758955	24.149523055758955	0	0	2	0	0.006851590932318617	0.11259849911698927	1186.090853884071	1261.090853884071	1261.090853884071	1286.090853884071	0.2073170691728592	0.20000000298023224	0.26923078298568726	0.1599999964237213	0.9333333373069763	1186	1261	1261	1286	1586
24.16658725819726	24.166587258197268	0	0	2	0	0.006682548931411765	0.13421669656936175	1274.6173724515363	1349.6173724515363	1349.6173724515363	1374.6173724515363	0.25609755516052246	0.23076923191547394	0.2884615361690521	0.1733333319425583	0.8666666746139526	1274	1349	1349	1374	1573
24.185059497141097	24.185059102401404	0	0	2	0	0.006495190528382194	0.14989369037250677	1338.814662075415	1413.814662075415	1413.814662075415	1438.814662075415	0.26829269528388977	0.26153847575187683	0.32692307233810425	0.2133333384990692	0.9333333373069763	1338	1413	1413	1438	1586
24.199494338445867	24.199494338445874	0	0	2	0	0.006290029259589486	0.14989369037250677	1338.814662075415	1413.814662075415	1413.814662075415	1438.814662075415	0.26829269528388977	0.26153847575187683	0.32692307233810425	0.2133333384990692	0.9333333373069763	1338	1413	1413	1438	1586
24.216568014636948	24.216568014636948	0	0	2	0	0.006067627457810815	0.17006567103931536	1421.4189229059964	1496.4189229059964	1496.4189229059964	1521.4189229059964	0.3048780560493469	0.29230770468711853	0.3461538553237915	0.23999999463558197	0.9333333373069763	1421	1496	1496	1521	1586
24.238351724913798	24.238351330174105	0	0	2	0	0.005828594710925898	0.18055034655217939	1464.3536691311747	1539.3536691311747	1539.3536691311747	1564.3536691311747	0.31707316637039185	0.3076923191547394	0.36538460850715637	0.2666666805744171	0.9333333373069763	1464	1539	1539	1564	1586
24.251757874563566	24.251757874563566	0	0	2	0	0.005573586191078985	0.19690431874531966	1531.323185262084	1606.323185262084	1606.323185262084	1631.323185262084	0.3414634168148041	0.3384615480899811	0.38461539149284363	0.2800000011920929	0.9333333373069763	1531	1606	1606	1631	1586
24.266437059741875	24.266436665002182	0	0	2	0	0.00530330085889755	0.21698405093489548	1613.5496885783969	1688.5496885783969	1688.5496885783969	1713.5496885783969	0.39024388790130615	0.35384616255760193	0.4038461446762085	0.30666667222976685	0.9333333373069763	1613	1688	1688	1713	1586
24.283564025792288	24.283563631052594	0	0	2	0	0.005018479547689799	0.22981238229916645	1666.0817055150865	1741.0817055150865	1741.0817055150865	1766.0817055150865	0.4146341383457184	0.3692307770252228	0.42307692766189575	0.3199999928474426	0.9333333373069763	1666	1741	1741	1766	1586
24.30505089181566	24.305050891815668	0	0	2	0	0.004719902932872067	0.24975609856538283	1747.7512236252428	1822.7512236252428	1822.7512236252428	1847.7512236252428	0.4390243887901306	0.4000000059604645	0.4615384638309479	0.3466666638851166	0.9333333373069763	1747	1822	1822	1847	1586
24.318365856595015	24.318366251334716	0	0	2	0	0.004408389392191762	0.24975609856538283	1747.7512236252428	1822.7512236252428	1822.7512236252428	1847.7512236252428	0.4390243887901306	0.4000000059604645	0.4615384638309479	0.3466666638851166	0.9333333373069763	1747	1822	1822	1847	1586
24.333512413576678	24.333512018836977	0	0	2	0	0.00408479276261085	0.2612382783110325	1794.770749683678	1869.770749683678	1869.770749683678	1894.770749683678	0.46341463923454285	0.4153846204280853	0.4615384638309479	0.36000001430511475	0.9333333373069763	1794	1869	1869	1894	1586
24.349679767419367	24.349680162159068	0	0	2	0	0.003749999999998084	0.27451532492270836	1849.1402555584907	1924.1402555584907	1924.1402555584907	1949.1402555584907	0.4878048896789551	0.4307692348957062	0.48076921701431274	0.3733333349227905	0.9333333373069763	1849	1924	1924	1949	1586
24.37173663756777	24.371736242828078	0	0	2	0	0.0034049287480446273	0.30257974192500114	1964.0640431828797	2039.0640431828797	2039.0640431828797	2064.0640431828797	0.5487805008888245	0.4615384638309479	0.5	0.4000000059604645	0.9333333373069763	1964	2039	2039	2064	1586
[truncated: 26,018 more rows]
