# Supplementary material for: Active inference under visuo-proprioceptive conflict: Simulation and empirical results
Source: Sci Rep. 2020 Mar 4;10:4010. doi: 10.1038/s41598-020-61097-w (PMC7055248; doi:10.1038/s41598-020-61097-w)
Supplement: Supplementary file 1 — Supplementary Information. [file 41598_2020_61097_MOESM1_ESM.zip › log_sj19_run2_20190516-122448.csv]

0	0	1	0	0	0	999	0.10524820075266206	1155.9913820821512	1230.9913820821512	1230.9913820821512	1255.9913820821512	0.2110091745853424	0.12796208262443542	0.5392156839370728	0.15492957830429077	0.5833333134651184	1155	1230	1230	1255	1516
0.016032747605409625	0.01603314234510833	1	0	1	0	0.004052267294011048	0.10562792893430206	1157.5463689859669	1232.5463689859669	1232.5463689859669	1257.5463689859669	0.2110091745853424	0.12796208262443542	0.529411792755127	0.15492957830429077	0.5833333134651184	1157	1232	1232	1257	1516
0.032713263056509234	0.03271365779620794	1	0	1	0	0.0075	0.1040633665853008	1151.1394861668068	1226.1394861668068	1226.1394861668068	1251.1394861668068	0.2110091745853424	0.12322274595499039	0.529411792755127	0.15492957830429077	0.5833333134651184	1151	1226	1226	1251	1516
0.05060641886224104	0.05060681360193975	1	0	1	0	0.0075	0.10524820075266206	1155.9913820821512	1230.9913820821512	1230.9913820821512	1255.9913820821512	0.2110091745853424	0.12796208262443542	0.529411792755127	0.15492957830429077	0.5833333134651184	1155	1230	1230	1255	1516
0.06583981857763455	0.06584021331733325	1	0	1	0	0.0075	0.10562792893430206	1157.5463689859669	1232.5463689859669	1232.5463689859669	1257.5463689859669	0.2110091745853424	0.12796208262443542	0.5392156839370728	0.15492957830429077	0.5833333134651184	1157	1232	1232	1257	1516
0.08270665116655351	0.08270665116655351	1	0	1	0	0.0075	0.1044430947669408	1152.6944730706225	1227.6944730706225	1227.6944730706225	1252.6944730706225	0.2110091745853424	0.12322274595499039	0.5392156839370728	0.15492957830429077	0.5833333134651184	1152	1227	1227	1252	1516
0.09985098576371243	0.09985138050341114	1	0	1	0	0.0075	0.1044430947669408	1152.6944730706225	1227.6944730706225	1227.6944730706225	1252.6944730706225	0.2110091745853424	0.12322274595499039	0.5392156839370728	0.15492957830429077	0.5833333134651184	1152	1227	1227	1252	1516
0.11736598093802009	0.11736598093802009	1	0	1	0	0.0075	0.10562792893430206	1157.5463689859669	1232.5463689859669	1232.5463689859669	1257.5463689859669	0.2110091745853424	0.12796208262443542	0.5392156839370728	0.15492957830429077	0.5833333134651184	1157	1232	1232	1257	1516
0.1327264868364182	0.1327264868364182	1	0	1	0	0.0075	0.1044430947669408	1152.6944730706225	1227.6944730706225	1227.6944730706225	1252.6944730706225	0.2110091745853424	0.12322274595499039	0.5392156839370728	0.15492957830429077	0.5833333134651184	1152	1227	1227	1252	1516
0.14975279426364274	0.14975318900334145	1	0	1	0	0.0075	0.1040633665853008	1151.1394861668068	1226.1394861668068	1226.1394861668068	1251.1394861668068	0.2110091745853424	0.12322274595499039	0.529411792755127	0.15492957830429077	0.5833333134651184	1151	1226	1226	1251	1516
0.165699883354419	0.1657002780941177	1	0	1	0	0.0075	0.1044430947669408	1152.6944730706225	1227.6944730706225	1227.6944730706225	1252.6944730706225	0.2110091745853424	0.12322274595499039	0.5392156839370728	0.15492957830429077	0.5833333134651184	1152	1227	1227	1252	1516
0.18407185841476448	0.18407225315446318	1	0	1	0	0.0075	0.1044430947669408	1152.6944730706225	1227.6944730706225	1227.6944730706225	1252.6944730706225	0.2110091745853424	0.12322274595499039	0.5392156839370728	0.15492957830429077	0.5833333134651184	1152	1227	1227	1252	1516
0.1997067084038111	0.1997067084038111	1	0	1	0	0.0075	0.10562792893430206	1157.5463689859669	1232.5463689859669	1232.5463689859669	1257.5463689859669	0.2110091745853424	0.12796208262443542	0.5392156839370728	0.15492957830429077	0.5833333134651184	1157	1232	1232	1257	1516
0.21584682520728649	0.21584721994698697	1	0	1	0	0.0075	0.10524820075266206	1155.9913820821512	1230.9913820821512	1230.9913820821512	1255.9913820821512	0.2110091745853424	0.12796208262443542	0.529411792755127	0.15492957830429077	0.5833333134651184	1155	1230	1230	1255	1516
0.23280365844752815	0.23280405318722686	1	0	1	0	0.0075	0.1044430947669408	1152.6944730706225	1227.6944730706225	1227.6944730706225	1252.6944730706225	0.2110091745853424	0.12322274595499039	0.5392156839370728	0.15492957830429077	0.5833333134651184	1152	1227	1227	1252	1516
0.25055194478381004	0.25055233952350875	1	0	1	0	0.0075	0.10562792893430206	1157.5463689859669	1232.5463689859669	1232.5463689859669	1257.5463689859669	0.2110091745853424	0.12796208262443542	0.5392156839370728	0.15492957830429077	0.5833333134651184	1157	1232	1232	1257	1516
0.26588166098570376	0.26588245046510117	1	0	1	0	0.0075	0.1044430947669408	1152.6944730706225	1227.6944730706225	1227.6944730706225	1252.6944730706225	0.2110091745853424	0.12322274595499039	0.5392156839370728	0.15492957830429077	0.5833333134651184	1152	1227	1227	1252	1516
0.2828037571324522	0.2828037571324522	1	0	1	0	0.0075	0.1044430947669408	1152.6944730706225	1227.6944730706225	1227.6944730706225	1252.6944730706225	0.2110091745853424	0.12322274595499039	0.5392156839370728	0.15492957830429077	0.5833333134651184	1152	1227	1227	1252	1516
0.29979927486317237	0.29979927486317237	1	0	1	0	0.0075	0.10562792893430206	1157.5463689859669	1232.5463689859669	1232.5463689859669	1257.5463689859669	0.2110091745853424	0.12796208262443542	0.5392156839370728	0.15492957830429077	0.5833333134651184	1157	1232	1232	1257	1516
0.31723453261832724	0.31723492735802594	1	0	1	0	0.0075	0.10562792893430206	1157.5463689859669	1232.5463689859669	1232.5463689859669	1257.5463689859669	0.2110091745853424	0.12796208262443542	0.5392156839370728	0.15492957830429077	0.5833333134651184	1157	1232	1232	1257	1516
0.332785697791234	0.3327860925309327	1	0	1	0	0.0075	0.10562792893430206	1157.5463689859669	1232.5463689859669	1232.5463689859669	1257.5463689859669	0.2110091745853424	0.12796208262443542	0.5392156839370728	0.15492957830429077	0.5833333134651184	1157	1232	1232	1257	1516
0.34968213585756125	0.34968253059725996	1	0	1	0	0.0075	0.10562792893430206	1157.5463689859669	1232.5463689859669	1232.5463689859669	1257.5463689859669	0.2110091745853424	0.12796208262443542	0.5392156839370728	0.15492957830429077	0.5833333134651184	1157	1232	1232	1257	1516
0.36587396356157775	0.36587396356157775	1	0	1	0	0.0075	0.10562792893430206	1157.5463689859669	1232.5463689859669	1232.5463689859669	1257.5463689859669	0.2110091745853424	0.12796208262443542	0.5392156839370728	0.15492957830429077	0.5833333134651184	1157	1232	1232	1257	1516
0.3839723840106739	0.3839727787503726	1	0	1	0	0.0075	0.10524820075266206	1155.9913820821512	1230.9913820821512	1230.9913820821512	1255.9913820821512	0.2110091745853424	0.12796208262443542	0.529411792755127	0.15492957830429077	0.5833333134651184	1155	1230	1230	1255	1516
0.39969486621284744	0.39969526095254615	1	0	1	0	0.0075	0.10562792893430206	1157.5463689859669	1232.5463689859669	1232.5463689859669	1257.5463689859669	0.2110091745853424	0.12796208262443542	0.5392156839370728	0.15492957830429077	0.5833333134651184	1157	1232	1232	1257	1516
0.41570866631271564	0.41570866631271564	1	0	1	0	0.0075	0.10562792893430206	1157.5463689859669	1232.5463689859669	1232.5463689859669	1257.5463689859669	0.2110091745853424	0.12796208262443542	0.5392156839370728	0.15492957830429077	0.5833333134651184	1157	1232	1232	1257	1516
0.4332820829624424	0.4332820829624424	1	0	1	0	0.0075	0.10524820075266206	1155.9913820821512	1230.9913820821512	1230.9913820821512	1255.9913820821512	0.2110091745853424	0.12796208262443542	0.529411792755127	0.15492957830429077	0.5833333134651184	1155	1230	1230	1255	1516
0.4507252355115732	0.4507252355115732	1	0	1	0	0.0075	0.10562792893430206	1157.5463689859669	1232.5463689859669	1232.5463689859669	1257.5463689859669	0.2110091745853424	0.12796208262443542	0.5392156839370728	0.15492957830429077	0.5833333134651184	1157	1232	1232	1257	1516
0.46579521299167226	0.46579560773137096	1	0	1	0	0.0075	0.10562792893430206	1157.5463689859669	1232.5463689859669	1232.5463689859669	1257.5463689859669	0.2110091745853424	0.12796208262443542	0.5392156839370728	0.15492957830429077	0.5833333134651184	1157	1232	1232	1257	1516
0.48280967822793386	0.48281046770733127	1	0	1	0	0.0075	0.1044430947669408	1152.6944730706225	1227.6944730706225	1227.6944730706225	1252.6944730706225	0.2110091745853424	0.12322274595499039	0.5392156839370728	0.15492957830429077	0.5833333134651184	1152	1227	1227	1252	1516
0.49985572264009726	0.49985611737979596	1	0	1	0	0.0075	0.10562792893430206	1157.5463689859669	1232.5463689859669	1232.5463689859669	1257.5463689859669	0.2110091745853424	0.12796208262443542	0.5392156839370728	0.15492957830429077	0.5833333134651184	1157	1232	1232	1257	1516
0.517371902033501	0.517371902033501	1	0	1	0	0.0075	0.10562792893430206	1157.5463689859669	1232.5463689859669	1232.5463689859669	1257.5463689859669	0.2110091745853424	0.12796208262443542	0.5392156839370728	0.15492957830429077	0.5833333134651184	1157	1232	1232	1257	1516
0.5327450396022595	0.5327450396022595	1	0	1	0	0.0075	0.10562792893430206	1157.5463689859669	1232.5463689859669	1232.5463689859669	1257.5463689859669	0.2110091745853424	0.12796208262443542	0.5392156839370728	0.15492957830429077	0.5833333134651184	1157	1232	1232	1257	1516
0.5497070044585843	0.549707399198283	1	0	1	0	0.0075	0.10562792893430206	1157.5463689859669	1232.5463689859669	1232.5463689859669	1257.5463689859669	0.2110091745853424	0.12796208262443542	0.5392156839370728	0.15492957830429077	0.5833333134651184	1157	1232	1232	1257	1516
0.5659296218591052	0.5659304113385026	1	0	1	0	0.0075	0.10562792893430206	1157.5463689859669	1232.5463689859669	1232.5463689859669	1257.5463689859669	0.2110091745853424	0.12796208262443542	0.5392156839370728	0.15492957830429077	0.5833333134651184	1157	1232	1232	1257	1516
0.5841046218097627	0.5841050165494615	1	0	1	0	0.0075	0.10524820075266206	1155.9913820821512	1230.9913820821512	1230.9913820821512	1255.9913820821512	0.2110091745853424	0.12796208262443542	0.529411792755127	0.15492957830429077	0.5833333134651184	1155	1230	1230	1255	1516
0.5997311822651348	0.5997311822651348	1	0	1	0	0.0075	0.10524820075266206	1155.9913820821512	1230.9913820821512	1230.9913820821512	1255.9913820821512	0.2110091745853424	0.12796208262443542	0.529411792755127	0.15492957830429077	0.5833333134651184	1155	1230	1230	1255	1516
0.615744982365003	0.615744982365003	1	0	1	0	0.0075	0.10562792893430206	1157.5463689859669	1232.5463689859669	1232.5463689859669	1257.5463689859669	0.2110091745853424	0.12796208262443542	0.5392156839370728	0.15492957830429077	0.5833333134651184	1157	1232	1232	1257	1516
0.6327815530243956	0.6327819477640961	1	0	1	0	0.0075	0.10562792893430206	1157.5463689859669	1232.5463689859669	1232.5463689859669	1257.5463689859669	0.2110091745853424	0.12796208262443542	0.5392156839370728	0.15492957830429077	0.5833333134651184	1157	1232	1232	1257	1516
0.650681419405009	0.6506818141447077	1	0	1	0	0.0075	0.10562792893430206	1157.5463689859669	1232.5463689859669	1232.5463689859669	1257.5463689859669	0.2110091745853424	0.12796208262443542	0.5392156839370728	0.15492957830429077	0.5833333134651184	1157	1232	1232	1257	1516
0.6659238981334727	0.6659242928731715	1	0	1	0	0.0075	0.10524820075266206	1155.9913820821512	1230.9913820821512	1230.9913820821512	1255.9913820821512	0.2110091745853424	0.12796208262443542	0.529411792755127	0.15492957830429077	0.5833333134651184	1155	1230	1230	1255	1516
0.6827149407002278	0.6827149407002278	1	0	1	0	0.0075	0.10562792893430206	1157.5463689859669	1232.5463689859669	1232.5463689859669	1257.5463689859669	0.2110091745853424	0.12796208262443542	0.5392156839370728	0.15492957830429077	0.5833333134651184	1157	1232	1232	1257	1516
0.6998237487244978	0.6998241434641965	1	0	1	0	0.0075	0.10524820075266206	1155.9913820821512	1230.9913820821512	1230.9913820821512	1255.9913820821512	0.2110091745853424	0.12796208262443542	0.529411792755127	0.15492957830429077	0.5833333134651184	1155	1230	1230	1255	1516
0.7173537440073581	0.7173537440073581	1	0	1	0	0.0075	0.10562792893430206	1157.5463689859669	1232.5463689859669	1232.5463689859669	1257.5463689859669	0.2110091745853424	0.12796208262443542	0.5392156839370728	0.15492957830429077	0.5833333134651184	1157	1232	1232	1257	1516
0.7328393823902672	0.7328393823902672	1	0	1	0	0.0075	0.10562792893430206	1157.5463689859669	1232.5463689859669	1232.5463689859669	1257.5463689859669	0.2110091745853424	0.12796208262443542	0.5392156839370728	0.15492957830429077	0.5833333134651184	1157	1232	1232	1257	1516
0.7496793726796707	0.7496793726796707	1	0	1	0	0.0075	0.10562792893430206	1157.5463689859669	1232.5463689859669	1232.5463689859669	1257.5463689859669	0.2110091745853424	0.12796208262443542	0.5392156839370728	0.15492957830429077	0.5833333134651184	1157	1232	1232	1257	1516
0.7658708056439885	0.7658715951233859	1	0	1	0	0.0075	0.10562792893430206	1157.5463689859669	1232.5463689859669	1232.5463689859669	1257.5463689859669	0.2110091745853424	0.12796208262443542	0.5392156839370728	0.15492957830429077	0.5833333134651184	1157	1232	1232	1257	1516
0.7828821129626586	0.7828825077023573	1	0	1	0	0.0075	0.10524820075266206	1155.9913820821512	1230.9913820821512	1230.9913820821512	1255.9913820821512	0.2110091745853424	0.12796208262443542	0.529411792755127	0.15492957830429077	0.5833333134651184	1155	1230	1230	1255	1516
0.799752103469169	0.799752103469169	1	0	1	0	0.0075	0.10524820075266206	1155.9913820821512	1230.9913820821512	1230.9913820821512	1255.9913820821512	0.2110091745853424	0.12796208262443542	0.529411792755127	0.15492957830429077	0.5833333134651184	1155	1230	1230	1255	1516
0.8157252453800652	0.8157252453800652	1	0	1	0	0.0075	0.10562792893430206	1157.5463689859669	1232.5463689859669	1232.5463689859669	1257.5463689859669	0.2110091745853424	0.12796208262443542	0.5392156839370728	0.15492957830429077	0.5833333134651184	1157	1232	1232	1257	1516
0.8328601062244534	0.8328605009641521	1	0	1	0	0.0075	0.10524820075266206	1155.9913820821512	1230.9913820821512	1230.9913820821512	1255.9913820821512	0.2110091745853424	0.12796208262443542	0.529411792755127	0.15492957830429077	0.5833333134651184	1155	1230	1230	1255	1516
0.8506632613788643	0.8506632613788643	1	0	1	0	0.0075	0.10562792893430206	1157.5463689859669	1232.5463689859669	1232.5463689859669	1257.5463689859669	0.2110091745853424	0.12796208262443542	0.5392156839370728	0.15492957830429077	0.5833333134651184	1157	1232	1232	1257	1516
0.8656827121775219	0.8656827121775219	1	0	1	0	0.0075	0.10562792893430206	1157.5463689859669	1232.5463689859669	1232.5463689859669	1257.5463689859669	0.2110091745853424	0.12796208262443542	0.5392156839370728	0.15492957830429077	0.5833333134651184	1157	1232	1232	1257	1516
0.882777309572635	0.8827777043123337	1	0	1	0	0.0075	0.10562792893430206	1157.5463689859669	1232.5463689859669	1232.5463689859669	1257.5463689859669	0.2110091745853424	0.12796208262443542	0.5392156839370728	0.15492957830429077	0.5833333134651184	1157	1232	1232	1257	1516
0.8997128268691412	0.8997128268691412	1	0	1	0	0.0075	0.10524820075266206	1155.9913820821512	1230.9913820821512	1230.9913820821512	1255.9913820821512	0.2110091745853424	0.12796208262443542	0.529411792755127	0.15492957830429077	0.5833333134651184	1155	1230	1230	1255	1516
0.9173158489962745	0.9173162437359732	1	0	1	0	0.0075	0.10562792893430206	1157.5463689859669	1232.5463689859669	1232.5463689859669	1257.5463689859669	0.2110091745853424	0.12796208262443542	0.5392156839370728	0.15492957830429077	0.5833333134651184	1157	1232	1232	1257	1516
0.9327975399821966	0.9327979347218953	1	0	1	0	0.0075	0.10562792893430206	1157.5463689859669	1232.5463689859669	1232.5463689859669	1257.5463689859669	0.2110091745853424	0.12796208262443542	0.5392156839370728	0.15492957830429077	0.5833333134651184	1157	1232	1232	1257	1516
0.9497464784284624	0.9497464784284624	1	0	1	0	0.0075	0.10524820075266206	1155.9913820821512	1230.9913820821512	1230.9913820821512	1255.9913820821512	0.2110091745853424	0.12796208262443542	0.529411792755127	0.15492957830429077	0.5833333134651184	1155	1230	1230	1255	1516
0.9658475160017606	0.9658479107414593	1	0	1	0	0.0075	0.10562792893430206	1157.5463689859669	1232.5463689859669	1232.5463689859669	1257.5463689859669	0.2110091745853424	0.12796208262443542	0.5392156839370728	0.15492957830429077	0.5833333134651184	1157	1232	1232	1257	1516
0.9827242170831489	0.9827246118228476	1	0	1	0	0.0075	0.10562792893430206	1157.5463689859669	1232.5463689859669	1232.5463689859669	1257.5463689859669	0.2110091745853424	0.12796208262443542	0.5392156839370728	0.15492957830429077	0.5833333134651184	1157	1232	1232	1257	1516
0.9997197348138691	0.9997201295535696	1	0	1	0	0.0075	0.1044430947669408	1152.6944730706225	1227.6944730706225	1227.6944730706225	1252.6944730706225	0.2110091745853424	0.12322274595499039	0.5392156839370728	0.15492957830429077	0.5833333134651184	1152	1227	1227	1252	1516
1.0156806397941036	1.0156810345338023	1	0	1	0	0.0075	0.10524820075266206	1155.9913820821512	1230.9913820821512	1230.9913820821512	1255.9913820821512	0.2110091745853424	0.12796208262443542	0.529411792755127	0.15492957830429077	0.5833333134651184	1155	1230	1230	1255	1516
1.0327164209740989	1.0327168157137976	1	0	1	0	0.0075	0.1044430947669408	1152.6944730706225	1227.6944730706225	1227.6944730706225	1252.6944730706225	0.2110091745853424	0.12322274595499039	0.5392156839370728	0.15492957830429077	0.5833333134651184	1152	1227	1227	1252	1516
1.0506632613788653	1.0506632613788653	1	0	1	0	0.0075	0.1044430947669408	1152.6944730706225	1227.6944730706225	1227.6944730706225	1252.6944730706225	0.2110091745853424	0.12322274595499039	0.5392156839370728	0.15492957830429077	0.5833333134651184	1152	1227	1227	1252	1516
1.0657482389675188	1.0657486337072175	1	0	1	0	0.0075	0.1044430947669408	1152.6944730706225	1227.6944730706225	1227.6944730706225	1252.6944730706225	0.2110091745853424	0.12322274595499039	0.5392156839370728	0.15492957830429077	0.5833333134651184	1152	1227	1227	1252	1516
1.0828073097897413	1.08280770452944	1	0	1	0	0.0075	0.1044430947669408	1152.6944730706225	1227.6944730706225	1227.6944730706225	1252.6944730706225	0.2110091745853424	0.12322274595499039	0.5392156839370728	0.15492957830429077	0.5833333134651184	1152	1227	1227	1252	1516
1.0998119065335334	1.0998123012732322	1	0	1	0	0.0075	0.10313130284766814	1147.322685161201	1222.322685161201	1222.322685161201	1247.322685161201	0.2110091745853424	0.12322274595499039	0.529411792755127	0.14788731932640076	0.5833333134651184	1147	1222	1222	1247	1516
1.1173663756777188	1.1173663756777188	1	0	1	0	0.0075	0.10313130284766814	1147.322685161201	1222.322685161201	1222.322685161201	1247.322685161201	0.2110091745853424	0.12322274595499039	0.529411792755127	0.14788731932640076	0.5833333134651184	1147	1222	1222	1247	1516
1.132722934179128	1.132722934179128	1	0	1	0	0.0075	0.10313130284766814	1147.322685161201	1222.322685161201	1222.322685161201	1247.322685161201	0.2110091745853424	0.12322274595499039	0.529411792755127	0.14788731932640076	0.5833333134651184	1147	1222	1222	1247	1516
1.1497993735480971	1.1497993735480971	1	0	1	0	0.0075	0.10194646868030688	1142.4707892458566	1217.4707892458566	1217.4707892458566	1242.4707892458566	0.2110091745853424	0.11848340928554535	0.529411792755127	0.14788731932640076	0.5833333134651184	1142	1217	1217	1242	1516
1.1658064630730873	1.1658064630730873	1	0	1	0	0.0075	0.10194646868030688	1142.4707892458566	1217.4707892458566	1217.4707892458566	1242.4707892458566	0.2110091745853424	0.11848340928554535	0.529411792755127	0.14788731932640076	0.5833333134651184	1142	1217	1217	1242	1516
1.1840248843906096	1.1840252791303083	1	0	1	0	0.0075	0.10101440691488683	1138.6539963164616	1213.6539963164616	1213.6539963164616	1238.6539963164616	0.2110091745853424	0.11848340928554535	0.529411792755127	0.14084507524967194	0.5833333134651184	1138	1213	1213	1238	1516
1.1998342093265144	1.1998349988059118	1	0	1	0	0.0075	0.09982957274752557	1133.8021004011173	1208.8021004011173	1208.8021004011173	1233.8021004011173	0.2110091745853424	0.11374407261610031	0.529411792755127	0.14084507524967194	0.5833333134651184	1133	1208	1208	1233	1516
1.2158507726042753	1.215851167343974	1	0	1	0	0.0075	0.09753599346714914	1124.4098932479758	1199.4098932479758	1199.4098932479758	1224.4098932479758	0.20183485746383667	0.11374407261610031	0.529411792755127	0.14084507524967194	0.5833333134651184	1124	1199	1199	1224	1516
1.2327318158223513	1.23273221056205	1	0	1	0	0.0075	0.09982957274752557	1133.8021004011173	1208.8021004011173	1208.8021004011173	1233.8021004011173	0.2110091745853424	0.11374407261610031	0.529411792755127	0.14084507524967194	0.5833333134651184	1133	1208	1208	1233	1516
1.2507051037869346	1.2507051037869346	1	0	1	0	0.0075	0.09635115929978788	1119.5579973326314	1194.5579973326314	1194.5579973326314	1219.5579973326314	0.20183485746383667	0.10900473594665527	0.529411792755127	0.14084507524967194	0.5833333134651184	1119	1194	1194	1219	1516
1.2657806076228173	1.2657806076228173	1	0	1	0	0.0075	0.09600594975321752	1118.1443642394258	1193.1443642394258	1193.1443642394258	1218.1443642394258	0.20183485746383667	0.10900473594665527	0.5196078419685364	0.14084507524967194	0.5833333134651184	1118	1193	1193	1218	1516
1.2828728365797382	1.2828732313194369	1	0	1	0	0.0075	0.09635115929978788	1119.5579973326314	1194.5579973326314	1194.5579973326314	1219.5579973326314	0.20183485746383667	0.10900473594665527	0.529411792755127	0.14084507524967194	0.5833333134651184	1119	1194	1194	1219	1516
1.2997890116310042	1.299789406370703	1	0	1	0	0.0075	0.09600594975321752	1118.1443642394258	1193.1443642394258	1193.1443642394258	1218.1443642394258	0.20183485746383667	0.10900473594665527	0.5196078419685364	0.14084507524967194	0.5833333134651184	1118	1193	1193	1218	1516
1.3173146647771787	1.3173146647771787	1	0	1	0	0.0075	0.09600594975321752	1118.1443642394258	1193.1443642394258	1193.1443642394258	1218.1443642394258	0.20183485746383667	0.10900473594665527	0.5196078419685364	0.14084507524967194	0.5833333134651184	1118	1193	1193	1218	1516
1.3328141190495462	1.3328145137892449	1	0	1	0	0.0075	0.09600594975321752	1118.1443642394258	1193.1443642394258	1193.1443642394258	1218.1443642394258	0.20183485746383667	0.10900473594665527	0.5196078419685364	0.14084507524967194	0.5833333134651184	1118	1193	1193	1218	1516
1.349885821542129	1.3498862162818277	1	0	1	0	0.0075	0.09600594975321752	1118.1443642394258	1193.1443642394258	1193.1443642394258	1218.1443642394258	0.20183485746383667	0.10900473594665527	0.5196078419685364	0.14084507524967194	0.5	1118	1193	1193	1218	1500
1.3656833042870709	1.3656833042870709	1	0	1	0	0.0075	0.09509114650569628	1114.3982449408263	1189.3982449408263	1189.3982449408263	1214.3982449408263	0.20183485746383667	0.10900473594665527	0.5196078419685364	0.13380281627178192	0.5	1114	1189	1189	1214	1500
1.3840162001172374	1.384016594856936	1	0	1	0	0.0075	0.09390631233833502	1109.546349025482	1184.546349025482	1184.546349025482	1209.546349025482	0.20183485746383667	0.10426539927721024	0.5196078419685364	0.13380281627178192	0.5	1109	1184	1184	1209	1500
1.399726840128448	1.3997272348681467	1	0	1	0	0.0075	0.09390631233833502	1109.546349025482	1184.546349025482	1184.546349025482	1209.546349025482	0.20183485746383667	0.10426539927721024	0.5196078419685364	0.13380281627178192	0.5	1109	1184	1184	1209	1500
1.4157189295448838	1.4157193242845825	1	0	1	0	0.0075	0.09509114650569628	1114.3982449408263	1189.3982449408263	1189.3982449408263	1214.3982449408263	0.20183485746383667	0.10900473594665527	0.5196078419685364	0.13380281627178192	0.5	1114	1189	1189	1214	1500
1.4326974734685578	1.4326974734685578	1	0	1	0	0.0075	0.09509114650569628	1114.3982449408263	1189.3982449408263	1189.3982449408263	1214.3982449408263	0.20183485746383667	0.10900473594665527	0.5196078419685364	0.13380281627178192	0.5	1114	1189	1189	1214	1500
1.4505997082873616	1.4506001030270603	1	0	1	0	0.0075	0.09829952903359396	1127.5365713925673	1202.5365713925673	1202.5365713925673	1227.5365713925673	0.2110091745853424	0.10900473594665527	0.5196078419685364	0.14084507524967194	0.5	1127	1202	1202	1227	1500
1.4657411336529407	1.4657411336529407	1	0	1	0	0.0075	0.09829952903359396	1127.5365713925673	1202.5365713925673	1202.5365713925673	1227.5365713925673	0.2110091745853424	0.10900473594665527	0.5196078419685364	0.14084507524967194	0.5	1127	1202	1202	1227	1500
1.482722046014807	1.4827224407545057	1	0	1	0	0.0075	0.09509114650569628	1114.3982449408263	1189.3982449408263	1189.3982449408263	1214.3982449408263	0.20183485746383667	0.10900473594665527	0.5196078419685364	0.13380281627178192	0.5	1114	1189	1189	1214	1500
1.4997925642882937	1.4997929590279924	1	0	1	0	0.0075	0.09509114650569628	1114.3982449408263	1189.3982449408263	1189.3982449408263	1214.3982449408263	0.20183485746383667	0.10900473594665527	0.5196078419685364	0.13380281627178192	0.5	1114	1189	1189	1214	1500
1.5173462439530816	1.5173466386927803	1	0	1	0	0.0075	0.09600594975321752	1118.1443642394258	1193.1443642394258	1193.1443642394258	1218.1443642394258	0.20183485746383667	0.10900473594665527	0.5196078419685364	0.14084507524967194	0.5	1118	1193	1193	1218	1500
1.5326953024002137	1.5326953024002137	1	0	1	0	0.0075	0.09509114650569628	1114.3982449408263	1189.3982449408263	1189.3982449408263	1214.3982449408263	0.20183485746383667	0.10900473594665527	0.5196078419685364	0.13380281627178192	0.5	1114	1189	1189	1214	1500
1.5497476626475581	1.5497480573872568	1	0	1	0	0.0075	0.09509114650569628	1114.3982449408263	1189.3982449408263	1189.3982449408263	1214.3982449408263	0.20183485746383667	0.10900473594665527	0.5196078419685364	0.13380281627178192	0.5	1114	1189	1189	1214	1500
1.5658475160017602	1.565847910741459	1	0	1	0	0.0075	0.09600594975321752	1118.1443642394258	1193.1443642394258	1193.1443642394258	1218.1443642394258	0.20183485746383667	0.10900473594665527	0.5196078419685364	0.14084507524967194	0.5	1118	1193	1193	1218	1500
1.5841677801615663	1.584168174901265	1	0	1	0	0.0075	0.09829952903359396	1127.5365713925673	1202.5365713925673	1202.5365713925673	1227.5365713925673	0.2110091745853424	0.10900473594665527	0.5196078419685364	0.14084507524967194	0.5	1127	1202	1202	1227	1500
1.5997122347595933	1.599712629499292	1	0	1	0	0.0075	0.09738472578607271	1123.7904520939678	1198.7904520939678	1198.7904520939678	1223.7904520939678	0.2110091745853424	0.10900473594665527	0.5196078419685364	0.13380281627178192	0.5	1123	1198	1198	1223	1500
1.6159281415852345	1.6159285363249332	1	0	1	0	0.0075	0.09627598067305754	1119.2501408561707	1194.2501408561707	1194.2501408561707	1219.2501408561707	0.20183485746383667	0.11374407261610031	0.5196078419685364	0.13380281627178192	0.5	1119	1194	1194	1219	1500
1.632736552698736	1.6327369474384348	1	0	1	0	0.0075	0.09627598067305754	1119.2501408561707	1194.2501408561707	1194.2501408561707	1219.2501408561707	0.20183485746383667	0.11374407261610031	0.5196078419685364	0.13380281627178192	0.5	1119	1194	1194	1219	1500
1.650706288006031	1.650706288006031	1	0	1	0	0.0075	0.09856955995343397	1128.6423480093122	1203.6423480093122	1203.6423480093122	1228.6423480093122	0.2110091745853424	0.11374407261610031	0.5196078419685364	0.13380281627178192	0.5	1128	1203	1203	1228	1500
1.6656850806157149	1.6656854753554136	1	0	1	0	0.0075	0.09948436320095522	1132.3884673079117	1207.3884673079117	1207.3884673079117	1232.3884673079117	0.2110091745853424	0.11374407261610031	0.5196078419685364	0.14084507524967194	0.5	1132	1207	1207	1232	1500
1.6828400731847406	1.682840862664138	1	0	1	0	0.0075	0.09948436320095522	1132.3884673079117	1207.3884673079117	1207.3884673079117	1232.3884673079117	0.2110091745853424	0.11374407261610031	0.5196078419685364	0.14084507524967194	0.5	1132	1207	1207	1232	1500
1.6998675648310613	1.69986795957076	1	0	1	0	0.0075	0.09948436320095522	1132.3884673079117	1207.3884673079117	1207.3884673079117	1232.3884673079117	0.2110091745853424	0.11374407261610031	0.5196078419685364	0.14084507524967194	0.5	1132	1207	1207	1232	1500
1.7173241385299498	1.7173245332696485	1	0	1	0	0.0075	0.09948436320095522	1132.3884673079117	1207.3884673079117	1207.3884673079117	1232.3884673079117	0.2110091745853424	0.11374407261610031	0.5196078419685364	0.14084507524967194	0.5	1132	1207	1207	1232	1500
1.7327414869449704	1.7327414869449704	1	0	1	0	0.0075	0.09948436320095522	1132.3884673079117	1207.3884673079117	1207.3884673079117	1232.3884673079117	0.2110091745853424	0.11374407261610031	0.5196078419685364	0.14084507524967194	0.5	1132	1207	1207	1232	1500
1.749793847192315	1.7497942419320136	1	0	1	0	0.0075	0.09948436320095522	1132.3884673079117	1207.3884673079117	1207.3884673079117	1232.3884673079117	0.2110091745853424	0.11374407261610031	0.5196078419685364	0.14084507524967194	0.5	1132	1207	1207	1232	1500
1.7659643589525977	1.7659647536922964	1	0	1	0	0.0075	0.09948436320095522	1132.3884673079117	1207.3884673079117	1207.3884673079117	1232.3884673079117	0.2110091745853424	0.11374407261610031	0.5196078419685364	0.14084507524967194	0.5	1132	1207	1207	1232	1500
1.7841535695324104	1.7841539642721091	1	0	1	0	0.0075	0.09948436320095522	1132.3884673079117	1207.3884673079117	1207.3884673079117	1232.3884673079117	0.2110091745853424	0.11374407261610031	0.5196078419685364	0.14084507524967194	0.5	1132	1207	1207	1232	1500
1.8000828953367414	1.8000832900764419	1	0	1	0	0.0075	0.09948436320095522	1132.3884673079117	1207.3884673079117	1207.3884673079117	1232.3884673079117	0.2110091745853424	0.11374407261610031	0.5196078419685364	0.14084507524967194	0.5	1132	1207	1207	1232	1500
1.8158385356736133	1.8158393251530107	1	0	1	0	0.0075	0.09948436320095522	1132.3884673079117	1207.3884673079117	1207.3884673079117	1232.3884673079117	0.2110091745853424	0.11374407261610031	0.5196078419685364	0.14084507524967194	0.5	1132	1207	1207	1232	1500
1.8329276067129427	1.8329283961923402	1	0	1	0	0.0075	0.09948436320095522	1132.3884673079117	1207.3884673079117	1207.3884673079117	1232.3884673079117	0.2110091745853424	0.11374407261610031	0.5196078419685364	0.14084507524967194	0.5	1132	1207	1207	1232	1500
1.8505511553044123	1.850551550044111	1	0	1	0	0.0075	0.09948436320095522	1132.3884673079117	1207.3884673079117	1207.3884673079117	1232.3884673079117	0.2110091745853424	0.11374407261610031	0.5196078419685364	0.14084507524967194	0.5833333134651184	1132	1207	1207	1232	1516
1.8657107386961354	1.8657115281755328	1	0	1	0	0.0075	0.09948436320095522	1132.3884673079117	1207.3884673079117	1207.3884673079117	1232.3884673079117	0.2110091745853424	0.11374407261610031	0.5196078419685364	0.14084507524967194	0.5833333134651184	1132	1207	1207	1232	1516
1.882753625190709	1.882753625190709	1	0	1	0	0.0075	0.09948436320095522	1132.3884673079117	1207.3884673079117	1207.3884673079117	1232.3884673079117	0.2110091745853424	0.11374407261610031	0.5196078419685364	0.14084507524967194	0.5	1132	1207	1207	1232	1500
1.899705326814864	1.899705326814864	1	0	1	0	0.0075	0.09948436320095522	1132.3884673079117	1207.3884673079117	1207.3884673079117	1232.3884673079117	0.2110091745853424	0.11374407261610031	0.5196078419685364	0.14084507524967194	0.5	1132	1207	1207	1232	1500
1.9172155851127872	1.9172155851127872	1	0	1	0	0.0075	0.09948436320095522	1132.3884673079117	1207.3884673079117	1207.3884673079117	1232.3884673079117	0.2110091745853424	0.11374407261610031	0.5196078419685364	0.14084507524967194	0.5	1132	1207	1207	1232	1500
1.9327387237670788	1.9327387237670788	1	0	1	0	0.0075	0.09719078392057878	1122.9962601547702	1197.9962601547702	1197.9962601547702	1222.9962601547702	0.20183485746383667	0.11374407261610031	0.5196078419685364	0.14084507524967194	0.5	1122	1197	1197	1222	1500
1.9498625318999014	1.9498625318999014	1	0	1	0	0.0075	0.09948436320095522	1132.3884673079117	1207.3884673079117	1207.3884673079117	1232.3884673079117	0.2110091745853424	0.11374407261610031	0.5196078419685364	0.14084507524967194	0.5833333134651184	1132	1207	1207	1232	1516
1.9658423843856756	1.965843173865073	1	0	1	0	0.0075	0.09948436320095522	1132.3884673079117	1207.3884673079117	1207.3884673079117	1232.3884673079117	0.2110091745853424	0.11374407261610031	0.5196078419685364	0.14084507524967194	0.5833333134651184	1132	1207	1207	1232	1516
1.9840335686639836	1.9840335686639836	1	0	1	0	0.0075	0.09948436320095522	1132.3884673079117	1207.3884673079117	1207.3884673079117	1232.3884673079117	0.2110091745853424	0.11374407261610031	0.5196078419685364	0.14084507524967194	0.5833333134651184	1132	1207	1207	1232	1516
1.9997856563435654	1.9997860510832641	1	0	1	0	0.0075	0.09948436320095522	1132.3884673079117	1207.3884673079117	1207.3884673079117	1232.3884673079117	0.2110091745853424	0.11374407261610031	0.5196078419685364	0.14084507524967194	0.5833333134651184	1132	1207	1207	1232	1516
2.01594590487168	2.015946299611379	1	0	1	0	0.0075	0.09948436320095522	1132.3884673079117	1207.3884673079117	1207.3884673079117	1232.3884673079117	0.2110091745853424	0.11374407261610031	0.5196078419685364	0.14084507524967194	0.5833333134651184	1132	1207	1207	1232	1516
2.032875501072704	2.0328758958124045	1	0	1	0	0.0075	0.09948436320095522	1132.3884673079117	1207.3884673079117	1207.3884673079117	1232.3884673079117	0.2110091745853424	0.11374407261610031	0.5196078419685364	0.14084507524967194	0.5833333134651184	1132	1207	1207	1232	1516
2.050798262355846	2.0507990518352432	1	0	1	0	0.0075	0.09948436320095522	1132.3884673079117	1207.3884673079117	1207.3884673079117	1232.3884673079117	0.2110091745853424	0.11374407261610031	0.5196078419685364	0.14084507524967194	0.5833333134651184	1132	1207	1207	1232	1516
2.0658165289354056	2.0658173184148048	1	0	1	0	0.0075	0.10066919736831648	1137.240363223256	1212.240363223256	1212.240363223256	1237.240363223256	0.2110091745853424	0.11848340928554535	0.5196078419685364	0.14084507524967194	0.5	1137	1212	1212	1237	1500
2.082751256752516	2.082751256752516	1	0	1	0	0.0075	0.09719078392057878	1122.9962601547702	1197.9962601547702	1197.9962601547702	1222.9962601547702	0.20183485746383667	0.11374407261610031	0.5196078419685364	0.14084507524967194	0.5833333134651184	1122	1197	1197	1222	1516
2.099832038258171	2.0998324329978697	1	0	1	0	0.0075	0.09948436320095522	1132.3884673079117	1207.3884673079117	1207.3884673079117	1232.3884673079117	0.2110091745853424	0.11374407261610031	0.5196078419685364	0.14084507524967194	0.5	1132	1207	1207	1232	1500
2.117315059516878	2.117315454256577	1	0	1	0	0.0075	0.10066919736831648	1137.240363223256	1212.240363223256	1212.240363223256	1237.240363223256	0.2110091745853424	0.11848340928554535	0.5196078419685364	0.14084507524967194	0.5833333134651184	1137	1212	1212	1237	1516
2.132708328810274	2.132708723549973	1	0	1	0	0.0075	0.09948436320095522	1132.3884673079117	1207.3884673079117	1207.3884673079117	1232.3884673079117	0.2110091745853424	0.11374407261610031	0.5196078419685364	0.14084507524967194	0.5	1132	1207	1207	1232	1500
2.1498092420405666	2.1498096367802653	1	0	1	0	0.0075	0.09948436320095522	1132.3884673079117	1207.3884673079117	1207.3884673079117	1232.3884673079117	0.2110091745853424	0.11374407261610031	0.5196078419685364	0.14084507524967194	0.5	1132	1207	1207	1232	1500
2.16572869935243	2.16572869935243	1	0	1	0	0.0075	0.10066919736831648	1137.240363223256	1212.240363223256	1212.240363223256	1237.240363223256	0.2110091745853424	0.11848340928554535	0.5196078419685364	0.14084507524967194	0.5833333134651184	1137	1212	1212	1237	1516
2.1840390950197666	2.1840390950197666	1	0	1	0	0.0075	0.10066919736831648	1137.240363223256	1212.240363223256	1212.240363223256	1237.240363223256	0.2110091745853424	0.11848340928554535	0.5196078419685364	0.14084507524967194	0.5	1137	1212	1212	1237	1500
2.1998444725586825	2.1998448672983812	1	0	1	0	0.0075	0.10101440691488683	1138.6539963164616	1213.6539963164616	1213.6539963164616	1238.6539963164616	0.2110091745853424	0.11374407261610031	0.5196078419685364	0.14084507524967194	0.5833333134651184	1138	1213	1213	1238	1516
2.2159277468455354	2.215928141585234	1	0	1	0	0.0075	0.09948436320095522	1132.3884673079117	1207.3884673079117	1207.3884673079117	1232.3884673079117	0.2110091745853424	0.11848340928554535	0.5196078419685364	0.14084507524967194	0.5833333134651184	1132	1207	1207	1232	1516
2.232861290443548	2.2328616851832486	1	0	1	0	0.0075	0.10066919736831648	1137.240363223256	1212.240363223256	1212.240363223256	1237.240363223256	0.2110091745853424	0.11848340928554535	0.5196078419685364	0.14084507524967194	0.5833333134651184	1137	1212	1212	1237	1516
2.2506751035698276	2.2506754983095263	1	0	1	0	0.0075	0.10066919736831648	1137.240363223256	1212.240363223256	1212.240363223256	1237.240363223256	0.2110091745853424	0.11848340928554535	0.5196078419685364	0.14084507524967194	0.5833333134651184	1137	1212	1212	1237	1516
2.2656862648348106	2.2656862648348106	1	0	1	0	0.0075	0.09948436320095522	1132.3884673079117	1207.3884673079117	1207.3884673079117	1232.3884673079117	0.2110091745853424	0.11374407261610031	0.5196078419685364	0.14084507524967194	0.5833333134651184	1132	1207	1207	1232	1516
2.2827773095726354	2.282777704312334	1	0	1	0	0.0075	0.10066919736831648	1137.240363223256	1212.240363223256	1212.240363223256	1237.240363223256	0.2110091745853424	0.11848340928554535	0.5196078419685364	0.14084507524967194	0.5833333134651184	1137	1212	1212	1237	1516
2.299835985655159	2.2998367751345565	1	0	1	0	0.0075	0.10066919736831648	1137.240363223256	1212.240363223256	1212.240363223256	1237.240363223256	0.2110091745853424	0.11848340928554535	0.5196078419685364	0.14084507524967194	0.5833333134651184	1137	1212	1212	1237	1516
2.317328480666635	2.3173288754063357	1	0	1	0	0.0075	0.10066919736831648	1137.240363223256	1212.240363223256	1212.240363223256	1237.240363223256	0.2110091745853424	0.11848340928554535	0.5196078419685364	0.14084507524967194	0.5833333134651184	1137	1212	1212	1237	1516
2.33276082919021	2.33276082919021	1	0	1	0	0.0075	0.09948436320095522	1132.3884673079117	1207.3884673079117	1207.3884673079117	1232.3884673079117	0.2110091745853424	0.11374407261610031	0.5196078419685364	0.14084507524967194	0.5833333134651184	1132	1207	1207	1232	1516
2.349761873276714	2.3497622680164127	1	0	1	0	0.0075	0.09948436320095522	1132.3884673079117	1207.3884673079117	1207.3884673079117	1232.3884673079117	0.2110091745853424	0.11374407261610031	0.5196078419685364	0.14084507524967194	0.5833333134651184	1132	1207	1207	1232	1516
2.365852647617844	2.365853042357543	1	0	1	0	0.0075	0.09948436320095522	1132.3884673079117	1207.3884673079117	1207.3884673079117	1232.3884673079117	0.2110091745853424	0.11374407261610031	0.5196078419685364	0.14084507524967194	0.5833333134651184	1132	1207	1207	1232	1516
2.383985410420733	2.383985410420733	1	0	1	0	0.0075	0.09948436320095522	1132.3884673079117	1207.3884673079117	1207.3884673079117	1232.3884673079117	0.2110091745853424	0.11374407261610031	0.5196078419685364	0.14084507524967194	0.5833333134651184	1132	1207	1207	1232	1516
2.399765919358627	2.399765919358627	1	0	1	0	0.0075	0.09948436320095522	1132.3884673079117	1207.3884673079117	1207.3884673079117	1232.3884673079117	0.2110091745853424	0.11374407261610031	0.5196078419685364	0.14084507524967194	0.5833333134651184	1132	1207	1207	1232	1516
2.4156916925056695	2.415692087245368	1	0	1	0	0.0075	0.09837561808794004	1127.8481560701146	1202.8481560701146	1202.8481560701146	1227.8481560701146	0.20183485746383667	0.11848340928554535	0.5196078419685364	0.14084507524967194	0.5833333134651184	1127	1202	1202	1227	1516
2.4326864207569923	2.432686815496691	1	0	1	0	0.0075	0.09948436320095522	1132.3884673079117	1207.3884673079117	1207.3884673079117	1232.3884673079117	0.2110091745853424	0.11374407261610031	0.5196078419685364	0.14084507524967194	0.5833333134651184	1132	1207	1207	1232	1516
2.450628919025071	2.450628919025071	1	0	1	0	0.0075	0.09948436320095522	1132.3884673079117	1207.3884673079117	1207.3884673079117	1232.3884673079117	0.2110091745853424	0.11374407261610031	0.5196078419685364	0.14084507524967194	0.5833333134651184	1132	1207	1207	1232	1516
2.465761660117277	2.4657620548569756	1	0	1	0	0.0075	0.09948436320095522	1132.3884673079117	1207.3884673079117	1207.3884673079117	1232.3884673079117	0.2110091745853424	0.11374407261610031	0.5196078419685364	0.14084507524967194	0.5833333134651184	1132	1207	1207	1232	1516
2.482851520636004	2.4828519153757025	1	0	1	0	0.0075	0.09948436320095522	1132.3884673079117	1207.3884673079117	1207.3884673079117	1232.3884673079117	0.2110091745853424	0.11374407261610031	0.5196078419685364	0.14084507524967194	0.5833333134651184	1132	1207	1207	1232	1516
2.4998229592450993	2.499823353984798	1	0	1	0	0.0075	0.09948436320095522	1132.3884673079117	1207.3884673079117	1207.3884673079117	1232.3884673079117	0.2110091745853424	0.11374407261610031	0.5196078419685364	0.14084507524967194	0.5833333134651184	1132	1207	1207	1232	1516
2.5173355859812148	2.5173355859812148	1	0	1	0	0.0075	0.09837561808794004	1127.8481560701146	1202.8481560701146	1202.8481560701146	1227.8481560701146	0.20183485746383667	0.11848340928554535	0.5196078419685364	0.14084507524967194	0.5833333134651184	1127	1202	1202	1227	1516
2.5327304342334056	2.5327304342334056	1	0	1	0	0.0075	0.09982957274752557	1133.8021004011173	1208.8021004011173	1208.8021004011173	1233.8021004011173	0.2110091745853424	0.11374407261610031	0.529411792755127	0.14084507524967194	0.5833333134651184	1133	1208	1208	1233	1516
2.5498380580385778	2.5498384527782765	1	0	1	0	0.0075	0.09982957274752557	1133.8021004011173	1208.8021004011173	1208.8021004011173	1233.8021004011173	0.2110091745853424	0.11374407261610031	0.529411792755127	0.14084507524967194	0.5833333134651184	1133	1208	1208	1233	1516
2.5658534370972426	2.5658538318369413	1	0	1	0	0.0075	0.10066919736831648	1137.240363223256	1212.240363223256	1212.240363223256	1237.240363223256	0.2110091745853424	0.11848340928554535	0.5196078419685364	0.14084507524967194	0.5833333134651184	1137	1212	1212	1237	1516
2.582740401410799	2.582740401410799	1	0	1	0	0.0075	0.09982957274752557	1133.8021004011173	1208.8021004011173	1208.8021004011173	1233.8021004011173	0.2110091745853424	0.11374407261610031	0.529411792755127	0.14084507524967194	0.5833333134651184	1133	1208	1208	1233	1516
2.599680260843993	2.5996806555836915	1	0	1	0	0.0075	0.0987208276345104	1129.2617891633201	1204.2617891633201	1204.2617891633201	1229.2617891633201	0.20183485746383667	0.11848340928554535	0.529411792755127	0.14084507524967194	0.5833333134651184	1129	1204	1204	1229	1516
2.6165016983675535	2.616502487846951	1	0	1	0	0.0075	0.09948436320095522	1132.3884673079117	1207.3884673079117	1207.3884673079117	1232.3884673079117	0.2110091745853424	0.11374407261610031	0.5196078419685364	0.14084507524967194	0.5833333134651184	1132	1207	1207	1232	1516
2.632847474554092	2.6328482640334894	1	0	1	0	0.0075	0.10066919736831648	1137.240363223256	1212.240363223256	1212.240363223256	1237.240363223256	0.2110091745853424	0.11848340928554535	0.5196078419685364	0.14084507524967194	0.5833333134651184	1137	1212	1212	1237	1516
2.6505906292742907	2.6505906292742907	1	0	1	0	0.0075	0.09719078392057878	1122.9962601547702	1197.9962601547702	1197.9962601547702	1222.9962601547702	0.20183485746383667	0.11374407261610031	0.5196078419685364	0.14084507524967194	0.5833333134651184	1122	1197	1197	1222	1516
2.665869818794741	2.665869818794741	1	0	1	0	0.0075	0.09753599346714914	1124.4098932479758	1199.4098932479758	1199.4098932479758	1224.4098932479758	0.20183485746383667	0.11374407261610031	0.529411792755127	0.14084507524967194	0.5833333134651184	1124	1199	1199	1224	1516
2.6827311250278782	2.682731519767577	1	0	1	0	0.0075	0.09948436320095522	1132.3884673079117	1207.3884673079117	1207.3884673079117	1232.3884673079117	0.2110091745853424	0.11374407261610031	0.5196078419685364	0.14084507524967194	0.5833333134651184	1132	1207	1207	1232	1516
2.6996682212831793	2.699668616022878	1	0	1	0	0.0075	0.10066919736831648	1137.240363223256	1212.240363223256	1212.240363223256	1237.240363223256	0.2110091745853424	0.11848340928554535	0.5196078419685364	0.14084507524967194	0.5833333134651184	1137	1212	1212	1237	1516
2.7172463748092905	2.7172467695489892	1	0	1	0	0.0075	0.09982957274752557	1133.8021004011173	1208.8021004011173	1208.8021004011173	1233.8021004011173	0.2110091745853424	0.11374407261610031	0.529411792755127	0.14084507524967194	0.5833333134651184	1133	1208	1208	1233	1516
2.7327217499600316	2.7327221446997303	1	0	1	0	0.0075	0.09948436320095522	1132.3884673079117	1207.3884673079117	1207.3884673079117	1232.3884673079117	0.2110091745853424	0.11374407261610031	0.5196078419685364	0.14084507524967194	0.5833333134651184	1132	1207	1207	1232	1516
2.7498112157390615	2.74981161047876	1	0	1	0	0.0075	0.09948436320095522	1132.3884673079117	1207.3884673079117	1207.3884673079117	1232.3884673079117	0.2110091745853424	0.11374407261610031	0.5196078419685364	0.14084507524967194	0.5833333134651184	1132	1207	1207	1232	1516
2.7656884359031544	2.7656884359031544	1	0	1	0	0.0075	0.10066919736831648	1137.240363223256	1212.240363223256	1212.240363223256	1237.240363223256	0.2110091745853424	0.11848340928554535	0.5196078419685364	0.14084507524967194	0.5833333134651184	1137	1212	1212	1237	1516
2.7840012000086833	2.7840012000086833	1	0	1	0	0.0075	0.09948436320095522	1132.3884673079117	1207.3884673079117	1207.3884673079117	1232.3884673079117	0.2110091745853424	0.11374407261610031	0.5196078419685364	0.14084507524967194	0.5833333134651184	1132	1207	1207	1232	1516
2.7996917082952564	2.799692103034955	1	0	1	0	0.0075	0.09948436320095522	1132.3884673079117	1207.3884673079117	1207.3884673079117	1232.3884673079117	0.2110091745853424	0.11374407261610031	0.5196078419685364	0.14084507524967194	0.5833333134651184	1132	1207	1207	1232	1516
2.815901694025417	2.8159020887651156	1	0	1	0	0.0075	0.10066919736831648	1137.240363223256	1212.240363223256	1212.240363223256	1237.240363223256	0.20183485746383667	0.11848340928554535	0.5196078419685364	0.14084507524967194	0.5833333134651184	1137	1212	1212	1237	1516
2.832785105681685	2.8327858951610825	1	0	1	0	0.0075	0.10066919736831648	1137.240363223256	1212.240363223256	1212.240363223256	1237.240363223256	0.2110091745853424	0.11848340928554535	0.5196078419685364	0.14084507524967194	0.5833333134651184	1137	1212	1212	1237	1516
2.850649050749709	2.850649445489408	1	0	1	0	0.0075	0.10066919736831648	1137.240363223256	1212.240363223256	1212.240363223256	1237.240363223256	0.2110091745853424	0.11848340928554535	0.5196078419685364	0.14084507524967194	0.5833333134651184	1137	1212	1212	1237	1516
2.8657498179263143	2.865750212666013	1	0	1	0	0.0075	0.10066919736831648	1137.240363223256	1212.240363223256	1212.240363223256	1237.240363223256	0.2110091745853424	0.11848340928554535	0.5196078419685364	0.14084507524967194	0.5833333134651184	1137	1212	1212	1237	1516
2.8827259934117944	2.882726388151493	1	0	1	0	0.0075	0.10101440691488683	1138.6539963164616	1213.6539963164616	1213.6539963164616	1238.6539963164616	0.2110091745853424	0.11848340928554535	0.529411792755127	0.14084507524967194	0.5833333134651184	1138	1213	1213	1238	1516
2.899689537226914	2.8996899319666127	1	0	1	0	0.0075	0.10101440691488683	1138.6539963164616	1213.6539963164616	1213.6539963164616	1238.6539963164616	0.2110091745853424	0.11848340928554535	0.529411792755127	0.14084507524967194	0.5833333134651184	1138	1213	1213	1238	1516
2.917255059082665	2.917255059082665	1	0	1	0	0.0075	0.10066919736831648	1137.240363223256	1212.240363223256	1212.240363223256	1237.240363223256	0.2110091745853424	0.11848340928554535	0.5196078419685364	0.14084507524967194	0.5833333134651184	1137	1212	1212	1237	1516
2.932692933962022	2.932692933962022	1	0	1	0	0.0075	0.10101440691488683	1138.6539963164616	1213.6539963164616	1213.6539963164616	1238.6539963164616	0.2110091745853424	0.11848340928554535	0.529411792755127	0.14084507524967194	0.5833333134651184	1138	1213	1213	1238	1516
2.9497310835802093	2.949731478319908	1	0	1	0	0.0075	0.09837561808794004	1127.8481560701146	1202.8481560701146	1202.8481560701146	1227.8481560701146	0.20183485746383667	0.11848340928554535	0.5196078419685364	0.14084507524967194	0.5833333134651184	1127	1202	1202	1227	1516
2.965798963018811	2.9657993577585096	1	0	1	0	0.0075	0.10066919736831648	1137.240363223256	1212.240363223256	1212.240363223256	1237.240363223256	0.2110091745853424	0.11848340928554535	0.5196078419685364	0.14084507524967194	0.5833333134651184	1137	1212	1212	1237	1516
2.984060410963499	2.9840608057031996	1	0	1	0	0.0075	0.10066919736831648	1137.240363223256	1212.240363223256	1212.240363223256	1237.240363223256	0.2110091745853424	0.11848340928554535	0.5196078419685364	0.14084507524967194	0.5833333134651184	1137	1212	1212	1237	1516
2.9998065775476004	2.999806972287299	1	0	1	0	0.0075	0.10066919736831648	1137.240363223256	1212.240363223256	1212.240363223256	1237.240363223256	0.2110091745853424	0.11848340928554535	0.5196078419685364	0.14084507524967194	0.5833333134651184	1137	1212	1212	1237	1516
3.015900904546019	3.0159012992857175	1	0	1	0	0.0075	0.10101440691488683	1138.6539963164616	1213.6539963164616	1213.6539963164616	1238.6539963164616	0.2110091745853424	0.11848340928554535	0.529411792755127	0.14084507524967194	0.5833333134651184	1138	1213	1213	1238	1516
3.032776026668614	3.032776026668614	1	0	1	0	0.0075	0.10066919736831648	1137.240363223256	1212.240363223256	1212.240363223256	1237.240363223256	0.2110091745853424	0.11848340928554535	0.5196078419685364	0.14084507524967194	0.5833333134651184	1137	1212	1212	1237	1516
3.0506620771597692	3.0506620771597692	1	0	1	0	0.0075	0.10066919736831648	1137.240363223256	1212.240363223256	1212.240363223256	1237.240363223256	0.2110091745853424	0.11848340928554535	0.5196078419685364	0.14084507524967194	0.5	1137	1212	1212	1237	1500
3.0657352125574597	3.0657356072971584	1	0	1	0	0.0075	0.09837561808794004	1127.8481560701146	1202.8481560701146	1202.8481560701146	1227.8481560701146	0.20183485746383667	0.11848340928554535	0.5196078419685364	0.14084507524967194	0.5833333134651184	1127	1202	1202	1227	1516
3.082725598672095	3.082725598672095	1	0	1	0	0.0075	0.10101440691488683	1138.6539963164616	1213.6539963164616	1213.6539963164616	1238.6539963164616	0.2110091745853424	0.11848340928554535	0.529411792755127	0.14084507524967194	0.5833333134651184	1138	1213	1213	1238	1516
3.09968756352842	3.0996879582681185	1	0	1	0	0.0075	0.10066919736831648	1137.240363223256	1212.240363223256	1212.240363223256	1237.240363223256	0.2110091745853424	0.11848340928554535	0.5196078419685364	0.14084507524967194	0.5	1137	1212	1212	1237	1500
3.1172207167288715	3.1172207167288715	1	0	1	0	0.0075	0.10101440691488683	1138.6539963164616	1213.6539963164616	1213.6539963164616	1238.6539963164616	0.2110091745853424	0.11848340928554535	0.529411792755127	0.14084507524967194	0.5833333134651184	1138	1213	1213	1238	1516
3.132709907769069	3.1327103025087677	1	0	1	0	0.0075	0.10101440691488683	1138.6539963164616	1213.6539963164616	1213.6539963164616	1238.6539963164616	0.2110091745853424	0.11848340928554535	0.529411792755127	0.14084507524967194	0.5833333134651184	1138	1213	1213	1238	1516
3.149680556898767	3.149680951638466	1	0	1	0	0.0075	0.10101440691488683	1138.6539963164616	1213.6539963164616	1213.6539963164616	1238.6539963164616	0.2110091745853424	0.11848340928554535	0.529411792755127	0.14084507524967194	0.5833333134651184	1138	1213	1213	1238	1516
3.1657867260881485	3.165787515567546	1	0	1	0	0.0075	0.10066919736831648	1137.240363223256	1212.240363223256	1212.240363223256	1237.240363223256	0.2110091745853424	0.11848340928554535	0.5196078419685364	0.14084507524967194	0.5833333134651184	1137	1212	1212	1237	1516
3.1839854104207337	3.1839858051604324	1	0	1	0	0.0075	0.10066919736831648	1137.240363223256	1212.240363223256	1212.240363223256	1237.240363223256	0.2110091745853424	0.11848340928554535	0.5196078419685364	0.14084507524967194	0.5833333134651184	1137	1212	1212	1237	1516
3.1997063136641124	3.199706708403811	1	0	1	0	0.0075	0.10066919736831648	1137.240363223256	1212.240363223256	1212.240363223256	1237.240363223256	0.2110091745853424	0.11848340928554535	0.5196078419685364	0.14084507524967194	0.5833333134651184	1137	1212	1212	1237	1516
3.2157824826363868	3.2157824826363868	1	0	1	0	0.0075	0.10066919736831648	1137.240363223256	1212.240363223256	1212.240363223256	1237.240363223256	0.2110091745853424	0.11848340928554535	0.5196078419685364	0.14084507524967194	0.5833333134651184	1137	1212	1212	1237	1516
3.2327665529158427	3.2327669476555414	1	0	1	0	0.0075	0.10066919736831648	1137.240363223256	1212.240363223256	1212.240363223256	1237.240363223256	0.2110091745853424	0.11848340928554535	0.5196078419685364	0.14084507524967194	0.5833333134651184	1137	1212	1212	1237	1516
3.2506024714652533	3.2506032609446507	1	0	1	0	0.0075	0.10066919736831648	1137.240363223256	1212.240363223256	1212.240363223256	1237.240363223256	0.2110091745853424	0.11848340928554535	0.5196078419685364	0.14084507524967194	0.5833333134651184	1137	1212	1212	1237	1516
3.2657438968308323	3.265744291570531	1	0	1	0	0.0075	0.10066919736831648	1137.240363223256	1212.240363223256	1212.240363223256	1237.240363223256	0.2110091745853424	0.11848340928554535	0.5196078419685364	0.14084507524967194	0.5833333134651184	1137	1212	1212	1237	1516
3.2828748102782317	3.2828752050179304	1	0	1	0	0.0075	0.10066919736831648	1137.240363223256	1212.240363223256	1212.240363223256	1237.240363223256	0.2110091745853424	0.11848340928554535	0.5196078419685364	0.14084507524967194	0.5833333134651184	1137	1212	1212	1237	1516
3.299856906859194	3.299858485817989	1	0	1	0	0.0075	0.10101440691488683	1138.6539963164616	1213.6539963164616	1213.6539963164616	1238.6539963164616	0.2110091745853424	0.11848340928554535	0.529411792755127	0.14084507524967194	0.5833333134651184	1138	1213	1213	1238	1516
3.3171990060454384	3.317199400785137	1	0	1	0	0.0075	0.10066919736831648	1137.240363223256	1212.240363223256	1212.240363223256	1237.240363223256	0.2110091745853424	0.11848340928554535	0.5196078419685364	0.14084507524967194	0.5833333134651184	1137	1212	1212	1237	1516
3.3327162236042494	3.3327162236042494	1	0	1	0	0.0075	0.10066919736831648	1137.240363223256	1212.240363223256	1212.240363223256	1237.240363223256	0.2110091745853424	0.11848340928554535	0.5196078419685364	0.14084507524967194	0.5833333134651184	1137	1212	1212	1237	1516
3.349881874145142	3.3498822688848406	1	0	1	0	0.0075	0.10066919736831648	1137.240363223256	1212.240363223256	1212.240363223256	1237.240363223256	0.2110091745853424	0.11848340928554535	0.5196078419685364	0.14084507524967194	0.5833333134651184	1137	1212	1212	1237	1516
3.3657855418690534	3.365785936608752	1	0	1	0	0.0075	0.10066919736831648	1137.240363223256	1212.240363223256	1212.240363223256	1237.240363223256	0.2110091745853424	0.11848340928554535	0.5196078419685364	0.14084507524967194	0.5833333134651184	1137	1212	1212	1237	1516
3.3839530417654338	3.3839534365051325	1	0	1	0	0.0075	0.10066919736831648	1137.240363223256	1212.240363223256	1212.240363223256	1237.240363223256	0.2110091745853424	0.11848340928554535	0.5196078419685364	0.14084507524967194	0.5833333134651184	1137	1212	1212	1237	1516
3.3997055241847143	3.399705918924413	1	0	1	0	0.0075	0.10066919736831648	1137.240363223256	1212.240363223256	1212.240363223256	1237.240363223256	0.2110091745853424	0.11848340928554535	0.5196078419685364	0.14084507524967194	0.5833333134651184	1137	1212	1212	1237	1516
3.4157284032976545	3.415728798037353	1	0	1	0	0.0075	0.10066919736831648	1137.240363223256	1212.240363223256	1212.240363223256	1237.240363223256	0.2110091745853424	0.11848340928554535	0.5196078419685364	0.14084507524967194	0.5	1137	1212	1212	1237	1500
3.432832869185237	3.4328336586646344	1	0	1	0	0.0075	0.10066919736831648	1137.240363223256	1212.240363223256	1212.240363223256	1237.240363223256	0.2110091745853424	0.11848340928554535	0.5196078419685364	0.14084507524967194	0.5833333134651184	1137	1212	1212	1237	1516
3.4507106301427175	3.450711024882416	1	0	1	0	0.0075	0.10101440691488683	1138.6539963164616	1213.6539963164616	1213.6539963164616	1238.6539963164616	0.2110091745853424	0.11848340928554535	0.529411792755127	0.14084507524967194	0.5833333134651184	1138	1213	1213	1238	1516
3.4656921859302923	3.4656921859302923	1	0	1	0	0.0075	0.10066919736831648	1137.240363223256	1212.240363223256	1212.240363223256	1237.240363223256	0.2110091745853424	0.11848340928554535	0.5196078419685364	0.14084507524967194	0.5833333134651184	1137	1212	1212	1237	1516
3.482690861578604	3.4826912563183026	1	0	1	0	0.0075	0.10101440691488683	1138.6539963164616	1213.6539963164616	1213.6539963164616	1238.6539963164616	0.2110091745853424	0.11848340928554535	0.529411792755127	0.14084507524967194	0.5833333134651184	1138	1213	1213	1238	1516
3.499686379309324	3.4996867740490227	1	0	1	0	0.0075	0.10066919736831648	1137.240363223256	1212.240363223256	1212.240363223256	1237.240363223256	0.2110091745853424	0.11848340928554535	0.5196078419685364	0.14084507524967194	0.5833333134651184	1137	1212	1212	1237	1516
3.5172590064796516	3.5172594012193503	1	1	1	0	0.0075	0.10066919736831648	1137.240363223256	1212.240363223256	1212.240363223256	1237.240363223256	0.2110091745853424	0.11848340928554535	0.5196078419685364	0.14084507524967194	0.5833333134651184	1137	1212	1212	1237	1516
3.7064384018568557	3.7064387965965544	1	1	1	0	0.0075	0.0987208276345104	1129.2617891633201	1204.2617891633201	1204.2617891633201	1229.2617891633201	0.20183485746383667	0.11848340928554535	0.529411792755127	0.14084507524967194	0.5833333134651184	1129	1204	1204	1229	1516
3.7069030104823124	3.7069030104823124	1	1	1	0	0.0075	0.0987208276345104	1129.2617891633201	1204.2617891633201	1204.2617891633201	1229.2617891633201	0.20183485746383667	0.11848340928554535	0.529411792755127	0.14084507524967194	0.5833333134651184	1129	1204	1204	1229	1516
3.7072365655277757	3.707236960267476	1	1	1	0	0.0075	0.0987208276345104	1129.2617891633201	1204.2617891633201	1204.2617891633201	1229.2617891633201	0.20183485746383667	0.11848340928554535	0.529411792755127	0.14084507524967194	0.5833333134651184	1129	1204	1204	1229	1516
3.707605252406431	3.7076056471461296	1	1	1	0	0.0075	0.0987208276345104	1129.2617891633201	1204.2617891633201	1204.2617891633201	1229.2617891633201	0.20183485746383667	0.11848340928554535	0.529411792755127	0.14084507524967194	0.5833333134651184	1129	1204	1204	1229	1516
3.7079293336991253	3.7079293336991253	1	1	1	0	0.0075	0.0987208276345104	1129.2617891633201	1204.2617891633201	1204.2617891633201	1229.2617891633201	0.20183485746383667	0.11848340928554535	0.529411792755127	0.14084507524967194	0.5833333134651184	1129	1204	1204	1229	1516
3.717212032455498	3.7172124271951965	1	1	1	0	0.0075	0.0987208276345104	1129.2617891633201	1204.2617891633201	1204.2617891633201	1229.2617891633201	0.20183485746383667	0.11848340928554535	0.529411792755127	0.14084507524967194	0.5833333134651184	1129	1204	1204	1229	1516
3.732779776695752	3.7327801714354507	1	1	1	0	0.0075	0.09837561808794004	1127.8481560701146	1202.8481560701146	1202.8481560701146	1227.8481560701146	0.20183485746383667	0.11848340928554535	0.5196078419685364	0.14084507524967194	0.5833333134651184	1127	1202	1202	1227	1516
3.757134426630719	3.757134426630719	1	1	1	0	0.0075	0.09837561808794004	1127.8481560701146	1202.8481560701146	1202.8481560701146	1227.8481560701146	0.20183485746383667	0.11848340928554535	0.5196078419685364	0.14084507524967194	0.5833333134651184	1127	1202	1202	1227	1516
3.770482944284465	3.770482944284465	1	1	1	0	0.0075	0.09982957274752557	1133.8021004011173	1208.8021004011173	1208.8021004011173	1233.8021004011173	0.2110091745853424	0.11374407261610031	0.529411792755127	0.14084507524967194	0.5833333134651184	1133	1208	1208	1233	1516
3.783869751688993	3.7838701464286917	1	1	1	0	0.0075	0.10066919736831648	1137.240363223256	1212.240363223256	1212.240363223256	1237.240363223256	0.2110091745853424	0.11848340928554535	0.5196078419685364	0.14084507524967194	0.5833333134651184	1137	1212	1212	1237	1516
3.799686576679173	3.799686971418872	1	1	1	0	0.0075	0.09753599346714914	1124.4098932479758	1199.4098932479758	1199.4098932479758	1224.4098932479758	0.20183485746383667	0.11374407261610031	0.529411792755127	0.14084507524967194	0.5833333134651184	1124	1199	1199	1224	1516
3.8157962985258447	3.8157962985258447	1	1	1	0	0.0075	0.10101440691488683	1138.6539963164616	1213.6539963164616	1213.6539963164616	1238.6539963164616	0.2110091745853424	0.11848340928554535	0.529411792755127	0.14084507524967194	0.5833333134651184	1138	1213	1213	1238	1516
3.8329007644134254	3.832900764413427	1	1	1	0	0.0075	0.09982957274752557	1133.8021004011173	1208.8021004011173	1208.8021004011173	1233.8021004011173	0.2110091745853424	0.11374407261610031	0.529411792755127	0.14084507524967194	0.5833333134651184	1133	1208	1208	1233	1516
3.850694840554766	3.850695235294465	1	1	1	0	0.0075	0.09719078392057878	1122.9962601547702	1197.9962601547702	1197.9962601547702	1222.9962601547702	0.20183485746383667	0.11374407261610031	0.5196078419685364	0.14084507524967194	0.5833333134651184	1122	1197	1197	1222	1516
3.8656744226438473	3.865674817383546	1	1	1	0	0.0075	0.09982957274752557	1133.8021004011173	1208.8021004011173	1208.8021004011173	1233.8021004011173	0.2110091745853424	0.11374407261610031	0.529411792755127	0.14084507524967194	0.5	1133	1208	1208	1233	1500
3.882691256318301	3.8826916510580016	1	1	1	0	0.0075	0.09982957274752557	1133.8021004011173	1208.8021004011173	1208.8021004011173	1233.8021004011173	0.2110091745853424	0.11374407261610031	0.529411792755127	0.14084507524967194	0.5833333134651184	1133	1208	1208	1233	1516
3.899711642650045	3.899711642650045	1	1	1	0	0.0075	0.10101440691488683	1138.6539963164616	1213.6539963164616	1213.6539963164616	1238.6539963164616	0.2110091745853424	0.11848340928554535	0.529411792755127	0.14084507524967194	0.5833333134651184	1138	1213	1213	1238	1516
3.9173249280093465	3.917325322749045	1	1	1	0	0.0075	0.10101440691488683	1138.6539963164616	1213.6539963164616	1213.6539963164616	1238.6539963164616	0.2110091745853424	0.11848340928554535	0.529411792755127	0.14084507524967194	0.5833333134651184	1138	1213	1213	1238	1516
3.9326933287017205	3.932693723441419	1	1	1	0	0.0075	0.09753599346714914	1124.4098932479758	1199.4098932479758	1199.4098932479758	1224.4098932479758	0.20183485746383667	0.11374407261610031	0.529411792755127	0.14084507524967194	0.5833333134651184	1124	1199	1199	1224	1516
3.9498850320627312	3.9498858215421286	1	1	1	0	0.0075	0.09837561808794004	1127.8481560701146	1202.8481560701146	1202.8481560701146	1227.8481560701146	0.20183485746383667	0.11848340928554535	0.5196078419685364	0.14084507524967194	0.5833333134651184	1127	1202	1202	1227	1516
3.965868831945494	3.965869226685193	1	1	1	0	0.0075	0.09719078392057878	1122.9962601547702	1197.9962601547702	1197.9962601547702	1222.9962601547702	0.20183485746383667	0.11374407261610031	0.5196078419685364	0.14084507524967194	0.5833333134651184	1122	1197	1197	1222	1516
3.9838500147040534	3.983850409443752	1	1	1	0	0.0075	0.09753599346714914	1124.4098932479758	1199.4098932479758	1199.4098932479758	1224.4098932479758	0.20183485746383667	0.11374407261610031	0.5196078419685364	0.14084507524967194	0.5833333134651184	1124	1199	1199	1224	1516
3.9997422349767007	3.9997426297163994	1	1	1	0	0.0075	0.09719078392057878	1122.9962601547702	1197.9962601547702	1197.9962601547702	1222.9962601547702	0.20183485746383667	0.11374407261610031	0.5196078419685364	0.14084507524967194	0.5833333134651184	1122	1197	1197	1222	1516
4.015730376996149	4.015730771735848	1	1	1	0	0.0075	0.09719078392057878	1122.9962601547702	1197.9962601547702	1197.9962601547702	1222.9962601547702	0.20183485746383667	0.11374407261610031	0.5196078419685364	0.14084507524967194	0.5	1122	1197	1197	1222	1500
4.032839579760116	4.032839974499815	1	1	1	0	0.0075	0.0987208276345104	1129.2617891633201	1204.2617891633201	1204.2617891633201	1229.2617891633201	0.20183485746383667	0.11848340928554535	0.529411792755127	0.14084507524967194	0.5833333134651184	1129	1204	1204	1229	1516
4.050517602430018	4.050517602430018	1	1	1	0	0.0075	0.09753599346714914	1124.4098932479758	1199.4098932479758	1199.4098932479758	1224.4098932479758	0.20183485746383667	0.11374407261610031	0.529411792755127	0.14084507524967194	0.5833333134651184	1124	1199	1199	1224	1516
4.065736002036857	4.065736002036857	1	1	1	0	0.0075	0.09982957274752557	1133.8021004011173	1208.8021004011173	1208.8021004011173	1233.8021004011173	0.2110091745853424	0.11374407261610031	0.529411792755127	0.14084507524967194	0.5833333134651184	1133	1208	1208	1233	1516
4.082696387934385	4.082696387934385	1	1	1	0	0.0075	0.09948436320095522	1132.3884673079117	1207.3884673079117	1207.3884673079117	1232.3884673079117	0.2110091745853424	0.11374407261610031	0.5196078419685364	0.14084507524967194	0.5833333134651184	1132	1207	1207	1232	1516
4.0998821701999155	4.099882959679313	1	1	1	0	0.0075	0.09753599346714914	1124.4098932479758	1199.4098932479758	1199.4098932479758	1224.4098932479758	0.20183485746383667	0.11374407261610031	0.529411792755127	0.14084507524967194	0.5833333134651184	1124	1199	1199	1224	1516
4.1172207167288715	4.1172207167288715	1	1	1	0	0.0075	0.09753599346714914	1124.4098932479758	1199.4098932479758	1199.4098932479758	1224.4098932479758	0.20183485746383667	0.11374407261610031	0.529411792755127	0.14084507524967194	0.5833333134651184	1124	1199	1199	1224	1516
4.132836224472676	4.132836619212375	1	1	1	0	0.0075	0.09719078392057878	1122.9962601547702	1197.9962601547702	1197.9962601547702	1222.9962601547702	0.20183485746383667	0.11374407261610031	0.5196078419685364	0.14084507524967194	0.5833333134651184	1122	1197	1197	1222	1516
4.149866084557191	4.149866874036588	1	1	1	0	0.0075	0.09719078392057878	1122.9962601547702	1197.9962601547702	1197.9962601547702	1222.9962601547702	0.20183485746383667	0.11374407261610031	0.5196078419685364	0.14084507524967194	0.5833333134651184	1122	1197	1197	1222	1516
4.16584751600176	4.1658479107414585	1	1	1	0	0.0075	0.09719078392057878	1122.9962601547702	1197.9962601547702	1197.9962601547702	1222.9962601547702	0.20183485746383667	0.11374407261610031	0.5196078419685364	0.14084507524967194	0.5833333134651184	1122	1197	1197	1222	1516
4.183982252503142	4.183982252503142	1	1	1	0	0.0075	0.09719078392057878	1122.9962601547702	1197.9962601547702	1197.9962601547702	1222.9962601547702	0.20183485746383667	0.11374407261610031	0.5196078419685364	0.14084507524967194	0.5833333134651184	1122	1197	1197	1222	1516
4.199676313447005	4.199676313447005	1	1	1	0	0.0075	0.09753599346714914	1124.4098932479758	1199.4098932479758	1199.4098932479758	1224.4098932479758	0.20183485746383667	0.11374407261610031	0.529411792755127	0.14084507524967194	0.5833333134651184	1124	1199	1199	1224	1516
4.215868930630419	4.215869325370118	1	1	1	0	0.0075	0.09753599346714914	1124.4098932479758	1199.4098932479758	1199.4098932479758	1224.4098932479758	0.20183485746383667	0.11374407261610031	0.529411792755127	0.14084507524967194	0.5833333134651184	1124	1199	1199	1224	1516
4.232706552481629	4.2327069472213275	1	1	1	0	0.0075	0.09753599346714914	1124.4098932479758	1199.4098932479758	1199.4098932479758	1224.4098932479758	0.20183485746383667	0.11374407261610031	0.529411792755127	0.14084507524967194	0.5833333134651184	1124	1199	1199	1224	1516
4.250580760781821	4.25058115552152	1	1	1	0	0.0075	0.09753599346714914	1124.4098932479758	1199.4098932479758	1199.4098932479758	1224.4098932479758	0.20183485746383667	0.11374407261610031	0.529411792755127	0.14084507524967194	0.5833333134651184	1124	1199	1199	1224	1516
4.265756923240891	4.265756923240891	1	1	1	0	0.0075	0.09982957274752557	1133.8021004011173	1208.8021004011173	1208.8021004011173	1233.8021004011173	0.2110091745853424	0.11374407261610031	0.529411792755127	0.14084507524967194	0.5833333134651184	1133	1208	1208	1233	1516
4.282854678553594	4.282855073293293	1	1	1	0	0.0075	0.09719078392057878	1122.9962601547702	1197.9962601547702	1197.9962601547702	1222.9962601547702	0.20183485746383667	0.11374407261610031	0.5196078419685364	0.14084507524967194	0.5833333134651184	1122	1197	1197	1222	1516
4.299704142595768	4.299704142595768	1	1	1	0	0.0075	0.09753599346714914	1124.4098932479758	1199.4098932479758	1199.4098932479758	1224.4098932479758	0.20183485746383667	0.11374407261610031	0.529411792755127	0.14084507524967194	0.5833333134651184	1124	1199	1199	1224	1516
4.317207295579113	4.317207295579113	1	1	1	0	0.0075	0.09753599346714914	1124.4098932479758	1199.4098932479758	1199.4098932479758	1224.4098932479758	0.20183485746383667	0.11374407261610031	0.529411792755127	0.14084507524967194	0.5833333134651184	1124	1199	1199	1224	1516
4.332719776261538	4.332719776261538	1	1	1	0	0.0075	0.09719078392057878	1122.9962601547702	1197.9962601547702	1197.9962601547702	1222.9962601547702	0.20183485746383667	0.11374407261610031	0.5196078419685364	0.14084507524967194	0.5	1122	1197	1197	1222	1500
4.349722004567138	4.349722399306836	1	1	1	0	0.0075	0.09753599346714914	1124.4098932479758	1199.4098932479758	1199.4098932479758	1224.4098932479758	0.20183485746383667	0.11374407261610031	0.529411792755127	0.14084507524967194	0.5833333134651184	1124	1199	1199	1224	1516
4.365691199081045	4.365691199081045	1	1	1	0	0.0075	0.09719078392057878	1122.9962601547702	1197.9962601547702	1197.9962601547702	1222.9962601547702	0.20183485746383667	0.11374407261610031	0.5196078419685364	0.14084507524967194	0.5	1122	1197	1197	1222	1500
4.383988568338323	4.383988568338323	1	1	1	0	0.0075	0.09753599346714914	1124.4098932479758	1199.4098932479758	1199.4098932479758	1224.4098932479758	0.20183485746383667	0.11374407261610031	0.529411792755127	0.14084507524967194	0.5833333134651184	1124	1199	1199	1224	1516
4.39985473579085	4.39985473579085	1	1	1	0	0.0075	0.09753599346714914	1124.4098932479758	1199.4098932479758	1199.4098932479758	1224.4098932479758	0.20183485746383667	0.11374407261610031	0.5196078419685364	0.14084507524967194	0.5833333134651184	1124	1199	1199	1224	1516
4.41571103475091	4.415711429490608	1	1	1	0	0.0075	0.09719078392057878	1122.9962601547702	1197.9962601547702	1197.9962601547702	1222.9962601547702	0.20183485746383667	0.11374407261610031	0.5196078419685364	0.14084507524967194	0.5833333134651184	1122	1197	1197	1222	1516
4.432906685508907	4.432907080248606	1	1	1	0	0.0075	0.09982957274752557	1133.8021004011173	1208.8021004011173	1208.8021004011173	1233.8021004011173	0.2110091745853424	0.11374407261610031	0.529411792755127	0.14084507524967194	0.5833333134651184	1133	1208	1208	1233	1516
4.450646287571818	4.4506466823115165	1	1	1	0	0.0075	0.09719078392057878	1122.9962601547702	1197.9962601547702	1197.9962601547702	1222.9962601547702	0.20183485746383667	0.11374407261610031	0.5196078419685364	0.14084507524967194	0.5833333134651184	1122	1197	1197	1222	1516
4.4657478442278205	4.465748238967519	1	1	1	0	0.0075	0.09753599346714914	1124.4098932479758	1199.4098932479758	1199.4098932479758	1224.4098932479758	0.20183485746383667	0.11374407261610031	0.529411792755127	0.14084507524967194	0.5833333134651184	1124	1199	1199	1224	1516
4.482941521287325	4.482941916027023	1	1	1	0	0.0075	0.09753599346714914	1124.4098932479758	1199.4098932479758	1199.4098932479758	1224.4098932479758	0.20183485746383667	0.11374407261610031	0.529411792755127	0.14084507524967194	0.5	1124	1199	1199	1224	1500
4.499845459407929	4.499845854147628	1	1	1	0	0.0075	0.09753599346714914	1124.4098932479758	1199.4098932479758	1199.4098932479758	1224.4098932479758	0.20183485746383667	0.11374407261610031	0.529411792755127	0.14084507524967194	0.5833333134651184	1124	1199	1199	1224	1516
4.517452428932051	4.517453613151147	1	1	1	0	0.0075	0.09753599346714914	1124.4098932479758	1199.4098932479758	1199.4098932479758	1224.4098932479758	0.20183485746383667	0.11374407261610031	0.529411792755127	0.14084507524967194	0.5833333134651184	1124	1199	1199	1224	1516
4.532672802237384	4.532673196977083	1	1	1	0	0.0075	0.09753599346714914	1124.4098932479758	1199.4098932479758	1199.4098932479758	1224.4098932479758	0.20183485746383667	0.11374407261610031	0.529411792755127	0.14084507524967194	0.5833333134651184	1124	1199	1199	1224	1516
4.549742925771174	4.549743715250571	1	1	1	0	0.0075	0.09719078392057878	1122.9962601547702	1197.9962601547702	1197.9962601547702	1222.9962601547702	0.20183485746383667	0.11374407261610031	0.5196078419685364	0.14084507524967194	0.5833333134651184	1122	1197	1197	1222	1516
4.5658952795053125	4.56589606898471	1	1	1	0	0.0075	0.09753599346714914	1124.4098932479758	1199.4098932479758	1199.4098932479758	1224.4098932479758	0.20183485746383667	0.11374407261610031	0.529411792755127	0.14084507524967194	0.5	1124	1199	1199	1224	1500
4.584054489868018	4.584054884607717	1	1	1	0	0.0075	0.09753599346714914	1124.4098932479758	1199.4098932479758	1199.4098932479758	1224.4098932479758	0.20183485746383667	0.11374407261610031	0.529411792755127	0.14084507524967194	0.5	1124	1199	1199	1224	1500
4.6001997382875786	4.600200527766978	1	1	1	0	0.0075	0.09753599346714914	1124.4098932479758	1199.4098932479758	1199.4098932479758	1224.4098932479758	0.20183485746383667	0.11374407261610031	0.529411792755127	0.14084507524967194	0.5	1124	1199	1199	1224	1500
4.616074590013479	4.61607498475318	1	1	1	0	0.0075	0.09753599346714914	1124.4098932479758	1199.4098932479758	1199.4098932479758	1224.4098932479758	0.20183485746383667	0.11374407261610031	0.529411792755127	0.14084507524967194	0.5833333134651184	1124	1199	1199	1224	1516
4.632832079705839	4.632832869185238	1	1	1	0	0.0075	0.09753599346714914	1124.4098932479758	1199.4098932479758	1199.4098932479758	1224.4098932479758	0.20183485746383667	0.11374407261610031	0.529411792755127	0.14084507524967194	0.5833333134651184	1124	1199	1199	1224	1516
4.650613524176819	4.650613524176819	1	1	1	0	0.0075	0.09719078392057878	1122.9962601547702	1197.9962601547702	1197.9962601547702	1222.9962601547702	0.20183485746383667	0.11374407261610031	0.5196078419685364	0.14084507524967194	0.5833333134651184	1122	1197	1197	1222	1516
4.665669291027763	4.665669291027763	1	1	1	0	0.0075	0.09753599346714914	1124.4098932479758	1199.4098932479758	1199.4098932479758	1224.4098932479758	0.20183485746383667	0.11374407261610031	0.529411792755127	0.14084507524967194	0.5833333134651184	1124	1199	1199	1224	1516
4.682723230233902	4.682723624973601	1	1	1	0	0.0075	0.09753599346714914	1124.4098932479758	1199.4098932479758	1199.4098932479758	1224.4098932479758	0.20183485746383667	0.11374407261610031	0.529411792755127	0.14084507524967194	0.5	1124	1199	1199	1224	1500
4.699680063474144	4.699680458213843	1	1	1	0	0.0075	0.09753599346714914	1124.4098932479758	1199.4098932479758	1199.4098932479758	1224.4098932479758	0.20183485746383667	0.11374407261610031	0.529411792755127	0.14084507524967194	0.5	1124	1199	1199	1224	1500
4.717180453279596	4.717180453279596	1	1	1	0	0.0075	0.09719078392057878	1122.9962601547702	1197.9962601547702	1197.9962601547702	1222.9962601547702	0.20183485746383667	0.11374407261610031	0.5196078419685364	0.14084507524967194	0.5	1122	1197	1197	1222	1500
4.732700039276599	4.732700434016298	1	1	1	0	0.0075	0.09753599346714914	1124.4098932479758	1199.4098932479758	1199.4098932479758	1224.4098932479758	0.20183485746383667	0.11374407261610031	0.529411792755127	0.14084507524967194	0.5833333134651184	1124	1199	1199	1224	1516
4.7499600326054985	4.749960427345197	1	1	1	0	0.0075	0.09753599346714914	1124.4098932479758	1199.4098932479758	1199.4098932479758	1224.4098932479758	0.20183485746383667	0.11374407261610031	0.529411792755127	0.14084507524967194	0.5833333134651184	1124	1199	1199	1224	1516
4.765721594037851	4.76572198877755	1	1	1	0	0.0075	0.09753599346714914	1124.4098932479758	1199.4098932479758	1199.4098932479758	1224.4098932479758	0.20183485746383667	0.11374407261610031	0.529411792755127	0.14084507524967194	0.5833333134651184	1124	1199	1199	1224	1516
4.78391554149405	4.78391554149405	1	1	1	0	0.0075	0.09753599346714914	1124.4098932479758	1199.4098932479758	1199.4098932479758	1224.4098932479758	0.20183485746383667	0.11374407261610031	0.529411792755127	0.14084507524967194	0.5	1124	1199	1199	1224	1500
4.799726840128448	4.799726840128448	1	1	1	0	0.0075	0.09753599346714914	1124.4098932479758	1199.4098932479758	1199.4098932479758	1224.4098932479758	0.20183485746383667	0.11374407261610031	0.529411792755127	0.14084507524967194	0.5833333134651184	1124	1199	1199	1224	1516
4.815735508612233	4.815735508612233	1	1	1	0	0.0075	0.09753599346714914	1124.4098932479758	1199.4098932479758	1199.4098932479758	1224.4098932479758	0.20183485746383667	0.11374407261610031	0.529411792755127	0.14084507524967194	0.5833333134651184	1124	1199	1199	1224	1516
4.832769316093735	4.832769710833434	1	1	1	0	0.0075	0.09753599346714914	1124.4098932479758	1199.4098932479758	1199.4098932479758	1224.4098932479758	0.20183485746383667	0.11374407261610031	0.529411792755127	0.14084507524967194	0.5833333134651184	1124	1199	1199	1224	1516
4.850550760564714	4.850550760564714	1	1	1	0	0.0075	0.09753599346714914	1124.4098932479758	1199.4098932479758	1199.4098932479758	1224.4098932479758	0.20183485746383667	0.11374407261610031	0.529411792755127	0.14084507524967194	0.5	1124	1199	1199	1224	1500
4.865787712937395	4.865787712937395	1	1	1	0	0.0075	0.09753599346714914	1124.4098932479758	1199.4098932479758	1199.4098932479758	1224.4098932479758	0.20183485746383667	0.11374407261610031	0.529411792755127	0.14084507524967194	0.5833333134651184	1124	1199	1199	1224	1516
4.882854283813895	4.882854678553594	1	1	1	0	0.0075	0.09753599346714914	1124.4098932479758	1199.4098932479758	1199.4098932479758	1224.4098932479758	0.20183485746383667	0.11374407261610031	0.529411792755127	0.14084507524967194	0.5833333134651184	1124	1199	1199	1224	1516
4.899802827520462	4.899803222260161	1	1	1	0	0.0075	0.09753599346714914	1124.4098932479758	1199.4098932479758	1199.4098932479758	1224.4098932479758	0.20183485746383667	0.11374407261610031	0.529411792755127	0.14084507524967194	0.5833333134651184	1124	1199	1199	1224	1516
4.917292559354047	4.917292559354047	1	1	1	0	0.0075	0.09753599346714914	1124.4098932479758	1199.4098932479758	1199.4098932479758	1224.4098932479758	0.20183485746383667	0.11374407261610031	0.529411792755127	0.14084507524967194	0.5	1124	1199	1199	1224	1500
4.932717802563044	4.932717802563044	1	1	1	0	0.0075	0.09753599346714914	1124.4098932479758	1199.4098932479758	1199.4098932479758	1224.4098932479758	0.20183485746383667	0.11374407261610031	0.529411792755127	0.14084507524967194	0.5833333134651184	1124	1199	1199	1224	1516
4.949875163570262	4.9498755583099605	1	1	1	0	0.0075	0.09753599346714914	1124.4098932479758	1199.4098932479758	1199.4098932479758	1224.4098932479758	0.20183485746383667	0.11374407261610031	0.529411792755127	0.14084507524967194	0.5833333134651184	1124	1199	1199	1224	1516
4.965908700655071	4.965909490134468	1	1	1	0	0.0075	0.09635115929978788	1119.5579973326314	1194.5579973326314	1194.5579973326314	1219.5579973326314	0.20183485746383667	0.10900473594665527	0.529411792755127	0.14084507524967194	0.5	1119	1194	1194	1219	1500
4.982785796476158	4.982786191215856	1	1	1	0	0.0075	0.09719078392057878	1122.9962601547702	1197.9962601547702	1197.9962601547702	1222.9962601547702	0.20183485746383667	0.11374407261610031	0.5196078419685364	0.14084507524967194	0.5	1122	1197	1197	1222	1500
4.999943946962773	4.999944341702472	1	1	1	0	0.0075	0.09719078392057878	1122.9962601547702	1197.9962601547702	1197.9962601547702	1222.9962601547702	0.20183485746383667	0.11374407261610031	0.5196078419685364	0.14084507524967194	0.5	1122	1197	1197	1222	1500
5.015695639902656	5.015695639902656	1	1	1	0	0.0075	0.09719078392057878	1122.9962601547702	1197.9962601547702	1197.9962601547702	1222.9962601547702	0.20183485746383667	0.11374407261610031	0.5196078419685364	0.14084507524967194	0.5	1122	1197	1197	1222	1500
5.032802079488732	5.032802474228431	1	1	1	0	0.0075	0.09719078392057878	1122.9962601547702	1197.9962601547702	1197.9962601547702	1222.9962601547702	0.20183485746383667	0.11374407261610031	0.5196078419685364	0.14084507524967194	0.5833333134651184	1122	1197	1197	1222	1516
5.050879183994095	5.0508795787337935	1	1	1	0	0.0075	0.09719078392057878	1122.9962601547702	1197.9962601547702	1197.9962601547702	1222.9962601547702	0.20183485746383667	0.11374407261610031	0.5196078419685364	0.14084507524967194	0.5833333134651184	1122	1197	1197	1222	1516
5.065858766083176	5.065859160822875	1	1	1	0	0.0075	0.09509114650569628	1114.3982449408263	1189.3982449408263	1189.3982449408263	1214.3982449408263	0.20183485746383667	0.10900473594665527	0.5196078419685364	0.13380281627178192	0.5	1114	1189	1189	1214	1500
5.082907968412929	5.082908363152628	1	1	1	0	0.0075	0.09390631233833502	1109.546349025482	1184.546349025482	1184.546349025482	1209.546349025482	0.20183485746383667	0.10426539927721024	0.5196078419685364	0.13380281627178192	0.5	1109	1184	1184	1209	1500
5.099822169765702	5.0998225645054	1	1	1	0	0.0075	0.09390631233833502	1109.546349025482	1184.546349025482	1184.546349025482	1209.546349025482	0.20183485746383667	0.10426539927721024	0.5196078419685364	0.13380281627178192	0.5	1109	1184	1184	1209	1500
5.117251506425376	5.117251506425376	1	1	1	0	0.0075	0.09390631233833502	1109.546349025482	1184.546349025482	1184.546349025482	1209.546349025482	0.20183485746383667	0.10426539927721024	0.5196078419685364	0.13380281627178192	0.5	1109	1184	1184	1209	1500
5.1328903038114095	5.132895830167191	1	1	1	0	0.0075	0.09357836527569341	1108.2034058039644	1183.2034058039644	1183.2034058039644	1208.2034058039644	0.20183485746383667	0.10426539927721024	0.5098039507865906	0.13380281627178192	0.5	1108	1183	1183	1208	1500
5.1496813463781645	5.1496813463781645	1	1	1	0	0.0075	0.09009995741589116	1093.9593256180742	1168.9593256180742	1168.9593256180742	1193.9593256180742	0.19266055524349213	0.0995260700583458	0.5098039507865906	0.13380281627178192	0.5	1093	1168	1168	1193	1500
5.165808042031882	5.165808436771581	1	1	1	0	0.0075	0.09009995741589116	1093.9593256180742	1168.9593256180742	1168.9593256180742	1193.9593256180742	0.19266055524349213	0.0995260700583458	0.5098039507865906	0.13380281627178192	0.5	1093	1168	1168	1193	1500
5.1840027789674785	5.1840027789674785	1	1	1	0	0.0075	0.09009995741589116	1093.9593256180742	1168.9593256180742	1168.9593256180742	1193.9593256180742	0.19266055524349213	0.0995260700583458	0.5098039507865906	0.13380281627178192	0.5	1093	1168	1168	1193	1500
5.199735919141519	5.199736313881219	1	1	1	0	0.0075	0.09009995741589116	1093.9593256180742	1168.9593256180742	1168.9593256180742	1193.9593256180742	0.19266055524349213	0.0995260700583458	0.5098039507865906	0.13380281627178192	0.5	1093	1168	1168	1193	1500
5.215786035293677	5.215786035293677	1	1	1	0	0.0075	0.08629359491169453	1078.372271163389	1153.372271163389	1153.372271163389	1178.372271163389	0.1834862381219864	0.09478673338890076	0.5	0.13380281627178192	0.5	1078	1153	1153	1178	1500
5.23282260595307	5.232823000692768	1	1	1	0	0.0075	0.08541331253945827	1074.7675148490816	1149.7675148490816	1149.7675148490816	1174.7675148490816	0.1834862381219864	0.09478673338890076	0.5	0.1267605572938919	0.5	1074	1149	1149	1174	1500
5.250615103135614	5.250615103135614	1	1	1	0	0.0075	0.08541331253945827	1074.7675148490816	1149.7675148490816	1149.7675148490816	1174.7675148490816	0.1834862381219864	0.09478673338890076	0.5	0.1267605572938919	0.5	1074	1149	1149	1174	1500
5.265712712394629	5.265712712394629	1	1	1	0	0.0075	0.08311973325908184	1065.3753076959401	1140.3753076959401	1140.3753076959401	1165.3753076959401	0.17431192100048065	0.09478673338890076	0.5	0.1267605572938919	0.5	1065	1140	1140	1165	1500
5.282747309355528	5.282747704095227	1	1	1	0	0.0075	0.08311973325908184	1065.3753076959401	1140.3753076959401	1140.3753076959401	1165.3753076959401	0.17431192100048065	0.09478673338890076	0.5	0.1267605572938919	0.5	1065	1140	1140	1165	1500
5.299704932075166	5.299705326814864	1	1	1	0	0.0075	0.08311973325908184	1065.3753076959401	1140.3753076959401	1140.3753076959401	1165.3753076959401	0.17431192100048065	0.09478673338890076	0.5	0.1267605572938919	0.5	1065	1140	1140	1165	1500
5.317187163854475	5.317187558594174	1	1	1	0	0.0075	0.08311973325908184	1065.3753076959401	1140.3753076959401	1140.3753076959401	1165.3753076959401	0.17431192100048065	0.09478673338890076	0.5	0.1267605572938919	0.5	1065	1140	1140	1165	1500
5.3326783285931665	5.332678723332865	1	1	1	0	0.0075	0.08311973325908184	1065.3753076959401	1140.3753076959401	1140.3753076959401	1165.3753076959401	0.17431192100048065	0.09478673338890076	0.5	0.1267605572938919	0.5	1065	1140	1140	1165	1500
5.349685293775153	5.349685688514851	1	1	1	0	0.0075	0.081946025528703	1060.5689745400389	1135.5689745400389	1135.5689745400389	1160.5689745400389	0.17431192100048065	0.09478673338890076	0.4901960790157318	0.11971831321716309	0.5	1060	1135	1135	1160	1500
5.365690014861949	5.365690014861949	1	1	1	0	0.0075	0.081946025528703	1060.5689745400389	1135.5689745400389	1135.5689745400389	1160.5689745400389	0.17431192100048065	0.09478673338890076	0.4901960790157318	0.11971831321716309	0.5	1060	1135	1135	1160	1500
5.384026068609707	5.384026068609707	1	1	1	0	0.0075	0.08076119136134174	1055.7170786246945	1130.7170786246945	1130.7170786246945	1155.7170786246945	0.17431192100048065	0.09004739671945572	0.4901960790157318	0.11971831321716309	0.5	1055	1130	1130	1155	1500
5.399725655909352	5.399725655909352	1	1	1	0	0.0075	0.08076119136134174	1055.7170786246945	1130.7170786246945	1130.7170786246945	1155.7170786246945	0.17431192100048065	0.09004739671945572	0.4901960790157318	0.11971831321716309	0.5	1055	1130	1130	1155	1500
5.415736692831329	5.415736692831329	1	1	1	0	0.0075	0.08076119136134174	1055.7170786246945	1130.7170786246945	1130.7170786246945	1155.7170786246945	0.17431192100048065	0.09004739671945572	0.4901960790157318	0.11971831321716309	0.5	1055	1130	1130	1155	1500
5.432868395758128	5.432868790497826	1	1	1	0	0.0075	0.08076119136134174	1055.7170786246945	1130.7170786246945	1130.7170786246945	1155.7170786246945	0.17431192100048065	0.09004739671945572	0.4901960790157318	0.11971831321716309	0.5	1055	1130	1130	1155	1500
5.45051049711544	5.45051049711544	1	1	1	0	0.0075	0.08076119136134174	1055.7170786246945	1130.7170786246945	1130.7170786246945	1155.7170786246945	0.17431192100048065	0.09004739671945572	0.4901960790157318	0.11971831321716309	0.5	1055	1130	1130	1155	1500
5.465743107351434	5.465743107351434	1	1	1	0	0.0075	0.08076119136134174	1055.7170786246945	1130.7170786246945	1130.7170786246945	1155.7170786246945	0.17431192100048065	0.09004739671945572	0.4901960790157318	0.11971831321716309	0.5	1055	1130	1130	1155	1500
5.482783625407816	5.482784020147514	1	1	1	0	0.0075	0.07957635719398048	1050.8651827093502	1125.8651827093502	1125.8651827093502	1150.8651827093502	0.17431192100048065	0.08530806005001068	0.4901960790157318	0.11971831321716309	0.5	1050	1125	1125	1150	1500
5.499929933703466	5.499930328443167	1	1	1	0	0.0075	0.08076119136134174	1055.7170786246945	1130.7170786246945	1130.7170786246945	1155.7170786246945	0.17431192100048065	0.09004739671945572	0.4901960790157318	0.11971831321716309	0.5	1055	1130	1130	1155	1500
5.517187558594173	5.517187953333872	1	0	1	0	0.0075	0.07989816942674799	1052.183003802533	1127.183003802533	1127.183003802533	1152.183003802533	0.17431192100048065	0.09004739671945572	0.4901960790157318	0.11267605423927307	0.5	1052	1127	1127	1152	1500
5.532768329244487	5.5327683292444885	1	0	1	0	0.0075	0.08076119136134174	1055.7170786246945	1130.7170786246945	1130.7170786246945	1155.7170786246945	0.17431192100048065	0.09004739671945572	0.4901960790157318	0.11971831321716309	0.5	1055	1130	1130	1155	1500
5.549744899469667	5.549745294209366	1	0	1	0	0.0075	0.08076119136134174	1055.7170786246945	1130.7170786246945	1130.7170786246945	1155.7170786246945	0.17431192100048065	0.09004739671945572	0.4901960790157318	0.11971831321716309	0.5	1055	1130	1130	1155	1500
5.566025938345605	5.566026333085304	1	0	1	0	0.0075	0.07957635719398048	1050.8651827093502	1125.8651827093502	1125.8651827093502	1150.8651827093502	0.17431192100048065	0.08530806005001068	0.4901960790157318	0.11971831321716309	0.5	1050	1125	1125	1150	1500
5.583923436288025	5.583923436288025	1	0	1	0	0.0075	0.08076119136134174	1055.7170786246945	1130.7170786246945	1130.7170786246945	1155.7170786246945	0.17431192100048065	0.09004739671945572	0.4901960790157318	0.11971831321716309	0.5	1055	1130	1130	1155	1500
5.599824735573744	5.599824735573744	1	0	1	0	0.0075	0.07957635719398048	1050.8651827093502	1125.8651827093502	1125.8651827093502	1150.8651827093502	0.17431192100048065	0.08530806005001068	0.4901960790157318	0.11971831321716309	0.5	1050	1125	1125	1150	1500
5.615871693808311	5.615872088548009	1	0	1	0	0.0075	0.08076119136134174	1055.7170786246945	1130.7170786246945	1130.7170786246945	1155.7170786246945	0.17431192100048065	0.09004739671945572	0.4901960790157318	0.11971831321716309	0.5	1055	1130	1130	1155	1500
5.632738921136928	5.632739315876627	1	0	1	0	0.0075	0.07957635719398048	1050.8651827093502	1125.8651827093502	1125.8651827093502	1150.8651827093502	0.17431192100048065	0.08530806005001068	0.4901960790157318	0.11971831321716309	0.5	1050	1125	1125	1150	1500
5.650479707418935	5.650479707418935	1	0	1	0	0.0075	0.08076119136134174	1055.7170786246945	1130.7170786246945	1130.7170786246945	1155.7170786246945	0.17431192100048065	0.09004739671945572	0.4901960790157318	0.11971831321716309	0.5	1055	1130	1130	1155	1500
5.665814949976612	5.66581573945601	1	0	1	0	0.0075	0.08076119136134174	1055.7170786246945	1130.7170786246945	1130.7170786246945	1155.7170786246945	0.17431192100048065	0.09004739671945572	0.4901960790157318	0.11971831321716309	0.5	1055	1130	1130	1155	1500
5.682804941351549	5.682805336091247	1	0	1	0	0.0075	0.08076119136134174	1055.7170786246945	1130.7170786246945	1130.7170786246945	1155.7170786246945	0.17431192100048065	0.09004739671945572	0.4901960790157318	0.11971831321716309	0.5	1055	1130	1130	1155	1500
5.699935460059249	5.699935854798948	1	0	1	0	0.0075	0.08076119136134174	1055.7170786246945	1130.7170786246945	1130.7170786246945	1155.7170786246945	0.17431192100048065	0.09004739671945572	0.4901960790157318	0.11971831321716309	0.5	1055	1130	1130	1155	1500
5.7172084797982095	5.7172084797982095	1	0	1	0	0.0075	0.08076119136134174	1055.7170786246945	1130.7170786246945	1130.7170786246945	1155.7170786246945	0.17431192100048065	0.09004739671945572	0.4901960790157318	0.11971831321716309	0.5	1055	1130	1130	1155	1500
5.732680697031359	5.732680697031359	1	0	1	0	0.0075	0.08076119136134174	1055.7170786246945	1130.7170786246945	1130.7170786246945	1155.7170786246945	0.17431192100048065	0.09004739671945572	0.4901960790157318	0.11971831321716309	0.5	1055	1130	1130	1155	1500
5.749687267473647	5.749687662213345	1	0	1	0	0.0075	0.08076119136134174	1055.7170786246945	1130.7170786246945	1130.7170786246945	1155.7170786246945	0.17431192100048065	0.09004739671945572	0.4901960790157318	0.11971831321716309	0.5	1055	1130	1130	1155	1500
5.765838042248989	5.765838042248989	1	0	1	0	0.0075	0.08076119136134174	1055.7170786246945	1130.7170786246945	1130.7170786246945	1155.7170786246945	0.17431192100048065	0.09004739671945572	0.4901960790157318	0.11971831321716309	0.5	1055	1130	1130	1155	1500
5.783981857763443	5.783982252503144	1	0	1	0	0.0075	0.08076119136134174	1055.7170786246945	1130.7170786246945	1130.7170786246945	1155.7170786246945	0.17431192100048065	0.09004739671945572	0.4901960790157318	0.11971831321716309	0.5	1055	1130	1130	1155	1500
5.799919078361752	5.7999194731014505	1	0	1	0	0.0075	0.08076119136134174	1055.7170786246945	1130.7170786246945	1130.7170786246945	1155.7170786246945	0.17431192100048065	0.09004739671945572	0.4901960790157318	0.11971831321716309	0.5	1055	1130	1130	1155	1500
5.815733140174041	5.815733140174041	1	0	1	0	0.0075	0.08076119136134174	1055.7170786246945	1130.7170786246945	1130.7170786246945	1155.7170786246945	0.17431192100048065	0.09004739671945572	0.4901960790157318	0.11971831321716309	0.5	1055	1130	1130	1155	1500
5.832760631820362	5.8327610265600605	1	0	1	0	0.0075	0.08076119136134174	1055.7170786246945	1130.7170786246945	1130.7170786246945	1155.7170786246945	0.17431192100048065	0.09004739671945572	0.4901960790157318	0.11971831321716309	0.5	1055	1130	1130	1155	1500
5.850532602538571	5.85053299727827	1	0	1	0	0.0075	0.08076119136134174	1055.7170786246945	1130.7170786246945	1130.7170786246945	1155.7170786246945	0.17431192100048065	0.09004739671945572	0.4901960790157318	0.11971831321716309	0.5	1055	1130	1130	1155	1500
5.86621482129147	5.866215610770867	1	0	1	0	0.0075	0.08076119136134174	1055.7170786246945	1130.7170786246945	1130.7170786246945	1155.7170786246945	0.17431192100048065	0.09004739671945572	0.4901960790157318	0.11971831321716309	0.5	1055	1130	1130	1155	1500
5.882840862664137	5.882842836362631	1	0	1	0	0.0075	0.08076119136134174	1055.7170786246945	1130.7170786246945	1130.7170786246945	1155.7170786246945	0.17431192100048065	0.09004739671945572	0.4901960790157318	0.11971831321716309	0.5	1055	1130	1130	1155	1500
5.899766511468174	5.899766906207873	1	0	1	0	0.0075	0.08076119136134174	1055.7170786246945	1130.7170786246945	1130.7170786246945	1155.7170786246945	0.17431192100048065	0.09004739671945572	0.4901960790157318	0.11971831321716309	0.5	1055	1130	1130	1155	1500
5.917283875080674	5.917283875080674	1	0	1	0	0.0075	0.08076119136134174	1055.7170786246945	1130.7170786246945	1130.7170786246945	1155.7170786246945	0.17431192100048065	0.09004739671945572	0.4901960790157318	0.11971831321716309	0.5	1055	1130	1130	1155	1500
5.932737144808284	5.932737539547983	1	0	1	0	0.0075	0.08076119136134174	1055.7170786246945	1130.7170786246945	1130.7170786246945	1155.7170786246945	0.17431192100048065	0.09004739671945572	0.4901960790157318	0.11971831321716309	0.5	1055	1130	1130	1155	1500
5.94969200435003	5.949692399089731	1	0	1	0	0.0075	0.08076119136134174	1055.7170786246945	1130.7170786246945	1130.7170786246945	1155.7170786246945	0.17431192100048065	0.09004739671945572	0.4901960790157318	0.11971831321716309	0.5	1055	1130	1130	1155	1500
5.965718041380562	5.965718041380562	1	0	1	0	0.0075	0.08076119136134174	1055.7170786246945	1130.7170786246945	1130.7170786246945	1155.7170786246945	0.17431192100048065	0.09004739671945572	0.4901960790157318	0.11971831321716309	0.5	1055	1130	1130	1155	1500
5.983816856569357	5.9838172513090555	1	0	1	0	0.0075	0.08076119136134174	1055.7170786246945	1130.7170786246945	1130.7170786246945	1155.7170786246945	0.17431192100048065	0.09004739671945572	0.4901960790157318	0.11971831321716309	0.5	1055	1130	1130	1155	1500
5.999692892514354	5.999692892514354	1	0	1	0	0.0075	0.08076119136134174	1055.7170786246945	1130.7170786246945	1130.7170786246945	1155.7170786246945	0.17431192100048065	0.09004739671945572	0.4901960790157318	0.11971831321716309	0.5	1055	1130	1130	1155	1500
6.015722876941872	6.015722876941872	0	0	1	0	0.0075	0.08076119136134174	1055.7170786246945	1130.7170786246945	1130.7170786246945	1155.7170786246945	0.17431192100048065	0.09004739671945572	0.4901960790157318	0.11971831321716309	0.5	1055	1130	1130	1155	1500
6.037231848388377	6.037231848388377	0	0	1	0	0.0074897215106593034	0.08076119136134174	1055.7170786246945	1130.7170786246945	1130.7170786246945	1155.7170786246945	0.17431192100048065	0.09004739671945572	0.4901960790157318	0.11971831321716309	0.5	1055	1130	1130	1155	1500
6.050524313004896	6.050524313004896	0	0	1	0	0.007458914215262049	0.08076119136134174	1055.7170786246945	1130.7170786246945	1130.7170786246945	1155.7170786246945	0.17431192100048065	0.09004739671945572	0.4901960790157318	0.11971831321716309	0.5	1055	1130	1130	1155	1500
6.065879687287211	6.06588008202691	0	0	1	0	0.007407662554463533	0.08076119136134174	1055.7170786246945	1130.7170786246945	1130.7170786246945	1155.7170786246945	0.17431192100048065	0.09004739671945572	0.4901960790157318	0.11971831321716309	0.5	1055	1130	1130	1155	1500
6.082867310223955	6.082867704963654	0	0	1	0	0.007336107005503543	0.08076119136134174	1055.7170786246945	1130.7170786246945	1130.7170786246945	1155.7170786246945	0.17431192100048065	0.09004739671945572	0.4901960790157318	0.11971831321716309	0.5	1055	1130	1130	1155	1500
6.103888778142473	6.103888778142473	0	0	1	0	0.007244443697168012	0.081946025528703	1060.5689745400389	1135.5689745400389	1135.5689745400389	1160.5689745400389	0.17431192100048065	0.09478673338890076	0.4901960790157318	0.11971831321716309	0.5	1060	1135	1135	1160	1500
6.117191111251463	6.117191111251463	0	0	1	0	0.007132923872213651	0.08076119136134174	1055.7170786246945	1130.7170786246945	1130.7170786246945	1155.7170786246945	0.17431192100048065	0.09004739671945572	0.4901960790157318	0.11971831321716309	0.5	1055	1130	1130	1155	1500
6.1327320131922	6.132732407931899	0	0	1	0	0.007001853198729013	0.08076119136134174	1055.7170786246945	1130.7170786246945	1130.7170786246945	1155.7170786246945	0.17431192100048065	0.09004739671945572	0.4901960790157318	0.11971831321716309	0.5	1055	1130	1130	1155	1500
6.14971174133497	6.14971174133497	0	0	1	0	0.006851590932319507	0.08076119136134174	1055.7170786246945	1130.7170786246945	1130.7170786246945	1155.7170786246945	0.17431192100048065	0.09004739671945572	0.4901960790157318	0.11971831321716309	0.5	1055	1130	1130	1155	1500
6.170632155890601	6.1706325506303	0	0	1	0	0.006682548931412759	0.081946025528703	1060.5689745400389	1135.5689745400389	1135.5689745400389	1160.5689745400389	0.17431192100048065	0.09478673338890076	0.4901960790157318	0.11971831321716309	0.5	1060	1135	1135	1160	1500
6.183867777990498	6.183867777990498	0	0	1	0	0.006495190528383289	0.081946025528703	1060.5689745400389	1135.5689745400389	1135.5689745400389	1160.5689745400389	0.17431192100048065	0.09478673338890076	0.4901960790157318	0.11971831321716309	0.5	1060	1135	1135	1160	1500
6.199713418978689	6.199713418978689	0	0	1	0	0.0062900292595906805	0.08076119136134174	1055.7170786246945	1130.7170786246945	1130.7170786246945	1155.7170786246945	0.17431192100048065	0.09004739671945572	0.4901960790157318	0.11971831321716309	0.5	1055	1130	1130	1155	1500
6.215850772604275	6.215851167343974	0	0	1	0	0.006067627457812106	0.08076119136134174	1055.7170786246945	1130.7170786246945	1130.7170786246945	1155.7170786246945	0.17431192100048065	0.09004739671945572	0.4901960790157318	0.11971831321716309	0.5	1055	1130	1130	1155	1500
6.23721132192404	6.23721132192404	0	0	1	0	0.005828594710927282	0.08076119136134174	1055.7170786246945	1130.7170786246945	1130.7170786246945	1155.7170786246945	0.17431192100048065	0.09004739671945572	0.4901960790157318	0.11971831321716309	0.5	1055	1130	1130	1155	1500
6.25054878686622	6.25054878686622	0	0	1	0	0.005573586191080457	0.08076119136134174	1055.7170786246945	1130.7170786246945	1130.7170786246945	1155.7170786246945	0.17431192100048065	0.09004739671945572	0.4901960790157318	0.11971831321716309	0.5	1055	1130	1130	1155	1500
6.265707186038846	6.265707580778544	0	0	1	0	0.005303300858899107	0.081946025528703	1060.5689745400389	1135.5689745400389	1135.5689745400389	1160.5689745400389	0.17431192100048065	0.09478673338890076	0.4901960790157318	0.11971831321716309	0.5	1060	1135	1135	1160	1500
6.282852310115402	6.282852704855101	0	0	1	0	0.0050184795476914375	0.081946025528703	1060.5689745400389	1135.5689745400389	1135.5689745400389	1160.5689745400389	0.17431192100048065	0.09478673338890076	0.4901960790157318	0.11971831321716309	0.5	1060	1135	1135	1160	1500
6.303871804335426	6.303871804335426	0	0	1	0	0.004719902932873782	0.081946025528703	1060.5689745400389	1135.5689745400389	1135.5689745400389	1160.5689745400389	0.17431192100048065	0.09478673338890076	0.4901960790157318	0.11971831321716309	0.5	1060	1135	1135	1160	1500
6.317152821500681	6.317152821500681	0	0	1	0	0.00440838939219355	0.081946025528703	1060.5689745400389	1135.5689745400389	1135.5689745400389	1160.5689745400389	0.17431192100048065	0.09478673338890076	0.4901960790157318	0.11971831321716309	0.5	1060	1135	1135	1160	1500
6.332690170784129	6.332690170784131	0	0	1	0	0.004084792762612705	0.081946025528703	1060.5689745400389	1135.5689745400389	1135.5689745400389	1160.5689745400389	0.17431192100048065	0.09478673338890076	0.4901960790157318	0.11971831321716309	0.5	1060	1135	1135	1160	1500
6.349886611021526	6.349886611021526	0	0	1	0	0.0037500000000000025	0.081946025528703	1060.5689745400389	1135.5689745400389	1135.5689745400389	1160.5689745400389	0.17431192100048065	0.09478673338890076	0.4901960790157318	0.11971831321716309	0.5	1060	1135	1135	1160	1500
6.370357811799954	6.3703582065396525	0	0	1	0	0.0034049287480466027	0.08571786619722843	1076.0146620776504	1151.0146620776504	1151.0146620776504	1176.0146620776504	0.1834862381219864	0.0995260700583458	0.5	0.11971831321716309	0.5	1076	1151	1151	1176	1500
6.38376080353213	6.38376080353213	0	0	1	0	0.003050524823068503	0.08571786619722843	1076.0146620776504	1151.0146620776504	1151.0146620776504	1176.0146620776504	0.1834862381219864	0.0995260700583458	0.5	0.11971831321716309	0.5	1076	1151	1151	1176	1500
6.399734734922424	6.3997351296621225	0	0	1	0	0.002687759621589753	0.09237013384699821	1103.2556981034577	1178.2556981034577	1178.2556981034577	1203.2556981034577	0.2293577939271927	0.10900473594665527	0.5098039507865906	0.1267605572938919	0.5	1103	1178	1178	1203	1500
6.4160189317159535	6.416019326455652	0	0	1	0	0.002317627457812106	0.100746390696546	1137.556469902356	1212.556469902356	1212.556469902356	1237.556469902356	0.23853211104869843	0.10900473594665527	0.5098039507865906	0.13380281627178192	0.5	1137	1212	1212	1237	1500
6.437203427130065	6.437203821869764	0	0	1	0	0.0019411428382689055	0.10512234700663137	1155.4760109921554	1230.4760109921554	1230.4760109921554	1255.4760109921554	0.23853211104869843	0.11374407261610031	0.5098039507865906	0.13380281627178192	0.5	1155	1230	1230	1255	1500
6.4505231287858	6.4505231287858	0	0	1	0	0.0015593376811331942	0.10865867659717066	1169.957280665414	1244.957280665414	1244.957280665414	1269.957280665414	0.24770642817020416	0.11374407261610031	0.5196078419685364	0.14084507524967194	0.5	1169	1244	1244	1269	1500
6.4657336335986635	6.465734028338362	0	0	1	0	0.0011732584878017302	0.10957347790900185	1173.7033920373626	1248.7033920373626	1248.7033920373626	1273.7033920373626	0.24770642817020416	0.11374407261610031	0.5196078419685364	0.14788731932640076	0.5	1173	1248	1248	1273	1500
6.482857836471185	6.482858231210884	0	0	1	0	0.0007839634745073992	0.11434642136924111	1193.2485955070424	1268.2485955070424	1268.2485955070424	1293.2485955070424	0.2568807303905487	0.11848340928554535	0.529411792755127	0.15492957830429077	0.5	1193	1268	1268	1293	1500
6.503877330691209	6.503877330691209	0	0	1	0	0.0003925196718220764	0.11527848510687377	1197.065396512648	1272.065396512648	1272.065396512648	1297.065396512648	0.26605504751205444	0.11848340928554535	0.529411792755127	0.1619718372821808	0.4166666567325592	1197	1272	1272	1297	1483
6.517190716511763	6.517190716511763	0	0	1	0	-2.871426524195212e-18	0.11757206438725021	1206.4576036657895	1281.4576036657895	1281.4576036657895	1306.4576036657895	0.26605504751205444	0.11848340928554535	0.529411792755127	0.1619718372821808	0.4166666567325592	1206	1281	1281	1306	1483
6.532698065578106	6.532698460317805	0	0	1	0	-0.00039251967182208215	0.11986769919094131	1215.8582281869046	1290.8582281869046	1290.8582281869046	1315.8582281869046	0.26605504751205444	0.11848340928554535	0.5392156839370728	0.17605634033679962	0.4166666567325592	1215	1290	1290	1315	1483
6.550547405277275	6.5505478000169735	0	0	1	0	-0.000783963474507405	0.12311060058538903	1229.1379093971682	1304.1379093971682	1304.1379093971682	1329.1379093971682	0.2752293646335602	0.11848340928554535	0.5392156839370728	0.18309858441352844	0.4166666567325592	1229	1304	1304	1329	1483
6.570691761585117	6.5706921563248155	0	0	1	0	-0.0011732584878017358	0.12429543475275029	1233.9898053125125	1308.9898053125125	1308.9898053125125	1333.9898053125125	0.2752293646335602	0.12322274595499039	0.5392156839370728	0.18309858441352844	0.4166666567325592	1233	1308	1308	1333	1483
6.583874488565378	6.583874883305077	0	0	1	0	-0.0015593376811331998	0.1289709556366332	1253.1360633320128	1328.1360633320128	1328.1360633320128	1353.1360633320128	0.2844036817550659	0.12322274595499039	0.5490196347236633	0.19718310236930847	0.3333333432674408	1253	1328	1328	1353	1466
6.599684602980679	6.599684997720377	0	0	1	0	-0.001941142838268911	0.1327316608023772	1268.5361509857346	1343.5361509857346	1343.5361509857346	1368.5361509857346	0.29357796907424927	0.12322274595499039	0.5588235259056091	0.2042253464460373	0.3333333432674408	1268	1343	1343	1368	1466
6.615807745977108	6.615808140716808	0	0	1	0	-0.002317627457812111	0.13719391924820612	1286.8090993214041	1361.8090993214041	1361.8090993214041	1386.8090993214041	0.302752286195755	0.12796208262443542	0.5588235259056091	0.2112676054239273	0.25	1286	1361	1361	1386	1450
6.63724053266175	6.637240927401448	0	0	1	0	-0.002687759621589758	0.14594788778366485	1322.6566004741076	1397.6566004741076	1397.6566004741076	1422.6566004741076	0.31192660331726074	0.1374407559633255	0.5784313678741455	0.23239436745643616	0.25	1322	1397	1397	1422	1450
6.6505164182109215	6.6505164182109215	0	0	1	0	-0.003050524823068508	0.15155341221779395	1345.6112230318663	1420.6112230318663	1420.6112230318663	1445.6112230318663	0.3302752375602722	0.1374407559633255	0.5784313678741455	0.23943662643432617	0.25	1345	1420	1420	1445	1450
6.665726528284086	6.665726923023785	0	0	1	0	-0.003404928748046606	0.15665430792583446	1366.4993909562922	1441.4993909562922	1441.4993909562922	1466.4993909562922	0.33944955468177795	0.14218010008335114	0.5882353186607361	0.246478870511055	0.25	1366	1441	1441	1466	1450
6.682734677685167	6.682735072424865	0	0	1	0	-0.003750000000000004	0.1644975418763508	1398.6174339836566	1473.6174339836566	1473.6174339836566	1498.6174339836566	0.35779815912246704	0.14691942930221558	0.5882353186607361	0.26056337356567383	0.25	1398	1473	1473	1498	1450
6.703880093869101	6.7038804886087995	0	0	1	0	-0.004084792762612706	0.1696674776755045	1419.788321081191	1494.788321081191	1494.788321081191	1519.788321081191	0.3669724762439728	0.1516587734222412	0.5980392098426819	0.26760563254356384	0.3333333432674408	1419	1494	1494	1519	1466
6.717118873886587	6.717119268626286	0	0	1	0	-0.004408389392193551	0.17823566113143663	1454.8750323332329	1529.8750323332329	1529.8750323332329	1554.8750323332329	0.38532111048698425	0.15639810264110565	0.6078431606292725	0.28169015049934387	0.3333333432674408	1454	1529	1529	1554	1466
6.732739513246477	6.732739513246477	0	0	1	0	-0.004719902932873782	0.18385436639058028	1477.883630369426	1552.883630369426	1552.883630369426	1577.883630369426	0.39449542760849	0.1611374467611313	0.6078431606292725	0.2957746386528015	0.3333333432674408	1477	1552	1552	1577	1466
6.749707793937983	6.7497081886776815	0	0	1	0	-0.005018479547691437	0.18793894953612167	1494.6099983504182	1569.6099983504182	1569.6099983504182	1594.6099983504182	0.39449542760849	0.16587677597999573	0.6176470518112183	0.30985915660858154	0.3333333432674408	1494	1569	1569	1594	1466
6.770621892658433	6.770622287398131	0	0	1	0	-0.005303300858899106	0.20319597485422003	1557.087517028031	1632.087517028031	1632.087517028031	1657.087517028031	0.4220183491706848	0.1753554493188858	0.6372548937797546	0.3380281627178192	0.4166666567325592	1557	1632	1632	1657	1483
6.78388948867393	6.78388948867393	0	0	1	0	-0.005573586191080455	0.210966103315946	1588.9061930787989	1663.9061930787989	1663.9061930787989	1688.9061930787989	0.43119266629219055	0.18483412265777588	0.6470588445663452	0.35211268067359924	0.4166666567325592	1588	1663	1663	1688	1483
6.799732761223929	6.799733155963628	0	0	1	0	-0.00582859471092728	0.210966103315946	1588.9061930787989	1663.9061930787989	1663.9061930787989	1688.9061930787989	0.43119266629219055	0.18483412265777588	0.6470588445663452	0.35211268067359924	0.4166666567325592	1588	1663	1663	1688	1483
6.815702745217235	6.815702745217235	0	0	1	0	-0.006067627457812103	0.21904691307810875	1621.9971090548552	1696.9971090548552	1696.9971090548552	1721.9971090548552	0.4403669834136963	0.19431279599666595	0.6470588445663452	0.3732394278049469	0.5	1621	1696	1696	1721	1500
6.837097242151096	6.837097636890794	0	0	1	0	-0.006290029259590677	0.2417785830865724	1715.083297739514	1790.083297739514	1790.083297739514	1815.083297739514	0.4862385392189026	0.2132701426744461	0.6666666865348816	0.40140846371650696	0.5833333134651184	1715	1790	1790	1815	1516
6.850355364413822	6.850355759153521	0	0	1	0	-0.006495190528383286	0.24869886040996203	1743.4218333787944	1818.4218333787944	1818.4218333787944	1843.4218333787944	0.4862385392189026	0.22748814523220062	0.6764705777168274	0.4154929518699646	0.5833333134651184	1743	1818	1818	1843	1516
6.865702054422762	6.86570205442276	0	0	1	0	-0.006682548931412756	0.2613688907155227	1795.3056074800654	1870.3056074800654	1870.3056074800654	1895.3056074800654	0.5045871734619141	0.2369668185710907	0.6960784196853638	0.43661972880363464	0.5833333134651184	1795	1870	1870	1895	1516
6.882870073401847	6.882870468141546	0	0	1	0	-0.006851590932319503	0.27077261073933023	1833.8138409775572	1908.8138409775572	1908.8138409775572	1933.8138409775572	0.5137614607810974	0.2511848211288452	0.7058823704719543	0.4507042169570923	0.6666666865348816	1833	1908	1908	1933	1533
6.903725750646878	6.903725750646879	0	0	1	0	-0.0070018531987290095	0.2837989771657887	1887.1568114939048	1962.1568114939048	1962.1568114939048	1987.1568114939048	0.5321100950241089	0.2654028534889221	0.7156862616539001	0.47183099389076233	0.6666666865348816	1887	1962	1962	1987	1533
6.916981504471412	6.916981504471414	0	0	1	0	-0.007132923872213648	0.29335804117158837	1926.3011785976544	2001.3011785976544	2001.3011785976544	2026.3011785976544	0.5412843823432922	0.27962085604667664	0.7254902124404907	0.48591548204421997	0.75	1926	2001	2001	2026	1550
6.9327347763700935	6.932735171109792	0	0	1	0	-0.007244443697168009	0.31116141770852934	1999.2060055164277	2074.2060055164275	2074.2060055164275	2099.2060055164275	0.5779816508293152	0.29383885860443115	0.7352941036224365	0.5070422291755676	0.75	1999	2074	2074	2099	1550
6.949866874036587	6.949866874036589	0	0	1	0	-0.007336107005503539	0.3356870703565846	2099.638553110214	2174.638553110214	2174.638553110214	2199.638553110214	0.5963302850723267	0.33175355195999146	0.7647058963775635	0.5422534942626953	0.8333333134651184	2099	2174	2174	2199	1566
6.97049083907844	6.970491233818139	0	0	1	0	-0.00740766255446353	0.35062934595497897	2160.827171685639	2235.827171685639	2235.827171685639	2260.827171685639	0.6146789193153381	0.34597155451774597	0.7843137383460999	0.5633803009986877	0.8333333134651184	2160	2235	2235	2260	1566
6.983877646482966	6.983878041222665	0	0	1	0	-0.007458914215262048	0.36554819426543794	2221.9198555169687	2296.9198555169687	2296.9198555169687	2321.9198555169687	0.6330274939537048	0.3649289011955261	0.8039215803146362	0.577464759349823	0.9166666865348816	2221	2296	2296	2321	1583
6.999688550377666	6.999688945117365	0	0	1	0	-0.007489721510659303	0.37567687225552504	2263.396791886375	2338.396791886375	2338.396791886375	2363.396791886375	0.642201840877533	0.379146933555603	0.813725471496582	0.591549277305603	0.9166666865348816	2263	2338	2338	2363	1583
7.015705903134826	7.015705903134824	0	0	1	0	-0.0075	0.38587457845921147	2305.156398790471	2380.156398790471	2380.156398790471	2405.156398790471	0.6513761281967163	0.39336493611335754	0.8235294222831726	0.6056337952613831	1.0	2305	2380	2380	2405	1600
7.037207374527053	7.037207769266752	0	0	1	0	-0.007489721510659305	0.3999538260808606	2362.810917801124	2437.810917801124	2437.810917801124	2462.810917801124	0.6697247624397278	0.40758293867111206	0.843137264251709	0.6197183132171631	1.0	2362	2437	2437	2462	1600
7.0505014181023675	7.050501418102369	0	0	1	0	-0.007458914215262052	0.41347258289243527	2418.1702269445223	2493.1702269445223	2493.1702269445223	2518.1702269445223	0.6697247624397278	0.43127962946891785	0.8627451062202454	0.6408450603485107	1.0	2418	2493	2493	2518	1600
7.065832318523356	7.065832713263058	0	0	1	0	-0.0074076625544635365	0.42277888604716285	2456.279538363132	2531.279538363132	2531.279538363132	2556.279538363132	0.6788991093635559	0.44075828790664673	0.8725489974021912	0.6549295783042908	1.0	2456	2531	2531	2556	1600
7.08279428337968	7.082794678119379	0	0	1	0	-0.007336107005503547	0.43215423326109104	2494.671585204168	2569.671585204168	2569.671585204168	2594.671585204168	0.6880733966827393	0.450236976146698	0.8823529481887817	0.6690140962600708	1.0	2494	2569	2569	2594	1600
7.103879699129401	7.103879699129402	0	0	1	0	-0.0072444436971680175	0.4415986048059217	2533.3462866802492	2608.3462866802492	2608.3462866802492	2633.3462866802492	0.6972476840019226	0.4597156345844269	0.8921568393707275	0.6830986142158508	1.0	2533	2608	2608	2633	1600
7.117112952791107	7.117112952791105	0	0	1	0	-0.007132923872213658	0.44783255682774126	2558.8743202096002	2633.8743202096002	2633.8743202096002	2658.8743202096002	0.7064220309257507	0.46919432282447815	0.8921568393707275	0.6901408433914185	1.0	2558	2633	2633	2658	1600
7.132767934504788	7.132768329244486	0	0	1	0	-0.007001853198729022	0.4585480767491772	2602.7543742878806	2677.7543742878806	2677.7543742878806	2702.7543742878806	0.7155963182449341	0.48341232538223267	0.9019607901573181	0.7042253613471985	1.0	2602	2677	2677	2702	1600
7.149719241389246	7.149719636128944	0	0	1	0	-0.006851590932319517	0.46696297821913646	2637.2133958073637	2712.2133958073637	2712.2133958073637	2737.2133958073637	0.7247706651687622	0.4881516695022583	0.9117646813392639	0.7183098793029785	1.0	2637	2712	2712	2737	1600
7.1705362341438	7.170536234143798	0	0	1	0	-0.0066825489314127715	0.480623884808125	2693.154808289272	2768.154808289272	2768.154808289272	2793.154808289272	0.7339449524879456	0.5071089863777161	0.9215686321258545	0.7394366264343262	1.0	2693	2768	2768	2793	1600
7.183851198923151	7.183851198923149	0	0	1	0	-0.006495190528383305	0.480623884808125	2693.154808289272	2768.154808289272	2768.154808289272	2793.154808289272	0.7431192398071289	0.5118483304977417	0.9313725233078003	0.7535211443901062	1.0	2693	2768	2768	2793	1600
7.200011052711567	7.200011842190962	0	0	1	0	-0.006290029259590696	0.4891941149803163	2728.249900844395	2803.249900844395	2803.249900844395	2828.249900844395	0.7431192398071289	0.521327018737793	0.9313725233078003	0.7605633735656738	1.0	2728	2803	2803	2828	1600
7.224113069239316	7.224113463979014	0	0	1	0	-0.006067627457812124	0.5002030850925916	2773.331633454163	2848.331633454163	2848.331633454163	2873.331633454163	0.752293586730957	0.5260663628578186	0.9411764740943909	0.7676056623458862	1.0	2773	2848	2848	2873	1600
7.2326974734685585	7.232697473468557	0	0	1	0	-0.005828594710927302	0.5002030850925916	2773.331633454163	2848.331633454163	2848.331633454163	2873.331633454163	0.752293586730957	0.5260663628578186	0.9411764740943909	0.7676056623458862	1.0	2773	2848	2848	2873	1600
7.250521549827006	7.250521944566705	0	0	1	0	-0.005573586191080479	0.5002030850925916	2773.331633454163	2848.331633454163	2848.331633454163	2873.331633454163	0.752293586730957	0.5260663628578186	0.9411764740943909	0.7676056623458862	1.0	2773	2848	2848	2873	1600
7.265868239835946	7.265868634575645	0	0	1	0	-0.005303300858899131	0.5002030850925916	2773.331633454163	2848.331633454163	2848.331633454163	2873.331633454163	0.752293586730957	0.5260663628578186	0.9411764740943909	0.7676056623458862	1.0	2773	2848	2848	2873	1600
7.282784020147513	7.282784414887212	0	0	1	0	-0.0050184795476914635	0.49625248923070586	2757.1539433997405	2832.1539433997405	2832.1539433997405	2857.1539433997405	0.7431192398071289	0.5260663628578186	0.9411764740943909	0.7605633735656738	1.0	2757	2832	2832	2857	1600
7.304137464152699	7.3041382536320985	0	0	1	0	-0.004719902932873809	0.4825915648064143	2701.212457882267	2776.212457882267	2776.212457882267	2801.212457882267	0.7339449524879456	0.5071089863777161	0.9411764740943909	0.7323943376541138	1.0	2701	2776	2776	2801	1600
7.317237295796218	7.317237690535917	0	0	1	0	-0.004408389392193576	0.4825915648064143	2701.212457882267	2776.212457882267	2776.212457882267	2801.212457882267	0.7339449524879456	0.5071089863777161	0.9411764740943909	0.7323943376541138	1.0	2701	2776	2776	2801	1600
7.332821619103822	7.332821619103823	0	0	1	0	-0.00408479276261273	0.46838945019100287	2643.054798532157	2718.054798532157	2718.054798532157	2743.054798532157	0.7247706651687622	0.49289098381996155	0.9313725233078003	0.7042253613471985	1.0	2643	2718	2718	2743	1600
7.349848716010445	7.349849110750144	0	0	1	0	-0.003750000000000026	0.45203182881492765	2576.0703389971286	2651.0703389971286	2651.0703389971286	2676.0703389971286	0.7064220309257507	0.47867298126220703	0.9215686321258545	0.6760563254356384	1.0	2576	2651	2651	2676	1600
7.370870183928961	7.37087057866866	0	0	1	0	-0.0034049287480466253	0.4270146875211429	2473.62514539908	2548.62514539908	2548.62514539908	2573.62514539908	0.6972476840019226	0.44549763202667236	0.9019607901573181	0.6267605423927307	1.0	2473	2548	2548	2573	1600
7.384106990247954	7.384107384987653	0	0	1	0	-0.0030505248230685246	0.4099555398710226	2403.7679357718375	2478.7679357718375	2478.7679357718375	2503.7679357718375	0.6788991093635559	0.4265402853488922	0.8823529481887817	0.6056337952613831	1.0	2403	2478	2478	2503	1600
7.399869735899404	7.399870130639103	0	0	1	0	-0.002687759621589774	0.3903997412038356	2323.686940229707	2398.686940229707	2398.686940229707	2423.686940229707	0.6605504751205444	0.4028435945510864	0.8627451062202454	0.577464759349823	1.0	2323	2398	2398	2423	1600
7.4241900434805785	7.424190438220277	0	0	1	0	-0.002317627457812126	0.34776704013347626	2149.1060293465853	2224.1060293465853	2224.1060293465853	2249.1060293465853	0.6238532066345215	0.35545024275779724	0.8235294222831726	0.5	1.0	2149	2224	2224	2249	1600
7.43332155693232	7.433321556932318	0	0	1	0	-0.0019411428382689242	0.34776704013347626	2149.1060293465853	2224.1060293465853	2224.1060293465853	2249.1060293465853	0.6238532066345215	0.35545024275779724	0.8235294222831726	0.5	1.0	2149	2224	2224	2249	1600
7.450473786323453	7.450474181063152	0	0	1	0	-0.0015593376811332115	0.3219559600680153	2043.4096564785227	2118.4096564785227	2118.4096564785227	2143.4096564785227	0.5871559381484985	0.3270142078399658	0.8039215803146362	0.4647887349128723	1.0	2043	2118	2118	2143	1600
7.4657975814298645	7.465797976169563	0	0	1	0	-0.001173258487801746	0.2906713245646939	1915.2990740924215	1990.2990740924215	1990.2990740924215	2015.2990740924215	0.5321100950241089	0.3033175468444824	0.7745097875595093	0.4225352108478546	1.0	1915	1990	1990	2015	1600
7.482842046883235	7.4828424416229335	0	0	1	0	-0.0007839634745074134	0.2547447323095433	1768.1796788075799	1843.1796788075799	1843.1796788075799	1868.1796788075799	0.5045871734619141	0.2606635093688965	0.7352941036224365	0.34507042169570923	1.0	1768	1843	1843	1868	1600
7.503929041591746	7.503929436331445	0	0	1	0	-0.00039251967182208893	0.23394824552522842	1683.0180654258104	1758.0180654258104	1758.0180654258104	1783.0180654258104	0.47706422209739685	0.2369668185710907	0.7156862616539001	0.30985915660858154	0.9166666865348816	1683	1758	1758	1783	1583
7.517051768137794	7.5170521628774924	0	0	1	0	-8.039065796791711e-18	0.21778254947982356	1616.8195401198775	1691.8195401198775	1691.8195401198775	1716.8195401198775	0.44954127073287964	0.22274881601333618	0.7058823704719543	0.28169015049934387	0.8333333134651184	1616	1691	1691	1716	1566
7.53278964518822	7.532790039927919	0	0	1	0	0.00039251967182207294	0.20463536779641345	1562.981831126313	1637.981831126313	1637.981831126313	1662.981831126313	0.43119266629219055	0.20853079855442047	0.686274528503418	0.26056337356567383	0.8333333134651184	1562	1637	1637	1662	1566
7.5502110870539205	7.550211481793619	0	0	1	0	0.0007839634745073974	0.19405385601758396	1519.6505403920064	1594.6505403920064	1594.6505403920064	1619.6505403920064	0.4128440320491791	0.1990521401166916	0.6666666865348816	0.246478870511055	0.8333333134651184	1519	1594	1594	1619	1566
7.570526760391029	7.570527155130728	0	0	1	0	0.00117325848780173	0.17959286503080207	1460.4327823011345	1535.4327823011345	1535.4327823011345	1560.4327823011345	0.3761467933654785	0.1895734667778015	0.656862735748291	0.23239436745643616	0.8333333134651184	1460	1535	1535	1560	1566
7.58388356757845	7.583883962318149	0	0	1	0	0.0015593376811331957	0.17326648187975602	1434.526243297601	1509.526243297601	1509.526243297601	1534.526243297601	0.3669724762439728	0.18009479343891144	0.6372548937797546	0.2112676054239273	0.75	1434	1509	1509	1534	1550
7.599869341159707	7.599869735899405	0	0	1	0	0.0019411428382689084	0.17042464628410303	1422.888926533402	1497.888926533402	1497.888926533402	1522.888926533402	0.35779815912246704	0.1753554493188858	0.6274510025978088	0.2042253464460373	0.75	1422	1497	1497	1522	1550
7.62402504228649	7.624025437026189	0	0	1	0	0.0023176274578121103	0.16025738098659392	1381.253975140102	1456.253975140102	1456.253975140102	1481.253975140102	0.3486238420009613	0.17061612010002136	0.6176470518112183	0.19718310236930847	0.75	1381	1456	1456	1481	1550
7.632863264142042	7.632863658881741	0	0	1	0	0.002687759621589759	0.15522553546838225	1360.6485677430253	1435.6485677430253	1435.6485677430253	1460.6485677430253	0.33944955468177795	0.16587677597999573	0.6078431606292725	0.19014084339141846	0.75	1360	1435	1435	1460	1550
7.6504552335576115	7.65045562829731	0	0	1	0	0.0030505248230685103	0.15067697664451707	1342.0222193592974	1417.0222193592974	1417.0222193592974	1442.0222193592974	0.3302752375602722	0.1611374467611313	0.6078431606292725	0.18309858441352844	0.75	1342	1417	1417	1442	1550
7.665832318523357	7.665832318523359	0	0	1	0	0.0034049287480466114	0.14340332515529508	1312.2366165109333	1387.2366165109333	1387.2366165109333	1412.2366165109333	0.31192660331726074	0.15639810264110565	0.5980392098426819	0.17605634033679962	0.75	1312	1387	1387	1412	1550
7.682836520527452	7.682836915267151	0	0	1	0	0.0037500000000000124	0.1384577779060765	1291.9846005253833	1366.9846005253833	1366.9846005253833	1391.9846005253833	0.302752286195755	0.1516587734222412	0.5882353186607361	0.1690140813589096	0.75	1291	1366	1366	1391	1550
7.70386035688416	7.703860751623859	0	0	1	0	0.004084792762612716	0.13584032672354773	1281.266137932928	1356.266137932928	1356.266137932928	1381.266137932928	0.29357796907424927	0.14218010008335114	0.5784313678741455	0.15492957830429077	0.75	1281	1356	1356	1381	1550
7.717055715534784	7.71705689975388	0	0	1	0	0.004408389392193564	0.13134354926507896	1262.8518342404982	1337.8518342404982	1337.8518342404982	1362.8518342404982	0.29357796907424927	0.14218010008335114	0.5784313678741455	0.15492957830429077	0.75	1262	1337	1337	1362	1550
7.7328875406335165	7.732887935373215	0	0	1	0	0.004719902932873797	0.12648430773543407	1242.9532401766025	1317.9532401766025	1317.9532401766025	1342.9532401766025	0.2844036817550659	0.1374407559633255	0.5686274766921997	0.14788731932640076	0.75	1242	1317	1317	1342	1550
7.749863321379298	7.7498633213793	0	0	1	0	0.005018479547691453	0.12165958323387094	1223.1959933427015	1298.1959933427015	1298.1959933427015	1323.1959933427015	0.2752293646335602	0.13270142674446106	0.5588235259056091	0.14084507524967194	0.6666666865348816	1223	1298	1298	1323	1533
7.770477023188985	7.770477417928683	0	0	1	0	0.005303300858899124	0.10539237811885727	1156.5817883967206	1231.5817883967206	1231.5817883967206	1256.5817883967206	0.23853211104869843	0.11848340928554535	0.5392156839370728	0.11971831321716309	0.6666666865348816	1156	1231	1231	1256	1533
7.783878041222668	7.783878041222666	0	0	1	0	0.0055735861910804745	0.10539237811885727	1156.5817883967206	1231.5817883967206	1231.5817883967206	1256.5817883967206	0.2293577939271927	0.11374407261610031	0.529411792755127	0.11267605423927307	0.6666666865348816	1156	1231	1231	1256	1533
7.79988749918585	7.799887893925549	0	0	1	0	0.0058285947109273	0.0992274728146616	1131.3365011760393	1206.3365011760393	1206.3365011760393	1231.3365011760393	0.2293577939271927	0.10900473594665527	0.5196078419685364	0.11267605423927307	0.6666666865348816	1131	1206	1206	1231	1533
7.823938594292457	7.823938989032156	0	0	1	0	0.006067627457812124	0.09202286880463362	1101.8336477549747	1176.8336477549747	1176.8336477549747	1201.8336477549747	0.20183485746383667	0.0995260700583458	0.4901960790157318	0.09154929220676422	0.6666666865348816	1101	1176	1176	1201	1533
7.833316820055934	7.833317214795633	0	0	1	0	0.006290029259590699	0.08655950789965094	1079.4611848490706	1154.4611848490706	1154.4611848490706	1179.4611848490706	0.20183485746383667	0.0995260700583458	0.4901960790157318	0.09154929220676422	0.6666666865348816	1079	1154	1154	1179	1533
7.850349048578639	7.850349443318338	0	0	1	0	0.006495190528383307	0.08285671267046335	1064.2982383855474	1139.2982383855474	1139.2982383855474	1164.2982383855474	0.19266055524349213	0.09478673338890076	0.4803921580314636	0.09154929220676422	0.6666666865348816	1064	1139	1139	1164	1533
7.8658121867987205	7.865812581538419	0	0	1	0	0.006682548931412777	0.0783254135332156	1045.7425684185177	1120.7425684185177	1120.7425684185177	1145.7425684185177	0.1834862381219864	0.09004739671945572	0.47058823704719543	0.0845070406794548	0.6666666865348816	1045	1120	1120	1145	1533
7.882962442491358	7.882962837231057	0	0	1	0	0.006851590932319523	0.07482360473411398	1031.4026613861968	1106.4026613861968	1106.4026613861968	1131.4026613861968	0.17431192100048065	0.09004739671945572	0.45098039507865906	0.07746478915214539	0.5833333134651184	1031	1106	1106	1131	1516
7.90377667206802	7.903776672068021	0	0	1	0	0.007001853198729028	0.06902117300310523	1007.6417034477159	1082.6417034477158	1082.6417034477158	1107.6417034477158	0.1651376187801361	0.08056872338056564	0.4313725531101227	0.07042253762483597	0.5833333134651184	1007	1082	1082	1107	1516
7.917088873669481	7.91708926840918	0	0	1	0	0.007132923872213665	0.06462795643567487	989.6514816040885	1064.6514816040885	1064.6514816040885	1089.6514816040885	0.15596330165863037	0.0758293867111206	0.4215686321258545	0.06338027864694595	0.5833333134651184	989	1064	1064	1089	1516
7.93285714567671	7.932857145676712	0	0	1	0	0.0072444436971680235	0.06388575834981136	986.6121804424776	1061.6121804424774	1061.6121804424774	1086.6121804424774	0.15596330165863037	0.0758293867111206	0.4215686321258545	0.056338027119636536	0.5833333134651184	986	1061	1061	1086	1516
7.949808847300869	7.949809242040567	0	0	1	0	0.007336107005503552	0.06026926151050105	971.8026258855018	1046.8026258855018	1046.8026258855018	1071.8026258855018	0.14678898453712463	0.07109005004167557	0.4117647111415863	0.056338027119636536	0.5833333134651184	971	1046	1046	1071	1516
7.9704568914643446	7.970457286204043	0	0	1	0	0.007407662554463541	0.06013117811892843	971.2371743970119	1046.237174397012	1046.237174397012	1071.237174397012	0.14678898453712463	0.07109005004167557	0.4019607901573181	0.056338027119636536	0.5833333134651184	971	1046	1046	1071	1516
7.983683829290868	7.983684224030567	0	0	1	0	0.007458914215262055	0.055945091149380066	954.0951482567114	1029.0951482567114	1029.0951482567114	1054.0951482567114	0.1376146823167801	0.06635071337223053	0.4019607901573181	0.04929577559232712	0.5833333134651184	954	1029	1029	1054	1516
7.999901315075306	7.9999017098150045	0	0	1	0	0.007489721510659307	0.054639433078504884	948.7484784564775	1023.7484784564775	1023.7484784564775	1048.7484784564774	0.1376146823167801	0.061611372977495193	0.3921568691730499	0.0422535203397274	0.5833333134651184	948	1023	1023	1048	1516
8.015906825641501	8.0159072203812	0	0	1	0	0.0075	0.05394901588556064	945.9212200513708	1020.9212200513708	1020.9212200513708	1045.9212200513707	0.1376146823167801	0.061611372977495193	0.38235294818878174	0.0422535203397274	0.5833333134651184	945	1020	1020	1045	1516
8.037121321272718	8.037121716012416	0	0	1	0	0.007489721510659301	0.05266061917451992	940.6452355196591	1015.6452355196591	1015.6452355196591	1040.645235519659	0.1376146823167801	0.056872036308050156	0.38235294818878174	0.0422535203397274	0.5833333134651184	940	1015	1015	1040	1516
8.050401154218878	8.050401548958577	0	0	1	0	0.007458914215262044	0.050367039894143484	931.2530283665176	1006.2530283665176	1006.2530283665176	1031.2530283665176	0.12844036519527435	0.056872036308050156	0.38235294818878174	0.0422535203397274	0.5833333134651184	931	1006	1006	1031	1516
8.065796791950469	8.065797186690167	0	0	1	0	0.007407662554463523	0.050367039894143484	931.2530283665176	1006.2530283665176	1006.2530283665176	1031.2530283665176	0.12844036519527435	0.056872036308050156	0.38235294818878174	0.0422535203397274	0.5833333134651184	931	1006	1006	1031	1516
8.08284283636263	8.082843231102329	0	0	1	0	0.007336107005503528	0.050367039894143484	931.2530283665176	1006.2530283665176	1006.2530283665176	1031.2530283665176	0.12844036519527435	0.056872036308050156	0.38235294818878174	0.0422535203397274	0.5833333134651184	931	1006	1006	1031	1516
8.103866672719342	8.10386706745904	0	0	1	0	0.007244443697167994	0.050367039894143484	931.2530283665176	1006.2530283665176	1006.2530283665176	1031.2530283665176	0.12844036519527435	0.056872036308050156	0.38235294818878174	0.0422535203397274	0.5833333134651184	931	1006	1006	1031	1516
8.11708887366948	8.11708926840918	0	0	1	0	0.00713292387221363	0.050367039894143484	931.2530283665176	1006.2530283665176	1006.2530283665176	1031.2530283665176	0.12844036519527435	0.056872036308050156	0.38235294818878174	0.0422535203397274	0.5833333134651184	931	1006	1006	1031	1516
8.132867014169182	8.132867408908881	0	0	1	0	0.007001853198728986	0.05155187406150474	936.1049242818619	1011.1049242818619	1011.1049242818619	1036.104924281862	0.12844036519527435	0.061611372977495193	0.38235294818878174	0.0422535203397274	0.5	936	1011	1011	1036	1500
8.149836873819481	8.14983726855918	0	0	1	0	0.006851590932319475	0.05234585379812845	939.356271303336	1014.356271303336	1014.356271303336	1039.356271303336	0.12844036519527435	0.061611372977495193	0.3921568691730499	0.04929577559232712	0.5	939	1014	1014	1039	1500
8.170598208276505	8.170598208276507	0	0	1	0	0.006682548931412723	0.056652768396481035	956.9930865835898	1031.99308658359	1031.99308658359	1056.99308658359	0.1376146823167801	0.06635071337223053	0.4019607901573181	0.056338027119636536	0.5	956	1031	1031	1056	1500
8.183790014269839	8.183790409009537	0	0	1	0	0.006495190528383249	0.056652768396481035	956.9930865835898	1031.99308658359	1031.99308658359	1056.99308658359	0.14678898453712463	0.07109005004167557	0.4117647111415863	0.056338027119636536	0.5	956	1031	1031	1056	1500
8.199880788610969	8.199881183350668	0	0	1	0	0.006290029259590635	0.06026926151050105	971.8026258855018	1046.8026258855018	1046.8026258855018	1071.8026258855018	0.15596330165863037	0.07109005004167557	0.4215686321258545	0.07042253762483597	0.5	971	1046	1046	1071	1500
8.216167353842692	8.216168143322088	0	0	1	0	0.0060676274578120555	0.06554275955536754	993.3976003792301	1068.39760037923	1068.39760037923	1093.39760037923	0.15596330165863037	0.0758293867111206	0.4313725531101227	0.07042253762483597	0.5	993	1068	1068	1093	1500
8.237150532010428	8.237150926750127	0	0	1	0	0.005828594710927226	0.06748705222797358	1001.3594788735518	1076.3594788735518	1076.3594788735518	1101.3594788735518	0.15596330165863037	0.08056872338056564	0.4313725531101227	0.07746478915214539	0.5	1001	1076	1076	1101	1500
8.250354180194726	8.250354574934425	0	0	1	0	0.0055735861910803965	0.07193204926831498	1019.5617417537499	1094.5617417537499	1094.5617417537499	1119.5617417537499	0.1651376187801361	0.08530806005001068	0.44117647409439087	0.0845070406794548	0.5	1019	1094	1094	1119	1500
8.265776660225828	8.26577666022583	0	0	1	0	0.005303300858899042	0.0756175840781213	1034.6540067999067	1109.6540067999067	1109.6540067999067	1134.6540067999067	0.17431192100048065	0.09004739671945572	0.45098039507865906	0.0845070406794548	0.5	1034	1109	1109	1134	1500
8.28283020469227	8.28283059943197	0	0	1	0	0.005018479547691366	0.07663594892886882	1038.8242108637178	1113.8242108637178	1113.8242108637178	1138.8242108637178	0.17431192100048065	0.09004739671945572	0.46078431606292725	0.09154929220676422	0.5833333134651184	1038	1113	1113	1138	1516
8.30386983063693	8.30387022537663	0	0	1	0	0.004719902932873706	0.08551275783373535	1075.1747433291462	1150.1747433291462	1150.1747433291462	1175.1747433291462	0.2110091745853424	0.0995260700583458	0.47058823704719543	0.09859155118465424	0.5	1075	1150	1150	1175	1500
8.317065189287554	8.317065584027253	0	0	1	0	0.004408389392193469	0.09150505607710568	1099.7132046357478	1174.7132046357478	1174.7132046357478	1199.7132046357478	0.2110091745853424	0.10426539927721024	0.4803921580314636	0.10563380271196365	0.5	1099	1174	1174	1199	1500
8.332863461511892	8.332863461511893	0	0	1	0	0.004084792762612619	0.09464439595963325	1112.5688014546981	1187.5688014546981	1187.5688014546981	1212.5688014546981	0.22018349170684814	0.10426539927721024	0.4803921580314636	0.11267605423927307	0.5	1112	1187	1187	1212	1500
8.349808847300867	8.349809636780266	0	0	1	0	0.0037499999999999114	0.1004468285671809	1136.3297629826059	1211.3297629826059	1211.3297629826059	1236.3297629826059	0.2293577939271927	0.11374407261610031	0.4901960790157318	0.11971831321716309	0.5833333134651184	1136	1211	1211	1236	1516
8.369962677361482	8.36996307210118	0	0	1	0	0.0034049287480465078	0.10274040784755734	1145.7219701357474	1220.7219701357474	1220.7219701357474	1245.7219701357474	0.23853211104869843	0.11374407261610031	0.4901960790157318	0.11971831321716309	0.5	1145	1220	1220	1245	1500
8.383318300329805	8.383318695069503	0	0	1	0	0.003050524823068404	0.10739252902567387	1164.7724063601345	1239.7724063601345	1239.7724063601345	1264.7724063601345	0.24770642817020416	0.11848340928554535	0.5	0.1267605572938919	0.5	1164	1239	1239	1264	1500
8.399943946962775	8.39994473644217	0	0	1	0	0.0026877596215896505	0.11285996623337269	1187.1615617256612	1262.1615617256612	1262.1615617256612	1287.1615617256612	0.26605504751205444	0.11848340928554535	0.5	0.13380281627178192	0.5	1187	1262	1262	1287	1500
8.415894588710838	8.415894983450537	0	0	1	0	0.002317627457812	0.11756387159991699	1206.42405420166	1281.42405420166	1281.42405420166	1306.42405420166	0.2752293646335602	0.12796208262443542	0.5196078419685364	0.14788731932640076	0.5	1206	1281	1281	1306	1500
8.436672896974912	8.436673686454311	0	0	1	0	0.0019411428382687965	0.12840428770934142	1250.815558169753	1325.815558169753	1325.815558169753	1350.815558169753	0.29357796907424927	0.13270142674446106	0.5392156839370728	0.1619718372821808	0.5	1250	1325	1325	1350	1500
8.449877729378304	8.449878124118003	0	0	1	0	0.001559337681133082	0.13769127276577664	1288.8457619758553	1363.8457619758553	1363.8457619758553	1388.8457619758553	0.31192660331726074	0.14218010008335114	0.5490196347236633	0.17605634033679962	0.5	1288	1363	1363	1388	1500
8.46583113430426	8.465831529043959	0	0	1	0	0.0011732584878016152	0.14403491443369276	1314.822974605972	1389.822974605972	1389.822974605972	1414.822974605972	0.3211009204387665	0.14691942930221558	0.5686274766921997	0.19014084339141846	0.5	1314	1389	1389	1414	1500
8.48285546803299	8.48285586277269	0	0	1	0	0.0007839634745072818	0.15129130493229148	1344.5378936977336	1419.5378936977336	1419.5378936977336	1444.5378936977336	0.33944955468177795	0.1516587734222412	0.5784313678741455	0.19718310236930847	0.5	1344	1419	1419	1444	1500
8.503332984646597	8.503333379386296	0	0	1	0	0.0003925196718219568	0.16309624755108465	1392.8791337216917	1467.8791337216917	1467.8791337216917	1492.8791337216917	0.3669724762439728	0.1611374467611313	0.5882353186607361	0.2112676054239273	0.5	1392	1467	1467	1492	1500
8.51658676477264	8.516587554252036	0	0	1	0	-1.2426921205886656e-16	0.171491820839468	1427.2590063376215	1502.2590063376215	1502.2590063376215	1527.2590063376215	0.38532111048698425	0.16587677597999573	0.5980392098426819	0.22535210847854614	0.5	1427	1502	1502	1527	1500
8.532911225015443	8.532911619755142	0	0	1	0	-0.00039251967182220505	0.17655411889703032	1447.9891168833392	1522.9891168833392	1522.9891168833392	1547.9891168833392	0.38532111048698425	0.1753554493188858	0.6078431606292725	0.23943662643432617	0.5	1447	1522	1522	1547	1500
8.549958453646703	8.549958848386401	0	0	1	0	-0.000783963474507529	0.1914770622027575	1509.0985697202918	1584.0985697202918	1584.0985697202918	1609.0985697202918	0.4128440320491791	0.1895734667778015	0.6274510025978088	0.26056337356567383	0.5	1509	1584	1584	1609	1500
8.569993072318287	8.569993467057985	0	0	1	0	-0.0011732584878018542	0.2154585202341579	1607.3026403588765	1682.3026403588765	1682.3026403588765	1707.3026403588765	0.44954127073287964	0.21800947189331055	0.656862735748291	0.2957746386528015	0.5833333134651184	1607	1682	1682	1707	1516
8.583210931131738	8.583210931131736	0	0	1	0	-0.0015593376811333186	0.2154585202341579	1607.3026403588765	1682.3026403588765	1682.3026403588765	1707.3026403588765	0.44954127073287964	0.21800947189331055	0.656862735748291	0.2957746386528015	0.5833333134651184	1607	1682	1682	1707	1516
8.599917894142653	8.599918288882355	0	0	1	0	-0.00194114283826903	0.23537064797906737	1688.842803474281	1763.842803474281	1763.842803474281	1788.842803474281	0.5045871734619141	0.24644549190998077	0.686274528503418	0.3309859037399292	0.5833333134651184	1688	1763	1763	1788	1516
8.615893009752043	8.615893009752044	0	0	1	0	-0.00231762745781223	0.2445449651005731	1726.411632086847	1801.411632086847	1801.411632086847	1826.411632086847	0.5229358077049255	0.2654028534889221	0.6960784196853638	0.34507042169570923	0.5833333134651184	1726	1801	1801	1826	1516
8.636659475825155	8.636659870564854	0	0	1	0	-0.002687759621589876	0.26615973663442016	1814.9241215179507	1889.9241215179507	1889.9241215179507	1914.9241215179507	0.5229358077049255	0.27962085604667664	0.7156862616539001	0.3661971688270569	0.5833333134651184	1814	1889	1889	1914	1516
8.649927466580351	8.64992786132005	0	0	1	0	-0.003050524823068625	0.2810552027986972	1875.9210554606652	1950.9210554606652	1950.9210554606652	1975.9210554606652	0.5412843823432922	0.3033175468444824	0.7352941036224365	0.3802816867828369	0.5833333134651184	1875	1950	1950	1975	1516
8.6658185026339	8.665818502633899	0	0	1	0	-0.0034049287480467233	0.29490393133526904	1932.6315988179267	2007.6315988179267	2007.6315988179267	2032.6315988179267	0.5596330165863037	0.3222748935222626	0.7549019455909729	0.39436620473861694	0.5833333134651184	1932	2007	2007	2032	1516
8.682784809626913	8.682785204366612	0	0	1	0	-0.0037500000000001204	0.30670480003585077	1980.9561561468088	2055.956156146809	2055.956156146809	2080.956156146809	0.5779816508293152	0.3364928960800171	0.7647058963775635	0.4084506928920746	0.5833333134651184	1980	2055	2055	2080	1516
8.703345221577262	8.70334561631696	0	0	1	0	-0.004084792762612822	0.31610238469789387	2019.4392653378754	2094.4392653378754	2094.4392653378754	2119.4392653378754	0.5871559381484985	0.35545024275779724	0.7745097875595093	0.4154929518699646	0.5833333134651184	2019	2094	2094	2119	1516
8.716576501540473	8.716576896280172	0	0	1	0	-0.004408389392193665	0.3322660279951761	2085.629384640246	2160.629384640246	2160.629384640246	2185.629384640246	0.6238532066345215	0.36966824531555176	0.7941176295280457	0.4225352108478546	0.5833333134651184	2085	2160	2160	2185	1516
8.732817276967136	8.732817671706835	0	0	1	0	-0.004719902932873894	0.3529487342193818	2170.3250666283684	2245.3250666283684	2245.3250666283684	2270.3250666283684	0.642201840877533	0.4028435945510864	0.813725471496582	0.4507042169570923	0.5833333134651184	2170	2245	2245	2270	1516
8.749906742746163	8.749907137485865	0	0	1	0	-0.005018479547691547	0.36390998906455163	2215.211405219339	2290.211405219339	2290.211405219339	2315.211405219339	0.6605504751205444	0.4123222827911377	0.8235294222831726	0.4647887349128723	0.5833333134651184	2215	2290	2290	2315	1516
8.769937808760456	8.769938203500155	0	0	1	0	-0.005303300858899213	0.3761251073138254	2265.232314450115	2340.232314450115	2340.232314450115	2365.232314450115	0.6788991093635559	0.4265402853488922	0.8333333134651184	0.47887325286865234	0.6666666865348816	2265	2340	2340	2365	1533
8.783298563344864	8.783298958084563	0	0	1	0	-0.005573586191080559	0.3860161838781946	2305.7362729812066	2380.7362729812066	2380.7362729812066	2405.7362729812066	0.6972476840019226	0.4360189437866211	0.8333333134651184	0.49295774102211	0.6666666865348816	2305	2380	2380	2405	1533
8.799865393762719	8.799866183242115	0	0	1	0	-0.005828594710927379	0.39685048162937164	2350.102722272277	2425.102722272277	2425.102722272277	2450.102722272277	0.7155963182449341	0.450236976146698	0.843137264251709	0.5	0.6666666865348816	2350	2425	2425	2450	1533
8.815867351671624	8.815867746411323	0	0	1	0	-0.006067627457812198	0.40529169625988715	2384.6694961842377	2459.6694961842377	2459.6694961842377	2484.6694961842377	0.7339449524879456	0.4597156345844269	0.843137264251709	0.5070422291755676	0.6666666865348816	2384	2459	2459	2484	1533
8.836687502343768	8.836687897083467	0	0	1	0	-0.006290029259590766	0.415385831693726	2426.0049807858077	2501.0049807858077	2501.0049807858077	2526.0049807858077	0.7431192398071289	0.4739336371421814	0.8529411554336548	0.5211267471313477	0.6666666865348816	2426	2501	2501	2526	1533
8.849909703293903	8.849910098033606	0	0	1	0	-0.0064951905283833706	0.42265949076675824	2455.790614689875	2530.790614689875	2530.790614689875	2555.790614689875	0.7614678740501404	0.47867298126220703	0.8529411554336548	0.5281690359115601	0.6666666865348816	2455	2530	2530	2555	1533
8.865928240270158	8.86592863500986	0	0	1	0	-0.006682548931412833	0.4261379135277217	2470.03475589602	2545.03475589602	2545.03475589602	2570.03475589602	0.7706422209739685	0.48341232538223267	0.8529411554336548	0.5281690359115601	0.6666666865348816	2470	2545	2545	2570	1533
8.882810467707333	8.882810862447032	0	0	1	0	-0.006851590932319573	0.432429769385819	2495.799905634929	2570.799905634929	2570.799905634929	2595.799905634929	0.7798165082931519	0.4881516695022583	0.8627451062202454	0.5352112650871277	0.6666666865348816	2495	2570	2570	2595	1533
8.903353116371235	8.903353511110934	0	0	1	0	-0.007001853198729073	0.4382017565259977	2519.4361929739607	2594.4361929739607	2594.4361929739607	2619.4361929739607	0.7981651425361633	0.49289098381996155	0.8627451062202454	0.5352112650871277	0.6666666865348816	2519	2594	2594	2619	1533
8.9165670277877	8.916567422527399	0	0	1	0	-0.007132923872213704	0.4404953283557935	2528.8283696169747	2603.8283696169747	2603.8283696169747	2628.8283696169747	0.8073394298553467	0.49289098381996155	0.8627451062202454	0.5352112650871277	0.75	2528	2603	2603	2628	1550
8.932881224798336	8.932881619538035	0	0	1	0	-0.0072444436971680565	0.44278891508675056	2538.2206072802437	2613.2206072802437	2613.2206072802437	2638.2206072802437	0.8165137767791748	0.49289098381996155	0.8627451062202454	0.5352112650871277	0.6666666865348816	2538	2613	2613	2638	1533
8.94981792631394	8.94981832105364	0	0	1	0	-0.007336107005503578	0.44127000289722496	2532.0006618641364	2607.0006618641364	2607.0006618641364	2632.0006618641364	0.8165137767791748	0.49289098381996155	0.8627451062202454	0.5281690359115601	0.6666666865348816	2532	2607	2607	2632	1533
8.96994649303383	8.96994688777353	0	0	1	0	-0.007407662554463561	0.43856624927236965	2520.9287907703538	2595.9287907703538	2595.9287907703538	2620.9287907703538	0.8165137767791748	0.4881516695022583	0.8627451062202454	0.5211267471313477	0.6666666865348816	2520	2595	2595	2620	1533
8.983283168496612	8.983283563236311	0	0	1	0	-0.007458914215262068	0.43856624927236965	2520.9287907703538	2595.9287907703538	2595.9287907703538	2620.9287907703538	0.8165137767791748	0.4881516695022583	0.8627451062202454	0.5211267471313477	0.6666666865348816	2520	2595	2595	2620	1533
8.999862235845129	8.999863025324524	0	0	1	0	-0.007489721510659314	0.43586250105283764	2509.8569418113702	2584.8569418113702	2584.8569418113702	2609.8569418113702	0.8165137767791748	0.47867298126220703	0.8627451062202454	0.5070422291755676	0.6666666865348816	2509	2584	2584	2609	1533
9.015908404600296	9.015908799339995	0	0	1	0	-0.0075	0.4319159857120116	2493.6959614906873	2568.6959614906873	2568.6959614906873	2593.6959614906873	0.8165137767791748	0.4739336371421814	0.8529411554336548	0.5070422291755676	0.6666666865348816	2493	2568	2568	2593	1533
9.036664607441239	9.036665002180937	0	0	1	0	-0.007489721510659294	0.42654301120275395	2471.6936308752774	2546.6936308752774	2546.6936308752774	2571.6936308752774	0.8165137767791748	0.46919432282447815	0.8529411554336548	0.49295774102211	0.6666666865348816	2471	2546	2546	2571	1533
9.049956677318058	9.049957072057756	0	0	1	0	-0.00745891421526203	0.42535817517274754	2466.841727332401	2541.841727332401	2541.841727332401	2566.841727332401	0.8165137767791748	0.4644549787044525	0.8529411554336548	0.49295774102211	0.6666666865348816	2466	2541	2541	2566	1533
9.065822844770587	9.065823239510285	0	0	1	0	-0.007407662554463503	0.41887644251195866	2440.299032086471	2515.299032086471	2515.299032086471	2540.299032086471	0.8073394298553467	0.4597156345844269	0.8529411554336548	0.47887325286865234	0.6666666865348816	2440	2515	2515	2540	1533
9.082789546503296	9.082790335982695	0	0	1	0	-0.007336107005503502	0.41120988981799833	2408.904498804703	2483.904498804703	2483.904498804703	2508.904498804703	0.7981651425361633	0.450236976146698	0.8529411554336548	0.4647887349128723	0.6666666865348816	2408	2483	2483	2508	1533
9.103278510568167	9.103278905307866	0	0	1	0	-0.007244443697167961	0.4001491593782891	2363.610807654094	2438.610807654094	2438.610807654094	2463.610807654094	0.78899085521698	0.4360189437866211	0.8333333134651184	0.4507042169570923	0.6666666865348816	2363	2438	2438	2463	1533
9.11655755403493	9.116557948774629	0	0	1	0	-0.007132923872213591	0.38563342419604973	2304.1688720828233	2379.1688720828233	2379.1688720828233	2404.1688720828233	0.7706422209739685	0.4123222827911377	0.8235294222831726	0.43661972880363464	0.6666666865348816	2304	2379	2379	2404	1533
9.132900961783275	9.132901356522973	0	0	1	0	-0.007001853198728941	0.3655639297311657	2221.9842922491234	2296.9842922491234	2296.9842922491234	2321.9842922491234	0.7339449524879456	0.3886255919933319	0.8039215803146362	0.4225352108478546	0.6666666865348816	2221	2296	2296	2321	1533
9.150292403431866	9.150293192911265	0	0	1	0	-0.006851590932319425	0.3372948812256529	2106.2225386190485	2181.2225386190485	2181.2225386190485	2206.2225386190485	0.6788991093635559	0.35545024275779724	0.7843137383460999	0.40140846371650696	0.6666666865348816	2106	2181	2181	2206	1533
9.169997809194673	9.169998598674068	0	0	1	0	-0.006682548931412667	0.30297670157837686	1965.6895929634532	2040.6895929634532	2040.6895929634532	2065.689592963453	0.642201840877533	0.2985782027244568	0.7549019455909729	0.35915493965148926	0.6666666865348816	1965	2040	2040	2065	1533
9.183277247401133	9.183277642140832	0	0	1	0	-0.006495190528383187	0.28700700544234437	1900.2936872864002	1975.2936872864002	1975.2936872864002	2000.2936872864002	0.6146789193153381	0.27962085604667664	0.7352941036224365	0.34507042169570923	0.6666666865348816	1900	1975	1975	2000	1533
9.19990684143109	9.19990723617079	0	0	1	0	-0.006290029259590567	0.2708778844843316	1834.2449369633378	1909.2449369633378	1909.2449369633378	1934.2449369633378	0.5779816508293152	0.2654028534889221	0.7254902124404907	0.3309859037399292	0.6666666865348816	1834	1909	1909	1934	1533
9.215960510240535	9.215960904980234	0	0	1	0	-0.006067627457811982	0.2558513729570979	1772.711372259316	1847.711372259316	1847.711372259316	1872.711372259316	0.5504587292671204	0.2511848211288452	0.7156862616539001	0.30985915660858154	0.5833333134651184	1772	1847	1847	1872	1516
9.23665710738696	9.23665750212666	0	0	1	0	-0.005828594710927147	0.24217118233343538	1716.6909916554177	1791.6909916554177	1791.6909916554177	1816.6909916554177	0.5229358077049255	0.2369668185710907	0.7058823704719543	0.2957746386528015	0.6666666865348816	1716	1791	1791	1816	1533
9.249874966200412	9.249875360940111	0	0	1	0	-0.005573586191080312	0.2274512798129047	1656.4129908338446	1731.4129908338446	1731.4129908338446	1756.4129908338446	0.4862385392189026	0.22748814523220062	0.6960784196853638	0.28169015049934387	0.6666666865348816	1656	1731	1731	1756	1533
9.26587297671233	9.26587337145203	0	0	1	0	-0.005303300858898952	0.21087746056415568	1588.5432010102177	1663.5432010102177	1663.5432010102177	1688.5432010102177	0.4587155878543854	0.20853079855442047	0.6764705777168274	0.26056337356567383	0.6666666865348816	1588	1663	1663	1688	1533
9.282927705397867	9.282928100137566	0	0	1	0	-0.005018479547691274	0.20739904897906314	1574.2991055692637	1649.2991055692637	1649.2991055692637	1674.2991055692637	0.44954127073287964	0.20379146933555603	0.6764705777168274	0.26056337356567383	0.6666666865348816	1574	1649	1649	1674	1533
9.303326274071718	9.303326668811417	0	0	1	0	-0.004719902932873609	0.19864101457833683	1538.4349546982894	1613.4349546982894	1613.4349546982894	1638.4349546982894	0.43119266629219055	0.1990521401166916	0.6666666865348816	0.246478870511055	0.5833333134651184	1538	1613	1613	1638	1516
9.316565448828907	9.316565843568606	0	0	1	0	-0.004408389392193368	0.19340203566133596	1516.9813360331707	1591.9813360331707	1591.9813360331707	1616.9813360331707	0.4220183491706848	0.19431279599666595	0.656862735748291	0.23943662643432617	0.5833333134651184	1516	1591	1591	1616	1516
9.332929777781285	9.332930172520983	0	0	1	0	-0.004084792762612514	0.18531714604683458	1483.8737130617876	1558.8737130617876	1558.8737130617876	1583.8737130617876	0.40366971492767334	0.1895734667778015	0.656862735748291	0.22535210847854614	0.5833333134651184	1483	1558	1558	1583	1516
9.350455430927461	9.350456220406857	0	0	1	0	-0.0037499999999998025	0.1778536404405089	1453.310657603884	1528.310657603884	1528.310657603884	1553.310657603884	0.38532111048698425	0.18483412265777588	0.6470588445663452	0.21830986440181732	0.5833333134651184	1453	1528	1528	1553	1516
9.370018335659008	9.370018730398707	0	0	1	0	-0.003404928748046396	0.17041146103524185	1422.8349329393154	1497.8349329393154	1497.8349329393154	1522.8349329393154	0.3761467933654785	0.1753554493188858	0.6372548937797546	0.2042253464460373	0.5833333134651184	1422	1497	1497	1522	1516
9.383305273919746	9.383305668659444	0	0	1	0	-0.003050524823068289	0.17041146103524185	1422.8349329393154	1497.8349329393154	1497.8349329393154	1522.8349329393154	0.3761467933654785	0.1753554493188858	0.6372548937797546	0.2042253464460373	0.5833333134651184	1422	1497	1497	1522	1516
9.399908420389885	9.399908815129583	0	0	1	0	-0.002687759621589533	0.16422316479118315	1397.493859819895	1472.493859819895	1472.493859819895	1497.493859819895	0.35779815912246704	0.16587677597999573	0.6274510025978088	0.19014084339141846	0.5833333134651184	1397	1472	1472	1497	1516
9.415908009860598	9.415908009860596	0	0	1	0	-0.0023176274578118805	0.1607447494808003	1383.2497491238773	1458.2497491238773	1458.2497491238773	1483.2497491238773	0.35779815912246704	0.1611374467611313	0.6176470518112183	0.19014084339141846	0.5833333134651184	1383	1458	1458	1483	1516
9.43661565971859	9.43661605445829	0	0	1	0	-0.0019411428382686748	0.15571289740397898	1362.6443148692938	1437.6443148692938	1437.6443148692938	1462.6443148692938	0.3486238420009613	0.1611374467611313	0.6176470518112183	0.18309858441352844	0.5833333134651184	1362	1437	1437	1462	1516
9.449863913488848	9.449864308228547	0	0	1	0	-0.0015593376811329591	0.14842199564013026	1332.7880721463334	1407.7880721463334	1407.7880721463334	1432.7880721463334	0.3302752375602722	0.15639810264110565	0.6078431606292725	0.17605634033679962	0.5833333134651184	1332	1407	1407	1432	1516
9.465923108654074	9.465923503393773	0	0	1	0	-0.0011732584878014912	0.14387343681626508	1314.1617237626056	1389.1617237626056	1389.1617237626056	1414.1617237626056	0.3211009204387665	0.1516587734222412	0.6078431606292725	0.1690140813589096	0.5833333134651184	1314	1389	1389	1414	1516
9.482850731156606	9.482851125896305	0	0	1	0	-0.0007839634745071568	0.14227434935228778	1307.6134605976185	1382.6134605976185	1382.6134605976185	1407.6134605976185	0.3211009204387665	0.14691942930221558	0.5980392098426819	0.1690140813589096	0.5833333134651184	1307	1382	1382	1407	1516
9.50330693182648	9.503307326566178	0	0	1	0	-0.0003925196718218313	0.1385308969843062	1292.284023150734	1367.284023150734	1367.284023150734	1392.284023150734	0.31192660331726074	0.14691942930221558	0.5882353186607361	0.1619718372821808	0.5833333134651184	1292	1367	1367	1392	1516
9.51653781704999	9.516538211789689	0	0	1	0	2.499161517667739e-16	0.13401685903572602	1273.799037751298	1348.799037751298	1348.799037751298	1373.799037751298	0.302752286195755	0.14218010008335114	0.5882353186607361	0.15492957830429077	0.5833333134651184	1273	1348	1348	1373	1516
9.532850435101832	9.53285082984153	0	0	1	0	0.00039251967182233054	0.13015871323507255	1257.999930697622	1332.999930697622	1332.999930697622	1357.999930697622	0.29357796907424927	0.1374407559633255	0.5784313678741455	0.15492957830429077	0.5833333134651184	1257	1332	1332	1357	1516
9.550027927833689	9.550027927833687	0	0	1	0	0.0007839634745076539	0.12566194322718438	1239.58565751532	1314.58565751532	1314.58565751532	1339.58565751532	0.2844036817550659	0.13270142674446106	0.5784313678741455	0.14788731932640076	0.5833333134651184	1239	1314	1314	1339	1516
9.570176231538518	9.570177021017914	0	0	1	0	0.0011732584878019847	0.1147027544757504	1194.707779578198	1269.707779578198	1269.707779578198	1294.707779578198	0.2568807303905487	0.12322274595499039	0.5588235259056091	0.14084507524967194	0.5833333134651184	1194	1269	1269	1294	1516
9.583260273594085	9.583260668333784	0	0	1	0	0.001559337681133448	0.11371890947765917	1190.6789343110142	1265.6789343110142	1265.6789343110142	1290.6789343110142	0.2568807303905487	0.12322274595499039	0.5588235259056091	0.13380281627178192	0.5833333134651184	1190	1265	1265	1290	1516
9.599892630801932	9.59989302554163	0	0	1	0	0.0019411428382691577	0.10991255269257016	1175.0919032760748	1250.0919032760748	1250.0919032760748	1275.0919032760748	0.24770642817020416	0.11848340928554535	0.5490196347236633	0.13380281627178192	0.5833333134651184	1175	1250	1250	1275	1516
9.615958536542042	9.61595893128174	0	0	1	0	0.0023176274578123562	0.10894596807965251	1171.133739286177	1246.133739286177	1246.133739286177	1271.133739286177	0.24770642817020416	0.11848340928554535	0.5490196347236633	0.1267605572938919	0.5833333134651184	1171	1246	1246	1271	1516
9.636640528319614	9.63664131779901	0	0	1	0	0.0026877596215899996	0.10515686606556729	1155.6173665384981	1230.6173665384981	1230.6173665384981	1255.6173665384981	0.23853211104869843	0.11374407261610031	0.5392156839370728	0.1267605572938919	0.5833333134651184	1155	1230	1230	1255	1516
9.64986628192704	9.649866676666738	0	0	1	0	0.0030505248230687457	0.10286328678519085	1146.2251593853566	1221.2251593853566	1221.2251593853566	1246.2251593853566	0.2293577939271927	0.11374407261610031	0.5392156839370728	0.1267605572938919	0.5833333134651184	1146	1221	1221	1246	1516
9.665800739347457	9.665800739347455	0	0	1	0	0.0034049287480468413	0.09814212861985538	1126.8920166983078	1201.8920166983078	1201.8920166983078	1226.8920166983078	0.22018349170684814	0.10900473594665527	0.529411792755127	0.11971831321716309	0.5833333134651184	1126	1201	1201	1226	1516
9.682870862881245	9.682870862881243	0	0	1	0	0.0037500000000002353	0.09345548381183777	1107.7002062094757	1182.7002062094757	1182.7002062094757	1207.7002062094757	0.2110091745853424	0.10426539927721024	0.5196078419685364	0.11267605423927307	0.5833333134651184	1107	1182	1182	1207	1516
9.703314826620456	9.703315221360155	0	0	1	0	0.004084792762612933	0.09116190453146134	1098.3079990563342	1173.3079990563342	1173.3079990563342	1198.3079990563342	0.20183485746383667	0.10426539927721024	0.5196078419685364	0.11267605423927307	0.5833333134651184	1098	1173	1173	1198	1516
9.716569790965593	9.716570580444989	0	0	1	0	0.004408389392193772	0.08997707222674522	1093.4561107685217	1168.4561107685217	1168.4561107685217	1193.4561107685217	0.20183485746383667	0.0995260700583458	0.5196078419685364	0.11267605423927307	0.5833333134651184	1093	1168	1168	1193	1516
9.732856356197313	9.732856750937012	0	0	1	0	0.0047199029328739974	0.0888033643703382	1088.649777096535	1163.649777096535	1163.649777096535	1188.649777096535	0.20183485746383667	0.0995260700583458	0.5098039507865906	0.10563380271196365	0.5833333134651184	1088	1163	1163	1188	1516
9.750320824690178	9.750321614169577	0	0	1	0	0.005018479547691645	0.0853249546478908	1074.405689283113	1149.405689283113	1149.405689283113	1174.405689283113	0.19266055524349213	0.09478673338890076	0.5098039507865906	0.10563380271196365	0.5833333134651184	1074	1149	1149	1174	1516
9.769991888099188	9.769992677578587	0	0	1	0	0.005303300858899306	0.08277246821671724	1063.953257347457	1138.953257347457	1138.953257347457	1163.953257347457	0.1834862381219864	0.09478673338890076	0.5	0.10563380271196365	0.5833333134651184	1063	1138	1138	1163	1516
9.7832875106333	9.783289879071495	0	0	1	0	0.005573586191080647	0.07841377332806587	1046.1044017784297	1121.1044017784297	1121.1044017784297	1146.1044017784297	0.17431192100048065	0.09004739671945572	0.5	0.09859155118465424	0.5833333134651184	1046	1121	1121	1146	1516
9.800078947939756	9.800080132158852	0	0	1	0	0.005828594710927462	0.07817212738368318	1045.1148616361825	1120.1148616361825	1120.1148616361825	1145.1148616361825	0.17431192100048065	0.08530806005001068	0.4901960790157318	0.09154929220676422	0.5833333134651184	1045	1120	1120	1145	1516
9.815736298091629	9.815737087571028	0	0	1	0	0.006067627457812276	0.07612427128172816	1036.7288908986768	1111.7288908986768	1111.7288908986768	1136.7288908986768	0.1651376187801361	0.08530806005001068	0.4803921580314636	0.09154929220676422	0.5833333134651184	1036	1111	1111	1136	1516
9.836600264870338	9.836605396486421	0	0	1	0	0.006290029259590839	0.0713685903630305	1017.2543775366099	1092.2543775366098	1092.2543775366098	1117.2543775366098	0.1651376187801361	0.08056872338056564	0.47058823704719543	0.0845070406794548	0.5833333134651184	1017	1092	1092	1117	1516
9.849910887513001	9.8499112822527	0	0	1	0	0.0064951905283834365	0.06805664623190655	1003.6919663196572	1078.6919663196572	1078.6919663196572	1103.6919663196572	0.15596330165863037	0.08056872338056564	0.46078431606292725	0.07746478915214539	0.5833333134651184	1003	1078	1078	1103	1516
9.86586073978167	9.865861134521369	0	0	1	0	0.006682548931412893	0.0643883681161912	988.670367435803	1063.670367435803	1063.670367435803	1088.670367435803	0.14678898453712463	0.0758293867111206	0.45098039507865906	0.07746478915214539	0.5833333134651184	988	1063	1063	1088	1516
9.882866520744557	9.882867310223956	0	0	1	0	0.006851590932319628	0.06223695035622623	979.8603117087464	1054.8603117087464	1054.8603117087464	1079.8603117087464	0.14678898453712463	0.07109005004167557	0.44117647409439087	0.07042253762483597	0.5833333134651184	979	1054	1054	1079	1516
9.903341668919971	9.90334245839937	0	0	1	0	0.0070018531987291206	0.06206434610762984	979.1534973107442	1054.1534973107441	1054.1534973107441	1079.1534973107441	0.14678898453712463	0.07109005004167557	0.4313725531101227	0.07042253762483597	0.5833333134651184	979	1054	1054	1079	1516
9.916534659132402	9.91654097496758	0	0	1	0	0.007132923872213745	0.05767113326548978	961.1632907221806	1036.1632907221806	1036.1632907221806	1061.1632907221806	0.1376146823167801	0.06635071337223053	0.4215686321258545	0.06338027864694595	0.5833333134651184	961	1036	1036	1061	1516
9.932715434124852	9.93271582886455	0	0	1	0	0.007244443697168091	0.05560601668936982	952.7066383429694	1027.7066383429694	1027.7066383429694	1052.7066383429694	0.1376146823167801	0.061611372977495193	0.4117647111415863	0.056338027119636536	0.5833333134651184	952	1027	1027	1052	1516
9.949858584502913	9.949859373982312	0	0	1	0	0.007336107005503606	0.0554679332977972	952.1411868544795	1027.1411868544797	1027.1411868544797	1052.1411868544797	0.1376146823167801	0.061611372977495193	0.4019607901573181	0.056338027119636536	0.5833333134651184	952	1027	1027	1052	1516
9.969977677470034	9.969978072209733	0	0	1	0	0.007407662554463582	0.05116101963076719	934.5043753879917	1009.5043753879917	1009.5043753879917	1034.5043753879916	0.12844036519527435	0.056872036308050156	0.3921568691730499	0.04929577559232712	0.5833333134651184	934	1009	1009	1034	1516
9.983288300112697	9.983289089592096	0	0	1	0	0.007458914215262083	0.05116101963076719	934.5043753879917	1009.5043753879917	1009.5043753879917	1034.5043753879916	0.12844036519527435	0.056872036308050156	0.3921568691730499	0.04929577559232712	0.5833333134651184	934	1009	1009	1034	1516
9.999941973264281	9.99994236800398	0	0	1	0	0.00748972151065932	0.04874661924084456	924.6174057912585	999.6174057912585	999.6174057912585	1024.6174057912585	0.11926605552434921	0.056872036308050156	0.38235294818878174	0.04929577559232712	0.5833333134651184	924	999	999	1024	1516
10.01604222135818	10.016042616097879	0	0	1	0	0.0075	0.04688862830905094	917.0089329255636	992.0089329255636	992.0089329255636	1017.0089329255636	0.11926605552434921	0.05213269963860512	0.38235294818878174	0.0422535203397274	0.5833333134651184	917	992	992	1017	1516
10.03663144930654	10.036631844046239	0	0	1	0	0.007489721510659287	0.04688862830905094	917.0089329255636	992.0089329255636	992.0089329255636	1017.0089329255636	0.11926605552434921	0.05213269963860512	0.38235294818878174	0.0422535203397274	0.5833333134651184	917	992	992	1017	1516
10.04988207151499	10.049882466254688	0	0	1	0	0.007458914215262016	0.044595050891319654	907.616733399954	982.616733399954	982.616733399954	1007.616733399954	0.11009174585342407	0.05213269963860512	0.38235294818878174	0.0422535203397274	0.5833333134651184	907	982	982	1007	1516
10.065868239835947	10.065868634575645	0	0	1	0	0.007407662554463482	0.04538903062794336	910.8680804214281	985.8680804214281	985.8680804214281	1010.8680804214281	0.11009174585342407	0.05213269963860512	0.3921568691730499	0.04929577559232712	0.5833333134651184	910	985	985	1010	1516
10.082806125570645	10.082806520310344	0	0	1	0	0.007336107005503474	0.047682608045674646	920.2602799470377	995.2602799470377	995.2602799470377	1020.2602799470377	0.11926605552434921	0.05213269963860512	0.3921568691730499	0.04929577559232712	0.5833333134651184	920	995	995	1020	1516
10.103343642618466	10.103344037358164	0	0	1	0	0.007244443697167927	0.05414501573886332	946.7238394506453	1021.7238394506453	1021.7238394506453	1046.7238394506453	0.1376146823167801	0.056872036308050156	0.3921568691730499	0.056338027119636536	0.5833333134651184	946	1021	1021	1046	1516
10.116536238091197	10.116536632830895	0	0	1	0	0.00713292387221355	0.06282788272345224	982.2801797525369	1057.280179752537	1057.280179752537	1082.280179752537	0.15596330165863037	0.06635071337223053	0.4117647111415863	0.07042253762483597	0.5833333134651184	982	1057	1057	1082	1516
10.132995304571281	10.13299609405068	0	0	1	0	0.007001853198728894	0.06722109850564983	1000.2703983806362	1075.2703983806362	1075.2703983806362	1100.2703983806362	0.1651376187801361	0.07109005004167557	0.4215686321258545	0.07746478915214539	0.5833333134651184	1000	1075	1075	1100	1516
10.149795426151108	10.149795820890807	0	0	1	0	0.00685159093231937	0.07263267541330465	1022.4308058174825	1097.4308058174825	1097.4308058174825	1122.4308058174825	0.17431192100048065	0.0758293867111206	0.44117647409439087	0.09154929220676422	0.5833333134651184	1022	1097	1097	1122	1516
10.170015967220817	10.170016361960515	0	0	1	0	0.006682548931412607	0.07831428871916757	1045.6970123049912	1120.6970123049912	1120.6970123049912	1145.6970123049912	0.1834862381219864	0.08530806005001068	0.45098039507865906	0.09859155118465424	0.5833333134651184	1045	1120	1120	1145	1516
10.183258694635288	10.183259089374987	0	0	1	0	0.00649519052838312	0.08284558787467655	1064.2526823468006	1139.2526823468006	1139.2526823468006	1164.2526823468006	0.19266055524349213	0.09004739671945572	0.46078431606292725	0.10563380271196365	0.5833333134651184	1064	1139	1139	1164	1516
10.199933288990906	10.199933683730604	0	0	1	0	0.006290029259590495	0.09199856270441065	1101.7341142745615	1176.7341142745615	1176.7341142745615	1201.7341142745615	0.22018349170684814	0.09478673338890076	0.47058823704719543	0.11267605423927307	0.5833333134651184	1101	1176	1176	1201	1516
10.215872088548007	10.215872483287706	0	0	1	0	0.006067627457811904	0.09973823969468198	1133.4280915497227	1208.4280915497227	1208.4280915497227	1233.4280915497227	0.23853211104869843	0.10426539927721024	0.4901960790157318	0.13380281627178192	0.5833333134651184	1133	1208	1208	1233	1516
10.236901056520804	10.2369018460002	0	0	1	0	0.005828594710927064	0.10802617594517416	1167.367190495488	1242.367190495488	1242.367190495488	1267.367190495488	0.24770642817020416	0.10900473594665527	0.5098039507865906	0.14788731932640076	0.5833333134651184	1167	1242	1242	1267	1516
10.249854834475776	10.249855623955172	0	0	1	0	0.005573586191080225	0.11278185671160923	1186.8417032340399	1261.8417032340399	1261.8417032340399	1286.8417032340399	0.2568807303905487	0.11374407261610031	0.5196078419685364	0.15492957830429077	0.5833333134651184	1186	1261	1261	1286	1516
10.265801923566553	10.265802318306251	0	0	1	0	0.0053033008588988595	0.11986564366762664	1215.849810818931	1290.849810818931	1290.849810818931	1315.849810818931	0.2752293646335602	0.11848340928554535	0.529411792755127	0.1619718372821808	0.5833333134651184	1215	1290	1290	1315	1516
10.282890599866182	10.282891389345581	0	0	1	0	0.005018479547691176	0.1246903677962492	1235.6070561256406	1310.6070561256406	1310.6070561256406	1335.6070561256406	0.2844036817550659	0.12322274595499039	0.5392156839370728	0.1690140813589096	0.5833333134651184	1235	1310	1310	1335	1516
10.30327811582847	10.303278510568168	0	0	1	0	0.0047199029328735065	0.13141167719658897	1263.1308181200318	1338.1308181200318	1338.1308181200318	1363.1308181200318	0.302752286195755	0.12796208262443542	0.5392156839370728	0.17605634033679962	0.5833333134651184	1263	1338	1338	1363	1516
10.31655794877463	10.316558343514329	0	0	1	0	0.00440838939219326	0.1385817662790907	1292.4923329128765	1367.4923329128765	1367.4923329128765	1392.4923329128765	0.3211009204387665	0.13270142674446106	0.5490196347236633	0.18309858441352844	0.5833333134651184	1292	1367	1367	1392	1516
10.332871751045566	10.332872540524965	0	0	1	0	0.004084792762612402	0.14119921323118767	1303.2107781817135	1378.2107781817135	1378.2107781817135	1403.2107781817135	0.3211009204387665	0.1374407559633255	0.5588235259056091	0.19014084339141846	0.5833333134651184	1303	1378	1378	1403	1516
10.349920953375321	10.34992134811502	0	0	1	0	0.003749999999999688	0.14566147353966175	1321.4837341449147	1396.4837341449147	1396.4837341449147	1421.4837341449147	0.3302752375602722	0.14218010008335114	0.5588235259056091	0.19718310236930847	0.5833333134651184	1321	1396	1396	1421	1516
10.369970572155456	10.369971756374552	0	0	1	0	0.003404928748046278	0.15910001793910755	1376.5145734606454	1451.5145734606454	1451.5145734606454	1476.5145734606454	0.35779815912246704	0.15639810264110565	0.5784313678741455	0.2112676054239273	0.5833333134651184	1376	1451	1451	1476	1516
10.383265405210167	10.383265799949866	0	0	1	0	0.0030505248230681685	0.15910001793910755	1376.5145734606454	1451.5145734606454	1451.5145734606454	1476.5145734606454	0.35779815912246704	0.15639810264110565	0.5784313678741455	0.2112676054239273	0.5833333134651184	1376	1451	1451	1476	1516
10.399860656886332	10.399861446365732	0	0	1	0	0.00268775962158941	0.16761028549966484	1411.3641191211275	1486.3641191211275	1486.3641191211275	1511.3641191211275	0.39449542760849	0.17061612010002136	0.5882353186607361	0.22535210847854614	0.5833333134651184	1411	1486	1486	1511	1516
10.415932088982224	10.41593287846162	0	0	1	0	0.0023176274578117547	0.17441790426256443	1439.2413179552013	1514.2413179552013	1514.2413179552013	1539.2413179552013	0.4128440320491791	0.1753554493188858	0.5980392098426819	0.23943662643432617	0.5833333134651184	1439	1514	1514	1539	1516
10.436619212375877	10.436619607115576	0	0	1	0	0.0019411428382685471	0.18687466259668195	1490.2517433334126	1565.2517433334126	1565.2517433334126	1590.2517433334126	0.4128440320491791	0.18483412265777588	0.6078431606292725	0.246478870511055	0.5833333134651184	1490	1565	1565	1590	1516
10.449827202696863	10.449827597436562	0	0	1	0	0.0015593376811328297	0.19313200386032747	1515.875555808041	1590.875555808041	1590.875555808041	1615.875555808041	0.4220183491706848	0.1895734667778015	0.6176470518112183	0.26056337356567383	0.5833333134651184	1515	1590	1590	1615	1516
10.465929819228954	10.465930608708353	0	0	1	0	0.0011732584878013604	0.19953855721229052	1542.1103917843297	1617.1103917843297	1617.1103917843297	1642.1103917843297	0.43119266629219055	0.1990521401166916	0.6274510025978088	0.26760563254356384	0.5833333134651184	1542	1617	1617	1642	1516
10.483281786907668	10.483282181647366	0	0	1	0	0.0007839634745070253	0.20708836325169333	1573.026847515684	1648.026847515684	1648.026847515684	1673.026847515684	0.44954127073287964	0.20379146933555603	0.6372548937797546	0.27464789152145386	0.5833333134651184	1573	1648	1648	1673	1516
10.503293510676723	10.503293905416422	0	0	1	0	0.00039251967182169927	0.2135639584591642	1599.5444098902774	1674.5444098902774	1674.5444098902774	1699.5444098902774	0.4587155878543854	0.2132701426744461	0.6470588445663452	0.28169015049934387	0.5833333134651184	1599	1674	1674	1699	1516
10.516533474913306	10.516533869653005	0	0	1	0	-3.8222442962243216e-16	0.22236764473077741	1635.5955051725336	1710.5955051725336	1710.5955051725336	1735.5955051725336	0.47706422209739685	0.22274881601333618	0.656862735748291	0.2887323796749115	0.5833333134651184	1635	1710	1710	1735	1516
10.532807803214364	10.532808197954063	0	0	1	0	-0.00039251967182246265	0.23362936978468873	1681.7122692683004	1756.7122692683004	1756.7122692683004	1781.7122692683004	0.4862385392189026	0.24170616269111633	0.6666666865348816	0.30985915660858154	0.5833333134651184	1681	1756	1756	1781	1516
10.550298719267047	10.550299508746443	0	0	1	0	-0.0007839634745077855	0.2402430402875786	1708.7952499776343	1783.7952499776343	1783.7952499776343	1808.7952499776343	0.4954128563404083	0.2511848211288452	0.6764705777168274	0.31690141558647156	0.5833333134651184	1708	1783	1783	1808	1516
10.569979651168527	10.569980440647926	0	0	1	0	-0.0011732584878021155	0.24689124383853311	1736.0196435187931	1811.0196435187931	1811.0196435187931	1836.0196435187931	0.5045871734619141	0.2606635093688965	0.686274528503418	0.3239436745643616	0.5833333134651184	1736	1811	1811	1836	1516
10.583240536609146	10.583240931348845	0	0	1	0	-0.0015593376811335773	0.2527627059045301	1760.0632806790506	1835.0632806790506	1835.0632806790506	1860.0632806790506	0.5137614607810974	0.27014216780662537	0.686274528503418	0.3309859037399292	0.5833333134651184	1760	1835	1835	1860	1516
10.599878025433078	10.599878420172777	0	0	1	0	-0.0019411428382692857	0.2594626932663422	1787.4997289256712	1862.4997289256712	1862.4997289256712	1887.4997289256712	0.5229358077049255	0.27962085604667664	0.6960784196853638	0.3380281627178192	0.5833333134651184	1787	1862	1862	1887	1516
10.61591077303849	10.615910773038488	0	0	1	0	-0.0023176274578124816	0.26849075601850547	1824.4696458957799	1899.4696458957799	1899.4696458957799	1924.4696458957799	0.5412843823432922	0.2890995144844055	0.7058823704719543	0.34507042169570923	0.5833333134651184	1824	1899	1899	1924	1516
10.636624738731662	10.63662513347136	0	0	1	0	-0.002687759621590123	0.27762944963538194	1861.892596256889	1936.892596256889	1936.892596256889	1961.892596256889	0.5504587292671204	0.30805686116218567	0.7156862616539001	0.35211268067359924	0.5833333134651184	1861	1936	1936	1961	1516
10.649886018911978	10.649886413651677	0	0	1	0	-0.0030505248230688667	0.2844329898638378	1889.7530934924157	1964.7530934924157	1964.7530934924157	1989.7530934924157	0.5596330165863037	0.31753554940223694	0.7254902124404907	0.35915493965148926	0.6666666865348816	1889	1964	1964	1989	1533
10.665817713154503	10.665818107894202	0	0	1	0	-0.003404928748046959	0.2912710475879656	1917.7549398727192	1992.7549398727192	1992.7549398727192	2017.7549398727192	0.5688073635101318	0.3270142078399658	0.7352941036224365	0.3661971688270569	0.6666666865348816	1917	1992	1992	2017	1533
10.682825467815885	10.682826652034981	0	0	1	0	-0.0037500000000003494	0.2959342914777743	1936.8509236014856	2011.8509236014856	2011.8509236014856	2036.8509236014856	0.5779816508293152	0.3364928960800171	0.7352941036224365	0.3661971688270569	0.6666666865348816	1936	2011	2011	2036	1533
10.703229562845522	10.70322956284552	0	0	1	0	-0.004084792762613043	0.30162203745868643	1960.142243393321	2035.142243393321	2035.142243393321	2060.142243393321	0.5871559381484985	0.3412322402000427	0.7450980544090271	0.3732394278049469	0.6666666865348816	1960	2035	2035	2060	1533
10.71661873868824	10.716619133427939	0	0	1	0	-0.004408389392193879	0.3094936603126244	1992.3765389801968	2067.3765389801965	2067.3765389801965	2092.3765389801965	0.60550457239151	0.3507108986377716	0.7549019455909729	0.3732394278049469	0.6666666865348816	1992	2067	2067	2092	1533
10.732809382173158	10.73280938217316	0	0	1	0	-0.0047199029328741	0.3141244518591435	2011.3396303631926	2086.3396303631926	2086.3396303631926	2111.3396303631926	0.60550457239151	0.3601895868778229	0.7647058963775635	0.3802816867828369	0.6666666865348816	2011	2086	2086	2111	1533
10.749876347789357	10.74987674252906	0	0	1	0	-0.005018479547691743	0.3191867449506809	2032.0697205730382	2107.0697205730385	2107.0697205730385	2132.0697205730385	0.60550457239151	0.36966824531555176	0.7647058963775635	0.39436620473861694	0.6666666865348816	2032	2107	2107	2132	1533
10.769970177415757	10.769970572155456	0	0	1	0	-0.0053033008588994	0.3310221284720507	2080.535616093048	2155.535616093048	2155.535616093048	2180.535616093048	0.6238532066345215	0.3838862478733063	0.7745097875595093	0.4084506928920746	0.6666666865348816	2080	2155	2155	2180	1533
10.783227904938784	10.783228299678486	0	0	1	0	-0.005573586191080736	0.3310221284720507	2080.535616093048	2155.535616093048	2155.535616093048	2180.535616093048	0.6238532066345215	0.3838862478733063	0.7745097875595093	0.4084506928920746	0.6666666865348816	2080	2155	2155	2180	1533
10.800009079013073	10.800009473752771	0	0	1	0	-0.0058285947109275454	0.3382633141874938	2110.188271597787	2185.188271597787	2185.188271597787	2210.188271597787	0.6330274939537048	0.3886255919933319	0.7843137383460999	0.4225352108478546	0.6666666865348816	2110	2185	2185	2210	1533
10.81613932732408	10.81613972206378	0	0	1	0	-0.006067627457812354	0.33964414930383136	2115.842791399189	2190.842791399189	2190.842791399189	2215.842791399189	0.6330274939537048	0.39336493611335754	0.7843137383460999	0.42957746982574463	0.6666666865348816	2115	2190	2190	2215	1533
10.836621186074371	10.83662158081407	0	0	1	0	-0.006290029259590911	0.3431225720647948	2130.0869326053344	2205.0869326053344	2205.0869326053344	2230.0869326053344	0.642201840877533	0.39336493611335754	0.7843137383460999	0.42957746982574463	0.6666666865348816	2130	2205	2205	2230	1533
10.849871413543124	10.849872203022523	0	0	1	0	-0.006495190528383502	0.345360290786898	2139.2503907723476	2214.2503907723476	2214.2503907723476	2239.2503907723476	0.642201840877533	0.3981042802333832	0.7941176295280457	0.42957746982574463	0.6666666865348816	2139	2214	2214	2239	1533
10.865785344499205	10.865785739238904	0	0	1	0	-0.006682548931412953	0.3441754547568916	2134.3984872294714	2209.3984872294714	2209.3984872294714	2234.3984872294714	0.642201840877533	0.39336493611335754	0.7941176295280457	0.42957746982574463	0.6666666865348816	2134	2209	2209	2234	1533
10.88306902221003	10.8831748124493	0	0	1	0	-0.006851590932319682	0.345360290786898	2139.2503907723476	2214.2503907723476	2214.2503907723476	2239.2503907723476	0.642201840877533	0.3981042802333832	0.7941176295280457	0.42957746982574463	0.6666666865348816	2139	2214	2214	2239	1533
10.903274957910881	10.90327535265058	0	0	1	0	-0.007001853198729167	0.3431225720647948	2130.0869326053344	2205.0869326053344	2205.0869326053344	2230.0869326053344	0.642201840877533	0.39336493611335754	0.7843137383460999	0.42957746982574463	0.6666666865348816	2130	2205	2205	2230	1533
10.91655400137764	10.91655439611734	0	0	1	0	-0.007132923872213786	0.3441754547568916	2134.3984872294714	2209.3984872294714	2209.3984872294714	2234.3984872294714	0.642201840877533	0.39336493611335754	0.7941176295280457	0.42957746982574463	0.6666666865348816	2134	2209	2209	2234	1533
10.932812934830448	10.932813724309847	0	0	1	0	-0.007244443697168125	0.3441754547568916	2134.3984872294714	2209.3984872294714	2209.3984872294714	2234.3984872294714	0.642201840877533	0.39336493611335754	0.7941176295280457	0.42957746982574463	0.6666666865348816	2134	2209	2209	2234	1533
10.949868847735083	10.949869242474781	0	0	1	0	-0.007336107005503633	0.3431225720647948	2130.0869326053344	2205.0869326053344	2205.0869326053344	2230.0869326053344	0.642201840877533	0.39336493611335754	0.7843137383460999	0.42957746982574463	0.6666666865348816	2130	2205	2205	2230	1533
10.970192021126469	10.970192810605864	0	0	1	0	-0.007407662554463602	0.3431225720647948	2130.0869326053344	2205.0869326053344	2205.0869326053344	2230.0869326053344	0.642201840877533	0.39336493611335754	0.7843137383460999	0.42957746982574463	0.6666666865348816	2130	2205	2205	2230	1533
10.98325908937499	10.983259484114688	0	0	1	0	-0.007458914215262096	0.3394481502175002	2115.0401751406635	2190.0401751406635	2190.0401751406635	2215.0401751406635	0.6330274939537048	0.39336493611335754	0.7843137383460999	0.4225352108478546	0.6666666865348816	2115	2190	2190	2215	1533
10.99974578763399	10.99974618237369	0	0	1	0	-0.007489721510659327	0.3368824790711562	2104.5337517963844	2179.5337517963844	2179.5337517963844	2204.5337517963844	0.6330274939537048	0.3886255919933319	0.7843137383460999	0.4154929518699646	0.6666666865348816	2104	2179	2179	2204	1533
11.0158748517259	11.0158752464656	0	0	1	0	-0.0075	0.33221924263192815	2085.4377985777455	2160.4377985777455	2160.4377985777455	2185.4377985777455	0.6238532066345215	0.379146933555603	0.7843137383460999	0.4154929518699646	0.6666666865348816	2085	2160	2160	2185	1533
11.036573027831121	11.03657342257082	0	0	1	0	-0.00748972151065928	0.32058689744206337	2037.8033450252494	2112.8033450252497	2112.8033450252497	2137.8033450252497	0.5963302850723267	0.36966824531555176	0.7745097875595093	0.4084506928920746	0.6666666865348816	2037	2112	2112	2137	1533
11.049829571135053	11.04983470275114	0	0	1	0	-0.007458914215262003	0.30385069904020234	1969.2686125696287	2044.2686125696287	2044.2686125696287	2069.2686125696287	0.5779816508293152	0.3412322402000427	0.7647058963775635	0.38732394576072693	0.6666666865348816	1969	2044	2044	2069	1533
11.06581258153842	11.065813371017816	0	0	1	0	-0.007407662554463461	0.2922458238333867	1921.7466485977186	1996.7466485977186	1996.7466485977186	2021.7466485977186	0.5596330165863037	0.3222748935222626	0.7549019455909729	0.3802816867828369	0.6666666865348816	1921	1996	1996	2021	1533
11.082815204583717	11.082815204583715	0	0	1	0	-0.007336107005503446	0.28026122110130647	1872.66970040985	1947.66970040985	1947.66970040985	1972.66970040985	0.5412843823432922	0.3033175468444824	0.7549019455909729	0.3661971688270569	0.6666666865348816	1872	1947	1947	1972	1533
11.103382721848643	11.103383116588342	0	0	1	0	-0.007244443697167893	0.2674136202935684	1820.0587751021626	1895.0587751021626	1895.0587751021626	1920.0587751021626	0.5229358077049255	0.28436020016670227	0.7450980544090271	0.35211268067359924	0.6666666865348816	1820	1895	1895	1920	1533
11.116531106475112	11.11653189595451	0	0	1	0	-0.007132923872213509	0.25829923294898194	1782.735358926081	1857.735358926081	1857.735358926081	1882.735358926081	0.5045871734619141	0.274881511926651	0.7352941036224365	0.34507042169570923	0.6666666865348816	1782	1857	1857	1882	1533
11.132853987759123	11.132854777238519	0	0	1	0	-0.0070018531987288465	0.2457409637618282	1731.3092466046865	1806.3092466046865	1806.3092466046865	1831.3092466046865	0.47706422209739685	0.2606635093688965	0.7254902124404907	0.3380281627178192	0.6666666865348816	1731	1806	1806	1831	1533
11.149921742854719	11.149922137594418	0	0	1	0	-0.0068515909323193175	0.24098527596096275	1711.8347050601424	1786.8347050601424	1786.8347050601424	1811.8347050601424	0.4678899049758911	0.25592416524887085	0.7254902124404907	0.3309859037399292	0.6666666865348816	1711	1786	1786	1811	1533
11.170005703988647	11.170006098728345	0	0	1	0	-0.006682548931412546	0.23180593499485314	1674.2453038039234	1749.2453038039234	1749.2453038039234	1774.2453038039234	0.4587155878543854	0.24170616269111633	0.7156862616539001	0.31690141558647156	0.6666666865348816	1674	1749	1749	1774	1533
11.183238562910653	11.183238957650351	0	0	1	0	-0.006495190528383055	0.23180593499485314	1674.2453038039234	1749.2453038039234	1749.2453038039234	1774.2453038039234	0.4587155878543854	0.24170616269111633	0.7156862616539001	0.31690141558647156	0.6666666865348816	1674	1749	1749	1774	1533
11.19989302554163	11.19989342028133	0	0	1	0	-0.006290029259590423	0.225123219016103	1646.8795818709418	1721.8795818709418	1721.8795818709418	1746.8795818709418	0.43119266629219055	0.22274881601333618	0.7058823704719543	0.2957746386528015	0.5833333134651184	1646	1721	1721	1746	1516
11.215953010186258	11.215953404925957	0	0	1	0	-0.0060676274578118266	0.21025204990502555	1585.9821443610795	1660.9821443610795	1660.9821443610795	1685.9821443610795	0.4220183491706848	0.21800947189331055	0.6960784196853638	0.2887323796749115	0.5833333134651184	1585	1660	1660	1685	1516
11.236639344100517	11.236640133579913	0	0	1	0	-0.005828594710926981	0.20135592746511577	1549.552522969649	1624.552522969649	1624.552522969649	1649.552522969649	0.40366971492767334	0.2132701426744461	0.686274528503418	0.27464789152145386	0.5833333134651184	1549	1624	1624	1649	1516
11.249838650148124	11.249839044887823	0	0	1	0	-0.005573586191080136	0.1954844565606848	1525.5088496160042	1600.5088496160042	1600.5088496160042	1625.5088496160042	0.39449542760849	0.20379146933555603	0.686274528503418	0.26760563254356384	0.5833333134651184	1525	1600	1600	1625	1516
11.265804686744442	11.26580508148414	0	0	1	0	-0.005303300858898766	0.19126178564344842	1508.2170122099214	1583.2170122099214	1583.2170122099214	1608.2170122099214	0.39449542760849	0.1990521401166916	0.6764705777168274	0.2535211145877838	0.5833333134651184	1508	1583	1583	1608	1516
11.282862178607871	11.28286257334757	0	0	1	0	-0.005018479547691077	0.18659240260331367	1489.0958886605695	1564.0958886605695	1564.0958886605695	1589.0958886605695	0.38532111048698425	0.19431279599666595	0.6764705777168274	0.246478870511055	0.5833333134651184	1489	1564	1564	1589	1516
11.303240615557087	11.303241010296786	0	0	1	0	-0.004719902932873403	0.18362974991121206	1476.9638258864134	1551.9638258864134	1551.9638258864134	1576.9638258864134	0.38532111048698425	0.1895734667778015	0.6666666865348816	0.23943662643432617	0.5833333134651184	1476	1551	1551	1576	1516
11.316542159186678	11.316542553926377	0	0	1	0	-0.004408389392193153	0.180162460766208	1462.765276837622	1537.765276837622	1537.765276837622	1562.765276837622	0.3761467933654785	0.1895734667778015	0.6666666865348816	0.23239436745643616	0.5833333134651184	1462	1537	1537	1562	1516
11.332955435861706	11.332955830601405	0	0	1	0	-0.004084792762612291	0.17725157962627947	1450.8452185696144	1525.8452185696144	1525.8452185696144	1550.8452185696144	0.3761467933654785	0.18483412265777588	0.656862735748291	0.22535210847854614	0.5833333134651184	1450	1525	1525	1550	1516
11.349939900880862	11.349940295620561	0	0	1	0	-0.0037499999999995736	0.17377316804118692	1436.6011231286604	1511.6011231286604	1511.6011231286604	1536.6011231286604	0.3669724762439728	0.18009479343891144	0.656862735748291	0.22535210847854614	0.5833333134651184	1436	1511	1511	1536	1516
11.369902676927268	11.369903071666966	0	0	1	0	-0.00340492874804616	0.16746404527531444	1410.7652654024128	1485.7652654024128	1485.7652654024128	1510.7652654024128	0.35779815912246704	0.1753554493188858	0.6470588445663452	0.2112676054239273	0.5833333134651184	1410	1485	1485	1510	1516
11.383252378800108	11.383252773539807	0	0	1	0	-0.0030505248230680475	0.16463947016977287	1399.19863034522	1474.19863034522	1474.19863034522	1499.19863034522	0.35779815912246704	0.17061612010002136	0.6372548937797546	0.2042253464460373	0.5833333134651184	1399	1474	1474	1499	1516
11.3999032887738	11.399903683513498	0	0	1	0	-0.002687759621589286	0.15845117020042387	1373.8575419707358	1448.8575419707358	1448.8575419707358	1473.8575419707358	0.3486238420009613	0.16587677597999573	0.6274510025978088	0.19014084339141846	0.5833333134651184	1373	1448	1448	1473	1516
11.415964062897825	11.415964457637523	0	0	1	0	-0.0023176274578116285	0.15497276606591193	1359.6134770399094	1434.6134770399094	1434.6134770399094	1459.6134770399094	0.33944955468177795	0.1611374467611313	0.6274510025978088	0.19014084339141846	0.5833333134651184	1359	1434	1434	1459	1516
11.436614475499493	11.436614870239191	0	0	1	0	-0.0019411428382684192	0.1511470842211451	1343.9473098855892	1418.9473098855892	1418.9473098855892	1443.9473098855892	0.33944955468177795	0.15639810264110565	0.6176470518112183	0.17605634033679962	0.5833333134651184	1343	1418	1418	1443	1516
11.449814965766198	11.449815360505896	0	0	1	0	-0.0015593376811327004	0.14268860078625867	1309.3098202197293	1384.3098202197293	1384.3098202197293	1409.3098202197293	0.3211009204387665	0.14691942930221558	0.6078431606292725	0.1690140813589096	0.5833333134651184	1309	1384	1384	1409	1516
11.46591837177769	11.465918766517389	0	0	1	0	-0.0011732584878012297	0.13544947396602725	1279.6655958908816	1354.6655958908816	1354.6655958908816	1379.6655958908816	0.302752286195755	0.14218010008335114	0.5980392098426819	0.1619718372821808	0.5833333134651184	1279	1354	1354	1379	1516
11.482860204909379	11.482860599649078	0	0	1	0	-0.0007839634745068937	0.12935361142062707	1254.703038767468	1329.703038767468	1329.703038767468	1354.703038767468	0.29357796907424927	0.13270142674446106	0.5882353186607361	0.15492957830429077	0.5833333134651184	1254	1329	1329	1354	1516
11.503435222228582	11.503436011707977	0	0	1	0	-0.0003925196718215671	0.12447710719717797	1234.7337539724438	1309.7337539724438	1309.7337539724438	1334.7337539724438	0.2844036817550659	0.12796208262443542	0.5784313678741455	0.14788731932640076	0.5833333134651184	1234	1309	1309	1334	1516
11.516531106475114	11.51653189595451	0	0	1	0	5.145327074780904e-16	0.12116516419825007	1221.171347391834	1296.171347391834	1296.171347391834	1321.171347391834	0.2752293646335602	0.12796208262443542	0.5784313678741455	0.14084507524967194	0.5833333134651184	1221	1296	1296	1321	1516
11.532771487162076	11.532771881901775	0	0	1	0	0.00039251967182259476	0.11634043781449455	1201.4140928503552	1276.4140928503552	1276.4140928503552	1301.4140928503552	0.26605504751205444	0.12322274595499039	0.5686274766921997	0.13380281627178192	0.5833333134651184	1201	1276	1276	1301	1516
11.549877532008455	11.549878321487851	0	0	1	0	0.0007839634745079172	0.11253407531029791	1185.82703839567	1260.82703839567	1260.82703839567	1285.82703839567	0.2568807303905487	0.11848340928554535	0.5588235259056091	0.13380281627178192	0.5833333134651184	1185	1260	1260	1285	1516
11.56993701928106	11.569937414020758	0	0	1	0	0.0011732584878022462	0.10776113391229125	1166.2818433708326	1241.2818433708326	1241.2818433708326	1266.2818433708326	0.24770642817020416	0.11374407261610031	0.5490196347236633	0.1267605572938919	0.5833333134651184	1166	1241	1241	1266	1516
11.583182904613125	11.583183694092524	0	0	1	0	0.001559337681133707	0.104207543951496	1151.7298924813763	1226.7298924813763	1226.7298924813763	1251.7298924813763	0.23853211104869843	0.11374407261610031	0.5392156839370728	0.11971831321716309	0.5833333134651184	1151	1226	1226	1251	1516
11.599894999240124	11.599895393979823	0	0	1	0	0.0019411428382694134	0.10061238555032403	1137.0077188285768	1212.0077188285768	1212.0077188285768	1237.0077188285768	0.2293577939271927	0.10426539927721024	0.529411792755127	0.11267605423927307	0.5833333134651184	1137	1212	1212	1237	1516
11.615936825858608	11.615937220598306	0	0	1	0	0.0023176274578126073	0.09685780634258423	1121.6327169728825	1196.6327169728825	1196.6327169728825	1221.6327169728825	0.22018349170684814	0.0995260700583458	0.5196078419685364	0.11267605423927307	0.5833333134651184	1121	1196	1196	1221	1516
11.636683554946778	11.636684344426177	0	0	1	0	0.0026877596215902464	0.09339052293109107	1107.434191402818	1182.434191402818	1182.434191402818	1207.434191402818	0.22018349170684814	0.0995260700583458	0.5098039507865906	0.10563380271196365	0.5833333134651184	1107	1182	1182	1207	1516
11.649818518423487	11.649818913163186	0	0	1	0	0.0030505248230689877	0.08991210948335338	1093.1900883343321	1168.1900883343321	1168.1900883343321	1193.1900883343321	0.2110091745853424	0.09478673338890076	0.5098039507865906	0.10563380271196365	0.5833333134651184	1093	1168	1168	1193	1516
11.665856002905283	11.665856397644982	0	0	1	0	0.0034049287480470767	0.08300093188881874	1064.8888160847127	1139.8888160847127	1139.8888160847127	1164.8888160847127	0.19266055524349213	0.09004739671945572	0.5	0.09859155118465424	0.5833333134651184	1064	1139	1139	1164	1516
11.682727177630891	11.68272757237059	0	0	1	0	0.0037500000000004643	0.08157445177707479	1059.047380027121	1134.047380027121	1134.047380027121	1159.047380027121	0.19266055524349213	0.08530806005001068	0.4901960790157318	0.09859155118465424	0.5833333134651184	1059	1134	1134	1159	1516
11.704054963555656	11.704055358295355	0	0	1	0	0.004084792762613155	0.07700863088800314	1040.3503434863728	1115.3503434863728	1115.3503434863728	1140.3503434863728	0.1834862381219864	0.08056872338056564	0.4803921580314636	0.09154929220676422	0.5833333134651184	1040	1115	1115	1140	1516
11.716525580119331	11.716526369598727	0	0	1	0	0.004408389392193986	0.07700863088800314	1040.3503434863728	1115.3503434863728	1115.3503434863728	1140.3503434863728	0.1834862381219864	0.08056872338056564	0.4803921580314636	0.09154929220676422	0.5833333134651184	1040	1115	1115	1140	1516
11.732767539765089	11.732767934504787	0	0	1	0	0.004719902932874203	0.07247733175075538	1021.7946735193433	1096.7946735193432	1096.7946735193432	1121.7946735193432	0.17431192100048065	0.0758293867111206	0.47058823704719543	0.0845070406794548	0.5833333134651184	1021	1096	1096	1121	1516
11.749855031845623	11.749855426585322	0	0	1	0	0.005018479547691842	0.07247733175075538	1021.7946735193433	1096.7946735193432	1096.7946735193432	1121.7946735193432	0.17431192100048065	0.0758293867111206	0.47058823704719543	0.0845070406794548	0.5833333134651184	1021	1096	1096	1121	1516
11.769923203391603	11.769923598131301	0	0	1	0	0.005303300858899494	0.06530724856122871	992.4331828582316	1067.4331828582317	1067.4331828582317	1092.4331828582317	0.15596330165863037	0.07109005004167557	0.44117647409439087	0.07746478915214539	0.5833333134651184	992	1067	1067	1092	1516
11.783212510090532	11.783213299569931	0	0	1	0	0.005573586191080825	0.06530724856122871	992.4331828582316	1067.4331828582317	1067.4331828582317	1092.4331828582317	0.15596330165863037	0.07109005004167557	0.44117647409439087	0.07746478915214539	0.5833333134651184	992	1067	1067	1092	1516
11.799692497774654	11.799692497774656	0	0	1	0	0.005828594710927629	0.06198825612196118	978.8419088194311	1053.841908819431	1053.841908819431	1078.841908819431	0.15596330165863037	0.061611372977495193	0.4313725531101227	0.07042253762483597	0.5833333134651184	978	1053	1053	1078	1516
11.816008668483786	11.816009457963181	0	0	1	0	0.006067627457812431	0.058779873721892084	965.703582891148	1040.703582891148	1040.703582891148	1065.703582891148	0.14678898453712463	0.061611372977495193	0.4215686321258545	0.06338027864694595	0.5833333134651184	965	1040	1040	1065	1516
11.836590791117565	11.836591580596965	0	0	1	0	0.006290029259590983	0.05442118252200856	947.8547424276251	1022.8547424276251	1022.8547424276251	1047.854742427625	0.1376146823167801	0.056872036308050156	0.4117647111415863	0.056338027119636536	0.5833333134651184	947	1022	1022	1047	1516
11.84980154461644	11.849801939356139	0	0	1	0	0.006495190528383569	0.05442118252200856	947.8547424276251	1022.8547424276251	1022.8547424276251	1047.854742427625	0.1376146823167801	0.056872036308050156	0.4117647111415863	0.056338027119636536	0.5833333134651184	947	1022	1022	1047	1516
11.865896266354557	11.865897055833956	0	0	1	0	0.006682548931413013	0.05239058771597371	939.5394566969123	1014.5394566969123	1014.5394566969123	1039.5394566969123	0.1376146823167801	0.05213269963860512	0.4019607901573181	0.04929577559232712	0.5833333134651184	939	1014	1014	1039	1516
11.882847967978716	11.882848362718414	0	0	1	0	0.006851590932319736	0.04997618546340593	929.6524794726473	1004.6524794726473	1004.6524794726473	1029.6524794726472	0.12844036519527435	0.05213269963860512	0.3921568691730499	0.04929577559232712	0.5833333134651184	929	1004	1004	1029	1516
11.903251273528952	11.90325166826865	0	0	1	0	0.007001853198729215	0.04799737249074354	921.5492403495948	996.5492403495948	996.5492403495948	1021.5492403495948	0.12844036519527435	0.04739336669445038	0.38235294818878174	0.0422535203397274	0.5833333134651184	921	996	996	1021	1516
11.91652834329722	11.916529132776619	0	0	1	0	0.0071329238722138266	0.045703795073012254	912.1570408239852	987.1570408239852	987.1570408239852	1012.1570408239852	0.11926605552434921	0.04739336669445038	0.38235294818878174	0.0422535203397274	0.5833333134651184	912	987	987	1012	1516
11.9328610930737	11.9328614878134	0	0	1	0	0.00724444369716816	0.04441539836197153	906.8810562922735	981.8810562922735	981.8810562922735	1006.8810562922735	0.11926605552434921	0.04265403002500534	0.37254902720451355	0.0422535203397274	0.5833333134651184	906	981	981	1006	1516
11.950151086619705	11.9501534550579	0	0	1	0	0.007336107005503661	0.042121820944240246	897.4888567666638	972.4888567666638	972.4888567666638	997.4888567666638	0.11009174585342407	0.04265403002500534	0.37254902720451355	0.0422535203397274	0.5833333134651184	897	972	972	997	1516
11.969950045691121	11.969950835170517	0	0	1	0	0.007407662554463622	0.042121820944240246	897.4888567666638	972.4888567666638	972.4888567666638	997.4888567666638	0.11009174585342407	0.04265403002500534	0.37254902720451355	0.0422535203397274	0.5833333134651184	897	972	972	997	1516
11.983194746804088	11.983195141543787	0	0	1	0	0.00745891421526211	0.04083342423319952	892.2128722349521	967.2128722349521	967.2128722349521	992.2128722349521	0.11009174585342407	0.0379146933555603	0.36274510622024536	0.0422535203397274	0.5833333134651184	892	967	967	992	1516
12.000105790239271	12.00010618497897	0	0	1	0	0.007489721510659335	0.04083342423319952	892.2128722349521	967.2128722349521	967.2128722349521	992.2128722349521	0.11009174585342407	0.0379146933555603	0.36274510622024536	0.0422535203397274	0.5833333134651184	892	967	967	992	1516
12.023263589407556	12.023263984147254	0	0	1	0	0.0075	0.03853984495282309	882.8206650818106	957.8206650818106	957.8206650818106	982.8206650818106	0.10091742873191833	0.0379146933555603	0.36274510622024536	0.0422535203397274	0.5833333134651184	882	957	957	982	1516
12.036738818504606	12.036739607984005	0	0	1	0	0.007489721510659273	0.03864340749650255	883.244753698178	958.244753698178	958.244753698178	983.244753698178	0.10091742873191833	0.0379146933555603	0.37254902720451355	0.0422535203397274	0.5833333134651184	883	958	958	983	1516
12.049797597219452	12.049798386698852	0	0	1	0	0.0074589142152619884	0.03864340749650255	883.244753698178	958.244753698178	958.244753698178	983.244753698178	0.10091742873191833	0.0379146933555603	0.37254902720451355	0.0422535203397274	0.5833333134651184	883	958	958	983	1516
12.066086136149668	12.066086925629067	0	0	1	0	0.00740766255446344	0.039420126804614375	886.4254192648959	961.4254192648959	961.4254192648959	986.4254192648959	0.10091742873191833	0.0379146933555603	0.38235294818878174	0.04929577559232712	0.5833333134651184	886	961	961	986	1516
12.082893757783772	12.08289415252347	0	0	1	0	0.0073361070055034195	0.045192117670083354	910.0617218589914	985.0617218589914	985.0617218589914	1010.0617218589914	0.11926605552434921	0.04265403002500534	0.38235294818878174	0.04929577559232712	0.5833333134651184	910	985	985	1010	1516
12.103287589581239	12.103287984320938	0	0	1	0	0.007244443697167859	0.051913431727036	937.5855029222124	1012.5855029222124	1012.5855029222124	1037.5855029222125	0.1376146823167801	0.04739336669445038	0.4019607901573181	0.056338027119636536	0.5833333134651184	937	1012	1012	1037	1516
12.116504658915293	12.116505053654992	0	0	1	0	0.007132923872213468	0.05587105862194458	953.791985056863	1028.791985056863	1028.791985056863	1053.791985056863	0.1376146823167801	0.056872036308050156	0.4117647111415863	0.07042253762483597	0.5833333134651184	953	1028	1028	1053	1516
12.132831487596292	12.13283148759629	0	0	1	0	0.007001853198728799	0.062398428950758145	980.5215665533547	1055.5215665533547	1055.5215665533547	1080.5215665533547	0.14678898453712463	0.06635071337223053	0.4313725531101227	0.0845070406794548	0.5833333134651184	980	1055	1055	1080	1516
12.149792268233519	12.14979226823352	0	0	1	0	0.006851590932319263	0.07365104110406862	1026.601013321161	1101.601013321161	1101.601013321161	1126.601013321161	0.17431192100048065	0.0758293867111206	0.45098039507865906	0.09859155118465424	0.5833333134651184	1026	1101	1101	1126	1516
12.169914124378533	12.169914519118231	0	0	1	0	0.006682548931412486	0.09082691170413071	1096.9362034284152	1171.9362034284152	1171.9362034284152	1196.9362034284152	0.2110091745853424	0.09478673338890076	0.4803921580314636	0.11971831321716309	0.5833333134651184	1096	1171	1171	1196	1516
12.183243299787037	12.183243694526736	0	0	1	0	0.006495190528382989	0.09082691170413071	1096.9362034284152	1171.9362034284152	1171.9362034284152	1196.9362034284152	0.2110091745853424	0.09478673338890076	0.4803921580314636	0.11971831321716309	0.5833333134651184	1096	1171	1171	1196	1516
12.199890657103438	12.199891051843137	0	0	1	0	0.00629002925959035	0.10454776249743647	1153.1230874270022	1228.1230874270022	1228.1230874270022	1253.1230874270022	0.2568807303905487	0.10426539927721024	0.5098039507865906	0.14788731932640076	0.5833333134651184	1153	1228	1228	1253	1516
12.215917483613367	12.215917878353066	0	0	1	0	0.0060676274578117485	0.11278185671160923	1186.8417032340399	1261.8417032340399	1261.8417032340399	1286.8417032340399	0.2568807303905487	0.11374407261610031	0.5196078419685364	0.15492957830429077	0.5833333134651184	1186	1261	1261	1286	1516
12.23658644898088	12.236586843720579	0	0	1	0	0.0058285947109268975	0.11986564366762664	1215.849810818931	1290.849810818931	1290.849810818931	1315.849810818931	0.2752293646335602	0.11848340928554535	0.529411792755127	0.1619718372821808	0.5833333134651184	1215	1290	1290	1315	1516
12.249814965766198	12.249815360505897	0	0	1	0	0.005573586191080047	0.1268245260864167	1244.3464343238763	1319.3464343238763	1319.3464343238763	1344.3464343238763	0.2844036817550659	0.12796208262443542	0.5392156839370728	0.17605634033679962	0.5833333134651184	1244	1319	1319	1344	1516
12.26577389704794	12.265774291787638	0	0	1	0	0.005303300858898672	0.13399460771833782	1273.7079186065935	1348.7079186065935	1348.7079186065935	1373.7079186065935	0.302752286195755	0.13270142674446106	0.5490196347236633	0.18309858441352844	0.5833333134651184	1273	1348	1348	1373	1516
12.28287204710034	12.28287244184004	0	0	1	0	0.005018479547690979	0.14009046998081764	1298.6704745714483	1373.6704745714483	1373.6704745714483	1398.6704745714483	0.31192660331726074	0.14218010008335114	0.5588235259056091	0.19014084339141846	0.5833333134651184	1298	1373	1373	1398	1516
12.303241405036484	12.303241799776183	0	0	1	0	0.004719902932873301	0.14732959920227184	1328.3147087333032	1403.3147087333032	1403.3147087333032	1428.3147087333032	0.3302752375602722	0.14691942930221558	0.5686274766921997	0.19718310236930847	0.5833333134651184	1328	1403	1403	1428	1516
12.31648729036855	12.316487685108248	0	0	1	0	0.004408389392193047	0.15349450095555905	1353.5599814130144	1428.5599814130144	1428.5599814130144	1453.5599814130144	0.33944955468177795	0.15639810264110565	0.5784313678741455	0.2042253464460373	0.5833333134651184	1353	1428	1428	1453	1516
12.332820829624424	12.332821224364123	0	0	1	0	0.004084792762612181	0.15799127468873753	1371.97426985038	1446.97426985038	1446.97426985038	1471.97426985038	0.3486238420009613	0.1611374467611313	0.5784313678741455	0.2112676054239273	0.5833333134651184	1371	1446	1446	1471	1516
12.349929242908996	12.349929637648694	0	0	1	0	0.0037499999999994586	0.16302312693891197	1392.5797048148445	1467.5797048148445	1467.5797048148445	1492.5797048148445	0.35779815912246704	0.16587677597999573	0.5882353186607361	0.21830986440181732	0.5833333134651184	1392	1467	1467	1492	1516
12.370022677795696	12.370023072535394	0	0	1	0	0.003404928748046042	0.16566396974699993	1403.3939561139646	1478.3939561139646	1478.3939561139646	1503.3939561139646	0.35779815912246704	0.16587677597999573	0.5980392098426819	0.23239436745643616	0.5833333134651184	1403	1478	1478	1503	1516
12.383201852118667	12.383202641598062	0	0	1	0	0.0030505248230679265	0.17200556007316514	1429.3627684996113	1504.3627684996113	1504.3627684996113	1529.3627684996113	0.3761467933654785	0.17061612010002136	0.6078431606292725	0.23239436745643616	0.5833333134651184	1429	1504	1504	1529	1516
12.399950657537651	12.39995105227735	0	0	1	0	0.0026877596215891626	0.17655411889703032	1447.9891168833392	1522.9891168833392	1522.9891168833392	1547.9891168833392	0.38532111048698425	0.1753554493188858	0.6078431606292725	0.23943662643432617	0.5833333134651184	1447	1522	1522	1547	1516
12.415983010403366	12.415983405143065	0	0	1	0	0.0023176274578115027	0.18570507506257883	1485.4622823812601	1560.4622823812601	1560.4622823812601	1585.4622823812601	0.39449542760849	0.18483412265777588	0.6274510025978088	0.26056337356567383	0.5833333134651184	1485	1560	1560	1585	1516
12.436568685694436	12.436569080434134	0	0	1	0	0.0019411428382682915	0.1914729833411548	1509.081866782029	1584.081866782029	1584.081866782029	1609.081866782029	0.40366971492767334	0.19431279599666595	0.6274510025978088	0.26760563254356384	0.5833333134651184	1509	1584	1584	1609	1516
12.449937729812518	12.449938124552217	0	0	1	0	0.001559337681132571	0.19902280055642851	1539.9983682785746	1614.9983682785746	1614.9983682785746	1639.9983682785746	0.4220183491706848	0.1990521401166916	0.6372548937797546	0.27464789152145386	0.5833333134651184	1539	1614	1614	1639	1516
12.465881266246004	12.465881660985703	0	0	1	0	0.0011732584878010991	0.2054983920386091	1566.5159153981042	1641.5159153981042	1641.5159153981042	1666.5159153981042	0.43119266629219055	0.20853079855442047	0.6470588445663452	0.28169015049934387	0.5833333134651184	1566	1641	1641	1666	1516
12.482832573130462	12.482832967870161	0	0	1	0	0.0007839634745067622	0.21316494840436206	1597.9104637158625	1672.9104637158625	1672.9104637158625	1697.9104637158625	0.4403669834136963	0.21800947189331055	0.656862735748291	0.2957746386528015	0.5833333134651184	1597	1672	1672	1697	1516
12.503189299396244	12.503189694135942	0	0	1	0	0.000392519671821435	0.22431399699457932	1643.5658176928023	1718.5658176928023	1718.5658176928023	1743.5658176928023	0.4678899049758911	0.22748814523220062	0.6666666865348816	0.30281689763069153	0.5833333134651184	1643	1718	1718	1743	1516
12.516552027679147	12.516552422418846	0	0	1	0	-6.468409853337487e-16	0.2309104108375859	1670.5781323799142	1745.5781323799142	1745.5781323799142	1770.5781323799142	0.47706422209739685	0.2369668185710907	0.6764705777168274	0.30985915660858154	0.5833333134651184	1670	1745	1745	1770	1516
12.532833066555085	12.532833461294784	0	0	1	0	-0.00039251967182272687	0.23524777089276228	1688.3396218058615	1763.3396218058615	1763.3396218058615	1788.3396218058615	0.47706422209739685	0.24644549190998077	0.686274528503418	0.31690141558647156	0.5833333134651184	1688	1763	1763	1788	1516
12.549901216390381	12.54990161113008	0	0	1	0	-0.0007839634745080487	0.24298131453669125	1720.0084830277506	1795.0084830277506	1795.0084830277506	1820.0084830277506	0.4954128563404083	0.25592416524887085	0.6960784196853638	0.31690141558647156	0.5833333134651184	1720	1795	1795	1820	1516
12.569912545419736	12.569912940159435	0	0	1	0	-0.0011732584878023768	0.25675485778812934	1776.4111426423897	1851.4111426423897	1851.4111426423897	1876.4111426423897	0.5137614607810974	0.27962085604667664	0.7058823704719543	0.3309859037399292	0.5833333134651184	1776	1851	1851	1876	1516
12.583247247184026	12.583247247184024	0	0	1	0	-0.0015593376811338364	0.25675485778812934	1776.4111426423897	1851.4111426423897	1851.4111426423897	1876.4111426423897	0.5137614607810974	0.27962085604667664	0.7058823704719543	0.3309859037399292	0.5833333134651184	1776	1851	1851	1876	1516
12.600026447559816	12.600026842299515	0	0	1	0	-0.0019411428382695413	0.2737367856826811	1845.952137370579	1920.952137370579	1920.952137370579	1945.952137370579	0.5412843823432922	0.3033175468444824	0.7254902124404907	0.34507042169570923	0.6666666865348816	1845	1920	1920	1945	1533
12.6158756412053	12.615876035944998	0	0	1	0	-0.002317627457812733	0.2737367856826811	1845.952137370579	1920.952137370579	1920.952137370579	1945.952137370579	0.5596330165863037	0.3127962052822113	0.7352941036224365	0.35211268067359924	0.6666666865348816	1845	1920	1920	1945	1533
12.636594738514553	12.636595527993952	0	0	1	0	-0.00268775962159037	0.28967197594952765	1911.2067415133158	1986.2067415133158	1986.2067415133158	2011.2067415133158	0.5688073635101318	0.3222748935222626	0.7450980544090271	0.35915493965148926	0.6666666865348816	1911	1986	1986	2011	1533
12.649790491904874	12.649790886644576	0	0	1	0	-0.0030505248230691083	0.2942509676718936	1929.9577126164045	2004.9577126164045	2004.9577126164045	2029.9577126164045	0.5688073635101318	0.33175355195999146	0.7549019455909729	0.3661971688270569	0.6666666865348816	1929	2004	2004	2029	1533
12.665976793253108	12.665977187992807	0	0	1	0	-0.003404928748047195	0.30024326531264345	1954.4961714552749	2029.4961714552749	2029.4961714552749	2054.4961714552746	0.5779816508293152	0.3412322402000427	0.7549019455909729	0.3732394278049469	0.6666666865348816	1954	2029	2029	2054	1533
12.682899678879256	12.682900073618955	0	0	1	0	-0.0037500000000005793	0.30835245726838423	1987.7033125140333	2062.7033125140333	2062.7033125140333	2087.7033125140333	0.5871559381484985	0.35545024275779724	0.7647058963775635	0.3802816867828369	0.6666666865348816	1987	2062	2062	2087	1533
12.703224825969134	12.703225220708832	0	0	1	0	-0.004084792762613266	0.31412651472450026	2011.3480777968286	2086.348077796829	2086.348077796829	2111.348077796829	0.5963302850723267	0.3601895868778229	0.7745097875595093	0.38732394576072693	0.6666666865348816	2011	2086	2086	2111	1533
12.716465184945417	12.716465579685115	0	0	1	0	-0.004408389392194093	0.32250074762208003	2045.6405615124177	2120.6405615124177	2120.6405615124177	2145.6405615124177	0.60550457239151	0.36966824531555176	0.7843137383460999	0.40140846371650696	0.6666666865348816	2045	2120	2120	2145	1533
12.732903330221468	12.732903724961167	0	0	1	0	-0.004719902932874305	0.32965357148558416	2074.9313752334674	2149.9313752334674	2149.9313752334674	2174.9313752334674	0.6238532066345215	0.3744075894355774	0.7843137383460999	0.4084506928920746	0.6666666865348816	2074	2149	2149	2174	1533
12.749881479405442	12.74988187414514	0	0	1	0	-0.005018479547691941	0.34069703199592816	2120.154346023326	2195.154346023326	2195.154346023326	2220.154346023326	0.6330274939537048	0.3886255919933319	0.7941176295280457	0.42957746982574463	0.6666666865348816	2120	2195	2195	2220	1533
12.76986359769709	12.769863992436788	0	0	1	0	-0.005303300858899587	0.3478285358718205	2149.3578543951053	2224.3578543951053	2224.3578543951053	2249.3578543951053	0.642201840877533	0.3981042802333832	0.8039215803146362	0.43661972880363464	0.6666666865348816	2149	2224	2224	2249	1533
12.78317461507945	12.783175009819148	0	0	1	0	-0.0055735861910809125	0.356427142079184	2184.5691468142586	2259.5691468142586	2259.5691468142586	2284.5691468142586	0.6513761281967163	0.40758293867111206	0.813725471496582	0.4507042169570923	0.6666666865348816	2184	2259	2259	2284	1533
12.799862235845126	12.799862630584828	0	0	1	0	-0.005828594710927712	0.3613381812169436	2204.679852083384	2279.679852083384	2279.679852083384	2304.679852083384	0.6605504751205444	0.4123222827911377	0.813725471496582	0.4577464759349823	0.6666666865348816	2204	2279	2279	2304	1533
12.815933667941017	12.815934457420417	0	0	1	0	-0.006067627457812508	0.36883826634068084	2235.3927006650883	2310.3927006650883	2310.3927006650883	2335.3927006650883	0.6697247624397278	0.41706159710884094	0.8235294222831726	0.47183099389076233	0.75	2235	2310	2310	2335	1550
12.836593159555761	12.836593949035157	0	0	1	0	-0.006290029259591055	0.37376656596855184	2255.57408764122	2330.57408764122	2330.57408764122	2355.57408764122	0.6788991093635559	0.4218009412288666	0.8235294222831726	0.47887325286865234	0.75	2255	2330	2330	2355	1550
12.849738781004337	12.849739175744036	0	0	1	0	-0.006495190528383635	0.38253778346897294	2291.492223305444	2366.492223305444	2366.492223305444	2391.492223305444	0.6880733966827393	0.43127962946891785	0.8333333134651184	0.49295774102211	0.75	2291	2366	2366	2391	1550
12.865861924000765	12.865862318740463	0	0	1	0	-0.006682548931413073	0.3851897493004799	2302.352023385465	2377.352023385465	2377.352023385465	2402.352023385465	0.6880733966827393	0.4360189437866211	0.8333333134651184	0.5	0.75	2302	2377	2377	2402	1550
12.882821520418897	12.882821915158596	0	0	1	0	-0.006851590932319789	0.39137804246893637	2327.6930839102943	2402.6930839102943	2402.6930839102943	2427.6930839102943	0.6972476840019226	0.44075828790664673	0.843137264251709	0.5070422291755676	0.75	2327	2402	2402	2427	1550
12.903247720871665	12.90324851035106	0	0	1	0	-0.007001853198729263	0.39137804246893637	2327.6930839102943	2402.6930839102943	2402.6930839102943	2427.6930839102943	0.6972476840019226	0.44075828790664673	0.843137264251709	0.5070422291755676	0.75	2327	2402	2402	2427	1550
12.916467948123309	12.916468342863007	0	0	1	0	-0.007132923872213867	0.39137804246893637	2327.6930839102943	2402.6930839102943	2402.6930839102943	2427.6930839102943	0.6972476840019226	0.44075828790664673	0.843137264251709	0.5070422291755676	0.75	2327	2402	2402	2427	1550
12.932868198388277	12.932868987867677	0	0	1	0	-0.0072444436971681936	0.3864152431488037	2307.370420694351	2382.370420694351	2382.370420694351	2407.370420694351	0.6880733966827393	0.4360189437866211	0.843137264251709	0.5	0.75	2307	2382	2382	2407	1550
12.949810031519963	12.949810426259665	0	0	1	0	-0.007336107005503688	0.38374601682718534	2296.439938907324	2371.439938907324	2371.439938907324	2396.439938907324	0.6880733966827393	0.43127962946891785	0.843137264251709	0.49295774102211	0.75	2296	2371	2371	2396	1550
12.969875439888053	12.969875834627752	0	0	1	0	-0.007407662554463643	0.3737554352538126	2255.5285073643627	2330.5285073643627	2330.5285073643627	2355.5285073643627	0.6788991093635559	0.41706159710884094	0.8333333134651184	0.47887325286865234	0.75	2255	2330	2330	2355	1550
12.983199878420173	12.983200273159872	0	0	1	0	-0.007458914215262124	0.3737554352538126	2255.5285073643627	2330.5285073643627	2330.5285073643627	2355.5285073643627	0.6788991093635559	0.41706159710884094	0.8333333134651184	0.47887325286865234	0.75	2255	2330	2330	2355	1550
12.999915525704463	12.999916315183858	0	0	1	0	-0.007489721510659341	0.37344474996265475	2254.256251097071	2329.256251097071	2329.256251097071	2354.256251097071	0.6697247624397278	0.4123222827911377	0.8333333134651184	0.47183099389076233	0.75	2254	2329	2329	2354	1550
13.01592300996915	13.015923404708849	0	0	1	0	-0.0075	0.3676250466613422	2230.424566078196	2305.424566078196	2305.424566078196	2330.424566078196	0.6697247624397278	0.40758293867111206	0.8333333134651184	0.47183099389076233	0.6666666865348816	2230	2305	2305	2330	1533
13.036564738297447	13.036565527776846	0	0	1	0	-0.007489721510659266	0.3603859148185018	2200.7803211817645	2275.7803211817645	2275.7803211817645	2300.7803211817645	0.6513761281967163	0.4028435945510864	0.8333333134651184	0.4647887349128723	0.6666666865348816	2200	2275	2275	2300	1533
13.04981851842349	13.049819307902885	0	0	1	0	-0.0074589142152619746	0.3542555411271926	2175.6764409158536	2250.6764409158536	2250.6764409158536	2275.6764409158536	0.642201840877533	0.39336493611335754	0.8333333134651184	0.4577464759349823	0.6666666865348816	2175	2250	2250	2275	1533
13.065884029423898	13.065884818903294	0	0	1	0	-0.007407662554463419	0.34812923946109997	2150.5892355932046	2225.5892355932046	2225.5892355932046	2250.5892355932046	0.642201840877533	0.379146933555603	0.8235294222831726	0.4507042169570923	0.6666666865348816	2150	2225	2225	2250	1533
13.08281402036462	13.082814415104318	0	0	1	0	-0.007336107005503392	0.339496083488676	2115.2364618861284	2190.2364618861284	2190.2364618861284	2215.2364618861284	0.6330274939537048	0.36966824531555176	0.813725471496582	0.43661972880363464	0.6666666865348816	2115	2190	2190	2215	1533
13.103237457639494	13.103237852379193	0	0	1	0	-0.007244443697167825	0.32886894012075274	2071.7183097944826	2146.7183097944826	2146.7183097944826	2171.7183097944826	0.6146789193153381	0.35545024275779724	0.8039215803146362	0.42957746982574463	0.6666666865348816	2071	2146	2146	2171	1533
13.116459658589633	13.116460448069033	0	0	1	0	-0.0071329238722134276	0.3227903253381603	2046.8263822597664	2121.8263822597664	2121.8263822597664	2146.8263822597664	0.60550457239151	0.34597155451774597	0.8039215803146362	0.4225352108478546	0.6666666865348816	2046	2121	2121	2146	1533
13.132852014060628	13.132852408800327	0	0	1	0	-0.007001853198728752	0.31709146029574375	2023.4895299110706	2098.4895299110703	2098.4895299110703	2123.4895299110703	0.5963302850723267	0.3364928960800171	0.7941176295280457	0.4225352108478546	0.6666666865348816	2023	2098	2098	2123	1533
13.149881084665743	13.149881479405442	0	0	1	0	-0.006851590932319209	0.310816846531758	1997.7949865475491	2072.7949865475493	2072.7949865475493	2097.7949865475493	0.5871559381484985	0.33175355195999146	0.7941176295280457	0.4084506928920746	0.6666666865348816	1997	2072	2072	2097	1533
13.169918861254917	13.16992083495341	0	0	1	0	-0.006682548931412426	0.30120600813686504	1958.4386033204623	2033.4386033204623	2033.4386033204623	2058.4386033204623	0.5779816508293152	0.31753554940223694	0.7843137383460999	0.39436620473861694	0.6666666865348816	1958	2033	2033	2058	1533
13.183211720611137	13.183212115350836	0	0	1	0	-0.006495190528382922	0.28937061296843325	1909.9726601057341	1984.9726601057341	1984.9726601057341	2009.9726601057341	0.5596330165863037	0.3033175468444824	0.7745097875595093	0.3802816867828369	0.6666666865348816	1909	1984	1984	2009	1533
13.19982947245013	13.199829867189829	0	0	1	0	-0.006290029259590279	0.27537766488480386	1852.6715377032717	1927.6715377032717	1927.6715377032717	1952.6715377032717	0.5412843823432922	0.2890995144844055	0.7549019455909729	0.35915493965148926	0.6666666865348816	1852	1927	1927	1952	1533
13.215799851183132	13.215799851183133	0	0	1	0	-0.006067627457811671	0.2625473188377816	1800.1312706407157	1875.1312706407157	1875.1312706407157	1900.1312706407157	0.5229358077049255	0.27014216780662537	0.7450980544090271	0.34507042169570923	0.6666666865348816	1800	1875	1875	1900	1533
13.236574212050218	13.236574606789917	0	0	1	0	-0.005828594710926814	0.24738272385055993	1738.032254168043	1813.032254168043	1813.032254168043	1838.032254168043	0.4954128563404083	0.25592416524887085	0.7352941036224365	0.3239436745643616	0.6666666865348816	1738	1813	1813	1838	1533
13.249958256276855	13.249958651016554	0	0	1	0	-0.0055735861910799584	0.22928591099411078	1663.9258055208836	1738.9258055208836	1738.9258055208836	1763.9258055208836	0.4587155878543854	0.24170616269111633	0.7156862616539001	0.30281689763069153	0.6666666865348816	1663	1738	1738	1763	1533
13.26575731798059	13.265757317980592	0	0	1	0	-0.0053033008588985785	0.2064588375665295	1570.4489398349383	1645.4489398349383	1645.4489398349383	1670.4489398349383	0.43119266629219055	0.2132701426744461	0.6960784196853638	0.26056337356567383	0.6666666865348816	1570	1645	1645	1670	1533
13.282862573347568	13.282862968087267	0	0	1	0	-0.005018479547690881	0.1964469180076911	1529.450129241495	1604.450129241495	1604.450129241495	1629.450129241495	0.4128440320491791	0.20379146933555603	0.686274528503418	0.246478870511055	0.5833333134651184	1529	1604	1604	1629	1516
13.303216931175161	13.30321732591486	0	0	1	0	-0.004719902932873198	0.186504043904137	1488.7340597874409	1563.7340597874409	1563.7340597874409	1588.7340597874409	0.39449542760849	0.19431279599666595	0.6764705777168274	0.23239436745643616	0.6666666865348816	1488	1563	1563	1588	1533
13.316493211464032	13.316494000943427	0	0	1	0	-0.00440838939219294	0.17491030039405153	1441.257680113641	1516.257680113641	1516.257680113641	1541.257680113641	0.3761467933654785	0.18009479343891144	0.656862735748291	0.21830986440181732	0.5833333134651184	1441	1516	1516	1541	1516
13.332806618995267	13.332807408474666	0	0	1	0	-0.00408479276261207	0.16632485628597182	1406.1002864910547	1481.1002864910547	1481.1002864910547	1506.1002864910547	0.35779815912246704	0.1753554493188858	0.6470588445663452	0.2042253464460373	0.5833333134651184	1406	1481	1481	1506	1516
13.349925295512005	13.349931216607489	0	0	1	0	-0.003749999999999344	0.1531583983435696	1352.1836412169175	1427.1836412169175	1427.1836412169175	1452.1836412169175	0.3211009204387665	0.16587677597999573	0.6372548937797546	0.19718310236930847	0.5833333134651184	1352	1427	1427	1452	1516
13.370110310008823	13.370111099488218	0	0	1	0	-0.0034049287480459245	0.14308151407529968	1310.9188001383523	1385.9188001383523	1385.9188001383523	1410.9188001383523	0.31192660331726074	0.1516587734222412	0.6176470518112183	0.17605634033679962	0.5833333134651184	1310	1385	1385	1410	1516
13.383209352172944	13.383209746912643	0	0	1	0	-0.003050524823067806	0.14308151407529968	1310.9188001383523	1385.9188001383523	1385.9188001383523	1410.9188001383523	0.31192660331726074	0.1516587734222412	0.6176470518112183	0.17605634033679962	0.5833333134651184	1310	1385	1385	1410	1516
13.399999210520601	13.3999996052603	0	0	1	0	-0.002687759621589039	0.12706003959083123	1245.310862124454	1320.310862124454	1320.310862124454	1345.310862124454	0.2844036817550659	0.13270142674446106	0.5882353186607361	0.15492957830429077	0.5833333134651184	1245	1320	1320	1345	1516
13.415937220598305	13.415938010077705	0	0	1	0	-0.0023176274578113774	0.1198899486364251	1215.9493396661608	1290.9493396661608	1290.9493396661608	1315.9493396661608	0.26605504751205444	0.12796208262443542	0.5784313678741455	0.14788731932640076	0.5833333134651184	1215	1290	1290	1315	1516
13.436674870673407	13.436675265413106	0	0	1	0	-0.0019411428382681635	0.11504796402232076	1196.1214126714035	1271.1214126714035	1271.1214126714035	1296.1214126714035	0.2568807303905487	0.12322274595499039	0.5686274766921997	0.14084507524967194	0.5833333134651184	1196	1271	1271	1296	1516
13.449942466688903	13.449942861428601	0	0	1	0	-0.0015593376811324415	0.10643413924483247	1160.847800207589	1235.847800207589	1235.847800207589	1260.847800207589	0.23853211104869843	0.11374407261610031	0.5490196347236633	0.13380281627178192	0.5833333134651184	1160	1235	1235	1260	1516
13.465798765648962	13.46579876564896	0	0	1	0	-0.0011732584878009686	0.10198914118417712	1142.6455331492052	1217.6455331492052	1217.6455331492052	1242.6455331492052	0.2293577939271927	0.10900473594665527	0.5490196347236633	0.1267605572938919	0.5833333134651184	1142	1217	1217	1242	1516
13.48286573126516	13.48286612600486	0	0	1	0	-0.0007839634745066304	0.09954429633639705	1132.633893497546	1207.633893497546	1207.633893497546	1232.633893497546	0.2293577939271927	0.10426539927721024	0.5392156839370728	0.11971831321716309	0.5833333134651184	1132	1207	1207	1232	1516
13.503228773366121	13.50322956284552	0	0	1	0	-0.0003925196718213029	0.09484039841014535	1113.371431489545	1188.371431489545	1188.371431489545	1213.371431489545	0.22018349170684814	0.0995260700583458	0.529411792755127	0.11267605423927307	0.5833333134651184	1113	1188	1188	1213	1516
13.516484921930356	13.516485711409752	0	0	1	0	7.791492631894069e-16	0.09227065150712166	1102.8483179216632	1177.8483179216632	1177.8483179216632	1202.8483179216632	0.2110091745853424	0.0995260700583458	0.5196078419685364	0.11267605423927307	0.5833333134651184	1102	1177	1177	1202	1516
13.532829513897799	13.532829908637497	0	0	1	0	0.000392519671822859	0.08761853020297694	1083.7978811811906	1158.7978811811906	1158.7978811811906	1183.7978811811906	0.20183485746383667	0.09478673338890076	0.5098039507865906	0.10563380271196365	0.5833333134651184	1083	1158	1158	1183	1516
13.55051029974559	13.550511089224988	0	0	1	0	0.0007839634745081803	0.08300093188881874	1064.8888160847127	1139.8888160847127	1139.8888160847127	1164.8888160847127	0.19266055524349213	0.09004739671945572	0.5	0.09859155118465424	0.5833333134651184	1064	1139	1139	1164	1516
13.569928729747385	13.569929124487084	0	0	1	0	0.0011732584878025075	0.07386929100547557	1027.4947466674225	1102.4947466674225	1102.4947466674225	1127.4947466674225	0.17431192100048065	0.08056872338056564	0.4803921580314636	0.0845070406794548	0.5833333134651184	1027	1102	1102	1127	1516
13.58315290439602	13.583153693875415	0	0	1	0	0.0015593376811339657	0.07366216591811664	1026.6465694346875	1101.6465694346875	1101.6465694346875	1126.6465694346875	0.17431192100048065	0.08056872338056564	0.47058823704719543	0.0845070406794548	0.5833333134651184	1026	1101	1101	1126	1516
13.59996092076982	13.599962104988917	0	0	1	0	0.001941142838269669	0.06916539134492172	1008.2322775574544	1083.2322775574544	1083.2322775574544	1108.2322775574544	0.1651376187801361	0.0758293867111206	0.46078431606292725	0.07746478915214539	0.5833333134651184	1008	1083	1083	1108	1516
13.615932088982223	13.615932483721922	0	0	1	0	0.0023176274578128593	0.0677906925095828	1002.6028858267416	1077.6028858267416	1077.6028858267416	1102.6028858267416	0.1651376187801361	0.07109005004167557	0.45098039507865906	0.07746478915214539	0.5833333134651184	1002	1077	1077	1102	1516
13.636620396594974	13.636620791334673	0	0	1	0	0.002687759621590494	0.0633456954692414	984.4006229465435	1059.4006229465435	1059.4006229465435	1084.4006229465435	0.15596330165863037	0.06635071337223053	0.44117647409439087	0.07042253762483597	0.5833333134651184	984	1059	1059	1084	1516
13.650004835561308	13.650005625040707	0	0	1	0	0.0030505248230692293	0.0633456954692414	984.4006229465435	1059.4006229465435	1059.4006229465435	1084.4006229465435	0.15596330165863037	0.06635071337223053	0.44117647409439087	0.07042253762483597	0.5833333134651184	984	1059	1059	1084	1516
13.665877713588717	13.665878108328416	0	0	1	0	0.0034049287480473127	0.058935217532845974	966.3397157970043	1041.3397157970044	1041.3397157970044	1066.3397157970044	0.14678898453712463	0.061611372977495193	0.4313725531101227	0.06338027864694595	0.5833333134651184	966	1041	1041	1066	1516
13.682846389019922	13.682847178499317	0	0	1	0	0.0037500000000006933	0.056714758077094696	957.2469343257028	1032.2469343257028	1032.2469343257028	1057.2469343257028	0.14678898453712463	0.056872036308050156	0.4117647111415863	0.056338027119636536	0.5833333134651184	957	1032	1032	1057	1516
13.703209036381185	13.703209431120884	0	0	1	0	0.004084792762613376	0.05369624485552632	944.8861226833803	1019.8861226833803	1019.8861226833803	1044.8861226833803	0.1376146823167801	0.056872036308050156	0.4117647111415863	0.04929577559232712	0.5833333134651184	944	1019	1019	1044	1516
13.71646084280873	13.716461237548428	0	0	1	0	0.0044083893921942	0.05239058771597371	939.5394566969123	1014.5394566969123	1014.5394566969123	1039.5394566969123	0.1376146823167801	0.05213269963860512	0.4019607901573181	0.04929577559232712	0.5833333134651184	939	1014	1014	1039	1516
13.732791618886715	13.732792013626414	0	0	1	0	0.004719902932874409	0.05239058771597371	939.5394566969123	1014.5394566969123	1014.5394566969123	1039.5394566969123	0.1376146823167801	0.05213269963860512	0.4019607901573181	0.04929577559232712	0.5833333134651184	939	1014	1014	1039	1516
13.749994374959293	13.749994769698992	0	0	1	0	0.005018479547692039	0.04997618546340593	929.6524794726473	1004.6524794726473	1004.6524794726473	1029.6524794726472	0.12844036519527435	0.05213269963860512	0.3921568691730499	0.04929577559232712	0.5833333134651184	929	1004	1004	1029	1516
13.76986359769709	13.769864387176485	0	0	1	0	0.00530330085889968	0.04997618546340593	929.6524794726473	1004.6524794726473	1004.6524794726473	1029.6524794726472	0.12844036519527435	0.05213269963860512	0.3921568691730499	0.04929577559232712	0.5833333134651184	929	1004	1004	1029	1516
13.783148956999032	13.783149746478427	0	0	1	0	0.005573586191081001	0.04928576827046169	926.8252210675406	1001.8252210675406	1001.8252210675406	1026.8252210675405	0.12844036519527435	0.05213269963860512	0.3921568691730499	0.0422535203397274	0.5833333134651184	926	1001	1001	1026	1516
13.79992263101904	13.799922631019038	0	0	1	0	0.005828594710927795	0.04928576827046169	926.8252210675406	1001.8252210675406	1001.8252210675406	1026.8252210675405	0.11926605552434921	0.04739336669445038	0.3921568691730499	0.0422535203397274	0.5833333134651184	926	1001	1001	1026	1516
13.815893799231443	13.815894193971141	0	0	1	0	0.006067627457812587	0.04580735761669172	912.5811294403526	987.5811294403526	987.5811294403526	1012.5811294403526	0.11926605552434921	0.04739336669445038	0.3921568691730499	0.0422535203397274	0.5833333134651184	912	987	987	1012	1516
13.83675342387346	13.836754608092557	0	0	1	0	0.006290029259591127	0.04580735761669172	912.5811294403526	987.5811294403526	987.5811294403526	1012.5811294403526	0.11926605552434921	0.04739336669445038	0.3921568691730499	0.0422535203397274	0.5833333134651184	912	987	987	1012	1516
13.84996259841354	13.84996299315324	0	0	1	0	0.006495190528383701	0.04580735761669172	912.5811294403526	987.5811294403526	987.5811294403526	1012.5811294403526	0.11926605552434921	0.04739336669445038	0.3921568691730499	0.0422535203397274	0.5833333134651184	912	987	987	1012	1516
13.865751002145409	13.86575100214541	0	0	1	0	0.006682548931413134	0.04580735761669172	912.5811294403526	987.5811294403526	987.5811294403526	1012.5811294403526	0.11926605552434921	0.04739336669445038	0.3921568691730499	0.0422535203397274	0.5833333134651184	912	987	987	1012	1516
13.882938758109432	13.882939152849131	0	0	1	0	0.006851590932319843	0.0469921908527304	917.433021541931	992.433021541931	992.433021541931	1017.433021541931	0.11926605552434921	0.05213269963860512	0.3921568691730499	0.0422535203397274	0.5833333134651184	917	992	992	1017	1516
13.903202720546002	13.903203510025401	0	0	1	0	0.0070018531987293105	0.0469921908527304	917.433021541931	992.433021541931	992.433021541931	1017.433021541931	0.11926605552434921	0.05213269963860512	0.3921568691730499	0.0422535203397274	0.5833333134651184	917	992	992	1017	1516
13.91648373771126	13.916484527190656	0	0	1	0	0.007132923872213908	0.047682608045674646	920.2602799470377	995.2602799470377	995.2602799470377	1020.2602799470377	0.11926605552434921	0.05213269963860512	0.3921568691730499	0.04929577559232712	0.5833333134651184	920	995	995	1020	1516
13.932858724635508	13.932859514114904	0	0	1	0	0.007244443697168227	0.0469921908527304	917.433021541931	992.433021541931	992.433021541931	1017.433021541931	0.11926605552434921	0.05213269963860512	0.3921568691730499	0.0422535203397274	0.5833333134651184	917	992	992	1017	1516
13.949829768504902	13.9498301632446	0	0	1	0	0.007336107005503715	0.0469921908527304	917.433021541931	992.433021541931	992.433021541931	1017.433021541931	0.11926605552434921	0.05213269963860512	0.3921568691730499	0.0422535203397274	0.5833333134651184	917	992	992	1017	1516
13.969861229258896	13.969862018738292	0	0	1	0	0.007407662554463664	0.04817702502009166	922.2849174572754	997.2849174572754	997.2849174572754	1022.2849174572754	0.11926605552434921	0.056872036308050156	0.3921568691730499	0.0422535203397274	0.5833333134651184	922	997	997	1022	1516
13.983208562693545	13.983208957433243	0	0	1	0	0.007458914215262138	0.04817702502009166	922.2849174572754	997.2849174572754	997.2849174572754	1022.2849174572754	0.11926605552434921	0.056872036308050156	0.3921568691730499	0.0422535203397274	0.5833333134651184	922	997	997	1022	1516
13.999891841322537	13.999892236062236	0	0	1	0	0.007489721510659348	0.047682608045674646	920.2602799470377	995.2602799470377	995.2602799470377	1020.2602799470377	0.11926605552434921	0.056872036308050156	0.3921568691730499	0.04929577559232712	0.5833333134651184	920	995	995	1020	1516
14.015825904003254	14.015825904003252	0	0	1	0	0.0075	0.04898826518522725	925.6069459335056	1000.6069459335056	1000.6069459335056	1025.6069459335056	0.11926605552434921	0.056872036308050156	0.4019607901573181	0.04929577559232712	0.5833333134651184	925	1000	1000	1025	1516
14.036538290737631	14.03653868547733	0	0	1	0	0.007489721510659259	0.04969594243232822	928.5048842603841	1003.5048842603841	1003.5048842603841	1028.5048842603842	0.11926605552434921	0.056872036308050156	0.4019607901573181	0.056338027119636536	0.5833333134651184	928	1003	1003	1028	1516
14.049947993044686	14.049948387784385	0	0	1	0	0.0074589142152619616	0.054037375075475624	946.2830509340727	1021.2830509340727	1021.2830509340727	1046.2830509340727	0.12844036519527435	0.061611372977495193	0.4117647111415863	0.06338027864694595	0.5833333134651184	946	1021	1021	1046	1516
14.065762054856975	14.065762054856977	0	0	1	0	0.007407662554463399	0.05841333213658606	964.20259509932	1039.20259509932	1039.20259509932	1064.20259509932	0.1376146823167801	0.06635071337223053	0.4215686321258545	0.07042253762483597	0.5833333134651184	964	1039	1039	1064	1516
14.082714940700228	14.082715335439927	0	0	1	0	0.007336107005503364	0.0635832631181194	985.373462468699	1060.373462468699	1060.373462468699	1085.373462468699	0.14678898453712463	0.07109005004167557	0.4313725531101227	0.0845070406794548	0.5833333134651184	985	1060	1060	1085	1516
14.103314037141057	14.103314826620457	0	0	1	0	0.00724444369716779	0.07285706092004485	1023.3496644675836	1098.3496644675836	1098.3496644675836	1123.3496644675836	0.17431192100048065	0.0758293867111206	0.45098039507865906	0.09154929220676422	0.5833333134651184	1023	1098	1098	1123	1516
14.116439526864998	14.116439921604696	0	0	1	0	0.007132923872213387	0.08505492270130688	1073.2999084618516	1148.2999084618516	1148.2999084618516	1173.2999084618516	0.19266055524349213	0.09004739671945572	0.4803921580314636	0.11971831321716309	0.5833333134651184	1073	1148	1148	1173	1516
14.132871751045567	14.132872145785266	0	0	1	0	0.007001853198728705	0.09316819320075076	1106.5237511570745	1181.5237511570745	1181.5237511570745	1206.5237511570745	0.2110091745853424	0.0995260700583458	0.4901960790157318	0.1267605572938919	0.5833333134651184	1106	1181	1181	1206	1516
14.149762268016413	14.149762662756112	0	0	1	0	0.006851590932319155	0.10135664225388008	1140.055450029639	1215.055450029639	1215.055450029639	1240.055450029639	0.2293577939271927	0.10426539927721024	0.5098039507865906	0.14084507524967194	0.5833333134651184	1140	1215	1215	1240	1516
14.169881755723232	14.16988215046293	0	0	1	0	0.006682548931412366	0.1104882811565231	1177.4495113359621	1252.4495113359621	1252.4495113359621	1277.4495113359621	0.24770642817020416	0.11374407261610031	0.5196078419685364	0.15492957830429077	0.5833333134651184	1177	1252	1252	1277	1516
14.18315250965632	14.18315290439602	0	0	1	0	0.006495190528382856	0.11757206438725021	1206.4576036657895	1281.4576036657895	1281.4576036657895	1306.4576036657895	0.26605504751205444	0.11848340928554535	0.529411792755127	0.1619718372821808	0.5833333134651184	1206	1281	1281	1306	1516
14.199853551571753	14.199853946311451	0	0	1	0	0.006290029259590206	0.1341367684010477	1274.2900666022904	1349.2900666022904	1349.2900666022904	1374.2900666022904	0.31192660331726074	0.12796208262443542	0.5490196347236633	0.17605634033679962	0.5833333134651184	1274	1349	1349	1374	1516
14.215840114632407	14.215840509372105	0	0	1	0	0.006067627457811592	0.1434927925115641	1312.602985334855	1387.602985334855	1387.602985334855	1412.602985334855	0.3302752375602722	0.14691942930221558	0.5686274766921997	0.19718310236930847	0.5833333134651184	1312	1387	1387	1412	1516
14.236651186291478	14.236651581031177	0	0	1	0	0.005828594710926731	0.15732425296032537	1369.2428158725324	1444.2428158725324	1444.2428158725324	1469.2428158725324	0.3486238420009613	0.15639810264110565	0.5882353186607361	0.2112676054239273	0.5833333134651184	1369	1444	1444	1469	1516
14.24994641408589	14.24994680882559	0	0	1	0	0.005573586191079871	0.1658517777579236	1404.1630299186972	1479.1630299186972	1479.1630299186972	1504.1630299186972	0.3669724762439728	0.16587677597999573	0.5980392098426819	0.21830986440181732	0.5833333134651184	1404	1479	1479	1504	1516
14.26576087063788	14.265761265377579	0	0	1	0	0.005303300858898486	0.1754839716582577	1443.6068639405653	1518.6068639405653	1518.6068639405653	1543.6068639405653	0.38532111048698425	0.1753554493188858	0.6078431606292725	0.23239436745643616	0.5833333134651184	1443	1518	1518	1543	1516
14.282829020473173	14.282829415212872	0	0	1	0	0.005018479547690782	0.18400036401787423	1478.4814906531951	1553.4814906531951	1553.4814906531951	1578.4814906531951	0.40366971492767334	0.18009479343891144	0.6176470518112183	0.246478870511055	0.5833333134651184	1478	1553	1553	1578	1516
14.303191667834437	14.303192062574135	0	0	1	0	0.004719902932873095	0.19495955264945275	1523.359368099509	1598.359368099509	1598.359368099509	1623.359368099509	0.43119266629219055	0.1895734667778015	0.6274510025978088	0.2535211145877838	0.5833333134651184	1523	1598	1598	1623	1516
14.31650939579168	14.316509790531379	0	0	1	0	0.0044083893921928324	0.2054375005606639	1566.2665647959186	1641.2665647959186	1641.2665647959186	1666.2665647959186	0.44954127073287964	0.1990521401166916	0.6470588445663452	0.26760563254356384	0.5833333134651184	1566	1641	1641	1666	1516
14.332775434559064	14.332775829298763	0	0	1	0	0.004084792762611958	0.20961950866989554	1583.3918880032222	1658.3918880032222	1658.3918880032222	1683.3918880032222	0.44954127073287964	0.20853079855442047	0.656862735748291	0.27464789152145386	0.5833333134651184	1583	1658	1658	1683	1516
14.349878321487854	14.349878716227552	0	0	1	0	0.0037499999999992296	0.2161296247526514	1610.0508133621074	1685.0508133621074	1685.0508133621074	1710.0508133621074	0.4587155878543854	0.21800947189331055	0.6666666865348816	0.28169015049934387	0.6666666865348816	1610	1685	1685	1710	1533
14.369803597262873	14.369803992002572	0	0	1	0	0.0034049287480458065	0.23046164107821454	1668.7404202152884	1743.7404202152884	1743.7404202152884	1768.7404202152884	0.47706422209739685	0.2369668185710907	0.686274528503418	0.30281689763069153	0.6666666865348816	1668	1743	1743	1768	1533
14.383211325871436	14.383211720611135	0	0	1	0	0.003050524823067685	0.23046164107821454	1668.7404202152884	1743.7404202152884	1743.7404202152884	1768.7404202152884	0.47706422209739685	0.2369668185710907	0.686274528503418	0.30281689763069153	0.6666666865348816	1668	1743	1743	1768	1533
14.399968815563795	14.399969210303494	0	0	1	0	0.0026877596215889154	0.24618562365254792	1733.1301288571838	1808.1301288571838	1808.1301288571838	1833.1301288571838	0.5137614607810974	0.2606635093688965	0.7058823704719543	0.3239436745643616	0.6666666865348816	1733	1808	1808	1833	1533
14.41590050980632	14.41590090454602	0	0	1	0	0.0023176274578112516	0.2507727747627202	1751.9145126533392	1826.9145126533392	1826.9145126533392	1851.9145126533392	0.5229358077049255	0.27014216780662537	0.7058823704719543	0.3309859037399292	0.6666666865348816	1751	1826	1826	1851	1533
14.436516185314499	14.436516580054198	0	0	1	0	0.0019411428382680358	0.26230452999522	1799.137050330426	1874.137050330426	1874.137050330426	1899.137050330426	0.5229358077049255	0.28436020016670227	0.7156862616539001	0.3380281627178192	0.6666666865348816	1799	1874	1874	1899	1533
14.449925492881857	14.449925492881855	0	0	1	0	0.001559337681132312	0.27035081428335506	1832.086584490339	1907.086584490339	1907.086584490339	1932.086584490339	0.5321100950241089	0.29383885860443115	0.7254902124404907	0.35211268067359924	0.6666666865348816	1832	1907	1907	1932	1533
14.465894687395764	14.465895082135463	0	0	1	0	0.0011732584878008379	0.28153030929875555	1877.866616578404	1952.866616578404	1952.866616578404	1977.866616578404	0.5504587292671204	0.30805686116218567	0.7450980544090271	0.35915493965148926	0.6666666865348816	1877	1952	1952	1977	1533
14.483117969932678	14.483118759412074	0	0	1	0	0.0007839634745064989	0.2895877163315044	1910.8616983775105	1985.8616983775105	1985.8616983775105	2010.8616983775105	0.5596330165863037	0.3222748935222626	0.7549019455909729	0.3661971688270569	0.6666666865348816	1910	1985	1985	2010	1533
14.503143904330887	14.503143904330885	0	0	1	0	0.0003925196718211707	0.29767966269829493	1943.9982187495177	2018.9982187495177	2018.9982187495177	2043.9982187495177	0.5688073635101318	0.3364928960800171	0.7647058963775635	0.3732394278049469	0.6666666865348816	1943	2018	2018	2043	1533
14.516513343188667	14.516513343188668	0	0	1	0	-9.11457541045065e-16	0.3131204172907136	2007.2281088054722	2082.2281088054724	2082.2281088054724	2107.2281088054724	0.5963302850723267	0.3507108986377716	0.7745097875595093	0.39436620473861694	0.6666666865348816	2007	2082	2082	2107	1533
14.533019778432607	14.533019778432609	0	0	1	0	-0.00039251967182299115	0.3311572921953867	2081.089111540108	2156.089111540108	2156.089111540108	2181.089111540108	0.6146789193153381	0.3744075894355774	0.7941176295280457	0.4225352108478546	0.6666666865348816	2081	2156	2156	2181	1533
14.549844373873757	14.549844768613456	0	0	1	0	-0.0007839634745083118	0.3396868692210484	2116.0177294601936	2191.0177294601936	2191.0177294601936	2216.0177294601936	0.6238532066345215	0.3838862478733063	0.8039215803146362	0.43661972880363464	0.6666666865348816	2116	2191	2191	2216	1533
14.569852939725223	14.569853334464922	0	0	1	0	-0.0011732584878026383	0.3497180992557887	2157.0956164524546	2232.0956164524546	2232.0956164524546	2257.0956164524546	0.6330274939537048	0.39336493611335754	0.813725471496582	0.4577464759349823	0.6666666865348816	2157	2232	2232	2257	1533
14.5831911941468	14.583191588886498	0	0	1	0	-0.0015593376811340951	0.3572465833497702	2187.9247588173093	2262.9247588173093	2262.9247588173093	2287.9247588173093	0.642201840877533	0.4028435945510864	0.813725471496582	0.47183099389076233	0.75	2187	2262	2262	2287	1550
14.599967236605	14.599967631344699	0	0	1	0	-0.0019411428382697968	0.36596602679854495	2223.6308797400416	2298.6308797400416	2298.6308797400416	2323.6308797400416	0.6513761281967163	0.4123222827911377	0.8235294222831726	0.48591548204421997	0.75	2223	2298	2298	2323	1550
14.615864193754032	14.615864588493734	0	0	1	0	-0.002317627457812985	0.3770480901002884	2269.011928960681	2344.011928960681	2344.011928960681	2369.011928960681	0.6697247624397278	0.4218009412288666	0.8333333134651184	0.5	0.75	2269	2344	2344	2369	1550
14.636520922190883	14.636521316930581	0	0	1	0	-0.0026877596215906176	0.3900592622877781	2322.2926790684514	2397.2926790684514	2397.2926790684514	2422.2926790684514	0.6788991093635559	0.4360189437866211	0.843137264251709	0.5281690359115601	0.75	2322	2397	2397	2422	1550
14.650011546136188	14.650011940875887	0	0	1	0	-0.0030505248230693503	0.3975186858884836	2352.8390187133405	2427.8390187133405	2427.8390187133405	2452.8390187133405	0.6880733966827393	0.44549763202667236	0.8529411554336548	0.5352112650871277	0.75	2352	2427	2427	2452	1550
14.66587337145203	14.665873766191728	0	0	1	0	-0.0034049287480474306	0.4040004100030181	2379.3816789623593	2454.3816789623593	2454.3816789623593	2479.3816789623593	0.6972476840019226	0.450236976146698	0.8529411554336548	0.5492957830429077	0.75	2379	2454	2454	2479	1550
14.682848362718413	14.682848757458112	0	0	1	0	-0.0037500000000008082	0.40668689035490324	2390.382816003329	2465.382816003329	2465.382816003329	2490.382816003329	0.6972476840019226	0.45497629046440125	0.8529411554336548	0.5563380122184753	0.75	2390	2465	2465	2490	1550
14.703174299287692	14.70317469402739	0	0	1	0	-0.004084792762613487	0.41304781578442107	2416.4308056372042	2491.4308056372042	2491.4308056372042	2516.4308056372042	0.7064220309257507	0.4597156345844269	0.8627451062202454	0.5633803009986877	0.75	2416	2491	2491	2516	1550
14.716452158535358	14.716452948014757	0	0	1	0	-0.004408389392194307	0.4180451358337489	2436.8948312392017	2511.8948312392017	2511.8948312392017	2536.8948312392017	0.7155963182449341	0.4644549787044525	0.8627451062202454	0.5704225301742554	0.75	2436	2511	2511	2536	1550
14.732833066555088	14.732833066555086	0	0	1	0	-0.004719902932874511	0.4180451358337489	2436.8948312392017	2511.8948312392017	2511.8948312392017	2536.8948312392017	0.7155963182449341	0.4644549787044525	0.8627451062202454	0.5704225301742554	0.75	2436	2511	2511	2536	1550
14.749937927182366	14.749937927182367	0	0	1	0	-0.005018479547692137	0.4180451358337489	2436.8948312392017	2511.8948312392017	2511.8948312392017	2536.8948312392017	0.7155963182449341	0.4644549787044525	0.8627451062202454	0.5704225301742554	0.75	2436	2511	2511	2536	1550
14.769785439236731	14.76978583397643	0	0	1	0	-0.005303300858899775	0.4165262236442233	2430.6748858230944	2505.6748858230944	2505.6748858230944	2530.6748858230944	0.7155963182449341	0.4644549787044525	0.8627451062202454	0.5633803009986877	0.75	2430	2505	2505	2530	1550
14.783110272508551	14.78311066724825	0	0	1	0	-0.00557358619108109	0.4165262236442233	2430.6748858230944	2505.6748858230944	2505.6748858230944	2530.6748858230944	0.7155963182449341	0.4644549787044525	0.8627451062202454	0.5633803009986877	0.75	2430	2505	2505	2530	1550
14.79996092076982	14.799961315509519	0	0	1	0	-0.0058285947109278785	0.4165262236442233	2430.6748858230944	2505.6748858230944	2505.6748858230944	2530.6748858230944	0.7155963182449341	0.4597156345844269	0.8627451062202454	0.5633803009986877	0.75	2430	2505	2505	2530	1550
14.81583577249572	14.81583616723542	0	0	1	0	-0.006067627457812664	0.4153413876142169	2425.822982280218	2500.822982280218	2500.822982280218	2525.822982280218	0.7155963182449341	0.4597156345844269	0.8627451062202454	0.5633803009986877	0.75	2425	2500	2500	2525	1550
14.836522895889377	14.836523290629076	0	0	1	0	-0.006290029259591199	0.41034405470898516	2405.3589040332945	2480.3589040332945	2480.3589040332945	2505.3589040332945	0.7064220309257507	0.45497629046440125	0.8627451062202454	0.5563380122184753	0.75	2405	2480	2480	2505	1550
14.849946414085892	14.849947203565288	0	0	1	0	-0.006495190528383767	0.40882514251945956	2399.138958617187	2474.138958617187	2474.138958617187	2499.138958617187	0.7064220309257507	0.45497629046440125	0.8627451062202454	0.5492957830429077	0.75	2399	2474	2474	2499	1550
14.865683501656921	14.86568389639662	0	0	1	0	-0.006682548931413194	0.40612138889460425	2388.0670875234046	2463.0670875234046	2463.0670875234046	2488.0670875234046	0.7064220309257507	0.450236976146698	0.8627451062202454	0.5422534942626953	0.75	2388	2463	2463	2488	1550
14.882812836145526	14.882813230885224	0	0	1	0	-0.006851590932319897	0.3971257699158137	2351.230027805257	2426.230027805257	2426.230027805257	2451.230027805257	0.6972476840019226	0.44075828790664673	0.8529411554336548	0.5281690359115601	0.75	2351	2426	2426	2451	1550
14.90319048361534	14.903190483615342	0	0	1	0	-0.007001853198729357	0.3894592172218534	2319.8354945234896	2394.8354945234896	2394.8354945234896	2419.8354945234896	0.6880733966827393	0.43127962946891785	0.8529411554336548	0.51408451795578	0.75	2319	2394	2394	2419	1550
14.916452553275057	14.916453342754453	0	0	1	0	-0.00713292387221395	0.3791061629199399	2277.439737157154	2352.439737157154	2352.439737157154	2377.439737157154	0.6788991093635559	0.41706159710884094	0.8529411554336548	0.49295774102211	0.75	2277	2352	2352	2377	1550
14.932675960154974	14.932676354894673	0	0	1	0	-0.007244443697168262	0.36419434006151263	2216.375822551894	2291.375822551894	2291.375822551894	2316.375822551894	0.6513761281967163	0.40758293867111206	0.843137264251709	0.47183099389076233	0.75	2216	2291	2291	2316	1550
14.950173586782537	14.950173981522235	0	0	1	0	-0.007336107005503743	0.3518858690671798	2165.972633830101	2240.972633830101	2240.972633830101	2265.972633830101	0.642201840877533	0.3838862478733063	0.8333333134651184	0.4577464759349823	0.75	2165	2240	2240	2265	1550
14.969843071232752	14.96984346597245	0	0	1	0	-0.007407662554463685	0.3457554804747094	2140.868692543935	2215.868692543935	2215.868692543935	2240.868692543935	0.6330274939537048	0.3744075894355774	0.8333333134651184	0.4507042169570923	0.75	2140	2215	2215	2240	1550
14.983208167953848	14.983208957433243	0	0	1	0	-0.0074589142152621515	0.3434659806701301	2131.493190844183	2206.493190844183	2206.493190844183	2231.493190844183	0.6330274939537048	0.36966824531555176	0.8235294222831726	0.4507042169570923	0.75	2131	2206	2206	2231	1550
14.999972762960784	14.999972762960786	0	0	1	0	-0.0074897215106593555	0.3385376959434203	2111.3118648883064	2186.3118648883064	2186.3118648883064	2211.3118648883064	0.6238532066345215	0.3649289011955261	0.8235294222831726	0.44366195797920227	0.6666666865348816	2111	2186	2186	2211	1533
15.015907220381198	15.0159076151209	0	0	1	0	-0.0075	0.33505929553419866	2097.067815212544	2172.067815212544	2172.067815212544	2197.067815212544	0.6146789193153381	0.3601895868778229	0.8235294222831726	0.44366195797920227	0.6666666865348816	2097	2172	2172	2197	1533
15.036506711561728	15.036507501041127	0	0	1	0	-0.007489721510659252	0.32787601642868225	2067.652287275454	2142.652287275454	2142.652287275454	2167.652287275454	0.60550457239151	0.3507108986377716	0.813725471496582	0.43661972880363464	0.75	2067	2142	2142	2167	1550
15.049689043802289	15.04968904380229	0	0	1	0	-0.007458914215261947	0.30852327470196217	1988.4028099045352	2063.4028099045354	2063.4028099045354	2088.4028099045354	0.5779816508293152	0.33175355195999146	0.7941176295280457	0.4084506928920746	0.6666666865348816	1988	2063	2063	2088	1533
15.065861134521366	15.065861529261065	0	0	1	0	-0.007407662554463379	0.30127711264785395	1958.729776292962	2033.729776292962	2033.729776292962	2058.729776292962	0.5688073635101318	0.31753554940223694	0.7941176295280457	0.40140846371650696	0.6666666865348816	1958	2033	2033	2058	1533
15.082731914507274	15.082731914507276	0	0	1	0	-0.007336107005503337	0.2928683423997618	1924.2958621270245	1999.2958621270245	1999.2958621270245	2024.2958621270245	0.5596330165863037	0.30805686116218567	0.7843137383460999	0.38732394576072693	0.6666666865348816	1924	1999	1999	2024	1533
15.103188115177147	15.10318850991685	0	0	1	0	-0.0072444436971677555	0.285892205108631	1895.728579919844	1970.728579919844	1970.728579919844	1995.728579919844	0.5504587292671204	0.2985782027244568	0.7745097875595093	0.3802816867828369	0.6666666865348816	1895	1970	1970	1995	1533
15.116430053112225	15.116430842591624	0	0	1	0	-0.007132923872213346	0.2753106859368337	1852.3972589113341	1927.3972589113341	1927.3972589113341	1952.3972589113341	0.5321100950241089	0.2890995144844055	0.7647058963775635	0.3661971688270569	0.6666666865348816	1852	1927	1927	1952	1533
15.132841750828458	15.132842540307857	0	0	1	0	-0.007001853198728657	0.2679548267130034	1822.275015389749	1897.275015389749	1897.275015389749	1922.275015389749	0.5229358077049255	0.27962085604667664	0.7647058963775635	0.35211268067359924	0.6666666865348816	1822	1897	1897	1922	1533
15.149873979351167	15.149874374090865	0	0	1	0	-0.0068515909323191015	0.25999075452313836	1789.6621397722515	1864.6621397722515	1864.6621397722515	1889.6621397722515	0.5045871734619141	0.274881511926651	0.7549019455909729	0.34507042169570923	0.6666666865348816	1789	1864	1864	1889	1533
15.169824913206607	15.169825307946306	0	0	1	0	-0.006682548931412306	0.248176705811324	1741.2836102973718	1816.2836102973718	1816.2836102973718	1841.2836102973718	0.4954128563404083	0.25592416524887085	0.7450980544090271	0.3239436745643616	0.6666666865348816	1741	1816	1816	1841	1533
15.183097640838191	15.18309803557789	0	0	1	0	-0.006495190528382789	0.248176705811324	1741.2836102973718	1816.2836102973718	1816.2836102973718	1841.2836102973718	0.4954128563404083	0.25592416524887085	0.7450980544090271	0.3239436745643616	0.6666666865348816	1741	1816	1816	1841	1533
15.199797103794829	15.199797498534528	0	0	1	0	-0.006290029259590135	0.23913136407942837	1704.2429359052592	1779.2429359052592	1779.2429359052592	1804.2429359052592	0.4678899049758911	0.2369668185710907	0.7254902124404907	0.30281689763069153	0.6666666865348816	1704	1779	1779	1804	1533
15.215954589145053	15.215954983884751	0	0	1	0	-0.006067627457811515	0.22091780334826305	1629.6584047111373	1704.6584047111373	1704.6584047111373	1729.6584047111373	0.44954127073287964	0.22748814523220062	0.7156862616539001	0.2887323796749115	0.6666666865348816	1629	1704	1704	1729	1533
15.236598291171845	15.236598685911543	0	0	1	0	-0.005828594710926648	0.2137345445152805	1600.2429597900737	1675.2429597900737	1675.2429597900737	1700.2429597900737	0.4403669834136963	0.21800947189331055	0.7156862616539001	0.27464789152145386	0.6666666865348816	1600	1675	1675	1700	1533
15.24999180915125	15.24999220389095	0	0	1	0	-0.005573586191079782	0.2025682322137743	1554.5169109154058	1629.5169109154058	1629.5169109154058	1654.5169109154058	0.4128440320491791	0.20853079855442047	0.7058823704719543	0.26760563254356384	0.6666666865348816	1554	1629	1629	1654	1533
15.265843371234922	15.265843765974621	0	0	1	0	-0.005303300858898391	0.19720843139067767	1532.568526544825	1607.568526544825	1607.568526544825	1632.568526544825	0.40366971492767334	0.20379146933555603	0.6960784196853638	0.26056337356567383	0.6666666865348816	1532	1607	1607	1632	1533
15.28281125718673	15.282811257186728	0	0	1	0	-0.005018479547690684	0.19296850642259855	1515.206033800541	1590.206033800541	1590.206033800541	1615.206033800541	0.40366971492767334	0.1990521401166916	0.686274528503418	0.246478870511055	0.6666666865348816	1515	1590	1590	1615	1533
15.303107983018297	15.303108377757995	0	0	1	0	-0.004719902932872991	0.18828187037945554	1496.0142592038706	1571.0142592038706	1571.0142592038706	1596.0142592038706	0.39449542760849	0.19431279599666595	0.686274528503418	0.23943662643432617	0.6666666865348816	1496	1571	1571	1596	1533
15.316433605769515	15.316434000509213	0	0	1	0	-0.004408389392192726	0.18064982603923685	1464.7610376306748	1539.7610376306748	1539.7610376306748	1564.7610376306748	0.38532111048698425	0.18483412265777588	0.6764705777168274	0.22535210847854614	0.6666666865348816	1464	1539	1539	1564	1533
15.332884382715928	15.332884777455627	0	0	1	0	-0.004084792762611848	0.17022773331029661	1422.0825679056647	1497.0825679056647	1497.0825679056647	1522.0825679056647	0.3761467933654785	0.17061612010002136	0.656862735748291	0.2042253464460373	0.6666666865348816	1422	1497	1497	1522	1533
15.349767794372195	15.349768189111893	0	0	1	0	-0.003749999999999115	0.15819840079795355	1372.8224512676197	1447.8224512676197	1447.8224512676197	1472.8224512676197	0.3486238420009613	0.1611374467611313	0.6470588445663452	0.19014084339141846	0.6666666865348816	1372	1447	1447	1472	1533
15.370085441407799	15.370085836147497	0	0	1	0	-0.003404928748045688	0.13343819461040685	1271.429406929616	1346.429406929616	1346.429406929616	1371.429406929616	0.29357796907424927	0.1374407559633255	0.6078431606292725	0.1690140813589096	0.6666666865348816	1271	1346	1346	1371	1533
15.383145404341743	15.383145799081442	0	0	1	0	-0.003050524823067564	0.12854850357226066	1251.4061221284073	1326.4061221284073	1326.4061221284073	1351.4061221284073	0.29357796907424927	0.12796208262443542	0.5980392098426819	0.15492957830429077	0.6666666865348816	1251	1326	1326	1351	1533
15.399718155855076	15.399718155855075	0	0	1	0	-0.002687759621588792	0.12099869374944028	1220.489650903958	1295.489650903958	1295.489650903958	1320.489650903958	0.2752293646335602	0.12322274595499039	0.5784313678741455	0.14788731932640076	0.6666666865348816	1220	1295	1295	1320	1533
15.415966431336017	15.415967220815412	0	0	1	0	-0.0023176274578111254	0.11515560364713329	1196.562196935011	1271.562196935011	1271.562196935011	1296.562196935011	0.26605504751205444	0.11848340928554535	0.5686274766921997	0.13380281627178192	0.6666666865348816	1196	1271	1271	1296	1533
15.436568685694436	15.436569080434134	0	0	1	0	-0.0019411428382679079	0.10688698642239802	1162.7022093997198	1237.7022093997198	1237.7022093997198	1262.7022093997198	0.24770642817020416	0.10900473594665527	0.5588235259056091	0.1267605572938919	0.6666666865348816	1162	1237	1237	1262	1533
15.44990141376023	15.44990220323963	0	0	1	0	-0.0015593376811321826	0.10302270978413475	1146.877996566032	1221.877996566032	1221.877996566032	1246.877996566032	0.23853211104869843	0.10900473594665527	0.5392156839370728	0.11971831321716309	0.6666666865348816	1146	1221	1221	1246	1533
15.465833108002755	15.46583389748215	0	0	1	0	-0.001173258487800707	0.09577246214777801	1117.188232495151	1192.188232495151	1192.188232495151	1217.188232495151	0.22018349170684814	0.0995260700583458	0.529411792755127	0.11971831321716309	0.5833333134651184	1117	1192	1192	1217	1516
15.482790730722392	15.482791125462091	0	0	1	0	-0.0007839634745063674	0.08991210948335338	1093.1900883343321	1168.1900883343321	1168.1900883343321	1193.1900883343321	0.2110091745853424	0.09478673338890076	0.5098039507865906	0.10563380271196365	0.5833333134651184	1093	1168	1168	1193	1516
15.503110351456492	15.50311074619619	0	0	1	0	-0.0003925196718210386	0.08758808672428131	1083.673215135932	1158.673215135932	1158.673215135932	1183.673215135932	0.2110091745853424	0.09004739671945572	0.5	0.09859155118465424	0.6666666865348816	1083	1158	1158	1183	1533
15.516452553275055	15.516453342754454	0	0	1	0	1.0437658189007235e-15	0.08386802733216092	1068.4395719251988	1143.4395719251988	1143.4395719251988	1168.4395719251988	0.20183485746383667	0.08530806005001068	0.4901960790157318	0.09859155118465424	0.6666666865348816	1068	1143	1143	1168	1533
15.532794382064608	15.532794382064607	0	0	1	0	0.00039251967182312326	0.08182017123020591	1060.0536011876932	1135.0536011876932	1135.0536011876932	1160.0536011876932	0.20183485746383667	0.08056872338056564	0.4901960790157318	0.09154929220676422	0.6666666865348816	1060	1135	1135	1160	1533
15.549862926639602	15.5498633213793	0	0	1	0	0.0007839634745084434	0.07930221016837957	1049.7425506395143	1124.7425506395143	1124.7425506395143	1149.7425506395143	0.19266055524349213	0.08056872338056564	0.4803921580314636	0.09154929220676422	0.6666666865348816	1049	1124	1124	1149	1533
15.56981504471414	15.569815439453839	0	0	1	0	0.001173258487802769	0.07789299049427811	1043.9717960740688	1118.9717960740688	1118.9717960740688	1143.9717960740688	0.19266055524349213	0.0758293867111206	0.47058823704719543	0.09154929220676422	0.6666666865348816	1043	1118	1118	1143	1533
15.58314264116385	15.583143035903548	0	0	1	0	0.0015593376811342246	0.07477091103113181	1031.1868806724847	1106.1868806724847	1106.1868806724847	1131.1868806724847	0.1834862381219864	0.0758293867111206	0.47058823704719543	0.0845070406794548	0.5833333134651184	1031	1106	1106	1131	1516
15.59992539419693	15.599925394196932	0	0	1	0	0.0019411428382699247	0.07477091103113181	1031.1868806724847	1106.1868806724847	1106.1868806724847	1131.1868806724847	0.1834862381219864	0.07109005004167557	0.47058823704719543	0.0845070406794548	0.6666666865348816	1031	1106	1106	1131	1533
15.615764719349944	15.615765114089642	0	0	1	0	0.002317627457813111	0.07358607686377056	1026.3349847571403	1101.3349847571403	1101.3349847571403	1126.3349847571403	0.1834862381219864	0.07109005004167557	0.47058823704719543	0.0845070406794548	0.6666666865348816	1026	1101	1101	1126	1533
15.636497632548657	15.636498422028053	0	0	1	0	0.0026877596215907408	0.07337895177641163	1025.4868075244055	1100.4868075244055	1100.4868075244055	1125.4868075244055	0.1834862381219864	0.07109005004167557	0.46078431606292725	0.0845070406794548	0.5833333134651184	1025	1100	1100	1125	1516
15.64998904597336	15.649989835452756	0	0	1	0	0.0030505248230694713	0.07358607686377056	1026.3349847571403	1101.3349847571403	1101.3349847571403	1126.3349847571403	0.1834862381219864	0.07109005004167557	0.47058823704719543	0.0845070406794548	0.6666666865348816	1026	1101	1101	1126	1533
15.665851660768599	15.665852055508298	0	0	1	0	0.0034049287480475486	0.07441457704654042	1029.727693005583	1104.727693005583	1104.727693005583	1129.727693005583	0.1834862381219864	0.07109005004167557	0.47058823704719543	0.09154929220676422	0.6666666865348816	1029	1104	1104	1129	1533
15.682915863206905	15.682916257946603	0	0	1	0	0.003750000000000923	0.07559941121390168	1034.5795889209273	1109.5795889209273	1109.5795889209273	1134.5795889209273	0.1834862381219864	0.0758293867111206	0.47058823704719543	0.09154929220676422	0.6666666865348816	1034	1109	1109	1134	1533
15.70316522027462	15.70316600975402	0	0	1	0	0.004084792762613599	0.07700863088800314	1040.3503434863728	1115.3503434863728	1115.3503434863728	1140.3503434863728	0.1834862381219864	0.08056872338056564	0.4803921580314636	0.09154929220676422	0.6666666865348816	1040	1115	1115	1140	1533
15.716411105606685	15.716411895086084	0	0	1	0	0.0044083893921944145	0.07700863088800314	1040.3503434863728	1115.3503434863728	1115.3503434863728	1140.3503434863728	0.1834862381219864	0.08056872338056564	0.4803921580314636	0.09154929220676422	0.6666666865348816	1040	1115	1115	1140	1533
15.732789250448523	15.732789645188221	0	0	1	0	0.004719902932874614	0.08133280583269209	1058.057839884874	1133.057839884874	1133.057839884874	1158.057839884874	0.19266055524349213	0.08530806005001068	0.4803921580314636	0.09859155118465424	0.5833333134651184	1058	1133	1133	1158	1516
15.749884637323031	15.74988503206273	0	0	1	0	0.0050184795476922355	0.08275928594443605	1063.8992759424655	1138.8992759424655	1138.8992759424655	1163.8992759424655	0.19266055524349213	0.09004739671945572	0.4901960790157318	0.09859155118465424	0.6666666865348816	1063	1138	1138	1163	1533
15.769777149703057	15.769777544442755	0	0	1	0	0.005303300858899867	0.08846836816519499	1087.2779676364735	1162.2779676364735	1162.2779676364735	1187.2779676364735	0.2110091745853424	0.09004739671945572	0.5	0.10563380271196365	0.6666666865348816	1087	1162	1162	1187	1533
15.783124877877405	15.783125667356805	0	0	1	0	0.005573586191081179	0.08846836816519499	1087.2779676364735	1162.2779676364735	1162.2779676364735	1187.2779676364735	0.2110091745853424	0.09004739671945572	0.5	0.10563380271196365	0.6666666865348816	1087	1162	1162	1187	1533
15.799943552223073	15.799943946962772	0	0	1	0	0.005828594710927962	0.09053348377346992	1095.7346160523593	1170.7346160523593	1170.7346160523593	1195.7346160523593	0.2110091745853424	0.09478673338890076	0.5	0.11267605423927307	0.5833333134651184	1095	1170	1170	1195	1516
15.815865377973129	15.81586537797313	0	0	1	0	0.0060676274578127425	0.09199448556347845	1101.7174183824443	1176.7174183824443	1176.7174183824443	1201.7174183824443	0.2110091745853424	0.0995260700583458	0.5098039507865906	0.11267605423927307	0.6666666865348816	1101	1176	1176	1201	1533
15.836501579945644	15.836501974685342	0	0	1	0	0.006290029259591271	0.09518560770620255	1114.7850635568993	1189.7850635568993	1189.7850635568993	1214.7850635568993	0.22018349170684814	0.0995260700583458	0.5098039507865906	0.11971831321716309	0.5833333134651184	1114	1189	1189	1214	1516
15.849919966526073	15.849920361265772	0	0	1	0	0.006495190528383834	0.09639383534685053	1119.732755745353	1194.732755745353	1194.732755745353	1219.732755745353	0.22018349170684814	0.0995260700583458	0.5196078419685364	0.1267605572938919	0.6666666865348816	1119	1194	1194	1219	1533
15.865817713154502	15.865818107894201	0	0	1	0	0.006682548931413254	0.09987224320665278	1133.9768359312432	1208.9768359312432	1208.9768359312432	1233.9768359312432	0.2293577939271927	0.10426539927721024	0.5196078419685364	0.1267605572938919	0.6666666865348816	1133	1208	1208	1233	1533
15.882840862664139	15.882841652143535	0	0	1	0	0.006851590932319951	0.1034085747910094	1148.4581137691835	1223.4581137691835	1223.4581137691835	1248.4581137691835	0.23853211104869843	0.10426539927721024	0.529411792755127	0.13380281627178192	0.5833333134651184	1148	1223	1223	1248	1516
15.903179825643473	15.903180615122873	0	0	1	0	0.007001853198729405	0.1106608857057867	1178.1563269651965	1253.1563269651965	1253.1563269651965	1278.1563269651965	0.24770642817020416	0.11374407261610031	0.5490196347236633	0.14788731932640076	0.6666666865348816	1178	1253	1253	1278	1533
15.916418210921265	15.916418605660963	0	0	1	0	0.0071329238722139905	0.1128123044860656	1186.9663868704388	1261.9663868704388	1261.9663868704388	1286.9663868704388	0.24770642817020416	0.11848340928554535	0.5490196347236633	0.15492957830429077	0.6666666865348816	1186	1261	1261	1286	1533
15.93290964605665	15.932910040796349	0	0	1	0	0.007244443697168296	0.116670442390153	1202.7654615876766	1277.7654615876766	1277.7654615876766	1302.7654615876766	0.2568807303905487	0.12322274595499039	0.5588235259056091	0.15492957830429077	0.6666666865348816	1202	1277	1277	1302	1533
15.949915427019537	15.949916216498936	0	0	1	0	0.007336107005503771	0.11765428738824424	1206.7943068548602	1281.7943068548602	1281.7943068548602	1306.7943068548602	0.2568807303905487	0.12322274595499039	0.5588235259056091	0.1619718372821808	0.6666666865348816	1206	1281	1281	1306	1533
15.969855702903114	15.969856097642813	0	0	1	0	0.007407662554463706	0.12500810712674681	1236.9081986840283	1311.9081986840283	1311.9081986840283	1336.9081986840283	0.2752293646335602	0.13270142674446106	0.5686274766921997	0.1619718372821808	0.6666666865348816	1236	1311	1311	1336	1533
15.983086982866322	15.98308737760602	0	0	1	0	0.007458914215262165	0.1299018709972044	1256.948161733552	1331.948161733552	1331.948161733552	1356.948161733552	0.2844036817550659	0.1374407559633255	0.5784313678741455	0.1690140813589096	0.5833333134651184	1256	1331	1331	1356	1516
15.999904078253198	15.999904472992897	0	0	1	0	0.0074897215106593616	0.13830856823955773	1291.3735869409888	1366.3735869409888	1366.3735869409888	1391.3735869409888	0.302752286195755	0.14691942930221558	0.5882353186607361	0.17605634033679962	0.6666666865348816	1291	1366	1366	1391	1533
16.015892615012344	16.01589300975204	0	0	1	0	0.0075	0.14838339736414063	1332.630012206156	1407.630012206156	1407.630012206156	1432.630012206156	0.3211009204387665	0.1611374467611313	0.6078431606292725	0.18309858441352844	0.6666666865348816	1332	1407	1407	1432	1533
16.03648618509739	16.03648657983709	0	0	1	0	0.007489721510659245	0.15458282225247544	1358.016657123887	1433.016657123887	1433.016657123887	1458.016657123887	0.3302752375602722	0.17061612010002136	0.6176470518112183	0.19014084339141846	0.6666666865348816	1358	1433	1433	1458	1533
16.049893518966254	16.04989391370595	0	0	1	0	0.007458914215261934	0.15971210273535696	1379.0210607012868	1454.0210607012868	1454.0210607012868	1479.0210607012868	0.33944955468177795	0.18009479343891144	0.6274510025978088	0.19014084339141846	0.6666666865348816	1379	1454	1454	1479	1533
16.065801134087152	16.065801923566553	0	0	1	0	0.007407662554463358	0.16477846540356333	1399.767815827592	1474.767815827592	1474.767815827592	1499.767815827592	0.3486238420009613	0.18483412265777588	0.6372548937797546	0.19718310236930847	0.6666666865348816	1399	1474	1474	1499	1533
16.082725203932398	16.0827255986721	0	0	1	0	0.007336107005503309	0.17056363914393402	1423.4581022944099	1498.4581022944099	1498.4581022944099	1523.4581022944099	0.35779815912246704	0.19431279599666595	0.6372548937797546	0.2042253464460373	0.6666666865348816	1423	1498	1498	1523	1533
16.10315574652185	16.10315614126155	0	0	1	0	0.007244443697167722	0.1814537881206113	1468.0532623539034	1543.0532623539034	1543.0532623539034	1568.0532623539034	0.38532111048698425	0.20379146933555603	0.6470588445663452	0.2112676054239273	0.6666666865348816	1468	1543	1543	1568	1533
16.116429263632828	16.116429658372525	0	0	1	0	0.007132923872213304	0.18779129626368807	1494.0053581998027	1569.0053581998027	1569.0053581998027	1594.0053581998027	0.39449542760849	0.2132701426744461	0.656862735748291	0.21830986440181732	0.6666666865348816	1494	1569	1569	1594	1533
16.132691355003228	16.132691749742925	0	0	1	0	0.00700185319872861	0.1913174115259224	1508.4448001986523	1583.4448001986523	1583.4448001986523	1608.4448001986523	0.39449542760849	0.22274881601333618	0.656862735748291	0.22535210847854614	0.6666666865348816	1508	1583	1583	1608	1533
16.14993713770297	16.149937927182364	0	0	1	0	0.006851590932319048	0.20118510838545545	1548.8530188384402	1623.8530188384402	1623.8530188384402	1648.8530188384402	0.4128440320491791	0.2369668185710907	0.6666666865348816	0.23239436745643616	0.6666666865348816	1548	1623	1623	1648	1533
16.16981228153625	16.169813071015646	0	0	1	0	0.006682548931412246	0.21813251690780122	1618.2526567374462	1693.2526567374462	1693.2526567374462	1718.2526567374462	0.4403669834136963	0.2606635093688965	0.6764705777168274	0.2535211145877838	0.6666666865348816	1618	1693	1693	1718	1533
16.183036061445183	16.18303645618488	0	0	1	0	0.0064951905283827235	0.21813251690780122	1618.2526567374462	1693.2526567374462	1693.2526567374462	1718.2526567374462	0.4403669834136963	0.2606635093688965	0.6764705777168274	0.2535211145877838	0.6666666865348816	1618	1693	1693	1718	1533
16.19989973611651	16.199900525595908	0	0	1	0	0.006290029259590062	0.22812717123992599	1659.1807662274969	1734.1807662274969	1734.1807662274969	1759.1807662274969	0.47706422209739685	0.27962085604667664	0.6960784196853638	0.27464789152145386	0.6666666865348816	1659	1734	1734	1759	1533
16.215873272767105	16.215873272767105	0	0	1	0	0.006067627457811438	0.24367854432469072	1722.8636390096085	1797.8636390096085	1797.8636390096085	1822.8636390096085	0.4862385392189026	0.29383885860443115	0.7058823704719543	0.2887323796749115	0.6666666865348816	1722	1797	1797	1822	1533
16.236485000878297	16.236485395617997	0	0	1	0	0.0058285947109265645	0.2503094828732104	1750.0173323657966	1825.0173323657966	1825.0173323657966	1850.0173323657966	0.4862385392189026	0.3033175468444824	0.7156862616539001	0.2957746386528015	0.6666666865348816	1750	1825	1825	1850	1533
16.249919177046674	16.249919966526072	0	0	1	0	0.005573586191079693	0.2605457910246791	1791.935014246061	1866.935014246061	1866.935014246061	1891.935014246061	0.5045871734619141	0.3127962052822113	0.7254902124404907	0.30985915660858154	0.6666666865348816	1791	1866	1866	1891	1533
16.265811792059022	16.26581258153842	0	0	1	0	0.005303300858898298	0.26855755702908013	1824.7431960340832	1899.7431960340832	1899.7431960340832	1924.7431960340832	0.5137614607810974	0.3222748935222626	0.7352941036224365	0.3239436745643616	0.6666666865348816	1824	1899	1899	1924	1533
16.28290046835865	16.282900863098348	0	0	1	0	0.005018479547690586	0.2826134087659318	1882.3019088964907	1957.3019088964907	1957.3019088964907	1982.3019088964907	0.5321100950241089	0.3412322402000427	0.7450980544090271	0.34507042169570923	0.6666666865348816	1882	1957	1957	1982	1533
16.303153772823357	16.303154167563058	0	0	1	0	0.004719902932872889	0.2955879818105922	1935.4327855143752	2010.4327855143752	2010.4327855143752	2035.4327855143752	0.5504587292671204	0.35545024275779724	0.7549019455909729	0.3661971688270569	0.6666666865348816	1935	2010	2010	2035	1533
16.316428079413733	16.316428868893126	0	0	1	0	0.004408389392192618	0.3156961174617483	2017.7756010058592	2092.7756010058592	2092.7756010058592	2117.7756010058592	0.5688073635101318	0.379146933555603	0.7843137383460999	0.40140846371650696	0.6666666865348816	2017	2092	2092	2117	1533
16.332882014277736	16.332882409017436	0	0	1	0	0.004084792762611737	0.3264329520416043	2061.7429386103695	2136.7429386103695	2136.7429386103695	2161.7429386103695	0.5871559381484985	0.3886255919933319	0.7941176295280457	0.4154929518699646	0.6666666865348816	2061	2136	2136	2161	1533
16.349839242257673	16.349839636997373	0	0	1	0	0.0037499999999990002	0.33494529092889636	2096.6009663538307	2171.6009663538307	2171.6009663538307	2196.6009663538307	0.5963302850723267	0.3981042802333832	0.8039215803146362	0.42957746982574463	0.75	2096	2171	2171	2196	1550
16.369812281536248	16.36981267627595	0	0	1	0	0.0034049287480455706	0.342439233361687	2127.2886606161082	2202.2886606161082	2202.2886606161082	2227.2886606161082	0.60550457239151	0.40758293867111206	0.8039215803146362	0.44366195797920227	0.75	2127	2202	2202	2227	1550
16.383223957541798	16.383224352281495	0	0	1	0	0.003050524823067443	0.3533486926748637	2171.9628965035668	2246.9628965035668	2246.9628965035668	2271.9628965035668	0.6238532066345215	0.41706159710884094	0.813725471496582	0.4577464759349823	0.75	2171	2246	2246	2271	1550
16.400066316269395	16.400066711009096	0	0	1	0	0.002687759621588668	0.3620336212791879	2207.527679138275	2282.527679138275	2282.527679138275	2307.527679138275	0.6330274939537048	0.4265402853488922	0.8235294222831726	0.47183099389076233	0.75	2207	2282	2282	2307	1550
16.415931299502827	16.415931694242524	0	0	1	0	0.0023176274578109997	0.37334006891432336	2253.827582204154	2328.827582204154	2328.827582204154	2353.827582204154	0.6513761281967163	0.4360189437866211	0.8235294222831726	0.49295774102211	0.75	2253	2328	2328	2353	1550
16.436499211507453	16.436499606247153	0	0	1	0	0.0019411428382677801	0.38724264491208515	2310.7586309149888	2385.7586309149888	2385.7586309149888	2410.7586309149888	0.6605504751205444	0.45497629046440125	0.843137264251709	0.51408451795578	0.75	2310	2385	2385	2410	1550
16.44999220389095	16.449992993370344	0	0	1	0	0.0015593376811320532	0.39635907574660934	2348.090415182365	2423.090415182365	2423.090415182365	2448.090415182365	0.6697247624397278	0.4644549787044525	0.843137264251709	0.5352112650871277	0.75	2348	2423	2423	2448	1550
16.46581258153842	16.465812976278116	0	0	1	0	0.0011732584878005763	0.40383576711002434	2378.70746631555	2453.70746631555	2453.70746631555	2478.70746631555	0.6788991093635559	0.4739336371421814	0.8529411554336548	0.5422534942626953	0.75	2378	2453	2453	2478	1550
16.48278204644902	16.482782441188718	0	0	1	0	0.0007839634745062358	0.41150232725456526	2410.102030107445	2485.102030107445	2485.102030107445	2510.102030107445	0.6880733966827393	0.48341232538223267	0.8529411554336548	0.5563380122184753	0.75	2410	2485	2485	2510	1550
16.50306574587053	16.50306574587053	0	0	1	0	0.00039251967182090644	0.4190480663623477	2441.001831753814	2516.001831753814	2516.001831753814	2541.001831753814	0.6972476840019226	0.49289098381996155	0.8627451062202454	0.5633803009986877	0.75	2441	2516	2516	2541	1550
16.516517685325354	16.516518080065055	0	0	1	0	-1.1760740967563817e-15	0.42927323574767673	2482.8739003867363	2557.8739003867363	2557.8739003867363	2582.8739003867363	0.7155963182449341	0.4976303279399872	0.8725489974021912	0.577464759349823	0.75	2482	2557	2557	2582	1550
16.53280977691286	16.532810171652557	0	0	1	0	-0.0003925196718232554	0.43428783656170733	2503.4086907201918	2578.4086907201918	2578.4086907201918	2603.4086907201918	0.7247706651687622	0.5023696422576904	0.8725489974021912	0.5845070481300354	0.75	2503	2578	2578	2603	1550
16.549844373873757	16.549844768613454	0	0	1	0	-0.000783963474508575	0.43819368112337465	2519.4031242002193	2594.4031242002193	2594.4031242002193	2619.4031242002193	0.7247706651687622	0.5118483304977417	0.8725489974021912	0.591549277305603	0.75	2519	2594	2594	2619	1550
16.56977833392215	16.569778728661852	0	0	1	0	-0.0011732584878028998	0.4416720889831769	2533.6472043861095	2608.6472043861095	2608.6472043861095	2633.6472043861095	0.7339449524879456	0.5165876746177673	0.8725489974021912	0.591549277305603	0.8333333134651184	2533	2608	2608	2633	1566
16.58308540390753	16.583085798647225	0	0	1	0	-0.0015593376811343538	0.4416720889831769	2533.6472043861095	2608.6472043861095	2608.6472043861095	2633.6472043861095	0.7339449524879456	0.5165876746177673	0.8725489974021912	0.591549277305603	0.8333333134651184	2533	2608	2608	2633	1566
16.599921841539643	16.59992263101904	0	0	1	0	-0.0019411428382700524	0.4416720889831769	2533.6472043861095	2608.6472043861095	2608.6472043861095	2633.6472043861095	0.7339449524879456	0.5165876746177673	0.8725489974021912	0.591549277305603	0.8333333134651184	2533	2608	2608	2633	1566
16.615951825967162	16.61595182596716	0	0	1	0	-0.0023176274578132366	0.4404872529531705	2528.7953008432332	2603.7953008432332	2603.7953008432332	2628.7953008432332	0.7339449524879456	0.5118483304977417	0.8725489974021912	0.591549277305603	0.8333333134651184	2528	2603	2603	2628	1566
16.636718686779968	16.636719081519665	0	0	1	0	-0.0026877596215908644	0.4404872529531705	2528.7953008432332	2603.7953008432332	2603.7953008432332	2628.7953008432332	0.7339449524879456	0.5118483304977417	0.8725489974021912	0.591549277305603	0.8333333134651184	2528	2603	2603	2628	1566
16.64993062449794	16.649931413977335	0	0	1	0	-0.003050524823069592	0.438951080451516	2522.504674448958	2597.504674448958	2597.504674448958	2622.504674448958	0.7339449524879456	0.5118483304977417	0.8725489974021912	0.5845070481300354	0.8333333134651184	2522	2597	2597	2622	1566
16.665820081592695	16.665820476332392	0	0	1	0	-0.003404928748047666	0.438951080451516	2522.504674448958	2597.504674448958	2597.504674448958	2622.504674448958	0.7339449524879456	0.5118483304977417	0.8725489974021912	0.5845070481300354	0.8333333134651184	2522	2597	2597	2622	1566
16.68279862551637	16.68279902025607	0	0	1	0	-0.0037500000000010372	0.4375184695777792	2516.6381329210058	2591.6381329210058	2591.6381329210058	2616.6381329210058	0.7339449524879456	0.5118483304977417	0.8627451062202454	0.5845070481300354	0.8333333134651184	2516	2591	2591	2616	1566
16.70314666750878	16.703147062248476	0	0	1	0	-0.0040847927626137094	0.4348147085023433	2505.566231317096	2580.566231317096	2580.566231317096	2605.566231317096	0.7339449524879456	0.5071089863777161	0.8627451062202454	0.577464759349823	0.8333333134651184	2505	2580	2580	2605	1566
16.716372815855905	16.716373210595606	0	0	1	0	-0.004408389392194521	0.43211096028281126	2494.494382358112	2569.494382358112	2569.494382358112	2594.494382358112	0.7339449524879456	0.5023696422576904	0.8627451062202454	0.5704225301742554	0.8333333134651184	2494	2569	2569	2594	1566
16.73294754106773	16.73294793580743	0	0	1	0	-0.004719902932874717	0.4244098866086281	2462.9584856623324	2537.9584856623324	2537.9584856623324	2562.9584856623324	0.7247706651687622	0.49289098381996155	0.8627451062202454	0.5563380122184753	0.75	2462	2537	2537	2562	1550
16.74984042647677	16.749840821216466	0	0	1	0	-0.0050184795476923335	0.40463378492128577	2381.975349252665	2456.975349252665	2456.975349252665	2481.975349252665	0.7155963182449341	0.4644549787044525	0.8529411554336548	0.51408451795578	0.75	2381	2456	2456	2481	1550
16.769770833867877	16.769771228607574	0	0	1	0	-0.005303300858899961	0.38810969155422725	2314.3091869145605	2389.3091869145605	2389.3091869145605	2414.3091869145605	0.6972476840019226	0.44549763202667236	0.843137264251709	0.48591548204421997	0.75	2314	2389	2389	2414	1550
16.783089351304515	16.78308935130452	0	0	1	0	-0.005573586191081266	0.37780843214027726	2272.1255296144354	2347.1255296144354	2347.1255296144354	2372.1255296144354	0.6880733966827393	0.43127962946891785	0.843137264251709	0.4647887349128723	0.75	2272	2347	2347	2372	1550
16.79993802586729	16.799938420606992	0	0	1	0	-0.005828594710928045	0.36907172227549445	2236.34870271815	2311.34870271815	2311.34870271815	2336.34870271815	0.6788991093635559	0.4218009412288666	0.8333333134651184	0.4507042169570923	0.75	2236	2311	2311	2336	1550
16.815941167995295	16.81594156273499	0	0	1	0	-0.00606762745781282	0.3652349204139811	2220.6369990952526	2295.6369990952526	2295.6369990952526	2320.6369990952526	0.6788991093635559	0.4123222827911377	0.8333333134651184	0.44366195797920227	0.75	2220	2295	2295	2320	1550
16.836481053481307	16.836481448221008	0	0	1	0	-0.006290029259591343	0.3569256517026873	2186.610543722504	2261.610543722504	2261.610543722504	2286.610543722504	0.6605504751205444	0.40758293867111206	0.8235294222831726	0.43661972880363464	0.75	2186	2261	2261	2286	1550
16.849941282469807	16.849941677209507	0	0	1	0	-0.0064951905283839	0.34452472958848546	2135.828767664848	2210.828767664848	2210.828767664848	2235.828767664848	0.6513761281967163	0.3886255919933319	0.813725471496582	0.4154929518699646	0.75	2135	2210	2210	2235	1550
16.865865081918354	16.86586547665805	0	0	1	0	-0.006682548931413314	0.3374277752358852	2106.76673959095	2181.76673959095	2181.76673959095	2206.76673959095	0.642201840877533	0.379146933555603	0.8039215803146362	0.4084506928920746	0.75	2106	2181	2181	2206	1550
16.882906784193832	16.88290717893353	0	0	1	0	-0.0068515909323200045	0.3254888158757625	2057.8767010112474	2132.8767010112474	2132.8767010112474	2157.8767010112474	0.6238532066345215	0.3649289011955261	0.7941176295280457	0.39436620473861694	0.75	2057	2132	2132	2157	1550
16.90337719549286	16.90337759023256	0	0	1	0	-0.007001853198729453	0.31361890560362227	2009.2694184468332	2084.2694184468332	2084.2694184468332	2109.2694184468332	0.60550457239151	0.3507108986377716	0.7843137383460999	0.3802816867828369	0.75	2009	2084	2084	2109	1550
16.91637992117048	16.916380710649882	0	0	1	0	-0.007132923872214031	0.3029267821163639	1965.4851727665102	2040.4851727665102	2040.4851727665102	2065.48517276651	0.5963302850723267	0.33175355195999146	0.7745097875595093	0.3661971688270569	0.75	1965	2040	2040	2065	1550
16.932710697248467	16.932711091988168	0	0	1	0	-0.00724444369716833	0.29024770324424765	1913.5643447851942	1988.5643447851942	1988.5643447851942	2013.5643447851942	0.5688073635101318	0.31753554940223694	0.7647058963775635	0.35915493965148926	0.75	1913	1988	1988	2013	1550
16.949918584937127	16.949919374416524	0	0	1	0	-0.0073361070055037985	0.2797524807833236	1870.58640880771	1945.58640880771	1945.58640880771	1970.58640880771	0.5504587292671204	0.30805686116218567	0.7549019455909729	0.34507042169570923	0.75	1870	1945	1945	1970	1550
16.969764123292997	16.969764123292997	0	0	1	0	-0.007407662554463726	0.26675359604150284	1817.355975789954	1892.355975789954	1892.355975789954	1917.355975789954	0.5412843823432922	0.28436020016670227	0.7450980544090271	0.3239436745643616	0.6666666865348816	1817	1892	1892	1917	1533
16.983074351195963	16.98307514067536	0	0	1	0	-0.007458914215262179	0.26675359604150284	1817.355975789954	1892.355975789954	1892.355975789954	1917.355975789954	0.5412843823432922	0.28436020016670227	0.7450980544090271	0.3239436745643616	0.6666666865348816	1817	1892	1892	1917	1533
16.999955394414037	16.999955394414037	0	0	1	0	-0.0074897215106593685	0.25393436370415934	1764.8612193685326	1839.8612193685326	1839.8612193685326	1864.8612193685326	0.5229358077049255	0.27014216780662537	0.7352941036224365	0.30281689763069153	0.75	1764	1839	1839	1864	1550
17.015883535999272	17.015883930738973	0	0	1	0	-0.0075	0.2443884747826619	1725.7708042350005	1800.7708042350005	1800.7708042350005	1825.7708042350005	0.5045871734619141	0.2606635093688965	0.7352941036224365	0.2887323796749115	0.6666666865348816	1725	1800	1800	1825	1533
17.036434474196852	17.036434868936553	0	0	1	0	-0.007489721510659238	0.23663153789898406	1694.0061476963397	1769.0061476963397	1769.0061476963397	1794.0061476963397	0.4862385392189026	0.25592416524887085	0.7254902124404907	0.28169015049934387	0.6666666865348816	1694	1769	1769	1794	1533
17.04988246625469	17.049883255734088	0	0	1	0	-0.00745891421526192	0.22772427990999677	1657.5309262314368	1732.5309262314368	1732.5309262314368	1757.5309262314368	0.4678899049758911	0.24644549190998077	0.7156862616539001	0.27464789152145386	0.6666666865348816	1657	1732	1732	1757	1533
17.065807055182635	17.065807449922332	0	0	1	0	-0.007407662554463337	0.2240194236045383	1642.3595396605842	1717.3595396605842	1717.3595396605842	1742.3595396605842	0.4678899049758911	0.24170616269111633	0.7156862616539001	0.26056337356567383	0.6666666865348816	1642	1717	1717	1742	1533
17.08270744064595	17.082707835385648	0	0	1	0	-0.0073361070055032816	0.21809616398906817	1618.103791535234	1693.103791535234	1693.103791535234	1718.103791535234	0.4587155878543854	0.23222748935222626	0.7156862616539001	0.2535211145877838	0.6666666865348816	1618	1693	1693	1718	1533
17.103144299070586	17.103144693810286	0	0	1	0	-0.007244443697167687	0.2115687940334523	1591.374211566987	1666.374211566987	1666.374211566987	1691.374211566987	0.44954127073287964	0.22274881601333618	0.7058823704719543	0.246478870511055	0.6666666865348816	1591	1666	1666	1691	1533
17.116333736625727	17.116334131365427	0	0	1	0	-0.007132923872213263	0.20396720168217541	1560.2456908885083	1635.2456908885083	1635.2456908885083	1660.2456908885083	0.43119266629219055	0.21800947189331055	0.6960784196853638	0.23943662643432617	0.6666666865348816	1560	1635	1635	1660	1533
17.13285754041641	17.13285754041641	0	0	1	0	-0.007001853198728562	0.19807846294199027	1536.1313057474501	1611.1313057474501	1611.1313057474501	1636.1313057474501	0.4220183491706848	0.20853079855442047	0.6960784196853638	0.23239436745643616	0.6666666865348816	1536	1611	1611	1636	1533
17.149860558201407	17.149860952941104	0	0	1	0	-0.006851590932318994	0.18584201674629597	1486.023058576082	1561.023058576082	1561.023058576082	1586.023058576082	0.39449542760849	0.1990521401166916	0.686274528503418	0.21830986440181732	0.6666666865348816	1486	1561	1561	1586	1533
17.1699243876107	17.1699247823504	0	0	1	0	-0.006682548931412186	0.1707394120453949	1424.1778923258921	1499.1778923258921	1499.1778923258921	1524.1778923258921	0.3761467933654785	0.1753554493188858	0.6666666865348816	0.19718310236930847	0.6666666865348816	1424	1499	1499	1524	1533
17.18317106242216	17.183171851901562	0	0	1	0	-0.006495190528382658	0.16214284241750931	1388.9749396997006	1463.9749396997006	1463.9749396997006	1488.9749396997006	0.35779815912246704	0.16587677597999573	0.656862735748291	0.19014084339141846	0.6666666865348816	1388	1463	1463	1488	1533
17.19989105184314	17.19989144658284	0	0	1	0	-0.00629002925958999	0.15542560340093337	1361.467845926822	1436.467845926822	1436.467845926822	1461.467845926822	0.3486238420009613	0.15639810264110565	0.6372548937797546	0.18309858441352844	0.6666666865348816	1361	1436	1436	1461	1533
17.215995642073725	17.215996036813422	0	0	1	0	-0.00606762745781136	0.14691534853012844	1326.618352230876	1401.618352230876	1401.618352230876	1426.618352230876	0.3302752375602722	0.14691942930221558	0.6274510025978088	0.17605634033679962	0.6666666865348816	1326	1401	1401	1426	1533
17.23649407989137	17.236494079891365	0	0	1	0	-0.005828594710926481	0.13802535317115971	1290.213821235899	1365.213821235899	1365.213821235899	1390.213821235899	0.31192660331726074	0.1374407559633255	0.6078431606292725	0.1690140813589096	0.6666666865348816	1290	1365	1365	1390	1533
17.24990457167782	17.249904571677824	0	0	1	0	-0.0055735861910796046	0.1307862263509283	1260.5695969070514	1335.5695969070514	1335.5695969070514	1360.5695969070514	0.29357796907424927	0.13270142674446106	0.5980392098426819	0.1619718372821808	0.6666666865348816	1260	1335	1335	1360	1533
17.265860345041972	17.265860739781672	0	0	1	0	-0.005303300858898205	0.11945139178561259	1214.1534493620836	1289.1534493620836	1289.1534493620836	1314.1534493620836	0.2752293646335602	0.11848340928554535	0.5686274766921997	0.14788731932640076	0.6666666865348816	1214	1289	1289	1314	1533
17.282890205126485	17.282890599866185	0	0	1	0	-0.005018479547690488	0.11462666542140432	1194.3961949006507	1269.3961949006507	1269.3961949006507	1294.3961949006507	0.26605504751205444	0.11374407261610031	0.5588235259056091	0.14084507524967194	0.6666666865348816	1194	1269	1269	1294	1533
17.303125746304744	17.303126141044444	0	0	1	0	-0.004719902932872786	0.1119878786932127	1183.5903632487061	1258.5903632487061	1258.5903632487061	1283.5903632487061	0.2568807303905487	0.11374407261610031	0.5490196347236633	0.14084507524967194	0.6666666865348816	1183	1258	1258	1283	1533
17.316365315801626	17.316366105281027	0	0	1	0	-0.004408389392192511	0.1072149353013887	1164.0451600591869	1239.0451600591869	1239.0451600591869	1264.0451600591869	0.24770642817020416	0.10900473594665527	0.5392156839370728	0.13380281627178192	0.6666666865348816	1164	1239	1239	1264	1533
17.33277425033997	17.332774645079667	0	0	1	0	-0.004084792762611626	0.10570215407138583	1157.850320922325	1232.850320922325	1232.850320922325	1257.850320922325	0.24770642817020416	0.10426539927721024	0.529411792755127	0.13380281627178192	0.6666666865348816	1157	1232	1232	1257	1533
17.349894111075802	17.3498945058155	0	0	1	0	-0.0037499999999988857	0.10247651105337674	1144.6413127635778	1219.6413127635778	1219.6413127635778	1244.6413127635778	0.23853211104869843	0.10426539927721024	0.529411792755127	0.1267605572938919	0.6666666865348816	1144	1219	1219	1244	1533
17.369826492165405	17.369827281644802	0	0	1	0	-0.0034049287480454526	0.09777260959010547	1125.378836271482	1200.378836271482	1200.378836271482	1225.378836271482	0.2293577939271927	0.0995260700583458	0.5196078419685364	0.11971831321716309	0.6666666865348816	1125	1200	1200	1225	1533
17.38311027250855	17.383110667248246	0	0	1	0	-0.0030505248230673224	0.09777260959010547	1125.378836271482	1200.378836271482	1200.378836271482	1225.378836271482	0.2293577939271927	0.0995260700583458	0.5196078419685364	0.11971831321716309	0.6666666865348816	1125	1200	1200	1225	1533
17.40051197738931	17.400512766868708	0	0	1	0	-0.002687759621588545	0.09400077353884129	1109.933167641555	1184.933167641555	1184.933167641555	1209.933167641555	0.22018349170684814	0.09478673338890076	0.5098039507865906	0.11971831321716309	0.6666666865348816	1109	1184	1184	1209	1533
17.41589182553295	17.415892220272646	0	0	1	0	-0.002317627457810874	0.09370734542608261	1108.7315795198083	1183.7315795198083	1183.7315795198083	1208.7315795198083	0.22018349170684814	0.09478673338890076	0.5	0.11971831321716309	0.6666666865348816	1108	1183	1183	1208	1533
17.43646092175667	17.43646131649637	0	0	1	0	-0.0019411428382676522	0.09282706305384636	1105.1268232055008	1180.1268232055008	1180.1268232055008	1205.1268232055008	0.22018349170684814	0.09478673338890076	0.5	0.11267605423927307	0.6666666865348816	1105	1180	1180	1205	1533
17.450167863056905	17.450168257796605	0	0	1	0	-0.0015593376811319237	0.09022893197834492	1094.4874764513224	1169.4874764513224	1169.4874764513224	1194.4874764513224	0.2110091745853424	0.09004739671945572	0.5	0.11971831321716309	0.6666666865348816	1094	1169	1169	1194	1533
17.465804292004744	17.46580468674444	0	0	1	0	-0.0011732584878004458	0.08934864960610867	1090.882720137015	1165.882720137015	1165.882720137015	1190.882720137015	0.2110091745853424	0.09004739671945572	0.5	0.11267605423927307	0.6666666865348816	1090	1165	1165	1190	1533
17.482783230668115	17.482783625407812	0	0	1	0	-0.0007839634745061043	0.08934864960610867	1090.882720137015	1165.882720137015	1165.882720137015	1190.882720137015	0.2110091745853424	0.09004739671945572	0.5	0.11267605423927307	0.6666666865348816	1090	1165	1165	1190	1533
17.50316285183643	17.503163641315822	0	0	1	0	-0.00039251967182077433	0.09141376614570618	1099.3393723666668	1174.3393723666668	1174.3393723666668	1199.3393723666668	0.2110091745853424	0.09478673338890076	0.5	0.11971831321716309	0.6666666865348816	1099	1174	1174	1199	1533
17.516369657938313	17.516369657938313	0	0	1	0	1.30838237461204e-15	0.09170719425846485	1100.5409604884135	1175.5409604884135	1175.5409604884135	1200.5409604884135	0.2110091745853424	0.09478673338890076	0.5098039507865906	0.11971831321716309	0.6666666865348816	1100	1175	1175	1200	1533
17.532843724526952	17.532843724526955	0	0	1	0	0.00039251967182338753	0.09170719425846485	1100.5409604884135	1175.5409604884135	1175.5409604884135	1200.5409604884135	0.2110091745853424	0.09478673338890076	0.5098039507865906	0.11971831321716309	0.6666666865348816	1100	1175	1175	1200	1533
17.550290429733373	17.550291219212774	0	0	1	0	0.0007839634745087067	0.09289202842582611	1105.3928564037578	1180.3928564037578	1180.3928564037578	1205.3928564037578	0.2110091745853424	0.0995260700583458	0.5098039507865906	0.11971831321716309	0.6666666865348816	1105	1180	1180	1205	1533
17.569790176113116	17.569790570852817	0	0	1	0	0.0011732584878030303	0.09987224320665278	1133.9768359312432	1208.9768359312432	1208.9768359312432	1233.9768359312432	0.2293577939271927	0.10426539927721024	0.5196078419685364	0.1267605572938919	0.6666666865348816	1133	1208	1208	1233	1533
17.583062903744697	17.583063298484397	0	0	1	0	0.0015593376811344833	0.09987224320665278	1133.9768359312432	1208.9768359312432	1208.9768359312432	1233.9768359312432	0.2293577939271927	0.10426539927721024	0.5196078419685364	0.1267605572938919	0.6666666865348816	1133	1208	1208	1233	1533
17.599882762309463	17.599883157049163	0	0	1	0	0.0019411428382701804	0.10459340895837066	1153.3100096845278	1228.3100096845278	1228.3100096845278	1253.3100096845278	0.23853211104869843	0.10900473594665527	0.529411792755127	0.13380281627178192	0.6666666865348816	1153	1228	1228	1253	1533
17.615965247116918	17.61596564185662	0	0	1	0	0.002317627457813363	0.10552547269600332	1157.1268106901337	1232.1268106901337	1232.1268106901337	1257.1268106901337	0.23853211104869843	0.10900473594665527	0.529411792755127	0.14084507524967194	0.6666666865348816	1157	1232	1232	1257	1533
17.636452237483297	17.636452632222998	0	0	1	0	0.002687759621590988	0.11029841570562748	1176.6720123145446	1251.6720123145446	1251.6720123145446	1276.6720123145446	0.24770642817020416	0.11374407261610031	0.5392156839370728	0.14788731932640076	0.6666666865348816	1176	1251	1251	1276	1533
17.649964177372336	17.649964572112033	0	0	1	0	0.003050524823069713	0.11377682542807488	1190.9161001279667	1265.9161001279667	1265.9161001279667	1290.9161001279667	0.2568807303905487	0.11848340928554535	0.5392156839370728	0.14788731932640076	0.6666666865348816	1190	1265	1265	1290	1533
17.665794818251975	17.665794818251975	0	0	1	0	0.003404928748047784	0.11739945932152818	1205.750785921658	1280.750785921658	1280.750785921658	1305.750785921658	0.26605504751205444	0.11848340928554535	0.5490196347236633	0.15492957830429077	0.6666666865348816	1205	1280	1280	1305	1533
17.682825073076188	17.68282546781589	0	0	1	0	0.003750000000001152	0.12670370231304617	1243.851660971924	1318.851660971924	1318.851660971924	1343.851660971924	0.2844036817550659	0.12796208262443542	0.5588235259056091	0.1690140813589096	0.6666666865348816	1243	1318	1318	1343	1533
17.703115088332876	17.703115483072573	0	0	1	0	0.0040847927626138205	0.13159746709502196	1263.8916277541148	1338.8916277541148	1338.8916277541148	1363.8916277541148	0.29357796907424927	0.13270142674446106	0.5686274766921997	0.17605634033679962	0.6666666865348816	1263	1338	1338	1363	1533
17.716379921170482	17.71638031591018	0	0	1	0	0.004408389392194629	0.13898580329113575	1294.1468644772008	1369.1468644772008	1369.1468644772008	1394.1468644772008	0.31192660331726074	0.14218010008335114	0.5784313678741455	0.17605634033679962	0.6666666865348816	1294	1369	1369	1394	1533
17.73269648661931	17.73269688135901	0	0	1	0	0.00471990293287482	0.14726055661631499	1328.0319793438098	1403.0319793438098	1403.0319793438098	1428.0319793438098	0.3302752375602722	0.14691942930221558	0.5882353186607361	0.19014084339141846	0.6666666865348816	1328	1403	1403	1428	1533
17.749835294860684	17.74983568960039	0	0	1	0	0.0050184795476924315	0.15344272101453837	1353.3479425545347	1428.3479425545347	1428.3479425545347	1453.3479425545347	0.33944955468177795	0.15639810264110565	0.5980392098426819	0.19718310236930847	0.6666666865348816	1353	1428	1428	1453	1533
17.769850966026727	17.769851755506124	0	0	1	0	0.005303300858900055	0.15858925453695072	1374.4229973288132	1449.4229973288132	1449.4229973288132	1474.4229973288132	0.3486238420009613	0.16587677597999573	0.6078431606292725	0.19718310236930847	0.6666666865348816	1374	1449	1449	1474	1533
17.783204220556858	17.783204615296555	0	0	1	0	0.005573586191081356	0.16593194487037843	1404.4913142441997	1479.4913142441997	1479.4913142441997	1504.4913142441997	0.3669724762439728	0.17061612010002136	0.6176470518112183	0.2042253464460373	0.6666666865348816	1404	1479	1479	1504	1533
17.79988749918585	17.79988789392555	0	0	1	0	0.005828594710928128	0.17731856564880322	1451.119526331849	1526.119526331849	1526.119526331849	1551.119526331849	0.38532111048698425	0.18483412265777588	0.6372548937797546	0.21830986440181732	0.6666666865348816	1451	1526	1526	1551	1533
17.815870114849513	17.81587090432891	0	0	1	0	0.006067627457812898	0.181362495354092	1467.6794184750067	1542.6794184750067	1542.6794184750067	1567.6794184750067	0.39449542760849	0.19431279599666595	0.6470588445663452	0.22535210847854614	0.6666666865348816	1467	1542	1542	1567	1533
17.836474737646128	17.83647513238583	0	0	1	0	0.006290029259591415	0.19350650764588195	1517.4091488098866	1592.4091488098866	1592.4091488098866	1617.4091488098866	0.4128440320491791	0.20853079855442047	0.656862735748291	0.23239436745643616	0.6666666865348816	1517	1592	1592	1617	1533
17.85030720617057	17.85030799564997	0	0	1	0	0.006495190528383966	0.19991306086101446	1543.6439842258542	1618.6439842258542	1618.6439842258542	1643.6439842258542	0.4220183491706848	0.21800947189331055	0.6666666865348816	0.23943662643432617	0.6666666865348816	1543	1618	1618	1643	1533
17.86590258218974	17.86590297692944	0	0	1	0	0.0066825489314133735	0.20753896489350532	1574.8720612389043	1649.8720612389043	1649.8720612389043	1674.8720612389043	0.43119266629219055	0.23222748935222626	0.6764705777168274	0.246478870511055	0.6666666865348816	1574	1649	1649	1674	1533
17.882886652469196	17.882887047208897	0	0	1	0	0.006851590932320058	0.22099477152585223	1629.9735893983648	1704.9735893983648	1704.9735893983648	1729.9735893983648	0.4587155878543854	0.24644549190998077	0.686274528503418	0.26056337356567383	0.6666666865348816	1629	1704	1704	1729	1533
17.903130483181126	17.90313087792083	0	0	1	0	0.0070018531987295	0.22457267060048736	1644.6250861089957	1719.6250861089957	1719.6250861089957	1744.6250861089957	0.4587155878543854	0.25592416524887085	0.686274528503418	0.26760563254356384	0.6666666865348816	1644	1719	1719	1744	1533
17.916351894651868	17.91635228939157	0	0	1	0	0.007132923872214073	0.23230213577067182	1676.2772459809012	1751.2772459809012	1751.2772459809012	1776.2772459809012	0.4678899049758911	0.27014216780662537	0.6960784196853638	0.27464789152145386	0.6666666865348816	1676	1751	1751	1776	1533
17.932910830275745	17.932911225015445	0	0	1	0	0.007244443697168365	0.24170994345542152	1714.802218449951	1789.802218449951	1789.802218449951	1814.802218449951	0.4862385392189026	0.27962085604667664	0.6960784196853638	0.2887323796749115	0.75	1714	1789	1789	1814	1550
17.94988818998032	17.94988858472002	0	0	1	0	0.007336107005503826	0.24832361847063478	1741.8852176372493	1816.8852176372493	1816.8852176372493	1841.8852176372493	0.4954128563404083	0.2890995144844055	0.7058823704719543	0.2957746386528015	0.75	1741	1816	1816	1841	1550
17.969748728444745	17.969749123184442	0	0	1	0	0.007407662554463747	0.2621550778442985	1798.5250437724023	1873.5250437724023	1873.5250437724023	1898.5250437724023	0.5137614607810974	0.30805686116218567	0.7156862616539001	0.31690141558647156	0.75	1798	1873	1873	1898	1550
17.983063693224096	17.983064087963797	0	0	1	0	0.007458914215262192	0.2621550778442985	1798.5250437724023	1873.5250437724023	1873.5250437724023	1898.5250437724023	0.5137614607810974	0.30805686116218567	0.7156862616539001	0.31690141558647156	0.75	1798	1873	1873	1898	1550
17.999850788393864	17.999850788393864	0	0	1	0	0.007489721510659376	0.2771064059505868	1859.7507323676527	1934.7507323676527	1934.7507323676527	1959.7507323676527	0.5412843823432922	0.3270142078399658	0.7254902124404907	0.3309859037399292	0.75	1859	1934	1934	1959	1550
18.015857877918855	18.015858272658555	0	0	1	0	0.0075	0.28635480396863144	1897.6229222515458	1972.6229222515458	1972.6229222515458	1997.6229222515458	0.5504587292671204	0.3412322402000427	0.7352941036224365	0.34507042169570923	0.75	1897	1972	1972	1997	1550
18.036385921213903	18.0363863159536	0	0	1	0	0.0074897215106592314	0.2923125732835157	1922.0199875959968	1997.0199875959968	1997.0199875959968	2022.0199875959968	0.5596330165863037	0.3507108986377716	0.7352941036224365	0.35211268067359924	0.75	1922	1997	1997	2022	1550
18.049916413868782	18.04991720334818	0	0	1	0	0.007458914215261905	0.2992776010727658	1950.5417763929759	2025.5417763929759	2025.5417763929759	2050.541776392976	0.5688073635101318	0.35545024275779724	0.7450980544090271	0.3661971688270569	0.75	1950	2025	2025	2050	1550
18.06583429222185	18.065835081701252	0	0	1	0	0.007407662554463316	0.3061674305615143	1978.755628149401	2053.7556281494008	2053.7556281494008	2078.7556281494008	0.5779816508293152	0.3649289011955261	0.7549019455909729	0.3732394278049469	0.75	1978	2053	2053	2078	1550
18.082796651817876	18.082797046557573	0	0	1	0	0.007336107005503255	0.31443810817888185	2012.6240529925212	2087.6240529925212	2087.6240529925212	2112.6240529925212	0.5871559381484985	0.3744075894355774	0.7647058963775635	0.38732394576072693	0.75	2012	2087	2087	2112	1550
18.10316245709673	18.10316285183643	0	0	1	0	0.007244443697167653	0.3240875598311721	2052.1385575086497	2127.1385575086497	2127.1385575086497	2152.1385575086497	0.60550457239151	0.3838862478733063	0.7647058963775635	0.40140846371650696	0.75	2052	2127	2127	2152	1550
18.116380710649878	18.11638110538958	0	0	1	0	0.007132923872213222	0.3398521890201742	2116.6947140376133	2191.6947140376133	2191.6947140376133	2216.6947140376133	0.6238532066345215	0.4028435945510864	0.7745097875595093	0.42957746982574463	0.75	2116	2191	2191	2216	1550
18.13279280310581	18.13279359258521	0	0	1	0	0.007001853198728515	0.34832998639236523	2151.4112942767356	2226.4112942767356	2226.4112942767356	2251.4112942767356	0.6330274939537048	0.4123222827911377	0.7843137383460999	0.44366195797920227	0.75	2151	2226	2226	2251	1550
18.14984792653105	18.149848321270746	0	0	1	0	0.00685159093231894	0.35569199609516966	2181.5587240097198	2256.5587240097198	2256.5587240097198	2281.5587240097198	0.642201840877533	0.41706159710884094	0.7941176295280457	0.4577464759349823	0.75	2181	2256	2256	2281	1550
18.1697945182498	18.169795307729203	0	0	1	0	0.006682548931412125	0.36175333548648947	2206.3799088171745	2281.3799088171745	2281.3799088171745	2306.3799088171745	0.6513761281967163	0.4265402853488922	0.7941176295280457	0.4647887349128723	0.75	2206	2281	2281	2306	1550
18.183162772888487	18.183163562367888	0	0	1	0	0.006495190528382592	0.37038649028093573	2241.732677700432	2316.732677700432	2316.732677700432	2341.732677700432	0.6605504751205444	0.4360189437866211	0.8039215803146362	0.47887325286865234	0.8333333134651184	2241	2316	2316	2341	1566
18.199866183242115	18.199866577981815	0	0	1	0	0.006290029259589918	0.37908866617687664	2277.36808799431	2352.36808799431	2352.36808799431	2377.36808799431	0.6697247624397278	0.44549763202667236	0.813725471496582	0.49295774102211	0.75	2277	2352	2352	2377	1550
18.216041431878782	18.21604222135818	0	0	1	0	0.006067627457811282	0.3890447345035275	2318.138187791945	2393.138187791945	2393.138187791945	2418.138187791945	0.6788991093635559	0.4597156345844269	0.8235294222831726	0.5070422291755676	0.75	2318	2393	2393	2418	1550
18.236439605812937	18.236440395292334	0	0	1	0	0.005828594710926398	0.39397302536600964	2338.3195388738095	2413.3195388738095	2413.3195388738095	2438.3195388738095	0.6880733966827393	0.4644549787044525	0.8235294222831726	0.51408451795578	0.75	2338	2413	2413	2438	1550
18.249832729052645	18.249833518532043	0	0	1	0	0.005573586191079517	0.3966077321271513	2349.108663060684	2424.108663060684	2424.108663060684	2449.108663060684	0.6880733966827393	0.46919432282447815	0.8235294222831726	0.5211267471313477	0.8333333134651184	2349	2424	2424	2449	1566
18.26579916038866	18.26579955512836	0	0	1	0	0.005303300858898111	0.40008613253637293	2363.352712736447	2438.352712736447	2438.352712736447	2463.352712736447	0.6972476840019226	0.4739336371421814	0.8235294222831726	0.5211267471313477	0.8333333134651184	2363	2438	2438	2463	1566
18.28286257334757	18.282862968087265	0	0	1	0	0.005018479547690389	0.4015360155390528	2369.2899836324214	2444.2899836324214	2444.2899836324214	2469.2899836324214	0.6972476840019226	0.4739336371421814	0.8235294222831726	0.5281690359115601	0.8333333134651184	2369	2444	2444	2469	1566
18.30310087770372	18.30310127244342	0	0	1	0	0.004719902932872683	0.40382960227000986	2378.6822212956904	2453.6822212956904	2453.6822212956904	2478.6822212956904	0.7064220309257507	0.4739336371421814	0.8235294222831726	0.5281690359115601	0.8333333134651184	2378	2453	2453	2478	1566
18.31633176292723	18.316331762927234	0	0	1	0	0.004408389392192404	0.40382960227000986	2378.6822212956904	2453.6822212956904	2453.6822212956904	2478.6822212956904	0.7064220309257507	0.4739336371421814	0.8235294222831726	0.5281690359115601	0.8333333134651184	2378	2453	2453	2478	1566
18.332802276858583	18.33280267159828	0	0	1	0	0.004084792762611515	0.40501443830001627	2383.5341248385666	2458.5341248385666	2458.5341248385666	2483.5341248385666	0.7064220309257507	0.47867298126220703	0.8235294222831726	0.5281690359115601	0.8333333134651184	2383	2458	2458	2483	1566
18.349823057930024	18.349823452669725	0	0	1	0	0.0037499999999987712	0.40501443830001627	2383.5341248385666	2458.5341248385666	2458.5341248385666	2483.5341248385666	0.7064220309257507	0.47867298126220703	0.8235294222831726	0.5281690359115601	0.8333333134651184	2383	2458	2458	2483	1566
18.369731754637698	18.3697321493774	0	0	1	0	0.0034049287480453347	0.4073080101298121	2392.9263014815806	2467.9263014815806	2467.9263014815806	2492.9263014815806	0.7155963182449341	0.47867298126220703	0.8235294222831726	0.5281690359115601	0.8333333134651184	2392	2467	2467	2492	1566
18.383066851141685	18.383067245881385	0	0	1	0	0.0030505248230672014	0.4073080101298121	2392.9263014815806	2467.9263014815806	2467.9263014815806	2492.9263014815806	0.7155963182449341	0.47867298126220703	0.8235294222831726	0.5281690359115601	0.8333333134651184	2392	2467	2467	2492	1566
18.399900920335607	18.399901709815005	0	0	1	0	0.0026877596215884214	0.4073080101298121	2392.9263014815806	2467.9263014815806	2467.9263014815806	2492.9263014815806	0.7155963182449341	0.47867298126220703	0.8235294222831726	0.5281690359115601	0.8333333134651184	2392	2467	2467	2492	1566
18.415860641096746	18.415861035836443	0	0	1	0	0.002317627457810748	0.4073080101298121	2392.9263014815806	2467.9263014815806	2467.9263014815806	2492.9263014815806	0.7155963182449341	0.47867298126220703	0.8235294222831726	0.5281690359115601	0.8333333134651184	2392	2467	2467	2492	1566
18.436468816550647	18.436469211290344	0	0	1	0	0.0019411428382675245	0.4073080101298121	2392.9263014815806	2467.9263014815806	2467.9263014815806	2492.9263014815806	0.7155963182449341	0.47867298126220703	0.8235294222831726	0.5281690359115601	0.8333333134651184	2392	2467	2467	2492	1566
18.44984417650391	18.449844965983303	0	0	1	0	0.0015593376811317945	0.4073080101298121	2392.9263014815806	2467.9263014815806	2467.9263014815806	2492.9263014815806	0.7155963182449341	0.47867298126220703	0.8235294222831726	0.5281690359115601	0.8333333134651184	2392	2467	2467	2492	1566
18.46579600247107	18.465796002471073	0	0	1	0	0.001173258487800315	0.4073080101298121	2392.9263014815806	2467.9263014815806	2467.9263014815806	2492.9263014815806	0.7155963182449341	0.47867298126220703	0.8235294222831726	0.5281690359115601	0.8333333134651184	2392	2467	2467	2492	1566
18.48287836293552	18.482878757675216	0	0	1	0	0.0007839634745059725	0.4073080101298121	2392.9263014815806	2467.9263014815806	2467.9263014815806	2492.9263014815806	0.7155963182449341	0.47867298126220703	0.8235294222831726	0.5281690359115601	0.8333333134651184	2392	2467	2467	2492	1566
18.5032046942445	18.503205483723896	0	0	1	0	0.0003925196718206422	0.4073080101298121	2392.9263014815806	2467.9263014815806	2467.9263014815806	2492.9263014815806	0.7155963182449341	0.47867298126220703	0.8235294222831726	0.5281690359115601	0.8333333134651184	2392	2467	2467	2492	1566
18.516343605118195	18.516343999857895	0	0	1	0	-1.4406906524676981e-15	0.4058581271271322	2386.989030585606	2461.989030585606	2461.989030585606	2486.989030585606	0.7155963182449341	0.47867298126220703	0.8235294222831726	0.5211267471313477	0.8333333134651184	2386	2461	2461	2486	1566
18.53292859356219	18.53292938304159	0	0	1	0	-0.00039251967182351964	0.40237971926732996	2372.744950399716	2447.744950399716	2447.744950399716	2472.744950399716	0.7064220309257507	0.4739336371421814	0.8235294222831726	0.5211267471313477	0.8333333134651184	2372	2447	2447	2472	1566
18.550196086945366	18.550196876424764	0	0	1	0	-0.0007839634745088382	0.40237971926732996	2372.744950399716	2447.744950399716	2447.744950399716	2472.744950399716	0.7064220309257507	0.4739336371421814	0.8235294222831726	0.5211267471313477	0.8333333134651184	2372	2447	2447	2472	1566
18.569738070472877	18.569738859952274	0	0	1	0	-0.0011732584878031609	0.3997450199567689	2361.9558567229687	2436.9558567229687	2436.9558567229687	2461.9558567229687	0.7064220309257507	0.46919432282447815	0.8235294222831726	0.51408451795578	0.8333333134651184	2361	2436	2436	2461	1566
18.58307435119596	18.58307474593566	0	0	1	0	-0.0015593376811346127	0.3962665971958055	2347.7117155168235	2422.7117155168235	2422.7117155168235	2447.7117155168235	0.6972476840019226	0.4644549787044525	0.8235294222831726	0.51408451795578	0.8333333134651184	2347	2422	2422	2447	1566
18.599904078253196	18.599904472992897	0	0	1	0	-0.001941142838270308	0.3948167141931256	2341.774444620849	2416.774444620849	2416.774444620849	2441.774444620849	0.6972476840019226	0.4644549787044525	0.8235294222831726	0.5070422291755676	0.8333333134651184	2341	2416	2416	2441	1566
18.61592972054403	18.615930510023425	0	0	1	0	-0.0023176274578134886	0.39238912389772906	2331.8334623612004	2406.8334623612004	2406.8334623612004	2431.8334623612004	0.6972476840019226	0.4597156345844269	0.813725471496582	0.5070422291755676	0.8333333134651184	2331	2406	2406	2431	1566
18.636519343232088	18.636519343232088	0	0	1	0	-0.002687759621591111	0.3874781057238579	2311.722842939198	2386.722842939198	2386.722842939198	2411.722842939198	0.6880733966827393	0.45497629046440125	0.813725471496582	0.5	0.8333333134651184	2311	2386	2386	2411	1566
18.649935361374325	18.649935756114026	0	0	1	0	-0.003050524823069834	0.3874781057238579	2311.722842939198	2386.722842939198	2386.722842939198	2411.722842939198	0.6880733966827393	0.45497629046440125	0.813725471496582	0.5	0.8333333134651184	2311	2386	2386	2411	1566
18.66584060805703	18.665841002796732	0	0	1	0	-0.003404928748047902	0.38224320836083336	2290.2859382376128	2365.2859382376128	2365.2859382376128	2390.2859382376128	0.6880733966827393	0.44549763202667236	0.813725471496582	0.48591548204421997	0.8333333134651184	2290	2365	2365	2390	1566
18.682838494225944	18.68283888896564	0	0	1	0	-0.003750000000001266	0.37474312888007244	2259.5731127638965	2334.5731127638965	2334.5731127638965	2359.5731127638965	0.6788991093635559	0.44075828790664673	0.8039215803146362	0.47183099389076233	0.75	2259	2334	2334	2359	1550
18.703102456662513	18.703103246141914	0	0	1	0	-0.0040847927626139315	0.36606432952643164	2224.033429410738	2299.033429410738	2299.033429410738	2324.033429410738	0.6697247624397278	0.4265402853488922	0.8039215803146362	0.4577464759349823	0.75	2224	2299	2299	2324	1550
18.716338078762412	18.716338473502113	0	0	1	0	-0.0044083893921947346	0.3503128869278478	2159.5312719695366	2234.5312719695366	2234.5312719695366	2259.5312719695366	0.642201840877533	0.4123222827911377	0.7941176295280457	0.43661972880363464	0.75	2159	2234	2234	2259	1550
18.73297714654514	18.73297793602454	0	0	1	0	-0.004719902932874923	0.33797694122312283	2109.015574308688	2184.015574308688	2184.015574308688	2209.015574308688	0.6238532066345215	0.3981042802333832	0.7941176295280457	0.4154929518699646	0.75	2109	2184	2184	2209	1550
18.749860163461708	18.749860558201405	0	0	1	0	-0.0050184795476925295	0.32926157170593395	2073.3261361357995	2148.3261361357995	2148.3261361357995	2173.3261361357995	0.6238532066345215	0.3838862478733063	0.7843137383460999	0.39436620473861694	0.75	2073	2148	2148	2173	1550
18.769771623347275	18.769772018086975	0	0	1	0	-0.005303300858900148	0.31139936547204794	2000.1804016080364	2075.1804016080364	2075.1804016080364	2100.1804016080364	0.5963302850723267	0.3601895868778229	0.7745097875595093	0.3732394278049469	0.75	2000	2075	2075	2100	1550
18.783067245881384	18.783067640621084	0	0	1	0	-0.005573586191081444	0.31139936547204794	2000.1804016080364	2075.1804016080364	2075.1804016080364	2100.1804016080364	0.5963302850723267	0.3601895868778229	0.7745097875595093	0.3732394278049469	0.75	2000	2075	2075	2100	1550
18.80020921204035	18.800210001519744	0	0	1	0	-0.005828594710928212	0.3019438481827166	1961.4600583082245	2036.4600583082245	2036.4600583082245	2061.4600583082247	0.5871559381484985	0.34597155451774597	0.7647058963775635	0.35915493965148926	0.75	1961	2036	2036	2061	1550
18.816044589796373	18.81604458979637	0	0	1	0	-0.006067627457812976	0.2948255617026465	1932.3106751723374	2007.3106751723374	2007.3106751723374	2032.3106751723374	0.5688073635101318	0.3412322402000427	0.7647058963775635	0.35211268067359924	0.75	1932	2007	2007	2032	1550
18.836442368990827	18.836442763730524	0	0	1	0	-0.006290029259591488	0.2900008247006305	1912.5533771490818	1987.5533771490818	1987.5533771490818	2012.5533771490818	0.5596330165863037	0.3364928960800171	0.7647058963775635	0.34507042169570923	0.75	1912	1987	1987	2012	1550
18.850266547981597	18.85026733746099	0	0	1	0	-0.006495190528384032	0.28412728178068214	1888.5012188918934	1963.5012188918934	1963.5012188918934	1988.5012188918934	0.5596330165863037	0.3270142078399658	0.7549019455909729	0.3309859037399292	0.75	1888	1963	1963	1988	1550
18.865804292004743	18.86580468674444	0	0	1	0	-0.006682548931413433	0.2756211074340231	1853.6684349423247	1928.6684349423247	1928.6684349423247	1953.6684349423247	0.5504587292671204	0.3127962052822113	0.7549019455909729	0.31690141558647156	0.75	1853	1928	1928	1953	1550
18.88268178256553	18.882681782565534	0	0	1	0	-0.006851590932320112	0.26085757535775045	1793.2117710899881	1868.2117710899881	1868.2117710899881	1893.2117710899881	0.5321100950241089	0.29383885860443115	0.7352941036224365	0.2957746386528015	0.75	1793	1868	1868	1893	1550
18.903116272551973	18.90311706203137	0	0	1	0	-0.007001853198729547	0.24349592460869296	1722.1158112725975	1797.1158112725975	1797.1158112725975	1822.1158112725975	0.5045871734619141	0.27014216780662537	0.7254902124404907	0.27464789152145386	0.75	1722	1797	1797	1822	1550
18.91630689432621	18.916307289065905	0	0	1	0	-0.007132923872214114	0.22680128213903972	1653.7512503593675	1728.7512503593675	1728.7512503593675	1753.7512503593675	0.47706422209739685	0.2511848211288452	0.7058823704719543	0.2535211145877838	0.75	1653	1728	1728	1753	1550
18.93271898678214	18.932719381521842	0	0	1	0	-0.007244443697168399	0.2052281267665279	1565.4091791089318	1640.4091791089318	1640.4091791089318	1665.4091791089318	0.4220183491706848	0.23222748935222626	0.6960784196853638	0.23943662643432617	0.75	1565	1640	1640	1665	1550
18.950412404300295	18.95041319377969	0	0	1	0	-0.007336107005503854	0.1841159717047891	1478.9549041311113	1553.9549041311113	1553.9549041311113	1578.9549041311113	0.39449542760849	0.1990521401166916	0.6764705777168274	0.2112676054239273	0.75	1478	1553	1553	1578	1550
18.9697637285533	18.969764123292997	0	0	1	0	-0.007407662554463767	0.1731090803801174	1433.8816841565808	1508.8816841565808	1508.8816841565808	1533.8816841565808	0.3761467933654785	0.18483412265777588	0.6666666865348816	0.19718310236930847	0.75	1433	1508	1508	1533	1550
18.983083430209035	18.983083824948736	0	0	1	0	-0.007458914215262207	0.16061371244804956	1382.7131524747629	1457.7131524747629	1457.7131524747629	1482.7131524747629	0.3486238420009613	0.1753554493188858	0.6470588445663452	0.18309858441352844	0.6666666865348816	1382	1457	1457	1482	1533
18.999885920227054	18.99988631496675	0	0	1	0	-0.007489721510659382	0.15208619450021188	1347.7929664783678	1422.7929664783678	1422.7929664783678	1447.7929664783678	0.3302752375602722	0.16587677597999573	0.6372548937797546	0.17605634033679962	0.6666666865348816	1347	1422	1422	1447	1533
19.015835377756023	19.01583577249572	0	0	1	0	-0.0075	0.14240835788532435	1308.1622255404031	1383.1622255404031	1383.1622255404031	1408.1622255404031	0.31192660331726074	0.1516587734222412	0.6274510025978088	0.1690140813589096	0.6666666865348816	1308	1383	1383	1408	1533
19.036639738840215	19.036640528319616	0	0	1	0	-0.007489721510659225	0.13513470653756254	1278.3766232713187	1353.3766232713187	1353.3766232713187	1378.3766232713187	0.29357796907424927	0.14691942930221558	0.6176470518112183	0.1619718372821808	0.6666666865348816	1278	1353	1353	1378	1533
19.04989865058234	19.049899045322036	0	0	1	0	-0.007458914215261892	0.12638688102381002	1242.554277792502	1317.554277792502	1317.554277792502	1342.554277792502	0.2844036817550659	0.13270142674446106	0.5980392098426819	0.14788731932640076	0.6666666865348816	1242	1317	1317	1342	1533
19.06590810854552	19.065908898024922	0	0	1	0	-0.007407662554463295	0.11906758446922305	1212.5817584014685	1287.5817584014685	1287.5817584014685	1312.5817584014685	0.26605504751205444	0.12322274595499039	0.5882353186607361	0.14788731932640076	0.6666666865348816	1212	1287	1287	1312	1533
19.082718098617818	19.08271849335752	0	0	1	0	-0.007336107005503227	0.11650191658315112	1202.0753484080037	1277.0753484080037	1277.0753484080037	1302.0753484080037	0.26605504751205444	0.11848340928554535	0.5784313678741455	0.14084507524967194	0.6666666865348816	1202	1277	1277	1302	1533
19.10314587802938	19.10314627276908	0	0	1	0	-0.007244443697167619	0.11267829568759824	1186.4176208407148	1261.4176208407148	1261.4176208407148	1286.4176208407148	0.2568807303905487	0.11374407261610031	0.5686274766921997	0.14084507524967194	0.6666666865348816	1186	1261	1261	1286	1533
19.11632149969506	19.116321894434762	0	0	1	0	-0.007132923872213181	0.10905566558785051	1171.5829505822478	1246.5829505822478	1246.5829505822478	1271.5829505822478	0.24770642817020416	0.11374407261610031	0.5588235259056091	0.13380281627178192	0.6666666865348816	1171	1246	1246	1271	1533
19.13286306677219	19.13286346151189	0	0	1	0	-0.007001853198728467	0.10754288435784765	1165.3881114453861	1240.3881114453861	1240.3881114453861	1265.3881114453861	0.24770642817020416	0.10900473594665527	0.5490196347236633	0.13380281627178192	0.6666666865348816	1165	1240	1240	1265	1533
19.1498633213793	19.149863716119	0	0	1	0	-0.0068515909323188864	0.10278719773084477	1145.9135747078094	1220.9135747078094	1220.9135747078094	1245.9135747078094	0.23853211104869843	0.10426539927721024	0.5392156839370728	0.1267605572938919	0.6666666865348816	1145	1220	1220	1245	1533
19.169735702034686	19.169736096774386	0	0	1	0	-0.0066825489314120655	0.10278719773084477	1145.9135747078094	1220.9135747078094	1220.9135747078094	1245.9135747078094	0.23853211104869843	0.10426539927721024	0.5392156839370728	0.1267605572938919	0.6666666865348816	1145	1220	1220	1245	1533
19.18305579843012	19.18305619316982	0	0	1	0	-0.006495190528382525	0.10278719773084477	1145.9135747078094	1220.9135747078094	1220.9135747078094	1245.9135747078094	0.23853211104869843	0.10426539927721024	0.5392156839370728	0.1267605572938919	0.6666666865348816	1145	1220	1220	1245	1533
19.19988670970645	19.199887104446148	0	0	1	0	-0.006290029259589846	0.09806603770286415	1126.5804243932287	1201.5804243932287	1201.5804243932287	1226.5804243932287	0.2293577939271927	0.0995260700583458	0.529411792755127	0.11971831321716309	0.6666666865348816	1126	1201	1201	1226	1533
19.21595222070686	19.215953799665655	0	0	1	0	-0.006067627457811204	0.09777260959010547	1125.378836271482	1200.378836271482	1200.378836271482	1225.378836271482	0.2293577939271927	0.0995260700583458	0.5196078419685364	0.11971831321716309	0.6666666865348816	1125	1200	1200	1225	1533
19.236429342580767	19.23642973732047	0	0	1	0	-0.005828594710926315	0.09777260959010547	1125.378836271482	1200.378836271482	1200.378836271482	1225.378836271482	0.2293577939271927	0.0995260700583458	0.5196078419685364	0.11971831321716309	0.6666666865348816	1125	1200	1200	1225	1533
19.24982128160138	19.249821676341078	0	0	1	0	-0.005573586191079428	0.09777260959010547	1125.378836271482	1200.378836271482	1200.378836271482	1225.378836271482	0.2293577939271927	0.0995260700583458	0.5196078419685364	0.11971831321716309	0.6666666865348816	1125	1200	1200	1225	1533
19.265923108654075	19.265923503393772	0	0	1	0	-0.005303300858898017	0.09539680623157976	1115.6499215183192	1190.6499215183192	1190.6499215183192	1215.6499215183192	0.2293577939271927	0.09478673338890076	0.5098039507865906	0.11267605423927307	0.6666666865348816	1115	1190	1190	1215	1533
19.28290520523504	19.28290520523504	0	0	1	0	-0.00501847954769029	0.09539680623157976	1115.6499215183192	1190.6499215183192	1190.6499215183192	1215.6499215183192	0.2293577939271927	0.09478673338890076	0.5098039507865906	0.11267605423927307	0.6666666865348816	1115	1190	1190	1215	1533
19.30308469337607	19.303085088115772	0	0	1	0	-0.00471990293287258	0.09310323067649362	1106.2577296202414	1181.2577296202414	1181.2577296202414	1206.2577296202414	0.22018349170684814	0.09478673338890076	0.5098039507865906	0.11267605423927307	0.6666666865348816	1106	1181	1181	1206	1533
19.316323868133257	19.316324262872953	0	0	1	0	-0.004408389392192297	0.09310323067649362	1106.2577296202414	1181.2577296202414	1181.2577296202414	1206.2577296202414	0.22018349170684814	0.09478673338890076	0.5098039507865906	0.11267605423927307	0.6666666865348816	1106	1181	1181	1206	1533
19.332749381738946	19.33274938173895	0	0	1	0	-0.004084792762611404	0.09310323067649362	1106.2577296202414	1181.2577296202414	1181.2577296202414	1206.2577296202414	0.22018349170684814	0.09478673338890076	0.5098039507865906	0.11267605423927307	0.6666666865348816	1106	1181	1181	1206	1533
19.349829768504904	19.349830557984298	0	0	1	0	-0.0037499999999986568	0.09310323067649362	1106.2577296202414	1181.2577296202414	1181.2577296202414	1206.2577296202414	0.22018349170684814	0.09478673338890076	0.5098039507865906	0.11267605423927307	0.6666666865348816	1106	1181	1181	1206	1533
19.36970767551607	19.36970807025577	0	0	1	0	-0.003404928748045217	0.09310323067649362	1106.2577296202414	1181.2577296202414	1181.2577296202414	1206.2577296202414	0.22018349170684814	0.09478673338890076	0.5098039507865906	0.11267605423927307	0.6666666865348816	1106	1181	1181	1206	1533
19.38297211361398	19.38297250835368	0	0	1	0	-0.0030505248230670804	0.09310323067649362	1106.2577296202414	1181.2577296202414	1181.2577296202414	1206.2577296202414	0.22018349170684814	0.09478673338890076	0.5098039507865906	0.11267605423927307	0.6666666865348816	1106	1181	1181	1206	1533
19.399759603523446	19.399759998263143	0	0	1	0	-0.002687759621588298	0.09310323067649362	1106.2577296202414	1181.2577296202414	1181.2577296202414	1206.2577296202414	0.22018349170684814	0.09478673338890076	0.5098039507865906	0.11267605423927307	0.6666666865348816	1106	1181	1181	1206	1533
19.415937220598305	19.415937615338002	0	0	1	0	-0.002317627457810622	0.09310323067649362	1106.2577296202414	1181.2577296202414	1181.2577296202414	1206.2577296202414	0.22018349170684814	0.09478673338890076	0.5098039507865906	0.11267605423927307	0.6666666865348816	1106	1181	1181	1206	1533
19.436445526908418	19.436445921648115	0	0	1	0	-0.0019411428382673972	0.09310323067649362	1106.2577296202414	1181.2577296202414	1181.2577296202414	1206.2577296202414	0.22018349170684814	0.09478673338890076	0.5098039507865906	0.11267605423927307	0.6666666865348816	1106	1181	1181	1206	1533
19.449882071514992	19.449882071514992	0	0	1	0	-0.001559337681131665	0.09310323067649362	1106.2577296202414	1181.2577296202414	1181.2577296202414	1206.2577296202414	0.22018349170684814	0.09478673338890076	0.5098039507865906	0.11267605423927307	0.6666666865348816	1106	1181	1181	1206	1533
19.46572573880469	19.465726133544386	0	0	1	0	-0.0011732584878001843	0.09310323067649362	1106.2577296202414	1181.2577296202414	1181.2577296202414	1206.2577296202414	0.22018349170684814	0.09478673338890076	0.5098039507865906	0.11267605423927307	0.6666666865348816	1106	1181	1181	1206	1533
19.482700730071073	19.482701124810774	0	0	1	0	-0.000783963474505841	0.09310323067649362	1106.2577296202414	1181.2577296202414	1181.2577296202414	1206.2577296202414	0.22018349170684814	0.09478673338890076	0.5098039507865906	0.11267605423927307	0.6666666865348816	1106	1181	1181	1206	1533
19.503044035187095	19.503044035187095	0	0	1	0	-0.0003925196718205101	0.09310323067649362	1106.2577296202414	1181.2577296202414	1181.2577296202414	1206.2577296202414	0.22018349170684814	0.09478673338890076	0.5098039507865906	0.11267605423927307	0.6666666865348816	1106	1181	1181	1206	1533
19.516379131691085	19.516379921170483	0	0	1	0	1.5729989303233564e-15	0.09310323067649362	1106.2577296202414	1181.2577296202414	1181.2577296202414	1206.2577296202414	0.22018349170684814	0.09478673338890076	0.5098039507865906	0.11267605423927307	0.6666666865348816	1106	1181	1181	1206	1533
19.53274148694497	19.532742276424365	0	0	1	0	0.00039251967182365175	0.09310323067649362	1106.2577296202414	1181.2577296202414	1181.2577296202414	1206.2577296202414	0.22018349170684814	0.09478673338890076	0.5098039507865906	0.11267605423927307	0.6666666865348816	1106	1181	1181	1206	1533
19.55151807019656	19.55151885967596	0	0	1	0	0.0007839634745089697	0.09310323067649362	1106.2577296202414	1181.2577296202414	1181.2577296202414	1206.2577296202414	0.22018349170684814	0.09478673338890076	0.5098039507865906	0.11267605423927307	0.6666666865348816	1106	1181	1181	1206	1533
19.56990544010516	19.56990583484486	0	0	1	0	0.0011732584878032916	0.09310323067649362	1106.2577296202414	1181.2577296202414	1181.2577296202414	1206.2577296202414	0.22018349170684814	0.09478673338890076	0.5098039507865906	0.11267605423927307	0.6666666865348816	1106	1181	1181	1206	1533
19.583070798538674	19.58307119327837	0	0	1	0	0.0015593376811347424	0.09310323067649362	1106.2577296202414	1181.2577296202414	1181.2577296202414	1206.2577296202414	0.22018349170684814	0.09478673338890076	0.5098039507865906	0.11267605423927307	0.6666666865348816	1106	1181	1181	1206	1533
19.59971934007417	19.599719340074174	0	0	1	0	0.0019411428382704356	0.09310323067649362	1106.2577296202414	1181.2577296202414	1181.2577296202414	1206.2577296202414	0.22018349170684814	0.09478673338890076	0.5098039507865906	0.11267605423927307	0.6666666865348816	1106	1181	1181	1206	1533
19.616060774124023	19.616061168863723	0	0	1	0	0.0023176274578136143	0.09310323067649362	1106.2577296202414	1181.2577296202414	1181.2577296202414	1206.2577296202414	0.22018349170684814	0.09478673338890076	0.5098039507865906	0.11267605423927307	0.6666666865348816	1106	1181	1181	1206	1533
19.63650671156173	19.63650710630143	0	0	1	0	0.0026877596215912347	0.09310323067649362	1106.2577296202414	1181.2577296202414	1181.2577296202414	1206.2577296202414	0.22018349170684814	0.09478673338890076	0.5098039507865906	0.11267605423927307	0.6666666865348816	1106	1181	1181	1206	1533
19.649919571786373	19.64991996652607	0	0	1	0	0.0030505248230699544	0.09310323067649362	1106.2577296202414	1181.2577296202414	1181.2577296202414	1206.2577296202414	0.22018349170684814	0.09478673338890076	0.5098039507865906	0.11267605423927307	0.6666666865348816	1106	1181	1181	1206	1533
19.66576008115848	19.665760475898182	0	0	1	0	0.00340492874804802	0.09310323067649362	1106.2577296202414	1181.2577296202414	1181.2577296202414	1206.2577296202414	0.22018349170684814	0.09478673338890076	0.5098039507865906	0.11267605423927307	0.6666666865348816	1106	1181	1181	1206	1533
19.682790335982695	19.682790335982695	0	0	1	0	0.003750000000001381	0.09310323067649362	1106.2577296202414	1181.2577296202414	1181.2577296202414	1206.2577296202414	0.22018349170684814	0.09478673338890076	0.5098039507865906	0.11267605423927307	0.6666666865348816	1106	1181	1181	1206	1533
19.70306811430872	19.70306850904842	0	0	1	0	0.0040847927626140425	0.09310323067649362	1106.2577296202414	1181.2577296202414	1181.2577296202414	1206.2577296202414	0.22018349170684814	0.09478673338890076	0.5098039507865906	0.11267605423927307	0.6666666865348816	1106	1181	1181	1206	1533
19.716316368078978	19.71631676281868	0	0	1	0	0.004408389392194842	0.09310323067649362	1106.2577296202414	1181.2577296202414	1181.2577296202414	1206.2577296202414	0.22018349170684814	0.09478673338890076	0.5098039507865906	0.11267605423927307	0.6666666865348816	1106	1181	1181	1206	1533
19.732728855274612	19.73272925001431	0	0	1	0	0.004719902932875025	0.09310323067649362	1106.2577296202414	1181.2577296202414	1181.2577296202414	1206.2577296202414	0.22018349170684814	0.09478673338890076	0.5098039507865906	0.11267605423927307	0.6666666865348816	1106	1181	1181	1206	1533
19.749813584177254	19.749813978916954	0	0	1	0	0.005018479547692628	0.09080965139611719	1096.8655224671	1171.8655224671	1171.8655224671	1196.8655224671	0.2110091745853424	0.09478673338890076	0.5098039507865906	0.11267605423927307	0.6666666865348816	1096	1171	1171	1196	1533
19.76972464932312	19.769725438802517	0	0	1	0	0.005303300858900241	0.09310323067649362	1106.2577296202414	1181.2577296202414	1181.2577296202414	1206.2577296202414	0.22018349170684814	0.09478673338890076	0.5098039507865906	0.11267605423927307	0.6666666865348816	1106	1181	1181	1206	1533
19.783048298375842	19.78304869311554	0	0	1	0	0.005573586191081533	0.09310323067649362	1106.2577296202414	1181.2577296202414	1181.2577296202414	1206.2577296202414	0.22018349170684814	0.09478673338890076	0.5098039507865906	0.11267605423927307	0.6666666865348816	1106	1181	1181	1206	1533
19.799772629933507	19.799772629933507	0	0	1	0	0.005828594710928295	0.09337939662013683	1107.3886291594604	1182.3886291594604	1182.3886291594604	1207.3886291594604	0.22018349170684814	0.09478673338890076	0.5196078419685364	0.11267605423927307	0.6666666865348816	1107	1182	1182	1207	1533
19.81576906148663	19.815769850966028	0	0	1	0	0.006067627457813053	0.10065304331205738	1137.174212362875	1212.174212362875	1212.174212362875	1237.174212362875	0.23853211104869843	0.0995260700583458	0.5392156839370728	0.11971831321716309	0.6666666865348816	1137	1212	1212	1237	1533
19.836388684391796	19.836389079131493	0	0	1	0	0.006290029259591559	0.11016440697557539	1176.1232465649812	1251.1232465649812	1251.1232465649812	1276.1232465649812	0.2568807303905487	0.10900473594665527	0.5588235259056091	0.13380281627178192	0.6666666865348816	1176	1251	1251	1276	1533
19.84975693903048	19.849757333770178	0	0	1	0	0.006495190528384097	0.12483957719733718	1236.2180686230959	1311.2180686230959	1311.2180686230959	1336.2180686230959	0.2844036817550659	0.12796208262443542	0.5882353186607361	0.14788731932640076	0.6666666865348816	1236	1311	1311	1336	1533
19.86580310778565	19.865803502525345	0	0	1	0	0.006682548931413494	0.13584646494640928	1281.2912739555459	1356.2912739555459	1356.2912739555459	1381.2912739555459	0.302752286195755	0.14218010008335114	0.6078431606292725	0.1619718372821808	0.6666666865348816	1281	1356	1356	1381	1533
19.88270507220776	19.882705466947456	0	0	1	0	0.006851590932320166	0.14996225191642898	1339.0954215977767	1414.0954215977767	1414.0954215977767	1439.0954215977767	0.33944955468177795	0.1516587734222412	0.6176470518112183	0.17605634033679962	0.6666666865348816	1339	1414	1414	1439	1533
19.903098904005226	19.90309969348462	0	0	1	0	0.007001853198729595	0.16351754404450114	1394.6043428622322	1469.6043428622322	1469.6043428622322	1494.6043428622322	0.35779815912246704	0.17061612010002136	0.6372548937797546	0.19718310236930847	0.6666666865348816	1394	1469	1469	1494	1533
19.916321104955365	19.916321499695066	0	0	1	0	0.007132923872214154	0.17442087217078983	1439.2534715393845	1514.2534715393845	1514.2534715393845	1539.2534715393845	0.3761467933654785	0.18483412265777588	0.6470588445663452	0.2112676054239273	0.6666666865348816	1439	1514	1514	1539	1533
19.932829908637498	19.932836224472673	0	0	1	0	0.007244443697168434	0.18539324255176126	1484.1853282494624	1559.1853282494624	1559.1853282494624	1584.1853282494624	0.39449542760849	0.1990521401166916	0.656862735748291	0.22535210847854614	0.6666666865348816	1484	1559	1559	1584	1533
19.949908716444657	19.949909111184354	0	0	1	0	0.007336107005503881	0.19761948158063802	1534.2517770727127	1609.2517770727127	1609.2517770727127	1634.2517770727127	0.4128440320491791	0.21800947189331055	0.6666666865348816	0.23943662643432617	0.6666666865348816	1534	1609	1609	1634	1533
19.969706096557278	19.969706491296975	0	0	1	0	0.007407662554463788	0.20872993262325723	1579.7490740922385	1654.7490740922385	1654.7490740922385	1679.7490740922385	0.43119266629219055	0.23222748935222626	0.6764705777168274	0.2535211145877838	0.6666666865348816	1579	1654	1654	1679	1533
19.98305540369042	19.98305540369042	0	0	1	0	0.007458914215262221	0.22220300226576484	1634.921294278307	1709.921294278307	1709.921294278307	1734.921294278307	0.4587155878543854	0.24644549190998077	0.686274528503418	0.26760563254356384	0.6666666865348816	1634	1709	1709	1734	1533
19.99985907792754	19.99985947266724	0	0	1	0	0.007489721510659389	0.23704669211503226	1695.706204211057	1770.706204211057	1770.706204211057	1795.706204211057	0.47706422209739685	0.27014216780662537	0.6960784196853638	0.2887323796749115	0.6666666865348816	1695	1770	1770	1795	1533
20.015824325044456	20.015824325044456	0	0	1	0	0.0075	0.2425516313304561	1718.2489302982176	1793.2489302982176	1793.2489302982176	1818.2489302982176	0.4954128563404083	0.28436020016670227	0.7058823704719543	0.2957746386528015	0.6666666865348816	1718	1793	1793	1818	1533
20.03637092110535	20.036371315845045	0	0	1	0	0.007489721510659218	0.2589507809012215	1785.403447790502	1860.403447790502	1860.403447790502	1885.403447790502	0.5137614607810974	0.3033175468444824	0.7058823704719543	0.30985915660858154	0.75	1785	1860	1860	1885	1550
20.04987022932403	20.04987062406373	0	0	1	0	0.007458914215261878	0.2668935126056331	1817.9289341200677	1892.9289341200677	1892.9289341200677	1917.9289341200677	0.5229358077049255	0.3127962052822113	0.7156862616539001	0.3239436745643616	0.75	1817	1892	1892	1917	1550
20.06569613332728	20.06569613332728	0	0	1	0	0.0074076625544632745	0.27838367844106937	1864.981163216179	1939.981163216179	1939.981163216179	1964.981163216179	0.5412843823432922	0.3270142078399658	0.7254902124404907	0.3380281627178192	0.75	1864	1939	1939	1964	1550
20.0828211256792	20.082821125679196	0	0	1	0	0.007336107005503199	0.28875807264407705	1907.4643074774956	1982.4643074774956	1982.4643074774956	2007.4643074774956	0.5596330165863037	0.3364928960800171	0.7352941036224365	0.35211268067359924	0.75	1907	1982	1982	2007	1550
20.10308824603336	20.10308864077306	0	0	1	0	0.007244443697167585	0.29907454905820074	1949.7102783933321	2024.7102783933321	2024.7102783933321	2049.7102783933324	0.5779816508293152	0.3507108986377716	0.7450980544090271	0.35915493965148926	0.75	1949	2024	2024	2049	1550
20.116279262547295	20.116279657286995	0	0	1	0	0.0071329238722131405	0.3061674305615143	1978.755628149401	2053.7556281494008	2053.7556281494008	2078.7556281494008	0.5779816508293152	0.3649289011955261	0.7549019455909729	0.3732394278049469	0.75	1978	2053	2053	2078	1550
20.132860303594303	20.132860698334	0	0	1	0	0.00700185319872842	0.31443810817888185	2012.6240529925212	2087.6240529925212	2087.6240529925212	2112.6240529925212	0.5871559381484985	0.3744075894355774	0.7647058963775635	0.38732394576072693	0.75	2012	2087	2087	2112	1550
20.14991147962255	20.149912269101947	0	0	1	0	0.006851590932318833	0.32179398800137626	2042.7463808656357	2117.7463808656357	2117.7463808656357	2142.7463808656357	0.5963302850723267	0.3838862478733063	0.7647058963775635	0.40140846371650696	0.75	2042	2117	2117	2142	1550
20.169649254040653	20.16964964878035	0	0	1	0	0.006682548931412006	0.33723067116734073	2105.9595984302605	2180.9595984302605	2180.9595984302605	2205.9595984302605	0.6146789193153381	0.4028435945510864	0.7843137383460999	0.4225352108478546	0.75	2105	2180	2180	2205	1550
20.183029350870303	20.1830293508703	0	0	1	0	0.006495190528382459	0.33723067116734073	2105.9595984302605	2180.9595984302605	2180.9595984302605	2205.9595984302605	0.6146789193153381	0.4028435945510864	0.7843137383460999	0.4225352108478546	0.75	2105	2180	2180	2205	1550
20.199773419412903	20.1997742088923	0	0	1	0	0.006290029259589774	0.35178705439119673	2165.567987731951	2240.567987731951	2240.567987731951	2265.567987731951	0.6330274939537048	0.4218009412288666	0.7941176295280457	0.44366195797920227	0.75	2165	2240	2240	2265	1550
20.215962878678727	20.215963273418424	0	0	1	0	0.006067627457811127	0.3566635726536713	2185.537330016784	2260.537330016784	2260.537330016784	2285.537330016784	0.642201840877533	0.4265402853488922	0.7941176295280457	0.4507042169570923	0.75	2185	2260	2260	2285	1550
20.236481842960707	20.2364826324401	0	0	1	0	0.005828594710926231	0.3626620069956852	2210.100918647331	2285.100918647331	2285.100918647331	2310.100918647331	0.6513761281967163	0.43127962946891785	0.8039215803146362	0.4577464759349823	0.75	2210	2285	2285	2310	1550
20.249938914031613	20.249938914031617	0	0	1	0	0.005573586191079339	0.37015597031931957	2240.7886984576135	2315.7886984576135	2315.7886984576135	2340.7886984576135	0.6605504751205444	0.44075828790664673	0.8039215803146362	0.47183099389076233	0.75	2240	2315	2315	2340	1550
20.26590613484703	20.26590652958673	0	0	1	0	0.005303300858897924	0.37622343948601156	2265.634984695217	2340.634984695217	2340.634984695217	2365.634984695217	0.6697247624397278	0.44549763202667236	0.813725471496582	0.47887325286865234	0.75	2265	2340	2340	2365	1550
20.28276823055956	20.282768625299262	0	0	1	0	0.005018479547690192	0.3788408858300869	2276.353427474206	2351.353427474206	2351.353427474206	2376.353427474206	0.6697247624397278	0.450236976146698	0.813725471496582	0.48591548204421997	0.75	2276	2351	2351	2376	1550
20.303051140501676	20.303051535241373	0	0	1	0	0.004719902932872478	0.38231930114046975	2290.5975381702237	2365.5975381702237	2365.5975381702237	2390.5975381702237	0.6788991093635559	0.45497629046440125	0.813725471496582	0.48591548204421997	0.75	2290	2365	2365	2390	1550
20.316349526213678	20.316349920953378	0	0	1	0	0.004408389392192191	0.3849367535472723	2301.31600577608	2376.31600577608	2376.31600577608	2401.31600577608	0.6788991093635559	0.4597156345844269	0.813725471496582	0.49295774102211	0.75	2301	2376	2376	2401	1550
20.332797934721896	20.332798329461596	0	0	1	0	0.004084792762611293	0.3849367535472723	2301.31600577608	2376.31600577608	2376.31600577608	2401.31600577608	0.6788991093635559	0.4597156345844269	0.813725471496582	0.49295774102211	0.75	2301	2376	2376	2401	1550
20.349881479405443	20.34988187414514	0	0	1	0	0.0037499999999985423	0.3849367535472723	2301.31600577608	2376.31600577608	2376.31600577608	2401.31600577608	0.6788991093635559	0.4597156345844269	0.813725471496582	0.49295774102211	0.75	2301	2376	2376	2401	1550
20.369709254474866	20.369709649214563	0	0	1	0	0.003404928748045099	0.3849367535472723	2301.31600577608	2376.31600577608	2376.31600577608	2401.31600577608	0.6788991093635559	0.4597156345844269	0.813725471496582	0.49295774102211	0.75	2301	2376	2376	2401	1550
20.383108693549755	20.38310908828945	0	0	1	0	0.00305052482306696	0.38350413717047616	2295.4494417131	2370.4494417131	2370.4494417131	2395.4494417131	0.6788991093635559	0.4597156345844269	0.813725471496582	0.48591548204421997	0.75	2295	2370	2370	2395	1550
20.39977144571441	20.399771840454108	0	0	1	0	0.0026877596215881742	0.3808866908264008	2284.730998934111	2359.730998934111	2359.730998934111	2384.730998934111	0.6788991093635559	0.45497629046440125	0.813725471496582	0.47887325286865234	0.75	2284	2359	2359	2384	1550
20.41592893106463	20.415929325804328	0	0	1	0	0.002317627457810496	0.37103418615749284	2244.3849923149332	2319.3849923149332	2319.3849923149332	2344.3849923149332	0.6697247624397278	0.44075828790664673	0.8039215803146362	0.4647887349128723	0.75	2244	2319	2319	2344	1550
20.436462105975767	20.436462895455165	0	0	1	0	0.0019411428382672693	0.3670186381442413	2227.941323200668	2302.941323200668	2302.941323200668	2327.941323200668	0.6697247624397278	0.4360189437866211	0.8039215803146362	0.4507042169570923	0.75	2227	2302	2302	2327	1550
20.44982088686168	20.44982128160138	0	0	1	0	0.0015593376811315356	0.36094004571339067	2203.0494871963347	2278.0494871963347	2278.0494871963347	2303.0494871963347	0.6605504751205444	0.4265402853488922	0.8039215803146362	0.44366195797920227	0.75	2203	2278	2278	2303	1550
20.46587692410932	20.465877318849017	0	0	1	0	0.0011732584878000535	0.35573966765981524	2181.7539390669435	2256.7539390669435	2256.7539390669435	2281.7539390669435	0.6605504751205444	0.41706159710884094	0.8039215803146362	0.42957746982574463	0.75	2181	2256	2256	2281	1550
20.482789151763598	20.482789546503298	0	0	1	0	0.0007839634745057094	0.34841217225311016	2151.747845376486	2226.747845376486	2226.747845376486	2251.747845376486	0.6513761281967163	0.4123222827911377	0.7941176295280457	0.4154929518699646	0.75	2151	2226	2226	2251	1550
20.50308153545848	20.50308232493788	0	0	1	0	0.00039251967182037795	0.34235083286179036	2126.926660569032	2201.926660569032	2201.926660569032	2226.926660569032	0.642201840877533	0.4028435945510864	0.7941176295280457	0.4084506928920746	0.75	2126	2201	2201	2226	1550
20.51626505191814	20.51626544665784	0	0	1	0	-1.7053072081790148e-15	0.335109651625749	2097.274023407442	2172.274023407442	2172.274023407442	2197.274023407442	0.6330274939537048	0.3981042802333832	0.7843137383460999	0.39436620473861694	0.75	2097	2172	2172	2197	1550
20.532694907660517	20.532695302400214	0	0	1	0	-0.0003925196718237839	0.3301743084193922	2077.063792977411	2152.063792977411	2152.063792977411	2177.063792977411	0.6330274939537048	0.3838862478733063	0.7843137383460999	0.38732394576072693	0.75	2077	2152	2152	2177	1550
20.549763846975207	20.549764241714904	0	0	1	0	-0.0007839634745091013	0.3218345965020353	2042.9126726758345	2117.9126726758345	2117.9126726758345	2142.9126726758345	0.6238532066345215	0.3744075894355774	0.7745097875595093	0.3732394278049469	0.75	2042	2117	2117	2142	1550
20.569684385873845	20.569684780613542	0	0	1	0	-0.0011732584878034224	0.30518469250241687	1974.731315797397	2049.7313157973967	2049.7313157973967	2074.7313157973967	0.60550457239151	0.34597155451774597	0.7647058963775635	0.35211268067359924	0.75	1974	2049	2049	2074	1550
20.582996982215004	20.5829973769547	0	0	1	0	-0.0015593376811348716	0.30518469250241687	1974.731315797397	2049.7313157973967	2049.7313157973967	2074.7313157973967	0.60550457239151	0.34597155451774597	0.7647058963775635	0.35211268067359924	0.75	1974	2049	2049	2074	1550
20.599907236170786	20.599908025650187	0	0	1	0	-0.0019411428382705633	0.29832937846408303	1946.65880481042	2021.65880481042	2021.65880481042	2046.65880481042	0.5779816508293152	0.3270142078399658	0.7450980544090271	0.3380281627178192	0.6666666865348816	1946	2021	2021	2046	1533
20.61595261544656	20.61595301018626	0	0	1	0	-0.00231762745781374	0.2832399664564509	1884.8676626391664	1959.8676626391664	1959.8676626391664	1984.8676626391664	0.5688073635101318	0.31753554940223694	0.7450980544090271	0.3309859037399292	0.6666666865348816	1884	1959	1959	1984	1533
20.6363555262571	20.636357105215893	0	0	1	0	-0.0026877596215913587	0.2800590520186077	1871.8418180161984	1946.8418180161984	1946.8418180161984	1971.8418180161984	0.5688073635101318	0.30805686116218567	0.7352941036224365	0.3309859037399292	0.6666666865348816	1871	1946	1946	1971	1533
20.649752596893794	20.64975338637319	0	0	1	0	-0.0030505248230700754	0.27410127328093026	1847.4447140854095	1922.4447140854095	1922.4447140854095	1947.4447140854095	0.5596330165863037	0.2985782027244568	0.7352941036224365	0.3239436745643616	0.75	1847	1922	1922	1947	1550
20.665872976712333	20.66587376619173	0	0	1	0	-0.003404928748048138	0.26736677976701184	1819.8669631459136	1894.8669631459136	1894.8669631459136	1919.8669631459136	0.5504587292671204	0.2890995144844055	0.7254902124404907	0.31690141558647156	0.6666666865348816	1819	1894	1894	1919	1533
20.682709809084145	20.682709809084145	0	0	1	0	-0.003750000000001496	0.26066679495559875	1792.430525343177	1867.430525343177	1867.430525343177	1892.430525343177	0.5412843823432922	0.27962085604667664	0.7156862616539001	0.30985915660858154	0.6666666865348816	1792	1867	1867	1892	1533
20.702995482204148	20.702995482204145	0	0	1	0	-0.0040847927626141535	0.24809535503288682	1740.9504788596714	1815.9504788596714	1815.9504788596714	1840.9504788596714	0.5229358077049255	0.2606635093688965	0.7058823704719543	0.2957746386528015	0.6666666865348816	1740	1815	1815	1840	1533
20.716355052569458	20.716355447309155	0	0	1	0	-0.00440838939219495	0.22760345792159686	1657.036160188939	1732.036160188939	1732.036160188939	1757.036160188939	0.4678899049758911	0.24644549190998077	0.6960784196853638	0.28169015049934387	0.6666666865348816	1657	1732	1732	1757	1533
20.73272806579521	20.732728065795214	0	0	1	0	-0.0047199029328751285	0.20738677933423255	1574.2488613736823	1649.2488613736823	1649.2488613736823	1674.2488613736823	0.44954127073287964	0.2132701426744461	0.6764705777168274	0.246478870511055	0.6666666865348816	1574	1649	1649	1674	1533
20.74985029496924	20.749850689708936	0	0	1	0	-0.005018479547692726	0.1969454128792094	1531.4914657403624	1606.4914657403624	1606.4914657403624	1631.4914657403624	0.4220183491706848	0.20379146933555603	0.6764705777168274	0.23943662643432617	0.6666666865348816	1531	1606	1606	1631	1533
20.76971438609095	20.769714780830654	0	0	1	0	-0.005303300858900336	0.1858694812921291	1486.1355258912686	1561.1355258912686	1561.1355258912686	1586.1355258912686	0.40366971492767334	0.1895734667778015	0.6666666865348816	0.22535210847854614	0.6666666865348816	1486	1561	1561	1586	1533
20.783011982323554	20.783012377063258	0	0	1	0	-0.005573586191081621	0.17720387967442797	1450.6498872667826	1525.6498872667826	1525.6498872667826	1550.6498872667826	0.38532111048698425	0.18009479343891144	0.656862735748291	0.21830986440181732	0.6666666865348816	1450	1525	1525	1550	1533
20.799814867081274	20.799815261820974	0	0	1	0	-0.005828594710928378	0.16857279225097477	1415.3055842677418	1490.3055842677418	1490.3055842677418	1515.3055842677418	0.3669724762439728	0.17061612010002136	0.6470588445663452	0.2112676054239273	0.5833333134651184	1415	1490	1490	1515	1516
20.815857483179155	20.81585787791885	0	0	1	0	-0.006067627457813132	0.1588674830295942	1375.5623430061883	1450.5623430061883	1450.5623430061883	1475.5623430061883	0.33944955468177795	0.16587677597999573	0.6372548937797546	0.2042253464460373	0.6666666865348816	1375	1450	1450	1475	1533
20.836365000009867	20.836365789489264	0	0	1	0	-0.006290029259591632	0.15489259814996315	1359.285189424099	1434.285189424099	1434.285189424099	1459.285189424099	0.33944955468177795	0.15639810264110565	0.6274510025978088	0.19718310236930847	0.5833333134651184	1359	1434	1434	1459	1516
20.849862729269752	20.849863124009453	0	0	1	0	-0.006495190528384164	0.15030951845081297	1340.5174780560792	1415.5174780560792	1415.5174780560792	1440.5174780560792	0.3302752375602722	0.1516587734222412	0.6274510025978088	0.19014084339141846	0.5833333134651184	1340	1415	1415	1440	1516
20.865891529478173	20.86589192421787	0	0	1	0	-0.006682548931413554	0.14636507027264756	1324.3649627664918	1399.3649627664918	1399.3649627664918	1424.3649627664918	0.3211009204387665	0.14691942930221558	0.6176470518112183	0.19014084339141846	0.5833333134651184	1324	1399	1399	1424	1516
20.882868494443052	20.882868889182753	0	0	1	0	-0.00685159093232022	0.1417992510636088	1305.667933105478	1380.667933105478	1380.667933105478	1405.667933105478	0.31192660331726074	0.14218010008335114	0.6176470518112183	0.18309858441352844	0.5833333134651184	1305	1380	1380	1405	1516
20.903008508614207	20.903009298093608	0	0	1	0	-0.007001853198729643	0.14135048141431916	1303.830221391637	1378.830221391637	1378.830221391637	1403.830221391637	0.31192660331726074	0.14218010008335114	0.6078431606292725	0.18309858441352844	0.6666666865348816	1303	1378	1378	1403	1533
20.916356631528256	20.916357026267953	0	0	1	0	-0.007132923872214195	0.13680192112955591	1285.2038670255315	1360.2038670255315	1360.2038670255315	1385.2038670255315	0.302752286195755	0.1374407559633255	0.6078431606292725	0.17605634033679962	0.5833333134651184	1285	1360	1360	1385	1516
20.932720171001236	20.932720565740937	0	0	1	0	-0.007244443697168468	0.13680192112955591	1285.2038670255315	1360.2038670255315	1360.2038670255315	1385.2038670255315	0.302752286195755	0.1374407559633255	0.6078431606292725	0.17605634033679962	0.5833333134651184	1285	1360	1360	1385	1516
20.949832136943098	20.949832531682794	0	0	1	0	-0.007336107005503909	0.1363704092054736	1283.4368256964144	1358.4368256964144	1358.4368256964144	1383.4368256964144	0.302752286195755	0.1374407559633255	0.5980392098426819	0.17605634033679962	0.5833333134651184	1283	1358	1358	1383	1516
20.969660701491918	20.96966109623162	0	0	1	0	-0.007407662554463809	0.13183911087171984	1264.8811590196929	1339.8811590196929	1339.8811590196929	1364.8811590196929	0.29357796907424927	0.13270142674446106	0.5980392098426819	0.1690140813589096	0.5833333134651184	1264	1339	1339	1364	1516
20.983021850816026	20.983022245555723	0	0	1	0	-0.007458914215262234	0.13183911087171984	1264.8811590196929	1339.8811590196929	1339.8811590196929	1364.8811590196929	0.29357796907424927	0.13270142674446106	0.5980392098426819	0.1690140813589096	0.5833333134651184	1264	1339	1339	1364	1516
20.99984526203808	20.99984565677778	0	0	1	0	-0.007489721510659397	0.13183911087171984	1264.8811590196929	1339.8811590196929	1339.8811590196929	1364.8811590196929	0.29357796907424927	0.13270142674446106	0.5980392098426819	0.1690140813589096	0.5833333134651184	1264	1339	1339	1364	1516
21.015954194405353	21.015954589145053	0	0	1	0	-0.0075	0.13289199762038106	1269.1927302554604	1344.1927302554604	1344.1927302554604	1369.1927302554604	0.29357796907424927	0.13270142674446106	0.5980392098426819	0.17605634033679962	0.5833333134651184	1269	1344	1344	1369	1516
21.036359473654084	21.03636026313348	0	0	1	0	-0.007489721510659211	0.13289199762038106	1269.1927302554604	1344.1927302554604	1344.1927302554604	1369.1927302554604	0.29357796907424927	0.13270142674446106	0.5980392098426819	0.17605634033679962	0.6666666865348816	1269	1344	1344	1369	1533
21.049868650365234	21.049869045104934	0	0	1	0	-0.0074589142152618635	0.13289199762038106	1269.1927302554604	1344.1927302554604	1344.1927302554604	1369.1927302554604	0.29357796907424927	0.13270142674446106	0.5980392098426819	0.17605634033679962	0.6666666865348816	1269	1344	1344	1369	1533
21.06587060827414	21.06587100301384	0	0	1	0	-0.007407662554463255	0.13407682992509717	1274.044618543273	1349.044618543273	1349.044618543273	1374.044618543273	0.29357796907424927	0.1374407559633255	0.5980392098426819	0.17605634033679962	0.5833333134651184	1274	1349	1349	1374	1516
21.082710203823844	21.082710203823844	0	0	1	0	-0.007336107005503172	0.13407682992509717	1274.044618543273	1349.044618543273	1349.044618543273	1374.044618543273	0.29357796907424927	0.1374407559633255	0.5980392098426819	0.17605634033679962	0.5833333134651184	1274	1349	1349	1374	1516
21.103064166911732	21.103064166911736	0	0	1	0	-0.007244443697167551	0.13407682992509717	1274.044618543273	1349.044618543273	1349.044618543273	1374.044618543273	0.29357796907424927	0.1374407559633255	0.5980392098426819	0.17605634033679962	0.5833333134651184	1274	1349	1349	1374	1516
21.116291499477956	21.116292288957354	0	0	1	0	-0.0071329238722131	0.13407682992509717	1274.044618543273	1349.044618543273	1349.044618543273	1374.044618543273	0.29357796907424927	0.1374407559633255	0.5980392098426819	0.17605634033679962	0.5833333134651184	1274	1349	1349	1374	1516
21.132695697139912	21.13269609187961	0	0	1	0	-0.007001853198728373	0.13407682992509717	1274.044618543273	1349.044618543273	1349.044618543273	1374.044618543273	0.29357796907424927	0.1374407559633255	0.5980392098426819	0.17605634033679962	0.5833333134651184	1274	1349	1349	1374	1516
21.149768189111896	21.149768189111896	0	0	1	0	-0.006851590932318779	0.1363704092054736	1283.4368256964144	1358.4368256964144	1358.4368256964144	1383.4368256964144	0.302752286195755	0.1374407559633255	0.5980392098426819	0.17605634033679962	0.5833333134651184	1283	1358	1358	1383	1516
21.169674122641677	21.169674517381374	0	0	1	0	-0.006682548931411946	0.13755524523548002	1288.2887292392907	1363.2887292392907	1363.2887292392907	1388.2887292392907	0.302752286195755	0.14218010008335114	0.5980392098426819	0.17605634033679962	0.5833333134651184	1288	1363	1363	1388	1516
21.182994219037113	21.182994613776813	0	0	1	0	-0.006495190528382392	0.13407682992509717	1274.044618543273	1349.044618543273	1349.044618543273	1374.044618543273	0.29357796907424927	0.1374407559633255	0.5980392098426819	0.17605634033679962	0.5833333134651184	1274	1349	1349	1374	1516
21.199802235410914	21.199803024890315	0	0	1	0	-0.006290029259589702	0.13526166595510358	1278.8965220861492	1353.8965220861492	1353.8965220861492	1378.8965220861492	0.29357796907424927	0.14218010008335114	0.5980392098426819	0.17605634033679962	0.6666666865348816	1278	1353	1353	1378	1533
21.215927746845537	21.215928141585238	0	0	1	0	-0.006067627457811049	0.13755524523548002	1288.2887292392907	1363.2887292392907	1363.2887292392907	1388.2887292392907	0.302752286195755	0.14218010008335114	0.5980392098426819	0.17605634033679962	0.5833333134651184	1288	1363	1363	1388	1516
21.23629986795957	21.236300262699267	0	0	1	0	-0.005828594710926148	0.13526166595510358	1278.8965220861492	1353.8965220861492	1353.8965220861492	1378.8965220861492	0.29357796907424927	0.14218010008335114	0.5980392098426819	0.17605634033679962	0.5833333134651184	1278	1353	1353	1378	1516
21.249771149659637	21.249771149659637	0	0	1	0	-0.005573586191079251	0.13526166595510358	1278.8965220861492	1353.8965220861492	1353.8965220861492	1378.8965220861492	0.29357796907424927	0.14218010008335114	0.5980392098426819	0.17605634033679962	0.5833333134651184	1278	1353	1353	1378	1516
21.265777844444926	21.265778239184627	0	0	1	0	-0.00530330085889783	0.13755524523548002	1288.2887292392907	1363.2887292392907	1363.2887292392907	1388.2887292392907	0.302752286195755	0.14218010008335114	0.5980392098426819	0.17605634033679962	0.5833333134651184	1288	1363	1363	1388	1516
21.282742177739443	21.282742572479144	0	0	1	0	-0.005018479547690093	0.13755524523548002	1288.2887292392907	1363.2887292392907	1363.2887292392907	1388.2887292392907	0.302752286195755	0.14218010008335114	0.5980392098426819	0.17605634033679962	0.5833333134651184	1288	1363	1363	1388	1516
21.302996271683543	21.30299706116294	0	0	1	0	-0.004719902932872375	0.13755524523548002	1288.2887292392907	1363.2887292392907	1363.2887292392907	1388.2887292392907	0.302752286195755	0.14218010008335114	0.5980392098426819	0.17605634033679962	0.5833333134651184	1288	1363	1363	1388	1516
21.316263472959342	21.316263867699043	0	0	1	0	-0.004408389392192083	0.13755524523548002	1288.2887292392907	1363.2887292392907	1363.2887292392907	1388.2887292392907	0.302752286195755	0.14218010008335114	0.5980392098426819	0.17605634033679962	0.5833333134651184	1288	1363	1363	1388	1516
21.33273517110979	21.33273556584949	0	0	1	0	-0.004084792762611183	0.13755524523548002	1288.2887292392907	1363.2887292392907	1363.2887292392907	1388.2887292392907	0.302752286195755	0.14218010008335114	0.5980392098426819	0.17605634033679962	0.6666666865348816	1288	1363	1363	1388	1533
21.349826610587314	21.349827005327015	0	0	1	0	-0.0037499999999984273	0.13755524523548002	1288.2887292392907	1363.2887292392907	1363.2887292392907	1388.2887292392907	0.302752286195755	0.14218010008335114	0.5980392098426819	0.17605634033679962	0.5833333134651184	1288	1363	1363	1388	1516
21.369690306969325	21.369690701709025	0	0	1	0	-0.003404928748044981	0.13526166595510358	1278.8965220861492	1353.8965220861492	1353.8965220861492	1378.8965220861492	0.29357796907424927	0.14218010008335114	0.5980392098426819	0.17605634033679962	0.5833333134651184	1278	1353	1353	1378	1516
21.38304908785524	21.38304948259494	0	0	1	0	-0.0030505248230668384	0.13526166595510358	1278.8965220861492	1353.8965220861492	1353.8965220861492	1378.8965220861492	0.29357796907424927	0.14218010008335114	0.5980392098426819	0.17605634033679962	0.5833333134651184	1278	1353	1353	1378	1516
21.39987447277579	21.399874867515486	0	0	1	0	-0.0026877596215880506	0.13526166595510358	1278.8965220861492	1353.8965220861492	1353.8965220861492	1378.8965220861492	0.302752286195755	0.14218010008335114	0.5980392098426819	0.17605634033679962	0.5833333134651184	1278	1353	1353	1378	1516
21.41582353556506	21.41582393030476	0	0	1	0	-0.0023176274578103704	0.13755524523548002	1288.2887292392907	1363.2887292392907	1363.2887292392907	1388.2887292392907	0.29357796907424927	0.14218010008335114	0.5980392098426819	0.17605634033679962	0.5833333134651184	1288	1363	1363	1388	1516
21.436375263242038	21.436375657981735	0	0	1	0	-0.0019411428382671415	0.13631455047589514	1283.2080841987906	1358.2080841987906	1358.2080841987906	1383.2080841987906	0.29357796907424927	0.14218010008335114	0.5980392098426819	0.18309858441352844	0.5833333134651184	1283	1358	1358	1383	1516
21.44984417650391	21.44984457124361	0	0	1	0	-0.0015593376811314063	0.1367633228535663	1285.045807085354	1360.045807085354	1360.045807085354	1385.045807085354	0.29357796907424927	0.14218010008335114	0.6078431606292725	0.18309858441352844	0.5833333134651184	1285	1360	1360	1385	1516
21.46589626635456	21.465896661094256	0	0	1	0	-0.001173258487799923	0.13526166595510358	1278.8965220861492	1353.8965220861492	1353.8965220861492	1378.8965220861492	0.29357796907424927	0.14218010008335114	0.5980392098426819	0.17605634033679962	0.5833333134651184	1278	1353	1353	1378	1516
21.482741782999746	21.482742177739446	0	0	1	0	-0.0007839634745055779	0.1367633228535663	1285.045807085354	1360.045807085354	1360.045807085354	1385.045807085354	0.29357796907424927	0.14218010008335114	0.6078431606292725	0.18309858441352844	0.5833333134651184	1285	1360	1360	1385	1516
21.503011271792097	21.503011271792097	0	0	1	0	-0.00039251967182024584	0.1367633228535663	1285.045807085354	1360.045807085354	1360.045807085354	1385.045807085354	0.29357796907424927	0.14218010008335114	0.6078431606292725	0.18309858441352844	0.5833333134651184	1285	1360	1360	1385	1516
21.51630373640862	21.516304525888017	0	0	1	0	1.8376154860346732e-15	0.1367633228535663	1285.045807085354	1360.045807085354	1360.045807085354	1385.045807085354	0.29357796907424927	0.14218010008335114	0.6078431606292725	0.18309858441352844	0.5833333134651184	1285	1360	1360	1385	1516
21.53270359193389	21.53270398667359	0	0	1	0	0.000392519671823916	0.1367633228535663	1285.045807085354	1360.045807085354	1360.045807085354	1385.045807085354	0.29357796907424927	0.14218010008335114	0.6078431606292725	0.18309858441352844	0.5833333134651184	1285	1360	1360	1385	1516
21.549973453755257	21.549973848494957	0	0	1	0	0.000783963474509233	0.1367633228535663	1285.045807085354	1360.045807085354	1360.045807085354	1385.045807085354	0.29357796907424927	0.14218010008335114	0.6078431606292725	0.18309858441352844	0.5833333134651184	1285	1360	1360	1385	1516
21.5696670173271	21.5696674120668	0	0	1	0	0.001173258487803553	0.1367633228535663	1285.045807085354	1360.045807085354	1360.045807085354	1385.045807085354	0.29357796907424927	0.14218010008335114	0.6078431606292725	0.18309858441352844	0.5833333134651184	1285	1360	1360	1385	1516
21.582993034818013	21.58299382429741	0	0	1	0	0.001559337681135001	0.13631455047589514	1283.2080841987906	1358.2080841987906	1358.2080841987906	1383.2080841987906	0.29357796907424927	0.14218010008335114	0.5980392098426819	0.18309858441352844	0.5833333134651184	1283	1358	1358	1383	1516
21.59984841995567	21.59984881469537	0	0	1	0	0.0019411428382706912	0.1367633228535663	1285.045807085354	1360.045807085354	1360.045807085354	1385.045807085354	0.29357796907424927	0.14218010008335114	0.6078431606292725	0.18309858441352844	0.5833333134651184	1285	1360	1360	1385	1516
21.61582314082536	21.615823140825363	0	0	1	0	0.002317627457813866	0.1367633228535663	1285.045807085354	1360.045807085354	1360.045807085354	1385.045807085354	0.29357796907424927	0.14218010008335114	0.6078431606292725	0.18309858441352844	0.5833333134651184	1285	1360	1360	1385	1516
21.636343684066134	21.636344078805834	0	0	1	0	0.002687759621591482	0.13860812975627157	1292.6002913519321	1367.6002913519321	1367.6002913519321	1392.6002913519321	0.302752286195755	0.14218010008335114	0.5980392098426819	0.18309858441352844	0.6666666865348816	1292	1367	1367	1392	1533
21.649857992393365	21.649857992393365	0	0	1	0	0.0030505248230701964	0.13631455047589514	1283.2080841987906	1358.2080841987906	1358.2080841987906	1383.2080841987906	0.29357796907424927	0.14218010008335114	0.5980392098426819	0.18309858441352844	0.5833333134651184	1283	1358	1358	1383	1516
21.665868634575645	21.665868634575645	0	0	1	0	0.003404928748048256	0.13905690213394273	1294.4380142384955	1369.4380142384955	1369.4380142384955	1394.4380142384955	0.302752286195755	0.14218010008335114	0.6078431606292725	0.18309858441352844	0.5833333134651184	1294	1369	1369	1394	1516
21.68280138869426	21.68280217817366	0	0	1	0	0.00375000000000161	0.13860812975627157	1292.6002913519321	1367.6002913519321	1367.6002913519321	1392.6002913519321	0.302752286195755	0.14218010008335114	0.5980392098426819	0.18309858441352844	0.6666666865348816	1292	1367	1367	1392	1533
21.703042061488603	21.703042456228303	0	0	1	0	0.0040847927626142646	0.13860812975627157	1292.6002913519321	1367.6002913519321	1367.6002913519321	1392.6002913519321	0.302752286195755	0.14218010008335114	0.5980392098426819	0.18309858441352844	0.5833333134651184	1292	1367	1367	1392	1516
21.716288341560364	21.716289131039765	0	0	1	0	0.004408389392195056	0.13905690213394273	1294.4380142384955	1369.4380142384955	1369.4380142384955	1394.4380142384955	0.302752286195755	0.14218010008335114	0.6078431606292725	0.18309858441352844	0.5833333134651184	1294	1369	1369	1394	1516
21.732720565740937	21.732720960480634	0	0	1	0	0.004719902932875231	0.13860812975627157	1292.6002913519321	1367.6002913519321	1367.6002913519321	1392.6002913519321	0.302752286195755	0.14218010008335114	0.5980392098426819	0.18309858441352844	0.5833333134651184	1292	1367	1367	1392	1516
21.749864505598396	21.749864900338096	0	0	1	0	0.005018479547692824	0.13905690213394273	1294.4380142384955	1369.4380142384955	1369.4380142384955	1394.4380142384955	0.302752286195755	0.14218010008335114	0.6078431606292725	0.18309858441352844	0.5833333134651184	1294	1369	1369	1394	1516
21.76965675409493	21.769657148834632	0	0	1	0	0.005303300858900429	0.13905690213394273	1294.4380142384955	1369.4380142384955	1369.4380142384955	1394.4380142384955	0.302752286195755	0.14218010008335114	0.6078431606292725	0.18309858441352844	0.5833333134651184	1294	1369	1369	1394	1516
21.783032114048194	21.78303250878789	0	0	1	0	0.00557358619108171	0.13905690213394273	1294.4380142384955	1369.4380142384955	1369.4380142384955	1394.4380142384955	0.302752286195755	0.14218010008335114	0.6078431606292725	0.18309858441352844	0.5833333134651184	1294	1369	1369	1394	1516
21.79982276187525	21.79982315661495	0	0	1	0	0.005828594710928461	0.13860812975627157	1292.6002913519321	1367.6002913519321	1367.6002913519321	1392.6002913519321	0.302752286195755	0.14218010008335114	0.5980392098426819	0.18309858441352844	0.5833333134651184	1292	1367	1367	1392	1516
21.815776166801207	21.815776561540908	0	0	1	0	0.006067627457813209	0.13905690213394273	1294.4380142384955	1369.4380142384955	1369.4380142384955	1394.4380142384955	0.302752286195755	0.14218010008335114	0.6078431606292725	0.18309858441352844	0.5833333134651184	1294	1369	1369	1394	1516
21.8363863159536	21.836386710693304	0	0	1	0	0.006290029259591703	0.13905690213394273	1294.4380142384955	1369.4380142384955	1369.4380142384955	1394.4380142384955	0.302752286195755	0.14218010008335114	0.6078431606292725	0.18309858441352844	0.5833333134651184	1294	1369	1369	1394	1516
21.84986588718734	21.849866281927042	0	0	1	0	0.00649519052838423	0.1367633228535663	1285.045807085354	1360.045807085354	1360.045807085354	1385.045807085354	0.29357796907424927	0.14218010008335114	0.6078431606292725	0.18309858441352844	0.5833333134651184	1285	1360	1360	1385	1516
21.865832318523356	21.865832713263053	0	0	1	0	0.006682548931413614	0.1367633228535663	1285.045807085354	1360.045807085354	1360.045807085354	1385.045807085354	0.29357796907424927	0.14218010008335114	0.6078431606292725	0.18309858441352844	0.5833333134651184	1285	1360	1360	1385	1516
21.882694019496192	21.882694414235893	0	0	1	0	0.006851590932320274	0.1367633228535663	1285.045807085354	1360.045807085354	1360.045807085354	1385.045807085354	0.29357796907424927	0.14218010008335114	0.6078431606292725	0.18309858441352844	0.5833333134651184	1285	1360	1360	1385	1516
21.90304521940619	21.90304561414589	0	0	1	0	0.0070018531987296895	0.1367633228535663	1285.045807085354	1360.045807085354	1360.045807085354	1385.045807085354	0.29357796907424927	0.14218010008335114	0.6078431606292725	0.18309858441352844	0.5833333134651184	1285	1360	1360	1385	1516
21.916279657286992	21.916280446766393	0	0	1	0	0.007132923872214236	0.13631455047589514	1283.2080841987906	1358.2080841987906	1358.2080841987906	1383.2080841987906	0.29357796907424927	0.14218010008335114	0.5980392098426819	0.18309858441352844	0.5833333134651184	1283	1358	1358	1383	1516
21.932943988410443	21.932944777889837	0	0	1	0	0.0072444436971685015	0.1356931778791859	1280.6635634152663	1355.6635634152663	1355.6635634152663	1380.6635634152663	0.29357796907424927	0.14218010008335114	0.6078431606292725	0.17605634033679962	0.5833333134651184	1280	1355	1355	1380	1516
21.9498960847743	21.949896874253696	0	0	1	0	0.007336107005503936	0.1356931778791859	1280.6635634152663	1355.6635634152663	1355.6635634152663	1380.6635634152663	0.29357796907424927	0.14218010008335114	0.6078431606292725	0.17605634033679962	0.5833333134651184	1280	1355	1355	1380	1516
21.969642148726077	21.969642148726074	0	0	1	0	0.00740766255446383	0.1356931778791859	1280.6635634152663	1355.6635634152663	1355.6635634152663	1380.6635634152663	0.29357796907424927	0.14218010008335114	0.6078431606292725	0.17605634033679962	0.5833333134651184	1280	1355	1355	1380	1516
21.982970929394885	21.98297132413458	0	0	1	0	0.007458914215262249	0.1356931778791859	1280.6635634152663	1355.6635634152663	1355.6635634152663	1380.6635634152663	0.29357796907424927	0.14218010008335114	0.6078431606292725	0.17605634033679962	0.5833333134651184	1280	1355	1355	1380	1516
21.999917894142655	21.999918288882355	0	0	1	0	0.007489721510659403	0.13890361733111156	1293.8103129709018	1368.8103129709018	1368.8103129709018	1393.8103129709018	0.29357796907424927	0.14218010008335114	0.6078431606292725	0.19718310236930847	0.5833333134651184	1293	1368	1368	1393	1516
22.01580774597711	22.015808140716807	0	0	1	0	0.0075	0.14559246836812978	1321.2011579674913	1396.2011579674913	1396.2011579674913	1421.2011579674913	0.302752286195755	0.14691942930221558	0.6078431606292725	0.21830986440181732	0.5833333134651184	1321	1396	1396	1421	1516
22.03633815771035	22.036338552450047	0	0	1	0	0.0074897215106592046	0.1552591797492182	1360.7863410730486	1435.7863410730486	1435.7863410730486	1460.7863410730486	0.3211009204387665	0.15639810264110565	0.6176470518112183	0.23239436745643616	0.5833333134651184	1360	1435	1435	1460	1516
22.049864308228546	22.049864308228543	0	0	1	0	0.0074589142152618505	0.16609960204739815	1405.1778703840955	1480.1778703840955	1480.1778703840955	1505.1778703840955	0.33944955468177795	0.16587677597999573	0.6274510025978088	0.2535211145877838	0.5833333134651184	1405	1480	1480	1505	1516
22.065909687504316	22.065910476983717	0	0	1	0	0.007407662554463234	0.18052199565530547	1464.2375722084757	1539.2375722084757	1539.2375722084757	1564.2375722084757	0.3669724762439728	0.18009479343891144	0.6372548937797546	0.27464789152145386	0.5833333134651184	1464	1539	1539	1564	1516
22.08284323110233	22.08284362584203	0	0	1	0	0.0073361070055031445	0.2061320361798309	1569.1106881564074	1644.1106881564074	1644.1106881564074	1669.1106881564074	0.43119266629219055	0.1990521401166916	0.656862735748291	0.2957746386528015	0.6666666865348816	1569	1644	1644	1669	1533
22.103012456011193	22.103012850750893	0	0	1	0	0.007244443697167517	0.22989615798613805	1666.4247669532353	1741.4247669532353	1741.4247669532353	1766.4247669532353	0.4587155878543854	0.2369668185710907	0.6764705777168274	0.3309859037399292	0.6666666865348816	1666	1741	1741	1766	1533
22.11626426243874	22.11626465717844	0	0	1	0	0.007132923872213059	0.24247375178389774	1717.9300135550611	1792.9300135550611	1792.9300135550611	1817.9300135550611	0.47706422209739685	0.2511848211288452	0.686274528503418	0.35211268067359924	0.6666666865348816	1717	1792	1792	1817	1533
22.132927804082794	22.13292819882249	0	0	1	0	0.007001853198728325	0.2585926579897393	1783.9369344679824	1858.9369344679824	1858.9369344679824	1883.9369344679824	0.5045871734619141	0.274881511926651	0.6960784196853638	0.3661971688270569	0.6666666865348816	1783	1858	1858	1883	1533
22.14987516357026	22.149875558309958	0	0	1	0	0.006851590932318725	0.27349427327497233	1844.9590490610117	1919.9590490610117	1919.9590490610117	1944.9590490610117	0.5229358077049255	0.29383885860443115	0.7156862616539001	0.38732394576072693	0.6666666865348816	1844	1919	1919	1944	1533
22.169676096340172	22.16967609634017	0	0	1	0	0.006682548931411886	0.2884933020651044	1906.3800719566025	1981.3800719566025	1981.3800719566025	2006.3800719566025	0.5412843823432922	0.31753554940223694	0.7352941036224365	0.40140846371650696	0.6666666865348816	1906	1981	1981	2006	1533
22.182960666162714	22.182961060902414	0	0	1	0	0.006495190528382326	0.3060682280849716	1978.3493940079586	2053.349394007959	2053.349394007959	2078.349394007959	0.5688073635101318	0.3364928960800171	0.7549019455909729	0.4225352108478546	0.6666666865348816	1978	2053	2053	2078	1533
22.19988749918585	22.19988789392555	0	0	1	0	0.00629002925958963	0.3190843727767829	2031.650506520926	2106.650506520926	2106.650506520926	2131.650506520926	0.5779816508293152	0.3601895868778229	0.7745097875595093	0.43661972880363464	0.6666666865348816	2031	2106	2106	2131	1533
22.215918273092765	22.21591866783246	0	0	1	0	0.0060676274578109705	0.3273834241021736	2065.635121698401	2140.635121698401	2140.635121698401	2165.635121698401	0.5871559381484985	0.3744075894355774	0.7843137383460999	0.44366195797920227	0.6666666865348816	2065	2140	2140	2165	1533
22.236366578968664	22.236366973708364	0	0	1	0	0.005828594710926065	0.3308404921010051	2079.791815153616	2154.791815153616	2154.791815153616	2179.791815153616	0.5871559381484985	0.3838862478733063	0.7941176295280457	0.44366195797920227	0.6666666865348816	2079	2154	2154	2179	1533
22.249847729161196	22.249848518640597	0	0	1	0	0.005573586191079162	0.3394218728756977	2114.9325694259824	2189.9325694259824	2189.9325694259824	2214.9325694259824	0.5963302850723267	0.39336493611335754	0.8039215803146362	0.4577464759349823	0.6666666865348816	2114	2189	2189	2214	1533
22.265768765431854	22.26576955491125	0	0	1	0	0.005303300858897737	0.3443156367271225	2134.9725323975667	2209.9725323975667	2209.9725323975667	2234.9725323975667	0.60550457239151	0.3981042802333832	0.8039215803146362	0.4647887349128723	0.6666666865348816	2134	2209	2209	2234	1533
22.28268849314041	22.282688887880113	0	0	1	0	0.005018479547689995	0.34897888806751176	2154.0685466364607	2229.0685466364607	2229.0685466364607	2254.0685466364607	0.6146789193153381	0.40758293867111206	0.8039215803146362	0.4647887349128723	0.6666666865348816	2154	2229	2229	2254	1533
22.30306771956902	22.303068509048423	0	0	1	0	0.004719902932872272	0.35384426081902376	2173.9922480539026	2248.9922480539026	2248.9922480539026	2273.9922480539026	0.6238532066345215	0.40758293867111206	0.813725471496582	0.47183099389076233	0.6666666865348816	2173	2248	2248	2273	1533
22.316240972796514	22.316241367536215	0	0	1	0	0.004408389392191976	0.35502909684903017	2178.844151596779	2253.844151596779	2253.844151596779	2278.844151596779	0.6238532066345215	0.4123222827911377	0.813725471496582	0.47183099389076233	0.6666666865348816	2178	2253	2253	2278	1533
22.332720171001238	22.332720565740935	0	0	1	0	0.004084792762611071	0.35502909684903017	2178.844151596779	2253.844151596779	2253.844151596779	2278.844151596779	0.6238532066345215	0.4123222827911377	0.813725471496582	0.47183099389076233	0.6666666865348816	2178	2253	2253	2278	1533
22.34982779480641	22.34982858428581	0	0	1	0	0.003749999999998313	0.3576465418052521	2189.5625886925072	2264.5625886925072	2264.5625886925072	2289.5625886925072	0.6238532066345215	0.41706159710884094	0.813725471496582	0.47887325286865234	0.6666666865348816	2189	2264	2264	2289	1533
22.369701359680892	22.36970135968089	0	0	1	0	0.0034049287480448632	0.35883137783525854	2194.4144922353835	2269.4144922353835	2269.4144922353835	2294.4144922353835	0.6238532066345215	0.4218009412288666	0.813725471496582	0.47887325286865234	0.6666666865348816	2194	2269	2269	2294	1533
22.383096851358793	22.383096851358793	0	0	1	0	0.003050524823066718	0.35883137783525854	2194.4144922353835	2269.4144922353835	2269.4144922353835	2294.4144922353835	0.6238532066345215	0.4218009412288666	0.813725471496582	0.47887325286865234	0.6666666865348816	2194	2269	2269	2294	1533
22.399784866864167	22.399785261603867	0	0	1	0	0.002687759621587927	0.3596923332882582	2197.9401048154177	2272.9401048154177	2272.9401048154177	2297.9401048154177	0.6330274939537048	0.4218009412288666	0.813725471496582	0.47887325286865234	0.6666666865348816	2197	2272	2272	2297	1533
22.415861430576143	22.415862220055537	0	0	1	0	0.0023176274578102446	0.3611249496650544	2203.8066688783974	2278.8066688783974	2278.8066688783974	2303.8066688783974	0.6330274939537048	0.4218009412288666	0.813725471496582	0.47887325286865234	0.6666666865348816	2203	2278	2278	2303	1533
22.436443553209923	22.43644434268932	0	0	1	0	0.0019411428382670136	0.3611249496650544	2203.8066688783974	2278.8066688783974	2278.8066688783974	2303.8066688783974	0.6330274939537048	0.4218009412288666	0.813725471496582	0.47887325286865234	0.6666666865348816	2203	2278	2278	2303	1533
22.44988878208987	22.449889571569265	0	0	1	0	0.0015593376811312766	0.3611249496650544	2203.8066688783974	2278.8066688783974	2278.8066688783974	2303.8066688783974	0.6330274939537048	0.4218009412288666	0.813725471496582	0.47887325286865234	0.6666666865348816	2203	2278	2278	2303	1533
22.465932977146544	22.465933371886244	0	0	1	0	0.0011732584877997925	0.3611249496650544	2203.8066688783974	2278.8066688783974	2278.8066688783974	2303.8066688783974	0.6330274939537048	0.4218009412288666	0.813725471496582	0.47887325286865234	0.6666666865348816	2203	2278	2278	2303	1533
22.48269836163288	22.482698756372578	0	0	1	0	0.0007839634745054463	0.3611249496650544	2203.8066688783974	2278.8066688783974	2278.8066688783974	2303.8066688783974	0.6330274939537048	0.4218009412288666	0.813725471496582	0.47887325286865234	0.6666666865348816	2203	2278	2278	2303	1533
22.503187325697752	22.503189299396247	0	0	1	0	0.00039251967182011373	0.3611249496650544	2203.8066688783974	2278.8066688783974	2278.8066688783974	2303.8066688783974	0.6330274939537048	0.4218009412288666	0.813725471496582	0.47887325286865234	0.6666666865348816	2203	2278	2278	2303	1533
22.516402026593614	22.51640202659361	0	0	1	0	-1.9699237638903314e-15	0.3596923332882582	2197.9401048154177	2272.9401048154177	2272.9401048154177	2297.9401048154177	0.6330274939537048	0.4218009412288666	0.813725471496582	0.47183099389076233	0.6666666865348816	2197	2272	2272	2297	1533
22.532682275990155	22.532682275990155	0	0	1	0	-0.00039251967182404813	0.3596923332882582	2197.9401048154177	2272.9401048154177	2272.9401048154177	2297.9401048154177	0.6330274939537048	0.4218009412288666	0.813725471496582	0.47183099389076233	0.6666666865348816	2197	2272	2272	2297	1533
22.549889768939117	22.54989095315821	0	0	1	0	-0.0007839634745093646	0.3596923332882582	2197.9401048154177	2272.9401048154177	2272.9401048154177	2297.9401048154177	0.6330274939537048	0.4218009412288666	0.813725471496582	0.47183099389076233	0.6666666865348816	2197	2272	2272	2297	1533
22.569793728770406	22.569794123510107	0	0	1	0	-0.0011732584878036837	0.35707488088145567	2187.221637209561	2262.221637209561	2262.221637209561	2287.221637209561	0.6330274939537048	0.41706159710884094	0.813725471496582	0.4647887349128723	0.6666666865348816	2187	2262	2262	2287	1533
22.58308185125024	22.583082245989935	0	0	1	0	-0.0015593376811351306	0.3556422645046595	2181.3550731465807	2256.3550731465807	2256.3550731465807	2281.3550731465807	0.6330274939537048	0.41706159710884094	0.813725471496582	0.4577464759349823	0.6666666865348816	2181	2256	2256	2281	1533
22.59982513031344	22.59982552505314	0	0	1	0	-0.001941142838270819	0.3507312477186417	2161.244459407838	2236.244459407838	2236.244459407838	2261.244459407838	0.6238532066345215	0.4123222827911377	0.813725471496582	0.4507042169570923	0.6666666865348816	2161	2236	2236	2261	1533
22.615860641096745	22.615861035836446	0	0	1	0	-0.0023176274578139916	0.3458415558924335	2141.221171379515	2216.221171379515	2216.221171379515	2241.221171379515	0.6238532066345215	0.4028435945510864	0.8039215803146362	0.44366195797920227	0.6666666865348816	2141	2216	2216	2241	1533
22.636429737320466	22.636430132060163	0	0	1	0	-0.0026877596215916055	0.3421326340606976	2126.033136478557	2201.033136478557	2201.033136478557	2226.033136478557	0.6146789193153381	0.4028435945510864	0.8039215803146362	0.43661972880363464	0.6666666865348816	2126	2201	2201	2226	1533
22.64985009759939	22.649850887078784	0	0	1	0	-0.003050524823070317	0.3409478054812718	2121.1812634458083	2196.1812634458083	2196.1812634458083	2221.1812634458083	0.6146789193153381	0.3981042802333832	0.8039215803146362	0.43661972880363464	0.6666666865348816	2121	2196	2196	2221	1533
22.66589587161486	22.665896266354558	0	0	1	0	-0.0034049287480483735	0.3409478054812718	2121.1812634458083	2196.1812634458083	2196.1812634458083	2221.1812634458083	0.6146789193153381	0.3981042802333832	0.8039215803146362	0.43661972880363464	0.6666666865348816	2121	2196	2196	2221	1533
22.682747309355527	22.682747309355527	0	0	1	0	-0.003750000000001725	0.3409478054812718	2121.1812634458083	2196.1812634458083	2196.1812634458083	2221.1812634458083	0.6146789193153381	0.3981042802333832	0.8039215803146362	0.43661972880363464	0.6666666865348816	2121	2196	2196	2221	1533
22.70314311485149	22.703143904330886	0	0	1	0	-0.004084792762614376	0.33500113763538586	2096.8296586169054	2171.8296586169054	2171.8296586169054	2196.8296586169054	0.60550457239151	0.39336493611335754	0.7941176295280457	0.42957746982574463	0.6666666865348816	2096	2171	2171	2196	1533
22.716372026376508	22.716372421116205	0	0	1	0	-0.004408389392195164	0.33500113763538586	2096.8296586169054	2171.8296586169054	2171.8296586169054	2196.8296586169054	0.60550457239151	0.39336493611335754	0.7941176295280457	0.42957746982574463	0.6666666865348816	2096	2171	2171	2196	1533
22.732694907660516	22.732694907660516	0	0	1	0	-0.004719902932875334	0.33381630160537945	2091.977755074029	2166.977755074029	2166.977755074029	2191.977755074029	0.60550457239151	0.3886255919933319	0.7941176295280457	0.42957746982574463	0.6666666865348816	2091	2166	2166	2191	1533
22.74988226888484	22.74988266362454	0	0	1	0	-0.005018479547692923	0.33381630160537945	2091.977755074029	2166.977755074029	2166.977755074029	2191.977755074029	0.60550457239151	0.3886255919933319	0.7941176295280457	0.42957746982574463	0.6666666865348816	2091	2166	2166	2191	1533
22.76958885886674	22.76958925360644	0	0	1	0	-0.005303300858900523	0.33381630160537945	2091.977755074029	2166.977755074029	2166.977755074029	2191.977755074029	0.60550457239151	0.3886255919933319	0.7941176295280457	0.42957746982574463	0.6666666865348816	2091	2166	2166	2191	1533
22.78296895569639	22.782969745175784	0	0	1	0	-0.005573586191081798	0.33381630160537945	2091.977755074029	2166.977755074029	2166.977755074029	2191.977755074029	0.60550457239151	0.3886255919933319	0.7941176295280457	0.42957746982574463	0.6666666865348816	2091	2166	2166	2191	1533
22.79982986718983	22.799830656669222	0	0	1	0	-0.005828594710928545	0.33381630160537945	2091.977755074029	2166.977755074029	2166.977755074029	2191.977755074029	0.60550457239151	0.3886255919933319	0.8039215803146362	0.42957746982574463	0.6666666865348816	2091	2166	2166	2191	1533
22.815808535456505	22.815808930196205	0	0	1	0	-0.006067627457813286	0.3315227297755836	2082.585578431015	2157.585578431015	2157.585578431015	2182.585578431015	0.5963302850723267	0.3886255919933319	0.7941176295280457	0.42957746982574463	0.6666666865348816	2082	2157	2157	2182	1533
22.836343289326432	22.836344078805837	0	0	1	0	-0.006290029259591776	0.3315227297755836	2082.585578431015	2157.585578431015	2157.585578431015	2182.585578431015	0.5963302850723267	0.3886255919933319	0.7941176295280457	0.42957746982574463	0.6666666865348816	2082	2157	2157	2182	1533
22.849874571460713	22.849874966200417	0	0	1	0	-0.006495190528384297	0.33257561886888354	2086.897159268078	2161.897159268078	2161.897159268078	2186.897159268078	0.5963302850723267	0.3886255919933319	0.8039215803146362	0.42957746982574463	0.6666666865348816	2086	2161	2161	2186	1533
22.865741528392636	22.86574192313234	0	0	1	0	-0.0066825489314136744	0.32997542684725456	2076.2493729395073	2151.2493729395073	2151.2493729395073	2176.2493729395073	0.5963302850723267	0.3838862478733063	0.8039215803146362	0.4225352108478546	0.6666666865348816	2076	2151	2151	2176	1533
22.882726388151493	22.882726388151497	0	0	1	0	-0.006851590932320327	0.32775496966464024	2067.1566007767015	2142.1566007767015	2142.1566007767015	2167.1566007767015	0.5963302850723267	0.379146933555603	0.7941176295280457	0.4225352108478546	0.6666666865348816	2067	2142	2142	2167	1533
22.903009298093604	22.903010087573	0	0	1	0	-0.007001853198729737	0.32287845140216564	2047.1872584918683	2122.1872584918683	2122.1872584918683	2147.1872584918683	0.5871559381484985	0.3744075894355774	0.7941176295280457	0.4154929518699646	0.6666666865348816	2047	2122	2122	2147	1533
22.916252025508076	22.91625202550808	0	0	1	0	-0.007132923872214277	0.31352243864447393	2008.8743862491208	2083.874386249121	2083.874386249121	2108.874386249121	0.5688073635101318	0.3649289011955261	0.7843137383460999	0.4084506928920746	0.6666666865348816	2008	2083	2083	2108	1533
22.93271701308365	22.932717407823347	0	0	1	0	-0.007244443697168536	0.29443881837859465	1930.726961260345	2005.726961260345	2005.726961260345	2030.726961260345	0.5504587292671204	0.3364928960800171	0.7647058963775635	0.3802816867828369	0.6666666865348816	1930	2005	2005	2030	1533
22.94986647929689	22.949866874036587	0	0	1	0	-0.007336107005503963	0.2850005577707515	1892.0772840712275	1967.0772840712275	1967.0772840712275	1992.0772840712275	0.5412843823432922	0.3222748935222626	0.7549019455909729	0.3661971688270569	0.6666666865348816	1892	1967	1967	1992	1533
22.96961293798837	22.969613727467767	0	0	1	0	-0.0074076625544638505	0.27215295696301345	1839.46635876354	1914.46635876354	1914.46635876354	1939.46635876354	0.5229358077049255	0.3033175468444824	0.7450980544090271	0.35211268067359924	0.6666666865348816	1839	1914	1914	1939	1533
22.982925139589828	22.982925534329524	0	0	1	0	-0.007458914215262262	0.2550674589920261	1769.5012445723469	1844.5012445723469	1844.5012445723469	1869.5012445723469	0.4954128563404083	0.27962085604667664	0.7254902124404907	0.3380281627178192	0.6666666865348816	1769	1844	1844	1869	1533
22.99993842060699	22.999938815346688	0	0	1	0	-0.00748972151065941	0.24357727825542863	1722.4489544559801	1797.4489544559801	1797.4489544559801	1822.4489544559801	0.47706422209739685	0.2654028534889221	0.7156862616539001	0.3239436745643616	0.6666666865348816	1722	1797	1797	1822	1533
23.015838930413313	23.015838930413317	0	0	1	0	-0.0075	0.23091337962543657	1670.5902895661627	1745.5902895661627	1745.5902895661627	1770.5902895661627	0.4587155878543854	0.2511848211288452	0.7058823704719543	0.30281689763069153	0.6666666865348816	1670	1745	1745	1770	1533
23.036282894152524	23.03628328889222	0	0	1	0	-0.007489721510659197	0.21368981158122669	1600.059778425123	1675.059778425123	1675.059778425123	1700.059778425123	0.43119266629219055	0.22748814523220062	0.6960784196853638	0.28169015049934387	0.6666666865348816	1600	1675	1675	1700	1533
23.049760491687767	23.04976088642747	0	0	1	0	-0.007458914215261837	0.2036261083102957	1558.8489135306609	1633.8489135306609	1633.8489135306609	1658.8489135306609	0.4128440320491791	0.21800947189331055	0.686274528503418	0.26760563254356384	0.6666666865348816	1558	1633	1633	1658	1533
23.06580271304595	23.065803107785648	0	0	1	0	-0.007407662554463213	0.19244661794816453	1513.068900497734	1588.068900497734	1588.068900497734	1613.068900497734	0.39449542760849	0.20379146933555603	0.6764705777168274	0.2535211145877838	0.6666666865348816	1513	1588	1588	1613	1533
23.08274375669824	23.082744151437943	0	0	1	0	-0.007336107005503117	0.18370583896555814	1477.2754105639606	1552.2754105639606	1552.2754105639606	1577.2754105639606	0.3761467933654785	0.1990521401166916	0.6666666865348816	0.23943662643432617	0.5833333134651184	1477	1552	1552	1577	1516
23.102997850642343	23.10299785064234	0	0	1	0	-0.0072444436971674814	0.1750057064700492	1441.6483679948515	1516.6483679948515	1516.6483679948515	1541.6483679948515	0.35779815912246704	0.1895734667778015	0.656862735748291	0.23239436745643616	0.5833333134651184	1441	1516	1516	1541	1516
23.116226762167354	23.11622715690706	0	0	1	0	-0.007132923872213018	0.16863367759314762	1415.5549097439396	1490.5549097439396	1490.5549097439396	1515.5549097439396	0.3486238420009613	0.18009479343891144	0.6470588445663452	0.22535210847854614	0.6666666865348816	1415	1490	1490	1515	1533
23.132699644536903	23.1327000392766	0	0	1	0	-0.0070018531987282775	0.15777192130279505	1371.0760177349457	1446.0760177349457	1446.0760177349457	1471.0760177349457	0.3211009204387665	0.1753554493188858	0.6372548937797546	0.2112676054239273	0.5833333134651184	1371	1446	1446	1471	1516
23.14987555830996	23.14987595304966	0	0	1	0	-0.006851590932318671	0.1519867451884649	1347.3857215467638	1422.3857215467638	1422.3857215467638	1447.3857215467638	0.31192660331726074	0.16587677597999573	0.6372548937797546	0.2042253464460373	0.5833333134651184	1347	1422	1422	1447	1516
23.1696338591924	23.169633859192402	0	0	1	0	-0.006682548931411825	0.1440501553658473	1314.8853862231447	1389.8853862231447	1389.8853862231447	1414.8853862231447	0.302752286195755	0.1516587734222412	0.6176470518112183	0.19718310236930847	0.5833333134651184	1314	1389	1389	1414	1516
23.182941718657172	23.182942508136577	0	0	1	0	-0.006495190528382261	0.1440501553658473	1314.8853862231447	1389.8853862231447	1389.8853862231447	1414.8853862231447	0.302752286195755	0.1516587734222412	0.6176470518112183	0.19718310236930847	0.5833333134651184	1314	1389	1389	1414	1516
23.199788024781757	23.19978841952146	0	0	1	0	-0.006290029259589558	0.13446975102377046	1275.65363044234	1350.65363044234	1350.65363044234	1375.65363044234	0.2844036817550659	0.14218010008335114	0.6078431606292725	0.18309858441352844	0.5833333134651184	1275	1350	1350	1375	1516
23.21581721972988	23.21581761446958	0	0	1	0	-0.006067627457810893	0.13054256333571645	1259.571796859759	1334.571796859759	1334.571796859759	1359.571796859759	0.2752293646335602	0.1374407559633255	0.5980392098426819	0.18309858441352844	0.5833333134651184	1259	1334	1334	1359	1516
23.236329473436978	23.236329868176682	0	0	1	0	-0.005828594710925982	0.12601126722983236	1241.0161393061635	1316.0161393061635	1316.0161393061635	1341.0161393061635	0.26605504751205444	0.13270142674446106	0.5980392098426819	0.17605634033679962	0.5833333134651184	1241	1316	1316	1341	1516
23.249787728726982	23.249788123466686	0	0	1	0	-0.005573586191079074	0.12557975792919396	1239.2491087200492	1314.2491087200492	1314.2491087200492	1339.2491087200492	0.26605504751205444	0.13270142674446106	0.5882353186607361	0.17605634033679962	0.5833333134651184	1239	1314	1314	1339	1516
23.265806660442937	23.265807055182634	0	0	1	0	-0.005303300858897643	0.12439492189918755	1234.397205177173	1309.397205177173	1309.397205177173	1334.397205177173	0.26605504751205444	0.12796208262443542	0.5882353186607361	0.17605634033679962	0.5833333134651184	1234	1309	1309	1334	1516
23.282716914398723	23.28271730913842	0	0	1	0	-0.005018479547689897	0.12106571625532347	1220.7641080655496	1295.7641080655496	1295.7641080655496	1320.7641080655496	0.2568807303905487	0.12796208262443542	0.5882353186607361	0.1690140813589096	0.5833333134651184	1220	1295	1295	1320	1516
23.302928771195052	23.302929165934756	0	0	1	0	-0.004719902932872169	0.12106571625532347	1220.7641080655496	1295.7641080655496	1295.7641080655496	1320.7641080655496	0.2568807303905487	0.12796208262443542	0.5882353186607361	0.1690140813589096	0.5833333134651184	1220	1295	1295	1320	1516
23.316236630659827	23.31623702539953	0	0	1	0	-0.004408389392191869	0.12065146482135258	1219.0677484434389	1294.0677484434389	1294.0677484434389	1319.0677484434389	0.2568807303905487	0.12796208262443542	0.5784313678741455	0.1690140813589096	0.5833333134651184	1219	1294	1294	1319	1516
23.332842540307855	23.33284293504756	0	0	1	0	-0.00408479276261096	0.11963310110280112	1214.8975490159705	1289.8975490159705	1289.8975490159705	1314.8975490159705	0.2568807303905487	0.12796208262443542	0.5784313678741455	0.1619718372821808	0.5833333134651184	1214	1289	1289	1314	1516
23.349916216498936	23.349917005978334	0	0	1	0	-0.0037499999999981984	0.12065146482135258	1219.0677484434389	1294.0677484434389	1294.0677484434389	1319.0677484434389	0.2568807303905487	0.12796208262443542	0.5784313678741455	0.1690140813589096	0.5833333134651184	1219	1294	1294	1319	1516
23.369668596285894	23.36966899102559	0	0	1	0	-0.0034049287480447453	0.11963310110280112	1214.8975490159705	1289.8975490159705	1289.8975490159705	1314.8975490159705	0.2568807303905487	0.12796208262443542	0.5784313678741455	0.1619718372821808	0.5833333134651184	1214	1289	1289	1314	1516
23.382995008516506	23.38299540325621	0	0	1	0	-0.0030505248230665973	0.11963310110280112	1214.8975490159705	1289.8975490159705	1289.8975490159705	1314.8975490159705	0.2568807303905487	0.12796208262443542	0.5784313678741455	0.1619718372821808	0.5833333134651184	1214	1289	1289	1314	1516
23.399820393437057	23.39982078817676	0	0	1	0	-0.002687759621587804	0.11963310110280112	1214.8975490159705	1289.8975490159705	1289.8975490159705	1314.8975490159705	0.2568807303905487	0.12796208262443542	0.5784313678741455	0.1619718372821808	0.5833333134651184	1214	1289	1289	1314	1516
23.415860246357045	23.41586024635705	0	0	1	0	-0.0023176274578101184	0.11963310110280112	1214.8975490159705	1289.8975490159705	1289.8975490159705	1314.8975490159705	0.2568807303905487	0.12796208262443542	0.5784313678741455	0.1619718372821808	0.5833333134651184	1214	1289	1289	1314	1516
23.436290394206797	23.4362907889465	0	0	1	0	-0.001941142838266886	0.11963310110280112	1214.8975490159705	1289.8975490159705	1289.8975490159705	1314.8975490159705	0.2568807303905487	0.12796208262443542	0.5784313678741455	0.1619718372821808	0.5833333134651184	1214	1289	1289	1314	1516
23.449847729161196	23.4498481239009	0	0	1	0	-0.0015593376811311472	0.11963310110280112	1214.8975490159705	1289.8975490159705	1289.8975490159705	1314.8975490159705	0.2568807303905487	0.12796208262443542	0.5784313678741455	0.1619718372821808	0.5833333134651184	1214	1289	1289	1314	1516
23.465798370909265	23.465798765648962	0	0	1	0	-0.0011732584877996617	0.11963310110280112	1214.8975490159705	1289.8975490159705	1289.8975490159705	1314.8975490159705	0.2568807303905487	0.12796208262443542	0.5784313678741455	0.1619718372821808	0.5833333134651184	1214	1289	1289	1314	1516
23.48287283657974	23.482873231319438	0	0	1	0	-0.0007839634745053146	0.11963310110280112	1214.8975490159705	1289.8975490159705	1289.8975490159705	1314.8975490159705	0.2568807303905487	0.12796208262443542	0.5784313678741455	0.1619718372821808	0.5833333134651184	1214	1289	1289	1314	1516
23.503039298310714	23.50303969305041	0	0	1	0	-0.00039251967181998156	0.11963310110280112	1214.8975490159705	1289.8975490159705	1289.8975490159705	1314.8975490159705	0.2568807303905487	0.12796208262443542	0.5784313678741455	0.1619718372821808	0.5833333134651184	1214	1289	1289	1314	1516
23.5163100522438	23.516310841723197	0	0	1	0	2.1022320417459897e-15	0.12065146482135258	1219.0677484434389	1294.0677484434389	1294.0677484434389	1319.0677484434389	0.2568807303905487	0.12796208262443542	0.5784313678741455	0.1690140813589096	0.5833333134651184	1219	1294	1294	1319	1516
23.532724907877625	23.532725302617322	0	0	1	0	0.0003925196718241803	0.12065146482135258	1219.0677484434389	1294.0677484434389	1294.0677484434389	1319.0677484434389	0.2568807303905487	0.12796208262443542	0.5784313678741455	0.1690140813589096	0.5833333134651184	1219	1294	1294	1319	1516
23.54990240060948	23.549903190088877	0	0	1	0	0.0007839634745094961	0.11963310110280112	1214.8975490159705	1289.8975490159705	1289.8975490159705	1314.8975490159705	0.2568807303905487	0.12796208262443542	0.5784313678741455	0.1619718372821808	0.5833333134651184	1214	1289	1289	1314	1516
23.56970846499547	23.569708859735172	0	0	1	0	0.0011732584878038144	0.12183630085135899	1223.919651986315	1298.919651986315	1298.919651986315	1323.919651986315	0.2568807303905487	0.13270142674446106	0.5784313678741455	0.1690140813589096	0.5833333134651184	1223	1298	1298	1323	1516
23.58307277223717	23.583073166976867	0	0	1	0	0.0015593376811352598	0.12183630085135899	1223.919651986315	1298.919651986315	1298.919651986315	1323.919651986315	0.2568807303905487	0.13270142674446106	0.5784313678741455	0.1690140813589096	0.5833333134651184	1223	1298	1298	1323	1516
23.599869735899407	23.599870130639104	0	0	1	0	0.0019411428382709467	0.12183630085135899	1223.919651986315	1298.919651986315	1298.919651986315	1323.919651986315	0.2568807303905487	0.13270142674446106	0.5784313678741455	0.1690140813589096	0.5833333134651184	1223	1298	1298	1323	1516
23.615959326021436	23.61596011550084	0	0	1	0	0.0023176274578141174	0.12183630085135899	1223.919651986315	1298.919651986315	1298.919651986315	1323.919651986315	0.2568807303905487	0.13270142674446106	0.5784313678741455	0.1690140813589096	0.5833333134651184	1223	1298	1298	1323	1516
23.636298683740474	23.63629947321987	0	0	1	0	0.002687759621591729	0.12183630085135899	1223.919651986315	1298.919651986315	1298.919651986315	1323.919651986315	0.2568807303905487	0.13270142674446106	0.5784313678741455	0.1690140813589096	0.5833333134651184	1223	1298	1298	1323	1516
23.64981062362951	23.649811018369213	0	0	1	0	0.0030505248230704384	0.12183630085135899	1223.919651986315	1298.919651986315	1298.919651986315	1323.919651986315	0.2568807303905487	0.13270142674446106	0.5784313678741455	0.1690140813589096	0.5833333134651184	1223	1298	1298	1323	1516
23.66582876586607	23.665829160605767	0	0	1	0	0.0034049287480484914	0.12183630085135899	1223.919651986315	1298.919651986315	1298.919651986315	1323.919651986315	0.2568807303905487	0.13270142674446106	0.5784313678741455	0.1690140813589096	0.5833333134651184	1223	1298	1298	1323	1516
23.68277691483294	23.682777309572636	0	0	1	0	0.003750000000001839	0.12081793713280753	1219.7494525588468	1294.7494525588468	1294.7494525588468	1319.7494525588468	0.2568807303905487	0.13270142674446106	0.5784313678741455	0.1619718372821808	0.5833333134651184	1219	1294	1294	1319	1516
23.702961534590056	23.702961929329753	0	0	1	0	0.004084792762614487	0.12081793713280753	1219.7494525588468	1294.7494525588468	1294.7494525588468	1319.7494525588468	0.2568807303905487	0.13270142674446106	0.5784313678741455	0.1619718372821808	0.5833333134651184	1219	1294	1294	1319	1516
23.716240183317115	23.716240972796513	0	0	1	0	0.004408389392195271	0.12081793713280753	1219.7494525588468	1294.7494525588468	1294.7494525588468	1319.7494525588468	0.2568807303905487	0.13270142674446106	0.5784313678741455	0.1619718372821808	0.5833333134651184	1219	1294	1294	1319	1516
23.732793987324907	23.73279398732491	0	0	1	0	0.004719902932875436	0.12081793713280753	1219.7494525588468	1294.7494525588468	1294.7494525588468	1319.7494525588468	0.2568807303905487	0.13270142674446106	0.5784313678741455	0.1619718372821808	0.5833333134651184	1219	1294	1294	1319	1516
23.74993082186779	23.749931216607493	0	0	1	0	0.005018479547693022	0.12183630085135899	1223.919651986315	1298.919651986315	1298.919651986315	1323.919651986315	0.2568807303905487	0.13270142674446106	0.5784313678741455	0.1690140813589096	0.5833333134651184	1223	1298	1298	1323	1516
23.76969109644872	23.769691491188425	0	0	1	0	0.005303300858900616	0.12081793713280753	1219.7494525588468	1294.7494525588468	1294.7494525588468	1319.7494525588468	0.2568807303905487	0.13270142674446106	0.5784313678741455	0.1619718372821808	0.5833333134651184	1219	1294	1294	1319	1516
23.78293619230139	23.782936587041092	0	0	1	0	0.0055735861910818875	0.12081793713280753	1219.7494525588468	1294.7494525588468	1294.7494525588468	1319.7494525588468	0.2568807303905487	0.13270142674446106	0.5784313678741455	0.1619718372821808	0.5833333134651184	1219	1294	1294	1319	1516
23.79977105097471	23.799771050974712	0	0	1	0	0.005828594710928628	0.12081793713280753	1219.7494525588468	1294.7494525588468	1294.7494525588468	1319.7494525588468	0.2568807303905487	0.13270142674446106	0.5784313678741455	0.1619718372821808	0.5833333134651184	1219	1294	1294	1319	1516
23.815867746411325	23.81586814115102	0	0	1	0	0.006067627457813364	0.12081793713280753	1219.7494525588468	1294.7494525588468	1294.7494525588468	1319.7494525588468	0.2568807303905487	0.13270142674446106	0.5784313678741455	0.1619718372821808	0.5833333134651184	1219	1294	1294	1319	1516
23.836288025768607	23.83628842050831	0	0	1	0	0.006290029259591848	0.12081793713280753	1219.7494525588468	1294.7494525588468	1294.7494525588468	1319.7494525588468	0.2568807303905487	0.13270142674446106	0.5784313678741455	0.1619718372821808	0.5833333134651184	1219	1294	1294	1319	1516
23.84979325508277	23.849793649822466	0	0	1	0	0.006495190528384363	0.12081793713280753	1219.7494525588468	1294.7494525588468	1294.7494525588468	1319.7494525588468	0.2568807303905487	0.13270142674446106	0.5784313678741455	0.1619718372821808	0.5833333134651184	1219	1294	1294	1319	1516
23.865855213425885	23.86585521342589	0	0	1	0	0.006682548931413734	0.12081793713280753	1219.7494525588468	1294.7494525588468	1294.7494525588468	1319.7494525588468	0.2568807303905487	0.13270142674446106	0.5784313678741455	0.1619718372821808	0.5833333134651184	1219	1294	1294	1319	1516
23.88292691591847	23.882927310658168	0	0	1	0	0.006851590932320382	0.12200276943752364	1224.6013408466592	1299.6013408466592	1299.6013408466592	1324.6013408466592	0.2568807303905487	0.1374407559633255	0.5784313678741455	0.1619718372821808	0.5833333134651184	1224	1299	1299	1324	1516
23.903055877378062	23.90305587737806	0	0	1	0	0.007001853198729785	0.12531471243645154	1238.163747427269	1313.163747427269	1313.163747427269	1338.163747427269	0.26605504751205444	0.1374407559633255	0.5784313678741455	0.1690140813589096	0.5833333134651184	1238	1313	1313	1338	1516
23.91620347252513	23.916203867264834	0	0	1	0	0.0071329238722143175	0.12531471243645154	1238.163747427269	1313.163747427269	1313.163747427269	1338.163747427269	0.26605504751205444	0.1374407559633255	0.5784313678741455	0.1690140813589096	0.5833333134651184	1238	1313	1313	1338	1516
23.932694512920815	23.93269490766052	0	0	1	0	0.00724444369716857	0.12920737918080527	1254.1042177453976	1329.1042177453976	1329.1042177453976	1354.1042177453976	0.2752293646335602	0.14218010008335114	0.5882353186607361	0.1690140813589096	0.5833333134651184	1254	1329	1329	1354	1516
23.94994661145574	23.949947006195444	0	0	1	0	0.007336107005503991	0.13253658482466935	1267.737314857021	1342.737314857021	1342.737314857021	1367.737314857021	0.2844036817550659	0.14218010008335114	0.5882353186607361	0.17605634033679962	0.5833333134651184	1267	1342	1342	1367	1516
23.96968557009294	23.969685964832642	0	0	1	0	0.007407662554463871	0.13830856823955773	1291.3735869409888	1366.3735869409888	1366.3735869409888	1391.3735869409888	0.302752286195755	0.14691942930221558	0.5882353186607361	0.17605634033679962	0.5833333134651184	1291	1366	1366	1391	1516
23.982906192084283	23.982906192084286	0	0	1	0	0.0074589142152622755	0.1409777980909941	1302.3040831826208	1377.3040831826208	1377.3040831826208	1402.3040831826208	0.302752286195755	0.1516587734222412	0.5980392098426819	0.18309858441352844	0.5833333134651184	1302	1377	1377	1402	1516
23.99989065710344	23.999891446582836	0	0	1	0	0.007489721510659418	0.14550909642474785	1320.8597498593424	1395.8597498593424	1395.8597498593424	1420.8597498593424	0.31192660331726074	0.15639810264110565	0.5980392098426819	0.19014084339141846	0.5833333134651184	1320	1395	1395	1420	1516
24.01581366707259	24.015814061812293	0	0	1	0	0.0075	0.14550909642474785	1320.8597498593424	1395.8597498593424	1395.8597498593424	1420.8597498593424	0.31192660331726074	0.15639810264110565	0.5980392098426819	0.19718310236930847	0.5833333134651184	1320	1395	1395	1420	1516
24.036246972839937	24.036247367579634	0	0	1	0	0.00748972151065919	0.14656198317340907	1325.1713210951102	1400.1713210951102	1400.1713210951102	1425.1713210951102	0.31192660331726074	0.15639810264110565	0.5980392098426819	0.19718310236930847	0.5833333134651184	1325	1400	1400	1425	1516
24.04980470253403	24.049805097273733	0	0	1	0	0.007458914215261823	0.15109328300458347	1343.7269939037692	1418.7269939037692	1418.7269939037692	1443.7269939037692	0.3211009204387665	0.1611374467611313	0.5980392098426819	0.2042253464460373	0.5833333134651184	1343	1418	1418	1443	1516
24.065820081592694	24.065820476332398	0	0	1	0	0.007407662554463192	0.15614239563993149	1364.4031101455193	1439.4031101455193	1439.4031101455193	1464.4031101455193	0.3302752375602722	0.16587677597999573	0.6078431606292725	0.2112676054239273	0.5833333134651184	1364	1439	1439	1464	1516
[truncated: 26,037 more rows]
