# Supplementary material for: Active inference under visuo-proprioceptive conflict: Simulation and empirical results
Source: Sci Rep. 2020 Mar 4;10:4010. doi: 10.1038/s41598-020-61097-w (PMC7055248; doi:10.1038/s41598-020-61097-w)
Supplement: Supplementary file 1 — Supplementary Information. [file 41598_2020_61097_MOESM1_ESM.zip › log_sj20_run1_20190517-114744.csv]

0	0	1	0	0	0	999	0.02640692563727498	833.136360484641	908.136360484641	908.136360484641	933.136360484641	0.02380952425301075	0.08181817829608917	0.0	0.0714285746216774	0.5	833	908	908	933	1500
0.0230488510114224	0.023048456271723694	1	0	1	0	0.004052267294011048	0.024134198669344187	823.8295435509644	898.8295435509644	898.8295435509644	923.8295435509644	0.02380952425301075	0.072727270424366	0.0	0.0714285746216774	0.5	823	898	898	923	1500
0.03608394534434112	0.036083155864943706	1	0	1	0	0.0075	0.0181818176060915	799.4545430969447	874.4545430969447	874.4545430969447	899.4545430969447	0.0	0.072727270424366	0.0	0.0714285746216774	0.5	799	874	874	899	1500
0.04943404195688217	0.04943364721718346	1	0	1	0	0.0075	0.0181818176060915	799.4545430969447	874.4545430969447	874.4545430969447	899.4545430969447	0.0	0.072727270424366	0.0	0.0714285746216774	0.5	799	874	874	899	1500
0.06666127189078352	0.06666087715108482	1	0	1	0	0.0075	0.024134198669344187	823.8295435509644	898.8295435509644	898.8295435509644	923.8295435509644	0.02380952425301075	0.072727270424366	0.0	0.0714285746216774	0.5	823	898	898	923	1500
0.08238730675024541	0.08238691201054849	1	0	1	0	0.0075	0.024134198669344187	823.8295435509644	898.8295435509644	898.8295435509644	923.8295435509644	0.02380952425301075	0.072727270424366	0.0	0.0714285746216774	0.5	823	898	898	923	1500
0.09964335268215763	0.09964295794245892	1	0	1	0	0.0075	0.024134198669344187	823.8295435509644	898.8295435509644	898.8295435509644	923.8295435509644	0.02380952425301075	0.072727270424366	0.0	0.0714285746216774	0.5	823	898	898	923	1500
0.11640755294939709	0.11640715820969838	1	0	1	0	0.0075	0.0181818176060915	799.4545430969447	874.4545430969447	874.4545430969447	899.4545430969447	0.0	0.072727270424366	0.0	0.0714285746216774	0.5	799	874	874	899	1500
0.13245253748546837	0.13245214274576966	1	0	1	0	0.0075	0.0181818176060915	799.4545430969447	874.4545430969447	874.4545430969447	899.4545430969447	0.0	0.072727270424366	0.0	0.0714285746216774	0.5	799	874	874	899	1500
0.14954752962028017	0.14954752962028017	1	0	1	0	0.0075	0.0181818176060915	799.4545430969447	874.4545430969447	874.4545430969447	899.4545430969447	0.0	0.072727270424366	0.0	0.05714285746216774	0.5	799	874	874	899	1500
0.16636344078805898	0.16636304604836027	1	0	1	0	0.0075	0.0181818176060915	799.4545430969447	874.4545430969447	874.4545430969447	899.4545430969447	0.0	0.072727270424366	0.0	0.05714285746216774	0.5	799	874	874	899	1500
0.1827325066168246	0.1827317171374272	1	0	1	0	0.0075	0.015909090638160706	790.1477261632681	865.1477261632681	865.1477261632681	890.1477261632681	0.0	0.06363636255264282	0.0	0.05714285746216774	0.5	790	865	865	890	1500
0.199593418110263	0.19959302337056428	1	0	1	0	0.0075	0.015909090638160706	790.1477261632681	865.1477261632681	865.1477261632681	890.1477261632681	0.0	0.06363636255264282	0.0	0.05714285746216774	0.5	790	865	865	890	1500
0.21653880389923863	0.21653840915953992	1	0	1	0	0.0075	0.015909090638160706	790.1477261632681	865.1477261632681	865.1477261632681	890.1477261632681	0.0	0.06363636255264282	0.0	0.05714285746216774	0.5	790	865	865	890	1500
0.23256641988856508	0.23256602514886637	1	0	1	0	0.0075	0.015909090638160706	790.1477261632681	865.1477261632681	865.1477261632681	890.1477261632681	0.0	0.06363636255264282	0.0	0.05714285746216774	0.5	790	865	865	890	1500
0.24961522747861942	0.2496148327389207	1	0	1	0	0.0075	0.015909090638160706	790.1477261632681	865.1477261632681	865.1477261632681	890.1477261632681	0.0	0.06363636255264282	0.0	0.05714285746216774	0.5	790	865	865	890	1500
0.2663971910323042	0.2663964015529068	1	0	1	0	0.0075	0.015909090638160706	790.1477261632681	865.1477261632681	865.1477261632681	890.1477261632681	0.0	0.06363636255264282	0.0	0.05714285746216774	0.5	790	865	865	890	1500
0.28236875398440375	0.28236835924470505	1	0	1	0	0.0075	0.015909090638160706	790.1477261632681	865.1477261632681	865.1477261632681	890.1477261632681	0.0	0.06363636255264282	0.0	0.05714285746216774	0.5	790	865	865	890	1500
0.2994822988850583	0.2994819041453596	1	0	1	0	0.0075	0.015909090638160706	790.1477261632681	865.1477261632681	865.1477261632681	890.1477261632681	0.0	0.06363636255264282	0.0	0.05714285746216774	0.5	790	865	865	890	1500
0.3163771579925907	0.3163771579925907	1	0	1	0	0.0075	0.013636363670229912	780.8409092295915	855.8409092295915	855.8409092295915	880.8409092295915	0.0	0.05454545468091965	0.0	0.05714285746216774	0.5	780	855	855	880	1500
0.3323700368884257	0.3323692474090283	1	0	1	0	0.0075	0.013636363670229912	780.8409092295915	855.8409092295915	855.8409092295915	880.8409092295915	0.0	0.05454545468091965	0.0	0.05714285746216774	0.5	780	855	855	880	1500
0.34943660776492536	0.34943581828552794	1	0	1	0	0.0075	0.013636363670229912	780.8409092295915	855.8409092295915	855.8409092295915	880.8409092295915	0.0	0.05454545468091965	0.0	0.05714285746216774	0.5	780	855	855	880	1500
0.36944675257518256	0.36944635783548385	1	0	1	0	0.0075	0.013636363670229912	780.8409092295915	855.8409092295915	855.8409092295915	880.8409092295915	0.0	0.05454545468091965	0.0	0.05714285746216774	0.5	780	855	855	880	1500
0.3827344803153174	0.38273369083592	1	0	1	0	0.0075	0.013636363670229912	780.8409092295915	855.8409092295915	855.8409092295915	880.8409092295915	0.0	0.05454545468091965	0.0	0.05714285746216774	0.5	780	855	855	880	1500
0.39944775916141495	0.39944736442171624	1	0	1	0	0.0075	0.013636363670229912	780.8409092295915	855.8409092295915	855.8409092295915	880.8409092295915	0.0	0.05454545468091965	0.0	0.05714285746216774	0.5	780	855	855	880	1500
0.4164661717946636	0.4164657770549649	1	0	1	0	0.0075	0.013636363670229912	780.8409092295915	855.8409092295915	855.8409092295915	880.8409092295915	0.0	0.05454545468091965	0.0	0.05714285746216774	0.5	780	855	855	880	1500
0.43612026139662774	0.4361198666569308	1	0	1	0	0.0075	0.013781151322478924	781.4338146655512	856.4338146655512	856.4338146655512	881.4338146655512	0.0	0.05454545468091965	0.013513513840734959	0.04285714402794838	0.5	781	856	856	881	1500
0.4495189109921185	0.4495185162524198	1	0	1	0	0.0075	0.013781151322478924	781.4338146655512	856.4338146655512	856.4338146655512	881.4338146655512	0.0	0.05454545468091965	0.013513513840734959	0.04285714402794838	0.5	781	856	856	881	1500
0.466399164730797	0.4663999542101944	1	0	1	0	0.0075	0.013829413869033448	781.631449793692	856.631449793692	856.631449793692	881.631449793692	0.0	0.05454545468091965	0.013513513840734959	0.05714285746216774	0.5	781	856	856	881	1500
0.4824611230739162	0.482461123073918	1	0	1	0	0.0075	0.013781151322478924	781.4338146655512	856.4338146655512	856.4338146655512	881.4338146655512	0.0	0.05454545468091965	0.013513513840734959	0.04285714402794838	0.5	781	856	856	881	1500
0.49945585132523895	0.499455456585542	1	0	1	0	0.0075	0.013781151322478924	781.4338146655512	856.4338146655512	856.4338146655512	881.4338146655512	0.0	0.05454545468091965	0.013513513840734959	0.04285714402794838	0.5	781	856	856	881	1500
0.5163736053353016	0.5163732105956029	1	0	1	0	0.0075	0.013781151322478924	781.4338146655512	856.4338146655512	856.4338146655512	881.4338146655512	0.0	0.05454545468091965	0.013513513840734959	0.04285714402794838	0.5	781	856	856	881	1500
0.5324205635698682	0.5324201688301695	1	0	1	0	0.0075	0.013781151322478924	781.4338146655512	856.4338146655512	856.4338146655512	881.4338146655512	0.0	0.05454545468091965	0.013513513840734959	0.04285714402794838	0.5	781	856	856	881	1500
0.5503046403625298	0.5503038508831324	1	0	1	0	0.0075	0.013781151322478924	781.4338146655512	856.4338146655512	856.4338146655512	881.4338146655512	0.0	0.05454545468091965	0.013513513840734959	0.04285714402794838	0.5	781	856	856	881	1500
0.5666954168747278	0.5666950221350291	1	0	1	0	0.0075	0.013781151322478924	781.4338146655512	856.4338146655512	856.4338146655512	881.4338146655512	0.0	0.05454545468091965	0.013513513840734959	0.04285714402794838	0.5	781	856	856	881	1500
0.5826330322127333	0.5826326374730346	1	0	1	0	0.0075	0.013781151322478924	781.4338146655512	856.4338146655512	856.4338146655512	881.4338146655512	0.0	0.05454545468091965	0.013513513840734959	0.04285714402794838	0.5	781	856	856	881	1500
0.5998890781446438	0.5998886834049451	1	0	1	0	0.0075	0.013781151322478924	781.4338146655512	856.4338146655512	856.4338146655512	881.4338146655512	0.0	0.05454545468091965	0.013513513840734959	0.04285714402794838	0.5	781	856	856	881	1500
0.6165810410470076	0.6165806463073089	1	0	1	0	0.0075	0.013781151322478924	781.4338146655512	856.4338146655512	856.4338146655512	881.4338146655512	0.0	0.05454545468091965	0.013513513840734959	0.04285714402794838	0.5	781	856	856	881	1500
0.6324957614824847	0.632495366742786	1	0	1	0	0.0075	0.013829413869033448	781.631449793692	856.631449793692	856.631449793692	881.631449793692	0.0	0.05454545468091965	0.013513513840734959	0.05714285746216774	0.5	781	856	856	881	1500
0.6497431231410236	0.6497427284013249	1	0	1	0	0.0075	0.013781151322478924	781.4338146655512	856.4338146655512	856.4338146655512	881.4338146655512	0.0	0.05454545468091965	0.013513513840734959	0.04285714402794838	0.5	781	856	856	881	1500
0.6663817961840515	0.666381006704654	1	0	1	0	0.0075	0.013829413869033448	781.631449793692	856.631449793692	856.631449793692	881.631449793692	0.0	0.05454545468091965	0.013513513840734959	0.05714285746216774	0.5	781	856	856	881	1500
0.6823762540386813	0.6823754645592839	1	0	1	0	0.0075	0.013781151322478924	781.4338146655512	856.4338146655512	856.4338146655512	881.4338146655512	0.0	0.05454545468091965	0.013513513840734959	0.04285714402794838	0.5	781	856	856	881	1500
0.6994601934619258	0.6994594039825284	1	0	1	0	0.0075	0.013781151322478924	781.4338146655512	856.4338146655512	856.4338146655512	881.4338146655512	0.0	0.05454545468091965	0.013513513840734959	0.04285714402794838	0.5	781	856	856	881	1500
0.7163787369513859	0.7163783422116872	1	0	1	0	0.0075	0.013781151322478924	781.4338146655512	856.4338146655512	856.4338146655512	881.4338146655512	0.0	0.05454545468091965	0.013513513840734959	0.04285714402794838	0.5	781	856	856	881	1500
0.7324055634613149	0.7324051687216162	1	0	1	0	0.0075	0.013781151322478924	781.4338146655512	856.4338146655512	856.4338146655512	881.4338146655512	0.0	0.05454545468091965	0.013513513840734959	0.04285714402794838	0.5	781	856	856	881	1500
0.7497014781028017	0.749701083363103	1	0	1	0	0.0075	0.01150842435454813	772.1269977318746	847.1269977318746	847.1269977318746	872.1269977318746	0.0	0.04545454680919647	0.013513513840734959	0.04285714402794838	0.5	772	847	847	872	1500
0.7666022583058165	0.7666018635661178	1	0	1	0	0.0075	0.01150842435454813	772.1269977318746	847.1269977318746	847.1269977318746	872.1269977318746	0.0	0.04545454680919647	0.013513513840734959	0.04285714402794838	0.5	772	847	847	872	1500
0.7826772430589966	0.7826768483192978	1	0	1	0	0.0075	0.01150842435454813	772.1269977318746	847.1269977318746	847.1269977318746	872.1269977318746	0.0	0.04545454680919647	0.013513513840734959	0.04285714402794838	0.5	772	847	847	872	1500
0.7994335485322583	0.7994331537925596	1	0	1	0	0.0075	0.01150842435454813	772.1269977318746	847.1269977318746	847.1269977318746	872.1269977318746	0.0	0.04545454680919647	0.013513513840734959	0.04285714402794838	0.5	772	847	847	872	1500
0.8165111721203253	0.8165111721203253	1	0	1	0	0.0075	0.01150842435454813	772.1269977318746	847.1269977318746	847.1269977318746	872.1269977318746	0.0	0.04545454680919647	0.013513513840734959	0.04285714402794838	0.5	772	847	847	872	1500
0.8359785498447678	0.8359781551050709	1	0	1	0	0.0075	0.009235696455294762	762.820176984432	837.820176984432	837.820176984432	862.820176984432	0.0	0.036363635212183	0.013513513840734959	0.04285714402794838	0.5	762	837	837	862	1500
0.8494679895709769	0.8494675948312782	1	0	1	0	0.0075	0.00909090880304575	762.2272715484723	837.2272715484723	837.2272715484723	862.2272715484723	0.0	0.036363635212183	0.0	0.04285714402794838	0.5	762	837	837	862	1500
0.8663924541559176	0.8663920594162189	1	0	1	0	0.0075	0.00909090880304575	762.2272715484723	837.2272715484723	837.2272715484723	862.2272715484723	0.0	0.036363635212183	0.0	0.04285714402794838	0.5	762	837	837	862	1500
0.8824828337573489	0.8824824390176502	1	0	1	0	0.0075	0.00909090880304575	762.2272715484723	837.2272715484723	837.2272715484723	862.2272715484723	0.0	0.036363635212183	0.0	0.04285714402794838	0.5	762	837	837	862	1500
0.8997207216631171	0.8997207216631171	1	0	1	0	0.0075	0.00909090880304575	762.2272715484723	837.2272715484723	837.2272715484723	862.2272715484723	0.0	0.036363635212183	0.0	0.04285714402794838	0.5	762	837	837	862	1500
0.9163941317996382	0.9163933423202408	1	0	1	0	0.0075	0.009235696455294762	762.820176984432	837.820176984432	837.820176984432	862.820176984432	0.0	0.036363635212183	0.013513513840734959	0.04285714402794838	0.5	762	837	837	862	1500
0.9323885896542681	0.9323878001748707	1	0	1	0	0.0075	0.009235696455294762	762.820176984432	837.820176984432	837.820176984432	862.820176984432	0.0	0.036363635212183	0.013513513840734959	0.04285714402794838	0.5	762	837	837	862	1500
0.949470555379019	0.9494697658996216	1	0	1	0	0.0075	0.01150842435454813	772.1269977318746	847.1269977318746	847.1269977318746	872.1269977318746	0.0	0.04545454680919647	0.013513513840734959	0.04285714402794838	0.5	772	847	847	872	1500
0.9666516007681629	0.9666512060284642	1	0	1	0	0.0075	0.01150842435454813	772.1269977318746	847.1269977318746	847.1269977318746	872.1269977318746	0.0	0.04545454680919647	0.013513513840734959	0.04285714402794838	0.5	772	847	847	872	1500
0.9826650061283342	0.9826646113886355	1	0	1	0	0.0075	0.009235696455294762	762.820176984432	837.820176984432	837.820176984432	862.820176984432	0.0	0.036363635212183	0.013513513840734959	0.04285714402794838	0.5	762	837	837	862	1500
0.999441838065934	0.9994414433262353	1	0	1	0	0.0075	0.009235696455294762	762.820176984432	837.820176984432	837.820176984432	862.820176984432	0.0	0.036363635212183	0.013513513840734959	0.04285714402794838	0.5	762	837	837	862	1500
1.0164930140941806	1.0164922246147832	1	0	1	0	0.0075	0.009235696455294762	762.820176984432	837.820176984432	837.820176984432	862.820176984432	0.0	0.036363635212183	0.013513513840734959	0.04285714402794838	0.5	762	837	837	862	1500
1.0359663129141072	1.0359655234347098	1	0	1	0	0.0075	0.009235696455294762	762.820176984432	837.820176984432	837.820176984432	862.820176984432	0.0	0.036363635212183	0.013513513840734959	0.04285714402794838	0.5	762	837	837	862	1500
1.0493562782362247	1.049355883496526	1	0	1	0	0.0075	0.01150842435454813	772.1269977318746	847.1269977318746	847.1269977318746	872.1269977318746	0.0	0.04545454680919647	0.013513513840734959	0.04285714402794838	0.5	772	847	847	872	1500
1.0665846923892204	1.0665842976495234	1	0	1	0	0.0075	0.01150842435454813	772.1269977318746	847.1269977318746	847.1269977318746	872.1269977318746	0.0	0.04545454680919647	0.013513513840734959	0.04285714402794838	0.5	772	847	847	872	1500
1.0825302025212018	1.082529807781503	1	0	1	0	0.0075	0.01150842435454813	772.1269977318746	847.1269977318746	847.1269977318746	872.1269977318746	0.0	0.04545454680919647	0.013513513840734959	0.04285714402794838	0.5	772	847	847	872	1500
1.09962322095752	1.0996228262178214	1	0	1	0	0.0075	0.009235696455294762	762.820176984432	837.820176984432	837.820176984432	862.820176984432	0.0	0.036363635212183	0.013513513840734959	0.04285714402794838	0.5	762	837	837	862	1500
1.1164047897715044	1.116404000292107	1	0	1	0	0.0075	0.00909090880304575	762.2272715484723	837.2272715484723	837.2272715484723	862.2272715484723	0.0	0.036363635212183	0.0	0.04285714402794838	0.5	762	837	837	862	1500
1.1323834580381824	1.132382668558785	1	0	1	0	0.0075	0.009235696455294762	762.820176984432	837.820176984432	837.820176984432	862.820176984432	0.0	0.036363635212183	0.013513513840734959	0.04285714402794838	0.5	762	837	837	862	1500
1.1499537167703195	1.1499537167703195	1	0	1	0	0.0075	0.011556686901102654	772.3246328600154	847.3246328600154	847.3246328600154	872.3246328600154	0.0	0.04545454680919647	0.013513513840734959	0.05714285746216774	0.5	772	847	847	872	1500
1.1664309412765483	1.166430151797151	1	0	1	0	0.0075	0.011556686901102654	772.3246328600154	847.3246328600154	847.3246328600154	872.3246328600154	0.0	0.04545454680919647	0.013513513840734959	0.05714285746216774	0.5	772	847	847	872	1500
1.1826156636659864	1.182614874186589	1	0	1	0	0.0075	0.013829413869033448	781.631449793692	856.631449793692	856.631449793692	881.631449793692	0.0	0.05454545468091965	0.013513513840734959	0.05714285746216774	0.5	781	856	856	881	1500
1.199468285625752	1.1994674961463545	1	0	1	0	0.0075	0.013781151322478924	781.4338146655512	856.4338146655512	856.4338146655512	881.4338146655512	0.0	0.05454545468091965	0.013513513840734959	0.04285714402794838	0.5	781	856	856	881	1500
1.2163599868156947	1.216359592075996	1	0	1	0	0.0075	0.011556686901102654	772.3246328600154	847.3246328600154	847.3246328600154	872.3246328600154	0.0	0.04545454680919647	0.013513513840734959	0.05714285746216774	0.5	772	847	847	872	1500
1.2359702603110936	1.2359698655713967	1	0	1	0	0.0075	0.011556686901102654	772.3246328600154	847.3246328600154	847.3246328600154	872.3246328600154	0.0	0.04545454680919647	0.013513513840734959	0.05714285746216774	0.5	772	847	847	872	1500
1.2494833844192286	1.2494825949398312	1	0	1	0	0.0075	0.011556686901102654	772.3246328600154	847.3246328600154	847.3246328600154	872.3246328600154	0.0	0.04545454680919647	0.013513513840734959	0.05714285746216774	0.5	772	847	847	872	1500
1.266458770425313	1.2664591651650117	1	0	1	0	0.0075	0.011556686901102654	772.3246328600154	847.3246328600154	847.3246328600154	872.3246328600154	0.0	0.04545454680919647	0.013513513840734959	0.05714285746216774	0.5	772	847	847	872	1500
1.2824717810457837	1.282471386306085	1	0	1	0	0.0075	0.013781151322478924	781.4338146655512	856.4338146655512	856.4338146655512	881.4338146655512	0.0	0.05454545468091965	0.013513513840734959	0.04285714402794838	0.5	781	856	856	881	1500
1.299847827846122	1.2998474331064234	1	0	1	0	0.0075	0.011556686901102654	772.3246328600154	847.3246328600154	847.3246328600154	872.3246328600154	0.0	0.04545454680919647	0.013513513840734959	0.05714285746216774	0.5	772	847	847	872	1500
1.316402816073012	1.3164024213333132	1	0	1	0	0.0075	0.01150842435454813	772.1269977318746	847.1269977318746	847.1269977318746	872.1269977318746	0.0	0.04545454680919647	0.013513513840734959	0.04285714402794838	0.5	772	847	847	872	1500
1.3324797745246837	1.332479379784985	1	0	1	0	0.0075	0.011556686901102654	772.3246328600154	847.3246328600154	847.3246328600154	872.3246328600154	0.0	0.04545454680919647	0.013513513840734959	0.05714285746216774	0.5	772	847	847	872	1500
1.3496612146535263	1.3496608199138294	1	0	1	0	0.0075	0.011556686901102654	772.3246328600154	847.3246328600154	847.3246328600154	872.3246328600154	0.0	0.04545454680919647	0.013513513840734959	0.05714285746216774	0.5	772	847	847	872	1500
1.3664858100946784	1.3664854153549797	1	0	1	0	0.0075	0.011556686901102654	772.3246328600154	847.3246328600154	847.3246328600154	872.3246328600154	0.0	0.04545454680919647	0.013513513840734959	0.05714285746216774	0.5	772	847	847	872	1500
1.3826705324841164	1.3826701377444177	1	0	1	0	0.0075	0.013829413869033448	781.631449793692	856.631449793692	856.631449793692	881.631449793692	0.0	0.05454545468091965	0.013513513840734959	0.05714285746216774	0.5	781	856	856	881	1500
1.3993921008638885	1.3993917061241898	1	0	1	0	0.0075	0.016295191035767778	791.728807291469	866.728807291469	866.728807291469	891.728807291469	0.0	0.06363636255264282	0.027027027681469917	0.05714285746216774	0.5	791	866	866	891	1500
1.4164389347554494	1.4164385400157506	1	0	1	0	0.0075	0.016295191035767778	791.728807291469	866.728807291469	866.728807291469	891.728807291469	0.0	0.06363636255264282	0.027027027681469917	0.05714285746216774	0.5	791	866	866	891	1500
1.4359911815151296	1.4359903920357322	1	0	1	0	0.0075	0.013829413869033448	781.631449793692	856.631449793692	856.631449793692	881.631449793692	0.0	0.05454545468091965	0.013513513840734959	0.05714285746216774	0.5	781	856	856	881	1500
1.4495256215669983	1.4495252268272996	1	0	1	0	0.0075	0.011556686901102654	772.3246328600154	847.3246328600154	847.3246328600154	872.3246328600154	0.0	0.04545454680919647	0.013513513840734959	0.05714285746216774	0.5	772	847	847	872	1500
1.4663660065961004	1.4663656118564017	1	0	1	0	0.0075	0.00909090880304575	762.2272715484723	837.2272715484723	837.2272715484723	862.2272715484723	0.0	0.036363635212183	0.0	0.05714285746216774	0.5	762	837	837	862	1500
1.482377832997475	1.4823774382577763	1	0	1	0	0.0075	0.00909090880304575	762.2272715484723	837.2272715484723	837.2272715484723	862.2272715484723	0.0	0.036363635212183	0.0	0.04285714402794838	0.5	762	837	837	862	1500
1.4994041404246996	1.4994037456850027	1	0	1	0	0.0075	0.006818181835114956	752.9204546147957	827.9204546147957	827.9204546147957	852.9204546147957	0.0	0.027272727340459824	0.0	0.04285714402794838	0.5	752	827	827	852	1500
1.5163633421031335	1.516362552623736	1	0	1	0	0.0075	0.006818181835114956	752.9204546147957	827.9204546147957	827.9204546147957	852.9204546147957	0.0	0.027272727340459824	0.0	0.04285714402794838	0.5	752	827	827	852	1500
1.532688197085637	1.5326878023459383	1	0	1	0	0.0075	0.00909090880304575	762.2272715484723	837.2272715484723	837.2272715484723	862.2272715484723	0.0	0.036363635212183	0.0	0.04285714402794838	0.5	762	837	837	862	1500
1.549391607439265	1.5493912126995664	1	0	1	0	0.0075	0.009283959001849286	763.0178121125729	838.0178121125729	838.0178121125729	863.0178121125729	0.0	0.036363635212183	0.013513513840734959	0.05714285746216774	0.5	763	838	838	863	1500
1.5665410736525072	1.5665406789128085	1	0	1	0	0.0075	0.011556686901102654	772.3246328600154	847.3246328600154	847.3246328600154	872.3246328600154	0.0	0.04545454680919647	0.013513513840734959	0.05714285746216774	0.5	772	847	847	872	1500
1.5826496112800807	1.5826492165403838	1	0	1	0	0.0075	0.011556686901102654	772.3246328600154	847.3246328600154	847.3246328600154	872.3246328600154	0.0	0.04545454680919647	0.013513513840734959	0.05714285746216774	0.5	772	847	847	872	1500
1.599700787308329	1.5997003925686304	1	0	1	0	0.0075	0.011556686901102654	772.3246328600154	847.3246328600154	847.3246328600154	872.3246328600154	0.0	0.04545454680919647	0.013513513840734959	0.05714285746216774	0.5	772	847	847	872	1500
1.6163856448961145	1.6163852501564158	1	0	1	0	0.0075	0.01150842435454813	772.1269977318746	847.1269977318746	847.1269977318746	872.1269977318746	0.0	0.04545454680919647	0.013513513840734959	0.04285714402794838	0.5	772	847	847	872	1500
1.6359592075995284	1.635958418120131	1	0	1	0	0.0075	0.01150842435454813	772.1269977318746	847.1269977318746	847.1269977318746	872.1269977318746	0.0	0.04545454680919647	0.013513513840734959	0.04285714402794838	0.5	772	847	847	872	1500
1.649539042716757	1.6495386479770584	1	0	1	0	0.0075	0.009283959001849286	763.0178121125729	838.0178121125729	838.0178121125729	863.0178121125729	0.0	0.036363635212183	0.013513513840734959	0.05714285746216774	0.5	763	838	838	863	1500
1.6663790330061605	1.6663782435267631	1	0	1	0	0.0075	0.009235696455294762	762.820176984432	837.820176984432	837.820176984432	862.820176984432	0.0	0.036363635212183	0.013513513840734959	0.04285714402794838	0.5	762	837	837	862	1500
1.682488754852832	1.6824883601131333	1	0	1	0	0.0075	0.009283959001849286	763.0178121125729	838.0178121125729	838.0178121125729	863.0178121125729	0.0	0.036363635212183	0.013513513840734959	0.05714285746216774	0.5	763	838	838	863	1500
1.7026394269958534	1.702638637516456	1	0	1	0	0.0075	0.009283959001849286	763.0178121125729	838.0178121125729	838.0178121125729	863.0178121125729	0.0	0.036363635212183	0.013513513840734959	0.05714285746216774	0.5	763	838	838	863	1500
1.7163530788709647	1.7163526841312677	1	0	1	0	0.0075	0.009283959001849286	763.0178121125729	838.0178121125729	838.0178121125729	863.0178121125729	0.0	0.036363635212183	0.013513513840734959	0.05714285746216774	0.5	763	838	838	863	1500
1.7324091161186033	1.7324083266392059	1	0	1	0	0.0075	0.009283959001849286	763.0178121125729	838.0178121125729	838.0178121125729	863.0178121125729	0.0	0.036363635212183	0.013513513840734959	0.05714285746216774	0.5	763	838	838	863	1500
1.7494634500644413	1.7494630553247426	1	0	1	0	0.0075	0.011556686901102654	772.3246328600154	847.3246328600154	847.3246328600154	872.3246328600154	0.0	0.04545454680919647	0.013513513840734959	0.05714285746216774	0.5	772	847	847	872	1500
1.7665509421449759	1.7665505474052772	1	0	1	0	0.0075	0.009283959001849286	763.0178121125729	838.0178121125729	838.0178121125729	863.0178121125729	0.0	0.036363635212183	0.013513513840734959	0.05714285746216774	0.5	763	838	838	863	1500
1.7826077688720119	1.7826073741323132	1	0	1	0	0.0075	0.009283959001849286	763.0178121125729	838.0178121125729	838.0178121125729	863.0178121125729	0.0	0.036363635212183	0.013513513840734959	0.05714285746216774	0.5	763	838	838	863	1500
1.7994623645302692	1.7994615750508718	1	0	1	0	0.0075	0.009235696455294762	762.820176984432	837.820176984432	837.820176984432	862.820176984432	0.0	0.036363635212183	0.013513513840734959	0.04285714402794838	0.5	762	837	837	862	1500
1.8164795929444217	1.8164791982047248	1	0	1	0	0.0075	0.00909090880304575	762.2272715484723	837.2272715484723	837.2272715484723	862.2272715484723	0.0	0.036363635212183	0.0	0.04285714402794838	0.5	762	837	837	862	1500
1.8359963131312131	1.8359959183915144	1	0	1	0	0.0075	0.009283959001849286	763.0178121125729	838.0178121125729	838.0178121125729	863.0178121125729	0.0	0.036363635212183	0.013513513840734959	0.05714285746216774	0.5	763	838	838	863	1500
1.849486147597121	1.8494857528574222	1	0	1	0	0.0075	0.009283959001849286	763.0178121125729	838.0178121125729	838.0178121125729	863.0178121125729	0.0	0.036363635212183	0.013513513840734959	0.05714285746216774	0.5	763	838	838	863	1500
1.866390480457424	1.8663900857177254	1	0	1	0	0.0075	0.006818181835114956	752.9204546147957	827.9204546147957	827.9204546147957	852.9204546147957	0.0	0.027272727340459824	0.0	0.05714285746216774	0.5	752	827	827	852	1500
1.8823955962839207	1.882395201544222	1	0	1	0	0.0075	0.006962969487363969	753.5133600507554	828.5133600507554	828.5133600507554	853.5133600507554	0.0	0.027272727340459824	0.013513513840734959	0.04285714402794838	0.5	753	828	828	853	1500
1.8994890094599377	1.899488614720239	1	0	1	0	0.0075	0.009283959001849286	763.0178121125729	838.0178121125729	838.0178121125729	863.0178121125729	0.0	0.036363635212183	0.013513513840734959	0.05714285746216774	0.5	763	838	838	863	1500
1.9164087371684921	1.9164079476890947	1	0	1	0	0.0075	0.009283959001849286	763.0178121125729	838.0178121125729	838.0178121125729	863.0178121125729	0.0	0.036363635212183	0.013513513840734959	0.05714285746216774	0.5	763	838	838	863	1500
1.9323597736562572	1.9323593789165585	1	0	1	0	0.0075	0.009235696455294762	762.820176984432	837.820176984432	837.820176984432	862.820176984432	0.0	0.036363635212183	0.013513513840734959	0.04285714402794838	0.5	762	837	837	862	1500
1.9494958187197415	1.9494954239800428	1	0	1	0	0.0075	0.009235696455294762	762.820176984432	837.820176984432	837.820176984432	862.820176984432	0.0	0.036363635212183	0.013513513840734959	0.04285714402794838	0.5	762	837	837	862	1500
1.9664052831961278	1.9664044937167304	1	0	1	0	0.0075	0.009283959001849286	763.0178121125729	838.0178121125729	838.0178121125729	863.0178121125729	0.0	0.036363635212183	0.013513513840734959	0.05714285746216774	0.5	763	838	838	863	1500
1.98256632120364	1.9825659264639413	1	0	1	0	0.0075	0.009235696455294762	762.820176984432	837.820176984432	837.820176984432	862.820176984432	0.0	0.036363635212183	0.013513513840734959	0.04285714402794838	0.5	762	837	837	862	1500
1.9994280221764757	1.999427627436777	1	0	1	0	0.0075	0.00909090880304575	762.2272715484723	837.2272715484723	837.2272715484723	862.2272715484723	0.0	0.036363635212183	0.0	0.05714285746216774	0.5	762	837	837	862	1500
2.0164997246690604	2.0164993299293617	1	0	1	0	0.0075	0.009283959001849286	763.0178121125729	838.0178121125729	838.0178121125729	863.0178121125729	0.0	0.036363635212183	0.013513513840734959	0.05714285746216774	0.5	763	838	838	863	1500
2.0324752350181488	2.0324752350181488	1	0	1	0	0.0075	0.009283959001849286	763.0178121125729	838.0178121125729	838.0178121125729	863.0178121125729	0.0	0.036363635212183	0.013513513840734959	0.05714285746216774	0.5	763	838	838	863	1500
2.0496239117519934	2.0496235170122947	1	0	1	0	0.0075	0.009283959001849286	763.0178121125729	838.0178121125729	838.0178121125729	863.0178121125729	0.0	0.036363635212183	0.013513513840734959	0.05714285746216774	0.5	763	838	838	863	1500
2.0664710073559736	2.066470612616275	1	0	1	0	0.0075	0.009283959001849286	763.0178121125729	838.0178121125729	838.0178121125729	863.0178121125729	0.0	0.036363635212183	0.013513513840734959	0.05714285746216774	0.5	763	838	838	863	1500
2.0823794119562713	2.0823790172165726	1	0	1	0	0.0075	0.009283959001849286	763.0178121125729	838.0178121125729	838.0178121125729	863.0178121125729	0.0	0.036363635212183	0.013513513840734959	0.05714285746216774	0.5	763	838	838	863	1500
2.0996824319123366	2.0996824319123366	1	0	1	0	0.0075	0.009283959001849286	763.0178121125729	838.0178121125729	838.0178121125729	863.0178121125729	0.0	0.036363635212183	0.013513513840734959	0.05714285746216774	0.5	763	838	838	863	1500
2.1163732105956026	2.116372815855904	1	0	1	0	0.0075	0.009283959001849286	763.0178121125729	838.0178121125729	838.0178121125729	863.0178121125729	0.0	0.036363635212183	0.013513513840734959	0.05714285746216774	0.5	763	838	838	863	1500
2.132472274470407	2.1324718797307085	1	0	1	0	0.0075	0.009283959001849286	763.0178121125729	838.0178121125729	838.0178121125729	863.0178121125729	0.0	0.036363635212183	0.013513513840734959	0.05714285746216774	0.5	763	838	838	863	1500
2.149998717095979	2.1499983223562804	1	0	1	0	0.0075	0.009283959001849286	763.0178121125729	838.0178121125729	838.0178121125729	863.0178121125729	0.0	0.036363635212183	0.013513513840734959	0.05714285746216774	0.5	763	838	838	863	1500
2.1664159411679957	2.166415546428297	1	0	1	0	0.0075	0.009283959001849286	763.0178121125729	838.0178121125729	838.0178121125729	863.0178121125729	0.0	0.036363635212183	0.013513513840734959	0.05714285746216774	0.5	763	838	838	863	1500
2.1826650061283335	2.1826646113886348	1	0	1	0	0.0075	0.009283959001849286	763.0178121125729	838.0178121125729	838.0178121125729	863.0178121125729	0.0	0.036363635212183	0.013513513840734959	0.05714285746216774	0.5	763	838	838	863	1500
2.199998815780903	2.1999984210412045	1	0	1	0	0.0075	0.009283959001849286	763.0178121125729	838.0178121125729	838.0178121125729	863.0178121125729	0.0	0.036363635212183	0.013513513840734959	0.05714285746216774	0.5	763	838	838	863	1500
2.216548672391708	2.2165490671314068	1	0	1	0	0.0075	0.009283959001849286	763.0178121125729	838.0178121125729	838.0178121125729	863.0178121125729	0.0	0.036363635212183	0.013513513840734959	0.05714285746216774	0.5	763	838	838	863	1500
2.2323520762321305	2.232351681492432	1	0	1	0	0.0075	0.011556686901102654	772.3246328600154	847.3246328600154	847.3246328600154	872.3246328600154	0.0	0.04545454680919647	0.013513513840734959	0.05714285746216774	0.5	772	847	847	872	1500
2.2495682534544663	2.2495678587147676	1	0	1	0	0.0075	0.009283959001849286	763.0178121125729	838.0178121125729	838.0178121125729	863.0178121125729	0.0	0.036363635212183	0.013513513840734959	0.05714285746216774	0.5	763	838	838	863	1500
2.2664725863147694	2.2664725863147694	1	0	1	0	0.0075	0.009283959001849286	763.0178121125729	838.0178121125729	838.0178121125729	863.0178121125729	0.0	0.036363635212183	0.013513513840734959	0.05714285746216774	0.5	763	838	838	863	1500
2.2825645448749956	2.282564150135297	1	0	1	0	0.0075	0.009283959001849286	763.0178121125729	838.0178121125729	838.0178121125729	863.0178121125729	0.0	0.036363635212183	0.013513513840734959	0.05714285746216774	0.5	763	838	838	863	1500
2.2999828288231026	2.299982434083404	1	0	1	0	0.0075	0.009283959001849286	763.0178121125729	838.0178121125729	838.0178121125729	863.0178121125729	0.0	0.036363635212183	0.013513513840734959	0.05714285746216774	0.5	763	838	838	863	1500
2.316359789445844	2.3163593947061454	1	0	1	0	0.0075	0.009283959001849286	763.0178121125729	838.0178121125729	838.0178121125729	863.0178121125729	0.0	0.036363635212183	0.013513513840734959	0.05714285746216774	0.5	763	838	838	863	1500
2.3324016160643275	2.33240082658493	1	0	1	0	0.0075	0.009283959001849286	763.0178121125729	838.0178121125729	838.0178121125729	863.0178121125729	0.0	0.036363635212183	0.013513513840734959	0.05714285746216774	0.5	763	838	838	863	1500
2.3501368759905503	2.350137270730249	1	0	1	0	0.0075	0.009283959001849286	763.0178121125729	838.0178121125729	838.0178121125729	863.0178121125729	0.0	0.036363635212183	0.013513513840734959	0.05714285746216774	0.5	763	838	838	863	1500
2.3665233103660626	2.366522915626364	1	0	1	0	0.0075	0.009283959001849286	763.0178121125729	838.0178121125729	838.0178121125729	863.0178121125729	0.0	0.036363635212183	0.013513513840734959	0.05714285746216774	0.5	763	838	838	863	1500
2.3826444796639983	2.3826444796639983	1	0	1	0	0.0075	0.009283959001849286	763.0178121125729	838.0178121125729	838.0178121125729	863.0178121125729	0.0	0.036363635212183	0.013513513840734959	0.05714285746216774	0.5	763	838	838	863	1500
2.399471443543341	2.399471048803642	1	0	1	0	0.0075	0.007011232033918493	753.7109951788963	828.7109951788963	828.7109951788963	853.7109951788963	0.0	0.027272727340459824	0.013513513840734959	0.05714285746216774	0.5	753	828	828	853	1500
2.416378144841838	2.4163777501021393	1	0	1	0	0.0075	0.007011232033918493	753.7109951788963	828.7109951788963	828.7109951788963	853.7109951788963	0.0	0.027272727340459824	0.013513513840734959	0.05714285746216774	0.5	753	828	828	853	1500
2.435981707762359	2.43598131302266	1	0	1	0	0.0075	0.007011232033918493	753.7109951788963	828.7109951788963	828.7109951788963	853.7109951788963	0.0	0.027272727340459824	0.013513513840734959	0.05714285746216774	0.5	753	828	828	853	1500
2.4494774633237473	2.4494770685840486	1	0	1	0	0.0075	0.007011232033918493	753.7109951788963	828.7109951788963	828.7109951788963	853.7109951788963	0.0	0.027272727340459824	0.013513513840734959	0.05714285746216774	0.5	753	828	828	853	1500
2.466478507410251	2.4664781126705524	1	0	1	0	0.0075	0.006818181835114956	752.9204546147957	827.9204546147957	827.9204546147957	852.9204546147957	0.0	0.027272727340459824	0.0	0.05714285746216774	0.5	752	827	827	852	1500
2.48246349151211	2.4824630967724115	1	0	1	0	0.0075	0.007011232033918493	753.7109951788963	828.7109951788963	828.7109951788963	853.7109951788963	0.0	0.027272727340459824	0.013513513840734959	0.05714285746216774	0.5	753	828	828	853	1500
2.502821007257289	2.5028206125175902	1	0	1	0	0.0075	0.007011232033918493	753.7109951788963	828.7109951788963	828.7109951788963	853.7109951788963	0.0	0.027272727340459824	0.013513513840734959	0.05714285746216774	0.5	753	828	828	853	1500
2.5163593947061464	2.5163589999664477	1	0	1	0	0.0075	0.007011232033918493	753.7109951788963	828.7109951788963	828.7109951788963	853.7109951788963	0.0	0.027272727340459824	0.013513513840734959	0.05714285746216774	0.5	753	828	828	853	1500
2.532407931899508	2.532407537159809	1	0	1	0	0.0075	0.007011232033918493	753.7109951788963	828.7109951788963	828.7109951788963	853.7109951788963	0.0	0.027272727340459824	0.013513513840734959	0.05714285746216774	0.5	753	828	828	853	1500
2.5494235813548656	2.549422791875468	1	0	1	0	0.0075	0.007011232033918493	753.7109951788963	828.7109951788963	828.7109951788963	853.7109951788963	0.0	0.027272727340459824	0.013513513840734959	0.05714285746216774	0.5	753	828	828	853	1500
2.569746360006553	2.569745965266854	1	0	1	0	0.0075	0.007011232033918493	753.7109951788963	828.7109951788963	828.7109951788963	853.7109951788963	0.0	0.027272727340459824	0.013513513840734959	0.05714285746216774	0.5	753	828	828	853	1500
2.58289158671543	2.5828911919757314	1	0	1	0	0.0075	0.007011232033918493	753.7109951788963	828.7109951788963	828.7109951788963	853.7109951788963	0.0	0.027272727340459824	0.013513513840734959	0.05714285746216774	0.5	753	828	828	853	1500
2.5997588140440495	2.599758419304351	1	0	1	0	0.0075	0.007011232033918493	753.7109951788963	828.7109951788963	828.7109951788963	853.7109951788963	0.0	0.027272727340459824	0.013513513840734959	0.05714285746216774	0.5	753	828	828	853	1500
2.6165822252661037	2.616581830526405	1	0	1	0	0.0075	0.006818181835114956	752.9204546147957	827.9204546147957	827.9204546147957	852.9204546147957	0.0	0.027272727340459824	0.0	0.05714285746216774	0.5	752	827	827	852	1500
2.6323666816009847	2.6323658921215873	1	0	1	0	0.0075	0.007011232033918493	753.7109951788963	828.7109951788963	828.7109951788963	853.7109951788963	0.0	0.027272727340459824	0.013513513840734959	0.05714285746216774	0.5	753	828	828	853	1500
2.6494368051347745	2.649436015655377	1	0	1	0	0.0075	0.004545454401522875	743.6136357742362	818.6136357742362	818.6136357742362	843.6136357742362	0.0	0.0181818176060915	0.0	0.05714285746216774	0.5	743	818	818	843	1500
2.666353769665438	2.6663529801860406	1	0	1	0	0.0075	0.004738504600326412	744.4041763383367	819.4041763383367	819.4041763383367	844.4041763383367	0.0	0.0181818176060915	0.013513513840734959	0.05714285746216774	0.5	744	819	819	844	1500
2.682409412173378	2.6824086226939805	1	0	1	0	0.0075	0.004545454401522875	743.6136357742362	818.6136357742362	818.6136357742362	843.6136357742362	0.0	0.0181818176060915	0.0	0.05714285746216774	0.5	743	818	818	843	1500
2.6994384827784934	2.6994384827784934	1	0	1	0	0.0075	0.004738504600326412	744.4041763383367	819.4041763383367	819.4041763383367	844.4041763383367	0.0	0.0181818176060915	0.013513513840734959	0.05714285746216774	0.5	744	819	819	844	1500
2.7163743948147	2.7163740000750014	1	0	1	0	0.0075	0.004738504600326412	744.4041763383367	819.4041763383367	819.4041763383367	844.4041763383367	0.0	0.0181818176060915	0.013513513840734959	0.05714285746216774	0.5	744	819	819	844	1500
2.732391352832158	2.7323909580924592	1	0	1	0	0.0075	0.004738504600326412	744.4041763383367	819.4041763383367	819.4041763383367	844.4041763383367	0.0	0.0181818176060915	0.013513513840734959	0.05714285746216774	0.5	744	819	819	844	1500
2.749444107819201	2.7494437130795024	1	0	1	0	0.0075	0.004545454401522875	743.6136357742362	818.6136357742362	818.6136357742362	843.6136357742362	0.0	0.0181818176060915	0.0	0.05714285746216774	0.5	743	818	818	843	1500
2.7693543834856698	2.769353988745971	1	0	1	0	0.0075	0.004738504600326412	744.4041763383367	819.4041763383367	819.4041763383367	844.4041763383367	0.0	0.0181818176060915	0.013513513840734959	0.05714285746216774	0.5	744	819	819	844	1500
2.7826172426247826	2.782616847885084	1	0	1	0	0.0075	0.004738504600326412	744.4041763383367	819.4041763383367	819.4041763383367	844.4041763383367	0.0	0.0181818176060915	0.013513513840734959	0.05714285746216774	0.5	744	819	819	844	1500
2.7994213116015967	2.799420916861898	1	0	1	0	0.0075	0.004738504600326412	744.4041763383367	819.4041763383367	819.4041763383367	844.4041763383367	0.0	0.0181818176060915	0.013513513840734959	0.05714285746216774	0.5	744	819	819	844	1500
2.8164772245062295	2.816476829766531	1	0	1	0	0.0075	0.004545454401522875	743.6136357742362	818.6136357742362	818.6136357742362	843.6136357742362	0.0	0.0181818176060915	0.0	0.05714285746216774	0.5	743	818	818	843	1500
2.8359761814065756	2.835975786666877	1	0	1	0	0.0075	0.004738504600326412	744.4041763383367	819.4041763383367	819.4041763383367	844.4041763383367	0.0	0.0181818176060915	0.013513513840734959	0.05714285746216774	0.5	744	819	819	844	1500
2.84947983176194	2.849479437022241	1	0	1	0	0.0075	0.004545454401522875	743.6136357742362	818.6136357742362	818.6136357742362	843.6136357742362	0.0	0.0181818176060915	0.0	0.05714285746216774	0.5	743	818	818	843	1500
2.8664852179851295	2.8664848232454307	1	0	1	0	0.0075	0.004738504600326412	744.4041763383367	819.4041763383367	819.4041763383367	844.4041763383367	0.0	0.0181818176060915	0.013513513840734959	0.05714285746216774	0.5	744	819	819	844	1500
2.882514018193552	2.882514018193552	1	0	1	0	0.0075	0.004545454401522875	743.6136357742362	818.6136357742362	818.6136357742362	843.6136357742362	0.0	0.0181818176060915	0.0	0.05714285746216774	0.5	743	818	818	843	1500
2.902652058666215	2.9026512691868174	1	0	1	0	0.0075	0.004738504600326412	744.4041763383367	819.4041763383367	819.4041763383367	844.4041763383367	0.0	0.0181818176060915	0.013513513840734959	0.05714285746216774	0.5	744	819	819	844	1500
2.9163712368971098	2.916370842157411	1	0	1	0	0.0075	0.004738504600326412	744.4041763383367	819.4041763383367	819.4041763383367	844.4041763383367	0.0	0.0181818176060915	0.013513513840734959	0.05714285746216774	0.5	744	819	819	844	1500
2.9324797745246833	2.9324793797849846	1	0	1	0	0.0075	0.004545454401522875	743.6136357742362	818.6136357742362	818.6136357742362	843.6136357742362	0.0	0.0181818176060915	0.0	0.05714285746216774	0.5	743	818	818	843	1500
2.9494255550533595	2.9494251603136608	1	0	1	0	0.0075	0.004545454401522875	743.6136357742362	818.6136357742362	818.6136357742362	843.6136357742362	0.0	0.0181818176060915	0.0	0.05714285746216774	0.5	743	818	818	843	1500
2.9663598881307696	2.966359493391071	1	0	1	0	0.0075	0.004545454401522875	743.6136357742362	818.6136357742362	818.6136357742362	843.6136357742362	0.0	0.0181818176060915	0.0	0.05714285746216774	0.5	743	818	818	843	1500
2.9826050056941202	2.9826046109544215	1	0	1	0	0.0075	0.004738504600326412	744.4041763383367	819.4041763383367	819.4041763383367	844.4041763383367	0.0	0.0181818176060915	0.013513513840734959	0.05714285746216774	0.5	744	819	819	844	1500
2.9994359169704516	2.9994363117101503	1	0	1	0	0.0075	0.004545454401522875	743.6136357742362	818.6136357742362	818.6136357742362	843.6136357742362	0.0	0.0181818176060915	0.0	0.05714285746216774	0.5	743	818	818	843	1500
3.0163963028679817	3.0163955133885842	1	0	1	0	0.0075	0.004545454401522875	743.6136357742362	818.6136357742362	818.6136357742362	843.6136357742362	0.0	0.0181818176060915	0.0	0.05714285746216774	0.5	743	818	818	843	1500
3.0359205231090485	3.0359201283693498	1	0	1	0	0.0075	0.004738504600326412	744.4041763383367	819.4041763383367	819.4041763383367	844.4041763383367	0.0	0.0181818176060915	0.013513513840734959	0.05714285746216774	0.5	744	819	819	844	1500
3.049539832196155	3.049539437456456	1	0	1	0	0.0075	0.004545454401522875	743.6136357742362	818.6136357742362	818.6136357742362	843.6136357742362	0.0	0.0181818176060915	0.0	0.05714285746216774	0.5	743	818	818	843	1500
3.0663616644594143	3.0663612697197156	1	0	1	0	0.0075	0.0022727272007614374	734.3068178871181	809.3068178871181	809.3068178871181	834.3068178871181	0.0	0.00909090880304575	0.0	0.05714285746216774	0.5	734	809	809	834	1500
3.0825511237252368	3.0825511237252385	1	0	1	0	0.0075	0.0022727272007614374	734.3068178871181	809.3068178871181	809.3068178871181	834.3068178871181	0.0	0.00909090880304575	0.0	0.05714285746216774	0.5	734	809	809	834	1500
3.099762564071188	3.0997621693314894	1	0	1	0	0.0075	0.004545454401522875	743.6136357742362	818.6136357742362	818.6136357742362	843.6136357742362	0.0	0.0181818176060915	0.0	0.05714285746216774	0.5	743	818	818	843	1500
3.116350315693074	3.1163499209533754	1	0	1	0	0.0075	0.0022727272007614374	734.3068178871181	809.3068178871181	809.3068178871181	834.3068178871181	0.0	0.00909090880304575	0.0	0.05714285746216774	0.5	734	809	809	834	1500
3.1323941160100492	3.132393326530652	1	0	1	0	0.0075	0.004545454401522875	743.6136357742362	818.6136357742362	818.6136357742362	843.6136357742362	0.0	0.0181818176060915	0.0	0.05714285746216774	0.5	743	818	818	843	1500
3.149435423545828	3.1494350288061295	1	0	1	0	0.0075	0.004545454401522875	743.6136357742362	818.6136357742362	818.6136357742362	843.6136357742362	0.0	0.0181818176060915	0.0	0.05714285746216774	0.5	743	818	818	843	1500
3.1664790995197993	3.1664787047801006	1	0	1	0	0.0075	0.004545454401522875	743.6136357742362	818.6136357742362	818.6136357742362	843.6136357742362	0.0	0.0181818176060915	0.0	0.05714285746216774	0.5	743	818	818	843	1500
3.182592768763458	3.182592374023759	1	0	1	0	0.0075	0.004545454401522875	743.6136357742362	818.6136357742362	818.6136357742362	843.6136357742362	0.0	0.0181818176060915	0.0	0.05714285746216774	0.5	743	818	818	843	1500
3.1994074957121406	3.199407100972442	1	0	1	0	0.0075	0.004545454401522875	743.6136357742362	818.6136357742362	818.6136357742362	843.6136357742362	0.0	0.0181818176060915	0.0	0.05714285746216774	0.5	743	818	818	843	1500
3.2163670921302714	3.2163666973905727	1	0	1	0	0.0075	0.0022727272007614374	734.3068178871181	809.3068178871181	809.3068178871181	834.3068178871181	0.0	0.00909090880304575	0.0	0.05714285746216774	0.5	734	809	809	834	1500
3.2324748402784493	3.2324744455387506	1	0	1	0	0.0075	0.0022727272007614374	734.3068178871181	809.3068178871181	809.3068178871181	834.3068178871181	0.0	0.00909090880304575	0.0	0.05714285746216774	0.5	734	809	809	834	1500
3.2494600947770014	3.2494597000373027	1	0	1	0	0.0075	0.0022727272007614374	734.3068178871181	809.3068178871181	809.3068178871181	834.3068178871181	0.0	0.00909090880304575	0.0	0.05714285746216774	0.5	734	809	809	834	1500
3.266366006596101	3.2663652171167037	1	0	1	0	0.0075	0.0022727272007614374	734.3068178871181	809.3068178871181	809.3068178871181	834.3068178871181	0.0	0.00909090880304575	0.0	0.05714285746216774	0.5	734	809	809	834	1500
3.282392043626631	3.2823912541472335	1	0	1	0	0.0075	0.0022727272007614374	734.3068178871181	809.3068178871181	809.3068178871181	834.3068178871181	0.0	0.00909090880304575	0.0	0.05714285746216774	0.5	734	809	809	834	1500
3.299684800350528	3.2996844056108294	1	0	1	0	0.0075	0.0022727272007614374	734.3068178871181	809.3068178871181	809.3068178871181	834.3068178871181	0.0	0.00909090880304575	0.0	0.05714285746216774	0.5	734	809	809	834	1500
3.316366105281025	3.316366105281025	1	0	1	0	0.0075	0.0022727272007614374	734.3068178871181	809.3068178871181	809.3068178871181	834.3068178871181	0.0	0.00909090880304575	0.0	0.05714285746216774	0.5	734	809	809	834	1500
3.33239727392764	3.3323964844482425	1	0	1	0	0.0075	0.0022727272007614374	734.3068178871181	809.3068178871181	809.3068178871181	834.3068178871181	0.0	0.00909090880304575	0.0	0.05714285746216774	0.5	734	809	809	834	1500
3.3494938450212466	3.349493450281548	1	0	1	0	0.0075	0.0022727272007614374	734.3068178871181	809.3068178871181	809.3068178871181	834.3068178871181	0.0	0.00909090880304575	0.0	0.05714285746216774	0.5	734	809	809	834	1500
3.3663855462111894	3.3663851514714906	1	0	1	0	0.0075	0.0022727272007614374	734.3068178871181	809.3068178871181	809.3068178871181	834.3068178871181	0.0	0.00909090880304575	0.0	0.05714285746216774	0.5	734	809	809	834	1500
3.3826054004338193	3.3826050056941206	1	0	1	0	0.0075	0.0022727272007614374	734.3068178871181	809.3068178871181	809.3068178871181	834.3068178871181	0.0	0.00909090880304575	0.0	0.05714285746216774	0.5	734	809	809	834	1500
3.3993964430005743	3.3993960482608756	1	0	1	0	0.0075	0.0022727272007614374	734.3068178871181	809.3068178871181	809.3068178871181	834.3068178871181	0.0	0.00909090880304575	0.0	0.05714285746216774	0.5	734	809	809	834	1500
3.4163505130629233	3.4163501183232245	1	0	1	0	0.0075	0.0022727272007614374	734.3068178871181	809.3068178871181	809.3068178871181	834.3068178871181	0.0	0.00909090880304575	0.0	0.05714285746216774	0.5	734	809	809	834	1500
3.4359221020678437	3.435921707328145	1	0	1	0	0.0075	0.0022727272007614374	734.3068178871181	809.3068178871181	809.3068178871181	834.3068178871181	0.0	0.00909090880304575	0.0	0.05714285746216774	0.5	734	809	809	834	1500
3.449585622001212	3.4495852272615135	1	0	1	0	0.0075	0.0022727272007614374	734.3068178871181	809.3068178871181	809.3068178871181	834.3068178871181	0.0	0.00909090880304575	0.0	0.05714285746216774	0.5	734	809	809	834	1500
3.466400743689592	3.466400348949893	1	0	1	0	0.0075	0.0022727272007614374	734.3068178871181	809.3068178871181	809.3068178871181	834.3068178871181	0.0	0.00909090880304575	0.0	0.05714285746216774	0.5	734	809	809	834	1500
3.482376648778379	3.4823758592989815	1	0	1	0	0.0075	0.0022727272007614374	734.3068178871181	809.3068178871181	809.3068178871181	834.3068178871181	0.0	0.00909090880304575	0.0	0.05714285746216774	0.5	734	809	809	834	1500
3.4998095380953416	3.499809143355643	1	0	1	0	0.0075	0.0022727272007614374	734.3068178871181	809.3068178871181	809.3068178871181	834.3068178871181	0.0	0.00909090880304575	0.0	0.05714285746216774	0.5	734	809	809	834	1500
3.516443474261985	3.5164430795222863	1	1	1	0	0.0075	0.0022727272007614374	734.3068178871181	809.3068178871181	809.3068178871181	834.3068178871181	0.0	0.00909090880304575	0.0	0.05714285746216774	0.5	734	809	809	834	1500
3.7014149444502564	3.701420865545737	1	1	1	0	0.0075	0.004545454401522875	743.6136357742362	818.6136357742362	818.6136357742362	843.6136357742362	0.0	0.0181818176060915	0.0	0.05714285746216774	0.5	743	818	818	843	1500
3.7019517904405888	3.70195139570089	1	1	1	0	0.0075	0.004545454401522875	743.6136357742362	818.6136357742362	818.6136357742362	843.6136357742362	0.0	0.0181818176060915	0.0	0.05714285746216774	0.5	743	818	818	843	1500
3.702276266472982	3.7022754769935844	1	1	1	0	0.0075	0.004545454401522875	743.6136357742362	818.6136357742362	818.6136357742362	843.6136357742362	0.0	0.0181818176060915	0.0	0.05714285746216774	0.5	743	818	818	843	1500
3.702621663709408	3.7026208742300106	1	1	1	0	0.0075	0.004545454401522875	743.6136357742362	818.6136357742362	818.6136357742362	843.6136357742362	0.0	0.0181818176060915	0.0	0.05714285746216774	0.5	743	818	818	843	1500
3.703044429926795	3.703044035187096	1	1	1	0	0.0075	0.004545454401522875	743.6136357742362	818.6136357742362	818.6136357742362	843.6136357742362	0.0	0.0181818176060915	0.0	0.05714285746216774	0.5	743	818	818	843	1500
3.717936379802749	3.7179359850630505	1	1	1	0	0.0075	0.004738504600326412	744.4041763383367	819.4041763383367	819.4041763383367	844.4041763383367	0.0	0.0181818176060915	0.013513513840734959	0.05714285746216774	0.5	744	819	819	844	1500
3.7323866159557735	3.7323862212160748	1	1	1	0	0.0075	0.004738504600326412	744.4041763383367	819.4041763383367	819.4041763383367	844.4041763383367	0.0	0.0181818176060915	0.013513513840734959	0.05714285746216774	0.5	744	819	819	844	1500
3.7559419180007225	3.755941128521325	1	1	1	0	0.0075	0.007011232033918493	753.7109951788963	828.7109951788963	828.7109951788963	853.7109951788963	0.0	0.027272727340459824	0.013513513840734959	0.05714285746216774	0.5	753	828	828	853	1500
3.7692924093529623	3.7692920146132636	1	1	1	0	0.0075	0.007011232033918493	753.7109951788963	828.7109951788963	828.7109951788963	853.7109951788963	0.0	0.027272727340459824	0.013513513840734959	0.05714285746216774	0.5	753	828	828	853	1500
3.7828236914872413	3.782822902007844	1	1	1	0	0.0075	0.007011232033918493	753.7109951788963	828.7109951788963	828.7109951788963	853.7109951788963	0.0	0.027272727340459824	0.013513513840734959	0.05714285746216774	0.5	753	828	828	853	1500
3.799406706232743	3.799406311493044	1	1	1	0	0.0075	0.004738504600326412	744.4041763383367	819.4041763383367	819.4041763383367	844.4041763383367	0.0	0.0181818176060915	0.013513513840734959	0.05714285746216774	0.5	744	819	819	844	1500
3.81651590899671	3.81651590899671	1	1	1	0	0.0075	0.004738504600326412	744.4041763383367	819.4041763383367	819.4041763383367	844.4041763383367	0.0	0.0181818176060915	0.013513513840734959	0.05714285746216774	0.5	744	819	819	844	1500
3.8361305246287962	3.836129735149399	1	1	1	0	0.0075	0.004545454401522875	743.6136357742362	818.6136357742362	818.6136357742362	843.6136357742362	0.0	0.0181818176060915	0.0	0.05714285746216774	0.5	743	818	818	843	1500
3.8494968055689878	3.8494968055689878	1	1	1	0	0.0075	0.004545454401522875	743.6136357742362	818.6136357742362	818.6136357742362	843.6136357742362	0.0	0.0181818176060915	0.0	0.05714285746216774	0.5	743	818	818	843	1500
3.866541665762055	3.8665412710223563	1	1	1	0	0.0075	0.004545454401522875	743.6136357742362	818.6136357742362	818.6136357742362	843.6136357742362	0.0	0.0181818176060915	0.0	0.05714285746216774	0.5	743	818	818	843	1500
3.8824429650477725	3.8824425703080756	1	1	1	0	0.0075	0.0022727272007614374	734.3068178871181	809.3068178871181	809.3068178871181	834.3068178871181	0.0	0.00909090880304575	0.0	0.05714285746216774	0.5	734	809	809	834	1500
3.899951249647202	3.899951249647202	1	1	1	0	0.0075	0.0022727272007614374	734.3068178871181	809.3068178871181	809.3068178871181	834.3068178871181	0.0	0.00909090880304575	0.0	0.05714285746216774	0.5	734	809	809	834	1500
3.9164513690559595	3.9164509743162625	1	1	1	0	0.0075	0.0022727272007614374	734.3068178871181	809.3068178871181	809.3068178871181	834.3068178871181	0.0	0.00909090880304575	0.0	0.05714285746216774	0.5	734	809	809	834	1500
3.9324063529407116	3.932405563461314	1	1	1	0	0.0075	0.004545454401522875	743.6136357742362	818.6136357742362	818.6136357742362	843.6136357742362	0.0	0.0181818176060915	0.0	0.05714285746216774	0.5	743	818	818	843	1500
3.949812005218458	3.9498116104787595	1	1	1	0	0.0075	0.004545454401522875	743.6136357742362	818.6136357742362	818.6136357742362	843.6136357742362	0.0	0.0181818176060915	0.0	0.05714285746216774	0.5	743	818	818	843	1500
3.9665698896505166	3.9665698896505166	1	1	1	0	0.0075	0.004545454401522875	743.6136357742362	818.6136357742362	818.6136357742362	843.6136357742362	0.0	0.0181818176060915	0.0	0.05714285746216774	0.5	743	818	818	843	1500
3.9826207952820702	3.9826200058026746	1	1	1	0	0.0075	0.004545454401522875	743.6136357742362	818.6136357742362	818.6136357742362	843.6136357742362	0.0	0.0181818176060915	0.0	0.05714285746216774	0.5	743	818	818	843	1500
3.9993972324799714	3.999396443000574	1	1	1	0	0.0075	0.0022727272007614374	734.3068178871181	809.3068178871181	809.3068178871181	834.3068178871181	0.0	0.00909090880304575	0.0	0.05714285746216774	0.5	734	809	809	834	1500
4.016410513497137	4.016410118757438	1	1	1	0	0.0075	0.0022727272007614374	734.3068178871181	809.3068178871181	809.3068178871181	834.3068178871181	0.0	0.00909090880304575	0.0	0.05714285746216774	0.5	734	809	809	834	1500
4.035902759822603	4.035901970343206	1	1	1	0	0.0075	0.004545454401522875	743.6136357742362	818.6136357742362	818.6136357742362	843.6136357742362	0.0	0.0181818176060915	0.0	0.05714285746216774	0.5	743	818	818	843	1500
4.0495911483569955	4.049590753617297	1	1	1	0	0.0075	0.004545454401522875	743.6136357742362	818.6136357742362	818.6136357742362	843.6136357742362	0.0	0.0181818176060915	0.0	0.05714285746216774	0.5	743	818	818	843	1500
4.066417322756941	4.066416533277543	1	1	1	0	0.0075	0.006818181835114956	752.9204546147957	827.9204546147957	827.9204546147957	852.9204546147957	0.0	0.027272727340459824	0.0	0.05714285746216774	0.5	752	827	827	852	1500
4.082407043735184	4.082406254255787	1	1	1	0	0.0075	0.007011232033918493	753.7109951788963	828.7109951788963	828.7109951788963	853.7109951788963	0.0	0.027272727340459824	0.013513513840734959	0.05714285746216774	0.5	753	828	828	853	1500
4.099409666780483	4.099409272040784	1	1	1	0	0.0075	0.007011232033918493	753.7109951788963	828.7109951788963	828.7109951788963	853.7109951788963	0.0	0.027272727340459824	0.013513513840734959	0.05714285746216774	0.5	753	828	828	853	1500
4.1163850527865655	4.116384658046867	1	1	1	0	0.0075	0.007011232033918493	753.7109951788963	828.7109951788963	828.7109951788963	853.7109951788963	0.0	0.027272727340459824	0.013513513840734959	0.05714285746216774	0.5	753	828	828	853	1500
4.1323625368341474	4.132362142094449	1	1	1	0	0.0075	0.006818181835114956	752.9204546147957	827.9204546147957	827.9204546147957	852.9204546147957	0.0	0.027272727340459824	0.0	0.05714285746216774	0.5	752	827	827	852	1500
4.149582266713772	4.149581871974073	1	1	1	0	0.0075	0.004545454401522875	743.6136357742362	818.6136357742362	818.6136357742362	843.6136357742362	0.0	0.0181818176060915	0.0	0.05714285746216774	0.5	743	818	818	843	1500
4.169298330448443	4.169297935708746	1	1	1	0	0.0075	0.004545454401522875	743.6136357742362	818.6136357742362	818.6136357742362	843.6136357742362	0.0	0.0181818176060915	0.0	0.05714285746216774	0.5	743	818	818	843	1500
4.182589610845868	4.1825892161061695	1	1	1	0	0.0075	0.004545454401522875	743.6136357742362	818.6136357742362	818.6136357742362	843.6136357742362	0.0	0.0181818176060915	0.0	0.05714285746216774	0.5	743	818	818	843	1500
4.199395653521178	4.199395653521178	1	1	1	0	0.0075	0.004545454401522875	743.6136357742362	818.6136357742362	818.6136357742362	843.6136357742362	0.0	0.0181818176060915	0.0	0.05714285746216774	0.5	743	818	818	843	1500
4.216401434484066	4.2164006450046685	1	1	1	0	0.0075	0.006818181835114956	752.9204546147957	827.9204546147957	827.9204546147957	852.9204546147957	0.0	0.027272727340459824	0.0	0.05714285746216774	0.5	752	827	827	852	1500
4.235969865571395	4.235969470831696	1	1	1	0	0.0075	0.006818181835114956	752.9204546147957	827.9204546147957	827.9204546147957	852.9204546147957	0.0	0.027272727340459824	0.0	0.05714285746216774	0.5	752	827	827	852	1500
4.24944469992875	4.249444305189051	1	1	1	0	0.0075	0.006818181835114956	752.9204546147957	827.9204546147957	827.9204546147957	852.9204546147957	0.0	0.027272727340459824	0.0	0.05714285746216774	0.5	752	827	827	852	1500
4.2663695592533895	4.266368769773992	1	1	1	0	0.0075	0.004545454401522875	743.6136357742362	818.6136357742362	818.6136357742362	843.6136357742362	0.0	0.0181818176060915	0.0	0.05714285746216774	0.5	743	818	818	843	1500
4.282502965481987	4.282502176002589	1	1	1	0	0.0075	0.004545454401522875	743.6136357742362	818.6136357742362	818.6136357742362	843.6136357742362	0.0	0.0181818176060915	0.0	0.05714285746216774	0.5	743	818	818	843	1500
4.302730217126571	4.302729822386873	1	1	1	0	0.0075	0.004545454401522875	743.6136357742362	818.6136357742362	818.6136357742362	843.6136357742362	0.0	0.0181818176060915	0.0	0.05714285746216774	0.5	743	818	818	843	1500
4.316407552949396	4.316407158209698	1	1	1	0	0.0075	0.004545454401522875	743.6136357742362	818.6136357742362	818.6136357742362	843.6136357742362	0.0	0.0181818176060915	0.0	0.05714285746216774	0.5	743	818	818	843	1500
4.332432405760832	4.332432405760832	1	1	1	0	0.0075	0.004545454401522875	743.6136357742362	818.6136357742362	818.6136357742362	843.6136357742362	0.0	0.0181818176060915	0.0	0.05714285746216774	0.5	743	818	818	843	1500
4.349420423437275	4.349420423437275	1	1	1	0	0.0075	0.004545454401522875	743.6136357742362	818.6136357742362	818.6136357742362	843.6136357742362	0.0	0.0181818176060915	0.0	0.05714285746216774	0.5	743	818	818	843	1500
4.36928333033989	4.369282935600191	1	1	1	0	0.0075	0.004545454401522875	743.6136357742362	818.6136357742362	818.6136357742362	843.6136357742362	0.0	0.0181818176060915	0.0	0.05714285746216774	0.5	743	818	818	843	1500
4.382674874620804	4.3826740851414066	1	1	1	0	0.0075	0.004545454401522875	743.6136357742362	818.6136357742362	818.6136357742362	843.6136357742362	0.0	0.0181818176060915	0.0	0.05714285746216774	0.5	743	818	818	843	1500
4.39942999587497	4.399429206395572	1	1	1	0	0.0075	0.004545454401522875	743.6136357742362	818.6136357742362	818.6136357742362	843.6136357742362	0.0	0.0181818176060915	0.0	0.05714285746216774	0.5	743	818	818	843	1500
4.416397487087078	4.416396697607681	1	1	1	0	0.0075	0.004545454401522875	743.6136357742362	818.6136357742362	818.6136357742362	843.6136357742362	0.0	0.0181818176060915	0.0	0.05714285746216774	0.5	743	818	818	843	1500
4.436051971428741	4.436051576689042	1	1	1	0	0.0075	0.004545454401522875	743.6136357742362	818.6136357742362	818.6136357742362	843.6136357742362	0.0	0.0181818176060915	0.0	0.05714285746216774	0.5	743	818	818	843	1500
4.449449831544834	4.449449436805136	1	1	1	0	0.0075	0.004545454401522875	743.6136357742362	818.6136357742362	818.6136357742362	843.6136357742362	0.0	0.0181818176060915	0.0	0.05714285746216774	0.5	743	818	818	843	1500
4.466381401444352	4.466381006704655	1	1	1	0	0.0075	0.004545454401522875	743.6136357742362	818.6136357742362	818.6136357742362	843.6136357742362	0.0	0.0181818176060915	0.0	0.05714285746216774	0.5	743	818	818	843	1500
4.482394806804523	4.4823940173251255	1	1	1	0	0.0075	0.004545454401522875	743.6136357742362	818.6136357742362	818.6136357742362	843.6136357742362	0.0	0.0181818176060915	0.0	0.05714285746216774	0.5	743	818	818	843	1500
4.502724690770789	4.50272429603109	1	1	1	0	0.0075	0.004545454401522875	743.6136357742362	818.6136357742362	818.6136357742362	843.6136357742362	0.0	0.0181818176060915	0.0	0.05714285746216774	0.5	743	818	818	843	1500
4.516360184185544	4.516359789445845	1	1	1	0	0.0075	0.004545454401522875	743.6136357742362	818.6136357742362	818.6136357742362	843.6136357742362	0.0	0.0181818176060915	0.0	0.05714285746216774	0.5	743	818	818	843	1500
4.532360168395956	4.532359773656257	1	1	1	0	0.0075	0.004545454401522875	743.6136357742362	818.6136357742362	818.6136357742362	843.6136357742362	0.0	0.0181818176060915	0.0	0.05714285746216774	0.5	743	818	818	843	1500
4.5494993713770295	4.549498976637331	1	1	1	0	0.0075	0.0022727272007614374	734.3068178871181	809.3068178871181	809.3068178871181	834.3068178871181	0.0	0.00909090880304575	0.0	0.05714285746216774	0.5	734	809	809	834	1500
4.5693243832685635	4.569323593789166	1	1	1	0	0.0075	0.0022727272007614374	734.3068178871181	809.3068178871181	809.3068178871181	834.3068178871181	0.0	0.00909090880304575	0.0	0.05714285746216774	0.5	734	809	809	834	1500
4.582786980695255	4.5827865859555565	1	1	1	0	0.0075	0.0022727272007614374	734.3068178871181	809.3068178871181	809.3068178871181	834.3068178871181	0.0	0.00909090880304575	0.0	0.05714285746216774	0.5	734	809	809	834	1500
4.599503022719244	4.599503022719244	1	1	1	0	0.0075	0.0022727272007614374	734.3068178871181	809.3068178871181	809.3068178871181	834.3068178871181	0.0	0.00909090880304575	0.0	0.05714285746216774	0.5	734	809	809	834	1500
4.616386434375512	4.616386039635813	1	1	1	0	0.0075	0.0022727272007614374	734.3068178871181	809.3068178871181	809.3068178871181	834.3068178871181	0.0	0.00909090880304575	0.0	0.05714285746216774	0.5	734	809	809	834	1500
4.636149866874037	4.636150261613736	1	1	1	0	0.0075	0.004545454401522875	743.6136357742362	818.6136357742362	818.6136357742362	843.6136357742362	0.0	0.0181818176060915	0.0	0.05714285746216774	0.5	743	818	818	843	1500
4.649859571352161	4.649858781872764	1	1	1	0	0.0075	0.0022727272007614374	734.3068178871181	809.3068178871181	809.3068178871181	834.3068178871181	0.0	0.00909090880304575	0.0	0.05714285746216774	0.5	734	809	809	834	1500
4.666422454373025	4.666421664893628	1	1	1	0	0.0075	0.004545454401522875	743.6136357742362	818.6136357742362	818.6136357742362	843.6136357742362	0.0	0.0181818176060915	0.0	0.05714285746216774	0.5	743	818	818	843	1500
4.682364017108018	4.6823632276286205	1	1	1	0	0.0075	0.004545454401522875	743.6136357742362	818.6136357742362	818.6136357742362	843.6136357742362	0.0	0.0181818176060915	0.0	0.05714285746216774	0.5	743	818	818	843	1500
4.6994447986136745	4.699444403873976	1	1	1	0	0.0075	0.004545454401522875	743.6136357742362	818.6136357742362	818.6136357742362	843.6136357742362	0.0	0.0181818176060915	0.0	0.05714285746216774	0.5	743	818	818	843	1500
4.716373605335301	4.716373210595604	1	1	1	0	0.0075	0.004738504600326412	744.4041763383367	819.4041763383367	819.4041763383367	844.4041763383367	0.0	0.0181818176060915	0.013513513840734959	0.05714285746216774	0.5	744	819	819	844	1500
4.732401616064326	4.732400826584929	1	1	1	0	0.0075	0.004545454401522875	743.6136357742362	818.6136357742362	818.6136357742362	843.6136357742362	0.0	0.0181818176060915	0.0	0.05714285746216774	0.5	743	818	818	843	1500
4.749497397678535	4.749497002938837	1	1	1	0	0.0075	0.004545454401522875	743.6136357742362	818.6136357742362	818.6136357742362	843.6136357742362	0.0	0.0181818176060915	0.0	0.05714285746216774	0.5	743	818	818	843	1500
4.7694278050696415	4.769427015590244	1	1	1	0	0.0075	0.004545454401522875	743.6136357742362	818.6136357742362	818.6136357742362	843.6136357742362	0.0	0.0181818176060915	0.0	0.0714285746216774	0.5	743	818	818	843	1500
4.782543426301112	4.7825430315614135	1	1	1	0	0.0075	0.004545454401522875	743.6136357742362	818.6136357742362	818.6136357742362	843.6136357742362	0.0	0.0181818176060915	0.0	0.05714285746216774	0.5	743	818	818	843	1500
4.79946868036545	4.799468285625752	1	1	1	0	0.0075	0.0022727272007614374	734.3068178871181	809.3068178871181	809.3068178871181	834.3068178871181	0.0	0.00909090880304575	0.0	0.05714285746216774	0.5	734	809	809	834	1500
4.816457092781592	4.816456698041893	1	1	1	0	0.0075	0.0022727272007614374	734.3068178871181	809.3068178871181	809.3068178871181	834.3068178871181	0.0	0.00909090880304575	0.0	0.05714285746216774	0.5	734	809	809	834	1500
4.832410102967851	4.832409708228152	1	1	1	0	0.0075	0.0022727272007614374	734.3068178871181	809.3068178871181	809.3068178871181	834.3068178871181	0.0	0.00909090880304575	0.0	0.05714285746216774	0.5	734	809	809	834	1500
4.849495621349892	4.849495226610193	1	1	1	0	0.0075	0.0022727272007614374	734.3068178871181	809.3068178871181	809.3068178871181	834.3068178871181	0.0	0.00909090880304575	0.0	0.05714285746216774	0.5	734	809	809	834	1500
4.866382585663448	4.866381796184051	1	1	1	0	0.0075	0.0022727272007614374	734.3068178871181	809.3068178871181	809.3068178871181	834.3068178871181	0.0	0.00909090880304575	0.0	0.05714285746216774	0.5	734	809	809	834	1500
4.882380596175366	4.882380201435668	1	1	1	0	0.0075	0.0022727272007614374	734.3068178871181	809.3068178871181	809.3068178871181	834.3068178871181	0.0	0.00909090880304575	0.0	0.05714285746216774	0.5	734	809	809	834	1500
4.899398614068918	4.899398219329219	1	1	1	0	0.0075	0.0022727272007614374	734.3068178871181	809.3068178871181	809.3068178871181	834.3068178871181	0.0	0.00909090880304575	0.0	0.05714285746216774	0.5	734	809	809	834	1500
4.916355052569459	4.916354263090062	1	1	1	0	0.0075	0.0022727272007614374	734.3068178871181	809.3068178871181	809.3068178871181	834.3068178871181	0.0	0.00909090880304575	0.0	0.05714285746216774	0.5	734	809	809	834	1500
4.93238740543517	4.932386615955773	1	1	1	0	0.0075	0.0022727272007614374	734.3068178871181	809.3068178871181	809.3068178871181	834.3068178871181	0.0	0.00909090880304575	0.0	0.05714285746216774	0.5	734	809	809	834	1500
4.94988226888484	4.94988226888484	1	1	1	0	0.0075	0.0022727272007614374	734.3068178871181	809.3068178871181	809.3068178871181	834.3068178871181	0.0	0.00909090880304575	0.0	0.05714285746216774	0.5	734	809	809	834	1500
4.9693314885831406	4.969331093843442	1	1	1	0	0.0075	0.0022727272007614374	734.3068178871181	809.3068178871181	809.3068178871181	834.3068178871181	0.0	0.00909090880304575	0.0	0.05714285746216774	0.5	734	809	809	834	1500
4.982647637581588	4.982647242841889	1	1	1	0	0.0075	0.0022727272007614374	734.3068178871181	809.3068178871181	809.3068178871181	834.3068178871181	0.0	0.00909090880304575	0.0	0.05714285746216774	0.5	734	809	809	834	1500
4.999758024564651	4.999757235085253	1	1	1	0	0.0075	0.0022727272007614374	734.3068178871181	809.3068178871181	809.3068178871181	834.3068178871181	0.0	0.00909090880304575	0.0	0.05714285746216774	0.5	734	809	809	834	1500
5.01658656740279	5.016586172663091	1	1	1	0	0.0075	0.0022727272007614374	734.3068178871181	809.3068178871181	809.3068178871181	834.3068178871181	0.0	0.00909090880304575	0.0	0.05714285746216774	0.5	734	809	809	834	1500
5.0323702342582735	5.0323698395185765	1	1	1	0	0.0075	0.0022727272007614374	734.3068178871181	809.3068178871181	809.3068178871181	834.3068178871181	0.0	0.00909090880304575	0.0	0.05714285746216774	0.5	734	809	809	834	1500
5.049501542445373	5.049501147705675	1	1	1	0	0.0075	0.0022727272007614374	734.3068178871181	809.3068178871181	809.3068178871181	834.3068178871181	0.0	0.00909090880304575	0.0	0.05714285746216774	0.5	734	809	809	834	1500
5.066384559361943	5.066384164622244	1	1	1	0	0.0075	0.0022727272007614374	734.3068178871181	809.3068178871181	809.3068178871181	834.3068178871181	0.0	0.00909090880304575	0.0	0.05714285746216774	0.5	734	809	809	834	1500
5.08235375387585	5.082352964396453	1	1	1	0	0.0075	0.0022727272007614374	734.3068178871181	809.3068178871181	809.3068178871181	834.3068178871181	0.0	0.00909090880304575	0.0	0.05714285746216774	0.5	734	809	809	834	1500
5.099779932617933	5.099779932617933	1	1	1	0	0.0075	0.0022727272007614374	734.3068178871181	809.3068178871181	809.3068178871181	834.3068178871181	0.0	0.00909090880304575	0.0	0.05714285746216774	0.5	734	809	809	834	1500
5.1163759737734935	5.116375184294098	1	1	1	0	0.0075	0.0022727272007614374	734.3068178871181	809.3068178871181	809.3068178871181	834.3068178871181	0.0	0.00909090880304575	0.0	0.05714285746216774	0.5	734	809	809	834	1500
5.132440695294505	5.132440300554807	1	1	1	0	0.0075	0.0022727272007614374	734.3068178871181	809.3068178871181	809.3068178871181	834.3068178871181	0.0	0.00909090880304575	0.0	0.05714285746216774	0.5	734	809	809	834	1500
5.149437002504623	5.149436607764924	1	1	1	0	0.0075	0.0022727272007614374	734.3068178871181	809.3068178871181	809.3068178871181	834.3068178871181	0.0	0.00909090880304575	0.0	0.05714285746216774	0.5	734	809	809	834	1500
5.169359515101753	5.169359120362055	1	1	1	0	0.0075	0.0022727272007614374	734.3068178871181	809.3068178871181	809.3068178871181	834.3068178871181	0.0	0.00909090880304575	0.0	0.05714285746216774	0.5	734	809	809	834	1500
5.1825750054770126	5.182574610737314	1	1	1	0	0.0075	0.004545454401522875	743.6136357742362	818.6136357742362	818.6136357742362	843.6136357742362	0.0	0.0181818176060915	0.0	0.05714285746216774	0.5	743	818	818	843	1500
5.199406311493044	5.199405916753346	1	1	1	0	0.0075	0.0022727272007614374	734.3068178871181	809.3068178871181	809.3068178871181	834.3068178871181	0.0	0.00909090880304575	0.0	0.05714285746216774	0.5	734	809	809	834	1500
5.21635169728202	5.216350907802623	1	1	1	0	0.0075	0.0022727272007614374	734.3068178871181	809.3068178871181	809.3068178871181	834.3068178871181	0.0	0.00909090880304575	0.0	0.05714285746216774	0.5	734	809	809	834	1500
5.235900786124111	5.235899996644713	1	1	1	0	0.0075	0.0022727272007614374	734.3068178871181	809.3068178871181	809.3068178871181	834.3068178871181	0.0	0.00909090880304575	0.0	0.05714285746216774	0.5	734	809	809	834	1500
5.249423383985016	5.249422989245318	1	1	1	0	0.0075	0.0022727272007614374	734.3068178871181	809.3068178871181	809.3068178871181	834.3068178871181	0.0	0.00909090880304575	0.0	0.05714285746216774	0.5	734	809	809	834	1500
5.266360480240317	5.26635969076092	1	1	1	0	0.0075	0.0022727272007614374	734.3068178871181	809.3068178871181	809.3068178871181	834.3068178871181	0.0	0.00909090880304575	0.0	0.05714285746216774	0.5	734	809	809	834	1500
5.2823691487241025	5.282368359244705	1	1	1	0	0.0075	0.004545454401522875	743.6136357742362	818.6136357742362	818.6136357742362	843.6136357742362	0.0	0.0181818176060915	0.0	0.05714285746216774	0.5	743	818	818	843	1500
5.299928354744672	5.299927565265275	1	1	1	0	0.0075	0.004545454401522875	743.6136357742362	818.6136357742362	818.6136357742362	843.6136357742362	0.0	0.0181818176060915	0.0	0.05714285746216774	0.5	743	818	818	843	1500
5.316392552840844	5.316391763361446	1	1	1	0	0.0075	0.004545454401522875	743.6136357742362	818.6136357742362	818.6136357742362	843.6136357742362	0.0	0.0181818176060915	0.0	0.05714285746216774	0.5	743	818	818	843	1500
5.332503458906611	5.332503064166913	1	1	1	0	0.0075	0.004545454401522875	743.6136357742362	818.6136357742362	818.6136357742362	843.6136357742362	0.0	0.0181818176060915	0.0	0.05714285746216774	0.5	743	818	818	843	1500
5.3498238474094215	5.3498238474094215	1	1	1	0	0.0075	0.0022727272007614374	734.3068178871181	809.3068178871181	809.3068178871181	834.3068178871181	0.0	0.00909090880304575	0.0	0.05714285746216774	0.5	734	809	809	834	1500
5.3665209419278685	5.3665209419278685	1	1	1	0	0.0075	0.004545454401522875	743.6136357742362	818.6136357742362	818.6136357742362	843.6136357742362	0.0	0.0181818176060915	0.0	0.05714285746216774	0.5	743	818	818	843	1500
5.382575400216712	5.382575005477014	1	1	1	0	0.0075	0.004545454401522875	743.6136357742362	818.6136357742362	818.6136357742362	843.6136357742362	0.0	0.0181818176060915	0.0	0.05714285746216774	0.5	743	818	818	843	1500
5.399511706992616	5.399511706992616	1	1	1	0	0.0075	0.004545454401522875	743.6136357742362	818.6136357742362	818.6136357742362	843.6136357742362	0.0	0.0181818176060915	0.0	0.05714285746216774	0.5	743	818	818	843	1500
5.41638367119762	5.4163828817182225	1	1	1	0	0.0075	0.004545454401522875	743.6136357742362	818.6136357742362	818.6136357742362	843.6136357742362	0.0	0.0181818176060915	0.0	0.05714285746216774	0.5	743	818	818	843	1500
5.435864075332123	5.435863285852728	1	1	1	0	0.0075	0.004545454401522875	743.6136357742362	818.6136357742362	818.6136357742362	843.6136357742362	0.0	0.0181818176060915	0.0	0.05714285746216774	0.5	743	818	818	843	1500
5.449395752206101	5.449395357466402	1	1	1	0	0.0075	0.004545454401522875	743.6136357742362	818.6136357742362	818.6136357742362	843.6136357742362	0.0	0.0181818176060915	0.0	0.05714285746216774	0.5	743	818	818	843	1500
5.466646666521928	5.466647061261627	1	1	1	0	0.0075	0.004545454401522875	743.6136357742362	818.6136357742362	818.6136357742362	843.6136357742362	0.0	0.0181818176060915	0.0	0.05714285746216774	0.5	743	818	818	843	1500
5.482373885600488	5.482373096121091	1	1	1	0	0.0075	0.004545454401522875	743.6136357742362	818.6136357742362	818.6136357742362	843.6136357742362	0.0	0.0181818176060915	0.0	0.05714285746216774	0.5	743	818	818	843	1500
5.499435324860903	5.499434930121206	1	1	1	0	0.0075	0.004545454401522875	743.6136357742362	818.6136357742362	818.6136357742362	843.6136357742362	0.0	0.0181818176060915	0.0	0.05714285746216774	0.5	743	818	818	843	1500
5.516357026267952	5.5163566315282555	1	0	1	0	0.0075	0.004545454401522875	743.6136357742362	818.6136357742362	818.6136357742362	843.6136357742362	0.0	0.0181818176060915	0.0	0.05714285746216774	0.5	743	818	818	843	1500
5.532405563461314	5.532405168721615	1	0	1	0	0.0075	0.004545454401522875	743.6136357742362	818.6136357742362	818.6136357742362	843.6136357742362	0.0	0.0181818176060915	0.0	0.05714285746216774	0.5	743	818	818	843	1500
5.549428712970949	5.54942831823125	1	0	1	0	0.0075	0.004738504600326412	744.4041763383367	819.4041763383367	819.4041763383367	844.4041763383367	0.0	0.0181818176060915	0.013513513840734959	0.05714285746216774	0.5	744	819	819	844	1500
5.566458178315765	5.566457783576066	1	0	1	0	0.0075	0.004545454401522875	743.6136357742362	818.6136357742362	818.6136357742362	843.6136357742362	0.0	0.0181818176060915	0.0	0.05714285746216774	0.5	743	818	818	843	1500
5.582561189587556	5.582560794847858	1	0	1	0	0.0075	0.004545454401522875	743.6136357742362	818.6136357742362	818.6136357742362	843.6136357742362	0.0	0.0181818176060915	0.0	0.05714285746216774	0.5	743	818	818	843	1500
5.599415390506115	5.599414995766416	1	0	1	0	0.0075	0.004545454401522875	743.6136357742362	818.6136357742362	818.6136357742362	843.6136357742362	0.0	0.0181818176060915	0.0	0.05714285746216774	0.5	743	818	818	843	1500
5.616456303302195	5.6164559085624965	1	0	1	0	0.0075	0.004738504600326412	744.4041763383367	819.4041763383367	819.4041763383367	844.4041763383367	0.0	0.0181818176060915	0.013513513840734959	0.05714285746216774	0.5	744	819	819	844	1500
5.635855391058751	5.635854996319052	1	0	1	0	0.0075	0.004545454401522875	743.6136357742362	818.6136357742362	818.6136357742362	843.6136357742362	0.0	0.0181818176060915	0.0	0.05714285746216774	0.5	743	818	818	843	1500
5.649438384093569	5.649437989353871	1	0	1	0	0.0075	0.004545454401522875	743.6136357742362	818.6136357742362	818.6136357742362	843.6136357742362	0.0	0.0181818176060915	0.0	0.05714285746216774	0.5	743	818	818	843	1500
5.666367585554896	5.666366796075499	1	0	1	0	0.0075	0.004545454401522875	743.6136357742362	818.6136357742362	818.6136357742362	843.6136357742362	0.0	0.0181818176060915	0.0	0.0714285746216774	0.5	743	818	818	843	1500
5.68252467616542	5.682524281425721	1	0	1	0	0.0075	0.004545454401522875	743.6136357742362	818.6136357742362	818.6136357742362	843.6136357742362	0.0	0.0181818176060915	0.0	0.05714285746216774	0.5	743	818	818	843	1500
5.699904670362747	5.699904670362747	1	0	1	0	0.0075	0.004545454401522875	743.6136357742362	818.6136357742362	818.6136357742362	843.6136357742362	0.0	0.0181818176060915	0.0	0.05714285746216774	0.5	743	818	818	843	1500
5.716411105606685	5.716410316127288	1	0	1	0	0.0075	0.004545454401522875	743.6136357742362	818.6136357742362	818.6136357742362	843.6136357742362	0.0	0.0181818176060915	0.0	0.05714285746216774	0.5	743	818	818	843	1500
5.732353063081378	5.7323526683416794	1	0	1	0	0.0075	0.004545454401522875	743.6136357742362	818.6136357742362	818.6136357742362	843.6136357742362	0.0	0.0181818176060915	0.0	0.05714285746216774	0.5	743	818	818	843	1500
5.749412528643299	5.749412133903601	1	0	1	0	0.0075	0.004545454401522875	743.6136357742362	818.6136357742362	818.6136357742362	843.6136357742362	0.0	0.0181818176060915	0.0	0.05714285746216774	0.5	743	818	818	843	1500
5.766501599682629	5.76650120494293	1	0	1	0	0.0075	0.004545454401522875	743.6136357742362	818.6136357742362	818.6136357742362	843.6136357742362	0.0	0.0181818176060915	0.0	0.05714285746216774	0.5	743	818	818	843	1500
5.782557242190569	5.78255684745087	1	0	1	0	0.0075	0.004545454401522875	743.6136357742362	818.6136357742362	818.6136357742362	843.6136357742362	0.0	0.0181818176060915	0.0	0.05714285746216774	0.5	743	818	818	843	1500
5.799400390397562	5.799399995657863	1	0	1	0	0.0075	0.004545454401522875	743.6136357742362	818.6136357742362	818.6136357742362	843.6136357742362	0.0	0.0181818176060915	0.0	0.05714285746216774	0.5	743	818	818	843	1500
5.816569988335441	5.816569593595743	1	0	1	0	0.0075	0.0022727272007614374	734.3068178871181	809.3068178871181	809.3068178871181	834.3068178871181	0.0	0.00909090880304575	0.0	0.05714285746216774	0.5	734	809	809	834	1500
5.832359181546709	5.83235878680701	1	0	1	0	0.0075	0.004545454401522875	743.6136357742362	818.6136357742362	818.6136357742362	843.6136357742362	0.0	0.0181818176060915	0.0	0.05714285746216774	0.5	743	818	818	843	1500
5.849534305840372	5.849533911100673	1	0	1	0	0.0075	0.004545454401522875	743.6136357742362	818.6136357742362	818.6136357742362	843.6136357742362	0.0	0.0181818176060915	0.0	0.05714285746216774	0.5	743	818	818	843	1500
5.86636324341821	5.866362848678511	1	0	1	0	0.0075	0.004786767159466377	744.6018115180148	819.6018115180148	819.6018115180148	844.6018115180148	0.0	0.0181818176060915	0.013513513840734959	0.0714285746216774	0.5	744	819	819	844	1500
5.8823908594075345	5.882390464667836	1	0	1	0	0.0075	0.004738504600326412	744.4041763383367	819.4041763383367	819.4041763383367	844.4041763383367	0.0	0.0181818176060915	0.013513513840734959	0.05714285746216774	0.5	744	819	819	844	1500
5.899425061628735	5.899424666889036	1	0	1	0	0.0075	0.006818181835114956	752.9204546147957	827.9204546147957	827.9204546147957	852.9204546147957	0.0	0.027272727340459824	0.0	0.05714285746216774	0.5	752	827	827	852	1500
5.916362157884038	5.91636136840464	1	0	1	0	0.0075	0.006818181835114956	752.9204546147957	827.9204546147957	827.9204546147957	852.9204546147957	0.0	0.027272727340459824	0.0	0.05714285746216774	0.5	752	827	827	852	1500
5.932408721378904	5.932408326639207	1	0	1	0	0.0075	0.007059494593058458	753.9086303585743	828.9086303585743	828.9086303585743	853.9086303585743	0.0	0.027272727340459824	0.013513513840734959	0.0714285746216774	0.5	753	828	828	853	1500
5.949611082711783	5.9496106879720845	1	0	1	0	0.0075	0.006818181835114956	752.9204546147957	827.9204546147957	827.9204546147957	852.9204546147957	0.0	0.027272727340459824	0.0	0.05714285746216774	0.5	752	827	827	852	1500
5.969282540860494	5.9692817513810965	1	0	1	0	0.0075	0.00909090880304575	762.2272715484723	837.2272715484723	837.2272715484723	862.2272715484723	0.0	0.036363635212183	0.0	0.05714285746216774	0.5	762	837	837	862	1500
5.982490531181476	5.982490136441777	1	0	1	0	0.0075	0.006818181835114956	752.9204546147957	827.9204546147957	827.9204546147957	852.9204546147957	0.0	0.027272727340459824	0.0	0.0714285746216774	0.5	752	827	827	852	1500
5.999416179985513	5.999415785245814	1	0	1	0	0.0075	0.006818181835114956	752.9204546147957	827.9204546147957	827.9204546147957	852.9204546147957	0.0	0.027272727340459824	0.0	0.05714285746216774	0.5	752	827	827	852	1500
6.016447224289124	6.016446434809726	0	0	1	0	0.0075	0.00909090880304575	762.2272715484723	837.2272715484723	837.2272715484723	862.2272715484723	0.0	0.036363635212183	0.0	0.05714285746216774	0.5	762	837	837	862	1500
6.035986444638745	6.035985655159347	0	0	1	0	0.0074897215106593034	0.006818181835114956	752.9204546147957	827.9204546147957	827.9204546147957	852.9204546147957	0.0	0.027272727340459824	0.0	0.05714285746216774	0.5	752	827	827	852	1500
6.049496805568987	6.049496410829288	0	0	1	0	0.007458914215262049	0.00909090880304575	762.2272715484723	837.2272715484723	837.2272715484723	862.2272715484723	0.0	0.036363635212183	0.0	0.0714285746216774	0.5	762	837	837	862	1500
6.066390875197124	6.066390085717726	0	0	1	0	0.007407662554463533	0.00909090880304575	762.2272715484723	837.2272715484723	837.2272715484723	862.2272715484723	0.0	0.036363635212183	0.0	0.05714285746216774	0.5	762	837	837	862	1500
6.082473754744278	6.082472965264881	0	0	1	0	0.007336107005503543	0.00909090880304575	762.2272715484723	837.2272715484723	837.2272715484723	862.2272715484723	0.0	0.036363635212183	0.0	0.05714285746216774	0.5	762	837	837	862	1500
6.1025316630580875	6.10253087357869	0	0	1	0	0.007244443697168012	0.009283959001849286	763.0178121125729	838.0178121125729	838.0178121125729	863.0178121125729	0.0	0.036363635212183	0.013513513840734959	0.05714285746216774	0.5	763	838	838	863	1500
6.116355842048858	6.116355447309159	0	0	1	0	0.007132923872213651	0.009283959001849286	763.0178121125729	838.0178121125729	838.0178121125729	863.0178121125729	0.0	0.036363635212183	0.013513513840734959	0.05714285746216774	0.5	763	838	838	863	1500
6.132591091119739	6.13259069638004	0	0	1	0	0.007001853198729013	0.00909090880304575	762.2272715484723	837.2272715484723	837.2272715484723	862.2272715484723	0.0	0.036363635212183	0.0	0.0714285746216774	0.5	762	837	837	862	1500
6.149830557984302	6.149830163244603	0	0	1	0	0.006851590932319507	0.00909090880304575	762.2272715484723	837.2272715484723	837.2272715484723	862.2272715484723	0.0	0.036363635212183	0.0	0.05714285746216774	0.5	762	837	837	862	1500
6.16919017177098	6.169189777031281	0	0	1	0	0.006682548931412759	0.00909090880304575	762.2272715484723	837.2272715484723	837.2272715484723	862.2272715484723	0.0	0.036363635212183	0.0	0.05714285746216774	0.5	762	837	837	862	1500
6.182530005151353	6.182529215671956	0	0	1	0	0.006495190528383289	0.009332221560989251	763.2154472922509	838.2154472922509	838.2154472922509	863.2154472922509	0.0	0.036363635212183	0.013513513840734959	0.0714285746216774	0.5	763	838	838	863	1500
6.199461969790571	6.199461969790571	0	0	1	0	0.0062900292595906805	0.009332221560989251	763.2154472922509	838.2154472922509	838.2154472922509	863.2154472922509	0.0	0.036363635212183	0.013513513840734959	0.0714285746216774	0.5	763	838	838	863	1500
6.216546303953516	6.216545909213817	0	0	1	0	0.006067627457812106	0.009332221560989251	763.2154472922509	838.2154472922509	838.2154472922509	863.2154472922509	0.0	0.036363635212183	0.013513513840734959	0.0714285746216774	0.5	763	838	838	863	1500
6.235994734172419	6.23599433943272	0	0	1	0	0.005828594710927282	0.01735696708603715	796.0767802173222	871.0767802173222	871.0767802173222	896.0767802173222	0.0	0.06363636255264282	0.0810810774564743	0.0714285746216774	0.5	796	871	871	896	1500
6.249517332033324	6.249516937293626	0	0	1	0	0.005573586191080457	0.020498420042075707	808.9410300723	883.9410300723	883.9410300723	908.9410300723	0.0	0.072727270424366	0.10810811072587967	0.08571428805589676	0.5	808	883	883	908	1500
6.266564955404283	6.266564560664584	0	0	1	0	0.005303300858899107	0.023157247382442694	819.8289280311028	894.8289280311028	894.8289280311028	919.8289280311028	0.0	0.08181817829608917	0.10810811072587967	0.10000000149011612	0.5	819	894	894	919	1500
6.2893694625421634	6.2893694625421634	0	0	1	0	0.0050184795476914375	0.03172019510404081	854.8941989510471	929.8941989510471	929.8941989510471	954.8941989510471	0.02380952425301075	0.09090909361839294	0.12162162363529205	0.10000000149011612	0.5	854	929	929	954	1500
6.302684822061213	6.302684427321514	0	0	1	0	0.004719902932873782	0.03172019510404081	854.8941989510471	929.8941989510471	929.8941989510471	954.8941989510471	0.02380952425301075	0.09090909361839294	0.12162162363529205	0.10000000149011612	0.5	854	929	929	954	1500
6.316376368513193	6.316375579033796	0	0	1	0	0.00440838939219355	0.03442728498763617	865.9797320243702	940.9797320243702	940.9797320243702	965.9797320243702	0.02380952425301075	0.10000000149011612	0.12162162363529205	0.11428571492433548	0.5	865	940	940	965	1500
6.33248095874378	6.33248095874378	0	0	1	0	0.004084792762612705	0.043038493176943776	901.2426295595848	976.2426295595848	976.2426295595848	1001.2426295595848	0.0476190485060215	0.1090909093618393	0.13513512909412384	0.11428571492433548	0.5	901	976	976	1001	1500
6.356031918652043	6.356031523912344	0	0	1	0	0.0037500000000000025	0.061653211814959086	977.4699023822575	1052.4699023822575	1052.4699023822575	1077.4699023822575	0.0714285746216774	0.145454540848732	0.18918919563293457	0.15714286267757416	0.5	977	1052	1052	1077	1500
6.369262803875554	6.369262014396156	0	0	1	0	0.0034049287480466027	0.07741605311373256	1042.018737500735	1117.018737500735	1117.018737500735	1142.018737500735	0.095238097012043	0.17272727191448212	0.2432432472705841	0.17142857611179352	0.5	1042	1117	1117	1142	1500
6.38273053291833	6.382729743438933	0	0	1	0	0.003050524823068503	0.09951737721856957	1132.5236597100425	1207.5236597100425	1207.5236597100425	1232.5236597100425	0.1428571492433548	0.20000000298023224	0.29729729890823364	0.18571428954601288	0.5	1132	1207	1207	1232	1500
6.399403548315153	6.399403153575454	0	0	1	0	0.002687759621589753	0.12480841328940107	1236.0904524200973	1311.0904524200973	1311.0904524200973	1336.0904524200973	0.190476194024086	0.23636363446712494	0.3378378450870514	0.2142857164144516	0.5	1236	1311	1311	1336	1500
6.4165013036278555	6.416500908888157	0	0	1	0	0.002317627457812106	0.18071838385752725	1465.041781896574	1540.041781896574	1540.041781896574	1565.041781896574	0.3333333432674408	0.2818181812763214	0.4189189076423645	0.2571428716182709	0.5	1465	1540	1540	1565	1500
6.436057497784523	6.436056708305125	0	0	1	0	0.0019411428382689055	0.24251784686301203	1718.1105829040343	1793.1105829040343	1793.1105829040343	1818.1105829040343	0.4523809552192688	0.3636363744735718	0.5135135054588318	0.30000001192092896	0.5555555820465088	1718	1793	1793	1818	1511
6.449426936642304	6.449426541902605	0	0	1	0	0.0015593376811331942	0.2819439624784996	1879.560526349456	1954.560526349456	1954.560526349456	1979.560526349456	0.4523809552192688	0.4545454680919647	0.5945945978164673	0.37142857909202576	0.5555555820465088	1879	1954	1954	1979	1511
6.4664753494926615	6.466474954752963	0	0	1	0	0.0011732584878017302	0.3428103456741134	2128.8083655354944	2203.8083655354944	2203.8083655354944	2228.8083655354944	0.5476190447807312	0.5363636612892151	0.6486486196517944	0.44285714626312256	0.5555555820465088	2128	2203	2203	2228	1511
6.4893240674768045	6.489323672737106	0	0	1	0	0.0007839634745073992	0.4870627214434524	2719.521844310938	2794.521844310938	2794.521844310938	2819.521844310938	0.761904776096344	0.7272727489471436	0.7837837934494019	0.5857142806053162	0.6666666865348816	2719	2794	2794	2819	1533
6.5026769272672365	6.502676532527538	0	0	1	0	0.0003925196718220764	0.5542032327200914	2994.462237988774	3069.462237988774	3069.462237988774	3094.462237988774	0.8571428656578064	0.8090909123420715	0.837837815284729	0.6571428775787354	0.7222222089767456	2994	3069	3069	3094	1544
6.516412684565481	6.516411895086083	0	0	1	0	-2.871426524195212e-18	0.5542032327200914	2994.462237988774	3069.462237988774	3069.462237988774	3094.462237988774	0.8571428656578064	0.8090909123420715	0.837837815284729	0.6571428775787354	0.7222222089767456	2994	3069	3069	3094	1544
6.532576091011185	6.532575696271486	0	0	1	0	-0.00039251967182208215	0.6108576203175033	3226.4619552001764	3301.4619552001764	3301.4619552001764	3326.4619552001764	0.9523809552192688	0.8636363744735718	0.8783783912658691	0.7142857313156128	0.7222222089767456	3226	3301	3301	3326	1544
6.556007839530418	6.55600705005102	0	0	1	0	-0.000783963474507405	0.6613109875369716	3433.0684939638986	3508.0684939638986	3508.0684939638986	3533.0684939638986	1.0	0.9363636374473572	0.9189189076423645	0.7714285850524902	0.7222222089767456	3433	3508	3508	3533	1544
6.56923201417905	6.569231224699653	0	0	1	0	-0.0011732584878017358	0.6740654475670524	3485.2980077870798	3560.2980077870798	3560.2980077870798	3585.2980077870798	1.0	0.9636363387107849	0.9324324131011963	0.7857142686843872	0.7777777910232544	3485	3560	3560	3585	1555
6.582711980152489	6.58271158541279	0	0	1	0	-0.0015593376811331998	0.6846437363205728	3528.616100232746	3603.616100232746	3603.616100232746	3628.616100232746	1.0	0.9818181991577148	0.9459459185600281	0.800000011920929	0.7777777910232544	3528	3603	3603	3628	1555
6.599553549400687	6.599553154660988	0	0	1	0	-0.001941142838268911	0.6953185332442802	3572.3293936353275	3647.3293936353275	3647.3293936353275	3672.3293936353275	1.0	1.0	0.9594594836235046	0.8142856955528259	0.7777777910232544	3572	3647	3647	3672	1555
6.622705822213186	6.622705032733789	0	0	1	0	-0.002317627457812111	0.6987451812015077	3586.3615170201742	3661.3615170201742	3661.3615170201742	3686.3615170201742	1.0	1.0	0.9594594836235046	0.8285714387893677	0.7777777910232544	3586	3661	3661	3686	1555
6.6359446022306745	6.635944207490976	0	0	1	0	-0.002687759621589758	0.6987451812015077	3586.3615170201742	3661.3615170201742	3661.3615170201742	3686.3615170201742	1.0	1.0	0.9594594836235046	0.8285714387893677	0.7777777910232544	3586	3661	3661	3686	1555
6.6497277282927705	6.649727333553072	0	0	1	0	-0.003050524823068508	0.7084942140174189	3626.2838064013304	3701.2838064013304	3701.2838064013304	3726.2838064013304	1.0	1.0	0.9729729890823364	0.8571428656578064	0.7777777910232544	3626	3701	3701	3726	1555
6.6665396920635605	6.666539297323862	0	0	1	0	-0.003404928748046606	0.7149131237079738	3652.5692415841527	3727.5692415841527	3727.5692415841527	3752.5692415841527	1.0	1.0	0.9864864945411682	0.8714285492897034	0.7777777910232544	3652	3727	3727	3752	1555
6.689301962053673	6.689301567313974	0	0	1	0	-0.003750000000000004	0.7149131237079738	3652.5692415841527	3727.5692415841527	3727.5692415841527	3752.5692415841527	1.0	1.0	0.9864864945411682	0.8714285492897034	0.7777777910232544	3652	3727	3727	3752	1555
6.699510720143369	6.69951032540367	0	0	1	0	-0.004084792762612706	0.7214285731315613	3679.2500069737434	3754.2500069737434	3754.2500069737434	3779.2500069737434	1.0	1.0	1.0	0.8857142925262451	0.7777777910232544	3679	3754	3754	3779	1555
6.716401237114216	6.716400447634818	0	0	1	0	-0.004408389392193551	0.7178571373224258	3664.624977335334	3739.624977335334	3739.624977335334	3764.624977335334	1.0	1.0	1.0	0.8714285492897034	0.7777777910232544	3664	3739	3739	3764	1555
6.732398458146736	6.732398063407038	0	0	1	0	-0.004719902932873782	0.7178571373224258	3664.624977335334	3739.624977335334	3739.624977335334	3764.624977335334	1.0	1.0	1.0	0.8714285492897034	0.7777777910232544	3664	3739	3739	3764	1555
6.749452002613177	6.749451607873478	0	0	1	0	-0.005018479547691437	0.7113899652159352	3638.141907559255	3713.141907559255	3713.141907559255	3738.141907559255	1.0	1.0	0.9864864945411682	0.8571428656578064	0.7222222089767456	3638	3713	3713	3738	1544
6.769156224156886	6.769155829417187	0	0	1	0	-0.005303300858899106	0.7043436335320639	3609.2871793138015	3684.2871793138015	3684.2871793138015	3709.2871793138015	1.0	1.0	0.9864864945411682	0.8285714387893677	0.7222222089767456	3609	3684	3684	3709	1544
6.78246960997744	6.78246960997744	0	0	1	0	-0.005573586191080455	0.6945946007161528	3569.3648899326454	3644.3648899326454	3644.3648899326454	3669.3648899326454	1.0	1.0	0.9729729890823364	0.800000011920929	0.7222222089767456	3569	3644	3644	3669	1544
6.800184738179027	6.800184343439328	0	0	1	0	-0.00582859471092728	0.6781853363493235	3502.1689523504797	3577.1689523504797	3577.1689523504797	3602.1689523504797	1.0	1.0	0.9594594836235046	0.7428571581840515	0.7222222089767456	3502	3577	3577	3602	1544
6.822564110661327	6.822563715921628	0	0	1	0	-0.006067627457812103	0.6428790728557985	3357.5898033444946	3432.5898033444946	3432.5898033444946	3457.5898033444946	1.0	0.9454545378684998	0.9324324131011963	0.6714285612106323	0.7222222089767456	3357	3432	3432	3457	1544
6.835796969583333	6.8357961801039355	0	0	1	0	-0.006290029259590677	0.5773955790405108	3089.4348961708915	3164.4348961708915	3164.4348961708915	3189.4348961708915	0.9285714030265808	0.8636363744735718	0.9054054021835327	0.5714285969734192	0.7222222089767456	3089	3164	3164	3189	1544
6.849452199983027	6.849451805243328	0	0	1	0	-0.006495190528383286	0.5243842899799347	2872.3536674678326	2947.3536674678326	2947.3536674678326	2972.3536674678326	0.8809523582458496	0.7909091114997864	0.8513513803482056	0.5	0.6666666865348816	2872	2947	2947	2972	1533
6.866492323299708	6.866491928560009	0	0	1	0	-0.006682548931412756	0.4912015889487211	2736.470506745013	2811.470506745013	2811.470506745013	2836.470506745013	0.8809523582458496	0.7363636493682861	0.8108108043670654	0.4285714328289032	0.6666666865348816	2736	2811	2811	2836	1533
6.889217882497833	6.889217093018436	0	0	1	0	-0.006851590932319503	0.4194746741284274	2442.74879055591	2517.74879055591	2517.74879055591	2542.74879055591	0.8095238208770752	0.6181818246841431	0.7297297120094299	0.34285715222358704	0.6666666865348816	2442	2517	2517	2542	1533
6.902747980413016	6.902747585673318	0	0	1	0	-0.0070018531987290095	0.3948227399449551	2341.799120074591	2416.799120074591	2416.799120074591	2441.799120074591	0.7857142686843872	0.5727272629737854	0.7027027010917664	0.3142857253551483	0.6666666865348816	2341	2416	2416	2441	1533
6.916452158535359	6.916451369055961	0	0	1	0	-0.007132923872213648	0.3948227399449551	2341.799120074591	2416.799120074591	2416.799120074591	2441.799120074591	0.7857142686843872	0.5727272629737854	0.7027027010917664	0.3142857253551483	0.6666666865348816	2341	2416	2416	2441	1533
6.932380694860292	6.932379905380895	0	0	1	0	-0.007244443697168009	0.36233180764213957	2208.748752294561	2283.748752294561	2283.748752294561	2308.748752294561	0.738095223903656	0.5181818008422852	0.6756756901741028	0.2857142984867096	0.6666666865348816	2208	2283	2283	2308	1533
6.94946068688655	6.949460292146851	0	0	1	0	-0.007336107005503539	0.3307622533967596	2079.4714276597306	2154.4714276597306	2154.4714276597306	2179.4714276597306	0.6904761791229248	0.4727272689342499	0.6216216087341309	0.2571428716182709	0.6111111044883728	2079	2154	2154	2179	1522
6.96924504058911	6.96924504058911	0	0	1	0	-0.00740766255446353	0.325448986101162	2057.7135980842586	2132.7135980842586	2132.7135980842586	2157.7135980842586	0.6904761791229248	0.4636363685131073	0.6081081032752991	0.24285714328289032	0.6111111044883728	2057	2132	2132	2157	1522
6.982483031127199	6.9824826363875	0	0	1	0	-0.007458914215262048	0.3231762609958764	2048.406788778114	2123.406788778114	2123.406788778114	2148.406788778114	0.6904761791229248	0.4545454680919647	0.6081081032752991	0.24285714328289032	0.6111111044883728	2048	2123	2123	2148	1522
6.999676708186705	6.999676313447006	0	0	1	0	-0.007489721510659303	0.3142798730075129	2011.9760799657654	2086.976079965765	2086.976079965765	2111.976079965765	0.6666666865348816	0.4545454680919647	0.5945945978164673	0.22857142984867096	0.6111111044883728	2011	2086	2086	2111	1522
7.0226525323538525	7.022651742874455	0	0	1	0	-0.0075	0.29494120422966463	1932.7842313204767	2007.7842313204767	2007.7842313204767	2032.7842313204767	0.6428571343421936	0.41818180680274963	0.5540540814399719	0.2142857164144516	0.6111111044883728	1932	2007	2007	2032	1522
7.035845522566282	7.035845127826583	0	0	1	0	-0.007489721510659305	0.29494120422966463	1932.7842313204767	2007.7842313204767	2007.7842313204767	2032.7842313204767	0.6428571343421936	0.41818180680274963	0.5540540814399719	0.2142857164144516	0.6111111044883728	1932	2007	2007	2032	1522
7.049445489408146	7.049445094668448	0	0	1	0	-0.007458914215262052	0.24980988242738955	1747.9714685401602	1822.9714685401602	1822.9714685401602	1847.9714685401602	0.523809552192688	0.37272727489471436	0.5135135054588318	0.20000000298023224	0.6111111044883728	1747	1822	1822	1847	1522
7.066407454264471	7.0664070595247725	0	0	1	0	-0.0074076625544635365	0.20823241892094546	1577.7117554812717	1652.7117554812717	1652.7117554812717	1677.7117554812717	0.4761904776096344	0.290909081697464	0.4189189076423645	0.15714286267757416	0.6111111044883728	1577	1652	1652	1677	1522
7.082409806913077	7.08240901743368	0	0	1	0	-0.007336107005503547	0.1856440866545821	1485.2125348505137	1560.2125348505137	1560.2125348505137	1585.2125348505137	0.4285714328289032	0.2545454502105713	0.37837839126586914	0.15714286267757416	0.6111111044883728	1485	1560	1560	1585	1522
7.102638242776758	7.102637848037059	0	0	1	0	-0.0072444436971680175	0.1613665632759742	1385.7960766151145	1460.7960766151145	1460.7960766151145	1485.7960766151145	0.380952388048172	0.2181818187236786	0.3243243098258972	0.1428571492433548	0.5555555820465088	1385	1460	1460	1485	1511
7.1163783422116875	7.116377947471989	0	0	1	0	-0.007132923872213658	0.13940564377600162	1295.8661112627265	1370.8661112627265	1370.8661112627265	1395.8661112627265	0.3333333432674408	0.1818181872367859	0.29729729890823364	0.1428571492433548	0.5555555820465088	1295	1370	1370	1395	1511
7.13238464225728	7.132384247517582	0	0	1	0	-0.007001853198729022	0.12697730315525557	1244.9720564207714	1319.9720564207714	1319.9720564207714	1344.9720564207714	0.3095238208770752	0.16363635659217834	0.2702702581882477	0.12857143580913544	0.5555555820465088	1244	1319	1319	1344	1511
7.1497804260425575	7.149780031302859	0	0	1	0	-0.006851590932319517	0.11831783475246438	1209.5115333113417	1284.5115333113417	1284.5115333113417	1309.5115333113417	0.2857142984867096	0.15454545617103577	0.2567567527294159	0.12857143580913544	0.5555555820465088	1209	1284	1284	1309	1511
7.169313725296696	7.169313330556998	0	0	1	0	-0.0066825489314127715	0.11193109145495883	1183.3578195080563	1258.3578195080563	1258.3578195080563	1283.3578195080563	0.261904776096344	0.15454545617103577	0.2432432472705841	0.12857143580913544	0.5555555820465088	1183	1258	1258	1283	1511
7.182607768872012	7.1826073741323135	0	0	1	0	-0.006495190528383305	0.11193109145495883	1183.3578195080563	1258.3578195080563	1258.3578195080563	1283.3578195080563	0.261904776096344	0.15454545617103577	0.2432432472705841	0.12857143580913544	0.5555555820465088	1183	1258	1258	1283	1511
7.199754471907362	7.199754471907363	0	0	1	0	-0.006290029259590696	0.11463817926015862	1194.4433440703497	1269.4433440703497	1269.4433440703497	1294.4433440703497	0.261904776096344	0.16363635659217834	0.2567567527294159	0.12857143580913544	0.5555555820465088	1194	1269	1269	1294	1511
7.222700690597103	7.222699901117705	0	0	1	0	-0.006067627457812124	0.11691090809073457	1203.7501686315582	1278.7501686315582	1278.7501686315582	1303.7501686315582	0.261904776096344	0.17272727191448212	0.2567567527294159	0.12857143580913544	0.5555555820465088	1203	1278	1278	1303	1511
7.2359481548879625	7.235947760148264	0	0	1	0	-0.005828594710927302	0.12329765138824011	1229.9038824348434	1304.9038824348434	1304.9038824348434	1329.9038824348434	0.2857142984867096	0.17272727191448212	0.2702702581882477	0.12857143580913544	0.5555555820465088	1229	1304	1304	1329	1511
7.249443515709654	7.249443120969955	0	0	1	0	-0.005573586191080479	0.12286328868832597	1228.125167178695	1303.125167178695	1303.125167178695	1328.125167178695	0.2857142984867096	0.17272727191448212	0.2567567527294159	0.12857143580913544	0.5555555820465088	1228	1303	1303	1328	1511
7.266496665436394	7.266496665436394	0	0	1	0	-0.005303300858899131	0.11333509027583949	1189.1071946795628	1264.1071946795628	1264.1071946795628	1289.1071946795628	0.261904776096344	0.16363635659217834	0.2432432472705841	0.11428571492433548	0.5555555820465088	1189	1264	1264	1289	1511
7.289200513951087	7.28919972447169	0	0	1	0	-0.0050184795476914635	0.10497250975070083	1154.8624274291199	1229.8624274291199	1229.8624274291199	1254.8624274291199	0.261904776096344	0.13636364042758942	0.18918919563293457	0.11428571492433548	0.5555555820465088	1154	1229	1229	1254	1511
7.302678506226032	7.302678111486333	0	0	1	0	-0.004719902932873809	0.09863402484394754	1128.906331735965	1203.906331735965	1203.906331735965	1228.906331735965	0.2380952388048172	0.13636364042758942	0.1756756752729416	0.11428571492433548	0.5555555820465088	1128	1203	1203	1228	1511
7.316354263090062	7.3163538683503635	0	0	1	0	-0.004408389392193576	0.09863402484394754	1128.906331735965	1203.906331735965	1203.906331735965	1228.906331735965	0.2380952388048172	0.13636364042758942	0.1756756752729416	0.11428571492433548	0.5555555820465088	1128	1203	1203	1228	1511
7.332558722464439	7.33255832772474	0	0	1	0	-0.00408479276261273	0.0900228148319086	1093.6434267366658	1168.6434267366658	1168.6434267366658	1193.6434267366658	0.2142857164144516	0.12727272510528564	0.1621621549129486	0.11428571492433548	0.5555555820465088	1093	1168	1168	1193	1511
7.34943463406643	7.34943463406643	0	0	1	0	-0.003750000000000026	0.07430092539767731	1029.2622895034885	1104.2622895034885	1104.2622895034885	1129.2622895034885	0.1666666716337204	0.11818181723356247	0.10810811072587967	0.11428571492433548	0.5555555820465088	1029	1104	1104	1129	1511
7.369189382291582	7.369188987551883	0	0	1	0	-0.0034049287480466253	0.07130426022954084	1016.9909456399697	1091.9909456399696	1091.9909456399696	1116.9909456399696	0.1666666716337204	0.1090909093618393	0.09459459781646729	0.10000000149011612	0.5555555820465088	1016	1091	1091	1116	1511
7.38266934826502	7.382668953525322	0	0	1	0	-0.0030505248230685246	0.06869369524757604	1006.3006820388239	1081.3006820388239	1081.3006820388239	1106.3006820388239	0.1666666716337204	0.10000000149011612	0.0810810774564743	0.10000000149011612	0.5555555820465088	1006	1081	1081	1106	1511
7.399456443434788	7.3994560486950895	0	0	1	0	-0.002687759621589774	0.062403476822215156	980.542237586971	1055.5422375869712	1055.5422375869712	1080.5422375869712	0.1428571492433548	0.10000000149011612	0.06756756454706192	0.10000000149011612	0.5555555820465088	980	1055	1055	1080	1511
7.416361565774489	7.41636117103479	0	0	1	0	-0.002317627457812126	0.05384052965941059	945.4769689552863	1020.4769689552863	1020.4769689552863	1045.4769689552863	0.1190476194024086	0.09090909361839294	0.054054055362939835	0.10000000149011612	0.5	945	1020	1020	1045	1500
7.43592328628694	7.435922891547241	0	0	1	0	-0.0019411428382689242	0.05364747947319249	944.6864284427232	1019.6864284427232	1019.6864284427232	1044.6864284427234	0.1190476194024086	0.09090909361839294	0.054054055362939835	0.08571428805589676	0.5	944	1019	1019	1044	1500
7.449396541685498	7.4493961469458	0	0	1	0	-0.0015593376811332115	0.04542237004502515	911.004605334378	986.004605334378	986.004605334378	1011.004605334378	0.095238097012043	0.08181817829608917	0.054054055362939835	0.08571428805589676	0.5	911	986	986	1011	1500
7.466527060393201	7.466526665653502	0	0	1	0	-0.001173258487801746	0.04542237004502515	911.004605334378	986.004605334378	986.004605334378	1011.004605334378	0.095238097012043	0.08181817829608917	0.054054055362939835	0.08571428805589676	0.5	911	986	986	1011	1500
7.489338672845658	7.48933827810596	0	0	1	0	-0.0007839634745074134	0.04769509887560109	920.3114298955865	995.3114298955865	995.3114298955865	1020.3114298955865	0.095238097012043	0.09090909361839294	0.054054055362939835	0.08571428805589676	0.5	920	995	995	1020	1500
7.502667453514466	7.502666664035068	0	0	1	0	-0.00039251967182208893	0.04174271827800969	895.9364313484497	970.9364313484497	970.9364313484497	995.9364313484497	0.0714285746216774	0.09090909361839294	0.054054055362939835	0.08571428805589676	0.5	895	970	970	995	1500
7.516387026485059	7.516386631745361	0	0	1	0	-8.039065796791711e-18	0.04174271827800969	895.9364313484497	970.9364313484497	970.9364313484497	995.9364313484497	0.0714285746216774	0.09090909361839294	0.054054055362939835	0.08571428805589676	0.5	895	970	970	995	1500
7.532388194914569	7.53238780017487	0	0	1	0	0.00039251967182207294	0.03927693926121565	885.8390662746781	960.8390662746781	960.8390662746781	985.8390662746781	0.0714285746216774	0.08181817829608917	0.054054055362939835	0.0714285746216774	0.5	885	960	960	985	1500
7.549816347355145	7.549815952615447	0	0	1	0	0.0007839634745073974	0.03927693926121565	885.8390662746781	960.8390662746781	960.8390662746781	985.8390662746781	0.0714285746216774	0.08181817829608917	0.054054055362939835	0.0714285746216774	0.5	885	960	960	985	1500
7.569365830936935	7.569366225676633	0	0	1	0	0.00117325848780173	0.03927693926121565	885.8390662746781	960.8390662746781	960.8390662746781	985.8390662746781	0.0714285746216774	0.08181817829608917	0.054054055362939835	0.0714285746216774	0.5	885	960	960	985	1500
7.582548952656895	7.582548557917196	0	0	1	0	0.0015593376811331957	0.039035626453379865	884.8508903265906	959.8508903265906	959.8508903265906	984.8508903265906	0.0714285746216774	0.08181817829608917	0.04054053872823715	0.0714285746216774	0.5	884	959	959	984	1500
7.599823551354648	7.599823156614949	0	0	1	0	0.0019411428382689084	0.03676289948544907	875.544073392914	950.544073392914	950.544073392914	975.544073392914	0.0714285746216774	0.072727270424366	0.04054053872823715	0.0714285746216774	0.5	875	950	950	975	1500
7.622719243362946	7.622718453883548	0	0	1	0	0.0023176274578121103	0.030569205248483878	850.1808954925415	925.1808954925415	925.1808954925415	950.1808954925415	0.0476190485060215	0.072727270424366	0.027027027681469917	0.0714285746216774	0.5	850	925	925	950	1500
7.63585578579845	7.635855391058751	0	0	1	0	0.002687759621589759	0.03652158677739785	874.5558978534442	949.5558978534442	949.5558978534442	974.5558978534442	0.0714285746216774	0.072727270424366	0.027027027681469917	0.0714285746216774	0.5	874	949	949	974	1500
7.649483779158928	7.649483384419229	0	0	1	0	0.0030505248230685103	0.03652158677739785	874.5558978534442	949.5558978534442	949.5558978534442	974.5558978534442	0.0714285746216774	0.072727270424366	0.027027027681469917	0.0714285746216774	0.5	874	949	949	974	1500
7.666452849329831	7.666452454590132	0	0	1	0	0.0034049287480466114	0.03652158677739785	874.5558978534442	949.5558978534442	949.5558978534442	974.5558978534442	0.0714285746216774	0.072727270424366	0.027027027681469917	0.0714285746216774	0.5	874	949	949	974	1500
7.682512833974457	7.682512833974457	0	0	1	0	0.0037500000000000124	0.034248859809467055	865.2490809197676	940.2490809197676	940.2490809197676	965.2490809197676	0.0714285746216774	0.06363636255264282	0.027027027681469917	0.0714285746216774	0.5	865	940	940	965	1500
7.7026473217898275	7.702646927050129	0	0	1	0	0.004084792762612716	0.034007547051523555	864.2609051759889	939.2609051759889	939.2609051759889	964.2609051759889	0.0714285746216774	0.06363636255264282	0.013513513840734959	0.0714285746216774	0.5	864	939	939	964	1500
7.71643557946801	7.7164351847283115	0	0	1	0	0.004408389392193564	0.034007547051523555	864.2609051759889	939.2609051759889	939.2609051759889	964.2609051759889	0.0714285746216774	0.06363636255264282	0.013513513840734959	0.0714285746216774	0.5	864	939	939	964	1500
7.732425300446254	7.732424905706555	0	0	1	0	0.004719902932873797	0.034007547051523555	864.2609051759889	939.2609051759889	939.2609051759889	964.2609051759889	0.0714285746216774	0.06363636255264282	0.013513513840734959	0.0714285746216774	0.5	864	939	939	964	1500
7.749384502124686	7.74938371264529	0	0	1	0	0.005018479547691453	0.03855300098738514	882.8745390433421	957.8745390433421	957.8745390433421	982.8745390433421	0.0714285746216774	0.08181817829608917	0.013513513840734959	0.0714285746216774	0.5	882	957	957	982	1500
7.769565174484816	7.769564779745117	0	0	1	0	0.005303300858899124	0.03511466104699061	868.7945369874266	943.7945369874266	943.7945369874266	968.7945369874266	0.0476190485060215	0.09090909361839294	0.027027027681469917	0.0714285746216774	0.5	868	943	943	968	1500
7.7826046109544205	7.782603821475025	0	0	1	0	0.0055735861910804745	0.03511466104699061	868.7945369874266	943.7945369874266	943.7945369874266	968.7945369874266	0.0476190485060215	0.09090909361839294	0.027027027681469917	0.0714285746216774	0.5	868	943	943	968	1500
7.799431180094066	7.7994303906146705	0	0	1	0	0.0058285947109273	0.037387388014921405	878.1013539211032	953.1013539211032	953.1013539211032	978.1013539211032	0.0476190485060215	0.10000000149011612	0.027027027681469917	0.0714285746216774	0.5	878	953	953	978	1500
7.816523014311288	7.81652261957159	0	0	1	0	0.006067627457812124	0.037387388014921405	878.1013539211032	953.1013539211032	953.1013539211032	978.1013539211032	0.0476190485060215	0.10000000149011612	0.027027027681469917	0.0714285746216774	0.5	878	953	953	978	1500
7.836032629183501	7.8360322344438025	0	0	1	0	0.006290029259590699	0.03762870072297263	879.089529460573	954.089529460573	954.089529460573	979.089529460573	0.0476190485060215	0.10000000149011612	0.04054053872823715	0.0714285746216774	0.5	879	954	954	979	1500
7.849410357574955	7.84940956809556	0	0	1	0	0.006495190528383307	0.03762870072297263	879.089529460573	954.089529460573	954.089529460573	979.089529460573	0.0476190485060215	0.10000000149011612	0.04054053872823715	0.0714285746216774	0.5	879	954	954	979	1500
7.866384559361942	7.866384164622243	0	0	1	0	0.006682548931412777	0.03762870072297263	879.089529460573	954.089529460573	954.089529460573	979.089529460573	0.0476190485060215	0.10000000149011612	0.04054053872823715	0.0714285746216774	0.5	879	954	954	979	1500
7.882497439126203	7.882497044386504	0	0	1	0	0.006851590932319523	0.03167631965971994	854.7145290065532	929.7145290065532	929.7145290065532	954.7145290065532	0.02380952425301075	0.10000000149011612	0.04054053872823715	0.0714285746216774	0.5	854	929	929	954	1500
7.902711664360728	7.9027112696210295	0	0	1	0	0.007001853198729028	0.031917632467555725	855.7027049546407	930.7027049546407	930.7027049546407	955.7027049546407	0.02380952425301075	0.10000000149011612	0.054054055362939835	0.0714285746216774	0.5	855	930	930	955	1500
7.916405184511204	7.916404789771505	0	0	1	0	0.007132923872213665	0.03172458223099586	854.912164235928	929.912164235928	929.912164235928	954.912164235928	0.02380952425301075	0.10000000149011612	0.054054055362939835	0.05714285746216774	0.5	854	929	929	954	1500
7.932413063515591	7.932412274036192	0	0	1	0	0.0072444436971680235	0.03172458223099586	854.912164235928	929.912164235928	929.912164235928	954.912164235928	0.02380952425301075	0.10000000149011612	0.054054055362939835	0.05714285746216774	0.5	854	929	929	954	1500
7.949463844804141	7.949463450064442	0	0	1	0	0.007336107005503552	0.034190359331207155	865.0095214612933	940.0095214612933	940.0095214612933	965.0095214612933	0.02380952425301075	0.1090909093618393	0.06756756454706192	0.05714285746216774	0.5	865	940	940	965	1500
7.969250566944892	7.969249777465496	0	0	1	0	0.007407662554463541	0.034190359331207155	865.0095214612933	940.0095214612933	940.0095214612933	965.0095214612933	0.02380952425301075	0.1090909093618393	0.06756756454706192	0.05714285746216774	0.5	865	940	940	965	1500
7.982511452385511	7.982510662906112	0	0	1	0	0.007458914215262055	0.034190359331207155	865.0095214612933	940.0095214612933	940.0095214612933	965.0095214612933	0.02380952425301075	0.1090909093618393	0.06756756454706192	0.05714285746216774	0.5	865	940	940	965	1500
7.999410653629729	7.99941025889003	0	0	1	0	0.007489721510659307	0.034190359331207155	865.0095214612933	940.0095214612933	940.0095214612933	965.0095214612933	0.02380952425301075	0.1090909093618393	0.06756756454706192	0.05714285746216774	0.5	865	940	940	965	1500
8.022653321833252	8.022652927093553	0	0	1	0	0.0075	0.03191763236327636	855.7027045276167	930.7027045276167	930.7027045276167	955.7027045276167	0.02380952425301075	0.10000000149011612	0.06756756454706192	0.05714285746216774	0.5	855	930	930	955	1500
8.03592999686182	8.03592960212212	0	0	1	0	0.007489721510659301	0.02577220116774318	830.5371637819084	905.5371637819084	905.5371637819084	930.5371637819084	0.0	0.10000000149011612	0.054054055362939835	0.05714285746216774	0.5	830	905	905	930	1500
8.049461673735797	8.049461278996098	0	0	1	0	0.007458914215262044	0.023306423961095023	820.4398061206841	895.4398061206841	895.4398061206841	920.4398061206841	0.0	0.09090909361839294	0.04054053872823715	0.05714285746216774	0.5	820	895	895	920	1500
8.066360874980015	8.066360480240316	0	0	1	0	0.007407662554463523	0.020840644971629366	810.3424411588222	885.3424411588222	885.3424411588222	910.3424411588222	0.0	0.08181817829608917	0.027027027681469917	0.05714285746216774	0.5	810	885	885	910	1500
8.089237619482772	8.089237619482773	0	0	1	0	0.007336107005503528	0.014022464067836986	782.4219903577924	857.4219903577924	857.4219903577924	882.4219903577924	0.0	0.05454545468091965	0.027027027681469917	0.05714285746216774	0.5	782	857	857	882	1500
8.102644558611937	8.102643769132541	0	0	1	0	0.007244443697167994	0.020071370249369603	807.1922611711685	882.1922611711685	882.1922611711685	907.1922611711685	0.02380952425301075	0.05454545468091965	0.027027027681469917	0.0714285746216774	0.5	807	882	882	907	1500
8.116366105281026	8.116365710541327	0	0	1	0	0.00713292387221363	0.024426700046796597	825.0273366916321	900.0273366916321	900.0273366916321	925.0273366916321	0.0476190485060215	0.04545454680919647	0.054054055362939835	0.08571428805589676	0.5	825	900	900	925	1500
8.132589117421245	8.132589117421244	0	0	1	0	0.007001853198728986	0.030178717745316996	848.5818491670731	923.5818491670731	923.5818491670731	948.5818491670731	0.0476190485060215	0.06363636255264282	0.09459459781646729	0.10000000149011612	0.5	848	923	923	948	1500
8.155986918326382	8.155986523586684	0	0	1	0	0.006851590932319475	0.05716333322399603	959.0838495522637	1034.0838495522637	1034.0838495522637	1059.0838495522637	0.095238097012043	0.1090909093618393	0.18918919563293457	0.12857143580913544	0.5	959	1034	1034	1059	1500
8.169167276868452	8.169166882128753	0	0	1	0	0.006682548931412723	0.06896425633615738	1007.4086296965645	1082.4086296965645	1082.4086296965645	1107.4086296965645	0.1190476194024086	0.12727272510528564	0.22972972691059113	0.12857143580913544	0.5	1007	1082	1082	1107	1500
8.182647637581587	8.182647242841888	0	0	1	0	0.006495190528383249	0.08443752413752226	1070.7716613431537	1145.7716613431537	1145.7716613431537	1170.7716613431537	0.1428571492433548	0.15454545617103577	0.2567567527294159	0.15714286267757416	0.5	1070	1145	1145	1170	1500
8.199551180962493	8.199551180962494	0	0	1	0	0.006290029259590635	0.1029630293933006	1146.633605365566	1221.633605365566	1221.633605365566	1246.633605365566	0.190476194024086	0.17272727191448212	0.28378379344940186	0.17142857611179352	0.5	1146	1221	1221	1246	1500
8.222586216084457	8.222585821344762	0	0	1	0	0.0060676274578120555	0.12664970159242972	1243.6305280209997	1318.6305280209997	1318.6305280209997	1343.6305280209997	0.2142857164144516	0.2181818187236786	0.3243243098258972	0.22857142984867096	0.5	1243	1318	1318	1343	1500
8.235862891113028	8.23586249637333	0	0	1	0	0.005828594710927226	0.12664970159242972	1243.6305280209997	1318.6305280209997	1318.6305280209997	1343.6305280209997	0.2142857164144516	0.2181818187236786	0.3243243098258972	0.22857142984867096	0.5	1243	1318	1318	1343	1500
8.249382331056344	8.249381936316645	0	0	1	0	0.0055735861910803965	0.14221949346910112	1307.388825755969	1382.388825755969	1382.388825755969	1407.388825755969	0.2380952388048172	0.2454545497894287	0.3513513505458832	0.24285714328289032	0.5	1307	1382	1382	1407	1500
8.266371138212184	8.266370743472486	0	0	1	0	0.005303300858899042	0.16025506586526816	1381.244494718273	1456.244494718273	1456.244494718273	1481.244494718273	0.261904776096344	0.2818181812763214	0.37837839126586914	0.2571428716182709	0.5555555820465088	1381	1456	1456	1481	1511
8.289324067476803	8.289324067476805	0	0	1	0	0.005018479547691366	0.212960688939541	1597.0740212074204	1672.0740212074204	1672.0740212074204	1697.0740212074204	0.3571428656578064	0.3545454442501068	0.44594594836235046	0.3142857253551483	0.5555555820465088	1597	1672	1672	1697	1511
8.302680479924527	8.302680085184829	0	0	1	0	0.004719902932873706	0.2465689781204614	1734.6999654032895	1809.6999654032895	1809.6999654032895	1834.6999654032895	0.4285714328289032	0.3909091055393219	0.4864864945411682	0.34285715222358704	0.5555555820465088	1734	1809	1809	1834	1511
8.316426105715239	8.31642531623584	0	0	1	0	0.004408389392193469	0.2465689781204614	1734.6999654032895	1809.6999654032895	1809.6999654032895	1834.6999654032895	0.4285714328289032	0.3909091055393219	0.4864864945411682	0.34285715222358704	0.5555555820465088	1734	1809	1809	1834	1511
8.332593459557932	8.33259345955793	0	0	1	0	0.004084792762612619	0.28480753713938256	1891.2868645857716	1966.2868645857716	1966.2868645857716	1991.2868645857716	0.4761904776096344	0.4545454680919647	0.5405405163764954	0.3857142925262451	0.5555555820465088	1891	1966	1966	1991	1511
8.355992839421864	8.355992049942468	0	0	1	0	0.0037499999999999114	0.3008599513084502	1957.0215006081037	2032.0215006081037	2032.0215006081037	2057.0215006081035	0.5	0.48181816935539246	0.5540540814399719	0.4000000059604645	0.5555555820465088	1957	2032	2032	2057	1511
8.369162934731763	8.369162145252368	0	0	1	0	0.0034049287480465078	0.3147361745590409	2013.8446348192724	2088.8446348192724	2088.8446348192724	2113.8446348192724	0.523809552192688	0.5	0.5675675868988037	0.41428571939468384	0.5555555820465088	2013	2088	2088	2113	1511
8.382616847885084	8.382616058405684	0	0	1	0	0.003050524823068404	0.326633610999262	2062.564637041978	2137.564637041978	2137.564637041978	2162.564637041978	0.5476190447807312	0.5181818008422852	0.5810810923576355	0.41428571939468384	0.6111111044883728	2062	2137	2137	2162	1522
8.399479733077017	8.399479338337319	0	0	1	0	0.0026877596215896505	0.33838188924384394	2110.673836453541	2185.673836453541	2185.673836453541	2210.673836453541	0.5714285969734192	0.5272727012634277	0.5945945978164673	0.4285714328289032	0.5555555820465088	2110	2185	2185	2210	1511
8.416607883346524	8.416607488606825	0	0	1	0	0.002317627457812	0.35100327951107246	2162.3584295978417	2237.3584295978417	2237.3584295978417	2262.3584295978417	0.5952380895614624	0.5454545617103577	0.5945945978164673	0.44285714626312256	0.6111111044883728	2162	2237	2237	2262	1522
8.435959997078927	8.435959602339228	0	0	1	0	0.0019411428382687965	0.3712589212538653	2245.3052825345785	2320.3052825345785	2320.3052825345785	2345.3052825345785	0.6190476417541504	0.581818163394928	0.6216216087341309	0.4571428596973419	0.6111111044883728	2245	2320	2320	2345	1522
8.44944509466845	8.449444699928751	0	0	1	0	0.001559337681133082	0.3818898516617226	2288.838942554754	2363.838942554754	2363.838942554754	2388.838942554754	0.6190476417541504	0.6090909242630005	0.6351351141929626	0.4714285731315613	0.6111111044883728	2288	2363	2363	2388	1522
8.466508507627358	8.466508507627356	0	0	1	0	0.0011732584878016152	0.39170761306313473	2329.042675493537	2404.042675493537	2404.042675493537	2429.042675493537	0.6428571343421936	0.6181818246841431	0.6486486196517944	0.4714285731315613	0.6111111044883728	2329	2404	2404	2429	1522
8.489201698170183	8.489201303430484	0	0	1	0	0.0007839634745072818	0.4045220533968399	2381.517808660059	2456.517808660059	2456.517808660059	2481.517808660059	0.6666666865348816	0.6363636255264282	0.6486486196517944	0.48571428656578064	0.6111111044883728	2381	2456	2456	2481	1522
8.502564821192786	8.502564426453088	0	0	1	0	0.0003925196718219568	0.42298760265111923	2457.1342328563333	2532.1342328563333	2532.1342328563333	2557.1342328563333	0.6904761791229248	0.6636363863945007	0.6756756901741028	0.5	0.6111111044883728	2457	2532	2532	2557	1522
8.516413474044876	8.51641268456548	0	0	1	0	-1.2426921205886656e-16	0.4376360240647692	2517.1195185452298	2592.1195185452298	2592.1195185452298	2617.1195185452298	0.7142857313156128	0.6818181872367859	0.6891891956329346	0.5142857432365417	0.6111111044883728	2517	2592	2592	2617	1522
8.532447800609082	8.532447405869384	0	0	1	0	-0.00039251967182220505	0.4505952321251847	2570.1874755526314	2645.1874755526314	2645.1874755526314	2670.1874755526314	0.738095223903656	0.699999988079071	0.6891891956329346	0.5285714268684387	0.6111111044883728	2570	2645	2645	2670	1522
8.549927269210501	8.549926874470803	0	0	1	0	-0.000783963474507529	0.4594360531412036	2606.390637613229	2681.390637613229	2681.390637613229	2706.390637613229	0.738095223903656	0.7181817889213562	0.7027027010917664	0.5428571701049805	0.6111111044883728	2606	2681	2681	2706	1522
8.569462147423435	8.569461752683736	0	0	1	0	-0.0011732584878018542	0.46354276898054536	2623.2076389753333	2698.2076389753333	2698.2076389753333	2723.2076389753333	0.738095223903656	0.7272727489471436	0.7162162065505981	0.5428571701049805	0.6111111044883728	2623	2698	2698	2723	1522
8.582560005368459	8.58255961062876	0	0	1	0	-0.0015593376811333186	0.46610067851525017	2633.6822785199493	2708.6822785199493	2708.6822785199493	2733.6822785199493	0.738095223903656	0.7272727489471436	0.7162162065505981	0.5571428537368774	0.6111111044883728	2633	2708	2708	2733	1522
8.599425653738285	8.599425258998586	0	0	1	0	-0.00194114283826903	0.47252836697465206	2660.0036627612	2735.0036627612	2735.0036627612	2760.0036627612	0.738095223903656	0.7454545497894287	0.7297297120094299	0.5571428537368774	0.6111111044883728	2660	2735	2735	2760	1522
8.616381302759427	8.616380908019728	0	0	1	0	-0.00231762745781223	0.4856323880578559	2713.66462909692	2788.66462909692	2788.66462909692	2813.66462909692	0.761904776096344	0.7636363506317139	0.7297297120094299	0.5714285969734192	0.6111111044883728	2713	2788	2788	2813	1522
8.635897233466823	8.635896838727124	0	0	1	0	-0.002687759621589876	0.4947627884022978	2751.0536185074097	2826.0536185074097	2826.0536185074097	2851.0536185074097	0.761904776096344	0.7818182110786438	0.7432432174682617	0.5857142806053162	0.6111111044883728	2751	2826	2826	2851	1522
8.64936140985231	8.64936101511261	0	0	1	0	-0.003050524823068625	0.5122148171469973	2822.519676216954	2897.519676216954	2897.519676216954	2922.519676216954	0.7857142686843872	0.8090909123420715	0.7567567825317383	0.6000000238418579	0.6111111044883728	2822	2897	2897	2922	1522
8.666358111802124	8.666357322322728	0	0	1	0	-0.0034049287480467233	0.5252179156111474	2875.7673644276488	2950.7673644276488	2950.7673644276488	2975.7673644276488	0.8095238208770752	0.8181818127632141	0.7702702879905701	0.6142857074737549	0.6111111044883728	2875	2950	2950	2975	1522
8.689320514819515	8.689320120079817	0	0	1	0	-0.0037500000000001204	0.5295659290317403	2893.5724793849763	2968.5724793849763	2968.5724793849763	2993.5724793849763	0.8095238208770752	0.8272727131843567	0.7837837934494019	0.6142857074737549	0.6111111044883728	2893	2968	2968	2993	1522
8.702600347765676	8.702599558286277	0	0	1	0	-0.004084792762612822	0.5162688689457404	2839.121018332807	2914.121018332807	2914.121018332807	2939.121018332807	0.7857142686843872	0.8090909123420715	0.7837837934494019	0.6000000238418579	0.6111111044883728	2839	2914	2914	2939	1522
8.716416631962469	8.71641623722277	0	0	1	0	-0.004408389392193665	0.5162688689457404	2839.121018332807	2914.121018332807	2914.121018332807	2939.121018332807	0.7857142686843872	0.8090909123420715	0.7837837934494019	0.6000000238418579	0.6111111044883728	2839	2914	2914	2939	1522
8.732408721378905	8.732408326639206	0	0	1	0	-0.004719902932873894	0.5041944625352341	2789.6763240817836	2864.6763240817836	2864.6763240817836	2889.6763240817836	0.7857142686843872	0.7909091114997864	0.7702702879905701	0.5714285969734192	0.6111111044883728	2789	2864	2864	2889	1522
8.749692004350033	8.749691609610334	0	0	1	0	-0.005018479547691547	0.5022639616691009	2781.7709230349683	2856.7709230349683	2856.7709230349683	2881.7709230349683	0.7857142686843872	0.7909091114997864	0.7567567825317383	0.5714285969734192	0.6111111044883728	2781	2856	2856	2881	1522
8.769218198289591	8.769217803549893	0	0	1	0	-0.005303300858899213	0.5045366867743866	2791.077732341113	2866.077732341113	2866.077732341113	2891.077732341113	0.7857142686843872	0.800000011920929	0.7567567825317383	0.5714285969734192	0.6666666865348816	2791	2866	2866	2891	1533
8.782511057645811	8.782510268166416	0	0	1	0	-0.005573586191080559	0.5022639616691009	2781.7709230349683	2856.7709230349683	2856.7709230349683	2881.7709230349683	0.7857142686843872	0.7909091114997864	0.7567567825317383	0.5714285969734192	0.6111111044883728	2781	2856	2856	2881	1522
8.799803814369708	8.79980341963001	0	0	1	0	-0.005828594710927379	0.49956125339716095	2770.703332661374	2845.703332661374	2845.703332661374	2870.703332661374	0.7857142686843872	0.7909091114997864	0.7567567825317383	0.5571428537368774	0.6111111044883728	2770	2845	2845	2870	1522
8.822420425410973	8.822420030671275	0	0	1	0	-0.006067627457812198	0.49956125339716095	2770.703332661374	2845.703332661374	2845.703332661374	2870.703332661374	0.7857142686843872	0.7909091114997864	0.7567567825317383	0.5571428537368774	0.6111111044883728	2770	2845	2845	2870	1522
8.835666310743038	8.835665521263643	0	0	1	0	-0.006290029259590766	0.4972885282918753	2761.3965233552294	2836.3965233552294	2836.3965233552294	2861.3965233552294	0.7857142686843872	0.7818182110786438	0.7567567825317383	0.5571428537368774	0.6111111044883728	2761	2836	2836	2861	1522
8.849456147380012	8.849455357900617	0	0	1	0	-0.0064951905283833706	0.49458583129649014	2750.328979159127	2825.328979159127	2825.328979159127	2850.328979159127	0.7857142686843872	0.7818182110786438	0.7567567825317383	0.5428571701049805	0.6111111044883728	2750	2825	2825	2850	1522
8.866422454373025	8.866421664893629	0	0	1	0	-0.006682548931412833	0.49275184737439304	2742.8188149981397	2817.8188149981397	2817.8188149981397	2842.8188149981397	0.7857142686843872	0.7818182110786438	0.7432432174682617	0.5428571701049805	0.6111111044883728	2742	2817	2817	2842	1522
8.889304330491866	8.889303541012467	0	0	1	0	-0.006851590932319573	0.4904791073679462	2733.51194467174	2808.51194467174	2808.51194467174	2833.51194467174	0.7857142686843872	0.7727272510528564	0.7432432174682617	0.5428571701049805	0.6111111044883728	2733	2808	2808	2833	1522
8.902610216258145	8.902609821518446	0	0	1	0	-0.007001853198729073	0.4904791073679462	2733.51194467174	2808.51194467174	2808.51194467174	2833.51194467174	0.7857142686843872	0.7727272510528564	0.7432432174682617	0.5428571701049805	0.6111111044883728	2733	2808	2808	2833	1522
8.916418605660963	8.916417816181564	0	0	1	0	-0.007132923872213704	0.4904791073679462	2733.51194467174	2808.51194467174	2808.51194467174	2833.51194467174	0.7857142686843872	0.7727272510528564	0.7432432174682617	0.5428571701049805	0.6111111044883728	2733	2808	2808	2833	1522
8.93235582625927	8.932355036779871	0	0	1	0	-0.0072444436971680565	0.48555193682089737	2713.3351812815745	2788.3351812815745	2788.3351812815745	2813.3351812815745	0.7857142686843872	0.7636363506317139	0.7432432174682617	0.5285714268684387	0.6111111044883728	2713	2788	2788	2813	1522
8.949833321162194	8.949832926422495	0	0	1	0	-0.007336107005503578	0.46747250854969025	2639.2999225109816	2714.2999225109816	2714.2999225109816	2739.2999225109816	0.761904776096344	0.7363636493682861	0.7432432174682617	0.5	0.6111111044883728	2639	2714	2714	2739	1522
8.969240303712725	8.969239908973027	0	0	1	0	-0.007407662554463561	0.4560255004805027	2592.4244244676584	2667.4244244676584	2667.4244244676584	2692.4244244676584	0.761904776096344	0.7181817889213562	0.7297297120094299	0.4714285731315613	0.6111111044883728	2592	2667	2667	2692	1522
8.98266026925195	8.98265947977255	0	0	1	0	-0.007458914215262068	0.43171580424927836	2492.8762184007946	2567.8762184007946	2567.8762184007946	2592.8762184007946	0.738095223903656	0.6818181872367859	0.7162162065505981	0.4285714328289032	0.6111111044883728	2492	2567	2567	2592	1522
8.999503417458941	8.999503022719242	0	0	1	0	-0.007489721510659314	0.40425294742390916	2380.4158197009083	2455.4158197009083	2455.4158197009083	2480.4158197009083	0.6904761791229248	0.6454545259475708	0.7027027010917664	0.4000000059604645	0.6111111044883728	2380	2455	2455	2480	1522
9.016547882912311	9.01654788291231	0	0	1	0	-0.0075	0.37471043046089214	2259.439212737353	2334.439212737353	2334.439212737353	2359.439212737353	0.6428571343421936	0.6000000238418579	0.6891891956329346	0.37142857909202576	0.6111111044883728	2259	2334	2334	2359	1522
9.03592683894423	9.03592644420453	0	0	1	0	-0.007489721510659294	0.35838013446411576	2192.5666506305542	2267.5666506305542	2267.5666506305542	2292.5666506305542	0.6428571343421936	0.5636363625526428	0.662162184715271	0.34285715222358704	0.6111111044883728	2192	2267	2267	2292	1522
9.049433252477487	9.049433252477485	0	0	1	0	-0.00745891421526203	0.3424359339170704	2127.2751493904034	2202.2751493904034	2202.2751493904034	2227.2751493904034	0.6428571343421936	0.5272727012634277	0.6351351141929626	0.3142857253551483	0.6111111044883728	2127	2202	2202	2227	1522
9.066632850632471	9.066632455892773	0	0	1	0	-0.007407662554463503	0.3286562580514598	2070.847376720728	2145.847376720728	2145.847376720728	2170.847376720728	0.6190476417541504	0.5090909004211426	0.6216216087341309	0.30000001192092896	0.6111111044883728	2070	2145	2145	2170	1522
9.089224198333016	9.089224198333014	0	0	1	0	-0.007336107005503502	0.305066107109937	1974.245708615192	2049.2457086151917	2049.2457086151917	2074.2457086151917	0.5952380895614624	0.4636363685131073	0.5945945978164673	0.27142858505249023	0.6111111044883728	1974	2049	2049	2074	1522
9.10261218995664	9.10261140047724	0	0	1	0	-0.007244443697167961	0.2884345483883468	1906.1394756502802	1981.1394756502802	1981.1394756502802	2006.1394756502802	0.5714285969734192	0.4363636374473572	0.5675675868988037	0.2571428716182709	0.5555555820465088	1906	1981	1981	2006	1511
9.11639926341572	9.116398473936325	0	0	1	0	-0.007132923872213591	0.2884345483883468	1906.1394756502802	1981.1394756502802	1981.1394756502802	2006.1394756502802	0.5714285969734192	0.4363636374473572	0.5675675868988037	0.2571428716182709	0.5555555820465088	1906	1981	1981	2006	1511
9.132553985588055	9.132553985588054	0	0	1	0	-0.007001853198728941	0.2600912580043653	1790.0737015278758	1865.0737015278758	1865.0737015278758	1890.0737015278758	0.5	0.40909090638160706	0.5405405163764954	0.24285714328289032	0.6111111044883728	1790	1865	1865	1890	1522
9.149433449847335	9.149433055107636	0	0	1	0	-0.006851590932319425	0.23374575721711266	1682.1888758040764	1757.1888758040764	1757.1888758040764	1782.1888758040764	0.4761904776096344	0.3545454442501068	0.4864864945411682	0.2142857164144516	0.6111111044883728	1682	1757	1757	1782	1522
9.169245830068506	9.169245435328808	0	0	1	0	-0.006682548931412667	0.2185620654172994	1620.011657883841	1695.011657883841	1695.011657883841	1720.011657883841	0.4523809552192688	0.3272727131843567	0.47297295928001404	0.20000000298023224	0.5555555820465088	1620	1695	1695	1720	1511
9.182637769089117	9.182636979609722	0	0	1	0	-0.006495190528383187	0.20444015893783118	1562.1824508504187	1637.1824508504187	1637.1824508504187	1662.1824508504187	0.4285714328289032	0.30000001192092896	0.44594594836235046	0.20000000298023224	0.5555555820465088	1562	1637	1637	1662	1511
9.199441838065935	9.199441443326236	0	0	1	0	-0.006290029259590567	0.1976746245039246	1534.477587343571	1609.477587343571	1609.477587343571	1634.477587343571	0.4285714328289032	0.2818181812763214	0.4324324429035187	0.18571428954601288	0.5555555820465088	1534	1609	1609	1634	1511
9.216378144841839	9.21637775010214	0	0	1	0	-0.006067627457811982	0.18732596578428873	1492.0998298866623	1567.0998298866623	1567.0998298866623	1592.0998298866623	0.4047619104385376	0.27272728085517883	0.4189189076423645	0.17142857611179352	0.5555555820465088	1492	1567	1567	1592	1511
9.235782364214478	9.235781969474779	0	0	1	0	-0.005828594710927147	0.1756698270260022	1444.367941671479	1519.367941671479	1519.367941671479	1544.367941671479	0.380952388048172	0.2545454502105713	0.3918918967247009	0.17142857611179352	0.5555555820465088	1444	1519	1519	1544	1511
9.249385094234233	9.249384699494534	0	0	1	0	-0.005573586191080312	0.16551421975652225	1402.7807299029587	1477.7807299029587	1477.7807299029587	1502.7807299029587	0.3571428656578064	0.2454545497894287	0.37837839126586914	0.15714286267757416	0.5555555820465088	1402	1477	1477	1502	1511
9.266501007573082	9.266500612833383	0	0	1	0	-0.005303300858898952	0.16551421975652225	1402.7807299029587	1477.7807299029587	1477.7807299029587	1502.7807299029587	0.3571428656578064	0.2454545497894287	0.37837839126586914	0.15714286267757416	0.5555555820465088	1402	1477	1477	1502	1511
9.289129460805308	9.289129066065609	0	0	1	0	-0.005018479547691274	0.16551421975652225	1402.7807299029587	1477.7807299029587	1477.7807299029587	1502.7807299029587	0.3571428656578064	0.2454545497894287	0.37837839126586914	0.15714286267757416	0.5555555820465088	1402	1477	1477	1502	1511
9.302399819998696	9.3023990305193	0	0	1	0	-0.004719902932873609	0.16551421975652225	1402.7807299029587	1477.7807299029587	1477.7807299029587	1502.7807299029587	0.3571428656578064	0.2454545497894287	0.37837839126586914	0.15714286267757416	0.5555555820465088	1402	1477	1477	1502	1511
9.316363736842833	9.316363342103134	0	0	1	0	-0.004408389392193368	0.16551421975652225	1402.7807299029587	1477.7807299029587	1477.7807299029587	1502.7807299029587	0.3571428656578064	0.2454545497894287	0.37837839126586914	0.15714286267757416	0.5555555820465088	1402	1477	1477	1502	1511
9.332436353157819	9.33243595841812	0	0	1	0	-0.004084792762612514	0.17146660035411365	1427.1557284500955	1502.1557284500955	1502.1557284500955	1527.1557284500955	0.380952388048172	0.2454545497894287	0.37837839126586914	0.15714286267757416	0.5555555820465088	1427	1502	1502	1527	1511
9.34939042322017	9.349390028480471	0	0	1	0	-0.0037499999999998025	0.15990698918355017	1379.819120706638	1454.819120706638	1454.819120706638	1479.819120706638	0.3571428656578064	0.22727273404598236	0.3513513505458832	0.15714286267757416	0.5555555820465088	1379	1454	1454	1479	1511
9.369256882780073	9.369256488040374	0	0	1	0	-0.003404928748046396	0.15483064378924583	1359.0314863169615	1434.0314863169615	1434.0314863169615	1459.0314863169615	0.3571428656578064	0.20909090340137482	0.3378378450870514	0.15714286267757416	0.5555555820465088	1359	1434	1434	1459	1511
9.382567505422736	9.382567110683038	0	0	1	0	-0.003050524823068289	0.14216099409782057	1307.1492708305752	1382.1492708305752	1382.1492708305752	1407.1492708305752	0.3333333432674408	0.19090908765792847	0.31081080436706543	0.1428571492433548	0.5555555820465088	1307	1382	1382	1407	1511
9.399441048586537	9.399440653846838	0	0	1	0	-0.002687759621589533	0.13021528285039896	1258.231583272384	1333.231583272384	1333.231583272384	1358.231583272384	0.3095238208770752	0.17272727191448212	0.2702702581882477	0.1428571492433548	0.5555555820465088	1258	1333	1333	1358	1511
9.416441697933339	9.416441303193643	0	0	1	0	-0.0023176274578118805	0.11788347205255023	1207.732818055193	1282.732818055193	1282.732818055193	1307.732818055193	0.2857142984867096	0.15454545617103577	0.2432432472705841	0.12857143580913544	0.5555555820465088	1207	1282	1282	1307	1511
9.436034997621695	9.436034602881996	0	0	1	0	-0.0019411428382686748	0.10056452731742133	1136.8117393648404	1211.8117393648404	1211.8117393648404	1236.8117393648404	0.2380952388048172	0.13636364042758942	0.21621622145175934	0.12857143580913544	0.5555555820465088	1136	1211	1211	1236	1511
9.44944509466845	9.449444699928751	0	0	1	0	-0.0015593376811329591	0.08484263540206038	1072.4305919714373	1147.4305919714373	1147.4305919714373	1172.4305919714373	0.190476194024086	0.12727272510528564	0.18918919563293457	0.11428571492433548	0.5555555820465088	1072	1147	1147	1172	1511
9.46635969076092	9.466358901281524	0	0	1	0	-0.0011732584878014912	0.08179770726638641	1059.9616112558524	1134.9616112558524	1134.9616112558524	1159.9616112558524	0.190476194024086	0.11818181723356247	0.1621621549129486	0.11428571492433548	0.5555555820465088	1059	1134	1134	1159	1511
9.48236322762862	9.482362438149224	0	0	1	0	-0.0007839634745071568	0.07913888014033149	1049.0737141746574	1124.0737141746574	1124.0737141746574	1149.0737141746574	0.190476194024086	0.1090909093618393	0.14864864945411682	0.11428571492433548	0.5555555820465088	1049	1124	1124	1149	1511
9.502564821192786	9.502564426453088	0	0	1	0	-0.0003925196718218313	0.06743448194921822	1001.1442035820487	1076.1442035820487	1076.1442035820487	1101.1442035820487	0.1666666716337204	0.09090909361839294	0.12162162363529205	0.10000000149011612	0.5555555820465088	1001	1076	1076	1101	1511
9.516488474587645	9.516487685108249	0	0	1	0	2.499161517667739e-16	0.06743448194921822	1001.1442035820487	1076.1442035820487	1076.1442035820487	1101.1442035820487	0.1666666716337204	0.09090909361839294	0.12162162363529205	0.10000000149011612	0.5555555820465088	1001	1076	1076	1101	1511
9.532383063298484	9.532382273819088	0	0	1	0	0.00039251967182233054	0.06114426352385734	975.3857591301958	1050.3857591301958	1050.3857591301958	1075.3857591301958	0.1428571492433548	0.09090909361839294	0.10810811072587967	0.10000000149011612	0.5555555820465088	975	1050	1050	1075	1511
9.549767794372196	9.549767399632497	0	0	1	0	0.0007839634745076539	0.058871534693281394	966.0789345689873	1041.0789345689873	1041.0789345689873	1066.0789345689873	0.1428571492433548	0.08181817829608917	0.10810811072587967	0.10000000149011612	0.5555555820465088	966	1041	1041	1066	1511
9.569160171553873	9.569159776814175	0	0	1	0	0.0011732584878019847	0.05819585903630409	963.3120427536652	1038.3120427536653	1038.3120427536653	1063.3120427536653	0.1428571492433548	0.08181817829608917	0.09459459781646729	0.08571428805589676	0.5555555820465088	963	1038	1038	1063	1511
9.582503952331235	9.582503162851836	0	0	1	0	0.001559337681133448	0.049970749608136744	929.6302196453199	1004.6302196453199	1004.6302196453199	1029.63021964532	0.1190476194024086	0.072727270424366	0.09459459781646729	0.08571428805589676	0.5555555820465088	929	1004	1004	1029	1511
9.599411443109128	9.59941104836943	0	0	1	0	0.0019411428382691577	0.049970749608136744	929.6302196453199	1004.6302196453199	1004.6302196453199	1029.63021964532	0.1190476194024086	0.072727270424366	0.09459459781646729	0.08571428805589676	0.5555555820465088	929	1004	1004	1029	1511
9.616364723692078	9.616363934212682	0	0	1	0	0.0023176274578123562	0.04372879356634893	904.0694096541988	979.0694096541988	979.0694096541988	1004.0694096541988	0.095238097012043	0.072727270424366	0.0810810774564743	0.08571428805589676	0.5555555820465088	904	979	979	1004	1511
9.635794206405441	9.635793416926045	0	0	1	0	0.0026877596215899996	0.04372879356634893	904.0694096541988	979.0694096541988	979.0694096541988	1004.0694096541988	0.095238097012043	0.072727270424366	0.0810810774564743	0.08571428805589676	0.5	904	979	979	1004	1500
9.649456542119713	9.649456542119712	0	0	1	0	0.0030505248230687457	0.041456066598418134	894.7625927205222	969.7625927205222	969.7625927205222	994.7625927205222	0.095238097012043	0.06363636255264282	0.0810810774564743	0.08571428805589676	0.5555555820465088	894	969	969	994	1511
9.666384559361942	9.666383769882547	0	0	1	0	0.0034049287480468413	0.04319790556566595	901.895423291402	976.895423291402	976.895423291402	1001.895423291402	0.095238097012043	0.072727270424366	0.06756756454706192	0.0714285746216774	0.5555555820465088	901	976	976	1001	1511
9.682593360873005	9.682592966133306	0	0	1	0	0.0037500000000002353	0.04319790556566595	901.895423291402	976.895423291402	976.895423291402	1001.895423291402	0.095238097012043	0.072727270424366	0.06756756454706192	0.0714285746216774	0.5	901	976	976	1001	1500
9.70244403084496	9.702443636105262	0	0	1	0	0.004084792762612933	0.03724552496807455	877.5204247442653	952.5204247442653	952.5204247442653	977.5204247442653	0.0714285746216774	0.072727270424366	0.06756756454706192	0.0714285746216774	0.5	877	952	952	977	1500
9.716505053654993	9.716504658915294	0	0	1	0	0.004408389392193772	0.03724552496807455	877.5204247442653	952.5204247442653	952.5204247442653	977.5204247442653	0.0714285746216774	0.072727270424366	0.06756756454706192	0.0714285746216774	0.5	877	952	952	977	1500
9.732437142637215	9.732436747897516	0	0	1	0	0.0047199029328739974	0.037004212293284856	876.5322493410015	951.5322493410015	951.5322493410015	976.5322493410015	0.0714285746216774	0.072727270424366	0.054054055362939835	0.0714285746216774	0.5	876	951	951	976	1500
9.749956479948208	9.749956085208513	0	0	1	0	0.005018479547691645	0.037004212293284856	876.5322493410015	951.5322493410015	951.5322493410015	976.5322493410015	0.0714285746216774	0.072727270424366	0.054054055362939835	0.0714285746216774	0.5	876	951	951	976	1500
9.76916096103327	9.769160566293571	0	0	1	0	0.005303300858899306	0.037004212293284856	876.5322493410015	951.5322493410015	951.5322493410015	976.5322493410015	0.0714285746216774	0.072727270424366	0.054054055362939835	0.0714285746216774	0.5	876	951	951	976	1500
9.782571452819726	9.782571058080027	0	0	1	0	0.005573586191080647	0.03927693926121565	885.8390662746781	960.8390662746781	960.8390662746781	985.8390662746781	0.0714285746216774	0.08181817829608917	0.054054055362939835	0.0714285746216774	0.5	885	960	960	985	1500
9.799457232914184	9.799456443434789	0	0	1	0	0.005828594710927462	0.03356587040709137	862.4522393170391	937.4522393170391	937.4522393170391	962.4522393170391	0.0476190485060215	0.08181817829608917	0.06756756454706192	0.0714285746216774	0.5	862	937	937	962	1500
9.81654156707713	9.816541567077131	0	0	1	0	0.006067627457812276	0.035838599237667315	871.7590638782476	946.7590638782476	946.7590638782476	971.7590638782476	0.0476190485060215	0.09090909361839294	0.06756756454706192	0.0714285746216774	0.5	871	946	946	971	1500
9.835951312805554	9.835950918065855	0	0	1	0	0.006290029259590839	0.035838599237667315	871.7590638782476	946.7590638782476	946.7590638782476	971.7590638782476	0.0476190485060215	0.09090909361839294	0.06756756454706192	0.0714285746216774	0.5	871	946	946	971	1500
9.849424173464412	9.849423778724713	0	0	1	0	0.0064951905283834365	0.035838599237667315	871.7590638782476	946.7590638782476	946.7590638782476	971.7590638782476	0.0476190485060215	0.09090909361839294	0.06756756454706192	0.0714285746216774	0.5	871	946	946	971	1500
9.866359690760921	9.866359296021223	0	0	1	0	0.006682548931412893	0.035838599237667315	871.7590638782476	946.7590638782476	946.7590638782476	971.7590638782476	0.0476190485060215	0.09090909361839294	0.06756756454706192	0.0714285746216774	0.5	871	946	946	971	1500
9.889650122467993	9.889649727728294	0	0	1	0	0.006851590932319628	0.029886218174414628	847.3840634242279	922.3840634242279	922.3840634242279	947.3840634242279	0.02380952425301075	0.09090909361839294	0.06756756454706192	0.0714285746216774	0.5	847	922	922	947	1500
9.902520215606822	9.902519426127427	0	0	1	0	0.0070018531987291206	0.029886218174414628	847.3840634242279	922.3840634242279	922.3840634242279	947.3840634242279	0.02380952425301075	0.09090909361839294	0.06756756454706192	0.0714285746216774	0.5	847	922	922	947	1500
9.916395710758435	9.916395316018736	0	0	1	0	0.007132923872213745	0.029886218174414628	847.3840634242279	922.3840634242279	922.3840634242279	947.3840634242279	0.02380952425301075	0.09090909361839294	0.06756756454706192	0.0714285746216774	0.5	847	922	922	947	1500
9.932411484556797	9.932410695077397	0	0	1	0	0.007244443697168091	0.027372176564769625	837.0890630327316	912.0890630327316	912.0890630327316	937.0890630327316	0.02380952425301075	0.08181817829608917	0.06756756454706192	0.05714285746216774	0.5	837	912	912	937	1500
9.949407397027214	9.949407002287519	0	0	1	0	0.007336107005503606	0.029644905395345568	846.3958875939401	921.3958875939401	921.3958875939401	946.3958875939401	0.02380952425301075	0.09090909361839294	0.06756756454706192	0.05714285746216774	0.5	846	921	921	946	1500
9.969225698343868	9.969225303604173	0	0	1	0	0.007407662554463582	0.029837955580844497	847.1864281035582	922.1864281035582	922.1864281035582	947.1864281035582	0.02380952425301075	0.09090909361839294	0.0810810774564743	0.05714285746216774	0.5	847	922	922	947	1500
9.982418293816599	9.982417504337203	0	0	1	0	0.007458914215262083	0.029837955580844497	847.1864281035582	922.1864281035582	922.1864281035582	947.1864281035582	0.02380952425301075	0.09090909361839294	0.0810810774564743	0.05714285746216774	0.5	847	922	922	947	1500
9.999435127491052	9.999435127491054	0	0	1	0	0.00748972151065932	0.029837955580844497	847.1864281035582	922.1864281035582	922.1864281035582	947.1864281035582	0.02380952425301075	0.09090909361839294	0.0810810774564743	0.05714285746216774	0.5	847	922	922	947	1500
10.016484329820807	10.016483935081109	0	0	1	0	0.0075	0.029837955580844497	847.1864281035582	922.1864281035582	922.1864281035582	947.1864281035582	0.02380952425301075	0.09090909361839294	0.0810810774564743	0.05714285746216774	0.5	847	922	922	947	1500
10.035412098377028	10.03541170363733	0	0	1	0	0.007489721510659287	0.027372176564769625	837.0890630327316	912.0890630327316	912.0890630327316	937.0890630327316	0.02380952425301075	0.08181817829608917	0.06756756454706192	0.05714285746216774	0.5	837	912	912	937	1500
10.049485358117723	10.049484963378024	0	0	1	0	0.007458914215262016	0.02509944959683883	827.782246099055	902.782246099055	902.782246099055	927.782246099055	0.02380952425301075	0.072727270424366	0.06756756454706192	0.05714285746216774	0.5	827	902	902	927	1500
10.066371532951882	10.066371138212183	0	0	1	0	0.007407662554463482	0.018088218560765954	799.0712550063366	874.0712550063366	874.0712550063366	899.0712550063366	0.02380952425301075	0.04545454680919647	0.054054055362939835	0.05714285746216774	0.5	799	874	874	899	1500
10.082397964722114	10.082397569982415	0	0	1	0	0.007336107005503474	0.015815490661512586	789.7644342588941	864.7644342588941	864.7644342588941	889.7644342588941	0.02380952425301075	0.036363635212183	0.054054055362939835	0.05714285746216774	0.5	789	864	864	889	1500
10.101992843369262	10.101992448629563	0	0	1	0	0.007244443697167927	0.016491166314174882	792.5313260565462	867.5313260565462	867.5313260565462	892.5313260565462	0.02380952425301075	0.036363635212183	0.0810810774564743	0.0714285746216774	0.5	792	867	867	892	1500
10.116414263524275	10.116413868784576	0	0	1	0	0.00713292387221355	0.01924651982909982	803.8144987001638	878.8144987001638	878.8144987001638	903.8144987001638	0.02380952425301075	0.04545454680919647	0.10810811072587967	0.0714285746216774	0.5	803	878	878	903	1500
10.13239135283216	10.132390958092461	0	0	1	0	0.007001853198728894	0.030709605610077212	850.7558349732662	925.7558349732662	925.7558349732662	950.7558349732662	0.0476190485060215	0.06363636255264282	0.13513512909412384	0.08571428805589676	0.5	850	925	925	950	1500
10.149475292255405	10.149474502776005	0	0	1	0	0.00685159093231937	0.04560372209586347	911.7472419825609	986.7472419825609	986.7472419825609	1011.7472419825609	0.0714285746216774	0.09090909361839294	0.1756756752729416	0.11428571492433548	0.5	911	986	986	1011	1500
10.168999907236172	10.16899990723617	0	0	1	0	0.006682548931412607	0.06334971378352422	984.4170779435317	1059.4170779435317	1059.4170779435317	1084.4170779435317	0.095238097012043	0.12727272510528564	0.21621622145175934	0.1428571492433548	0.5555555820465088	984	1059	1059	1084	1511
10.182380793545216	10.182380398805517	0	0	1	0	0.00649519052838312	0.09130689308306195	1098.9017271751386	1173.9017271751386	1173.9017271751386	1198.9017271751386	0.1666666716337204	0.15454545617103577	0.2567567527294159	0.17142857611179352	0.5555555820465088	1098	1173	1173	1198	1511
10.199637628956525	10.199637628956527	0	0	1	0	0.006290029259590495	0.11543231480629057	1197.69532913176	1272.69532913176	1272.69532913176	1297.69532913176	0.190476194024086	0.20909090340137482	0.31081080436706543	0.20000000298023224	0.5555555820465088	1197	1272	1272	1297	1511
10.22200318554937	10.222002790809672	0	0	1	0	0.006067627457811904	0.13076079388699247	1260.4654509672341	1335.4654509672341	1335.4654509672341	1360.4654509672341	0.2142857164144516	0.23636363446712494	0.3378378450870514	0.2142857164144516	0.5555555820465088	1260	1335	1335	1360	1511
10.2351953862824	10.235195386282403	0	0	1	0	0.005828594710927064	0.14270650401970364	1309.3831339606863	1384.3831339606863	1384.3831339606863	1409.3831339606863	0.2380952388048172	0.2545454502105713	0.36486485600471497	0.2142857164144516	0.5555555820465088	1309	1384	1384	1409	1511
10.249423383985016	10.249422989245318	0	0	1	0	0.005573586191080225	0.1552796367167506	1360.8701123550936	1435.8701123550936	1435.8701123550936	1460.8701123550936	0.261904776096344	0.27272728085517883	0.37837839126586914	0.22857142984867096	0.5555555820465088	1360	1435	1435	1460	1511
10.266396401552905	10.266396006813206	0	0	1	0	0.0053033008588988595	0.16794928167461198	1412.752308457536	1487.752308457536	1487.752308457536	1512.752308457536	0.2857142984867096	0.290909081697464	0.3918918967247009	0.24285714328289032	0.5555555820465088	1412	1487	1487	1512	1511
10.282467438909096	10.282467044169397	0	0	1	0	0.005018479547691176	0.17844273552125944	1455.7230019595575	1530.7230019595575	1530.7230019595575	1555.7230019595575	0.3095238208770752	0.30000001192092896	0.4054054021835327	0.2571428716182709	0.6111111044883728	1455	1530	1530	1555	1522
10.30210297574522	10.30210218626582	0	0	1	0	0.0047199029328735065	0.19768486611228653	1534.5195267298134	1609.5195267298134	1609.5195267298134	1634.5195267298134	0.3333333432674408	0.33636364340782166	0.44594594836235046	0.27142858505249023	0.5555555820465088	1534	1609	1609	1634	1511
10.316372026376508	10.316371236897108	0	0	1	0	0.00440838939219326	0.19768486611228653	1534.5195267298134	1609.5195267298134	1609.5195267298134	1634.5195267298134	0.3333333432674408	0.33636364340782166	0.44594594836235046	0.27142858505249023	0.5555555820465088	1534	1609	1609	1634	1511
10.332366878970836	10.332366878970834	0	0	1	0	0.004084792762612402	0.20909968483689667	1581.2632094070918	1656.2632094070918	1656.2632094070918	1681.2632094070918	0.3571428656578064	0.3545454442501068	0.45945945382118225	0.27142858505249023	0.5555555820465088	1581	1656	1656	1681	1511
10.349850294969238	10.34985029496924	0	0	1	0	0.003749999999999688	0.23273809999227524	1678.062519468367	1753.062519468367	1753.062519468367	1778.062519468367	0.380952388048172	0.4000000059604645	0.5	0.30000001192092896	0.6111111044883728	1678	1753	1753	1778	1522
10.368743326431966	10.368742931692267	0	0	1	0	0.003404928748046278	0.24608342044602027	1732.711606726453	1807.711606726453	1807.711606726453	1832.711606726453	0.4047619104385376	0.41818180680274963	0.5135135054588318	0.3142857253551483	0.6111111044883728	1732	1807	1807	1832	1522
10.382489741702079	10.38248934696238	0	0	1	0	0.0030505248230681685	0.2665876919640997	1816.6765985929883	1891.6765985929883	1891.6765985929883	1916.6765985929883	0.4523809552192688	0.4363636374473572	0.5405405163764954	0.3285714387893677	0.6111111044883728	1816	1891	1891	1916	1522
10.399469864584548	10.399469864584546	0	0	1	0	0.00268775962158941	0.28244706266577646	1881.6207216163546	1956.6207216163546	1956.6207216163546	1981.6207216163546	0.4761904776096344	0.4636363685131073	0.5540540814399719	0.34285715222358704	0.6111111044883728	1881	1956	1956	1981	1522
10.416354855199609	10.41635446045991	0	0	1	0	0.0023176274578117547	0.29365713592316656	1927.525971605367	2002.525971605367	2002.525971605367	2027.525971605367	0.4761904776096344	0.4909090995788574	0.5810810923576355	0.3571428656578064	0.6111111044883728	1927	2002	2002	2027	1522
10.435328413560887	10.435328018821188	0	0	1	0	0.0019411428382685471	0.3110126323940441	1998.5967296536105	2073.5967296536105	2073.5967296536105	2098.5967296536105	0.5	0.5181818008422852	0.6081081032752991	0.37142857909202576	0.6111111044883728	1998	2073	2073	2098	1522
10.449410752314654	10.449409962835258	0	0	1	0	0.0015593376811328297	0.3331022659467684	2089.0537790520166	2164.0537790520166	2164.0537790520166	2189.0537790520166	0.523809552192688	0.5545454621315002	0.6351351141929626	0.4000000059604645	0.6111111044883728	2089	2164	2164	2189	1522
10.466361269719714	10.466360480240319	0	0	1	0	0.0011732584878013604	0.3518134921559035	2165.676250378425	2240.676250378425	2240.676250378425	2265.676250378425	0.5476190447807312	0.5909090638160706	0.6486486196517944	0.41428571939468384	0.6111111044883728	2165	2240	2240	2265	1522
10.482641124376558	10.48264072963686	0	0	1	0	0.0007839634745070253	0.37206915518606953	2248.6231904869546	2323.6231904869546	2323.6231904869546	2348.6231904869546	0.5714285969734192	0.6272727251052856	0.6756756901741028	0.4285714328289032	0.6666666865348816	2248	2323	2323	2348	1533
10.502071791309016	10.50207100182962	0	0	1	0	0.00039251967182169927	0.4096276533246961	2402.4252403646306	2477.4252403646306	2477.4252403646306	2502.4252403646306	0.6190476417541504	0.6818181872367859	0.7162162065505981	0.4714285731315613	0.6666666865348816	2402	2477	2477	2502	1533
10.516357421007653	10.516357026267954	0	0	1	0	-3.8222442962243216e-16	0.4255235716700554	2467.519025988877	2542.519025988877	2542.519025988877	2567.519025988877	0.6190476417541504	0.7181817889213562	0.7297297120094299	0.5	0.6666666865348816	2467	2542	2542	2567	1533
10.532421747788964	10.532421353049266	0	0	1	0	-0.00039251967182246265	0.4485901567063735	2561.9766917125994	2636.9766917125994	2636.9766917125994	2661.9766917125994	0.6666666865348816	0.7454545497894287	0.7432432174682617	0.5142857432365417	0.6666666865348816	2561	2636	2636	2661	1533
10.549459502667455	10.549459107927756	0	0	1	0	-0.0007839634745077855	0.4575757623754413	2598.7727469274323	2673.7727469274323	2673.7727469274323	2698.7727469274323	0.6666666865348816	0.7636363506317139	0.7567567825317383	0.5285714268684387	0.6666666865348816	2598	2673	2673	2698	1533
10.568696352407814	10.568695957668115	0	0	1	0	-0.0011732584878021155	0.4748830098443051	2669.6459253124294	2744.6459253124294	2744.6459253124294	2769.6459253124294	0.6904761791229248	0.7909091114997864	0.7702702879905701	0.5428571701049805	0.6666666865348816	2669	2744	2744	2769	1533
10.58240487266684	10.582404477927142	0	0	1	0	-0.0015593376811335773	0.49001404576319985	2731.6075174003035	2806.6075174003035	2806.6075174003035	2831.6075174003035	0.7142857313156128	0.8090909123420715	0.7837837934494019	0.5571428537368774	0.6666666865348816	2731	2806	2806	2831	1533
10.59946591718756	10.599465522447861	0	0	1	0	-0.0019411428382692857	0.5103618128419383	2814.9316235877372	2889.9316235877372	2889.9316235877372	2914.9316235877372	0.738095223903656	0.8363636136054993	0.7972972989082336	0.5857142806053162	0.6666666865348816	2814	2889	2889	2914	1533
10.616579067348512	10.616578672608814	0	0	1	0	-0.0023176274578124816	0.5375233983153542	2926.1583161013755	3001.1583161013755	3001.1583161013755	3026.1583161013755	0.761904776096344	0.8818181753158569	0.8243243098258972	0.6142857074737549	0.6666666865348816	2926	3001	3001	3026	1533
10.635515520178105	10.63551512543841	0	0	1	0	-0.002687759621590123	0.5448636957117028	2956.216833939423	3031.216833939423	3031.216833939423	3056.216833939423	0.761904776096344	0.8909090757369995	0.837837815284729	0.6285714507102966	0.6666666865348816	2956	3031	3031	3056	1533
10.649466015872482	10.649465621132784	0	0	1	0	-0.0030505248230688667	0.5583538054614454	3011.458833364619	3086.458833364619	3086.458833364619	3111.458833364619	0.7857142686843872	0.9090909361839294	0.837837815284729	0.6428571343421936	0.7222222089767456	3011	3086	3086	3111	1544
10.666541665762056	10.666541271022357	0	0	1	0	-0.003404928748046959	0.5681116254058125	3051.417106036802	3126.417106036802	3126.417106036802	3151.417106036802	0.7857142686843872	0.9272727370262146	0.8513513803482056	0.6571428775787354	0.7222222089767456	3051	3126	3126	3151	1544
10.688704720889428	10.688704720889426	0	0	1	0	-0.0037500000000003494	0.583918336166148	3116.1455866003757	3191.1455866003757	3191.1455866003757	3216.1455866003757	0.8095238208770752	0.9454545378684998	0.8648648858070374	0.6714285612106323	0.7222222089767456	3116	3191	3191	3216	1544
10.702045738488897	10.702045343749198	0	0	1	0	-0.004084792762613043	0.5998215699460516	3181.2693289290814	3256.2693289290814	3256.2693289290814	3281.2693289290814	0.8333333134651184	0.9636363387107849	0.8783783912658691	0.6857143044471741	0.7222222089767456	3181	3256	3256	3281	1544
10.716387421224757	10.716387026485059	0	0	1	0	-0.004408389392193879	0.6020943099524985	3190.5761992554812	3265.5761992554812	3265.5761992554812	3290.5761992554812	0.8333333134651184	0.9727272987365723	0.8783783912658691	0.6857143044471741	0.7222222089767456	3190	3265	3265	3290	1544
10.732349115684391	10.732348326204992	0	0	1	0	-0.0047199029328741	0.6020943099524985	3190.5761992554812	3265.5761992554812	3265.5761992554812	3290.5761992554812	0.8333333134651184	0.9727272987365723	0.8783783912658691	0.6857143044471741	0.7222222089767456	3190	3265	3265	3290	1544
10.749565292906725	10.749564898167026	0	0	1	0	-0.005018479547691743	0.604410910951585	3200.0626803467403	3275.0626803467403	3275.0626803467403	3300.0626803467403	0.8333333134651184	0.9727272987365723	0.8918918967247009	0.6857143044471741	0.7222222089767456	3200	3275	3275	3300	1544
10.76864661520577	10.76864582572637	0	0	1	0	-0.0053033008588994	0.6121416825297716	3231.7201899594147	3306.7201899594147	3306.7201899594147	3331.7201899594147	0.8333333134651184	0.9909090995788574	0.8918918967247009	0.699999988079071	0.7222222089767456	3231	3306	3306	3331	1544
10.78266974300472	10.78266934826502	0	0	1	0	-0.005573586191080736	0.6203667956832293	3265.4020283228238	3340.4020283228238	3340.4020283228238	3365.4020283228238	0.8571428656578064	1.0	0.8918918967247009	0.699999988079071	0.7222222089767456	3265	3340	3340	3365	1544
10.799684997720378	10.79968420824098	0	0	1	0	-0.0058285947109275454	0.6235521303410696	3278.44597374668	3353.44597374668	3353.44597374668	3378.44597374668	0.8571428656578064	1.0	0.8918918967247009	0.7142857313156128	0.7222222089767456	3278	3353	3353	3378	1544
10.816446829549426	10.816446434809727	0	0	1	0	-0.006067627457812354	0.6235521303410696	3278.44597374668	3353.44597374668	3353.44597374668	3378.44597374668	0.8571428656578064	1.0	0.8918918967247009	0.7142857313156128	0.7222222089767456	3278	3353	3353	3378	1544
10.835260913072398	10.835260123592999	0	0	1	0	-0.006290029259590911	0.6235521303410696	3278.44597374668	3353.44597374668	3353.44597374668	3378.44597374668	0.8571428656578064	1.0	0.8918918967247009	0.7142857313156128	0.7222222089767456	3278	3353	3353	3378	1544
10.849427331382005	10.849426541902606	0	0	1	0	-0.006495190528383502	0.6175997422928976	3254.0709446894157	3329.0709446894157	3329.0709446894157	3354.0709446894157	0.8333333134651184	1.0	0.8918918967247009	0.7142857313156128	0.7222222089767456	3254	3329	3329	3354	1544
10.866396006813206	10.86639521733381	0	0	1	0	-0.006682548931412953	0.6235521303410696	3278.44597374668	3353.44597374668	3353.44597374668	3378.44597374668	0.8571428656578064	1.0	0.8918918967247009	0.7142857313156128	0.7222222089767456	3278	3353	3353	3378	1544
10.882478886360362	10.882478491620663	0	0	1	0	-0.006851590932319682	0.6235521303410696	3278.44597374668	3353.44597374668	3353.44597374668	3378.44597374668	0.8571428656578064	1.0	0.8918918967247009	0.7142857313156128	0.7222222089767456	3278	3353	3353	3378	1544
10.902023633065765	10.90202284358637	0	0	1	0	-0.007001853198729167	0.6235521303410696	3278.44597374668	3353.44597374668	3353.44597374668	3378.44597374668	0.8571428656578064	1.0	0.8918918967247009	0.7142857313156128	0.7222222089767456	3278	3353	3353	3378	1544
10.916439526864997	10.916439132125298	0	0	1	0	-0.007132923872213786	0.6235521303410696	3278.44597374668	3353.44597374668	3353.44597374668	3378.44597374668	0.8571428656578064	1.0	0.8918918967247009	0.7142857313156128	0.7222222089767456	3278	3353	3353	3378	1544
10.93267043379919	10.932670433799192	0	0	1	0	-0.007244443697168125	0.6203667956832293	3265.4020283228238	3340.4020283228238	3340.4020283228238	3365.4020283228238	0.8571428656578064	1.0	0.8918918967247009	0.699999988079071	0.7222222089767456	3265	3340	3340	3365	1544
10.955323755632444	10.955322966153044	0	0	1	0	-0.007336107005503633	0.6203667956832293	3265.4020283228238	3340.4020283228238	3340.4020283228238	3365.4020283228238	0.8571428656578064	1.0	0.8918918967247009	0.699999988079071	0.7222222089767456	3265	3340	3340	3365	1544
10.968621746604745	10.968621351865046	0	0	1	0	-0.007407662554463602	0.6203667956832293	3265.4020283228238	3340.4020283228238	3340.4020283228238	3365.4020283228238	0.8571428656578064	1.0	0.8918918967247009	0.699999988079071	0.7222222089767456	3265	3340	3340	3365	1544
10.982383556723109	10.98238316198341	0	0	1	0	-0.007458914215262096	0.6171814743156139	3252.358137322439	3327.358137322439	3327.358137322439	3352.358137322439	0.8571428656578064	1.0	0.8918918967247009	0.6857143044471741	0.7222222089767456	3252	3327	3327	3352	1544
10.99943315379256	10.999432759052862	0	0	1	0	-0.007489721510659327	0.6066397601630698	3209.1898178677707	3284.1898178677707	3284.1898178677707	3309.1898178677707	0.8333333134651184	0.9909090995788574	0.8783783912658691	0.6857143044471741	0.7222222089767456	3209	3284	3284	3309	1544
11.016520251133395	11.016520251133397	0	0	1	0	-0.0075	0.6012299630172464	3187.036698555624	3262.036698555624	3262.036698555624	3287.036698555624	0.8333333134651184	0.9818181991577148	0.8783783912658691	0.6714285612106323	0.7222222089767456	3187	3262	3262	3287	1544
11.035362755914681	11.035362361174982	0	0	1	0	-0.00748972151065928	0.5859658284594653	3124.5300675415106	3199.5300675415106	3199.5300675415106	3224.5300675415106	0.8333333134651184	0.9545454382896423	0.8648648858070374	0.6428571343421936	0.7222222089767456	3124	3199	3199	3224	1544
11.049518910992118	11.04951851625242	0	0	1	0	-0.007458914215262003	0.5649423857223113	3038.439069532865	3113.439069532865	3113.439069532865	3138.439069532865	0.8095238208770752	0.9272727370262146	0.8513513803482056	0.6142857074737549	0.7222222089767456	3038	3113	3113	3138	1544
11.06635613810363	11.066355743363932	0	0	1	0	-0.007407662554463461	0.5520431145795524	2985.616554203267	3060.616554203267	3060.616554203267	3085.616554203267	0.8095238208770752	0.8999999761581421	0.8513513803482056	0.5857142806053162	0.7222222089767456	2985	3060	3060	3085	1544
11.08239638576332	11.08239599102362	0	0	1	0	-0.007336107005503446	0.5335819488441622	2910.0180805168443	2985.0180805168443	2985.0180805168443	3010.0180805168443	0.7857142686843872	0.8818181753158569	0.837837815284729	0.5571428537368774	0.7222222089767456	2910	2985	2985	3010	1544
11.101939158770227	11.101938764030528	0	0	1	0	-0.007244443697167893	0.518993504845958	2850.2784023441977	2925.2784023441977	2925.2784023441977	2950.2784023441977	0.7857142686843872	0.8545454740524292	0.8243243098258972	0.5285714268684387	0.7222222089767456	2850	2925	2925	2950	1544
11.116401631853913	11.116400842374517	0	0	1	0	-0.007132923872213509	0.49864572286605835	2766.954235136509	2841.954235136509	2841.954235136509	2866.954235136509	0.761904776096344	0.8272727131843567	0.8108108043670654	0.5	0.7222222089767456	2766	2841	2841	2866	1544
11.132462800717638	11.132462011238239	0	0	1	0	-0.0070018531987288465	0.4702658927003389	2650.738830607888	2725.738830607888	2725.738830607888	2750.738830607888	0.7142857313156128	0.7909091114997864	0.7972972989082336	0.4714285731315613	0.6666666865348816	2650	2725	2725	2750	1533
11.149529766333837	11.149529371594138	0	0	1	0	-0.0068515909323193175	0.418749270970757	2439.77826462525	2514.77826462525	2514.77826462525	2539.77826462525	0.6904761791229248	0.6818181872367859	0.7567567825317383	0.4000000059604645	0.6666666865348816	2439	2514	2514	2539	1533
11.168638720411794	11.168637930932395	0	0	1	0	-0.006682548931412546	0.39244470997321557	2332.0610873403175	2407.0610873403175	2407.0610873403175	2432.0610873403175	0.6428571343421936	0.6454545259475708	0.7297297120094299	0.3857142925262451	0.6666666865348816	2332	2407	2407	2432	1533
11.182372109271844	11.182371714532145	0	0	1	0	-0.006495190528383055	0.3840382568423122	2297.6366617692684	2372.6366617692684	2372.6366617692684	2397.6366617692684	0.6428571343421936	0.6272727251052856	0.7162162065505981	0.37142857909202576	0.6666666865348816	2297	2372	2372	2397	1533
11.199454864475994	11.199454469736295	0	0	1	0	-0.006290029259590423	0.3697759555976363	2239.232538172321	2314.232538172321	2314.232538172321	2339.232538172321	0.6190476417541504	0.6090909242630005	0.7027027010917664	0.3571428656578064	0.6666666865348816	2239	2314	2314	2339	1533
11.216553014528396	11.216552619788697	0	0	1	0	-0.0060676274578118266	0.3556101495838764	2181.2235625459734	2256.2235625459734	2256.2235625459734	2281.2235625459734	0.5952380895614624	0.5909090638160706	0.6891891956329346	0.34285715222358704	0.6666666865348816	2181	2256	2256	2281	1533
11.235255386716615	11.235254597237216	0	0	1	0	-0.005828594710926981	0.34749327155268794	2147.984947008257	2222.984947008257	2222.984947008257	2247.984947008257	0.5952380895614624	0.5727272629737854	0.6756756901741028	0.3285714387893677	0.6666666865348816	2147	2222	2222	2247	1533
11.249436015655375	11.249435620915676	0	0	1	0	-0.005573586191080136	0.34294782134211665	2129.371328395968	2204.371328395968	2204.371328395968	2229.371328395968	0.5952380895614624	0.5545454621315002	0.6756756901741028	0.3285714387893677	0.6666666865348816	2129	2204	2204	2229	1533
11.266582718690726	11.266582323951027	0	0	1	0	-0.005303300858898766	0.326610230392701	2062.468893458111	2137.468893458111	2137.468893458111	2162.468893458111	0.5714285969734192	0.5363636612892151	0.662162184715271	0.30000001192092896	0.6666666865348816	2062	2137	2137	2162	1533
11.28867827332961	11.288677878589912	0	0	1	0	-0.005018479547691077	0.30823680752722904	1987.229726824003	2062.2297268240027	2062.2297268240027	2087.2297268240027	0.5476190447807312	0.5	0.6486486196517944	0.2857142984867096	0.6666666865348816	1987	2062	2062	2087	1533
11.301902842717942	11.301902447978243	0	0	1	0	-0.004719902932873403	0.29677372628599974	1940.288409141169	2015.288409141169	2015.288409141169	2040.288409141169	0.523809552192688	0.48181816935539246	0.6351351141929626	0.2857142984867096	0.6666666865348816	1940	2015	2015	2040	1533
11.316777424047148	11.316777029307449	0	0	1	0	-0.004408389392193153	0.29677372628599974	1940.288409141169	2015.288409141169	2015.288409141169	2040.288409141169	0.523809552192688	0.4636363685131073	0.6216216087341309	0.27142858505249023	0.6666666865348816	1940	2015	2015	2040	1533
11.332435563678422	11.332435168938723	0	0	1	0	-0.004084792762612291	0.2890429486006383	1908.6308745196138	1983.6308745196138	1983.6308745196138	2008.6308745196138	0.523809552192688	0.4636363685131073	0.6216216087341309	0.27142858505249023	0.6666666865348816	1908	1983	1983	2008	1533
11.349836873819482	11.349836479079784	0	0	1	0	-0.0037499999999995736	0.27387095866401223	1846.50157572913	1921.50157572913	1921.50157572913	1946.50157572913	0.523809552192688	0.4272727370262146	0.5945945978164673	0.24285714328289032	0.6666666865348816	1846	1921	1921	1946	1533
11.3687010892842	11.3687006945445	0	0	1	0	-0.00340492874804616	0.25718673707838224	1778.1796883359752	1853.1796883359752	1853.1796883359752	1878.1796883359752	0.5	0.3909091055393219	0.5675675868988037	0.24285714328289032	0.6666666865348816	1778	1853	1853	1878	1533
11.382411977981418	11.382411583241723	0	0	1	0	-0.0030505248230680475	0.24084474270063017	1711.2592213590806	1786.2592213590806	1786.2592213590806	1811.2592213590806	0.4761904776096344	0.3636363744735718	0.5405405163764954	0.22857142984867096	0.6666666865348816	1711	1786	1786	1811	1533
11.399467496146352	11.399467101406657	0	0	1	0	-0.002687759621589286	0.2269685271134938	1654.436118529757	1729.436118529757	1729.436118529757	1754.436118529757	0.4523809552192688	0.34545454382896423	0.5135135054588318	0.2142857164144516	0.6666666865348816	1654	1729	1729	1754	1533
11.416406566100148	11.41640617136045	0	0	1	0	-0.0023176274578116285	0.21574675105512142	1608.4829455707222	1683.4829455707222	1683.4829455707222	1708.4829455707222	0.4285714328289032	0.3272727131843567	0.5	0.2142857164144516	0.6666666865348816	1608	1683	1683	1708	1533
11.435247886662337	11.435247097182941	0	0	1	0	-0.0019411428382684192	0.20506025588995702	1564.721747869374	1639.721747869374	1639.721747869374	1664.721747869374	0.4047619104385376	0.3181818127632141	0.4864864945411682	0.20000000298023224	0.6666666865348816	1564	1639	1639	1664	1533
11.449445884147847	11.449445489408149	0	0	1	0	-0.0015593376811327004	0.18992482671319977	1502.742165390553	1577.742165390553	1577.742165390553	1602.742165390553	0.380952388048172	0.290909081697464	0.47297295928001404	0.18571428954601288	0.6666666865348816	1502	1577	1577	1602	1533
11.466422059633326	11.46642127015393	0	0	1	0	-0.0011732584878012297	0.18702468884152335	1490.866100806038	1565.866100806038	1565.866100806038	1590.866100806038	0.380952388048172	0.2818181812763214	0.45945945382118225	0.18571428954601288	0.6666666865348816	1490	1565	1565	1590	1533
11.48241533326886	11.482414543789464	0	0	1	0	-0.0007839634745068937	0.17817217037225552	1454.6150376743863	1529.6150376743863	1529.6150376743863	1554.6150376743863	0.3571428656578064	0.27272728085517883	0.44594594836235046	0.18571428954601288	0.6111111044883728	1454	1529	1529	1554	1522
11.50190955329282	11.501908763813422	0	0	1	0	-0.0003925196718215671	0.17430677381002535	1438.7862387520538	1513.7862387520538	1513.7862387520538	1538.7862387520538	0.3571428656578064	0.26363635063171387	0.44594594836235046	0.17142857611179352	0.6666666865348816	1438	1513	1513	1538	1533
11.516419000400662	11.516418605660963	0	0	1	0	5.145327074780904e-16	0.17145489845496809	1427.1078091730942	1502.1078091730942	1502.1078091730942	1527.1078091730942	0.3571428656578064	0.2545454502105713	0.4324324429035187	0.17142857611179352	0.6666666865348816	1427	1502	1502	1527	1533
11.532486090359866	11.532485695620167	0	0	1	0	0.00039251967182259476	0.16550251785737669	1402.7328106259574	1477.7328106259574	1477.7328106259574	1502.7328106259574	0.3333333432674408	0.2545454502105713	0.4324324429035187	0.17142857611179352	0.6111111044883728	1402	1477	1477	1502	1522
11.549424370834261	11.549423581354866	0	0	1	0	0.0007839634745079172	0.162650641225077	1391.0543758166903	1466.0543758166903	1466.0543758166903	1491.0543758166903	0.3333333432674408	0.2454545497894287	0.4189189076423645	0.17142857611179352	0.6111111044883728	1391	1466	1466	1491	1522
11.568576746279083	11.568575956799688	0	0	1	0	0.0011732584878022462	0.16115450235838824	1384.9276871575998	1459.9276871575998	1459.9276871575998	1484.9276871575998	0.3333333432674408	0.2454545497894287	0.4189189076423645	0.15714286267757416	0.6111111044883728	1384	1459	1459	1484	1522
11.582403688447746	11.582403688447744	0	0	1	0	0.001559337681133707	0.15186761746391597	1346.8978935147359	1421.8978935147359	1421.8978935147359	1446.8978935147359	0.3095238208770752	0.23636363446712494	0.3918918967247009	0.15714286267757416	0.6111111044883728	1346	1421	1421	1446	1522
11.59944933812021	11.599448943380512	0	0	1	0	0.0019411428382694134	0.14853311572151984	1333.2431088796238	1408.2431088796238	1408.2431088796238	1433.2431088796238	0.3095238208770752	0.22727273404598236	0.36486485600471497	0.15714286267757416	0.6111111044883728	1333	1408	1408	1433	1522
11.616423145167497	11.616422355688101	0	0	1	0	0.0023176274578126073	0.14399204776410202	1314.6474355939977	1389.6474355939977	1389.6474355939977	1414.6474355939977	0.3095238208770752	0.2181818187236786	0.3378378450870514	0.1428571492433548	0.6111111044883728	1314	1389	1389	1414	1522
11.635369466489559	11.63536907174986	0	0	1	0	0.0026877596215902464	0.12430385230504637	1234.0242751891649	1309.0242751891649	1309.0242751891649	1334.0242751891649	0.261904776096344	0.19090908765792847	0.31081080436706543	0.1428571492433548	0.6111111044883728	1234	1309	1309	1334	1522
11.64947706858405	11.649476673844351	0	0	1	0	0.0030505248230689877	0.11139288646776702	1181.153870085506	1256.153870085506	1256.153870085506	1281.153870085506	0.2380952388048172	0.17272727191448212	0.2702702581882477	0.12857143580913544	0.6111111044883728	1181	1256	1256	1281	1522
11.666361269719713	11.666360480240318	0	0	1	0	0.0034049287480470767	0.10597870713207713	1158.9828057058558	1233.9828057058558	1233.9828057058558	1258.9828057058558	0.2380952388048172	0.15454545617103577	0.2432432472705841	0.12857143580913544	0.6111111044883728	1158	1233	1233	1258	1522
11.682358885491935	11.682358490752236	0	0	1	0	0.0037500000000004643	0.09688487182511557	1121.7435501238483	1196.7435501238483	1196.7435501238483	1221.7435501238483	0.2142857164144516	0.145454540848732	0.21621622145175934	0.12857143580913544	0.6111111044883728	1121	1196	1196	1221	1522
11.701910342772218	11.701909948032519	0	0	1	0	0.004084792762613155	0.0781180536367258	1044.8934296423922	1119.8934296423922	1119.8934296423922	1144.8934296423922	0.1666666716337204	0.12727272510528564	0.1621621549129486	0.11428571492433548	0.6111111044883728	1044	1119	1119	1144	1522
11.716398868676022	11.716398079196626	0	0	1	0	0.004408389392193986	0.0781180536367258	1044.8934296423922	1119.8934296423922	1119.8934296423922	1144.8934296423922	0.1666666716337204	0.12727272510528564	0.1621621549129486	0.11428571492433548	0.6111111044883728	1044	1119	1119	1144	1522
11.732396089708542	11.732395694968844	0	0	1	0	0.004719902932874203	0.0691207453292079	1008.0494521231063	1083.0494521231062	1083.0494521231062	1108.0494521231062	0.1428571492433548	0.11818181723356247	0.13513512909412384	0.11428571492433548	0.6111111044883728	1008	1083	1083	1108	1522
11.750000690794474	11.750000690794472	0	0	1	0	0.005018479547691842	0.05678893218974809	957.5506773170184	1032.5506773170184	1032.5506773170184	1057.5506773170184	0.1190476194024086	0.10000000149011612	0.0810810774564743	0.10000000149011612	0.6111111044883728	957	1032	1032	1057	1522
11.769819781590526	11.769819386850827	0	0	1	0	0.005303300858899494	0.05393705467790595	945.8722389060249	1020.8722389060249	1020.8722389060249	1045.872238906025	0.1190476194024086	0.09090909361839294	0.06756756454706192	0.08571428805589676	0.6111111044883728	945	1020	1020	1045	1522
11.782462899402562	11.782462504662863	0	0	1	0	0.005573586191080825	0.05137475064261655	935.3796038815148	1010.3796038815148	1010.3796038815148	1035.3796038815149	0.1190476194024086	0.08181817829608917	0.054054055362939835	0.08571428805589676	0.6111111044883728	935	1010	1010	1035	1522
11.799449732859907	11.799448943380511	0	0	1	0	0.005828594710927629	0.04513279468065638	909.8187942172879	984.8187942172879	984.8187942172879	1009.8187942172879	0.095238097012043	0.08181817829608917	0.04054053872823715	0.08571428805589676	0.5555555820465088	909	984	984	1009	1511
11.816464198096169	11.816463803356474	0	0	1	0	0.006067627457812431	0.04484321943602909	908.6329835905392	983.6329835905392	983.6329835905392	1008.6329835905392	0.095238097012043	0.08181817829608917	0.027027027681469917	0.08571428805589676	0.5555555820465088	908	983	983	1008	1511
11.835295650165888	11.835295255426193	0	0	1	0	0.006290029259590983	0.04484321943602909	908.6329835905392	983.6329835905392	983.6329835905392	1008.6329835905392	0.095238097012043	0.08181817829608917	0.027027027681469917	0.08571428805589676	0.5555555820465088	908	983	983	1008	1511
11.84957614824844	11.849575753508741	0	0	1	0	0.006495190528383569	0.03879431374532864	883.8627147871208	958.8627147871208	958.8627147871208	983.8627147871208	0.0714285746216774	0.08181817829608917	0.027027027681469917	0.0714285746216774	0.5555555820465088	883	958	958	983	1511
11.866387322539834	11.866386533060435	0	0	1	0	0.006682548931413013	0.03879431374532864	883.8627147871208	958.8627147871208	958.8627147871208	983.8627147871208	0.0714285746216774	0.08181817829608917	0.027027027681469917	0.0714285746216774	0.5555555820465088	883	958	958	983	1511
11.882584281859936	11.882583887120237	0	0	1	0	0.006851590932319736	0.03879431374532864	883.8627147871208	958.8627147871208	958.8627147871208	983.8627147871208	0.0714285746216774	0.08181817829608917	0.027027027681469917	0.0714285746216774	0.5555555820465088	883	958	958	983	1511
11.90190600063553	11.901905211156134	0	0	1	0	0.007001853198729215	0.03284193221641467	859.4877124262181	934.4877124262181	934.4877124262181	959.4877124262181	0.0476190485060215	0.08181817829608917	0.027027027681469917	0.0714285746216774	0.5555555820465088	859	934	934	959	1511
11.916400052895119	11.916399263415723	0	0	1	0	0.0071329238722138266	0.03284193221641467	859.4877124262181	934.4877124262181	934.4877124262181	959.4877124262181	0.0476190485060215	0.08181817829608917	0.027027027681469917	0.0714285746216774	0.5555555820465088	859	934	934	959	1511
11.932546485533775	11.932546090794077	0	0	1	0	0.00724444369716816	0.03284193221641467	859.4877124262181	934.4877124262181	934.4877124262181	959.4877124262181	0.0476190485060215	0.08181817829608917	0.027027027681469917	0.0714285746216774	0.5555555820465088	859	934	934	959	1511
11.94940305489053	11.949402660150831	0	0	1	0	0.007336107005503661	0.03284193221641467	859.4877124262181	934.4877124262181	934.4877124262181	959.4877124262181	0.0476190485060215	0.08181817829608917	0.027027027681469917	0.0714285746216774	0.5555555820465088	859	934	934	959	1511
11.968723194707332	11.968722405227933	0	0	1	0	0.007407662554463622	0.03284193221641467	859.4877124262181	934.4877124262181	934.4877124262181	959.4877124262181	0.0476190485060215	0.08181817829608917	0.027027027681469917	0.0714285746216774	0.5555555820465088	859	934	934	959	1511
11.982513820823703	11.982513031344308	0	0	1	0	0.00745891421526211	0.030472680130203947	849.7856251331851	924.7856251331851	924.7856251331851	949.7856251331851	0.0476190485060215	0.072727270424366	0.027027027681469917	0.05714285746216774	0.5555555820465088	849	924	924	949	1511
11.999705129445017	11.999704734705318	0	0	1	0	0.007489721510659335	0.030472680130203947	849.7856251331851	924.7856251331851	924.7856251331851	949.7856251331851	0.0476190485060215	0.072727270424366	0.027027027681469917	0.05714285746216774	0.5555555820465088	849	924	924	949	1511
12.022671085119695	12.022670690379996	0	0	1	0	0.0075	0.030472680130203947	849.7856251331851	924.7856251331851	924.7856251331851	949.7856251331851	0.0476190485060215	0.072727270424366	0.027027027681469917	0.05714285746216774	0.5555555820465088	849	924	924	949	1511
12.035732232272734	12.035731442793335	0	0	1	0	0.007489721510659273	0.030472680130203947	849.7856251331851	924.7856251331851	924.7856251331851	949.7856251331851	0.0476190485060215	0.072727270424366	0.027027027681469917	0.05714285746216774	0.5555555820465088	849	924	924	949	1511
12.049466410612181	12.049466015872483	0	0	1	0	0.0074589142152619884	0.03066573028909366	850.5761655338385	925.5761655338385	925.5761655338385	950.5761655338385	0.0476190485060215	0.072727270424366	0.04054053872823715	0.05714285746216774	0.5555555820465088	850	925	925	950	1511
12.066525086694705	12.066524691955006	0	0	1	0	0.00740766255446344	0.028779103796440088	842.8504300464222	917.8504300464222	917.8504300464222	942.8504300464222	0.0476190485060215	0.06363636255264282	0.054054055362939835	0.0714285746216774	0.5555555820465088	842	917	917	942	1511
12.089168540035486	12.089168145295787	0	0	1	0	0.0073361070055034195	0.029020416471229785	843.8386054496859	918.8386054496859	918.8386054496859	943.8386054496859	0.0476190485060215	0.06363636255264282	0.06756756454706192	0.0714285746216774	0.5555555820465088	843	918	918	943	1511
12.102491794348511	12.102491399608812	0	0	1	0	0.007244443697167859	0.03772815058374612	879.4967766404404	954.4967766404404	954.4967766404404	979.4967766404404	0.0714285746216774	0.072727270424366	0.09459459781646729	0.0714285746216774	0.5555555820465088	879	954	954	979	1511
12.11641584248307	12.116415447743371	0	0	1	0	0.007132923872213468	0.03772815058374612	879.4967766404404	954.4967766404404	954.4967766404404	979.4967766404404	0.0714285746216774	0.072727270424366	0.09459459781646729	0.0714285746216774	0.5555555820465088	879	954	954	979	1511
12.132358589437159	12.132358194697463	0	0	1	0	0.007001853198728799	0.04348016990542872	903.0512957627307	978.0512957627307	978.0512957627307	1003.0512957627307	0.0714285746216774	0.09090909361839294	0.13513512909412384	0.08571428805589676	0.5555555820465088	903	978	978	1003	1511
12.14943818672372	12.149437397244323	0	0	1	0	0.006851590932319263	0.0703682592879391	1013.1580217841106	1088.1580217841106	1088.1580217841106	1113.1580217841106	0.1190476194024086	0.13636364042758942	0.20270270109176636	0.12857143580913544	0.5555555820465088	1013	1088	1088	1113	1511
12.169139250349838	12.16913925034984	0	0	1	0	0.006682548931412486	0.08482800992960865	1072.3707006617474	1147.3707006617474	1147.3707006617474	1172.3707006617474	0.1428571492433548	0.16363635659217834	0.22972972691059113	0.1428571492433548	0.5555555820465088	1072	1147	1147	1172	1511
12.182569084381532	12.182568294902133	0	0	1	0	0.006495190528382989	0.0940593197423979	1110.1729143451194	1185.1729143451194	1185.1729143451194	1210.1729143451194	0.1428571492433548	0.19090908765792847	0.2702702581882477	0.15714286267757416	0.5555555820465088	1110	1185	1185	1210	1511
12.199439074888042	12.199439469627741	0	0	1	0	0.00629002925959035	0.106680706917204	1161.8574948259504	1236.8574948259504	1236.8574948259504	1261.8574948259504	0.1666666716337204	0.20909090340137482	0.29729729890823364	0.17142857611179352	0.6111111044883728	1161	1236	1236	1261	1522
12.216367092130271	12.216366697390573	0	0	1	0	0.0060676274578117485	0.1217678718182571	1223.6394350957628	1298.6394350957628	1298.6394350957628	1323.6394350957628	0.190476194024086	0.23636363446712494	0.3243243098258972	0.18571428954601288	0.6111111044883728	1223	1298	1298	1323	1522
12.235792627446648	12.235791837967248	0	0	1	0	0.0058285947109268975	0.13637240926760275	1283.4450159508333	1358.4450159508333	1358.4450159508333	1383.4450159508333	0.2142857164144516	0.26363635063171387	0.3378378450870514	0.20000000298023224	0.6111111044883728	1283	1358	1358	1383	1522
12.249415489191039	12.249414699711643	0	0	1	0	0.005573586191080047	0.15179741189142681	1346.6104016953927	1421.6104016953927	1421.6104016953927	1446.6104016953927	0.2380952388048172	0.290909081697464	0.36486485600471497	0.2142857164144516	0.6111111044883728	1346	1421	1421	1446	1522
12.266360480240317	12.266360085500619	0	0	1	0	0.005303300858898672	0.16287001979943638	1391.952731078692	1466.952731078692	1466.952731078692	1491.952731078692	0.261904776096344	0.30000001192092896	0.3918918967247009	0.22857142984867096	0.6111111044883728	1391	1466	1466	1491	1522
12.282519544549336	12.282519149809637	0	0	1	0	0.005018479547690979	0.18381303297679397	1477.7143700399713	1552.7143700399713	1552.7143700399713	1577.7143700399713	0.3095238208770752	0.3272727131843567	0.4054054021835327	0.24285714328289032	0.6111111044883728	1477	1552	1552	1577	1522
12.302408504272071	12.302408109532372	0	0	1	0	0.004719902932873301	0.2067757739840097	1571.7467944645198	1646.7467944645198	1646.7467944645198	1671.7467944645198	0.3333333432674408	0.37272727489471436	0.44594594836235046	0.27142858505249023	0.6111111044883728	1571	1646	1646	1671	1522
12.316485711409753	12.316485316670054	0	0	1	0	0.004408389392193047	0.21819060015920044	1618.4905076519258	1693.4905076519258	1693.4905076519258	1718.4905076519258	0.3571428656578064	0.3909091055393219	0.45945945382118225	0.27142858505249023	0.6111111044883728	1618	1693	1693	1718	1522
12.332405958201013	12.332405168721618	0	0	1	0	0.004084792762612181	0.23724698852100423	1696.5264179935125	1771.5264179935125	1771.5264179935125	1796.5264179935125	0.4047619104385376	0.40909090638160706	0.47297295928001404	0.2857142984867096	0.6111111044883728	1696	1771	1771	1796	1522
12.349455950010165	12.349455555270467	0	0	1	0	0.0037499999999994586	0.2444951504066184	1726.2076409151023	1801.2076409151023	1801.2076409151023	1826.2076409151023	0.4047619104385376	0.4272727370262146	0.4864864945411682	0.30000001192092896	0.6111111044883728	1726	1801	1801	1826	1522
12.369168855827246	12.369168461087547	0	0	1	0	0.003404928748046042	0.25600649416446686	1773.3465936034918	1848.3465936034918	1848.3465936034918	1873.3465936034918	0.4285714328289032	0.44545453786849976	0.5	0.30000001192092896	0.6111111044883728	1773	1848	1848	1873	1522
12.382532373589546	12.382531978849848	0	0	1	0	0.0030505248230679265	0.2753042026663839	1852.370709918842	1927.370709918842	1927.370709918842	1952.370709918842	0.4761904776096344	0.4636363685131073	0.5135135054588318	0.3142857253551483	0.6666666865348816	1852	1927	1927	1952	1533
12.399439469627742	12.399439074888043	0	0	1	0	0.0026877596215891626	0.29860477063186375	1947.7865357374822	2022.7865357374822	2022.7865357374822	2047.7865357374822	0.5	0.5090909004211426	0.5405405163764954	0.34285715222358704	0.6666666865348816	1947	2022	2022	2047	1533
12.416361171034792	12.416360381555393	0	0	1	0	0.0023176274578115027	0.31571898198035697	2017.8692312095618	2092.869231209562	2092.869231209562	2117.869231209562	0.523809552192688	0.5363636612892151	0.5675675868988037	0.3571428656578064	0.6666666865348816	2017	2092	2092	2117	1533
12.435898812425615	12.435898417685916	0	0	1	0	0.0019411428382682915	0.33404410805653884	2092.9106224915267	2167.9106224915267	2167.9106224915267	2192.9106224915267	0.5476190447807312	0.5727272629737854	0.5810810923576355	0.37142857909202576	0.6666666865348816	2092	2167	2167	2192	1533
12.44948022650164	12.449479831761941	0	0	1	0	0.001559337681132571	0.35019306386299576	2159.0405965189675	2234.0405965189675	2234.0405965189675	2259.0405965189675	0.5714285969734192	0.6000000238418579	0.5945945978164673	0.3857142925262451	0.6666666865348816	2159	2234	2234	2259	1533
12.466547981597236	12.466547586857537	0	0	1	0	0.0011732584878010991	0.36871124000565425	2234.872527823154	2309.872527823154	2309.872527823154	2334.872527823154	0.5952380895614624	0.6363636255264282	0.6081081032752991	0.4000000059604645	0.6666666865348816	2234	2309	2309	2334	1533
12.489138539818379	12.489137750338983	0	0	1	0	0.0007839634745067622	0.396946296771866	2350.4950852807915	2425.4950852807915	2425.4950852807915	2450.4950852807915	0.6428571343421936	0.6727272868156433	0.6351351141929626	0.4285714328289032	0.6666666865348816	2350	2425	2425	2450	1533
12.5023662671243	12.502365872384605	0	0	1	0	0.000392519671821435	0.4281180655001213	2478.143478222997	2553.143478222997	2553.143478222997	2578.143478222997	0.6666666865348816	0.7272727489471436	0.6756756901741028	0.4714285731315613	0.6666666865348816	2478	2553	2553	2578	1533
12.51634794725488	12.516347552515182	0	0	1	0	-6.468409853337487e-16	0.4281180655001213	2478.143478222997	2553.143478222997	2553.143478222997	2578.143478222997	0.6666666865348816	0.7272727489471436	0.6756756901741028	0.4714285731315613	0.6666666865348816	2478	2553	2553	2578	1533
12.532388194914569	12.53238780017487	0	0	1	0	-0.00039251967182272687	0.4406312194685218	2529.3848437235965	2604.3848437235965	2604.3848437235965	2629.3848437235965	0.6666666865348816	0.7545454502105713	0.7027027010917664	0.48571428656578064	0.6666666865348816	2529	2604	2604	2629	1533
12.549527003155942	12.549526608416244	0	0	1	0	-0.0007839634745080487	0.4746665577400604	2668.7595539455474	2743.7595539455474	2743.7595539455474	2768.7595539455474	0.7142857313156128	0.8090909123420715	0.7297297120094299	0.5142857432365417	0.7222222089767456	2668	2743	2743	2768	1544
12.56919056651068	12.56919017177098	0	0	1	0	-0.0011732584878023768	0.48360389311686447	2705.3579423135598	2780.3579423135598	2780.3579423135598	2805.3579423135598	0.7142857313156128	0.8272727131843567	0.7432432174682617	0.5285714268684387	0.7222222089767456	2705	2780	2780	2805	1544
12.582537899945327	12.582537110465932	0	0	1	0	-0.0015593376811338364	0.5068152738929257	2800.4085465915305	2875.4085465915305	2875.4085465915305	2900.4085465915305	0.761904776096344	0.8545454740524292	0.7567567825317383	0.5428571701049805	0.7222222089767456	2800	2875	2875	2900	1544
12.599485259432798	12.5994848646931	0	0	1	0	-0.0019411428382695413	0.5186966302369553	2849.062700820332	2924.062700820332	2924.062700820332	2949.062700820332	0.761904776096344	0.8727272748947144	0.7702702879905701	0.5714285969734192	0.7222222089767456	2849	2924	2924	2949	1544
12.616406566100148	12.616406171360453	0	0	1	0	-0.002317627457812733	0.5279718031409164	2887.0445338620525	2962.0445338620525	2962.0445338620525	2987.0445338620525	0.761904776096344	0.8909090757369995	0.7837837934494019	0.5857142806053162	0.7222222089767456	2887	2962	2962	2987	1544
12.635713284767194	12.635712890027495	0	0	1	0	-0.00268775962159037	0.5412688749062049	2941.496042740909	3016.496042740909	3016.496042740909	3041.496042740909	0.7857142686843872	0.9090909361839294	0.7837837934494019	0.6000000238418579	0.7222222089767456	2941	3016	3016	3041	1544
12.649507068801155	12.649506674061456	0	0	1	0	-0.0030505248230691083	0.5529615603646256	2989.377589693142	3064.377589693142	3064.377589693142	3089.377589693142	0.7857142686843872	0.9363636374473572	0.7972972989082336	0.6142857074737549	0.7222222089767456	2989	3064	3064	3089	1544
12.666607982031449	12.66660758729175	0	0	1	0	-0.003404928748047195	0.5655346869386761	3040.864543013879	3115.864543013879	3115.864543013879	3140.864543013879	0.8095238208770752	0.9545454382896423	0.8108108043670654	0.6142857074737549	0.7222222089767456	3040	3115	3115	3140	1544
12.689397883800476	12.689397883800474	0	0	1	0	-0.0037500000000005793	0.6027187804572831	3193.133405972574	3268.133405972574	3268.133405972574	3293.133405972574	0.8809523582458496	1.0	0.8243243098258972	0.6428571343421936	0.7222222089767456	3193	3268	3268	3293	1544
12.702331924770506	12.702331530030811	0	0	1	0	-0.004084792762613266	0.6056628018157362	3205.1891734354394	3280.1891734354394	3280.1891734354394	3305.1891734354394	0.8809523582458496	1.0	0.8243243098258972	0.6571428775787354	0.7222222089767456	3205	3280	3280	3305	1544
12.716395710758432	12.716394921279036	0	0	1	0	-0.004408389392194093	0.6078828777815843	3214.2803845155877	3289.2803845155877	3289.2803845155877	3314.2803845155877	0.8809523582458496	1.0	0.837837815284729	0.6571428775787354	0.7222222089767456	3214	3289	3289	3314	1544
12.732503853646309	12.73250385364631	0	0	1	0	-0.004719902932874305	0.6108751492725837	3226.5337362712303	3301.5337362712303	3301.5337362712303	3326.5337362712303	0.8809523582458496	1.0	0.837837815284729	0.6714285612106323	0.7222222089767456	3226	3301	3301	3326	1544
12.755863364800666	12.755862970060967	0	0	1	0	-0.005018479547691941	0.6078828777815843	3214.2803845155877	3289.2803845155877	3289.2803845155877	3314.2803845155877	0.8809523582458496	1.0	0.837837815284729	0.6571428775787354	0.7222222089767456	3214	3289	3289	3314	1544
12.76912582920008	12.769125434460381	0	0	1	0	-0.005303300858899587	0.6108751492725837	3226.5337362712303	3301.5337362712303	3301.5337362712303	3326.5337362712303	0.8809523582458496	1.0	0.837837815284729	0.6714285612106323	0.7222222089767456	3226	3301	3301	3326	1544
12.782528820932258	12.78252842619256	0	0	1	0	-0.0055735861910809125	0.6108751492725837	3226.5337362712303	3301.5337362712303	3301.5337362712303	3326.5337362712303	0.8809523582458496	1.0	0.837837815284729	0.6714285612106323	0.7222222089767456	3226	3301	3301	3326	1544
12.799439864367441	12.799439074888042	0	0	1	0	-0.005828594710927712	0.6168275373207557	3250.9087653284946	3325.9087653284946	3325.9087653284946	3350.9087653284946	0.9047619104385376	1.0	0.837837815284729	0.6714285612106323	0.7222222089767456	3250	3325	3325	3350	1544
12.816547488172612	12.816546698693216	0	0	1	0	-0.006067627457812508	0.6168275373207557	3250.9087653284946	3325.9087653284946	3325.9087653284946	3350.9087653284946	0.9047619104385376	1.0	0.837837815284729	0.6714285612106323	0.7222222089767456	3250	3325	3325	3350	1544
12.83596157603772	12.835961181298021	0	0	1	0	-0.006290029259591055	0.6168275373207557	3250.9087653284946	3325.9087653284946	3325.9087653284946	3350.9087653284946	0.9047619104385376	1.0	0.837837815284729	0.6714285612106323	0.7222222089767456	3250	3325	3325	3350	1544
12.849493252911698	12.8494932529117	0	0	1	0	-0.006495190528383635	0.6168275373207557	3250.9087653284946	3325.9087653284946	3325.9087653284946	3350.9087653284946	0.9047619104385376	1.0	0.837837815284729	0.6714285612106323	0.7222222089767456	3250	3325	3325	3350	1544
12.866467454698684	12.866467059958985	0	0	1	0	-0.006682548931413073	0.6168275373207557	3250.9087653284946	3325.9087653284946	3325.9087653284946	3350.9087653284946	0.9047619104385376	1.0	0.837837815284729	0.6714285612106323	0.7222222089767456	3250	3325	3325	3350	1544
12.889047354947964	12.889046960208265	0	0	1	0	-0.006851590932319789	0.6168275373207557	3250.9087653284946	3325.9087653284946	3325.9087653284946	3350.9087653284946	0.9047619104385376	1.0	0.837837815284729	0.6714285612106323	0.7222222089767456	3250	3325	3325	3350	1544
12.902436925530383	12.902436530790684	0	0	1	0	-0.007001853198729263	0.6168275373207557	3250.9087653284946	3325.9087653284946	3325.9087653284946	3350.9087653284946	0.9047619104385376	1.0	0.837837815284729	0.6714285612106323	0.7222222089767456	3250	3325	3325	3350	1544
12.916516895845957	12.916516106366558	0	0	1	0	-0.007132923872213867	0.6168275373207557	3250.9087653284946	3325.9087653284946	3325.9087653284946	3350.9087653284946	0.9047619104385376	1.0	0.837837815284729	0.6714285612106323	0.7222222089767456	3250	3325	3325	3350	1544
12.932451353266371	12.932451353266373	0	0	1	0	-0.0072444436971681936	0.6168275373207557	3250.9087653284946	3325.9087653284946	3325.9087653284946	3350.9087653284946	0.9047619104385376	1.0	0.837837815284729	0.6714285612106323	0.7222222089767456	3250	3325	3325	3350	1544
12.949900821650681	12.949900426910986	0	0	1	0	-0.007336107005503688	0.6078828777815843	3214.2803845155877	3289.2803845155877	3289.2803845155877	3314.2803845155877	0.8809523582458496	1.0	0.837837815284729	0.6571428775787354	0.7222222089767456	3214	3289	3289	3314	1544
12.9692481985067	12.969247409027304	0	0	1	0	-0.007407662554463643	0.6078828777815843	3214.2803845155877	3289.2803845155877	3289.2803845155877	3314.2803845155877	0.8809523582458496	1.0	0.837837815284729	0.6571428775787354	0.7222222089767456	3214	3289	3289	3314	1544
12.98240842532413	12.982407635844734	0	0	1	0	-0.007458914215262124	0.6078828777815843	3214.2803845155877	3289.2803845155877	3289.2803845155877	3314.2803845155877	0.8809523582458496	1.0	0.837837815284729	0.6571428775787354	0.7222222089767456	3214	3289	3289	3314	1544
12.999909209869282	12.999908815129583	0	0	1	0	-0.007489721510659341	0.6078828777815843	3214.2803845155877	3289.2803845155877	3289.2803845155877	3314.2803845155877	0.8809523582458496	1.0	0.837837815284729	0.6571428775787354	0.7222222089767456	3214	3289	3289	3314	1544
13.022581479208073	13.022581084468374	0	0	1	0	-0.0075	0.5997747713822195	3181.0776888101886	3256.0776888101886	3256.0776888101886	3281.0776888101886	0.8809523582458496	1.0	0.8243243098258972	0.6285714507102966	0.7222222089767456	3181	3256	3256	3281	1544
13.03575907457225	13.035758285092854	0	0	1	0	-0.007489721510659266	0.5997747713822195	3181.0776888101886	3256.0776888101886	3256.0776888101886	3281.0776888101886	0.8809523582458496	1.0	0.8243243098258972	0.6285714507102966	0.7222222089767456	3181	3256	3256	3281	1544
13.049452199983024	13.04945180524333	0	0	1	0	-0.0074589142152619746	0.5856616426964063	3123.284426841784	3198.284426841784	3198.284426841784	3223.284426841784	0.8571428656578064	0.9909090995788574	0.8243243098258972	0.6000000238418579	0.7222222089767456	3123	3198	3198	3223	1544
13.066474560013264	13.066474165273565	0	0	1	0	-0.007407662554463419	0.560527082920995	3020.3584045614743	3095.3584045614743	3095.3584045614743	3120.3584045614743	0.8333333134651184	0.9454545378684998	0.8108108043670654	0.5714285969734192	0.7222222089767456	3020	3095	3095	3120	1544
13.08964420137251	13.089644201372511	0	0	1	0	-0.007336107005503392	0.5309523787737813	2899.2499910786346	2974.2499910786346	2974.2499910786346	2999.2499910786346	0.8095238208770752	0.8999999761581421	0.7837837934494019	0.5285714268684387	0.7222222089767456	2899	2974	2974	2999	1544
13.102405741094179	13.102404951614783	0	0	1	0	-0.007244443697167825	0.5258804318412391	2878.480368389874	2953.480368389874	2953.480368389874	2978.480368389874	0.8095238208770752	0.8909090757369995	0.7837837934494019	0.5142857432365417	0.7222222089767456	2878	2953	2953	2978	1544
13.1165350538721	13.116535053872102	0	0	1	0	-0.0071329238722134276	0.5258804318412391	2878.480368389874	2953.480368389874	2953.480368389874	2978.480368389874	0.8095238208770752	0.8909090757369995	0.7837837934494019	0.5142857432365417	0.7222222089767456	2878	2953	2953	2978	1544
13.132435168938722	13.132434774199023	0	0	1	0	-0.007001853198728752	0.5191192850470543	2850.7934722676873	2925.7934722676873	2925.7934722676873	2950.7934722676873	0.8095238208770752	0.8818181753158569	0.7702702879905701	0.5	0.7222222089767456	2850	2925	2925	2950	1544
13.149827005327014	13.149826610587315	0	0	1	0	-0.006851590932319209	0.48930325785428863	2728.696840913312	2803.696840913312	2803.696840913312	2828.696840913312	0.7857142686843872	0.8363636136054993	0.7567567825317383	0.44285714626312256	0.7222222089767456	2728	2803	2803	2828	1544
13.169450305232472	13.169449515753076	0	0	1	0	-0.006682548931412426	0.4629095095522615	2620.6144416165107	2695.6144416165107	2695.6144416165107	2720.6144416165107	0.761904776096344	0.7818182110786438	0.7432432174682617	0.41428571939468384	0.6666666865348816	2620	2695	2695	2720	1533
13.182426188610576	13.182425793870877	0	0	1	0	-0.006495190528382922	0.43995115027464493	2526.599960374671	2601.599960374671	2601.599960374671	2626.599960374671	0.738095223903656	0.7454545497894287	0.7162162065505981	0.3857142925262451	0.6666666865348816	2526	2601	2601	2626	1533
13.19942999587497	13.199429995874969	0	0	1	0	-0.006290029259590279	0.4315929596603607	2492.373169809177	2567.373169809177	2567.373169809177	2592.373169809177	0.738095223903656	0.7272727489471436	0.7027027010917664	0.37142857909202576	0.6666666865348816	2492	2567	2567	2592	1533
13.216402618703162	13.216402223963463	0	0	1	0	-0.006067627457811671	0.42336784650690307	2458.691331445768	2533.691331445768	2533.691331445768	2558.691331445768	0.7142857313156128	0.7181817889213562	0.7027027010917664	0.37142857909202576	0.6666666865348816	2458	2533	2533	2558	1533
13.235847496264777	13.235846706785377	0	0	1	0	-0.005828594710926814	0.4114265179829708	2409.791591140265	2484.791591140265	2484.791591140265	2509.791591140265	0.6904761791229248	0.7090908885002136	0.6891891956329346	0.3571428656578064	0.6666666865348816	2409	2484	2484	2509	1533
13.249578516686634	13.249578121946936	0	0	1	0	-0.0055735861910799584	0.4021469528294208	2371.791771836478	2446.791771836478	2446.791771836478	2471.791771836478	0.6904761791229248	0.6818181872367859	0.6891891956329346	0.34285715222358704	0.6666666865348816	2371	2446	2446	2471	1533
13.266516007681636	13.266515612941937	0	0	1	0	-0.0053033008588985785	0.3964432021193063	2348.434912678559	2423.434912678559	2423.434912678559	2448.434912678559	0.6904761791229248	0.6636363863945007	0.6756756901741028	0.34285715222358704	0.6666666865348816	2348	2423	2423	2448	1533
13.289173276911873	13.289172882172174	0	0	1	0	-0.005018479547690881	0.3835322365394891	2295.564508629208	2370.564508629208	2370.564508629208	2395.564508629208	0.6666666865348816	0.6454545259475708	0.6756756901741028	0.3285714387893677	0.6666666865348816	2295	2370	2370	2395	1533
13.30245350459773	13.302453109858032	0	0	1	0	-0.004719902932873198	0.37430093390255825	2257.7623243309763	2332.7623243309763	2332.7623243309763	2357.7623243309763	0.6666666865348816	0.6181818246841431	0.6756756901741028	0.3142857253551483	0.6666666865348816	2257	2332	2332	2357	1533
13.316382684348374	13.316382289608676	0	0	1	0	-0.00440838939219294	0.3650140452827957	2219.7325154330483	2294.7325154330483	2294.7325154330483	2319.7325154330483	0.6428571343421936	0.6090909242630005	0.662162184715271	0.3142857253551483	0.6666666865348816	2219	2294	2294	2319	1533
13.332492011455345	13.332491616715647	0	0	1	0	-0.00408479276261207	0.3603764553730553	2200.7415847526618	2275.7415847526618	2275.7415847526618	2300.7415847526618	0.6428571343421936	0.6000000238418579	0.662162184715271	0.30000001192092896	0.6666666865348816	2200	2275	2275	2300	1533
13.355878759648919	13.35587836490922	0	0	1	0	-0.003749999999999344	0.35709019794657415	2187.2843605912212	2262.2843605912212	2262.2843605912212	2287.2843605912212	0.6428571343421936	0.5909090638160706	0.6486486196517944	0.30000001192092896	0.6666666865348816	2187	2262	2262	2287	1533
13.369052802355805	13.36905201287641	0	0	1	0	-0.0034049287480459245	0.35250087076632663	2168.4910657881073	2243.4910657881073	2243.4910657881073	2268.4910657881073	0.6428571343421936	0.581818163394928	0.6486486196517944	0.2857142984867096	0.6666666865348816	2168	2243	2243	2268	1533
13.382370925052745	13.38237053031305	0	0	1	0	-0.003050524823067806	0.34795542055575535	2149.877447175818	2224.877447175818	2224.877447175818	2249.877447175818	0.6428571343421936	0.5636363625526428	0.6486486196517944	0.2857142984867096	0.6666666865348816	2149	2224	2224	2249	1533
13.39946868036545	13.399467890886054	0	0	1	0	-0.002687759621589039	0.33422400720676393	2093.647309511698	2168.647309511698	2168.647309511698	2193.647309511698	0.6190476417541504	0.5454545617103577	0.6351351141929626	0.27142858505249023	0.6666666865348816	2093	2168	2168	2193	1533
13.416538409159541	13.416541567077129	0	0	1	0	-0.0023176274578113774	0.32967854209503145	2075.0336298791535	2150.0336298791535	2150.0336298791535	2175.0336298791535	0.6190476417541504	0.5272727012634277	0.6351351141929626	0.27142858505249023	0.6666666865348816	2075	2150	2150	2175	1533
13.435806048596403	13.435805259117007	0	0	1	0	-0.0019411428382681635	0.3069498152259924	1981.9594933504388	2056.9594933504386	2056.9594933504386	2081.9594933504386	0.5714285969734192	0.5	0.6081081032752991	0.2571428716182709	0.6666666865348816	1981	2056	2056	2081	1533
13.449416673410136	13.449416278670437	0	0	1	0	-0.0015593376811324415	0.2940461648980508	1929.119045257518	2004.119045257518	2004.119045257518	2029.119045257518	0.5714285969734192	0.4636363685131073	0.5810810923576355	0.24285714328289032	0.6666666865348816	1929	2004	2004	2029	1533
13.466409033223266	13.466408638483568	0	0	1	0	-0.0011732584878009686	0.27538317885379304	1852.6941174062824	1927.6941174062824	1927.6941174062824	1952.6941174062824	0.5476190447807312	0.4272727370262146	0.5540540814399719	0.22857142984867096	0.6666666865348816	1852	1927	1927	1952	1533
13.482455596718134	13.482455201978436	0	0	1	0	-0.0007839634745066304	0.26513835283636356	1810.7415548649087	1885.7415548649087	1885.7415548649087	1910.7415548649087	0.5476190447807312	0.4000000059604645	0.5270270109176636	0.2142857164144516	0.6111111044883728	1810	1885	1885	1910	1522
13.502498110183693	13.502497320704293	0	0	1	0	-0.0003925196718213029	0.2304229573623554	1668.5820103988453	1743.5820103988453	1743.5820103988453	1768.5820103988453	0.5	0.33636364340782166	0.45945945382118225	0.18571428954601288	0.6111111044883728	1668	1743	1743	1768	1522
13.516428079413734	13.516427684674035	0	0	1	0	7.791492631894069e-16	0.2304229573623554	1668.5820103988453	1743.5820103988453	1743.5820103988453	1768.5820103988453	0.5	0.33636364340782166	0.45945945382118225	0.18571428954601288	0.6111111044883728	1668	1743	1743	1768	1522
13.532592670078534	13.532592275338835	0	0	1	0	0.000392519671822859	0.2111735114834944	1589.7555295249094	1664.7555295249094	1664.7555295249094	1689.7555295249094	0.4047619104385376	0.290909081697464	0.4054054021835327	0.15714286267757416	0.6111111044883728	1589	1664	1664	1689	1522
13.555937970603734	13.555937575864036	0	0	1	0	0.0007839634745081803	0.18423716371814258	1479.451185425794	1554.451185425794	1554.451185425794	1579.451185425794	0.4047619104385376	0.27272728085517883	0.37837839126586914	0.15714286267757416	0.6111111044883728	1479	1554	1554	1579	1522
13.569067012984961	13.569066618245262	0	0	1	0	0.0011732584878025075	0.16725605595784987	1409.9135491473953	1484.9135491473953	1484.9135491473953	1509.9135491473953	0.3571428656578064	0.2545454502105713	0.36486485600471497	0.15714286267757416	0.6111111044883728	1409	1484	1484	1509	1522
13.582545399999605	13.582545005259906	0	0	1	0	0.0015593376811339657	0.1609248881116797	1383.9874168173283	1458.9874168173283	1458.9874168173283	1483.9874168173283	0.3571428656578064	0.23636363446712494	0.3513513505458832	0.1428571492433548	0.6111111044883728	1383	1458	1458	1483	1522
13.599411048369427	13.599410653629729	0	0	1	0	0.001941142838269669	0.15221715719226936	1348.329258702343	1423.329258702343	1423.329258702343	1448.329258702343	0.3333333432674408	0.22727273404598236	0.3378378450870514	0.1428571492433548	0.6111111044883728	1348	1423	1423	1448	1522
13.616350118323224	13.616349723583525	0	0	1	0	0.0023176274578128593	0.14994442836169342	1339.0224341411345	1414.0224341411345	1414.0224341411345	1439.0224341411345	0.3333333432674408	0.2181818187236786	0.3378378450870514	0.1428571492433548	0.6111111044883728	1339	1414	1414	1439	1522
13.635717626903878	13.635717232164179	0	0	1	0	0.002687759621590494	0.14399204776410202	1314.6474355939977	1389.6474355939977	1389.6474355939977	1414.6474355939977	0.3095238208770752	0.2181818187236786	0.3378378450870514	0.1428571492433548	0.6111111044883728	1314	1389	1389	1414	1522
13.649394567987004	13.649394567987006	0	0	1	0	0.0030505248230692293	0.14399204776410202	1314.6474355939977	1389.6474355939977	1389.6474355939977	1414.6474355939977	0.3095238208770752	0.2181818187236786	0.3378378450870514	0.1428571492433548	0.6111111044883728	1314	1389	1389	1414	1522
13.666609955729944	13.666609560990246	0	0	1	0	0.0034049287480473127	0.14399204776410202	1314.6474355939977	1389.6474355939977	1389.6474355939977	1414.6474355939977	0.3095238208770752	0.2181818187236786	0.3378378450870514	0.1428571492433548	0.6111111044883728	1314	1389	1389	1414	1522
13.689035118017303	13.689034723277604	0	0	1	0	0.0037500000000006933	0.14007839161514313	1298.6210136640111	1373.6210136640111	1373.6210136640111	1398.6210136640111	0.3095238208770752	0.20909090340137482	0.3243243098258972	0.12857143580913544	0.6111111044883728	1298	1373	1373	1398	1522
13.702309819347375	13.702309424607677	0	0	1	0	0.004084792762613376	0.1309845605124378	1261.3817752984328	1336.3817752984328	1336.3817752984328	1361.3817752984328	0.2857142984867096	0.20000000298023224	0.29729729890823364	0.12857143580913544	0.6111111044883728	1261	1336	1336	1361	1522
13.716385447526266	13.716384658046866	0	0	1	0	0.0044083893921942	0.1282774689819477	1250.2962354810757	1325.2962354810757	1325.2962354810757	1350.2962354810757	0.2857142984867096	0.19090908765792847	0.28378379344940186	0.12857143580913544	0.6111111044883728	1250	1325	1325	1350	1522
13.732419774090472	13.732419379350773	0	0	1	0	0.004719902932874409	0.11420381656024448	1192.664628814201	1267.664628814201	1267.664628814201	1292.664628814201	0.261904776096344	0.16363635659217834	0.2432432472705841	0.12857143580913544	0.6111111044883728	1192	1267	1267	1292	1522
13.750012138245738	13.75001174350604	0	0	1	0	0.005018479547692039	0.09915760065569151	1131.0503746850568	1206.0503746850568	1206.0503746850568	1231.0503746850568	0.2142857164144516	0.15454545617103577	0.21621622145175934	0.12857143580913544	0.5555555820465088	1131	1206	1206	1231	1511
13.769300698886637	13.769300304146938	0	0	1	0	0.00530330085889968	0.09268164424635614	1104.5313331888283	1179.5313331888283	1179.5313331888283	1204.5313331888283	0.2142857164144516	0.13636364042758942	0.1756756752729416	0.11428571492433548	0.5555555820465088	1104	1179	1179	1204	1511
13.782398951571361	13.782398556831662	0	0	1	0	0.005573586191081001	0.08088071910614097	1056.2065447396474	1131.2065447396474	1131.2065447396474	1156.2065447396474	0.190476194024086	0.11818181723356247	0.14864864945411682	0.10000000149011612	0.5555555820465088	1056	1131	1131	1156	1511
13.799466706666957	13.799466311927258	0	0	1	0	0.005828594710927795	0.07231777352658478	1021.1412825913646	1096.1412825913646	1096.1412825913646	1121.1412825913646	0.1666666716337204	0.1090909093618393	0.13513512909412384	0.10000000149011612	0.5555555820465088	1021	1096	1096	1121	1511
13.81647998768412	13.816479592944422	0	0	1	0	0.006067627457812587	0.06341699049178813	984.6925760638724	1059.6925760638724	1059.6925760638724	1084.6925760638724	0.1428571492433548	0.10000000149011612	0.10810811072587967	0.10000000149011612	0.5555555820465088	984	1059	1059	1084	1511
13.83576262722954	13.835762232489841	0	0	1	0	0.006290029259591127	0.06307915266401865	983.3091301591563	1058.3091301591562	1058.3091301591562	1083.3091301591562	0.1428571492433548	0.10000000149011612	0.09459459781646729	0.10000000149011612	0.5555555820465088	983	1058	1058	1083	1511
13.849362199331706	13.849361804592007	0	0	1	0	0.006495190528383701	0.0545162052218173	948.2438603833418	1023.2438603833418	1023.2438603833418	1048.2438603833418	0.1190476194024086	0.09090909361839294	0.0810810774564743	0.10000000149011612	0.5555555820465088	948	1023	1023	1048	1511
13.866383769882544	13.866383375142846	0	0	1	0	0.006682548931413134	0.05195390113187112	937.7512251350122	1012.7512251350122	1012.7512251350122	1037.7512251350122	0.1190476194024086	0.08181817829608917	0.0810810774564743	0.08571428805589676	0.5555555820465088	937	1012	1012	1037	1511
13.882512439234757	13.882512044495058	0	0	1	0	0.006851590932319843	0.05166432584733001	936.5654143448164	1011.5654143448164	1011.5654143448164	1036.5654143448164	0.1190476194024086	0.08181817829608917	0.06756756454706192	0.08571428805589676	0.5555555820465088	936	1011	1011	1036	1511
13.902495347005802	13.902494557526403	0	0	1	0	0.0070018531987293105	0.04542237004502515	911.004605334378	986.004605334378	986.004605334378	1011.004605334378	0.095238097012043	0.08181817829608917	0.054054055362939835	0.08571428805589676	0.5555555820465088	911	986	986	1011	1511
13.916688212875224	13.916687818135525	0	0	1	0	0.007132923872213908	0.04542237004502515	911.004605334378	986.004605334378	986.004605334378	1011.004605334378	0.095238097012043	0.072727270424366	0.054054055362939835	0.08571428805589676	0.5555555820465088	911	986	986	1011	1511
13.932364510532642	13.932364115792943	0	0	1	0	0.007244443697168227	0.04314964307709435	901.6977884007014	976.6977884007014	976.6977884007014	1001.6977884007014	0.095238097012043	0.072727270424366	0.054054055362939835	0.08571428805589676	0.5555555820465088	901	976	976	1001	1511
13.949601608959012	13.949601214219314	0	0	1	0	0.007336107005503715	0.037004212293284856	876.5322493410015	951.5322493410015	951.5322493410015	976.5322493410015	0.0714285746216774	0.072727270424366	0.054054055362939835	0.0714285746216774	0.5555555820465088	876	951	951	976	1511
13.96907056564225	13.969070170902551	0	0	1	0	0.007407662554463664	0.03676289948544907	875.544073392914	950.544073392914	950.544073392914	975.544073392914	0.0714285746216774	0.072727270424366	0.04054053872823715	0.0714285746216774	0.5555555820465088	875	950	950	975	1511
13.982503162851836	13.982502768112138	0	0	1	0	0.007458914215262138	0.03676289948544907	875.544073392914	950.544073392914	950.544073392914	975.544073392914	0.0714285746216774	0.072727270424366	0.04054053872823715	0.0714285746216774	0.5555555820465088	875	950	950	975	1511
13.999640392134415	13.999641181613814	0	0	1	0	0.007489721510659348	0.03449017251751828	866.2372564592374	941.2372564592374	941.2372564592374	966.2372564592374	0.0714285746216774	0.06363636255264282	0.04054053872823715	0.0714285746216774	0.5555555820465088	866	941	941	966	1511
14.022499768090428	14.02249937335073	0	0	1	0	0.0075	0.028537790988604303	841.8622540983346	916.8622540983346	916.8622540983346	941.8622540983346	0.0476190485060215	0.06363636255264282	0.04054053872823715	0.0714285746216774	0.5555555820465088	841	916	916	941	1511
14.035781574735081	14.035780785255682	0	0	1	0	0.007489721510659259	0.028537790988604303	841.8622540983346	916.8622540983346	916.8622540983346	941.8622540983346	0.0476190485060215	0.06363636255264282	0.04054053872823715	0.0714285746216774	0.5555555820465088	841	916	916	941	1511
14.04943759461417	14.049437199874472	0	0	1	0	0.0074589142152619616	0.028537790988604303	841.8622540983346	916.8622540983346	916.8622540983346	941.8622540983346	0.0476190485060215	0.06363636255264282	0.04054053872823715	0.0714285746216774	0.5555555820465088	841	916	916	941	1511
14.066538113104764	14.066538113104766	0	0	1	0	0.007407662554463399	0.032217445549587484	856.9304395255608	931.9304395255608	931.9304395255608	956.9304395255608	0.0714285746216774	0.05454545468091965	0.04054053872823715	0.0714285746216774	0.5555555820465088	856	931	931	956	1511
14.089360383529092	14.089359988789393	0	0	1	0	0.007336107005503364	0.03492453551157216	868.015972919888	943.015972919888	943.015972919888	968.015972919888	0.0714285746216774	0.06363636255264282	0.054054055362939835	0.08571428805589676	0.5555555820465088	868	943	943	968	1511
14.102417583285144	14.102417188545445	0	0	1	0	0.00724444369716779	0.044356206839753165	906.6386670087892	981.6386670087892	981.6386670087892	1006.6386670087892	0.095238097012043	0.072727270424366	0.09459459781646729	0.10000000149011612	0.5555555820465088	906	981	981	1006	1511
14.116411895086083	14.116411105606687	0	0	1	0	0.007132923872213387	0.05552971889139027	952.3941988602431	1027.3941988602433	1027.3941988602433	1052.3941988602433	0.1190476194024086	0.09090909361839294	0.12162162363529205	0.10000000149011612	0.5555555820465088	952	1027	1027	1052	1511
14.132427668884445	14.132427274144746	0	0	1	0	0.007001853198728705	0.0610886861242958	975.1581696789913	1050.1581696789913	1050.1581696789913	1075.1581696789913	0.1190476194024086	0.1090909093618393	0.1621621549129486	0.10000000149011612	0.5555555820465088	975	1050	1050	1075	1511
14.149539634826306	14.149539634826304	0	0	1	0	0.006851590932319155	0.07293787420687758	1023.6805948771637	1098.6805948771637	1098.6805948771637	1123.6805948771637	0.1428571492433548	0.12727272510528564	0.18918919563293457	0.11428571492433548	0.5555555820465088	1023	1098	1098	1123	1511
14.169044907561831	14.169044512822133	0	0	1	0	0.006682548931412366	0.08768720216042286	1084.0790928469316	1159.0790928469316	1159.0790928469316	1184.0790928469316	0.1666666716337204	0.15454545617103577	0.22972972691059113	0.12857143580913544	0.5555555820465088	1084	1159	1159	1184	1511
14.182436451842742	14.182436057103047	0	0	1	0	0.006495190528382856	0.1081958603487857	1168.0620481282774	1243.0620481282774	1243.0620481282774	1268.0620481282774	0.2142857164144516	0.1818181872367859	0.2567567527294159	0.1428571492433548	0.5555555820465088	1168	1243	1243	1268	1511
14.199560654715265	14.199560259975566	0	0	1	0	0.006290029259590206	0.13077249514176348	1260.5133676055216	1335.5133676055216	1335.5133676055216	1360.5133676055216	0.2380952388048172	0.22727273404598236	0.31081080436706543	0.18571428954601288	0.5555555820465088	1260	1335	1335	1360	1511
14.2164874877384	14.216487092998701	0	0	1	0	0.006067627457811592	0.1444073992605145	1316.3482999718067	1391.3482999718067	1391.3482999718067	1416.3482999718067	0.261904776096344	0.2454545497894287	0.3513513505458832	0.20000000298023224	0.6111111044883728	1316	1391	1391	1416	1522
14.235629205211355	14.235628415731956	0	0	1	0	0.005828594710926731	0.15988066599751072	1379.7113272598062	1454.7113272598062	1454.7113272598062	1479.7113272598062	0.2857142984867096	0.27272728085517883	0.37837839126586914	0.2142857164144516	0.6111111044883728	1379	1454	1454	1479	1522
14.249582069343925	14.249581674604226	0	0	1	0	0.005573586191079871	0.1732742487550012	1434.55804865173	1509.55804865173	1509.55804865173	1534.55804865173	0.3095238208770752	0.290909081697464	0.4054054021835327	0.22857142984867096	0.6111111044883728	1434	1509	1509	1534	1522
14.266497060176095	14.266497060176093	0	0	1	0	0.005303300858898486	0.19890312474781946	1539.5082958423206	1614.5082958423206	1614.5082958423206	1639.5082958423206	0.3571428656578064	0.3272727131843567	0.4324324429035187	0.2571428716182709	0.6111111044883728	1539	1614	1614	1639	1522
14.28913893455808	14.289138539818381	0	0	1	0	0.005018479547690782	0.2423701360821724	1717.505707256496	1792.505707256496	1792.505707256496	1817.505707256496	0.4285714328289032	0.3909091055393219	0.5	0.30000001192092896	0.6111111044883728	1717	1792	1792	1817	1522
14.30246021517261	14.302459820432912	0	0	1	0	0.004719902932873095	0.259049957107508	1785.8095743552453	1860.8095743552453	1860.8095743552453	1885.8095743552453	0.4523809552192688	0.41818180680274963	0.5270270109176636	0.3142857253551483	0.6111111044883728	1785	1860	1860	1885	1522
14.316390579142348	14.316389789662953	0	0	1	0	0.0044083893921928324	0.259049957107508	1785.8095743552453	1860.8095743552453	1860.8095743552453	1885.8095743552453	0.4523809552192688	0.41818180680274963	0.5270270109176636	0.3142857253551483	0.6111111044883728	1785	1860	1860	1885	1522
14.33252911698703	14.332528722247332	0	0	1	0	0.004084792762611958	0.2801743375604908	1872.3139123102098	1947.3139123102098	1947.3139123102098	1972.3139123102098	0.4761904776096344	0.4545454680919647	0.5675675868988037	0.3571428656578064	0.6111111044883728	1872	1947	1947	1972	1522
14.35583928567904	14.355838496199645	0	0	1	0	0.0037499999999992296	0.31813501741837813	2027.7628963282584	2102.7628963282586	2102.7628963282586	2127.7628963282586	0.5476190447807312	0.5090909004211426	0.5810810923576355	0.37142857909202576	0.6666666865348816	2027	2102	2102	2127	1533
14.36910964487243	14.36910925013273	0	0	1	0	0.0034049287480458065	0.33428397322483505	2093.8928703556994	2168.8928703556994	2168.8928703556994	2193.8928703556994	0.5714285969734192	0.5363636612892151	0.5945945978164673	0.3857142925262451	0.6666666865348816	2093	2168	2168	2193	1533
14.382506715509125	14.382506320769426	0	0	1	0	0.003050524823067685	0.3496080497229421	2156.644963615448	2231.644963615448	2231.644963615448	2256.644963615448	0.5952380895614624	0.5545454621315002	0.6216216087341309	0.4000000059604645	0.6666666865348816	2156	2231	2231	2256	1533
14.399409469410633	14.399409074670935	0	0	1	0	0.0026877596215889154	0.3586463020805226	2193.65660701974	2268.65660701974	2268.65660701974	2293.65660701974	0.5952380895614624	0.581818163394928	0.6216216087341309	0.41428571939468384	0.6666666865348816	2193	2268	2268	2293	1533
14.416407355579546	14.41640656610015	0	0	1	0	0.0023176274578112516	0.3750848329866945	2260.972391080514	2335.972391080514	2335.972391080514	2360.972391080514	0.6190476417541504	0.6090909242630005	0.6351351141929626	0.4285714328289032	0.6666666865348816	2260	2335	2335	2360	1533
14.435895259768328	14.435894470288929	0	0	1	0	0.0019411428382680358	0.3916198591237823	2328.6833231118885	2403.6833231118885	2403.6833231118885	2428.6833231118885	0.6428571343421936	0.6363636255264282	0.6486486196517944	0.44285714626312256	0.6666666865348816	2328	2403	2403	2428	1533
14.449691806980182	14.449691806980184	0	0	1	0	0.001559337681132312	0.39766145404931663	2353.4236543319516	2428.4236543319516	2428.4236543319516	2453.4236543319516	0.6428571343421936	0.6545454263687134	0.662162184715271	0.44285714626312256	0.6666666865348816	2353	2428	2428	2453	1533
14.46642679650971	14.466426007030314	0	0	1	0	0.0011732584878008379	0.4167544250725319	2431.6093706720185	2506.6093706720185	2506.6093706720185	2531.6093706720185	0.6666666865348816	0.6818181872367859	0.6756756901741028	0.4714285731315613	0.6666666865348816	2431	2506	2506	2531	1533
14.482525465644818	14.482525070905119	0	0	1	0	0.0007839634745064989	0.4370700247326873	2514.8017512803544	2589.8017512803544	2589.8017512803544	2614.8017512803544	0.7142857313156128	0.7090908885002136	0.6891891956329346	0.4714285731315613	0.6666666865348816	2514	2589	2589	2614	1533
14.50225376631015	14.502253371570454	0	0	1	0	0.0003925196718211707	0.45929274140752874	2605.80377606383	2680.80377606383	2680.80377606383	2705.80377606383	0.7142857313156128	0.7545454502105713	0.7162162065505981	0.5142857432365417	0.6666666865348816	2605	2680	2680	2705	1533
14.516369657938315	14.516368868458915	0	0	1	0	-9.11457541045065e-16	0.4741341875154079	2666.5794978755957	2741.5794978755957	2741.5794978755957	2766.5794978755957	0.738095223903656	0.7727272510528564	0.7297297120094299	0.5285714268684387	0.6666666865348816	2666	2741	2741	2766	1533
14.532421353049264	14.532420958309565	0	0	1	0	-0.00039251967182299115	0.4913449244379535	2737.05746557342	2812.05746557342	2812.05746557342	2837.05746557342	0.761904776096344	0.800000011920929	0.7432432174682617	0.5428571701049805	0.6666666865348816	2737	2812	2812	2837	1533
14.549653319859553	14.549652530380154	0	0	1	0	-0.0007839634745083118	0.5004270555660071	2774.248792542799	2849.248792542799	2849.248792542799	2874.248792542799	0.761904776096344	0.8181818127632141	0.7567567825317383	0.5571428537368774	0.7222222089767456	2774	2849	2849	2874	1544
14.569053197095505	14.569052802355806	0	0	1	0	-0.0011732584878026383	0.5136275871955291	2828.304969565692	2903.304969565692	2903.304969565692	2928.304969565692	0.7857142686843872	0.8363636136054993	0.7567567825317383	0.5714285969734192	0.7222222089767456	2828	2903	2903	2928	1544
14.582381188284915	14.582380793545216	0	0	1	0	-0.0015593376811340951	0.5288069006328877	2890.464258091675	2965.464258091675	2965.464258091675	2990.464258091675	0.8095238208770752	0.8545454740524292	0.7702702879905701	0.5857142806053162	0.7222222089767456	2890	2965	2965	2990	1544
14.59944223280563	14.599442232805632	0	0	1	0	-0.0019411428382697968	0.5557754062375047	3000.9002885425816	3075.9002885425816	3075.9002885425816	3100.9002885425816	0.8333333134651184	0.8999999761581421	0.7972972989082336	0.6142857074737549	0.7222222089767456	3000	3075	3075	3100	1544
14.616629199290257	14.616629199290259	0	0	1	0	-0.002317627457812985	0.5735170315591525	3073.552244234729	3148.552244234729	3148.552244234729	3173.552244234729	0.8571428656578064	0.9272727370262146	0.8108108043670654	0.6285714507102966	0.7222222089767456	3073	3148	3148	3173	1544
14.635664731784244	14.635664337044545	0	0	1	0	-0.0026877596215906176	0.5815812620647165	3106.575268155014	3181.575268155014	3181.575268155014	3206.575268155014	0.8571428656578064	0.9363636374473572	0.8108108043670654	0.6571428775787354	0.7222222089767456	3106	3181	3181	3206	1544
14.64946720009158	14.649466805351882	0	0	1	0	-0.0030505248230693503	0.5935635224214852	3155.642624315982	3230.642624315982	3230.642624315982	3255.642624315982	0.8571428656578064	0.9636363387107849	0.8243243098258972	0.6714285612106323	0.7222222089767456	3155	3230	3230	3255	1544
14.666412585880556	14.666412191140857	0	0	1	0	-0.0034049287480474306	0.6040569739567268	3198.613308352796	3273.613308352796	3273.613308352796	3298.613308352796	0.8809523582458496	0.9727272987365723	0.837837815284729	0.6714285612106323	0.7222222089767456	3198	3273	3273	3298	1544
14.689037091715795	14.689036696976096	0	0	1	0	-0.0037500000000008082	0.6093219830377681	3220.1735205396603	3295.1735205396603	3295.1735205396603	3320.1735205396603	0.8809523582458496	0.9818181991577148	0.837837815284729	0.6857143044471741	0.7222222089767456	3220	3295	3295	3320	1544
14.702275476993583	14.702274687514187	0	0	1	0	-0.004084792762613487	0.6251769666333455	3285.09967836355	3360.09967836355	3360.09967836355	3385.09967836355	0.9047619104385376	1.0	0.8513513803482056	0.699999988079071	0.7222222089767456	3285	3360	3360	3385	1544
14.716432816290117	14.716432421550419	0	0	1	0	-0.004408389392194307	0.6251769666333455	3285.09967836355	3360.09967836355	3360.09967836355	3385.09967836355	0.9047619104385376	1.0	0.8513513803482056	0.699999988079071	0.7222222089767456	3285	3360	3360	3385	1544
14.732615959720762	14.73261595972076	0	0	1	0	-0.004719902932874511	0.628217513439278	3297.5507175338435	3372.5507175338435	3372.5507175338435	3397.5507175338435	0.9047619104385376	1.0	0.8513513803482056	0.7142857313156128	0.7222222089767456	3297	3372	3372	3397	1544
14.755761916698082	14.755761127218683	0	0	1	0	-0.005018479547692137	0.6337194360073468	3320.0810904500854	3395.0810904500854	3395.0810904500854	3420.0810904500854	0.9047619104385376	1.0	0.8648648858070374	0.7285714149475098	0.7222222089767456	3320	3395	3395	3420	1544
14.769102144818154	14.769101750078455	0	0	1	0	-0.005303300858899775	0.6396718091543576	3344.4560584870947	3419.4560584870947	3419.4560584870947	3444.4560584870947	0.9285714030265808	1.0	0.8648648858070374	0.7285714149475098	0.7222222089767456	3344	3419	3419	3444	1544
14.78249566279756	14.78249487331816	0	0	1	0	-0.00557358619108109	0.6512226576913278	3391.756783245987	3466.756783245987	3466.756783245987	3491.756783245987	0.9523809552192688	1.0	0.8783783912658691	0.7428571581840515	0.7222222089767456	3391	3466	3466	3491	1544
14.799552365181588	14.799551970441893	0	0	1	0	-0.0058285947109278785	0.6452702696431558	3367.381754188723	3442.381754188723	3442.381754188723	3467.381754188723	0.9285714030265808	1.0	0.8783783912658691	0.7428571581840515	0.7222222089767456	3367	3442	3442	3467	1544
14.822423978068263	14.822423978068262	0	0	1	0	-0.006067627457812664	0.6452702696431558	3367.381754188723	3442.381754188723	3442.381754188723	3467.381754188723	0.9285714030265808	1.0	0.8783783912658691	0.7428571581840515	0.7222222089767456	3367	3442	3442	3467	1544
14.835693153042554	14.835692363563158	0	0	1	0	-0.006290029259591199	0.6452702696431558	3367.381754188723	3442.381754188723	3442.381754188723	3467.381754188723	0.9285714030265808	1.0	0.8783783912658691	0.7428571581840515	0.7222222089767456	3367	3442	3442	3467	1544
14.849448647325739	14.84944785784634	0	0	1	0	-0.006495190528383767	0.6512226576913278	3391.756783245987	3466.756783245987	3466.756783245987	3491.756783245987	0.9523809552192688	1.0	0.8783783912658691	0.7428571581840515	0.7222222089767456	3391	3466	3466	3491	1544
14.866631271673677	14.866630876933979	0	0	1	0	-0.006682548931413194	0.6512226576913278	3391.756783245987	3466.756783245987	3466.756783245987	3491.756783245987	0.9523809552192688	1.0	0.8783783912658691	0.7428571581840515	0.7777777910232544	3391	3466	3466	3491	1555
14.8891965665541	14.889196171814401	0	0	1	0	-0.006851590932319897	0.6543597166430075	3404.603039653116	3479.603039653116	3479.603039653116	3504.603039653116	0.9523809552192688	1.0	0.8783783912658691	0.7571428418159485	0.7777777910232544	3404	3479	3479	3504	1555
14.902332319510206	14.90233153003081	0	0	1	0	-0.007001853198729357	0.6484073285948355	3380.2280105958516	3455.2280105958516	3455.2280105958516	3480.2280105958516	0.9285714030265808	1.0	0.8783783912658691	0.7571428418159485	0.7777777910232544	3380	3455	3455	3480	1555
14.916452158535359	14.91645176379566	0	0	1	0	-0.00713292387221395	0.6484073285948355	3380.2280105958516	3455.2280105958516	3455.2280105958516	3480.2280105958516	0.9285714030265808	1.0	0.8783783912658691	0.7571428418159485	0.7777777910232544	3380	3455	3455	3480	1555
14.932536222301609	14.93253622230161	0	0	1	0	-0.007244443697168262	0.6452702696431558	3367.381754188723	3442.381754188723	3442.381754188723	3467.381754188723	0.9285714030265808	1.0	0.8783783912658691	0.7428571581840515	0.7222222089767456	3367	3442	3442	3467	1544
14.955687310895014	14.955686916155315	0	0	1	0	-0.007336107005503743	0.6512226576913278	3391.756783245987	3466.756783245987	3466.756783245987	3491.756783245987	0.9523809552192688	1.0	0.8783783912658691	0.7428571581840515	0.7222222089767456	3391	3466	3466	3491	1544
14.968947801595933	14.968947012116534	0	0	1	0	-0.007407662554463685	0.6452702696431558	3367.381754188723	3442.381754188723	3442.381754188723	3467.381754188723	0.9285714030265808	1.0	0.8783783912658691	0.7428571581840515	0.7222222089767456	3367	3442	3442	3467	1544
14.982382372504011	14.982381977764312	0	0	1	0	-0.0074589142152621515	0.6452702696431558	3367.381754188723	3442.381754188723	3442.381754188723	3467.381754188723	0.9285714030265808	1.0	0.8783783912658691	0.7428571581840515	0.7777777910232544	3367	3442	3442	3467	1555
14.999450127599607	14.999449732859908	0	0	1	0	-0.0074897215106593555	0.6512226576913278	3391.756783245987	3466.756783245987	3466.756783245987	3491.756783245987	0.9523809552192688	1.0	0.8783783912658691	0.7428571581840515	0.7222222089767456	3391	3466	3466	3491	1544
15.01660235699074	15.016601962251041	0	0	1	0	-0.0075	0.6361808244556073	3330.160476145712	3405.160476145712	3405.160476145712	3430.160476145712	0.9047619104385376	1.0	0.8783783912658691	0.7285714149475098	0.7222222089767456	3330	3405	3405	3430	1544
15.035668284441533	15.035667889701834	0	0	1	0	-0.007489721510659252	0.6002442414178351	3183.0001686060345	3258.0001686060345	3258.0001686060345	3283.0001686060345	0.8809523582458496	0.9727272987365723	0.8513513803482056	0.6428571343421936	0.7222222089767456	3183	3258	3258	3283	1544
15.04943246299809	15.049432462998087	0	0	1	0	-0.007458914215261947	0.5642418437712902	3035.570350243433	3110.570350243433	3110.570350243433	3135.570350243433	0.8571428656578064	0.9090909361839294	0.837837815284729	0.5857142806053162	0.7222222089767456	3035	3110	3110	3135	1544
15.066577587074642	15.066577192334943	0	0	1	0	-0.007407662554463379	0.5283286635249738	2888.5058771347676	2963.5058771347676	2963.5058771347676	2988.5058771347676	0.8095238208770752	0.8636363744735718	0.8108108043670654	0.5428571701049805	0.7222222089767456	2888	2963	2963	2988	1544
15.089002749362	15.089002354622302	0	0	1	0	-0.007336107005503337	0.5162542571144675	2839.0611828837446	2914.0611828837446	2914.0611828837446	2939.0611828837446	0.8095238208770752	0.8454545736312866	0.7972972989082336	0.5142857432365417	0.7222222089767456	2839	2914	2914	2939	1544
15.102314556223762	15.102314161484063	0	0	1	0	-0.0072444436971677555	0.5012197196483612	2777.494751960039	2852.494751960039	2852.494751960039	2877.494751960039	0.7857142686843872	0.8272727131843567	0.7837837934494019	0.5	0.7222222089767456	2777	2852	2852	2877	1544
15.116418605660963	15.116418210921264	0	0	1	0	-0.007132923872213346	0.4894831509548725	2729.433503160203	2804.433503160203	2804.433503160203	2829.433503160203	0.7857142686843872	0.8090909123420715	0.7702702879905701	0.4714285731315613	0.7222222089767456	2729	2804	2804	2829	1544
15.132412274036193	15.132412274036195	0	0	1	0	-0.007001853198728657	0.4746899618145122	2668.8553936304274	2743.8553936304274	2743.8553936304274	2768.8553936304274	0.761904776096344	0.7909091114997864	0.7567567825317383	0.4571428596973419	0.7222222089767456	2668	2743	2743	2768	1544
15.149459502667453	15.149459107927754	0	0	1	0	-0.0068515909323191015	0.4587457592394131	2603.5638840853962	2678.5638840853962	2678.5638840853962	2703.5638840853962	0.761904776096344	0.7545454502105713	0.7432432174682617	0.4285714328289032	0.7222222089767456	2603	2678	2678	2703	1544
15.169041354904541	15.169040565425146	0	0	1	0	-0.006682548931412306	0.44419386799386107	2543.973889434861	2618.973889434861	2618.973889434861	2643.973889434861	0.738095223903656	0.7363636493682861	0.7297297120094299	0.41428571939468384	0.7222222089767456	2543	2618	2618	2643	1544
15.182426188610576	15.182425793870877	0	0	1	0	-0.006495190528382789	0.4419211428885754	2534.6670801287164	2609.6670801287164	2609.6670801287164	2634.6670801287164	0.738095223903656	0.7272727489471436	0.7297297120094299	0.41428571939468384	0.7222222089767456	2534	2609	2609	2634	1544
15.199390127165392	15.199389732425697	0	0	1	0	-0.006290029259590135	0.4419211428885754	2534.6670801287164	2609.6670801287164	2609.6670801287164	2634.6670801287164	0.738095223903656	0.7272727489471436	0.7297297120094299	0.41428571939468384	0.7222222089767456	2534	2609	2609	2634	1544
15.216491435135387	15.216491040395688	0	0	1	0	-0.006067627457811515	0.4356908749285582	2509.1541328324456	2584.1541328324456	2584.1541328324456	2609.1541328324456	0.738095223903656	0.7181817889213562	0.7162162065505981	0.4000000059604645	0.7222222089767456	2509	2584	2584	2609	1544
15.235599994473644	15.235599599733945	0	0	1	0	-0.005828594710926648	0.4297385017815474	2484.7791647954364	2559.7791647954364	2559.7791647954364	2584.7791647954364	0.7142857313156128	0.7181817889213562	0.7162162065505981	0.4000000059604645	0.6666666865348816	2484	2559	2559	2584	1533
15.24948614759712	15.249486147597121	0	0	1	0	-0.005573586191079782	0.4226351367000447	2455.690884786683	2530.690884786683	2530.690884786683	2555.690884786683	0.7142857313156128	0.699999988079071	0.7162162065505981	0.3857142925262451	0.6666666865348816	2455	2530	2530	2555	1533
15.26635929602122	15.26635890128152	0	0	1	0	-0.005303300858898391	0.407221843520877	2392.5734492179913	2467.5734492179913	2467.5734492179913	2492.5734492179913	0.7142857313156128	0.6636363863945007	0.7027027010917664	0.3571428656578064	0.7222222089767456	2392	2467	2467	2492	1544
15.282606387283066	15.282605992543367	0	0	1	0	-0.005018479547690684	0.38851058729654575	2315.9508549793545	2390.9508549793545	2390.9508549793545	2415.9508549793545	0.6904761791229248	0.6272727251052856	0.6891891956329346	0.34285715222358704	0.6666666865348816	2315	2390	2390	2415	1533
15.302274292774486	15.302273898034787	0	0	1	0	-0.004719902932872991	0.3664209682192352	2225.493864857768	2300.493864857768	2300.493864857768	2325.493864857768	0.6666666865348816	0.5909090638160706	0.662162184715271	0.3142857253551483	0.6666666865348816	2225	2300	2300	2325	1533
15.3164383426459	15.316437553166505	0	0	1	0	-0.004408389392192726	0.3664209682192352	2225.493864857768	2300.493864857768	2300.493864857768	2325.493864857768	0.6666666865348816	0.5909090638160706	0.662162184715271	0.3142857253551483	0.6666666865348816	2225	2300	2300	2325	1533
15.332531485425223	15.332530695945827	0	0	1	0	-0.004084792762611848	0.3607698608894605	2202.352580342341	2277.352580342341	2277.352580342341	2302.352580342341	0.6666666865348816	0.581818163394928	0.6486486196517944	0.30000001192092896	0.6666666865348816	2202	2277	2277	2302	1533
15.355667179170377	15.355666389690978	0	0	1	0	-0.003749999999999115	0.3502720226307172	2159.363932672787	2234.363932672787	2234.363932672787	2259.363932672787	0.6428571343421936	0.5636363625526428	0.6486486196517944	0.30000001192092896	0.6666666865348816	2159	2234	2234	2259	1533
15.369046486520626	15.36904569704123	0	0	1	0	-0.003404928748045688	0.3456826954504697	2140.570637869673	2215.570637869673	2215.570637869673	2240.570637869673	0.6428571343421936	0.5545454621315002	0.6486486196517944	0.2857142984867096	0.6666666865348816	2140	2215	2215	2240	1533
15.38253355780864	15.382533163068942	0	0	1	0	-0.003050524823067564	0.3401719948068318	2118.004318733976	2193.004318733976	2193.004318733976	2218.004318733976	0.6428571343421936	0.5363636612892151	0.6351351141929626	0.2857142984867096	0.6666666865348816	2118	2193	2193	2218	1533
15.399506180636832	15.399505785897134	0	0	1	0	-0.002687759621588792	0.33563091524204225	2099.4085979161628	2174.4085979161628	2174.4085979161628	2199.4085979161628	0.6428571343421936	0.5272727012634277	0.6351351141929626	0.27142858505249023	0.6666666865348816	2099	2174	2174	2199	1533
15.416454724343401	15.416454329603702	0	0	1	0	-0.0023176274578111254	0.3274058169897458	2065.726820573009	2140.726820573009	2140.726820573009	2165.726820573009	0.6190476417541504	0.5181818008422852	0.6351351141929626	0.27142858505249023	0.6666666865348816	2065	2140	2140	2165	1533
15.435782364214477	15.435781574735081	0	0	1	0	-0.0019411428382679079	0.3242161039680127	2052.664945749012	2127.664945749012	2127.664945749012	2152.664945749012	0.6190476417541504	0.5090909004211426	0.6216216087341309	0.27142858505249023	0.6666666865348816	2052	2127	2127	2152	1533
15.449404041739777	15.449403252260378	0	0	1	0	-0.0015593376811321826	0.3188545764211752	2030.7094904447124	2105.709490444712	2105.709490444712	2130.709490444712	0.6190476417541504	0.5	0.6081081032752991	0.2571428716182709	0.6666666865348816	2030	2105	2105	2130	1533
15.466407849004172	15.466407454264473	0	0	1	0	-0.001173258487800707	0.3053644510885003	1975.4674272074087	2050.467427207409	2050.467427207409	2075.467427207409	0.5952380895614624	0.48181816935539246	0.5945945978164673	0.24285714328289032	0.6666666865348816	1975	2050	2050	2075	1533
15.482406648995488	15.482406254255789	0	0	1	0	-0.0007839634745063674	0.2946326175510423	1931.5205688715182	2006.5205688715182	2006.5205688715182	2031.5205688715182	0.5952380895614624	0.44545453786849976	0.5675675868988037	0.24285714328289032	0.6666666865348816	1931	2006	2006	2031	1533
15.50238995150623	15.50238955676653	0	0	1	0	-0.0003925196718210386	0.2760179055185852	1855.2933230986064	1930.2933230986064	1930.2933230986064	1955.2933230986064	0.5714285969734192	0.40909090638160706	0.5405405163764954	0.22857142984867096	0.6666666865348816	1855	1930	1930	1955	1533
15.516404789771505	15.516404000292109	0	0	1	0	1.0437658189007235e-15	0.24937113401800048	1746.174793803712	1821.174793803712	1821.174793803712	1846.174793803712	0.523809552192688	0.3636363744735718	0.5135135054588318	0.2142857164144516	0.6666666865348816	1746	1821	1821	1846	1533
15.532373589545715	15.532372800066316	0	0	1	0	0.00039251967182312326	0.22678717857075703	1653.69349624725	1728.69349624725	1728.69349624725	1753.69349624725	0.4761904776096344	0.33636364340782166	0.47297295928001404	0.20000000298023224	0.6666666865348816	1653	1728	1728	1753	1533
15.549510029348896	15.549509634609198	0	0	1	0	0.0007839634745084434	0.21485316697580015	1604.8237187659015	1679.8237187659015	1679.8237187659015	1704.8237187659015	0.4761904776096344	0.30909091234207153	0.4324324429035187	0.17142857611179352	0.6666666865348816	1604	1679	1679	1704	1533
15.568976222854245	15.568975433374845	0	0	1	0	0.001173258487802769	0.21200129034350046	1593.1452839566343	1668.1452839566343	1668.1452839566343	1693.1452839566343	0.4761904776096344	0.30000001192092896	0.4189189076423645	0.17142857611179352	0.6666666865348816	1593	1668	1668	1693	1533
15.582376846148227	15.582376451408528	0	0	1	0	0.0015593376811342246	0.2031970269402712	1557.0918253204104	1632.0918253204104	1632.0918253204104	1657.0918253204104	0.4523809552192688	0.290909081697464	0.4054054021835327	0.17142857611179352	0.6111111044883728	1557	1632	1632	1657	1522
15.59941420628702	15.599413416807622	0	0	1	0	0.0019411428382699247	0.20034515158521393	1545.413395741451	1620.413395741451	1620.413395741451	1645.413395741451	0.4523809552192688	0.2818181812763214	0.3918918967247009	0.17142857611179352	0.6111111044883728	1545	1620	1620	1645	1522
15.61642946100268	15.61642867152328	0	0	1	0	0.002317627457813111	0.20034515158521393	1545.413395741451	1620.413395741451	1620.413395741451	1645.413395741451	0.4523809552192688	0.2818181812763214	0.3918918967247009	0.17142857611179352	0.6111111044883728	1545	1620	1620	1645	1522
15.635808022294897	15.6358080222949	0	0	1	0	0.0026877596215907408	0.19614192491332538	1528.2011825200675	1603.2011825200675	1603.2011825200675	1628.2011825200675	0.4523809552192688	0.27272728085517883	0.37837839126586914	0.15714286267757416	0.6111111044883728	1528	1603	1603	1628	1522
15.64945022628453	15.649449831544835	0	0	1	0	0.0030505248230694713	0.19333830345350111	1516.7203526420872	1591.7203526420872	1591.7203526420872	1616.7203526420872	0.4523809552192688	0.26363635063171387	0.36486485600471497	0.15714286267757416	0.6111111044883728	1516	1591	1591	1616	1522
15.666355348624235	15.666354953884536	0	0	1	0	0.0034049287480475486	0.19280741572034865	1514.5463673748277	1589.5463673748277	1589.5463673748277	1614.5463673748277	0.4523809552192688	0.26363635063171387	0.3513513505458832	0.15714286267757416	0.6111111044883728	1514	1589	1589	1614	1522
15.682557834300118	15.68255743956042	0	0	1	0	0.003750000000000923	0.1877310777766249	1493.7587634952788	1568.7587634952788	1568.7587634952788	1593.7587634952788	0.4523809552192688	0.2454545497894287	0.3378378450870514	0.15714286267757416	0.6111111044883728	1493	1568	1568	1593	1522
15.702291661321235	15.702290871841836	0	0	1	0	0.004084792762613599	0.16311571311248774	1392.9588451956374	1467.9588451956374	1467.9588451956374	1492.9588451956374	0.4047619104385376	0.20909090340137482	0.2702702581882477	0.1428571492433548	0.6111111044883728	1392	1467	1467	1492	1522
15.716410710866986	15.71640992138759	0	0	1	0	0.0044083893921944145	0.16311571311248774	1392.9588451956374	1467.9588451956374	1467.9588451956374	1492.9588451956374	0.4047619104385376	0.20909090340137482	0.2702702581882477	0.1428571492433548	0.6111111044883728	1392	1467	1467	1492	1522
15.732417800391977	15.732417405652278	0	0	1	0	0.004719902932874614	0.15034953913575894	1340.6813627609329	1415.6813627609329	1415.6813627609329	1440.6813627609329	0.380952388048172	0.19090908765792847	0.22972972691059113	0.12857143580913544	0.6111111044883728	1340	1415	1415	1440	1522
15.749701872842502	15.749701083363103	0	0	1	0	0.0050184795476922355	0.10647303368824329	1161.0070729533563	1236.0070729533563	1236.0070729533563	1261.0070729533563	0.261904776096344	0.145454540848732	0.1621621549129486	0.11428571492433548	0.6111111044883728	1161	1236	1236	1261	1522
15.769036223288458	15.76903622328846	0	0	1	0	0.005303300858899867	0.1030420076828378	1146.9570214612208	1221.9570214612208	1221.9570214612208	1246.9570214612208	0.261904776096344	0.13636364042758942	0.12162162363529205	0.11428571492433548	0.6111111044883728	1146	1221	1221	1246	1522
15.782412372721117	15.782411977981418	0	0	1	0	0.005573586191081179	0.09404469378594611	1110.1130210534493	1185.1130210534493	1185.1130210534493	1210.1130210534493	0.2380952388048172	0.12727272510528564	0.10810811072587967	0.10000000149011612	0.5555555820465088	1110	1185	1185	1210	1511
15.799420127382502	15.799419732642804	0	0	1	0	0.005828594710927962	0.07919152978102903	1049.2893144533139	1124.2893144533139	1124.2893144533139	1149.2893144533139	0.190476194024086	0.11818181723356247	0.0810810774564743	0.10000000149011612	0.5555555820465088	1049	1124	1124	1149	1511
15.816508803682131	15.816508408942433	0	0	1	0	0.0060676274578127425	0.07062858438773735	1014.2240530677844	1089.2240530677846	1089.2240530677846	1114.2240530677846	0.1666666716337204	0.1090909093618393	0.06756756454706192	0.10000000149011612	0.5555555820465088	1014	1089	1089	1114	1511
15.835646179018402	15.835645389539003	0	0	1	0	0.006290029259591271	0.07029074665310012	1012.840607544445	1087.840607544445	1087.840607544445	1112.840607544445	0.1666666716337204	0.1090909093618393	0.054054055362939835	0.10000000149011612	0.5555555820465088	1012	1087	1087	1112	1511
15.849417857629232	15.849417068149837	0	0	1	0	0.006495190528383834	0.06206563908757793	979.1587920636316	1054.1587920636316	1054.1587920636316	1079.1587920636316	0.1428571492433548	0.10000000149011612	0.054054055362939835	0.10000000149011612	0.5555555820465088	979	1054	1054	1079	1511
15.866494296998203	15.866493902258505	0	0	1	0	0.006682548931413254	0.053357904108823725	943.5006173256331	1018.5006173256331	1018.5006173256331	1043.5006173256331	0.1190476194024086	0.09090909361839294	0.04054053872823715	0.08571428805589676	0.5555555820465088	943	1018	1018	1043	1511
15.889008670457484	15.889007880978085	0	0	1	0	0.006851590932319951	0.053068328864196435	942.3148066988845	1017.3148066988845	1017.3148066988845	1042.3148066988845	0.1190476194024086	0.09090909361839294	0.027027027681469917	0.08571428805589676	0.5555555820465088	942	1017	1017	1042	1511
15.902576268644049	15.90257587390435	0	0	1	0	0.007001853198729405	0.047115948266605034	917.9398081517477	992.9398081517477	992.9398081517477	1017.9398081517477	0.095238097012043	0.09090909361839294	0.027027027681469917	0.08571428805589676	0.5555555820465088	917	992	992	1017	1511
15.916386631745363	15.916386237005664	0	0	1	0	0.0071329238722139905	0.047115948266605034	917.9398081517477	992.9398081517477	992.9398081517477	1017.9398081517477	0.095238097012043	0.09090909361839294	0.027027027681469917	0.08571428805589676	0.5555555820465088	917	992	992	1017	1511
15.93240398450252	15.93240358976282	0	0	1	0	0.007244443697168296	0.047115948266605034	917.9398081517477	992.9398081517477	992.9398081517477	1017.9398081517477	0.095238097012043	0.09090909361839294	0.027027027681469917	0.08571428805589676	0.5555555820465088	917	992	992	1017	1511
15.94949345028155	15.94949305554185	0	0	1	0	0.007336107005503771	0.041163567669013634	893.5648096046109	968.5648096046109	968.5648096046109	993.5648096046109	0.0714285746216774	0.09090909361839294	0.027027027681469917	0.08571428805589676	0.5555555820465088	893	968	968	993	1511
15.968958854307497	15.9689580648281	0	0	1	0	0.007407662554463706	0.03889083883843769	884.2579850434024	959.2579850434024	959.2579850434024	984.2579850434024	0.0714285746216774	0.08181817829608917	0.027027027681469917	0.08571428805589676	0.5555555820465088	884	959	959	984	1511
15.982409214803527	15.982408820063828	0	0	1	0	0.007458914215262165	0.03860126353393967	883.072174171483	958.072174171483	958.072174171483	983.072174171483	0.0714285746216774	0.08181817829608917	0.013513513840734959	0.08571428805589676	0.5555555820465088	883	958	958	983	1511
15.99957526008412	15.999575260084118	0	0	1	0	0.0074897215106593616	0.03860126353393967	883.072174171483	958.072174171483	958.072174171483	983.072174171483	0.0714285746216774	0.08181817829608917	0.013513513840734959	0.08571428805589676	0.5555555820465088	883	958	958	983	1511
16.022301608761644	16.022301214021944	0	0	1	0	0.0075	0.03632853656600887	873.7653572378064	948.7653572378064	948.7653572378064	973.7653572378064	0.0714285746216774	0.072727270424366	0.013513513840734959	0.08571428805589676	0.5555555820465088	873	948	948	973	1511
16.03548867787859	16.035488283138893	0	0	1	0	0.007489721510659245	0.034345384902576104	865.6443511760492	940.6443511760492	940.6443511760492	965.6443511760492	0.0714285746216774	0.06363636255264282	0.027027027681469917	0.08571428805589676	0.5555555820465088	865	940	940	965	1511
16.04945141050363	16.04945101576393	0	0	1	0	0.007458914215261934	0.04286006771272559	900.5119772836113	975.5119772836113	975.5119772836113	1000.5119772836113	0.095238097012043	0.072727270424366	0.04054053872823715	0.08571428805589676	0.5555555820465088	900	975	975	1000	1511
16.06640745426447	16.066407059524774	0	0	1	0	0.007407662554463358	0.045615420231243244	911.7951458469411	986.7951458469411	986.7951458469411	1011.7951458469411	0.095238097012043	0.08181817829608917	0.054054055362939835	0.10000000149011612	0.5555555820465088	911	986	986	1011	1511
16.082382175134164	16.082381780394464	0	0	1	0	0.007336107005503309	0.0489016626382599	925.2523085036743	1000.2523085036743	1000.2523085036743	1025.2523085036744	0.095238097012043	0.09090909361839294	0.09459459781646729	0.10000000149011612	0.5555555820465088	925	1000	1000	1025	1511
16.102533636756583	16.102533636756583	0	0	1	0	0.007244443697167722	0.06925822057721698	1008.6124132637035	1083.6124132637035	1083.6124132637035	1108.6124132637035	0.1190476194024086	0.13636364042758942	0.18918919563293457	0.11428571492433548	0.5555555820465088	1008	1083	1083	1108	1511
16.116414658263977	16.116413868784576	0	0	1	0	0.007132923872213304	0.06925822057721698	1008.6124132637035	1083.6124132637035	1083.6124132637035	1108.6124132637035	0.1190476194024086	0.13636364042758942	0.18918919563293457	0.11428571492433548	0.5555555820465088	1008	1083	1083	1108	1511
16.13238543173668	16.13238503699698	0	0	1	0	0.00700185319872861	0.0840075466681171	1069.0109036059396	1144.0109036059396	1144.0109036059396	1169.0109036059396	0.1428571492433548	0.16363635659217834	0.22972972691059113	0.12857143580913544	0.5555555820465088	1069	1144	1144	1169	1511
16.149636740792204	16.149636346052503	0	0	1	0	0.006851590932319048	0.12787235354479676	1248.6372877659428	1323.6372877659428	1323.6372877659428	1348.6372877659428	0.2380952388048172	0.2181818187236786	0.29729729890823364	0.18571428954601288	0.6111111044883728	1248	1323	1323	1348	1522
16.169069776162857	16.169069381423157	0	0	1	0	0.006682548931412246	0.13777933965462286	1289.2063958856806	1364.2063958856806	1364.2063958856806	1389.2063958856806	0.2380952388048172	0.2454545497894287	0.3378378450870514	0.20000000298023224	0.6111111044883728	1289	1364	1364	1389	1522
16.182420662254792	16.182420267515095	0	0	1	0	0.0064951905283827235	0.15320434600373722	1352.3717968853039	1427.3717968853039	1427.3717968853039	1452.3717968853039	0.261904776096344	0.27272728085517883	0.36486485600471497	0.2142857164144516	0.6111111044883728	1352	1427	1427	1452	1522
16.19943552223075	16.199435127491054	0	0	1	0	0.006290029259590062	0.16882240039702778	1416.3277296258289	1491.3277296258289	1491.3277296258289	1516.3277296258289	0.2857142984867096	0.30000001192092896	0.3918918967247009	0.22857142984867096	0.6111111044883728	1416	1491	1491	1516	1522
16.216687620765676	16.216688015505376	0	0	1	0	0.006067627457811438	0.19058587640725277	1505.4491638877003	1580.4491638877003	1580.4491638877003	1605.4491638877003	0.3333333432674408	0.3272727131843567	0.4189189076423645	0.24285714328289032	0.6111111044883728	1505	1580	1580	1605	1522
16.235796574843633	16.235796180103936	0	0	1	0	0.0058285947109265645	0.20818269692044922	1577.5081438892396	1652.5081438892396	1652.5081438892396	1677.5081438892396	0.3571428656578064	0.3545454442501068	0.44594594836235046	0.27142858505249023	0.6111111044883728	1577	1652	1652	1677	1522
16.249404041739773	16.249404041739776	0	0	1	0	0.005573586191079693	0.23366679087223696	1681.8655086218105	1756.8655086218105	1756.8655086218105	1781.8655086218105	0.4047619104385376	0.3909091055393219	0.4864864945411682	0.2857142984867096	0.6111111044883728	1681	1756	1756	1781	1522
16.26639561207351	16.266394822594112	0	0	1	0	0.005303300858898298	0.27935825532812864	1868.9720555686868	1943.9720555686868	1943.9720555686868	1968.9720555686868	0.4761904776096344	0.4636363685131073	0.5405405163764954	0.3285714387893677	0.6111111044883728	1868	1943	1943	1968	1522
16.28239954368091	16.282398754201513	0	0	1	0	0.005018479547690586	0.29840295350459556	1946.9600946013188	2021.9600946013188	2021.9600946013188	2046.9600946013188	0.5	0.4909090995788574	0.5675675868988037	0.3571428656578064	0.6111111044883728	1946	2021	2021	2046	1522
16.302314161484063	16.302313372004665	0	0	1	0	0.004719902932872889	0.3226804676289494	2046.3765149405478	2121.376514940548	2121.376514940548	2146.376514940548	0.5476190447807312	0.5272727012634277	0.5810810923576355	0.37142857909202576	0.6666666865348816	2046	2121	2121	2146	1533
16.316607685976678	16.316607685976674	0	0	1	0	0.004408389392192618	0.34013251148480705	2117.842634530285	2192.842634530285	2192.842634530285	2217.842634530285	0.5714285969734192	0.5545454621315002	0.6081081032752991	0.3857142925262451	0.6666666865348816	2117	2192	2192	2217	1533
16.332421747788963	16.332421353049266	0	0	1	0	0.004084792762611737	0.3482011267865026	2150.883614190728	2225.883614190728	2225.883614190728	2250.883614190728	0.5714285969734192	0.5727272629737854	0.6216216087341309	0.4000000059604645	0.6666666865348816	2150	2225	2225	2250	1533
16.349929242908992	16.349928848169295	0	0	1	0	0.0037499999999990002	0.37281649342835177	2251.6835405891006	2326.6835405891006	2326.6835405891006	2351.6835405891006	0.6190476417541504	0.6090909242630005	0.6351351141929626	0.41428571939468384	0.6666666865348816	2251	2326	2326	2351	1533
16.368937538363767	16.368936748884366	0	0	1	0	0.0034049287480455706	0.39170908090230583	2329.0486862949424	2404.0486862949424	2404.0486862949424	2429.0486862949424	0.6190476417541504	0.6545454263687134	0.662162184715271	0.44285714626312256	0.6666666865348816	2329	2404	2404	2429	1533
16.382384346202507	16.382383951462806	0	0	1	0	0.003050524823067443	0.40611618459800036	2388.0457759288115	2463.0457759288115	2463.0457759288115	2488.0457759288115	0.6428571343421936	0.6727272868156433	0.6756756901741028	0.4571428596973419	0.6666666865348816	2388	2463	2463	2488	1533
16.399925788936628	16.39992578893663	0	0	1	0	0.002687759621588668	0.42289253843221886	2456.744944879936	2531.744944879936	2531.744944879936	2556.744944879936	0.6666666865348816	0.699999988079071	0.6891891956329346	0.4714285731315613	0.6666666865348816	2456	2531	2531	2556	1533
16.422397530508448	16.422397135768747	0	0	1	0	0.0023176274578109997	0.4374926772932288	2516.532513515772	2591.532513515772	2591.532513515772	2616.532513515772	0.6904761791229248	0.7181817889213562	0.7027027010917664	0.48571428656578064	0.6666666865348816	2516	2591	2591	2616	1533
16.435671442359123	16.435671047619422	0	0	1	0	0.0019411428382677801	0.4528050790537277	2579.236798725015	2654.236798725015	2654.236798725015	2679.236798725015	0.6904761791229248	0.7454545497894287	0.7297297120094299	0.5142857432365417	0.6666666865348816	2579	2654	2654	2679	1533
16.44939219954881	16.449391804809114	0	0	1	0	0.0015593376811320532	0.4759199007310002	2673.8919934934456	2748.8919934934456	2748.8919934934456	2773.8919934934456	0.738095223903656	0.7727272510528564	0.7432432174682617	0.5285714268684387	0.6666666865348816	2673	2748	2748	2773	1533
16.46654561315904	16.466545218419345	0	0	1	0	0.0011732584878005763	0.4931789083600506	2744.567629734407	2819.567629734407	2819.567629734407	2844.567629734407	0.761904776096344	0.800000011920929	0.7567567825317383	0.5428571701049805	0.6666666865348816	2744	2819	2819	2844	1533
16.48900669675899	16.48900630201929	0	0	1	0	0.0007839634745062358	0.5248332758667846	2874.192264674483	2949.192264674483	2949.192264674483	2974.192264674483	0.7857142686843872	0.8545454740524292	0.7837837934494019	0.5857142806053162	0.6666666865348816	2874	2949	2949	2974	1533
16.50241560958665	16.50241482010725	0	0	1	0	0.00039251967182090644	0.531932260377987	2903.2626062478566	2978.2626062478566	2978.2626062478566	3003.2626062478566	0.7857142686843872	0.8636363744735718	0.7972972989082336	0.6000000238418579	0.7222222089767456	2903	2978	2978	3003	1544
16.516386631745362	16.516385842265965	0	0	1	0	-1.1760740967563817e-15	0.531932260377987	2903.2626062478566	2978.2626062478566	2978.2626062478566	3003.2626062478566	0.7857142686843872	0.8636363744735718	0.7972972989082336	0.6000000238418579	0.7222222089767456	2903	2978	2978	3003	1544
16.53234911568439	16.532348326204993	0	0	1	0	-0.0003925196718232554	0.5475503079852082	2967.2185111994277	3042.2185111994277	3042.2185111994277	3067.2185111994277	0.8095238208770752	0.8909090757369995	0.7972972989082336	0.6142857074737549	0.7222222089767456	2967	3042	3042	3067	1544
16.549476476474503	16.5494764764745	0	0	1	0	-0.000783963474508575	0.5838013380305647	3115.666479235162	3190.666479235162	3190.666479235162	3215.666479235162	0.8571428656578064	0.9363636374473572	0.8243243098258972	0.6571428775787354	0.7222222089767456	3115	3190	3190	3215	1544
16.568947801595932	16.568947012116535	0	0	1	0	-0.0011732584878028998	0.6017842339502799	3189.3064380263963	3264.3064380263963	3264.3064380263963	3289.3064380263963	0.8809523582458496	0.9636363387107849	0.837837815284729	0.6714285612106323	0.7222222089767456	3189	3264	3264	3289	1544
16.582375661929134	16.582374872449734	0	0	1	0	-0.0015593376811343538	0.6116385942547939	3229.6600434733814	3304.6600434733814	3304.6600434733814	3329.6600434733814	0.8809523582458496	0.9818181991577148	0.8513513803482056	0.6857143044471741	0.7222222089767456	3229	3304	3304	3329	1544
16.59942249582069	16.599422101080997	0	0	1	0	-0.0019411428382700524	0.6169518534798879	3251.417840000141	3326.417840000141	3326.417840000141	3351.417840000141	0.8809523582458496	0.9909090995788574	0.8513513803482056	0.699999988079071	0.7222222089767456	3251	3326	3326	3351	1544
16.61646893497256	16.61646854023286	0	0	1	0	-0.0023176274578132366	0.6275418300483677	3294.783794048066	3369.783794048066	3369.783794048066	3394.783794048066	0.9047619104385376	1.0	0.8648648858070374	0.699999988079071	0.7222222089767456	3294	3369	3369	3394	1544
16.635603547130934	16.635602757651537	0	0	1	0	-0.0026877596215908644	0.6306306394716028	3307.4324686362133	3382.4324686362133	3382.4324686362133	3407.4324686362133	0.9047619104385376	1.0	0.8648648858070374	0.7142857313156128	0.7222222089767456	3307	3382	3382	3407	1544
16.64944154201116	16.64944114727146	0	0	1	0	-0.003050524823069592	0.6361808244556073	3330.160476145712	3405.160476145712	3405.160476145712	3430.160476145712	0.9047619104385376	1.0	0.8783783912658691	0.7285714149475098	0.7222222089767456	3330	3405	3405	3430	1544
16.66657719233494	16.666576797595248	0	0	1	0	-0.003404928748047666	0.6452702696431558	3367.381754188723	3442.381754188723	3442.381754188723	3467.381754188723	0.9285714030265808	1.0	0.8783783912658691	0.7428571581840515	0.7222222089767456	3367	3442	3442	3467	1544
16.689109329080672	16.68910893434097	0	0	1	0	-0.0037500000000010372	0.6569176301245063	3415.0776953598534	3490.0776953598534	3490.0776953598534	3515.0776953598534	0.9523809552192688	1.0	0.8918918967247009	0.7571428418159485	0.7222222089767456	3415	3490	3490	3515	1544
16.702378504054963	16.702377714575565	0	0	1	0	-0.0040847927626137094	0.6594755436060051	3425.552351066591	3500.552351066591	3500.552351066591	3525.552351066591	0.9523809552192688	1.0	0.9054054021835327	0.7571428418159485	0.7222222089767456	3425	3500	3500	3525	1544
16.716412289825783	16.716411895086082	0	0	1	0	-0.004408389392194521	0.6627091408811481	3438.793931908301	3513.793931908301	3513.793931908301	3538.793931908301	0.9523809552192688	1.0	0.9054054021835327	0.7714285850524902	0.7222222089767456	3438	3513	3513	3538	1544
16.7323787211618	16.7323783264221	0	0	1	0	-0.004719902932874717	0.6627091408811481	3438.793931908301	3513.793931908301	3513.793931908301	3538.793931908301	0.9523809552192688	1.0	0.9054054021835327	0.7714285850524902	0.7222222089767456	3438	3513	3513	3538	1544
16.749526608416247	16.749526213676546	0	0	1	0	-0.0050184795476923335	0.67189509781171	3476.4104255389525	3551.4104255389525	3551.4104255389525	3576.4104255389525	0.976190447807312	1.0	0.9054054021835327	0.7857142686843872	0.7222222089767456	3476	3551	3551	3576	1544
16.76902951271358	16.76902951271358	0	0	1	0	-0.005303300858899961	0.6778313962188927	3500.7195675163653	3575.7195675163653	3575.7195675163653	3600.7195675163653	0.976190447807312	1.0	0.9189189076423645	0.800000011920929	0.7222222089767456	3500	3575	3575	3600	1544
16.782430136007562	16.782429741267865	0	0	1	0	-0.005573586191081266	0.6811132424183794	3514.158727703264	3589.158727703264	3589.158727703264	3614.158727703264	0.976190447807312	1.0	0.9189189076423645	0.8142856955528259	0.7222222089767456	3514	3589	3589	3614	1544
16.799469864584545	16.799469864584548	0	0	1	0	-0.005828594710928045	0.6838642059663549	3525.423923432223	3600.423923432223	3600.423923432223	3625.423923432223	0.976190447807312	1.0	0.9324324131011963	0.8142856955528259	0.7222222089767456	3525	3600	3600	3625	1544
16.816355249939306	16.816354460459912	0	0	1	0	-0.00606762745781282	0.6898165940145269	3549.7989524894874	3624.7989524894874	3624.7989524894874	3649.7989524894874	1.0	1.0	0.9324324131011963	0.8142856955528259	0.7222222089767456	3549	3624	3624	3649	1544
16.8357105215893	16.8357101268496	0	0	1	0	-0.006290029259591343	0.6898165940145269	3549.7989524894874	3624.7989524894874	3624.7989524894874	3649.7989524894874	1.0	1.0	0.9324324131011963	0.8142856955528259	0.7222222089767456	3549	3624	3624	3649	1544
16.84941193653375	16.849411936533752	0	0	1	0	-0.0064951905283839	0.6931467165242751	3563.4358041669066	3638.4358041669066	3638.4358041669066	3663.4358041669066	1.0	1.0	0.9324324131011963	0.8285714387893677	0.7222222089767456	3563	3638	3638	3663	1544
16.8663991647308	16.8663987699911	0	0	1	0	-0.006682548931413314	0.6959459426895531	3574.89863531372	3649.89863531372	3649.89863531372	3674.89863531372	1.0	1.0	0.9459459185600281	0.8285714387893677	0.7222222089767456	3574	3649	3649	3674	1544
16.888985775554957	16.888984986075556	0	0	1	0	-0.0068515909323200045	0.6959459426895531	3574.89863531372	3649.89863531372	3649.89863531372	3674.89863531372	1.0	1.0	0.9459459185600281	0.8285714387893677	0.7222222089767456	3574	3649	3649	3674	1544
16.902323240497132	16.902322845757435	0	0	1	0	-0.007001853198729453	0.6959459426895531	3574.89863531372	3649.89863531372	3649.89863531372	3674.89863531372	1.0	1.0	0.9459459185600281	0.8285714387893677	0.7777777910232544	3574	3649	3649	3674	1555
16.9164055792509	16.916404789771505	0	0	1	0	-0.007132923872214031	0.6959459426895531	3574.89863531372	3649.89863531372	3649.89863531372	3674.89863531372	1.0	1.0	0.9459459185600281	0.8285714387893677	0.7777777910232544	3574	3649	3649	3674	1555
16.93248056400408	16.932479774524683	0	0	1	0	-0.00724444369716833	0.6925675575625023	3561.064148218447	3636.064148218447	3636.064148218447	3661.064148218447	1.0	1.0	0.9459459185600281	0.8142856955528259	0.7222222089767456	3561	3636	3636	3661	1544
16.949468581680527	16.949468186940827	0	0	1	0	-0.0073361070055037985	0.6898165940145269	3549.7989524894874	3624.7989524894874	3624.7989524894874	3649.7989524894874	1.0	1.0	0.9324324131011963	0.8142856955528259	0.7777777910232544	3549	3624	3624	3649	1555
16.968969907019066	16.968969512279365	0	0	1	0	-0.007407662554463726	0.6772039748411842	3498.1502769746494	3573.1502769746494	3573.1502769746494	3598.1502769746494	0.976190447807312	1.0	0.9324324131011963	0.7857142686843872	0.7222222089767456	3498	3573	3573	3598	1544
16.982389477818586	16.982389083078893	0	0	1	0	-0.007458914215262179	0.6738738662257617	3484.5134821944944	3559.5134821944944	3559.5134821944944	3584.5134821944944	0.976190447807312	1.0	0.9324324131011963	0.7714285850524902	0.7222222089767456	3484	3559	3559	3584	1544
17.00031144962233	17.00031184436203	0	0	1	0	-0.0074897215106593685	0.6712676901269603	3473.8411910699024	3548.8411910699024	3548.8411910699024	3573.8411910699024	0.976190447807312	1.0	0.9189189076423645	0.7714285850524902	0.7222222089767456	3473	3548	3548	3573	1544
17.022309108815918	17.02230871407622	0	0	1	0	-0.0075	0.664703984035028	3446.9628146234395	3521.9628146234395	3521.9628146234395	3546.9628146234395	0.976190447807312	1.0	0.9189189076423645	0.7428571581840515	0.7222222089767456	3446	3521	3521	3546	1544
17.035514730698708	17.03551433595901	0	0	1	0	-0.007489721510659238	0.664703984035028	3446.9628146234395	3521.9628146234395	3521.9628146234395	3546.9628146234395	0.976190447807312	1.0	0.9189189076423645	0.7428571581840515	0.7222222089767456	3446	3521	3521	3546	1544
17.049380752097548	17.04937996261815	0	0	1	0	-0.00745891421526192	0.6589607356943219	3423.4442126682484	3498.4442126682484	3498.4442126682484	3523.4442126682484	0.976190447807312	1.0	0.9054054021835327	0.7285714149475098	0.7222222089767456	3423	3498	3498	3523	1544
17.06652153403742	17.06652113929772	0	0	1	0	-0.007407662554463337	0.6557271519107708	3410.2026870746063	3485.2026870746063	3485.2026870746063	3510.2026870746063	0.976190447807312	1.0	0.9054054021835327	0.7142857313156128	0.7222222089767456	3410	3485	3485	3510	1544
17.088970380706705	17.088969985967005	0	0	1	0	-0.0073361070055032816	0.6142213725272754	3240.2365204991925	3315.2365204991925	3315.2365204991925	3340.2365204991925	0.9047619104385376	1.0	0.8783783912658691	0.6285714507102966	0.7222222089767456	3240	3315	3315	3340	1544
17.102266397980515	17.102265608501114	0	0	1	0	-0.007244443697167687	0.5948022744140111	3160.7153137253754	3235.7153137253754	3235.7153137253754	3260.7153137253754	0.9047619104385376	0.9636363387107849	0.8513513803482056	0.6000000238418579	0.7222222089767456	3160	3235	3235	3260	1544
17.116395316018732	17.116394526539338	0	0	1	0	-0.007132923872213263	0.5822452338966162	3109.2942328066433	3184.2942328066433	3184.2942328066433	3209.2942328066433	0.9047619104385376	0.9454545378684998	0.837837815284729	0.5714285969734192	0.7222222089767456	3109	3184	3184	3209	1544
17.132511748440287	17.132511353700586	0	0	1	0	-0.007001853198728562	0.5750979865667443	3080.026254990818	3155.026254990818	3155.026254990818	3180.026254990818	0.9047619104385376	0.9363636374473572	0.8243243098258972	0.5571428537368774	0.7222222089767456	3080	3155	3155	3180	1544
17.155588625970317	17.155587836490923	0	0	1	0	-0.006851590932318994	0.563928864338223	3034.288699465023	3109.288699465023	3109.288699465023	3134.288699465023	0.8809523582458496	0.9272727370262146	0.8243243098258972	0.5428571701049805	0.6666666865348816	3034	3109	3109	3134	1533
17.168917406639125	17.16891661715973	0	0	1	0	-0.006682548931412186	0.5517579328944784	2984.448735202889	3059.448735202889	3059.448735202889	3084.448735202889	0.8809523582458496	0.9090909361839294	0.8108108043670654	0.5142857432365417	0.7222222089767456	2984	3059	3059	3084	1544
17.182374082970334	17.182373688230637	0	0	1	0	-0.006495190528382658	0.5233298192699674	2868.0356099105165	2943.0356099105165	2943.0356099105165	2968.0356099105165	0.8333333134651184	0.8727272748947144	0.7972972989082336	0.48571428656578064	0.7222222089767456	2868	2943	2943	2968	1544
17.19947933833732	17.19947894359762	0	0	1	0	-0.00629002925958999	0.482637193341628	2701.399306733967	2776.399306733967	2776.399306733967	2801.399306733967	0.8095238208770752	0.7909091114997864	0.7702702879905701	0.4285714328289032	0.7222222089767456	2701	2776	2776	2801	1544
17.21656525145906	17.21656485671936	0	0	1	0	-0.00606762745781136	0.46074060910456893	2611.73279428321	2686.73279428321	2686.73279428321	2711.73279428321	0.7857142686843872	0.7545454502105713	0.7567567825317383	0.4000000059604645	0.7222222089767456	2611	2686	2686	2711	1544
17.23559131020027	17.235590915460573	0	0	1	0	-0.005828594710926481	0.44991663735805787	2567.408629981247	2642.408629981247	2642.408629981247	2667.408629981247	0.7857142686843872	0.7272727489471436	0.7432432174682617	0.3857142925262451	0.6666666865348816	2567	2642	2642	2667	1533
17.24941351549255	17.24941312075285	0	0	1	0	-0.0055735861910796046	0.42942406815336476	2483.4915590880287	2558.4915590880287	2558.4915590880287	2583.4915590880287	0.761904776096344	0.699999988079071	0.7162162065505981	0.3571428656578064	0.6666666865348816	2483	2558	2558	2583	1533
17.26655587639121	17.266555481651512	0	0	1	0	-0.005303300858898205	0.4058821719528165	2387.0874941467837	2462.0874941467837	2462.0874941467837	2487.0874941467837	0.738095223903656	0.6545454263687134	0.7027027010917664	0.3285714387893677	0.6666666865348816	2387	2462	2462	2487	1533
17.28891985402526	17.288919459285562	0	0	1	0	-0.005018479547690488	0.36975548369198696	2239.148705718687	2314.148705718687	2314.148705718687	2339.148705718687	0.6666666865348816	0.6000000238418579	0.6756756901741028	0.3142857253551483	0.6666666865348816	2239	2314	2314	2339	1533
17.302255345268946	17.30225455578955	0	0	1	0	-0.004719902932872786	0.3060840056065657	1978.4140029588864	2053.414002958886	2053.414002958886	2078.414002958886	0.5952380895614624	0.4727272689342499	0.6081081032752991	0.2571428716182709	0.6666666865348816	1978	2053	2053	2078	1533
17.316357421007652	17.316356631528254	0	0	1	0	-0.004408389392192511	0.3060840056065657	1978.4140029588864	2053.414002958886	2053.414002958886	2078.414002958886	0.5952380895614624	0.4727272689342499	0.6081081032752991	0.2571428716182709	0.6666666865348816	1978	2053	2053	2078	1533
17.332429247843244	17.332428853103544	0	0	1	0	-0.004084792762611626	0.2841347941934602	1888.5319822222195	1963.5319822222195	1963.5319822222195	1988.5319822222195	0.5714285969734192	0.4272727370262146	0.5675675868988037	0.24285714328289032	0.6666666865348816	1888	1963	1963	1988	1533
17.349707004458587	17.349707004458587	0	0	1	0	-0.0037499999999988857	0.24164034909493215	1714.5172295437471	1789.5172295437471	1789.5172295437471	1814.5172295437471	0.523809552192688	0.34545454382896423	0.4864864945411682	0.20000000298023224	0.6111111044883728	1714	1789	1789	1814	1522
17.36898214394973	17.36898174921003	0	0	1	0	-0.0034049287480454526	0.2275228120400984	1656.7059153042028	1731.7059153042028	1731.7059153042028	1756.7059153042028	0.5	0.3272727131843567	0.44594594836235046	0.18571428954601288	0.6111111044883728	1656	1731	1731	1756	1522
17.382387504120096	17.3823867146407	0	0	1	0	-0.0030505248230673224	0.20009652914831766	1544.3952868623608	1619.3952868623608	1619.3952868623608	1644.3952868623608	0.4285714328289032	0.30000001192092896	0.4189189076423645	0.17142857611179352	0.6111111044883728	1544	1619	1619	1644	1522
17.399446180202617	17.39944618020262	0	0	1	0	-0.002687759621588545	0.18844039039003113	1496.6633986471775	1571.6633986471775	1571.6633986471775	1596.6633986471775	0.4047619104385376	0.2818181812763214	0.3918918967247009	0.17142857611179352	0.6111111044883728	1496	1571	1571	1596	1522
17.416404197661954	17.416403802922257	0	0	1	0	-0.002317627457810874	0.18331578247910763	1475.6781292519458	1550.6781292519458	1550.6781292519458	1575.6781292519458	0.4047619104385376	0.26363635063171387	0.37837839126586914	0.17142857611179352	0.6111111044883728	1475	1550	1550	1575	1522
17.435609468226417	17.435609073486717	0	0	1	0	-0.0019411428382676522	0.17040482371700316	1422.807753121128	1497.807753121128	1497.807753121128	1522.807753121128	0.380952388048172	0.2454545497894287	0.3513513505458832	0.15714286267757416	0.6111111044883728	1422	1497	1497	1522	1522
17.449437989353868	17.44943759461417	0	0	1	0	-0.0015593376811319237	0.16164882655568336	1386.9519447455232	1461.9519447455232	1461.9519447455232	1486.9519447455232	0.3571428656578064	0.23636363446712494	0.3378378450870514	0.15714286267757416	0.6111111044883728	1386	1461	1461	1486	1522
17.46641179640116	17.46641140166146	0	0	1	0	-0.0011732584878004458	0.15289283194884828	1351.0961468305336	1426.0961468305336	1426.0961468305336	1451.0961468305336	0.3333333432674408	0.22727273404598236	0.3243243098258972	0.15714286267757416	0.6111111044883728	1351	1426	1426	1451	1522
17.482392043626632	17.482392043626632	0	0	1	0	-0.0007839634745061043	0.15008921538511988	1339.6153370020659	1414.6153370020659	1414.6153370020659	1439.6153370020659	0.3333333432674408	0.2181818187236786	0.31081080436706543	0.15714286267757416	0.6111111044883728	1339	1414	1414	1439	1522
17.502250608392558	17.50225060839256	0	0	1	0	-0.00039251967182077433	0.12285597559107775	1228.0952200454635	1303.0952200454635	1303.0952200454635	1328.0952200454635	0.261904776096344	0.19090908765792847	0.2702702581882477	0.1428571492433548	0.6111111044883728	1228	1303	1303	1328	1522
17.516404395031806	17.51640360555241	0	0	1	0	1.30838237461204e-15	0.1201006252692588	1216.8120604776148	1291.8120604776148	1291.8120604776148	1316.8120604776148	0.261904776096344	0.1818181872367859	0.2567567527294159	0.1428571492433548	0.6111111044883728	1216	1291	1291	1316	1522
17.532668460100695	17.532668065361	0	0	1	0	0.00039251967182338753	0.1109102611505502	1179.177519411503	1254.177519411503	1254.177519411503	1279.177519411503	0.2380952388048172	0.17272727191448212	0.22972972691059113	0.1428571492433548	0.6111111044883728	1179	1254	1254	1279	1522
17.555578757477853	17.555577967998452	0	0	1	0	0.0007839634745087067	0.10738270635856856	1164.7321825383383	1239.7321825383383	1239.7321825383383	1264.7321825383383	0.2380952388048172	0.16363635659217834	0.21621622145175934	0.12857143580913544	0.6111111044883728	1164	1239	1239	1264	1522
17.568888985380816	17.568888590641116	0	0	1	0	0.0011732584878030303	0.0982888747768973	1127.4929422113944	1202.4929422113944	1202.4929422113944	1227.4929422113944	0.2142857164144516	0.15454545617103577	0.18918919563293457	0.12857143580913544	0.6111111044883728	1127	1202	1202	1227	1522
17.582382372504014	17.582381977764314	0	0	1	0	0.0015593376811344833	0.08861588817017879	1087.8820620568822	1162.8820620568822	1162.8820620568822	1187.8820620568822	0.190476194024086	0.145454540848732	0.1621621549129486	0.11428571492433548	0.6111111044883728	1087	1162	1162	1187	1522
17.599928157374826	17.599928157374823	0	0	1	0	0.0019411428382701804	0.07961858172530603	1051.038092165128	1126.038092165128	1126.038092165128	1151.038092165128	0.1666666716337204	0.13636364042758942	0.13513512909412384	0.11428571492433548	0.5555555820465088	1051	1126	1126	1151	1511
17.622267266407846	17.622266476928452	0	0	1	0	0.002317627457813363	0.06796244442908805	1003.3062099371156	1078.3062099371155	1078.3062099371155	1103.3062099371155	0.1428571492433548	0.11818181723356247	0.09459459781646729	0.11428571492433548	0.5555555820465088	1003	1078	1078	1103	1511
17.635506441165035	17.635505651685637	0	0	1	0	0.002687759621590988	0.06530361687728567	992.4183111124848	1067.4183111124848	1067.4183111124848	1092.4183111124848	0.1428571492433548	0.1090909093618393	0.0810810774564743	0.11428571492433548	0.5555555820465088	992	1067	1067	1092	1511
17.64936654146839	17.649366146728692	0	0	1	0	0.003050524823069713	0.05645109436197861	956.1672314123024	1031.1672314123025	1031.1672314123025	1056.1672314123025	0.1190476194024086	0.10000000149011612	0.06756756454706192	0.10000000149011612	0.5555555820465088	956	1031	1031	1056	1511
17.66635890128152	17.666358111802126	0	0	1	0	0.003404928748047784	0.05611325662734138	954.7837858889629	1029.783785888963	1029.783785888963	1054.783785888963	0.1190476194024086	0.10000000149011612	0.054054055362939835	0.10000000149011612	0.5555555820465088	954	1029	1029	1054	1511
17.68235730653314	17.68235691179344	0	0	1	0	0.003750000000001152	0.049823038108848236	929.0253410557335	1004.0253410557335	1004.0253410557335	1029.0253410557334	0.095238097012043	0.10000000149011612	0.04054053872823715	0.10000000149011612	0.5555555820465088	929	1004	1004	1029	1511
17.70225337157045	17.702252976830753	0	0	1	0	0.0040847927626138205	0.049823038108848236	929.0253410557335	1004.0253410557335	1004.0253410557335	1029.0253410557334	0.095238097012043	0.10000000149011612	0.04054053872823715	0.10000000149011612	0.5555555820465088	929	1004	1004	1029	1511
17.716375973773495	17.716375579033794	0	0	1	0	0.004408389392194629	0.04372586988157172	904.0574371650362	979.0574371650362	979.0574371650362	1004.0574371650362	0.0714285746216774	0.10000000149011612	0.04054053872823715	0.08571428805589676	0.5555555820465088	904	979	979	1004	1511
17.732657802128834	17.732657407389134	0	0	1	0	0.00471990293287482	0.041453142913640925	894.7506202313596	969.7506202313596	969.7506202313596	994.7506202313596	0.0714285746216774	0.09090909361839294	0.027027027681469917	0.08571428805589676	0.5555555820465088	894	969	969	994	1511
17.755573231122064	17.75557283638237	0	0	1	0	0.0050184795476924315	0.04343629463694443	902.8716265382875	977.8716265382875	977.8716265382875	1002.8716265382875	0.0714285746216774	0.10000000149011612	0.027027027681469917	0.08571428805589676	0.5555555820465088	902	977	977	1002	1511
17.76884477453455	17.768844379794853	0	0	1	0	0.005303300858900055	0.04333976954383538	902.4763562820059	977.4763562820059	977.4763562820059	1002.4763562820059	0.0714285746216774	0.10000000149011612	0.027027027681469917	0.0714285746216774	0.5555555820465088	902	977	977	1002	1511
17.78239303047588	17.78239263573618	0	0	1	0	0.005573586191081356	0.04333976954383538	902.4763562820059	977.4763562820059	977.4763562820059	1002.4763562820059	0.0714285746216774	0.10000000149011612	0.027027027681469917	0.0714285746216774	0.5555555820465088	902	977	977	1002	1511
17.799433943271957	17.799433943271957	0	0	1	0	0.005828594710928128	0.037387388014921405	878.1013539211032	953.1013539211032	953.1013539211032	978.1013539211032	0.0476190485060215	0.10000000149011612	0.027027027681469917	0.0714285746216774	0.5555555820465088	878	953	953	978	1511
17.816623278194776	17.81662288345508	0	0	1	0	0.006067627457812898	0.037387388014921405	878.1013539211032	953.1013539211032	953.1013539211032	978.1013539211032	0.0476190485060215	0.10000000149011612	0.027027027681469917	0.0714285746216774	0.5555555820465088	878	953	953	978	1511
17.835615389321894	17.835614994582198	0	0	1	0	0.006290029259591415	0.03511466104699061	868.7945369874266	943.7945369874266	943.7945369874266	968.7945369874266	0.0476190485060215	0.09090909361839294	0.027027027681469917	0.0714285746216774	0.5555555820465088	868	943	943	968	1511
17.84937325204327	17.849372462563874	0	0	1	0	0.006495190528383966	0.03487334828904711	867.8063612436479	942.8063612436479	942.8063612436479	967.8063612436479	0.0476190485060215	0.09090909361839294	0.013513513840734959	0.0714285746216774	0.5555555820465088	867	942	942	967	1511
17.86634784856996	17.866347453830258	0	0	1	0	0.0066825489314133735	0.03482508572990715	867.6087260639697	942.6087260639697	942.6087260639697	967.6087260639697	0.0476190485060215	0.09090909361839294	0.013513513840734959	0.05714285746216774	0.5555555820465088	867	942	942	967	1511
17.882463886251806	17.882463096772412	0	0	1	0	0.006851590932320058	0.035018135928710684	868.3992666280702	943.3992666280702	943.3992666280702	968.3992666280702	0.0476190485060215	0.09090909361839294	0.027027027681469917	0.05714285746216774	0.5555555820465088	868	943	943	968	1511
17.902224160832745	17.902223371353344	0	0	1	0	0.0070018531987295	0.02887270466665446	843.23372560995	918.23372560995	918.23372560995	943.23372560995	0.02380952425301075	0.09090909361839294	0.013513513840734959	0.05714285746216774	0.5555555820465088	843	918	918	943	1511
17.916365315801627	17.91636452632223	0	0	1	0	0.007132923872214073	0.02887270466665446	843.23372560995	918.23372560995	918.23372560995	943.23372560995	0.02380952425301075	0.09090909361839294	0.013513513840734959	0.05714285746216774	0.5555555820465088	843	918	918	943	1511
17.93243003732264	17.932429247843242	0	0	1	0	0.007244443697168365	0.026793026034882053	834.717441612842	909.717441612842	909.717441612842	934.717441612842	0.02380952425301075	0.08181817829608917	0.027027027681469917	0.05714285746216774	0.5555555820465088	834	909	909	934	1511
17.949570819262505	17.949570819262508	0	0	1	0	0.007336107005503826	0.026793026034882053	834.717441612842	909.717441612842	909.717441612842	934.717441612842	0.02380952425301075	0.08181817829608917	0.027027027681469917	0.05714285746216774	0.5555555820465088	834	909	909	934	1511
17.969033854850267	17.969033460110566	0	0	1	0	0.007407662554463747	0.028296478280553084	840.8740785588649	915.8740785588649	915.8740785588649	940.8740785588649	0.0476190485060215	0.06363636255264282	0.027027027681469917	0.0714285746216774	0.5555555820465088	840	915	915	940	1511
17.98239855683166	17.98239816209196	0	0	1	0	0.007458914215262192	0.028537790988604303	841.8622540983346	916.8622540983346	916.8622540983346	941.8622540983346	0.0476190485060215	0.06363636255264282	0.04054053872823715	0.0714285746216774	0.5555555820465088	841	916	916	941	1511
17.999435522230755	17.999435522230755	0	0	1	0	0.007489721510659376	0.037486837684216415	878.5086003168663	953.5086003168663	953.5086003168663	978.5086003168663	0.0714285746216774	0.072727270424366	0.06756756454706192	0.08571428805589676	0.5555555820465088	878	953	953	978	1511
18.016420381989604	18.016419987249908	0	0	1	0	0.0075	0.05519188106362079	951.0107529555271	1026.010752955527	1026.010752955527	1051.010752955527	0.1190476194024086	0.09090909361839294	0.10810811072587967	0.10000000149011612	0.5555555820465088	951	1026	1026	1051	1511
18.035687231947072	18.035686442467675	0	0	1	0	0.0074897215106592314	0.07521060303745353	1032.9874194383722	1107.9874194383722	1107.9874194383722	1132.9874194383722	0.1428571492433548	0.13636364042758942	0.18918919563293457	0.11428571492433548	0.5555555820465088	1032	1107	1107	1132	1511
18.04942259450562	18.04942219976592	0	0	1	0	0.007458914215261905	0.09673277112479145	1121.120697756021	1196.120697756021	1196.120697756021	1221.120697756021	0.190476194024086	0.16363635659217834	0.22972972691059113	0.1428571492433548	0.5555555820465088	1121	1196	1196	1221	1511
18.066381006704653	18.066380611964956	0	0	1	0	0.007407662554463316	0.11138557380201963	1181.1239247192705	1256.1239247192705	1256.1239247192705	1281.1239247192705	0.2142857164144516	0.19090908765792847	0.2567567527294159	0.15714286267757416	0.5555555820465088	1181	1256	1256	1281	1511
18.08901182837507	18.089011433635374	0	0	1	0	0.007336107005503255	0.12559962471422081	1239.3304632047343	1314.3304632047343	1314.3304632047343	1339.3304632047343	0.2380952388048172	0.20909090340137482	0.29729729890823364	0.18571428954601288	0.5555555820465088	1239	1314	1314	1339	1511
18.102196529053828	18.10219573957443	0	0	1	0	0.007244443697167653	0.14673569897139394	1325.882687287858	1400.882687287858	1400.882687287858	1425.882687287858	0.2857142984867096	0.23636363446712494	0.3243243098258972	0.20000000298023224	0.6111111044883728	1325	1400	1400	1425	1522
18.116389394923253	18.116388605443856	0	0	1	0	0.007132923872213222	0.16579209233573045	1403.9186181148161	1478.9186181148161	1478.9186181148161	1503.9186181148161	0.3333333432674408	0.2545454502105713	0.3513513505458832	0.2142857164144516	0.6111111044883728	1403	1478	1478	1503	1522
18.13243201102113	18.132431221541736	0	0	1	0	0.007001853198728515	0.1790891591071162	1458.3701065436408	1533.3701065436408	1533.3701065436408	1558.3701065436408	0.3571428656578064	0.27272728085517883	0.37837839126586914	0.22857142984867096	0.6111111044883728	1458	1533	1533	1558	1522
18.149391607439263	18.149391212699566	0	0	1	0	0.00685159093231894	0.20171405292443323	1551.019046725554	1626.019046725554	1626.019046725554	1651.019046725554	0.380952388048172	0.3181818127632141	0.4189189076423645	0.2571428716182709	0.6111111044883728	1551	1626	1626	1651	1522
18.16891622242003	18.168915432940633	0	0	1	0	0.006682548931412125	0.22285012569149032	1637.571264706653	1712.571264706653	1712.571264706653	1737.571264706653	0.4285714328289032	0.34545454382896423	0.4324324429035187	0.27142858505249023	0.6111111044883728	1637	1712	1712	1737	1522
18.18236934609395	18.182368556614556	0	0	1	0	0.006495190528382592	0.23314321081380585	1679.721448282535	1754.721448282535	1754.721448282535	1779.721448282535	0.4285714328289032	0.37272727489471436	0.45945945382118225	0.2857142984867096	0.6111111044883728	1679	1754	1754	1779	1522
18.200481582432502	18.200481187692805	0	0	1	0	0.006290029259589918	0.25553410943295507	1771.412178127951	1846.412178127951	1846.412178127951	1871.412178127951	0.4761904776096344	0.4000000059604645	0.4864864945411682	0.30000001192092896	0.6111111044883728	1771	1846	1846	1871	1522
18.222561742223135	18.222560952743738	0	0	1	0	0.006067627457811282	0.2770562879741192	1859.545499254018	1934.545499254018	1934.545499254018	1959.545499254018	0.523809552192688	0.4272727370262146	0.5	0.3142857253551483	0.6666666865348816	1859	1934	1934	1959	1533
18.235557362586178	18.23555657310678	0	0	1	0	0.005828594710926398	0.2904498634939028	1914.392191007532	1989.392191007532	1989.392191007532	2014.392191007532	0.5476190447807312	0.44545453786849976	0.5135135054588318	0.3285714387893677	0.6666666865348816	1914	1989	1989	2014	1533
18.249482594939835	18.24948259493983	0	0	1	0	0.005573586191079517	0.3056218507897439	1976.5214789840013	2051.521478984001	2051.521478984001	2076.521478984001	0.5476190447807312	0.48181816935539246	0.5405405163764954	0.3571428656578064	0.6666666865348816	1976	2051	2051	2076	1533
18.266577981814343	18.266577981814343	0	0	1	0	0.005303300858898111	0.32283257993376857	2046.9994148287824	2121.9994148287824	2121.9994148287824	2146.9994148287824	0.5714285969734192	0.5090909004211426	0.5675675868988037	0.37142857909202576	0.6666666865348816	2046	2121	2121	2146	1533
18.289015775772064	18.289015381032364	0	0	1	0	0.005018479547690389	0.3564818123103799	2184.7930214110056	2259.7930214110056	2259.7930214110056	2284.7930214110056	0.6190476417541504	0.5636363625526428	0.6081081032752991	0.4000000059604645	0.6666666865348816	2184	2259	2259	2284	1533
18.302415214846953	18.302414820107252	0	0	1	0	0.004719902932872683	0.36687141523398026	2227.338445383149	2302.338445383149	2302.338445383149	2327.338445383149	0.6190476417541504	0.5909090638160706	0.6216216087341309	0.41428571939468384	0.6666666865348816	2227	2302	2302	2327	1533
18.316421763578553	18.316421368838853	0	0	1	0	0.004408389392192404	0.36687141523398026	2227.338445383149	2302.338445383149	2302.338445383149	2327.338445383149	0.6190476417541504	0.5909090638160706	0.6216216087341309	0.41428571939468384	0.6666666865348816	2227	2302	2302	2327	1533
18.33243082680204	18.33243043206234	0	0	1	0	0.004084792762611515	0.3869895941818773	2309.7223881747877	2384.7223881747877	2384.7223881747877	2409.7223881747877	0.6666666865348816	0.6090909242630005	0.6351351141929626	0.4285714328289032	0.6666666865348816	2309	2384	2384	2409	1533
18.349437002504622	18.349436607764925	0	0	1	0	0.0037499999999987712	0.414203820055401	2421.1646431268673	2496.1646431268673	2496.1646431268673	2521.1646431268673	0.6904761791229248	0.6636363863945007	0.662162184715271	0.4571428596973419	0.6666666865348816	2421	2496	2496	2521	1533
18.368978986032133	18.368978591292436	0	0	1	0	0.0034049287480453347	0.43093191137300035	2489.6661770724368	2564.6661770724368	2564.6661770724368	2589.6661770724368	0.7142857313156128	0.6909090876579285	0.6756756901741028	0.4714285731315613	0.6666666865348816	2489	2564	2564	2589	1533
18.38238829359949	18.382387504120096	0	0	1	0	0.0030505248230672014	0.43953141457038036	2524.8811426657076	2599.8811426657076	2599.8811426657076	2624.8811426657076	0.7142857313156128	0.7090908885002136	0.6891891956329346	0.48571428656578064	0.7222222089767456	2524	2599	2599	2624	1544
18.399774603631997	18.3997742088923	0	0	1	0	0.0026877596215884214	0.4502179026603699	2568.6423113942146	2643.6423113942146	2643.6423113942146	2668.6423113942146	0.738095223903656	0.7181817889213562	0.6891891956329346	0.5	0.6666666865348816	2568	2643	2643	2668	1533
18.422215555507307	18.42221516076761	0	0	1	0	0.002317627457810748	0.46069966434396825	2611.5651254885497	2686.5651254885497	2686.5651254885497	2711.5651254885497	0.738095223903656	0.7363636493682861	0.7162162065505981	0.5142857432365417	0.7222222089767456	2611	2686	2686	2711	1544
18.435461440839376	18.43546065135998	0	0	1	0	0.0019411428382675245	0.46069966434396825	2611.5651254885497	2686.5651254885497	2686.5651254885497	2711.5651254885497	0.738095223903656	0.7363636493682861	0.7162162065505981	0.5142857432365417	0.7222222089767456	2611	2686	2686	2711	1544
18.44946246321519	18.449461673735797	0	0	1	0	0.0015593376811317945	0.4800865755635799	2690.95452693286	2765.95452693286	2765.95452693286	2790.95452693286	0.761904776096344	0.7727272510528564	0.7297297120094299	0.5285714268684387	0.7222222089767456	2690	2765	2765	2790	1544
18.46648442850573	18.466484033766033	0	0	1	0	0.001173258487800315	0.48723822349977297	2720.2405252315702	2795.2405252315702	2795.2405252315702	2820.2405252315702	0.761904776096344	0.7909091114997864	0.7297297120094299	0.5428571701049805	0.7222222089767456	2720	2795	2795	2820	1544
18.488966433309713	18.488966433309717	0	0	1	0	0.0007839634745059725	0.507151627603875	2801.785915037868	2876.785915037868	2876.785915037868	2901.785915037868	0.7857142686843872	0.8181818127632141	0.7432432174682617	0.5714285969734192	0.7222222089767456	2801	2876	2876	2901	1544
18.502181528945272	18.502180739465878	0	0	1	0	0.0003925196718206422	0.5222826722390863	2863.7475428190583	2938.7475428190583	2938.7475428190583	2963.7475428190583	0.8095238208770752	0.8363636136054993	0.7567567825317383	0.5857142806053162	0.7222222089767456	2863	2938	2938	2963	1544
18.516349526213673	18.516349131473977	0	0	1	0	-1.4406906524676981e-15	0.5315578715221303	2901.7294838831235	2976.7294838831235	2976.7294838831235	3001.7294838831235	0.8095238208770752	0.8545454740524292	0.7702702879905701	0.6000000238418579	0.7222222089767456	2901	2976	2976	3001	1544
18.532545301314677	18.532544906574984	0	0	1	0	-0.00039251967182351964	0.5420556948797124	2944.718070532422	3019.718070532422	3019.718070532422	3044.718070532422	0.8333333134651184	0.8727272748947144	0.7702702879905701	0.6000000238418579	0.7222222089767456	2944	3019	3019	3044	1544
18.555609547174356	18.555609152434656	0	0	1	0	-0.0007839634745088382	0.5564993514287426	3003.8648441007012	3078.8648441007012	3078.8648441007012	3103.8648441007012	0.8333333134651184	0.8999999761581421	0.7837837934494019	0.6285714507102966	0.7222222089767456	3003	3078	3078	3103	1544
18.568932801487378	18.56893201200798	0	0	1	0	-0.0011732584878031609	0.5742409648697349	3076.5167511415643	3151.5167511415643	3151.5167511415643	3176.5167511415643	0.8571428656578064	0.9272727370262146	0.7972972989082336	0.6428571343421936	0.7222222089767456	3076	3151	3151	3176	1544
18.5824514519513	18.5824510572116	0	0	1	0	-0.0015593376811346127	0.5793611860988683	3097.4840570748656	3172.4840570748656	3172.4840570748656	3197.4840570748656	0.8571428656578064	0.9363636374473572	0.7972972989082336	0.6571428775787354	0.7222222089767456	3097	3172	3172	3197	1544
18.59956381263285	18.599563417893155	0	0	1	0	-0.001941142838270308	0.5890224589344157	3137.0469693364325	3212.0469693364325	3212.0469693364325	3237.0469693364325	0.8571428656578064	0.9545454382896423	0.8108108043670654	0.6714285612106323	0.7222222089767456	3137	3212	3212	3237	1544
18.616427092564486	18.61642630308509	0	0	1	0	-0.0023176274578134886	0.5972475571867122	3170.7287466795865	3245.7287466795865	3245.7287466795865	3270.7287466795865	0.8809523582458496	0.9636363387107849	0.8108108043670654	0.6714285612106323	0.7222222089767456	3170	3245	3245	3270	1544
18.635641047402316	18.63564025792292	0	0	1	0	-0.002687759621591111	0.604732656933396	3201.3802301422566	3276.3802301422566	3276.3802301422566	3301.3802301422566	0.8809523582458496	0.9727272987365723	0.8243243098258972	0.6857143044471741	0.7222222089767456	3201	3276	3276	3301	1544
18.649479831761937	18.649479042282543	0	0	1	0	-0.003050524823069834	0.6070053820386816	3210.6870394484013	3285.6870394484013	3285.6870394484013	3310.6870394484013	0.8809523582458496	0.9818181991577148	0.8243243098258972	0.6857143044471741	0.7222222089767456	3210	3285	3285	3310	1544
18.666529428831396	18.666529034091695	0	0	1	0	-0.003404928748047902	0.6144948413243165	3241.356375223076	3316.356375223076	3316.356375223076	3341.356375223076	0.8809523582458496	1.0	0.8243243098258972	0.699999988079071	0.7222222089767456	3241	3316	3316	3341	1544
18.689020907388148	18.689020117908747	0	0	1	0	-0.003750000000001266	0.6228120927875107	3275.4155199648562	3350.4155199648562	3350.4155199648562	3375.4155199648562	0.9047619104385376	1.0	0.837837815284729	0.699999988079071	0.7777777910232544	3275	3350	3350	3375	1555
18.702371793480083	18.702371004000685	0	0	1	0	-0.0040847927626139315	0.6204472293724885	3265.7314042803405	3340.7314042803405	3340.7314042803405	3365.7314042803405	0.9047619104385376	1.0	0.8243243098258972	0.699999988079071	0.7222222089767456	3265	3340	3340	3365	1544
18.716365315801625	18.716364921061928	0	0	1	0	-0.0044083893921947346	0.6204472293724885	3265.7314042803405	3340.7314042803405	3340.7314042803405	3365.7314042803405	0.9047619104385376	1.0	0.8243243098258972	0.699999988079071	0.7222222089767456	3265	3340	3340	3365	1544
18.732402405543723	18.732401616064326	0	0	1	0	-0.004719902932874923	0.6168597047393387	3251.040490907592	3326.040490907592	3326.040490907592	3351.040490907592	0.8809523582458496	1.0	0.837837815284729	0.699999988079071	0.7222222089767456	3251	3326	3326	3351	1544
18.74995332203062	18.74995292729092	0	0	1	0	-0.0050184795476925295	0.6228120927875107	3275.4155199648562	3350.4155199648562	3350.4155199648562	3375.4155199648562	0.9047619104385376	1.0	0.837837815284729	0.699999988079071	0.7222222089767456	3275	3350	3350	3375	1544
18.768914248721536	18.76891385398184	0	0	1	0	-0.005303300858900148	0.6228120927875107	3275.4155199648562	3350.4155199648562	3350.4155199648562	3375.4155199648562	0.9047619104385376	1.0	0.837837815284729	0.699999988079071	0.7222222089767456	3275	3350	3350	3375	1544
18.782394214694975	18.782393425215577	0	0	1	0	-0.005573586191081444	0.6228120927875107	3275.4155199648562	3350.4155199648562	3350.4155199648562	3375.4155199648562	0.9047619104385376	1.0	0.837837815284729	0.699999988079071	0.7222222089767456	3275	3350	3350	3375	1544
18.799466311927254	18.79946552244786	0	0	1	0	-0.005828594710928212	0.6228120927875107	3275.4155199648562	3350.4155199648562	3350.4155199648562	3375.4155199648562	0.9047619104385376	1.0	0.837837815284729	0.699999988079071	0.7222222089767456	3275	3350	3350	3375	1544
18.81640419766196	18.81640340818256	0	0	1	0	-0.006067627457812976	0.6204472293724885	3265.7314042803405	3340.7314042803405	3340.7314042803405	3365.7314042803405	0.9047619104385376	1.0	0.8243243098258972	0.699999988079071	0.7222222089767456	3265	3340	3340	3365	1544
18.835528941327865	18.835528151848468	0	0	1	0	-0.006290029259591488	0.6175032202974249	3253.675687117955	3328.675687117955	3328.675687117955	3353.675687117955	0.9047619104385376	1.0	0.8243243098258972	0.6857143044471741	0.7222222089767456	3253	3328	3328	3353	1544
18.849410357574953	18.84940956809556	0	0	1	0	-0.006495190528384032	0.6092781071439672	3219.993848754546	3294.993848754546	3294.993848754546	3319.993848754546	0.8809523582458496	0.9909090995788574	0.8243243098258972	0.6857143044471741	0.7222222089767456	3219	3294	3294	3319	1544
18.866506533928863	18.866506533928863	0	0	1	0	-0.006682548931413433	0.6040613606802285	3198.631271985536	3273.631271985536	3273.631271985536	3298.631271985536	0.8809523582458496	0.9818181991577148	0.8243243098258972	0.6714285612106323	0.7222222089767456	3198	3273	3273	3298	1544
18.888945117365978	18.88894472262628	0	0	1	0	-0.006851590932320112	0.5966245505340311	3168.177534436857	3243.177534436857	3243.177534436857	3268.177534436857	0.8809523582458496	0.9727272987365723	0.8108108043670654	0.6571428775787354	0.7222222089767456	3168	3243	3243	3268	1544
18.902159028782442	18.902158634042745	0	0	1	0	-0.007001853198729547	0.5943518105275842	3158.8706641104573	3233.8706641104573	3233.8706641104573	3258.8706641104573	0.8809523582458496	0.9636363387107849	0.8108108043670654	0.6571428775787354	0.7222222089767456	3158	3233	3233	3258	1544
18.916645975727455	18.916645186248058	0	0	1	0	-0.007132923872214114	0.5862875800220202	3125.8476401901726	3200.8476401901726	3200.8476401901726	3225.8476401901726	0.8809523582458496	0.9545454382896423	0.8108108043670654	0.6285714507102966	0.7222222089767456	3125	3200	3200	3225	1544
18.932432011021135	18.932431616281434	0	0	1	0	-0.007244443697168399	0.5767710827549912	3086.877583881689	3161.877583881689	3161.877583881689	3186.877583881689	0.8809523582458496	0.9363636374473572	0.7972972989082336	0.6142857074737549	0.7222222089767456	3086	3161	3161	3186	1544
18.949457134229263	18.949456739489563	0	0	1	0	-0.007336107005503854	0.5523531658769114	2986.8862142659523	3061.8862142659523	3061.8862142659523	3086.8862142659523	0.8333333134651184	0.9090909361839294	0.7972972989082336	0.5857142806053162	0.7222222089767456	2986	3061	3061	3086	1544
18.969034249589967	18.969033854850267	0	0	1	0	-0.007407662554463767	0.5265063840680142	2881.043642758518	2956.043642758518	2956.043642758518	2981.043642758518	0.8333333134651184	0.8545454740524292	0.7702702879905701	0.5428571701049805	0.7222222089767456	2881	2956	2956	2981	1544
18.98243053074726	18.982430530747262	0	0	1	0	-0.007458914215262207	0.511471861704436	2819.4772736796654	2894.4772736796654	2894.4772736796654	2919.4772736796654	0.8095238208770752	0.8363636136054993	0.7567567825317383	0.5285714268684387	0.7222222089767456	2819	2894	2894	2919	1544
18.999737892840017	18.999737498100316	0	0	1	0	-0.007489721510659382	0.4982713264503076	2765.4210818140095	2840.4210818140095	2840.4210818140095	2865.4210818140095	0.7857142686843872	0.8181818127632141	0.7567567825317383	0.5142857432365417	0.7222222089767456	2765	2840	2840	2865	1544
19.022194239563575	19.022193844823878	0	0	1	0	-0.0075	0.4817523674212367	2697.7759445899646	2772.7759445899646	2772.7759445899646	2797.7759445899646	0.7857142686843872	0.7909091114997864	0.7432432174682617	0.4714285731315613	0.7222222089767456	2697	2772	2772	2797	1544
19.035500520069554	19.035500125329854	0	0	1	0	-0.007489721510659225	0.45613519780654244	2592.8736350177915	2667.8736350177915	2667.8736350177915	2692.8736350177915	0.761904776096344	0.7454545497894287	0.7162162065505981	0.44285714626312256	0.7222222089767456	2592	2667	2667	2692	1544
19.049433252477485	19.049432857737788	0	0	1	0	-0.007458914215261892	0.4156165878514986	2426.949927251887	2501.949927251887	2501.949927251887	2526.949927251887	0.6904761791229248	0.6909090876579285	0.7027027010917664	0.4000000059604645	0.7222222089767456	2426	2501	2501	2526	1544
19.066404691086582	19.06640429634688	0	0	1	0	-0.007407662554463295	0.38849889339742516	2315.902968462456	2390.902968462456	2390.902968462456	2415.902968462456	0.6666666865348816	0.6363636255264282	0.6756756901741028	0.37142857909202576	0.7222222089767456	2315	2390	2390	2415	1544
19.08238414883266	19.08238375409296	0	0	1	0	-0.007336107005503227	0.3722651322260786	2249.425716465792	2324.425716465792	2324.425716465792	2349.425716465792	0.6666666865348816	0.6000000238418579	0.6486486196517944	0.34285715222358704	0.7222222089767456	2249	2324	2324	2349	1544
19.102236792503106	19.102236003023705	0	0	1	0	-0.007244443697167619	0.34117820005446786	2122.124729223046	2197.124729223046	2197.124729223046	2222.124729223046	0.6190476417541504	0.5545454621315002	0.6081081032752991	0.3142857253551483	0.7222222089767456	2122	2197	2197	2222	1544
19.116387421224758	19.11638663174536	0	0	1	0	-0.007132923872213181	0.34117820005446786	2122.124729223046	2197.124729223046	2197.124729223046	2222.124729223046	0.6190476417541504	0.5545454621315002	0.6081081032752991	0.3142857253551483	0.7222222089767456	2122	2197	2197	2222	1544
19.132424905706557	19.132424116227156	0	0	1	0	-0.007001853198728467	0.3334474223691064	2090.4671946014905	2165.4671946014905	2165.4671946014905	2190.4671946014905	0.6190476417541504	0.5363636612892151	0.5945945978164673	0.30000001192092896	0.7222222089767456	2090	2165	2165	2190	1544
19.149706609718883	19.149706609718887	0	0	1	0	-0.0068515909323188864	0.309362943410068	1991.8412532642283	2066.8412532642283	2066.8412532642283	2091.8412532642283	0.5714285969734192	0.5	0.5810810923576355	0.2857142984867096	0.7222222089767456	1991	2066	2066	2091	1544
19.16889609069539	19.168895695955694	0	0	1	0	-0.0066825489314120655	0.30709021830478234	1982.5344439580836	2057.5344439580836	2057.5344439580836	2082.5344439580836	0.5714285969734192	0.4909090995788574	0.5810810923576355	0.2857142984867096	0.6666666865348816	1982	2057	2057	2082	1533
19.18237053031305	19.18236974083365	0	0	1	0	-0.006495190528382525	0.30709021830478234	1982.5344439580836	2057.5344439580836	2057.5344439580836	2082.5344439580836	0.5714285969734192	0.4909090995788574	0.5810810923576355	0.2857142984867096	0.6666666865348816	1982	2057	2057	2082	1533
19.19943868014834	19.199438680148344	0	0	1	0	-0.006290029259589846	0.309362943410068	1991.8412532642283	2066.8412532642283	2066.8412532642283	2091.8412532642283	0.5714285969734192	0.5	0.5810810923576355	0.2857142984867096	0.6666666865348816	1991	2066	2066	2091	1533
19.21652538274948	19.21652498800978	0	0	1	0	-0.006067627457811204	0.3153153165570788	2016.2162213012375	2091.2162213012375	2091.2162213012375	2116.2162213012375	0.5952380895614624	0.5	0.5810810923576355	0.2857142984867096	0.6666666865348816	2016	2091	2091	2116	1533
19.23567578449581	19.23567499501641	0	0	1	0	-0.005828594710926315	0.31758804166236443	2025.5230306073822	2100.523030607382	2100.523030607382	2125.523030607382	0.5952380895614624	0.5090909004211426	0.5810810923576355	0.2857142984867096	0.6666666865348816	2025	2100	2100	2125	1533
19.249428120861403	19.249427726121702	0	0	1	0	-0.005573586191079428	0.31207734101872653	2002.9567114716851	2077.956711471685	2077.956711471685	2102.956711471685	0.5952380895614624	0.4909090995788574	0.5675675868988037	0.2857142984867096	0.6666666865348816	2002	2077	2077	2102	1533
19.266495875957	19.266495481217298	0	0	1	0	-0.005303300858898017	0.2904103821654118	1914.2305149673614	1989.2305149673614	1989.2305149673614	2014.2305149673614	0.5476190447807312	0.4636363685131073	0.5540540814399719	0.27142858505249023	0.6666666865348816	1914	1989	1989	2014	1533
19.28898103867857	19.28898064393887	0	0	1	0	-0.00501847954769029	0.2567640747874975	1776.4488862548023	1851.4488862548023	1851.4488862548023	1876.4488862548023	0.523809552192688	0.38181817531585693	0.5	0.24285714328289032	0.6666666865348816	1776	1851	1851	1876	1533
19.30236310920671	19.302362319727315	0	0	1	0	-0.00471990293287258	0.2347110068605328	1686.141573093882	1761.141573093882	1761.141573093882	1786.141573093882	0.4761904776096344	0.3545454442501068	0.47297295928001404	0.22857142984867096	0.6666666865348816	1686	1761	1761	1786	1533
19.316683081259143	19.316682686519442	0	0	1	0	-0.004408389392192297	0.2270284920111011	1654.681674785459	1729.681674785459	1729.681674785459	1754.681674785459	0.4761904776096344	0.33636364340782166	0.44594594836235046	0.2142857164144516	0.6666666865348816	1654	1729	1729	1754	1533
19.332495564112634	19.332495169372937	0	0	1	0	-0.004084792762611404	0.21358663768985786	1599.637281339968	1674.637281339968	1674.637281339968	1699.637281339968	0.4523809552192688	0.3181818127632141	0.4189189076423645	0.20000000298023224	0.6666666865348816	1599	1674	1674	1699	1533
19.3501530603182	19.3501530603182	0	0	1	0	-0.0037499999999986568	0.20241313159868524	1553.881773896616	1628.881773896616	1628.881773896616	1653.881773896616	0.4285714328289032	0.30000001192092896	0.4054054021835327	0.20000000298023224	0.6666666865348816	1553	1628	1628	1653	1533
19.368952933212014	19.368952933212018	0	0	1	0	-0.003404928748045217	0.19719199865452341	1532.5012344902734	1607.5012344902734	1607.5012344902734	1632.5012344902734	0.4285714328289032	0.2818181812763214	0.3918918967247009	0.20000000298023224	0.6666666865348816	1532	1607	1607	1632	1533
19.382438030801538	19.38243763606184	0	0	1	0	-0.0030505248230670804	0.18098748575421375	1466.1437541635053	1541.1437541635053	1541.1437541635053	1566.1437541635053	0.380952388048172	0.27272728085517883	0.37837839126586914	0.18571428954601288	0.6666666865348816	1466	1541	1541	1566	1533
19.399502233239843	19.399501838500147	0	0	1	0	-0.002687759621588298	0.17213495845068605	1429.8926548555594	1504.8926548555594	1504.8926548555594	1529.8926548555594	0.3571428656578064	0.26363635063171387	0.36486485600471497	0.18571428954601288	0.6666666865348816	1429	1504	1504	1529	1533
19.416371434266956	19.41637103952726	0	0	1	0	-0.002317627457810622	0.17213495845068605	1429.8926548555594	1504.8926548555594	1504.8926548555594	1529.8926548555594	0.3571428656578064	0.26363635063171387	0.36486485600471497	0.18571428954601288	0.6666666865348816	1429	1504	1504	1529	1533
19.43554315195702	19.435542362477623	0	0	1	0	-0.0019411428382673972	0.17213495845068605	1429.8926548555594	1504.8926548555594	1504.8926548555594	1529.8926548555594	0.3571428656578064	0.26363635063171387	0.36486485600471497	0.18571428954601288	0.6666666865348816	1429	1504	1504	1529	1533
19.44942259450562	19.44942219976592	0	0	1	0	-0.001559337681131665	0.17808733904827745	1454.2676534026962	1529.2676534026962	1529.2676534026962	1554.2676534026962	0.380952388048172	0.26363635063171387	0.36486485600471497	0.18571428954601288	0.6666666865348816	1454	1529	1529	1554	1533
19.466367980294592	19.466367585554895	0	0	1	0	-0.0011732584878001843	0.17808733904827745	1454.2676534026962	1529.2676534026962	1529.2676534026962	1554.2676534026962	0.380952388048172	0.26363635063171387	0.36486485600471497	0.18571428954601288	0.6666666865348816	1454	1529	1529	1554	1533
19.482407043735186	19.48240625425579	0	0	1	0	-0.000783963474505841	0.17678425035450218	1448.9315052016864	1523.9315052016864	1523.9315052016864	1548.9315052016864	0.380952388048172	0.26363635063171387	0.36486485600471497	0.17142857611179352	0.6666666865348816	1448	1523	1523	1548	1533
19.502334293208698	19.502333898469	0	0	1	0	-0.0003925196718205101	0.17620510010473056	1446.5598849288717	1521.5598849288717	1521.5598849288717	1546.5598849288717	0.380952388048172	0.26363635063171387	0.3513513505458832	0.17142857611179352	0.6666666865348816	1446	1521	1521	1546	1533
19.516381105389577	19.51638031591018	0	0	1	0	1.5729989303233564e-15	0.17620510010473056	1446.5598849288717	1521.5598849288717	1521.5598849288717	1546.5598849288717	0.380952388048172	0.26363635063171387	0.3513513505458832	0.17142857611179352	0.6666666865348816	1446	1521	1521	1546	1533
19.532359773656253	19.53235898417686	0	0	1	0	0.00039251967182365175	0.17620510010473056	1446.5598849288717	1521.5598849288717	1521.5598849288717	1546.5598849288717	0.380952388048172	0.26363635063171387	0.3513513505458832	0.17142857611179352	0.6666666865348816	1446	1521	1521	1546	1533
19.549888979459723	19.549888584720023	0	0	1	0	0.0007839634745089697	0.1698739359838507	1420.6337678538684	1495.6337678538684	1495.6337678538684	1520.6337678538684	0.380952388048172	0.2454545497894287	0.3378378450870514	0.15714286267757416	0.6666666865348816	1420	1495	1495	1520	1533
19.56896438066328	19.56896398592358	0	0	1	0	0.0011732584878032916	0.16339066648230127	1394.0847792450236	1469.0847792450236	1469.0847792450236	1494.0847792450236	0.3571428656578064	0.2454545497894287	0.3243243098258972	0.15714286267757416	0.6666666865348816	1394	1469	1469	1494	1533
19.58252211035738	19.58252171561768	0	0	1	0	0.0015593376811347424	0.15463466932098147	1358.228970869419	1433.228970869419	1433.228970869419	1458.228970869419	0.3333333432674408	0.23636363446712494	0.31081080436706543	0.15714286267757416	0.6666666865348816	1358	1433	1433	1458	1533
19.599440653846834	19.599440259107137	0	0	1	0	0.0019411428382704356	0.14640956361810442	1324.5471630161376	1399.5471630161376	1399.5471630161376	1424.5471630161376	0.3095238208770752	0.22727273404598236	0.31081080436706543	0.15714286267757416	0.6666666865348816	1324	1399	1399	1424	1533
19.6163580131172	19.616357618377503	0	0	1	0	0.0023176274578136143	0.14360594705437602	1313.0663531876698	1388.0663531876698	1388.0663531876698	1413.0663531876698	0.3095238208770752	0.2181818187236786	0.29729729890823364	0.15714286267757416	0.6666666865348816	1313	1388	1388	1413	1533
19.635625257814368	19.635624468334967	0	0	1	0	0.0026877596215912347	0.14027144221955745	1299.4115558890876	1374.4115558890876	1374.4115558890876	1399.4115558890876	0.3095238208770752	0.20909090340137482	0.29729729890823364	0.1428571492433548	0.6666666865348816	1299	1374	1374	1399	1533
19.649470358009168	19.64946956852977	0	0	1	0	0.0030505248230699544	0.13335381012453074	1271.0838524599535	1346.0838524599535	1346.0838524599535	1371.0838524599535	0.2857142984867096	0.20909090340137482	0.2702702581882477	0.1428571492433548	0.6666666865348816	1271	1346	1346	1371	1533
19.66653377096808	19.66653337622838	0	0	1	0	0.00340492874804802	0.12832573097213584	1250.4938683308962	1325.4938683308962	1325.4938683308962	1350.4938683308962	0.2857142984867096	0.19090908765792847	0.2567567527294159	0.1428571492433548	0.6111111044883728	1250	1325	1325	1350	1522
19.688953012159956	19.68895261742026	0	0	1	0	0.003750000000001381	0.10220252650584954	1143.519346041454	1218.519346041454	1218.519346041454	1243.519346041454	0.2142857164144516	0.16363635659217834	0.21621622145175934	0.1428571492433548	0.6111111044883728	1143	1218	1218	1243	1522
19.702368240822793	19.702367846083096	0	0	1	0	0.0040847927626140425	0.0923364941793059	1103.1179436642576	1178.1179436642576	1178.1179436642576	1203.1179436642576	0.190476194024086	0.15454545617103577	0.18918919563293457	0.12857143580913544	0.6111111044883728	1103	1178	1178	1203	1522
19.716480579793668	19.71648018505397	0	0	1	0	0.004408389392194842	0.09146776782154575	1099.5605092292299	1174.5605092292299	1174.5605092292299	1199.5605092292299	0.190476194024086	0.15454545617103577	0.1621621549129486	0.12857143580913544	0.6111111044883728	1099	1174	1174	1199	1522
19.73246516915583	19.73246477441613	0	0	1	0	0.004719902932875025	0.08010120740929855	1053.0144443410775	1128.0144443410775	1128.0144443410775	1153.0144443410775	0.1666666716337204	0.13636364042758942	0.13513512909412384	0.12857143580913544	0.6111111044883728	1053	1128	1128	1153	1522
19.749603187917806	19.749603187917806	0	0	1	0	0.005018479547692628	0.0706212717680167	1014.1941078900284	1089.1941078900284	1089.1941078900284	1114.1941078900284	0.1428571492433548	0.12727272510528564	0.10810811072587967	0.11428571492433548	0.6111111044883728	1014	1089	1089	1114	1522
19.768862537821	19.7688617483416	0	0	1	0	0.005303300858900241	0.06796244442908805	1003.3062099371156	1078.3062099371155	1078.3062099371155	1103.3062099371155	0.1428571492433548	0.11818181723356247	0.09459459781646729	0.11428571492433548	0.6111111044883728	1003	1078	1078	1103	1522
19.782367372395456	19.78236697765576	0	0	1	0	0.005573586191081533	0.061623961384979914	977.3501218714928	1052.3501218714928	1052.3501218714928	1077.3501218714928	0.1190476194024086	0.11818181723356247	0.0810810774564743	0.11428571492433548	0.6111111044883728	977	1052	1052	1077	1522
19.799522759704182	19.799521970224784	0	0	1	0	0.005828594710928295	0.05301275344845986	942.0872253714431	1017.0872253714431	1017.0872253714431	1042.087225371443	0.095238097012043	0.1090909093618393	0.06756756454706192	0.11428571492433548	0.6111111044883728	942	1017	1017	1042	1522
19.82242239910947	19.82242160963007	0	0	1	0	0.006067627457813053	0.043870657511256836	904.6503425085967	979.6503425085967	979.6503425085967	1004.6503425085967	0.0714285746216774	0.10000000149011612	0.04054053872823715	0.10000000149011612	0.6111111044883728	904	979	979	1004	1522
19.835645784278704	19.835645389539003	0	0	1	0	0.006290029259591559	0.043870657511256836	904.6503425085967	979.6503425085967	979.6503425085967	1004.6503425085967	0.0714285746216774	0.10000000149011612	0.04054053872823715	0.10000000149011612	0.6111111044883728	904	979	979	1004	1522
19.849394173247305	19.84939417324731	0	0	1	0	0.006495190528384097	0.04159793054332604	895.3435255749201	970.3435255749201	970.3435255749201	995.3435255749201	0.0714285746216774	0.09090909361839294	0.04054053872823715	0.10000000149011612	0.6111111044883728	895	970	970	995	1522
19.866353769665437	19.86635337492574	0	0	1	0	0.006682548931413494	0.043532819730053476	903.266896794569	978.266896794569	978.266896794569	1003.266896794569	0.0714285746216774	0.10000000149011612	0.027027027681469917	0.10000000149011612	0.5555555820465088	903	978	978	1003	1511
19.882547571067946	19.88254717632825	0	0	1	0	0.006851590932320166	0.041163567669013634	893.5648096046109	968.5648096046109	968.5648096046109	993.5648096046109	0.0714285746216774	0.09090909361839294	0.027027027681469917	0.08571428805589676	0.5555555820465088	893	968	968	993	1511
19.90244758350225	19.90244718876255	0	0	1	0	0.007001853198729595	0.03521118614009966	869.1898072437082	944.1898072437082	944.1898072437082	969.1898072437082	0.0476190485060215	0.09090909361839294	0.027027027681469917	0.08571428805589676	0.5555555820465088	869	944	944	969	1511
19.916431237331324	19.916430447851926	0	0	1	0	0.007132923872214154	0.03521118614009966	869.1898072437082	944.1898072437082	944.1898072437082	969.1898072437082	0.0476190485060215	0.09090909361839294	0.027027027681469917	0.08571428805589676	0.5555555820465088	869	944	944	969	1511
19.93243951107541	19.93243911633571	0	0	1	0	0.007244443697168434	0.03521118614009966	869.1898072437082	944.1898072437082	944.1898072437082	969.1898072437082	0.0476190485060215	0.09090909361839294	0.027027027681469917	0.08571428805589676	0.5555555820465088	869	944	944	969	1511
19.949658846215335	19.949658846215335	0	0	1	0	0.007336107005503881	0.031531532044777766	854.121623723365	929.121623723365	929.121623723365	954.121623723365	0.02380952425301075	0.10000000149011612	0.027027027681469917	0.08571428805589676	0.5555555820465088	854	929	929	954	1511
19.968969907019066	19.968969117539668	0	0	1	0	0.007407662554463788	0.029162279983737927	844.4195365334068	919.4195365334068	919.4195365334068	944.4195365334068	0.02380952425301075	0.09090909361839294	0.027027027681469917	0.0714285746216774	0.5555555820465088	844	919	919	944	1511
19.982381583024612	19.982381188284915	0	0	1	0	0.007458914215262221	0.03167631965971994	854.7145290065532	929.7145290065532	929.7145290065532	954.7145290065532	0.02380952425301075	0.10000000149011612	0.04054053872823715	0.0714285746216774	0.5555555820465088	854	929	929	954	1511
19.999421311601594	19.999420916861897	0	0	1	0	0.007489721510659389	0.029403592691789146	845.4077120728765	920.4077120728765	920.4077120728765	945.4077120728765	0.02380952425301075	0.09090909361839294	0.04054053872823715	0.0714285746216774	0.5555555820465088	845	920	920	945	1511
20.0165198563937	20.016519461654	0	0	1	0	0.0075	0.029403592691789146	845.4077120728765	920.4077120728765	920.4077120728765	945.4077120728765	0.02380952425301075	0.09090909361839294	0.04054053872823715	0.0714285746216774	0.5555555820465088	845	920	920	945	1511
20.035702626795327	20.035701837315926	0	0	1	0	0.007489721510659218	0.029403592691789146	845.4077120728765	920.4077120728765	920.4077120728765	945.4077120728765	0.02380952425301075	0.09090909361839294	0.04054053872823715	0.0714285746216774	0.5555555820465088	845	920	920	945	1511
20.04943443669658	20.049434436696583	0	0	1	0	0.007458914215261878	0.02485813689328241	826.7940705779914	901.7940705779914	901.7940705779914	926.7940705779914	0.02380952425301075	0.072727270424366	0.04054053872823715	0.0714285746216774	0.5555555820465088	826	901	901	926	1511
20.066461928342903	20.066461533603203	0	0	1	0	0.0074076625544632745	0.02529249988733629	828.5727870386421	903.5727870386421	903.5727870386421	928.5727870386421	0.02380952425301075	0.072727270424366	0.054054055362939835	0.08571428805589676	0.5555555820465088	828	903	903	928	1511
20.082384543572353	20.082384148832656	0	0	1	0	0.007336107005503199	0.034048495839375095	864.428590462241	939.428590462241	939.428590462241	964.428590462241	0.0476190485060215	0.08181817829608917	0.06756756454706192	0.10000000149011612	0.5555555820465088	864	939	939	964	1511
20.10232758263382	20.102326793154425	0	0	1	0	0.007244443697167585	0.05542588098744167	951.9689826435737	1026.9689826435736	1026.9689826435736	1051.9689826435736	0.095238097012043	0.1090909093618393	0.13513512909412384	0.12857143580913544	0.6111111044883728	951	1026	1026	1051	1522
20.116375579033793	20.116375184294096	0	0	1	0	0.0071329238722131405	0.05542588098744167	951.9689826435737	1026.9689826435736	1026.9689826435736	1051.9689826435736	0.095238097012043	0.1090909093618393	0.13513512909412384	0.12857143580913544	0.6111111044883728	951	1026	1026	1051	1522
20.13268385494895	20.13268346020925	0	0	1	0	0.00700185319872842	0.07612027714755315	1036.7125349192302	1111.7125349192302	1111.7125349192302	1136.7125349192302	0.1190476194024086	0.15454545617103577	0.21621622145175934	0.1428571492433548	0.6111111044883728	1036	1111	1111	1136	1522
20.155557836273815	20.155557441534118	0	0	1	0	0.006851590932318833	0.09125570690395979	1098.6921197717154	1173.6921197717154	1173.6921197717154	1198.6921197717154	0.1428571492433548	0.1818181872367859	0.2567567527294159	0.15714286267757416	0.6111111044883728	1098	1173	1173	1198	1522
20.168915038200936	20.16891424872154	0	0	1	0	0.006682548931412006	0.11369486351903801	1190.5804661104607	1265.5804661104607	1265.5804661104607	1290.5804661104607	0.190476194024086	0.20909090340137482	0.29729729890823364	0.18571428954601288	0.6111111044883728	1190	1265	1265	1290	1522
20.18237329349094	20.18237289875124	0	0	1	0	0.006495190528382459	0.12887855345332944	1252.757676391384	1327.757676391384	1327.757676391384	1352.757676391384	0.2142857164144516	0.23636363446712494	0.3243243098258972	0.20000000298023224	0.6111111044883728	1252	1327	1327	1352	1522
20.19942920639557	20.199428811655874	0	0	1	0	0.006290029259589774	0.14323739239723066	1311.5571218666596	1386.5571218666596	1386.5571218666596	1411.5571218666596	0.2380952388048172	0.2545454502105713	0.3513513505458832	0.22857142984867096	0.6111111044883728	1311	1386	1386	1411	1522
20.21646104017858	20.216460250699182	0	0	1	0	0.006067627457811127	0.17080847433405033	1424.460702397936	1499.460702397936	1499.460702397936	1524.460702397936	0.3095238208770752	0.2818181812763214	0.37837839126586914	0.24285714328289032	0.6666666865348816	1424	1499	1499	1524	1533
20.23548749365949	20.235486704180097	0	0	1	0	0.005828594710926231	0.201991927727309	1552.1569440433304	1627.1569440433304	1627.1569440433304	1652.1569440433304	0.3571428656578064	0.3272727131843567	0.4324324429035187	0.2857142984867096	0.6666666865348816	1552	1627	1627	1652	1533
20.249415489191037	20.24941509445134	0	0	1	0	0.005573586191079339	0.22757254458359766	1656.9095700698324	1731.9095700698324	1731.9095700698324	1756.9095700698324	0.4047619104385376	0.3636363744735718	0.47297295928001404	0.30000001192092896	0.6666666865348816	1656	1731	1731	1756	1533
20.26655035003543	20.26654995529573	0	0	1	0	0.005303300858897924	0.24483152645780315	1727.585100844704	1802.585100844704	1802.585100844704	1827.585100844704	0.4285714328289032	0.3909091055393219	0.4864864945411682	0.3285714387893677	0.6666666865348816	1727	1802	1802	1827	1533
20.288887485369962	20.28888709063026	0	0	1	0	0.005018479547690192	0.26165613503299623	1796.4818729601195	1871.4818729601195	1871.4818729601195	1896.4818729601195	0.4523809552192688	0.41818180680274963	0.5135135054588318	0.34285715222358704	0.6666666865348816	1796	1871	1871	1896	1533
20.302141265495997	20.3021408707563	0	0	1	0	0.004719902932872478	0.27867380112524653	1866.1692156078846	1941.1692156078846	1941.1692156078846	1966.1692156078846	0.4761904776096344	0.44545453786849976	0.5405405163764954	0.3571428656578064	0.6666666865348816	1866	1941	1941	1966	1533
20.316358605226746	20.316357815747352	0	0	1	0	0.004408389392192191	0.3088071835863775	1989.5654167862158	2064.565416786216	2064.565416786216	2089.565416786216	0.5476190447807312	0.48181816935539246	0.5540540814399719	0.37142857909202576	0.6666666865348816	1989	2064	2064	2089	1533
20.33239766866734	20.33239727392764	0	0	1	0	0.004084792762611293	0.32258688180372985	2045.9932809862737	2120.993280986274	2120.993280986274	2145.993280986274	0.5714285969734192	0.5	0.5675675868988037	0.3857142925262451	0.6666666865348816	2045	2120	2120	2145	1533
20.34971095185557	20.349710557115873	0	0	1	0	0.0037499999999985423	0.3490289005993876	2154.2733479544922	2229.2733479544922	2229.2733479544922	2254.2733479544922	0.5952380895614624	0.5545454621315002	0.5945945978164673	0.41428571939468384	0.7222222089767456	2154	2229	2229	2254	1544
20.368833721822988	20.368833327083287	0	0	1	0	0.003404928748045099	0.36681876717041817	2227.1228515628627	2302.1228515628627	2302.1228515628627	2327.1228515628627	0.6190476417541504	0.581818163394928	0.6216216087341309	0.4285714328289032	0.6666666865348816	2227	2302	2302	2327	1533
20.382586847667973	20.38258645292828	0	0	1	0	0.00305052482306696	0.37585703442915985	2264.13455598741	2339.13455598741	2339.13455598741	2364.13455598741	0.6190476417541504	0.6090909242630005	0.6216216087341309	0.44285714626312256	0.7222222089767456	2264	2339	2339	2364	1544
20.399421706341293	20.3994209168619	0	0	1	0	0.0026877596215881742	0.390119335460962	2322.5386787126395	2397.5386787126395	2397.5386787126395	2422.5386787126395	0.6428571343421936	0.6272727251052856	0.6351351141929626	0.4571428596973419	0.7222222089767456	2322	2397	2397	2422	1544
20.416523014311288	20.416522619571587	0	0	1	0	0.002317627457810496	0.4142959448534089	2421.5418941747093	2496.5418941747093	2496.5418941747093	2521.5418941747093	0.6904761791229248	0.6545454263687134	0.662162184715271	0.4714285731315613	0.7222222089767456	2421	2496	2496	2521	1544
20.435535651902747	20.435535257163046	0	0	1	0	0.0019411428382672693	0.43575816601514816	2509.4296898320317	2584.4296898320317	2584.4296898320317	2609.4296898320317	0.7142857313156128	0.6909090876579285	0.6756756901741028	0.5	0.7222222089767456	2509	2584	2584	2609	1544
20.44938864689152	20.449388252151824	0	0	1	0	0.0015593376811315356	0.4467269244859118	2554.3467557698086	2629.3467557698086	2629.3467557698086	2654.3467557698086	0.7142857313156128	0.7181817889213562	0.6891891956329346	0.5142857432365417	0.7222222089767456	2554	2629	2629	2654	1544
20.466450875631338	20.466450480891638	0	0	1	0	0.0011732584878000535	0.4637445857683664	2624.0340787214604	2699.0340787214604	2699.0340787214604	2724.0340787214604	0.738095223903656	0.7454545497894287	0.7027027010917664	0.5285714268684387	0.7222222089767456	2624	2699	2699	2724	1544
20.488900511780017	20.48890011704032	0	0	1	0	0.0007839634745057094	0.5006756765271705	2775.2668953787634	2850.2668953787634	2850.2668953787634	2875.2668953787634	0.7857142686843872	0.800000011920929	0.7297297120094299	0.5714285969734192	0.7777777910232544	2775	2850	2850	2875	1555
20.502181923684972	20.50218113420558	0	0	1	0	0.00039251967182037795	0.5203039002291945	2855.6444714385516	2930.6444714385516	2930.6444714385516	2955.6444714385516	0.8095238208770752	0.8363636136054993	0.7432432174682617	0.5857142806053162	0.7777777910232544	2855	2930	2930	2955	1555
20.516449790097163	20.516449395357466	0	0	1	0	-1.7053072081790148e-15	0.5203039002291945	2855.6444714385516	2930.6444714385516	2930.6444714385516	2955.6444714385516	0.8095238208770752	0.8363636136054993	0.7432432174682617	0.5857142806053162	0.7777777910232544	2855	2930	2930	2955	1555
20.53244661638999	20.53244622165029	0	0	1	0	-0.0003925196718237839	0.5414356068179416	2942.1788099194705	3017.1788099194705	3017.1788099194705	3042.1788099194705	0.8571428656578064	0.8545454740524292	0.7567567825317383	0.6000000238418579	0.7777777910232544	2942	3017	3017	3042	1555
20.549651346161056	20.549651346161056	0	0	1	0	-0.0007839634745091013	0.567523701310618	3049.009556866981	3124.009556866981	3124.009556866981	3149.009556866981	0.8571428656578064	0.9090909361839294	0.7837837934494019	0.6428571343421936	0.7777777910232544	3049	3124	3124	3149	1555
20.568963196444187	20.568962801704487	0	0	1	0	-0.0011732584878034224	0.5853135592458791	3121.859025111875	3196.859025111875	3196.859025111875	3221.859025111875	0.8809523582458496	0.9363636374473572	0.7972972989082336	0.6571428775787354	0.7777777910232544	3121	3196	3196	3221	1555
20.582405267406543	20.582404872666842	0	0	1	0	-0.0015593376811348716	0.6009272201295985	3185.796966430706	3260.796966430706	3260.796966430706	3285.796966430706	0.9047619104385376	0.9545454382896423	0.8108108043670654	0.6714285612106323	0.7777777910232544	3185	3260	3260	3285	1555
20.59942368003979	20.59942328530009	0	0	1	0	-0.0019411428382705633	0.6083684439824815	3216.268778108262	3291.268778108262	3291.268778108262	3316.268778108262	0.9047619104385376	0.9727272987365723	0.8108108043670654	0.6857143044471741	0.7777777910232544	3216	3291	3291	3316	1555
20.62231226673351	20.62231147725411	0	0	1	0	-0.00231762745781374	0.6352960119261244	3326.5371688374794	3401.5371688374794	3401.5371688374794	3426.5371688374794	0.9523809552192688	1.0	0.8243243098258972	0.7142857313156128	0.7777777910232544	3326	3401	3401	3426	1555
20.63555223097009	20.635551441490694	0	0	1	0	-0.0026877596215913587	0.6352960119261244	3326.5371688374794	3401.5371688374794	3401.5371688374794	3426.5371688374794	0.9523809552192688	1.0	0.8243243098258972	0.7142857313156128	0.7777777910232544	3326	3401	3401	3426	1555
20.64943088403929	20.649430489299593	0	0	1	0	-0.0030505248230700754	0.6407014094494485	3348.672271695492	3423.672271695492	3423.672271695492	3448.672271695492	0.9523809552192688	1.0	0.837837815284729	0.7285714149475098	0.8333333134651184	3348	3423	3423	3448	1566
20.666502191792176	20.666502191792176	0	0	1	0	-0.003404928748048138	0.6407014094494485	3348.672271695492	3423.672271695492	3423.672271695492	3448.672271695492	0.9523809552192688	1.0	0.837837815284729	0.7285714149475098	0.7777777910232544	3348	3423	3423	3448	1555
20.68895498585845	20.68895459111875	0	0	1	0	-0.003750000000001496	0.6462033555602016	3371.2027410190253	3446.2027410190253	3446.2027410190253	3471.2027410190253	0.9523809552192688	1.0	0.8513513803482056	0.7428571581840515	0.8333333134651184	3371	3446	3446	3471	1566
20.70229402975943	20.702293240280028	0	0	1	0	-0.0040847927626141535	0.6521557287072124	3395.5777090560346	3470.5777090560346	3470.5777090560346	3495.5777090560346	0.976190447807312	1.0	0.8513513803482056	0.7428571581840515	0.8333333134651184	3395	3470	3470	3495	1566
20.716473079739394	20.716472684999694	0	0	1	0	-0.00440838939219495	0.6462033555602016	3371.2027410190253	3446.2027410190253	3446.2027410190253	3471.2027410190253	0.9523809552192688	1.0	0.8513513803482056	0.7428571581840515	0.8333333134651184	3371	3446	3446	3471	1566
20.732440300554806	20.73243990581511	0	0	1	0	-0.0047199029328751285	0.6462033555602016	3371.2027410190253	3446.2027410190253	3446.2027410190253	3471.2027410190253	0.9523809552192688	1.0	0.8513513803482056	0.7428571581840515	0.8333333134651184	3371	3446	3446	3471	1566
20.75567941610104	20.75567902136134	0	0	1	0	-0.005018479547692726	0.6462033555602016	3371.2027410190253	3446.2027410190253	3446.2027410190253	3471.2027410190253	0.9523809552192688	1.0	0.8513513803482056	0.7428571581840515	0.8333333134651184	3371	3446	3446	3471	1566
20.76893201200798	20.768931617268283	0	0	1	0	-0.005303300858900336	0.6462033555602016	3371.2027410190253	3446.2027410190253	3446.2027410190253	3471.2027410190253	0.9523809552192688	1.0	0.8513513803482056	0.7428571581840515	0.8333333134651184	3371	3446	3446	3471	1566
20.78246605732015	20.782465662580453	0	0	1	0	-0.005573586191081621	0.6431628087542691	3358.751701848732	3433.751701848732	3433.751701848732	3458.751701848732	0.9523809552192688	1.0	0.8513513803482056	0.7285714149475098	0.8333333134651184	3358	3433	3433	3458	1566
20.799489601569483	20.799489206829787	0	0	1	0	-0.005828594710928378	0.6431628087542691	3358.751701848732	3433.751701848732	3433.751701848732	3458.751701848732	0.9523809552192688	1.0	0.8513513803482056	0.7285714149475098	0.8333333134651184	3358	3433	3433	3458	1566
20.816468540232854	20.816468145493157	0	0	1	0	-0.006067627457813132	0.6431628087542691	3358.751701848732	3433.751701848732	3433.751701848732	3458.751701848732	0.9523809552192688	1.0	0.8513513803482056	0.7285714149475098	0.8333333134651184	3358	3433	3433	3458	1566
20.835488283138893	20.835487493659492	0	0	1	0	-0.006290029259591632	0.6431628087542691	3358.751701848732	3433.751701848732	3433.751701848732	3458.751701848732	0.9523809552192688	1.0	0.8513513803482056	0.7285714149475098	0.8333333134651184	3358	3433	3433	3458	1566
20.849391410069416	20.849391410069416	0	0	1	0	-0.006495190528384164	0.6431628087542691	3358.751701848732	3433.751701848732	3433.751701848732	3458.751701848732	0.9523809552192688	1.0	0.8513513803482056	0.7285714149475098	0.8333333134651184	3358	3433	3433	3458	1566
20.866519560338922	20.866518770859525	0	0	1	0	-0.006682548931413554	0.6431628087542691	3358.751701848732	3433.751701848732	3433.751701848732	3458.751701848732	0.9523809552192688	1.0	0.8513513803482056	0.7285714149475098	0.8333333134651184	3358	3433	3433	3458	1566
20.88886893260412	20.88886814312472	0	0	1	0	-0.00685159093232022	0.6377091379584492	3336.4189199398493	3411.4189199398493	3411.4189199398493	3436.4189199398493	0.9523809552192688	1.0	0.837837815284729	0.7142857313156128	0.8333333134651184	3336	3411	3411	3436	1566
20.902141265496	20.9021404760166	0	0	1	0	-0.007001853198729643	0.6377091379584492	3336.4189199398493	3411.4189199398493	3411.4189199398493	3436.4189199398493	0.9523809552192688	1.0	0.837837815284729	0.7142857313156128	0.8333333134651184	3336	3411	3411	3436	1566
20.91638307908807	20.916382289608674	0	0	1	0	-0.007132923872214195	0.6377091379584492	3336.4189199398493	3411.4189199398493	3411.4189199398493	3436.4189199398493	0.9523809552192688	1.0	0.837837815284729	0.7142857313156128	0.8333333134651184	3336	3411	3411	3436	1566
20.932351089382884	20.932350694643183	0	0	1	0	-0.007244443697168468	0.6347168539826935	3324.16551705913	3399.16551705913	3399.16551705913	3424.16551705913	0.9523809552192688	1.0	0.837837815284729	0.699999988079071	0.7777777910232544	3324	3399	3399	3424	1555
20.949423186615164	20.949423186615167	0	0	1	0	-0.007336107005503909	0.6122820871101844	3232.295146716205	3307.295146716205	3307.295146716205	3332.295146716205	0.9047619104385376	0.9818181991577148	0.837837815284729	0.6714285612106323	0.8333333134651184	3232	3307	3307	3332	1566
20.968841221877263	20.968840827137566	0	0	1	0	-0.007407662554463809	0.6025242745416044	3192.33690424787	3267.33690424787	3267.33690424787	3292.33690424787	0.9047619104385376	0.9636363387107849	0.8243243098258972	0.6571428775787354	0.7777777910232544	3192	3267	3267	3292	1555
20.98237408297034	20.982373688230638	0	0	1	0	-0.007458914215262234	0.5951357147293201	3162.080751816566	3237.080751816566	3237.080751816566	3262.080751816566	0.9047619104385376	0.9545454382896423	0.8108108043670654	0.6428571343421936	0.7777777910232544	3162	3237	3237	3262	1555
20.999468285625753	20.999468285625753	0	0	1	0	-0.007489721510659397	0.5899672429649065	3140.915859941292	3215.915859941292	3215.915859941292	3240.915859941292	0.9047619104385376	0.9454545378684998	0.8108108043670654	0.6285714507102966	0.7777777910232544	3140	3215	3215	3240	1555
21.016433408399664	21.016433013659967	0	0	1	0	-0.0075	0.5876945178596209	3131.6090506351475	3206.6090506351475	3206.6090506351475	3231.6090506351475	0.9047619104385376	0.9363636374473572	0.8108108043670654	0.6285714507102966	0.7777777910232544	3131	3206	3206	3231	1555
21.035640652662615	21.03564025792292	0	0	1	0	-0.007489721510659211	0.5804507456978776	3101.9458036328087	3176.9458036328087	3176.9458036328087	3201.9458036328087	0.9047619104385376	0.9272727370262146	0.7972972989082336	0.6142857074737549	0.7777777910232544	3101	3176	3176	3201	1555
21.0494616737358	21.0494616737358	0	0	1	0	-0.0074589142152618635	0.5642579270720942	3035.636211360226	3110.636211360226	3110.636211360226	3135.636211360226	0.8809523582458496	0.9090909361839294	0.7972972989082336	0.5857142806053162	0.7777777910232544	3035	3110	3110	3135	1555
21.066351795966945	21.066351006487547	0	0	1	0	-0.007407662554463255	0.548639879464873	2971.680306408655	3046.680306408655	3046.680306408655	3071.680306408655	0.8571428656578064	0.8818181753158569	0.7972972989082336	0.5714285969734192	0.7777777910232544	2971	3046	3046	3071	1555
21.082388096229643	21.082387701489946	0	0	1	0	-0.007336107005503172	0.527435076121658	2884.8466367181895	2959.8466367181895	2959.8466367181895	2984.8466367181895	0.8571428656578064	0.8454545736312866	0.7702702879905701	0.5285714268684387	0.7777777910232544	2884	2959	2959	2984	1555
21.102132581222627	21.10213218648293	0	0	1	0	-0.007244443697167551	0.5206739259042337	2857.159726577837	2932.159726577837	2932.159726577837	2957.159726577837	0.8571428656578064	0.8363636136054993	0.7567567825317383	0.5142857432365417	0.7777777910232544	2857	2932	2932	2957	1555
21.116454132233855	21.116453342754454	0	0	1	0	-0.0071329238722131	0.5097461044788361	2812.4102978408337	2887.4102978408337	2887.4102978408337	2912.4102978408337	0.8333333134651184	0.8272727131843567	0.7567567825317383	0.5	0.7777777910232544	2812	2887	2887	2912	1555
21.13242885310354	21.132428063624143	0	0	1	0	-0.007001853198728373	0.5031297438364462	2785.316301010247	2860.316301010247	2860.316301010247	2885.316301010247	0.8333333134651184	0.8181818127632141	0.7432432174682617	0.48571428656578064	0.7777777910232544	2785	2860	2860	2885	1555
21.149453186832275	21.149452397352874	0	0	1	0	-0.006851590932318779	0.49592985372170517	2755.832750990383	2830.832750990383	2830.832750990383	2855.832750990383	0.8333333134651184	0.800000011920929	0.7432432174682617	0.4714285731315613	0.7777777910232544	2755	2830	2830	2855	1555
21.168854643027025	21.16885464302702	0	0	1	0	-0.006682548931411946	0.4812331898274569	2695.649912343436	2770.649912343436	2770.649912343436	2795.649912343436	0.8095238208770752	0.7818182110786438	0.7297297120094299	0.4571428596973419	0.7777777910232544	2695	2770	2770	2795	1555
21.182425399131176	21.18242500439148	0	0	1	0	-0.006495190528382392	0.4677547692360795	2640.4557800217453	2715.4557800217453	2715.4557800217453	2740.4557800217453	0.8095238208770752	0.7545454502105713	0.7162162065505981	0.4285714328289032	0.7777777910232544	2640	2715	2715	2740	1555
21.199596181288157	21.199595786548457	0	0	1	0	-0.006290029259589702	0.45469901610640484	2586.992470955728	2661.992470955728	2661.992470955728	2686.992470955728	0.7857142686843872	0.7363636493682861	0.7162162065505981	0.41428571939468384	0.7777777910232544	2586	2661	2661	2686	1555
21.222222660821885	21.222222266082188	0	0	1	0	-0.006067627457811049	0.4462442855577211	2552.370349358868	2627.370349358868	2627.370349358868	2652.370349358868	0.7857142686843872	0.7181817889213562	0.7027027010917664	0.4000000059604645	0.7777777910232544	2552	2627	2627	2652	1555
21.235404598322752	21.23540420358305	0	0	1	0	-0.005828594710926148	0.4332368098458268	2499.104736318661	2574.104736318661	2574.104736318661	2599.104736318661	0.761904776096344	0.699999988079071	0.7027027010917664	0.3857142925262451	0.7777777910232544	2499	2574	2574	2599	1555
21.24937048886538	21.24937009412568	0	0	1	0	-0.005573586191079251	0.4226541566428761	2455.7687714525773	2530.7687714525773	2530.7687714525773	2555.7687714525773	0.761904776096344	0.6727272868156433	0.6891891956329346	0.37142857909202576	0.7777777910232544	2455	2530	2530	2555	1555
21.266364822377007	21.266364032897606	0	0	1	0	-0.00530330085889783	0.4002632523768197	2364.0780184830764	2439.0780184830764	2439.0780184830764	2464.0780184830764	0.7142857313156128	0.6454545259475708	0.6756756901741028	0.3571428656578064	0.7777777910232544	2364	2439	2439	2464	1555
21.282515991892048	21.282515597152347	0	0	1	0	-0.005018479547690093	0.38507956169171687	2301.9008051275805	2376.9008051275805	2376.9008051275805	2401.9008051275805	0.6904761791229248	0.6181818246841431	0.6756756901741028	0.34285715222358704	0.7777777910232544	2301	2376	2376	2401	1555
21.30218034472618	21.30217994998648	0	0	1	0	-0.004719902932872375	0.3631303399340986	2212.0187420301336	2287.0187420301336	2287.0187420301336	2312.0187420301336	0.6666666865348816	0.5727272629737854	0.6486486196517944	0.3285714387893677	0.7222222089767456	2212	2287	2287	2312	1544
21.31637044741771	21.316370052678014	0	0	1	0	-0.004408389392192083	0.3631303399340986	2212.0187420301336	2287.0187420301336	2287.0187420301336	2312.0187420301336	0.6666666865348816	0.5727272629737854	0.6486486196517944	0.3285714387893677	0.7222222089767456	2212	2287	2287	2312	1544
21.332392142311555	21.332391352832158	0	0	1	0	-0.004084792762611183	0.35626828764856544	2183.9186379208754	2258.9186379208754	2258.9186379208754	2283.9186379208754	0.6666666865348816	0.5545454621315002	0.6486486196517944	0.3142857253551483	0.7777777910232544	2183	2258	2258	2283	1555
21.349624898601242	21.349624898601242	0	0	1	0	-0.0037499999999984273	0.33789486925344203	2108.679489592845	2183.679489592845	2183.679489592845	2208.679489592845	0.6428571343421936	0.5181818008422852	0.6351351141929626	0.30000001192092896	0.7222222089767456	2108	2183	2183	2208	1544
21.36886490625919	21.36886451151949	0	0	1	0	-0.003404928748044981	0.3241634559044506	2052.4493519287253	2127.4493519287253	2127.4493519287253	2152.4493519287253	0.6190476417541504	0.5	0.6216216087341309	0.2857142984867096	0.7222222089767456	2052	2127	2127	2152	1544
21.382358688122082	21.382358293382385	0	0	1	0	-0.0030505248230668384	0.315938342750993	2018.7675135653162	2093.767513565316	2093.767513565316	2118.767513565316	0.5952380895614624	0.4909090995788574	0.6216216087341309	0.2857142984867096	0.7222222089767456	2018	2093	2093	2118	1544
21.399443811764428	21.399443417024727	0	0	1	0	-0.0026877596215880506	0.3082558201316701	1987.3075834391889	2062.307583439189	2062.307583439189	2087.307583439189	0.5952380895614624	0.4727272689342499	0.6081081032752991	0.27142858505249023	0.7222222089767456	1987	2062	2062	2087	1544
21.416434987358464	21.416434592618764	0	0	1	0	-0.0023176274578103704	0.3006698299961661	1956.2429538343001	2031.2429538343001	2031.2429538343001	2056.2429538343004	0.5952380895614624	0.4545454680919647	0.5945945978164673	0.2571428716182709	0.7222222089767456	1956	2031	2031	2056	1544
21.43569788991894	21.43569749517924	0	0	1	0	-0.0019411428382671415	0.28616182328306117	1896.8326663441355	1971.8326663441355	1971.8326663441355	1996.8326663441355	0.5714285969734192	0.4272727370262146	0.5675675868988037	0.2571428716182709	0.7222222089767456	1896	1971	1971	1996	1544
21.449396541685502	21.4493957522061	0	0	1	0	-0.0015593376811314063	0.2655200672598419	1812.3046754290526	1887.3046754290526	1887.3046754290526	1912.3046754290526	0.5476190447807312	0.3909091055393219	0.5405405163764954	0.22857142984867096	0.7222222089767456	1812	1887	1887	1912	1544
21.46652508669471	21.46652469195501	0	0	1	0	-0.001173258487799923	0.2441017385572195	1724.5966193918139	1799.5966193918139	1799.5966193918139	1824.5966193918139	0.523809552192688	0.34545454382896423	0.5	0.2142857164144516	0.7222222089767456	1724	1799	1799	1824	1544
21.488867353645325	21.488866958905625	0	0	1	0	-0.0007839634745055779	0.19336755486154877	1516.8401371580421	1591.8401371580421	1591.8401371580421	1616.8401371580421	0.4047619104385376	0.290909081697464	0.4189189076423645	0.18571428954601288	0.7222222089767456	1516	1591	1591	1616	1544
21.502129028565335	21.50212823908594	0	0	1	0	-0.00039251967182024584	0.18104305737382198	1466.3713199458011	1541.3713199458011	1541.3713199458011	1566.3713199458011	0.4047619104385376	0.2545454502105713	0.37837839126586914	0.17142857611179352	0.7222222089767456	1466	1541	1541	1566	1544
21.516407552949396	21.5164071582097	0	0	1	0	1.8376154860346732e-15	0.16343454046599193	1394.264443208237	1469.264443208237	1469.264443208237	1494.264443208237	0.3571428656578064	0.23636363446712494	0.3513513505458832	0.17142857611179352	0.7222222089767456	1394	1469	1469	1494	1544
21.532431221541735	21.532430432062338	0	0	1	0	0.000392519671823916	0.14781648655454394	1330.3085124408574	1405.3085124408574	1405.3085124408574	1430.3085124408574	0.3333333432674408	0.20909090340137482	0.31081080436706543	0.15714286267757416	0.6666666865348816	1330	1405	1405	1430	1533
21.54942555505336	21.54942516031366	0	0	1	0	0.000783963474509233	0.13906049311851443	1294.4527193203166	1369.4527193203166	1369.4527193203166	1394.4527193203166	0.3095238208770752	0.20000000298023224	0.29729729890823364	0.15714286267757416	0.7222222089767456	1294	1369	1369	1394	1544
21.56888385376473	21.568883064285334	0	0	1	0	0.001173258487803553	0.1265356310833835	1243.1634092864556	1318.1634092864556	1318.1634092864556	1343.1634092864556	0.2857142984867096	0.1818181872367859	0.2702702581882477	0.1428571492433548	0.6666666865348816	1243	1318	1318	1343	1533
21.582445136116114	21.582444741376417	0	0	1	0	0.001559337681135001	0.1201006252692588	1216.8120604776148	1291.8120604776148	1291.8120604776148	1316.8120604776148	0.261904776096344	0.1818181872367859	0.2567567527294159	0.1428571492433548	0.6666666865348816	1216	1291	1291	1316	1533
21.599978289316567	21.59997749983717	0	0	1	0	0.0019411428382706912	0.11782789643868286	1207.5052359164063	1282.5052359164063	1282.5052359164063	1307.5052359164063	0.261904776096344	0.17272727191448212	0.2567567527294159	0.1428571492433548	0.6666666865348816	1207	1282	1282	1307	1533
21.622339109033028	21.622338714293328	0	0	1	0	0.002317627457813866	0.11782789643868286	1207.5052359164063	1282.5052359164063	1282.5052359164063	1307.5052359164063	0.261904776096344	0.17272727191448212	0.2567567527294159	0.1428571492433548	0.7222222089767456	1207	1282	1282	1307	1544
21.635613020883703	21.635612626144006	0	0	1	0	0.002687759621591482	0.11782789643868286	1207.5052359164063	1282.5052359164063	1282.5052359164063	1307.5052359164063	0.261904776096344	0.17272727191448212	0.2567567527294159	0.1428571492433548	0.6666666865348816	1207	1282	1282	1307	1533
21.64937364678297	21.649373252043272	0	0	1	0	0.0030505248230701964	0.1150725423915736	1196.222061093494	1271.222061093494	1271.222061093494	1296.222061093494	0.261904776096344	0.16363635659217834	0.2432432472705841	0.1428571492433548	0.6666666865348816	1196	1271	1271	1296	1533
21.666404691086584	21.666403901607183	0	0	1	0	0.003404928748048256	0.10912015806869191	1171.8470472912934	1246.8470472912934	1246.8470472912934	1271.8470472912934	0.2380952388048172	0.16363635659217834	0.2432432472705841	0.1428571492433548	0.6666666865348816	1171	1246	1246	1271	1533
21.682630071664995	21.682629676925295	0	0	1	0	0.00375000000000161	0.0999298014005639	1134.2125367353092	1209.2125367353092	1209.2125367353092	1234.2125367353092	0.2142857164144516	0.15454545617103577	0.21621622145175934	0.1428571492433548	0.6666666865348816	1134	1209	1209	1234	1533
21.70219297639654	21.70219218691714	0	0	1	0	0.0040847927626142646	0.08962940216984988	1092.0324018855354	1167.0324018855354	1167.0324018855354	1192.0324018855354	0.190476194024086	0.145454540848732	0.1756756752729416	0.12857143580913544	0.6666666865348816	1092	1167	1167	1192	1533
21.716452553275055	21.716452158535358	0	0	1	0	0.004408389392195056	0.08962940216984988	1092.0324018855354	1167.0324018855354	1167.0324018855354	1192.0324018855354	0.190476194024086	0.145454540848732	0.1756756752729416	0.12857143580913544	0.6666666865348816	1092	1167	1167	1192	1533
21.73251885375486	21.732518064275464	0	0	1	0	0.004719902932875231	0.08096993328809277	1056.5718768147399	1131.5718768147399	1131.5718768147399	1156.5718768147399	0.1666666716337204	0.12727272510528564	0.12162162363529205	0.11428571492433548	0.6666666865348816	1056	1131	1131	1156	1533
21.755541651946167	21.755541257206467	0	0	1	0	0.005018479547692824	0.06834854480008591	1004.8872909563518	1079.8872909563518	1079.8872909563518	1104.8872909563518	0.1428571492433548	0.11818181723356247	0.10810811072587967	0.11428571492433548	0.6666666865348816	1004	1079	1079	1104	1533
21.768735826377693	21.768735431637992	0	0	1	0	0.005303300858900429	0.05935123441704912	968.0433049378162	1043.0433049378162	1043.0433049378162	1068.0433049378162	0.1190476194024086	0.1090909093618393	0.0810810774564743	0.11428571492433548	0.6666666865348816	968	1043	1043	1068	1533
21.782440399239732	21.78244000450003	0	0	1	0	0.00557358619108171	0.05049871376438721	931.7922328651656	1006.7922328651656	1006.7922328651656	1031.7922328651657	0.095238097012043	0.10000000149011612	0.06756756454706192	0.10000000149011612	0.6111111044883728	931	1006	1006	1031	1522
21.79956183893436	21.799561838934363	0	0	1	0	0.005828594710928461	0.05016087602974998	930.4087873418262	1005.4087873418262	1005.4087873418262	1030.4087873418262	0.095238097012043	0.10000000149011612	0.054054055362939835	0.10000000149011612	0.6111111044883728	930	1005	1005	1030	1522
21.82219423956358	21.82219345008418	0	0	1	0	0.006067627457813209	0.04159793054332604	895.3435255749201	970.3435255749201	970.3435255749201	995.3435255749201	0.0714285746216774	0.09090909361839294	0.04054053872823715	0.10000000149011612	0.6111111044883728	895	970	970	995	1522
21.835571573215333	21.835571178475632	0	0	1	0	0.006290029259591703	0.04159793054332604	895.3435255749201	970.3435255749201	970.3435255749201	995.3435255749201	0.0714285746216774	0.09090909361839294	0.04054053872823715	0.10000000149011612	0.6111111044883728	895	970	970	995	1522
21.849484568638324	21.849484568638324	0	0	1	0	0.00649519052838423	0.04159793054332604	895.3435255749201	970.3435255749201	970.3435255749201	995.3435255749201	0.0714285746216774	0.09090909361839294	0.04054053872823715	0.10000000149011612	0.6111111044883728	895	970	970	995	1522
21.866435480783082	21.866435086043385	0	0	1	0	0.006682548931413614	0.03293845730952372	859.8829826824997	934.8829826824997	934.8829826824997	959.8829826824997	0.0476190485060215	0.08181817829608917	0.027027027681469917	0.08571428805589676	0.6111111044883728	859	934	934	959	1522
21.882480465319155	21.882480070579458	0	0	1	0	0.006851590932320274	0.03293845730952372	859.8829826824997	934.8829826824997	934.8829826824997	959.8829826824997	0.0476190485060215	0.08181817829608917	0.027027027681469917	0.08571428805589676	0.6111111044883728	859	934	934	959	1522
21.902163765658834	21.902162976179433	0	0	1	0	0.0070018531987296895	0.03293845730952372	859.8829826824997	934.8829826824997	934.8829826824997	959.8829826824997	0.0476190485060215	0.08181817829608917	0.027027027681469917	0.08571428805589676	0.6111111044883728	859	934	934	959	1522
21.916451369055963	21.916450974316263	0	0	1	0	0.007132923872214236	0.03521118614009966	869.1898072437082	944.1898072437082	944.1898072437082	969.1898072437082	0.0476190485060215	0.09090909361839294	0.027027027681469917	0.08571428805589676	0.6111111044883728	869	944	944	969	1522
21.932395300229146	21.93239490548945	0	0	1	0	0.0072444436971685015	0.029258805076846976	844.8148067896884	919.8148067896884	919.8148067896884	944.8148067896884	0.02380952425301075	0.09090909361839294	0.027027027681469917	0.08571428805589676	0.6111111044883728	844	919	919	944	1522
21.950175165741328	21.95017477100163	0	0	1	0	0.007336107005503936	0.026986076246271033	835.5079822284799	910.5079822284799	910.5079822284799	935.5079822284799	0.02380952425301075	0.08181817829608917	0.027027027681469917	0.08571428805589676	0.6111111044883728	835	910	910	935	1522
21.968830958645093	21.968830563905396	0	0	1	0	0.00740766255446383	0.029258805076846976	844.8148067896884	919.8148067896884	919.8148067896884	944.8148067896884	0.02380952425301075	0.09090909361839294	0.027027027681469917	0.08571428805589676	0.6111111044883728	844	919	919	944	1522
21.982460530964367	21.98245974148497	0	0	1	0	0.007458914215262249	0.030665730341592926	850.5761657488231	925.5761657488231	925.5761657488231	950.5761657488231	0.0476190485060215	0.072727270424366	0.027027027681469917	0.08571428805589676	0.6111111044883728	850	925	925	950	1522
21.99938025867292	21.999379863933225	0	0	1	0	0.007489721510659403	0.03690768711513419	876.1369787364745	951.1369787364745	951.1369787364745	976.1369787364745	0.0714285746216774	0.072727270424366	0.04054053872823715	0.08571428805589676	0.6111111044883728	876	951	951	976	1522
22.022170555181653	22.022170160441952	0	0	1	0	0.0075	0.05151222743396018	935.9425713420669	1010.9425713420669	1010.9425713420669	1035.942571342067	0.095238097012043	0.10000000149011612	0.10810811072587967	0.10000000149011612	0.6111111044883728	935	1010	1010	1035	1522
22.035442888073533	22.035442493333832	0	0	1	0	0.0074897215106592046	0.06128173648491214	975.9487109057152	1050.9487109057152	1050.9487109057152	1075.9487109057152	0.1190476194024086	0.1090909093618393	0.14864864945411682	0.11428571492433548	0.6111111044883728	975	1050	1050	1075	1522
22.049405620698572	22.04940522595887	0	0	1	0	0.0074589142152618505	0.0758862790482615	1035.7543127026308	1110.7543127026308	1110.7543127026308	1135.7543127026308	0.1428571492433548	0.13636364042758942	0.18918919563293457	0.12857143580913544	0.6111111044883728	1035	1110	1110	1135	1522
22.066549165816333	22.066549165816333	0	0	1	0	0.007407662554463234	0.0880250402053811	1085.4625396410356	1160.4625396410356	1160.4625396410356	1185.4625396410356	0.1666666716337204	0.15454545617103577	0.21621622145175934	0.1428571492433548	0.6666666865348816	1085	1160	1160	1185	1533
22.088849985098577	22.08884919561918	0	0	1	0	0.0073361070055031445	0.10262958036599013	1145.2681315987295	1220.2681315987295	1220.2681315987295	1245.2681315987295	0.190476194024086	0.1818181872367859	0.2432432472705841	0.15714286267757416	0.6666666865348816	1145	1220	1220	1245	1533
22.102108896840704	22.102108502101004	0	0	1	0	0.007244443697167517	0.12497221194783004	1236.761207926364	1311.761207926364	1311.761207926364	1336.761207926364	0.2380952388048172	0.20909090340137482	0.28378379344940186	0.18571428954601288	0.6666666865348816	1236	1311	1311	1336	1533
22.116450184836864	22.116449790097164	0	0	1	0	0.007132923872213059	0.1415145697525224	1304.5021631365794	1379.5021631365794	1379.5021631365794	1404.5021631365794	0.2857142984867096	0.2181818187236786	0.31081080436706543	0.20000000298023224	0.6666666865348816	1304	1379	1379	1404	1533
22.132375957983903	22.132375563244207	0	0	1	0	0.007001853198728325	0.1501667288394508	1339.9327545975511	1414.9327545975511	1414.9327545975511	1439.9327545975511	0.2857142984867096	0.2454545497894287	0.3243243098258972	0.2142857164144516	0.6666666865348816	1339	1414	1414	1439	1533
22.14984358439436	22.14984318965466	0	0	1	0	0.006851590932318725	0.18058968219316374	1464.5147485810055	1539.5147485810055	1539.5147485810055	1564.5147485810055	0.3571428656578064	0.2818181812763214	0.36486485600471497	0.22857142984867096	0.6666666865348816	1464	1539	1539	1564	1533
22.16878872149733	22.16878832675763	0	0	1	0	0.006682548931411886	0.197703877019491	1534.5973763948155	1609.5973763948155	1609.5973763948155	1634.5973763948155	0.380952388048172	0.30909091234207153	0.3918918967247009	0.2571428716182709	0.7222222089767456	1534	1609	1609	1634	1544
22.182411583241723	22.182411188502023	0	0	1	0	0.006495190528382326	0.21966041064745667	1624.509381601335	1699.509381601335	1699.509381601335	1724.509381601335	0.4285714328289032	0.33636364340782166	0.4189189076423645	0.27142858505249023	0.7222222089767456	1624	1699	1699	1724	1544
22.20019026453481	22.200190659274508	0	0	1	0	0.00629002925958963	0.2418099964706364	1715.211935547256	1790.211935547256	1790.211935547256	1815.211935547256	0.4761904776096344	0.3636363744735718	0.44594594836235046	0.2857142984867096	0.7222222089767456	1715	1790	1790	1815	1544
22.22282384938312	22.222823059903725	0	0	1	0	0.0060676274578109705	0.273721779951948	1845.890688903227	1920.890688903227	1920.890688903227	1945.890688903227	0.523809552192688	0.41818180680274963	0.4864864945411682	0.3142857253551483	0.7222222089767456	1845	1920	1920	1945	1544
22.23236470790249	22.232364313162794	0	0	1	0	0.005828594710926065	0.273721779951948	1845.890688903227	1920.890688903227	1920.890688903227	1945.890688903227	0.523809552192688	0.41818180680274963	0.4864864945411682	0.3142857253551483	0.7222222089767456	1845	1920	1920	1945	1544
22.249669701557053	22.24966970155705	0	0	1	0	0.005573586191079162	0.284497490346892	1890.0172229705227	1965.0172229705227	1965.0172229705227	1990.0172229705227	0.523809552192688	0.44545453786849976	0.5135135054588318	0.3285714387893677	0.7222222089767456	1890	1965	1965	1990	1544
22.27555278360567	22.27555238886597	0	0	1	0	0.005303300858897737	0.32434479475136424	2053.1919345068363	2128.1919345068363	2128.1919345068363	2153.1919345068363	0.5952380895614624	0.5090909004211426	0.5405405163764954	0.3571428656578064	0.7222222089767456	2053	2128	2128	2153	1544
22.282426780720122	22.282425991240725	0	0	1	0	0.005018479547689995	0.32434479475136424	2053.1919345068363	2128.1919345068363	2128.1919345068363	2153.1919345068363	0.5952380895614624	0.5090909004211426	0.5405405163764954	0.3571428656578064	0.7222222089767456	2053	2128	2128	2153	1544
22.302247055735272	22.30224666099557	0	0	1	0	0.004719902932872272	0.3540803816787985	2174.95916297468	2249.95916297468	2249.95916297468	2274.95916297468	0.6428571343421936	0.5545454621315002	0.5675675868988037	0.3857142925262451	0.7777777910232544	2174	2249	2249	2274	1555
22.316521632722342	22.316520843242944	0	0	1	0	0.004408389392191976	0.3540803816787985	2174.95916297468	2249.95916297468	2249.95916297468	2274.95916297468	0.6428571343421936	0.5545454621315002	0.5675675868988037	0.3857142925262451	0.7777777910232544	2174	2249	2249	2274	1555
22.332439511075407	22.33243911633571	0	0	1	0	0.004084792762611071	0.3819220284582565	2288.97070653656	2363.97070653656	2363.97070653656	2388.97070653656	0.6666666865348816	0.6090909242630005	0.6081081032752991	0.41428571939468384	0.7222222089767456	2288	2363	2363	2388	1544
22.35593718112434	22.355937181124336	0	0	1	0	0.003749999999998313	0.39235989389847603	2331.7137655142596	2406.7137655142596	2406.7137655142596	2431.7137655142596	0.6666666865348816	0.6363636255264282	0.6216216087341309	0.4285714328289032	0.7777777910232544	2331	2406	2406	2431	1555
22.36883806395967	22.368838063959675	0	0	1	0	0.0034049287480448632	0.4073505343042285	2393.100437975816	2468.100437975816	2468.100437975816	2493.100437975816	0.6904761791229248	0.6636363863945007	0.6216216087341309	0.44285714626312256	0.7777777910232544	2393	2468	2468	2493	1555
22.382458162526177	22.382458162526177	0	0	1	0	0.003050524823066718	0.425429975974974	2467.1357516175185	2542.1357516175185	2542.1357516175185	2567.1357516175185	0.7142857313156128	0.6909090876579285	0.6486486196517944	0.4571428596973419	0.7777777910232544	2467	2542	2542	2567	1555
22.399463943489067	22.399463548749367	0	0	1	0	0.002687759621587927	0.44210979668675243	2535.439617432251	2610.439617432251	2610.439617432251	2635.439617432251	0.738095223903656	0.7181817889213562	0.662162184715271	0.4714285731315613	0.7777777910232544	2535	2610	2610	2635	1555
22.41657433047213	22.41657393573243	0	0	1	0	0.0023176274578102446	0.4648385385691429	2628.5138154406404	2703.5138154406404	2703.5138154406404	2728.5138154406404	0.7857142686843872	0.7454545497894287	0.6756756901741028	0.48571428656578064	0.7777777910232544	2628	2703	2703	2728	1555
22.435397887747875	22.435397098268474	0	0	1	0	0.0019411428382670136	0.4845033402723695	2709.041178415353	2784.041178415353	2784.041178415353	2809.041178415353	0.7857142686843872	0.7909091114997864	0.7027027010917664	0.5142857432365417	0.7777777910232544	2709	2784	2784	2809	1555
22.449413910232245	22.449413515492548	0	0	1	0	0.0015593376811312766	0.5015692639707598	2778.9261359602615	2853.9261359602615	2853.9261359602615	2878.9261359602615	0.8095238208770752	0.8181818127632141	0.7162162065505981	0.5285714268684387	0.8333333134651184	2778	2853	2853	2878	1566
22.466534560447478	22.466534165707778	0	0	1	0	0.0011732584877997925	0.5213378953254821	2859.8786813578495	2934.8786813578495	2934.8786813578495	2959.8786813578495	0.8333333134651184	0.8454545736312866	0.7297297120094299	0.5571428537368774	0.8333333134651184	2859	2934	2934	2959	1566
22.488936827832305	22.488936433092608	0	0	1	0	0.0007839634745054463	0.5368959888183014	2923.589074210944	2998.589074210944	2998.589074210944	3023.589074210944	0.8333333134651184	0.8818181753158569	0.7567567825317383	0.5714285969734192	0.8333333134651184	2923	2998	2998	3023	1566
22.502307056169485	22.502306661429788	0	0	1	0	0.00039251967182011373	0.5500965240724298	2977.6452660766	3052.6452660766	3052.6452660766	3077.6452660766	0.8571428656578064	0.8999999761581421	0.7567567825317383	0.5857142806053162	0.8333333134651184	2977	3052	3052	3077	1566
22.51644584270018	22.51644505322078	0	0	1	0	-1.9699237638903314e-15	0.5724230693343983	3069.072468924361	3144.072468924361	3144.072468924361	3169.072468924361	0.8809523582458496	0.9272727370262146	0.7837837934494019	0.6142857074737549	0.8333333134651184	3069	3144	3144	3169	1566
22.53259385429763	22.53259385429763	0	0	1	0	-0.00039251967182404813	0.5797677530515148	3099.1489487459535	3174.1489487459535	3174.1489487459535	3199.1489487459535	0.8809523582458496	0.9636363387107849	0.7972972989082336	0.6285714507102966	0.8333333134651184	3099	3174	3174	3199	1566
22.55555704679442	22.55555665205472	0	0	1	0	-0.0007839634745093646	0.5996811798410526	3180.6944314491107	3255.6944314491107	3255.6944314491107	3280.6944314491107	0.9047619104385376	0.9727272987365723	0.8108108043670654	0.6428571343421936	0.8333333134651184	3180	3255	3255	3280	1566
22.568834511302384	22.568834116562687	0	0	1	0	-0.0011732584878036837	0.6048496636874887	3201.859372800266	3276.859372800266	3276.859372800266	3301.859372800266	0.9047619104385376	0.9818181991577148	0.8108108043670654	0.6571428775787354	0.8333333134651184	3201	3276	3276	3301	1566
22.582368951354255	22.582368556614554	0	0	1	0	-0.0015593376811351306	0.6122864738336862	3232.313110348945	3307.313110348945	3307.313110348945	3332.313110348945	0.9047619104385376	0.9909090995788574	0.8243243098258972	0.6714285612106323	0.8888888955116272	3232	3307	3307	3332	1577
22.599506180636837	22.599506180636833	0	0	1	0	-0.001941142838270819	0.6122864738336862	3232.313110348945	3307.313110348945	3307.313110348945	3332.313110348945	0.9047619104385376	0.9909090995788574	0.8243243098258972	0.6714285612106323	0.8333333134651184	3232	3307	3307	3332	1566
22.622325293143568	22.62232450366417	0	0	1	0	-0.0023176274578139916	0.6205115720859826	3265.994887692099	3340.994887692099	3340.994887692099	3365.994887692099	0.9285714030265808	1.0	0.8243243098258972	0.6714285612106323	0.8888888955116272	3265	3340	3340	3365	1577
22.635631968389248	22.635631573649547	0	0	1	0	-0.0026877596215916055	0.6227799104677665	3275.283733365504	3350.283733365504	3350.283733365504	3375.283733365504	0.9285714030265808	1.0	0.837837815284729	0.6714285612106323	0.8888888955116272	3275	3350	3350	3375	1577
22.649372462563875	22.649372067824174	0	0	1	0	-0.003050524823070317	0.6287644659345215	3299.7904880018655	3374.7904880018655	3374.7904880018655	3399.7904880018655	0.9285714030265808	1.0	0.837837815284729	0.699999988079071	0.8888888955116272	3299	3374	3374	3399	1577
22.666397980511704	22.666397585772003	0	0	1	0	-0.0034049287480483735	0.6347168539826935	3324.16551705913	3399.16551705913	3399.16551705913	3424.16551705913	0.9523809552192688	1.0	0.837837815284729	0.699999988079071	0.8888888955116272	3324	3399	3399	3424	1577
22.68889459068454	22.688894590684537	0	0	1	0	-0.003750000000001725	0.6460746477814716	3370.6756826651263	3445.6756826651263	3445.6756826651263	3470.6756826651263	0.976190447807312	1.0	0.8513513803482056	0.7142857313156128	0.8888888955116272	3370	3445	3445	3470	1577
22.702339424824785	22.702338635345388	0	0	1	0	-0.004084792762614376	0.6460746477814716	3370.6756826651263	3445.6756826651263	3445.6756826651263	3470.6756826651263	0.976190447807312	1.0	0.8513513803482056	0.7142857313156128	0.8888888955116272	3370	3445	3445	3470	1577
22.716355842048856	22.71635544730916	0	0	1	0	-0.004408389392195164	0.6460746477814716	3370.6756826651263	3445.6756826651263	3445.6756826651263	3470.6756826651263	0.976190447807312	1.0	0.8513513803482056	0.7142857313156128	0.8888888955116272	3370	3445	3445	3470	1577
22.732363326313546	22.732362931573846	0	0	1	0	-0.004719902932875334	0.6460746477814716	3370.6756826651263	3445.6756826651263	3445.6756826651263	3470.6756826651263	0.976190447807312	1.0	0.8513513803482056	0.7142857313156128	0.8888888955116272	3370	3445	3445	3470	1577
22.749574766659492	22.749574371919795	0	0	1	0	-0.005018479547692923	0.6460746477814716	3370.6756826651263	3445.6756826651263	3445.6756826651263	3470.6756826651263	0.976190447807312	1.0	0.8513513803482056	0.7142857313156128	0.8888888955116272	3370	3445	3445	3470	1577
22.76894938055473	22.76894898581503	0	0	1	0	-0.005303300858900523	0.6460746477814716	3370.6756826651263	3445.6756826651263	3445.6756826651263	3470.6756826651263	0.976190447807312	1.0	0.8513513803482056	0.7142857313156128	0.8888888955116272	3370	3445	3445	3470	1577
22.782428557048767	22.78242816230907	0	0	1	0	-0.005573586191081798	0.6491151819012799	3383.126669885741	3458.126669885741	3458.126669885741	3483.126669885741	0.976190447807312	1.0	0.8513513803482056	0.7285714149475098	0.8888888955116272	3383	3458	3458	3483	1577
22.799500259541354	22.799499864801653	0	0	1	0	-0.005828594710928545	0.6491151819012799	3383.126669885741	3458.126669885741	3458.126669885741	3483.126669885741	0.976190447807312	1.0	0.8513513803482056	0.7285714149475098	0.8888888955116272	3383	3458	3458	3483	1577
22.822320161527486	22.82231937204809	0	0	1	0	-0.006067627457813286	0.6491151819012799	3383.126669885741	3458.126669885741	3458.126669885741	3483.126669885741	0.976190447807312	1.0	0.8513513803482056	0.7285714149475098	0.8888888955116272	3383	3458	3458	3483	1577
22.835557757325873	22.835557362586176	0	0	1	0	-0.006290029259591776	0.6491151819012799	3383.126669885741	3458.126669885741	3458.126669885741	3483.126669885741	0.976190447807312	1.0	0.8513513803482056	0.7285714149475098	0.8888888955116272	3383	3458	3458	3483	1577
22.84946720009158	22.84946720009158	0	0	1	0	-0.006495190528384297	0.6460746477814716	3370.6756826651263	3445.6756826651263	3445.6756826651263	3470.6756826651263	0.976190447807312	1.0	0.8513513803482056	0.7142857313156128	0.8888888955116272	3370	3445	3445	3470	1577
22.866393243635315	22.866392454155918	0	0	1	0	-0.0066825489314136744	0.6491151819012799	3383.126669885741	3458.126669885741	3458.126669885741	3483.126669885741	0.976190447807312	1.0	0.8513513803482056	0.7285714149475098	0.8888888955116272	3383	3458	3458	3483	1577
22.888904064437305	22.88890406443731	0	0	1	0	-0.006851590932320327	0.6460746477814716	3370.6756826651263	3445.6756826651263	3445.6756826651263	3470.6756826651263	0.976190447807312	1.0	0.8513513803482056	0.7142857313156128	0.8888888955116272	3370	3445	3445	3470	1577
22.902214292340275	22.902213897600575	0	0	1	0	-0.007001853198729737	0.6520270358296436	3395.0507117223906	3470.0507117223906	3470.0507117223906	3495.0507117223906	1.0	1.0	0.8513513803482056	0.7142857313156128	0.8888888955116272	3395	3470	3470	3495	1577
22.91635228939157	22.91635149991217	0	0	1	0	-0.007132923872214277	0.6460746477814716	3370.6756826651263	3445.6756826651263	3445.6756826651263	3470.6756826651263	0.976190447807312	1.0	0.8513513803482056	0.7142857313156128	0.8888888955116272	3370	3445	3445	3470	1577
22.93250385364631	22.93250345890661	0	0	1	0	-0.007244443697168536	0.6460746477814716	3370.6756826651263	3445.6756826651263	3445.6756826651263	3470.6756826651263	0.976190447807312	1.0	0.8513513803482056	0.7142857313156128	0.8888888955116272	3370	3445	3445	3470	1577
22.955583889093937	22.955583099614536	0	0	1	0	-0.007336107005503963	0.6287322985159385	3299.658762422768	3374.658762422768	3374.658762422768	3399.658762422768	0.9523809552192688	1.0	0.837837815284729	0.6714285612106323	0.8888888955116272	3299	3374	3374	3399	1577
22.968844774534553	22.968844379794852	0	0	1	0	-0.0074076625544638505	0.623519951059091	3278.3141995869773	3353.3141995869773	3353.3141995869773	3378.3141995869773	0.9523809552192688	1.0	0.8243243098258972	0.6571428775787354	0.8888888955116272	3278	3353	3353	3378	1577
22.98243171496636	22.982430925486963	0	0	1	0	-0.007458914215262262	0.623519951059091	3278.3141995869773	3353.3141995869773	3353.3141995869773	3378.3141995869773	0.9523809552192688	1.0	0.8243243098258972	0.6571428775787354	0.8888888955116272	3278	3353	3353	3378	1577
22.99940789045184	22.99940749571214	0	0	1	0	-0.00748972151065941	0.6212472259538053	3269.0073902808326	3344.0073902808326	3344.0073902808326	3369.0073902808326	0.9523809552192688	0.9909090995788574	0.8243243098258972	0.6571428775787354	0.8333333134651184	3269	3344	3344	3369	1566
23.022241608327427	23.02224121358773	0	0	1	0	-0.0075	0.6123508165471803	3232.576593760703	3307.576593760703	3307.576593760703	3332.576593760703	0.9285714030265808	0.9909090995788574	0.8243243098258972	0.6428571343421936	0.8333333134651184	3232	3307	3307	3332	1566
23.035483941002205	23.035483546262505	0	0	1	0	-0.007489721510659197	0.607134082366831	3211.214067292173	3286.214067292173	3286.214067292173	3311.214067292173	0.9285714030265808	0.9818181991577148	0.8243243098258972	0.6285714507102966	0.8888888955116272	3211	3286	3286	3311	1577
23.049660622543982	23.04966022780428	0	0	1	0	-0.007458914215261837	0.5893442093290417	3138.364537202426	3213.364537202426	3213.364537202426	3238.364537202426	0.9047619104385376	0.9545454382896423	0.8108108043670654	0.6142857074737549	0.8333333134651184	3138	3213	3213	3238	1566
23.066550744775128	23.066550350035428	0	0	1	0	-0.007407662554463213	0.5819030124593425	3107.8928360210075	3182.8928360210075	3182.8928360210075	3207.8928360210075	0.9047619104385376	0.9363636374473572	0.8108108043670654	0.6000000238418579	0.8333333134651184	3107	3182	3182	3207	1566
23.08895143320116	23.088951038461463	0	0	1	0	-0.007336107005503117	0.561410442828902	3023.9757633843533	3098.9757633843533	3098.9757633843533	3123.9757633843533	0.8809523582458496	0.9090909361839294	0.7972972989082336	0.5714285969734192	0.8333333134651184	3023	3098	3098	3123	1566
23.102132975962327	23.102132581222627	0	0	1	0	-0.0072444436971674814	0.561410442828902	3023.9757633843533	3098.9757633843533	3098.9757633843533	3123.9757633843533	0.8809523582458496	0.9090909361839294	0.7972972989082336	0.5714285969734192	0.8333333134651184	3023	3098	3098	3123	1566
23.116349131473974	23.116348736734277	0	0	1	0	-0.007132923872213018	0.561410442828902	3023.9757633843533	3098.9757633843533	3098.9757633843533	3123.9757633843533	0.8809523582458496	0.9090909361839294	0.7972972989082336	0.5714285969734192	0.8333333134651184	3023	3098	3098	3123	1566
23.13238187907939	23.13238148433969	0	0	1	0	-0.0070018531987282775	0.5572072019563219	3006.763492011138	3081.763492011138	3081.763492011138	3106.763492011138	0.8809523582458496	0.8999999761581421	0.7837837934494019	0.5714285969734192	0.8333333134651184	3006	3081	3081	3106	1566
23.15554599408285	23.155545204603456	0	0	1	0	-0.006851590932318671	0.552135243344491	2985.993821495691	3060.993821495691	3060.993821495691	3085.993821495691	0.8809523582458496	0.8909090757369995	0.7837837934494019	0.5571428537368774	0.8333333134651184	2985	3060	3060	3085	1566
23.168837274480275	23.168836485000877	0	0	1	0	-0.006682548931411825	0.5388381981596524	2931.5424214637765	3006.5424214637765	3006.5424214637765	3031.5424214637765	0.8571428656578064	0.8727272748947144	0.7837837934494019	0.5428571701049805	0.8333333134651184	2931	3006	3006	3031	1566
23.182441978198526	23.18244158345883	0	0	1	0	-0.006495190528382261	0.5314935144425359	2901.4659416421846	2976.4659416421846	2976.4659416421846	3001.4659416421846	0.8571428656578064	0.8545454740524292	0.7837837934494019	0.5285714268684387	0.8333333134651184	2901	2976	2976	3001	1566
23.19943315379256	23.19943275905286	0	0	1	0	-0.006290029259589558	0.5201386515986046	2854.967778296286	2929.967778296286	2929.967778296286	2954.967778296286	0.8571428656578064	0.8272727131843567	0.7702702879905701	0.5142857432365417	0.8333333134651184	2854	2929	2929	2954	1566
23.222293713967666	23.22229331922797	0	0	1	0	-0.006067627457810893	0.5024979516346022	2782.729111943696	2857.729111943696	2857.729111943696	2882.729111943696	0.8333333134651184	0.8090909123420715	0.7567567825317383	0.48571428656578064	0.8333333134651184	2782	2857	2857	2882	1566
23.235509204342925	23.23550880960323	0	0	1	0	-0.005828594710925982	0.5024979516346022	2782.729111943696	2857.729111943696	2857.729111943696	2882.729111943696	0.8333333134651184	0.8090909123420715	0.7567567825317383	0.48571428656578064	0.8333333134651184	2782	2857	2857	2882	1566
23.249425752423207	23.24942535768351	0	0	1	0	-0.005573586191079074	0.5002252265293166	2773.422302637551	2848.422302637551	2848.422302637551	2873.422302637551	0.8333333134651184	0.800000011920929	0.7567567825317383	0.48571428656578064	0.8333333134651184	2773	2848	2848	2873	1566
23.26637942774586	23.26637903300616	0	0	1	0	-0.005303300858897643	0.4936571286164195	2746.525941684238	2821.525941684238	2821.525941684238	2846.525941684238	0.8333333134651184	0.7909091114997864	0.7432432174682617	0.4714285731315613	0.8333333134651184	2746	2821	2821	2846	1566
23.288983012377066	23.288982617637366	0	0	1	0	-0.005018479547689897	0.46692991973005205	2637.078021294563	2712.078021294563	2712.078021294563	2737.078021294563	0.8095238208770752	0.7454545497894287	0.7297297120094299	0.4285714328289032	0.8333333134651184	2637	2712	2712	2737	1566
23.30220284488901	23.302202055409612	0	0	1	0	-0.004719902932872169	0.447595636123741	2557.904129926719	2632.904129926719	2632.904129926719	2657.904129926719	0.7857142686843872	0.7181817889213562	0.7162162065505981	0.4000000059604645	0.7777777910232544	2557	2632	2632	2657	1555
23.31637715799259	23.316376763252894	0	0	1	0	-0.004408389392191869	0.43096408474054115	2489.797927012516	2564.797927012516	2564.797927012516	2589.797927012516	0.761904776096344	0.6909090876579285	0.7027027010917664	0.3857142925262451	0.7777777910232544	2489	2564	2564	2589	1555
23.33239135283216	23.33239095809246	0	0	1	0	-0.00408479276261096	0.4273882715858548	2475.154972144075	2550.154972144075	2550.154972144075	2575.154972144075	0.761904776096344	0.6818181872367859	0.6891891956329346	0.3857142925262451	0.7777777910232544	2475	2550	2550	2575	1555
23.34961739854696	23.349617003807264	0	0	1	0	-0.0037499999999981984	0.4226541566428761	2455.7687714525773	2530.7687714525773	2530.7687714525773	2555.7687714525773	0.761904776096344	0.6727272868156433	0.6891891956329346	0.37142857909202576	0.7777777910232544	2455	2530	2530	2555	1555
23.36881753749534	23.36881674801594	0	0	1	0	-0.0034049287480447453	0.42139933111009453	2450.630260895837	2525.630260895837	2525.630260895837	2550.630260895837	0.761904776096344	0.6727272868156433	0.6756756901741028	0.37142857909202576	0.7777777910232544	2450	2525	2525	2550	1555
23.38250237337244	23.38250197863274	0	0	1	0	-0.0030505248230665973	0.41090147795019005	2407.6415522060283	2482.6415522060283	2482.6415522060283	2507.6415522060283	0.738095223903656	0.6545454263687134	0.6756756901741028	0.37142857909202576	0.7777777910232544	2407	2482	2482	2507	1555
23.39950736485593	23.39950736485593	0	0	1	0	-0.002687759621587804	0.4062156255238305	2388.4529865200857	2463.4529865200857	2463.4529865200857	2488.4529865200857	0.738095223903656	0.6454545259475708	0.6756756901741028	0.3571428656578064	0.7777777910232544	2388	2463	2463	2488	1555
23.42217608153743	23.422175686797733	0	0	1	0	-0.0023176274578101184	0.40394290041854486	2379.146177213941	2454.146177213941	2454.146177213941	2479.146177213941	0.738095223903656	0.6363636255264282	0.6756756901741028	0.3571428656578064	0.7777777910232544	2379	2454	2454	2479	1555
23.43555696784648	23.43555617836708	0	0	1	0	-0.001941142838266886	0.38760092413506	2312.225784333071	2387.225784333071	2387.225784333071	2412.225784333071	0.7142857313156128	0.6090909242630005	0.662162184715271	0.34285715222358704	0.7777777910232544	2312	2387	2387	2412	1555
23.449598648411275	23.449598253671574	0	0	1	0	-0.0015593376811311472	0.37730782623456705	2270.075548430552	2345.075548430552	2345.075548430552	2370.075548430552	0.7142857313156128	0.581818163394928	0.6486486196517944	0.3285714387893677	0.7777777910232544	2270	2345	2345	2370	1555
23.466570087020365	23.466570087020365	0	0	1	0	-0.0011732584877996617	0.3529381726239178	2170.2818168949434	2245.2818168949434	2245.2818168949434	2270.2818168949434	0.6666666865348816	0.5545454621315002	0.6351351141929626	0.30000001192092896	0.7222222089767456	2170	2245	2245	2270	1544
23.489382488952224	23.489382094212523	0	0	1	0	-0.0007839634745053146	0.30174330928898696	1960.6388515384017	2035.6388515384017	2035.6388515384017	2060.6388515384015	0.6190476417541504	0.44545453786849976	0.5540540814399719	0.2571428716182709	0.7222222089767456	1960	2035	2035	2060	1544
23.50214797607088	23.50214758133118	0	0	1	0	-0.00039251967181998156	0.26765532211965115	1821.0485440799714	1896.0485440799714	1896.0485440799714	1921.0485440799714	0.5714285969734192	0.38181817531585693	0.5135135054588318	0.22857142984867096	0.7222222089767456	1821	1896	1896	1921	1544
23.5163755790338	23.516374789554398	0	0	1	0	2.1022320417459897e-15	0.26765532211965115	1821.0485440799714	1896.0485440799714	1896.0485440799714	1921.0485440799714	0.5714285969734192	0.38181817531585693	0.5135135054588318	0.22857142984867096	0.7222222089767456	1821	1896	1896	1921	1544
23.532408721378907	23.532407931899506	0	0	1	0	0.0003925196718241803	0.23965719845649358	1706.3962276793413	1781.3962276793413	1781.3962276793413	1806.3962276793413	0.523809552192688	0.33636364340782166	0.45945945382118225	0.2142857164144516	0.7222222089767456	1706	1781	1781	1806	1544
23.555562967889898	23.5555621784105	0	0	1	0	0.0007839634745094961	0.19579238482107297	1526.7698158422938	1601.7698158422938	1601.7698158422938	1626.7698158422938	0.4285714328289032	0.2818181812763214	0.3918918967247009	0.18571428954601288	0.7222222089767456	1526	1601	1601	1626	1544
23.5687334579395	23.5687330631998	0	0	1	0	0.0011732584878038144	0.17678425035450218	1448.9315052016864	1523.9315052016864	1523.9315052016864	1548.9315052016864	0.380952388048172	0.26363635063171387	0.36486485600471497	0.17142857611179352	0.7222222089767456	1448	1523	1523	1548	1544
23.582392635736177	23.58239224099648	0	0	1	0	0.0015593376811352598	0.15917573844920485	1376.8246489494938	1451.8246489494938	1451.8246489494938	1476.8246489494938	0.3333333432674408	0.2454545497894287	0.3378378450870514	0.17142857611179352	0.7222222089767456	1376	1451	1451	1476	1544
23.59963368155954	23.599633286819838	0	0	1	0	0.0019411428382709467	0.15632385809161486	1365.146198885163	1440.146198885163	1440.146198885163	1465.146198885163	0.3333333432674408	0.23636363446712494	0.3243243098258972	0.17142857611179352	0.7222222089767456	1365	1440	1440	1465	1544
23.61644840850822	23.616448013768522	0	0	1	0	0.0023176274578141174	0.15008921538511988	1339.6153370020659	1414.6153370020659	1414.6153370020659	1439.6153370020659	0.3333333432674408	0.2181818187236786	0.31081080436706543	0.15714286267757416	0.7222222089767456	1339	1414	1414	1439	1544
23.635607494527918	23.63560749452792	0	0	1	0	0.002687759621591729	0.14307505932122355	1310.8923679204104	1385.8923679204104	1385.8923679204104	1410.8923679204104	0.3095238208770752	0.2181818187236786	0.28378379344940186	0.15714286267757416	0.7222222089767456	1310	1385	1385	1410	1544
23.649369304646285	23.649368909906585	0	0	1	0	0.0030505248230704384	0.13204633588381254	1265.7297454442123	1340.7297454442123	1340.7297454442123	1365.7297454442123	0.2857142984867096	0.20000000298023224	0.2702702581882477	0.15714286267757416	0.6666666865348816	1265	1340	1340	1365	1533
23.66635890128152	23.666358506541822	0	0	1	0	0.0034049287480484914	0.12556306755306867	1239.180761629816	1314.180761629816	1314.180761629816	1339.180761629816	0.261904776096344	0.20000000298023224	0.2567567527294159	0.15714286267757416	0.6666666865348816	1239	1314	1314	1339	1533
23.682468228388494	23.682467438909097	0	0	1	0	0.003750000000001839	0.11627617834790333	1201.1509503346642	1276.1509503346642	1276.1509503346642	1301.1509503346642	0.2380952388048172	0.19090908765792847	0.22972972691059113	0.15714286267757416	0.6666666865348816	1201	1276	1276	1301	1533
23.702452320378633	23.70245153089924	0	0	1	0	0.004084792762614487	0.10351000437117452	1148.8734678999597	1223.8734678999597	1223.8734678999597	1248.8734678999597	0.2142857164144516	0.17272727191448212	0.18918919563293457	0.1428571492433548	0.6666666865348816	1148	1223	1223	1248	1533
23.716356236788556	23.716355842048856	0	0	1	0	0.004408389392195271	0.0937404929268314	1108.8673185353746	1183.8673185353746	1183.8673185353746	1208.8673185353746	0.190476194024086	0.16363635659217834	0.1621621549129486	0.12857143580913544	0.6666666865348816	1108	1183	1183	1208	1533
23.73257530153179	23.73257530153179	0	0	1	0	0.004719902932875436	0.08464666134516013	1071.6280782084307	1146.6280782084307	1146.6280782084307	1171.6280782084307	0.1666666716337204	0.15454545617103577	0.13513512909412384	0.12857143580913544	0.6666666865348816	1071	1146	1146	1171	1533
23.75558507331303	23.755584283833635	0	0	1	0	0.005018479547693022	0.07825991804765459	1045.4743644051455	1120.4743644051455	1120.4743644051455	1145.4743644051455	0.1428571492433548	0.15454545617103577	0.12162162363529205	0.12857143580913544	0.6111111044883728	1045	1120	1120	1145	1522
23.768779642484255	23.768779247744554	0	0	1	0	0.005303300858900616	0.07511846333828442	1032.6101073702748	1107.6101073702748	1107.6101073702748	1132.6101073702748	0.1428571492433548	0.145454540848732	0.09459459781646729	0.12857143580913544	0.6666666865348816	1032	1107	1107	1132	1533
23.782399741050753	23.78239934631106	0	0	1	0	0.0055735861910818875	0.05983093621489739	970.0076838000048	1045.0076838000048	1045.0076838000048	1070.0076838000048	0.095238097012043	0.13636364042758942	0.06756756454706192	0.11428571492433548	0.6111111044883728	970	1045	1045	1070	1522
23.799369600701056	23.79936881122166	0	0	1	0	0.005828594710928628	0.05717210711976046	959.119778655419	1034.1197786554192	1034.1197786554192	1059.1197786554192	0.095238097012043	0.12727272510528564	0.054054055362939835	0.11428571492433548	0.6111111044883728	959	1034	1034	1059	1522
23.81657077781484	23.81657077781484	0	0	1	0	0.006067627457813364	0.04841611144711842	923.2639763759499	998.2639763759499	998.2639763759499	1023.2639763759499	0.0714285746216774	0.11818181723356247	0.04054053872823715	0.10000000149011612	0.6111111044883728	923	998	998	1023	1522
23.835705784712914	23.835705389973214	0	0	1	0	0.006290029259591848	0.04614338447918763	913.9571594422733	988.9571594422733	988.9571594422733	1013.9571594422733	0.0714285746216774	0.1090909093618393	0.04054053872823715	0.10000000149011612	0.6111111044883728	913	988	988	1013	1522
23.84944943680513	23.849449042065437	0	0	1	0	0.006495190528384363	0.04580554669798427	912.5737137282456	987.5737137282456	987.5737137282456	1012.5737137282456	0.0714285746216774	0.1090909093618393	0.027027027681469917	0.10000000149011612	0.6111111044883728	912	987	987	1012	1522
23.86638811201923	23.866387717279537	0	0	1	0	0.006682548931413734	0.039853165169070295	888.1987113673429	963.1987113673429	963.1987113673429	988.1987113673429	0.0476190485060215	0.1090909093618393	0.027027027681469917	0.10000000149011612	0.6111111044883728	888	963	963	988	1522
23.8824982286056	23.8824982286056	0	0	1	0	0.006851590932320382	0.039853165169070295	888.1987113673429	963.1987113673429	963.1987113673429	988.1987113673429	0.0476190485060215	0.1090909093618393	0.027027027681469917	0.10000000149011612	0.6111111044883728	888	963	963	988	1522
23.902219423956353	23.90221902921666	0	0	1	0	0.007001853198729785	0.03724260035008695	877.5084484336061	952.5084484336061	952.5084484336061	977.5084484336061	0.0476190485060215	0.10000000149011612	0.013513513840734959	0.10000000149011612	0.6111111044883728	877	952	952	977	1522
23.91642965837253	23.916428868893128	0	0	1	0	0.0071329238722143175	0.03724260035008695	877.5084484336061	952.5084484336061	952.5084484336061	977.5084484336061	0.0476190485060215	0.10000000149011612	0.013513513840734959	0.10000000149011612	0.6111111044883728	877	952	952	977	1522
23.93238937913366	23.932388984393967	0	0	1	0	0.00724444369716857	0.031628057137886814	854.5168939796465	929.5168939796465	929.5168939796465	954.5168939796465	0.02380952425301075	0.10000000149011612	0.027027027681469917	0.10000000149011612	0.6111111044883728	854	929	929	954	1522
23.949865295077792	23.949864900338092	0	0	1	0	0.007336107005503991	0.029017492318903472	843.8266310459097	918.8266310459097	918.8266310459097	943.8266310459097	0.02380952425301075	0.09090909361839294	0.013513513840734959	0.10000000149011612	0.6111111044883728	843	918	918	943	1522
23.968818326974734	23.968817932235034	0	0	1	0	0.007407662554463871	0.029017492318903472	843.8266310459097	918.8266310459097	918.8266310459097	943.8266310459097	0.02380952425301075	0.09090909361839294	0.013513513840734959	0.10000000149011612	0.6111111044883728	843	918	918	943	1522
23.982450662471898	23.982450267732197	0	0	1	0	0.0074589142152622755	0.029017492318903472	843.8266310459097	918.8266310459097	918.8266310459097	943.8266310459097	0.02380952425301075	0.09090909361839294	0.013513513840734959	0.10000000149011612	0.6111111044883728	843	918	918	943	1522
23.99965144484598	23.999651050106287	0	0	1	0	0.007489721510659418	0.029017492318903472	843.8266310459097	918.8266310459097	918.8266310459097	943.8266310459097	0.02380952425301075	0.09090909361839294	0.013513513840734959	0.10000000149011612	0.6111111044883728	843	918	918	943	1522
24.016390776512196	24.016390381772503	0	0	1	0	0.0075	0.02708260133938008	835.9032524847614	910.9032524847614	910.9032524847614	935.9032524847614	0.02380952425301075	0.08181817829608917	0.027027027681469917	0.10000000149011612	0.6111111044883728	835	910	910	935	1522
24.035403414103655	24.035403019363955	0	0	1	0	0.00748972151065919	0.033372820183836124	861.6616986528089	936.6616986528089	936.6616986528089	961.6616986528089	0.0476190485060215	0.08181817829608917	0.04054053872823715	0.10000000149011612	0.6111111044883728	861	936	936	961	1522
24.049405620698572	24.04940483121917	0	0	1	0	0.007458914215261823	0.042514918915006875	899.0985929569531	974.0985929569531	974.0985929569531	999.0985929569531	0.0714285746216774	0.09090909361839294	0.06756756454706192	0.11428571492433548	0.6111111044883728	899	974	974	999	1522
24.06661429786663	24.066613903126928	0	0	1	0	0.007407662554463192	0.045559846837807116	911.5675728008201	986.5675728008201	986.5675728008201	1011.5675728008201	0.0714285746216774	0.10000000149011612	0.09459459781646729	0.11428571492433548	0.6111111044883728	911	986	986	1011	1522
24.088988933472542	24.08898853873285	0	0	1	0	0.007336107005503089	0.07274482385992542	1022.8900537063946	1097.8900537063946	1097.8900537063946	1122.8900537063946	0.1428571492433548	0.12727272510528564	0.1621621549129486	0.12857143580913544	0.6111111044883728	1022	1097	1097	1122	1522
24.10202639624366	24.102025606764258	0	0	1	0	0.007244443697167448	0.0788346798119628	1047.8280138299876	1122.8280138299876	1122.8280138299876	1147.8280138299876	0.1428571492433548	0.145454540848732	0.18918919563293457	0.1428571492433548	0.6111111044883728	1047	1122	1122	1147	1522
24.116388605443852	24.11638821070416	0	0	1	0	0.007132923872212977	0.09106996605553913	1097.9315109974327	1172.9315109974327	1172.9315109974327	1197.9315109974327	0.1666666716337204	0.16363635659217834	0.21621622145175934	0.15714286267757416	0.6666666865348816	1097	1172	1172	1197	1533
24.13252201167245	24.132521616932756	0	0	1	0	0.00700185319872823	0.10519188041421207	1155.7607502961985	1230.7607502961985	1230.7607502961985	1255.7607502961985	0.190476194024086	0.19090908765792847	0.22972972691059113	0.17142857611179352	0.6666666865348816	1155	1230	1230	1255	1533
24.1555302044949	24.1555298097552	0	0	1	0	0.006851590932318617	0.11549227932849215	1197.9408838501754	1272.9408838501754	1272.9408838501754	1297.9408838501754	0.2142857164144516	0.20000000298023224	0.2567567527294159	0.18571428954601288	0.6666666865348816	1197	1272	1272	1297	1533
24.168781221443048	24.168780826703355	0	0	1	0	0.006682548931411765	0.13319732510128768	1270.443046289773	1345.443046289773	1345.443046289773	1370.443046289773	0.261904776096344	0.2181818187236786	0.28378379344940186	0.18571428954601288	0.6666666865348816	1270	1345	1345	1370	1533
24.182383556723103	24.18238316198341	0	0	1	0	0.006495190528382194	0.1579647848835668	1371.8657940982062	1446.8657940982062	1446.8657940982062	1471.8657940982062	0.3333333432674408	0.23636363446712494	0.31081080436706543	0.20000000298023224	0.6666666865348816	1371	1446	1446	1471	1533
24.199528286059966	24.199527891320265	0	0	1	0	0.006290029259589486	0.1878451514845304	1494.225895329152	1569.225895329152	1569.225895329152	1594.225895329152	0.380952388048172	0.2818181812763214	0.36486485600471497	0.24285714328289032	0.6666666865348816	1494	1569	1569	1594	1533
24.22226489796965	24.222264108490258	0	0	1	0	0.006067627457810815	0.20592898272236804	1568.279184248097	1643.279184248097	1643.279184248097	1668.279184248097	0.4047619104385376	0.3181818127632141	0.3918918967247009	0.2571428716182709	0.6666666865348816	1568	1643	1643	1668	1533
24.235566046859546	24.235565652119853	0	0	1	0	0.005828594710925898	0.22788551635033372	1658.1911894546165	1733.1911894546165	1733.1911894546165	1758.1911894546165	0.4523809552192688	0.34545454382896423	0.4189189076423645	0.27142858505249023	0.6666666865348816	1658	1733	1733	1758	1533
24.249420620807122	24.24942022606743	0	0	1	0	0.005573586191078985	0.24635544668120768	1733.8255541595454	1808.8255541595454	1808.8255541595454	1833.8255541595454	0.4761904776096344	0.38181817531585693	0.44594594836235046	0.2857142984867096	0.7222222089767456	1733	1808	1808	1833	1544
24.266390875197118	24.266390480457424	0	0	1	0	0.00530330085889755	0.2686980879991441	1825.318670356495	1900.318670356495	1900.318670356495	1925.318670356495	0.523809552192688	0.40909090638160706	0.47297295928001404	0.30000001192092896	0.6666666865348816	1825	1900	1900	1925	1533
24.282517570850843	24.282517176111142	0	0	1	0	0.005018479547689799	0.2782672376130999	1864.504338025644	1939.504338025644	1939.504338025644	1964.504338025644	0.523809552192688	0.4363636374473572	0.4864864945411682	0.3142857253551483	0.7222222089767456	1864	1939	1939	1964	1544
24.302166923576422	24.30216613409702	0	0	1	0	0.004719902932872067	0.310758169165104	1997.5547027311009	2072.554702731101	2072.554702731101	2097.554702731101	0.5714285969734192	0.4909090995788574	0.5270270109176636	0.34285715222358704	0.6666666865348816	1997	2072	2072	2097	1533
24.316710713038056	24.316710318298355	0	0	1	0	0.004408389392191762	0.310758169165104	1997.5547027311009	2072.554702731101	2072.554702731101	2097.554702731101	0.5952380895614624	0.5181818008422852	0.5405405163764954	0.3571428656578064	0.7222222089767456	1997	2072	2072	2097	1544
24.332348326204993	24.332347536725592	0	0	1	0	0.00408479276261085	0.3266175198566499	2062.498743812981	2137.498743812981	2137.498743812981	2162.498743812981	0.5952380895614624	0.5181818008422852	0.5405405163764954	0.3571428656578064	0.7222222089767456	2062	2137	2137	2162	1544
24.34945673948956	24.34945634474986	0	0	1	0	0.003749999999998084	0.3586258318893698	2193.5727815869695	2268.5727815869695	2268.5727815869695	2293.5727815869695	0.6428571343421936	0.5727272629737854	0.5675675868988037	0.3857142925262451	0.7222222089767456	2193	2268	2268	2293	1544
24.36884714297274	24.368846748233047	0	0	1	0	0.0034049287480446273	0.3691236701481131	2236.5614292565233	2311.5614292565233	2311.5614292565233	2336.5614292565233	0.6666666865348816	0.5909090638160706	0.5675675868988037	0.3857142925262451	0.7222222089767456	2236	2311	2311	2336	1544
24.3823851356819	24.382384740942207	0	0	1	0	0.0030505248230664763	0.37704751280111237	2269.009564920555	2344.009564920555	2344.009564920555	2369.009564920555	0.6666666865348816	0.6090909242630005	0.5810810923576355	0.4000000059604645	0.7222222089767456	2269	2344	2344	2369	1544
24.399673550269114	24.399673155529413	0	0	1	0	0.0026877596215876803	0.38889668672471434	2317.531932137705	2392.531932137705	2392.531932137705	2417.531932137705	0.6904761791229248	0.6272727251052856	0.5945945978164673	0.4000000059604645	0.7222222089767456	2317	2392	2392	2417	1544
24.422264897969654	24.42226410849026	0	0	1	0	0.002317627457809993	0.40140984165679994	2368.773301584596	2443.773301584596	2443.773301584596	2468.773301584596	0.6904761791229248	0.6545454263687134	0.6081081032752991	0.4285714328289032	0.7777777910232544	2368	2443	2443	2468	1555
24.43545512500419	24.435454335524796	0	0	1	0	0.001941142838266758	0.40140984165679994	2368.773301584596	2443.773301584596	2443.773301584596	2468.773301584596	0.6904761791229248	0.6545454263687134	0.6081081032752991	0.4285714328289032	0.7777777910232544	2368	2443	2443	2468	1555
24.449677596351023	24.44967720161133	0	0	1	0	0.0015593376811310177	0.41557564745768616	2426.782276339225	2501.782276339225	2501.782276339225	2526.782276339225	0.7142857313156128	0.6727272868156433	0.6216216087341309	0.44285714626312256	0.7777777910232544	2426	2501	2501	2526	1555
24.466537323625367	24.466536928885667	0	0	1	0	0.001173258487799531	0.42615830044776315	2470.11824033359	2545.11824033359	2545.11824033359	2570.11824033359	0.7142857313156128	0.699999988079071	0.6351351141929626	0.4571428596973419	0.7222222089767456	2470	2545	2545	2570	1544
24.488873669480498	24.488873669480505	0	0	1	0	0.0007839634745051831	0.4450625916245361	2547.5313127024756	2622.5313127024756	2622.5313127024756	2647.5313127024756	0.738095223903656	0.7363636493682861	0.6486486196517944	0.4714285731315613	0.7777777910232544	2547	2622	2622	2647	1555
24.502196529053826	24.502195739574432	0	0	1	0	0.00039251967181984945	0.46547033800869375	2631.101034145601	2706.101034145601	2706.101034145601	2731.101034145601	0.7857142686843872	0.7545454502105713	0.662162184715271	0.48571428656578064	0.7777777910232544	2631	2706	2706	2731	1555
24.51641623722277	24.51641544774337	0	0	1	0	-2.234540319601648e-15	0.4763425812125206	2675.622870065272	2750.622870065272	2750.622870065272	2775.622870065272	0.7857142686843872	0.7818182110786438	0.6756756901741028	0.5	0.7777777910232544	2675	2750	2750	2775	1555
24.532407931899506	24.532407537159806	0	0	1	0	-0.0003925196718243124	0.4932637277314562	2744.914965060313	2819.914965060313	2819.914965060313	2844.914965060313	0.8095238208770752	0.8090909123420715	0.6891891956329346	0.5142857432365417	0.7777777910232544	2744	2819	2819	2844	1555
24.549553845455456	24.549553845455463	0	0	1	0	-0.0007839634745096277	0.5020562758604532	2780.920449648556	2855.920449648556	2855.920449648556	2880.920449648556	0.8095238208770752	0.8272727131843567	0.7027027010917664	0.5285714268684387	0.7777777910232544	2780	2855	2855	2880	1555
24.568864511519486	24.568864511519493	0	0	1	0	-0.0011732584878039452	0.5168977475419467	2841.696276184272	2916.696276184272	2916.696276184272	2941.696276184272	0.8333333134651184	0.8454545736312866	0.7162162065505981	0.5428571701049805	0.7777777910232544	2841	2916	2916	2941	1555
24.582375661929127	24.582374872449734	0	0	1	0	-0.0015593376811353892	0.5236106204307678	2869.185490663994	2944.185490663994	2944.185490663994	2969.185490663994	0.8333333134651184	0.8545454740524292	0.7297297120094299	0.5571428537368774	0.7777777910232544	2869	2944	2944	2969	1555
24.599444995983525	24.599444601243825	0	0	1	0	-0.0019411428382710746	0.527765583784884	2886.2000655991	2961.2000655991	2961.2000655991	2986.2000655991	0.8333333134651184	0.8636363744735718	0.7432432174682617	0.5571428537368774	0.7777777910232544	2886	2961	2961	2986	1555
24.61645827700069	24.61645788226099	0	0	1	0	-0.002317627457814243	0.5500965240724298	2977.6452660766	3052.6452660766	3052.6452660766	3077.6452660766	0.8571428656578064	0.8999999761581421	0.7567567825317383	0.5857142806053162	0.7777777910232544	2977	3052	3052	3077	1555
24.63539788774787	24.63539749300817	0	0	1	0	-0.0026877596215918523	0.5605943623311731	3020.6339137461537	3095.6339137461537	3095.6339137461537	3120.6339137461537	0.8809523582458496	0.918181836605072	0.7567567825317383	0.5857142806053162	0.7777777910232544	3020	3095	3095	3120	1555
24.649393383767908	24.649392989028208	0	0	1	0	-0.003050524823070559	0.5648458507185277	3038.043758692371	3113.043758692371	3113.043758692371	3138.043758692371	0.8809523582458496	0.9272727370262146	0.7702702879905701	0.5857142806053162	0.7777777910232544	3038	3113	3113	3138	1555
24.666527849872594	24.6665278498726	0	0	1	0	-0.0034049287480486094	0.5698695467130559	3058.615793789964	3133.615793789964	3133.615793789964	3158.615793789964	0.8809523582458496	0.9363636374473572	0.7702702879905701	0.6000000238418579	0.8333333134651184	3058	3133	3133	3158	1566
24.688851564057373	24.688851169317672	0	0	1	0	-0.003750000000001954	0.5721422718183415	3067.9226030961086	3142.9226030961086	3142.9226030961086	3167.9226030961086	0.8809523582458496	0.9454545378684998	0.7702702879905701	0.6000000238418579	0.8333333134651184	3067	3142	3142	3167	1566
24.70243771500978	24.702436925530385	0	0	1	0	-0.004084792762614598	0.5851936326984273	3121.3679259000596	3196.3679259000596	3196.3679259000596	3221.3679259000596	0.9047619104385376	0.9545454382896423	0.7837837934494019	0.6142857074737549	0.8333333134651184	3121	3196	3196	3221	1566
24.716583212115346	24.716583212115353	0	0	1	0	-0.004408389392195378	0.5984907044637158	3175.8194347789163	3250.8194347789163	3250.8194347789163	3275.8194347789163	0.9285714030265808	0.9909090995788574	0.7837837934494019	0.6428571343421936	0.8333333134651184	3175	3250	3250	3275	1566
24.732456090142755	24.73245530066336	0	0	1	0	-0.00471990293287554	0.6058353765015436	3205.895866773821	3280.895866773821	3280.895866773821	3305.895866773821	0.9285714030265808	0.9909090995788574	0.7837837934494019	0.6428571343421936	0.8333333134651184	3205	3280	3280	3305	1566
24.75556809950598	24.755567704766285	0	0	1	0	-0.00501847954769312	0.6190797991273946	3260.131777426681	3335.131777426681	3335.131777426681	3360.131777426681	0.9523809552192688	1.0	0.7972972989082336	0.6571428775787354	0.8333333134651184	3260	3335	3335	3360	1566
24.76879108993552	24.768790300456125	0	0	1	0	-0.00530330085890071	0.6212998750932428	3269.222988506829	3344.222988506829	3344.222988506829	3369.222988506829	0.9523809552192688	1.0	0.8108108043670654	0.6571428775787354	0.8333333134651184	3269	3344	3344	3369	1566
24.782410004282923	24.78240921480353	0	0	1	0	-0.005573586191081975	0.6301479948993816	3305.4560391129676	3380.4560391129676	3380.4560391129676	3405.4560391129676	0.976190447807312	1.0	0.8108108043670654	0.6714285612106323	0.8333333134651184	3305	3380	3380	3405	1566
24.799459996092075	24.799459601352382	0	0	1	0	-0.005828594710928711	0.6353603546396185	3326.800652249238	3401.800652249238	3401.800652249238	3426.800652249238	0.976190447807312	1.0	0.8243243098258972	0.6857143044471741	0.8333333134651184	3326	3401	3401	3426	1566
24.822214766027912	24.822213976548518	0	0	1	0	-0.0060676274578134425	0.6466216151778763	3372.9155141534034	3447.9155141534034	3447.9155141534034	3472.9155141534034	1.0	1.0	0.837837815284729	0.699999988079071	0.8333333134651184	3372	3447	3447	3472	1566
24.835450782867504	24.83544999338811	0	0	1	0	-0.00629002925959192	0.6466216151778763	3372.9155141534034	3447.9155141534034	3447.9155141534034	3472.9155141534034	1.0	1.0	0.837837815284729	0.699999988079071	0.8333333134651184	3372	3447	3447	3472	1566
24.849484963378025	24.849484963378025	0	0	1	0	-0.006495190528384429	0.649613899153632	3385.168917034123	3460.168917034123	3460.168917034123	3485.168917034123	1.0	1.0	0.837837815284729	0.7142857313156128	0.8333333134651184	3385	3460	3460	3485	1566
24.866432717605193	24.866432322865492	0	0	1	0	-0.006682548931413794	0.649613899153632	3385.168917034123	3460.168917034123	3460.168917034123	3485.168917034123	1.0	1.0	0.837837815284729	0.7142857313156128	0.8333333134651184	3385	3460	3460	3485	1566
24.88882590597695	24.88882551123725	0	0	1	0	-0.006851590932320435	0.649613899153632	3385.168917034123	3460.168917034123	3460.168917034123	3485.168917034123	1.0	1.0	0.837837815284729	0.7142857313156128	0.8333333134651184	3385	3460	3460	3485	1566
24.902237976722198	24.902237581982504	0	0	1	0	-0.007001853198729832	0.649613899153632	3385.168917034123	3460.168917034123	3460.168917034123	3485.168917034123	1.0	1.0	0.837837815284729	0.7142857313156128	0.8333333134651184	3385	3460	3460	3485	1566
24.91672452892751	24.916723739448116	0	0	1	0	-0.007132923872214358	0.649613899153632	3385.168917034123	3460.168917034123	3460.168917034123	3485.168917034123	1.0	1.0	0.837837815284729	0.7142857313156128	0.8333333134651184	3385	3460	3460	3485	1566
24.932385036996976	24.932384247517582	0	0	1	0	-0.007244443697168604	0.649613899153632	3385.168917034123	3460.168917034123	3460.168917034123	3485.168917034123	1.0	1.0	0.837837815284729	0.7142857313156128	0.8333333134651184	3385	3460	3460	3485	1566
24.950127007498082	24.950126612758382	0	0	1	0	-0.007336107005504019	0.649613899153632	3385.168917034123	3460.168917034123	3460.168917034123	3485.168917034123	1.0	1.0	0.837837815284729	0.7142857313156128	0.8333333134651184	3385	3460	3460	3485	1566
24.968760300239012	24.96875990549932	0	0	1	0	-0.007407662554463892	0.649613899153632	3385.168917034123	3460.168917034123	3460.168917034123	3485.168917034123	1.0	1.0	0.837837815284729	0.7142857313156128	0.8333333134651184	3385	3460	3460	3485	1566
24.982416320118105	24.982415925378405	0	0	1	0	-0.00745891421526229	0.649613899153632	3385.168917034123	3460.168917034123	3460.168917034123	3485.168917034123	1.0	1.0	0.837837815284729	0.7142857313156128	0.8333333134651184	3385	3460	3460	3485	1566
24.999449732859908	24.999449338120208	0	0	1	0	-0.007489721510659424	0.649613899153632	3385.168917034123	3460.168917034123	3460.168917034123	3485.168917034123	1.0	1.0	0.837837815284729	0.7142857313156128	0.8333333134651184	3385	3460	3460	3485	1566
25.02227358224303	25.02227318750333	0	0	1	0	-0.0075	0.6406692271297043	3348.540485096139	3423.540485096139	3423.540485096139	3448.540485096139	0.976190447807312	1.0	0.837837815284729	0.699999988079071	0.8333333134651184	3348	3423	3423	3448	1566
25.03548157256401	25.035480783084616	0	0	1	0	-0.007489721510659184	0.6406692271297043	3348.540485096139	3423.540485096139	3423.540485096139	3448.540485096139	0.976190447807312	1.0	0.837837815284729	0.699999988079071	0.8333333134651184	3348	3423	3423	3448	1566
25.050039177915103	25.050039177915103	0	0	1	0	-0.007458914215261809	0.6383043637146821	3338.8563694116233	3413.8563694116233	3413.8563694116233	3438.8563694116233	0.976190447807312	1.0	0.8243243098258972	0.699999988079071	0.8333333134651184	3338	3413	3413	3438	1566
25.066422454373026	25.066422059633325	0	0	1	0	-0.007407662554463171	0.6353603546396185	3326.800652249238	3401.800652249238	3401.800652249238	3426.800652249238	0.976190447807312	1.0	0.8243243098258972	0.6857143044471741	0.8333333134651184	3326	3401	3401	3426	1566
25.0888748536996	25.0888744589599	0	0	1	0	-0.007336107005503062	0.6324163332811654	3314.7448847863725	3389.7448847863725	3389.7448847863725	3414.7448847863725	0.976190447807312	1.0	0.8243243098258972	0.6714285612106323	0.8333333134651184	3314	3389	3389	3414	1566
25.102440478187667	25.102440083447974	0	0	1	0	-0.007244443697167414	0.623519951059091	3278.3141995869773	3353.3141995869773	3353.3141995869773	3378.3141995869773	0.9523809552192688	1.0	0.8243243098258972	0.6571428775787354	0.8333333134651184	3278	3353	3353	3378	1566
25.117190321772064	25.117189927032364	0	0	1	0	-0.007132923872212937	0.6155083696929644	3245.506773892689	3320.506773892689	3320.506773892689	3345.506773892689	0.9523809552192688	1.0	0.8108108043670654	0.6285714507102966	0.8333333134651184	3245	3320	3320	3345	1566
25.132507406303596	25.132507011563902	0	0	1	0	-0.007001853198728183	0.5864484626699138	3126.506454633297	3201.506454633297	3201.506454633297	3226.506454633297	0.9047619104385376	0.9545454382896423	0.8108108043670654	0.6000000238418579	0.8333333134651184	3126	3201	3201	3226	1566
25.15571691637242	25.15571652163272	0	0	1	0	-0.006851590932318564	0.552135243344491	2985.993821495691	3060.993821495691	3060.993821495691	3085.993821495691	0.8809523582458496	0.8909090757369995	0.7837837934494019	0.5571428537368774	0.8333333134651184	2985	3060	3060	3085	1566
[truncated: 25,972 more rows]
