# Supplementary material for: Active inference under visuo-proprioceptive conflict: Simulation and empirical results
Source: Sci Rep. 2020 Mar 4;10:4010. doi: 10.1038/s41598-020-61097-w (PMC7055248; doi:10.1038/s41598-020-61097-w)
Supplement: Supplementary file 1 — Supplementary Information. [file 41598_2020_61097_MOESM1_ESM.zip › log_sj20_run2_20190517-115542.csv]

0	0	1	0	0	0	999	0.024812198270970552	826.6059519196244	901.6059519196244	901.6059519196244	926.6059519196244	0.06493506580591202	0.03333333507180214	0.05000000074505806	0.019607843831181526	0.46666666865348816	826	901	901	926	1493
0.016811569031091267	0.016811569031091267	1	0	2	0	0.004052267294011048	0.024934747285100027	827.1077901324846	902.1077901324846	902.1077901324846	927.1077901324846	0.06493506580591202	0.03333333507180214	0.05000000074505806	0.029411764815449715	0.46666666865348816	827	902	902	927	1493
0.03378221816078941	0.03378221816078941	1	0	2	0	0.0075	0.024934747285100027	827.1077901324846	902.1077901324846	902.1077901324846	927.1077901324846	0.06493506580591202	0.03333333507180214	0.05000000074505806	0.029411764815449715	0.46666666865348816	827	902	902	927	1493
0.05080220975283378	0.05080220975283378	1	0	2	0	0.0075	0.024812198270970552	826.6059519196244	901.6059519196244	901.6059519196244	926.6059519196244	0.06493506580591202	0.03333333507180214	0.05000000074505806	0.019607843831181526	0.46666666865348816	826	901	901	926	1493
0.0665708764997639	0.0665708764997639	1	0	2	0	0.0075	0.024934747285100027	827.1077901324846	902.1077901324846	902.1077901324846	927.1077901324846	0.06493506580591202	0.03333333507180214	0.05000000074505806	0.029411764815449715	0.46666666865348816	827	902	902	927	1493
0.08372626380848747	0.08372626380848835	1	0	2	0	0.0075	0.024812198270970552	826.6059519196244	901.6059519196244	901.6059519196244	926.6059519196244	0.06493506580591202	0.03333333507180214	0.05000000074505806	0.019607843831181526	0.46666666865348816	826	901	901	926	1493
0.09980756439684768	0.09980756439684768	1	0	2	0	0.0075	0.024812198270970552	826.6059519196244	901.6059519196244	901.6059519196244	926.6059519196244	0.06493506580591202	0.03333333507180214	0.05000000074505806	0.019607843831181526	0.46666666865348816	826	901	901	926	1493
0.1175183504617463	0.1175183504617463	1	0	2	0	0.0075	0.024812198270970552	826.6059519196244	901.6059519196244	901.6059519196244	926.6059519196244	0.06493506580591202	0.03333333507180214	0.05000000074505806	0.019607843831181526	0.46666666865348816	826	901	901	926	1493
0.13361149324106947	0.13361149324106947	1	0	2	0	0.0075	0.028058950816208093	839.9014035923722	914.9014035923722	914.9014035923722	939.9014035923722	0.07792207598686218	0.03333333507180214	0.05000000074505806	0.019607843831181526	0.46666666865348816	839	914	914	939	1493
0.14960358265750617	0.14960358265750617	1	0	2	0	0.0075	0.028058950816208093	839.9014035923722	914.9014035923722	914.9014035923722	939.9014035923722	0.07792207598686218	0.03999999910593033	0.05000000074505806	0.019607843831181526	0.46666666865348816	839	914	914	939	1493
0.16671949599635205	0.16671949599635294	1	0	2	0	0.0075	0.028058950816208093	839.9014035923722	914.9014035923722	914.9014035923722	939.9014035923722	0.07792207598686218	0.03333333507180214	0.05000000074505806	0.019607843831181526	0.46666666865348816	839	914	914	939	1493
0.18415870114849486	0.18415830640879616	1	0	2	0	0.0075	0.02972561682474014	846.7264008973109	921.7264008973109	921.7264008973109	946.7264008973109	0.07792207598686218	0.03999999910593033	0.05000000074505806	0.019607843831181526	0.4000000059604645	846	921	921	946	1480
0.1997611824822414	0.1997607877425427	1	0	2	0	0.0075	0.02972561682474014	846.7264008973109	921.7264008973109	921.7264008973109	946.7264008973109	0.07792207598686218	0.03999999910593033	0.05000000074505806	0.019607843831181526	0.46666666865348816	846	921	921	946	1493
0.2166390677827268	0.21663906778272768	1	0	2	0	0.0075	0.02972561682474014	846.7264008973109	921.7264008973109	921.7264008973109	946.7264008973109	0.07792207598686218	0.03999999910593033	0.05000000074505806	0.019607843831181526	0.46666666865348816	846	921	921	946	1493
0.23369182276976996	0.23369221750946867	1	0	2	0	0.0075	0.02972561682474014	846.7264008973109	921.7264008973109	921.7264008973109	946.7264008973109	0.07792207598686218	0.03999999910593033	0.05000000074505806	0.019607843831181526	0.46666666865348816	846	921	921	946	1493
0.250862210187047	0.2508618154473483	1	0	2	0	0.0075	0.02972561682474014	846.7264008973109	921.7264008973109	921.7264008973109	946.7264008973109	0.07792207598686218	0.03999999910593033	0.05000000074505806	0.019607843831181526	0.46666666865348816	846	921	921	946	1493
0.26668732471090273	0.26668732471090273	1	0	2	0	0.0075	0.029848165838869616	847.2282391101711	922.2282391101711	922.2282391101711	947.2282391101711	0.07792207598686218	0.03999999910593033	0.05000000074505806	0.029411764815449715	0.46666666865348816	847	922	922	947	1493
0.283676131866744	0.283676131866744	1	0	2	0	0.0075	0.02972561682474014	846.7264008973109	921.7264008973109	921.7264008973109	946.7264008973109	0.07792207598686218	0.03999999910593033	0.05000000074505806	0.019607843831181526	0.46666666865348816	846	921	921	946	1493
0.29966230018769835	0.29966230018769835	1	0	2	0	0.0075	0.03151483277872424	854.0532402288758	929.0532402288758	929.0532402288758	954.0532402288758	0.07792207598686218	0.046666666865348816	0.05000000074505806	0.029411764815449715	0.46666666865348816	854	929	929	954	1493
0.3175254557763241	0.31752545577632496	1	0	2	0	0.0075	0.03151483277872424	854.0532402288758	929.0532402288758	929.0532402288758	954.0532402288758	0.07792207598686218	0.046666666865348816	0.05000000074505806	0.029411764815449715	0.46666666865348816	854	929	929	954	1493
0.33363675658179126	0.33363715132148997	1	0	2	0	0.0075	0.02994007759843953	847.6046177656099	922.6046177656099	922.6046177656099	947.6046177656099	0.07792207598686218	0.046666666865348816	0.05000000074505806	0.029411764815449715	0.46666666865348816	847	922	922	947	1493
0.34957239822130237	0.34957239822130326	1	0	2	0	0.0075	0.03151483277872424	854.0532402288758	929.0532402288758	929.0532402288758	954.0532402288758	0.07792207598686218	0.03999999910593033	0.0625	0.019607843831181526	0.46666666865348816	854	929	929	954	1493
0.3666756798897888	0.3666756798897888	1	0	2	0	0.0075	0.03160674453829415	854.4296188843146	929.4296188843146	929.4296188843146	954.4296188843146	0.07792207598686218	0.046666666865348816	0.0625	0.029411764815449715	0.46666666865348816	854	929	929	954	1493
0.38410422707006386	0.38410422707006386	1	0	2	0	0.0075	0.02994007759843953	847.6046177656099	922.6046177656099	922.6046177656099	947.6046177656099	0.07792207598686218	0.03999999910593033	0.0625	0.029411764815449715	0.46666666865348816	847	922	922	947	1493
0.39968776089826985	0.3996909188158595	1	0	2	0	0.0075	0.02978689133306034	846.9773200088821	921.9773200088821	921.9773200088821	946.9773200088821	0.07792207598686218	0.03999999910593033	0.0625	0.019607843831181526	0.46666666865348816	846	921	921	946	1493
0.41665248893248563	0.41665248893248563	1	0	2	0	0.0075	0.029848165838869616	847.2282391101711	922.2282391101711	922.2282391101711	947.2282391101711	0.07792207598686218	0.03999999910593033	0.05000000074505806	0.029411764815449715	0.46666666865348816	847	922	922	947	1493
0.43364484874561615	0.43364445400591745	1	0	2	0	0.0075	0.029848165838869616	847.2282391101711	922.2282391101711	922.2282391101711	947.2282391101711	0.07792207598686218	0.03999999910593033	0.05000000074505806	0.029411764815449715	0.46666666865348816	847	922	922	947	1493
0.45074576197590854	0.45074576197590854	1	0	2	0	0.0075	0.02972561682474014	846.7264008973109	921.7264008973109	921.7264008973109	946.7264008973109	0.07792207598686218	0.03999999910593033	0.05000000074505806	0.019607843831181526	0.46666666865348816	846	921	921	946	1493
0.4666364032897601	0.46663640328976097	1	0	2	0	0.0075	0.02972561682474014	846.7264008973109	921.7264008973109	921.7264008973109	946.7264008973109	0.07792207598686218	0.03999999910593033	0.05000000074505806	0.019607843831181526	0.46666666865348816	846	921	921	946	1493
0.4836615264978885	0.4836615264978894	1	0	2	0	0.0075	0.02972561682474014	846.7264008973109	921.7264008973109	921.7264008973109	946.7264008973109	0.07792207598686218	0.03999999910593033	0.05000000074505806	0.019607843831181526	0.46666666865348816	846	921	921	946	1493
0.4997819063164268	0.4997823010561264	1	0	2	0	0.0075	0.029848165838869616	847.2282391101711	922.2282391101711	922.2282391101711	947.2282391101711	0.07792207598686218	0.03999999910593033	0.05000000074505806	0.029411764815449715	0.46666666865348816	847	922	922	947	1493
0.5180161172219009	0.5180165119615996	1	0	2	0	0.0075	0.02972561682474014	846.7264008973109	921.7264008973109	921.7264008973109	946.7264008973109	0.07792207598686218	0.03999999910593033	0.05000000074505806	0.019607843831181526	0.46666666865348816	846	921	921	946	1493
0.5335791245857697	0.5335791245857697	1	0	2	0	0.0075	0.029848165838869616	847.2282391101711	922.2282391101711	922.2282391101711	947.2282391101711	0.07792207598686218	0.03999999910593033	0.05000000074505806	0.029411764815449715	0.46666666865348816	847	922	922	947	1493
0.5497168729510538	0.5497168729510538	1	0	2	0	0.0075	0.02972561682474014	846.7264008973109	921.7264008973109	921.7264008973109	946.7264008973109	0.07792207598686218	0.03999999910593033	0.05000000074505806	0.019607843831181526	0.46666666865348816	846	921	921	946	1493
0.5668142335240578	0.5668142335240587	1	0	2	0	0.0075	0.02972561682474014	846.7264008973109	921.7264008973109	921.7264008973109	946.7264008973109	0.07792207598686218	0.03999999910593033	0.05000000074505806	0.019607843831181526	0.46666666865348816	846	921	921	946	1493
0.5841804118319276	0.5841804118319276	1	0	2	0	0.0075	0.02994007759843953	847.6046177656099	922.6046177656099	922.6046177656099	947.6046177656099	0.07792207598686218	0.03999999910593033	0.0625	0.029411764815449715	0.46666666865348816	847	922	922	947	1493
0.5997355244018214	0.5997355244018214	1	0	2	0	0.0075	0.02972561682474014	846.7264008973109	921.7264008973109	921.7264008973109	946.7264008973109	0.07792207598686218	0.03999999910593033	0.05000000074505806	0.019607843831181526	0.46666666865348816	846	921	921	946	1493
0.6166824891495919	0.6166880155053756	1	0	2	0	0.0075	0.02972561682474014	846.7264008973109	921.7264008973109	921.7264008973109	946.7264008973109	0.07792207598686218	0.03999999910593033	0.05000000074505806	0.019607843831181526	0.46666666865348816	846	921	921	946	1493
0.6337443231497071	0.6337447178894058	1	0	2	0	0.0075	0.02972561682474014	846.7264008973109	921.7264008973109	921.7264008973109	946.7264008973109	0.07792207598686218	0.03999999910593033	0.05000000074505806	0.019607843831181526	0.46666666865348816	846	921	921	946	1493
0.6509573424544515	0.6509577371941511	1	0	2	0	0.0075	0.02972561682474014	846.7264008973109	921.7264008973109	921.7264008973109	946.7264008973109	0.07792207598686218	0.03999999910593033	0.05000000074505806	0.019607843831181526	0.46666666865348816	846	921	921	946	1493
0.6670962750388325	0.6670962750388325	1	0	2	0	0.0075	0.029848165838869616	847.2282391101711	922.2282391101711	922.2282391101711	947.2282391101711	0.07792207598686218	0.03999999910593033	0.05000000074505806	0.029411764815449715	0.46666666865348816	847	922	922	947	1493
0.6836331052395774	0.6836338947189748	1	0	2	0	0.0075	0.029848165838869616	847.2282391101711	922.2282391101711	922.2282391101711	947.2282391101711	0.07792207598686218	0.03999999910593033	0.05000000074505806	0.029411764815449715	0.46666666865348816	847	922	922	947	1493
0.6995900628228231	0.6995900628228231	1	0	2	0	0.0075	0.03139228376459476	853.5514020160156	928.5514020160156	928.5514020160156	953.5514020160156	0.07792207598686218	0.046666666865348816	0.05000000074505806	0.019607843831181526	0.46666666865348816	853	928	928	953	1493
0.7166499231244439	0.7166499231244439	1	0	2	0	0.0075	0.03139228376459476	853.5514020160156	928.5514020160156	928.5514020160156	953.5514020160156	0.07792207598686218	0.046666666865348816	0.05000000074505806	0.019607843831181526	0.46666666865348816	853	928	928	953	1493
0.73359846683101	0.73359846683101	1	0	2	0	0.0075	0.03151483277872424	854.0532402288758	929.0532402288758	929.0532402288758	954.0532402288758	0.07792207598686218	0.03999999910593033	0.05000000074505806	0.029411764815449715	0.46666666865348816	854	929	929	954	1493
0.749916216498935	0.7499166112386337	1	0	2	0	0.0075	0.029848165838869616	847.2282391101711	922.2282391101711	922.2282391101711	947.2282391101711	0.07792207598686218	0.03999999910593033	0.05000000074505806	0.029411764815449715	0.46666666865348816	847	922	922	947	1493
0.7665572579801561	0.7665572579801561	1	0	2	0	0.0075	0.03151483277872424	854.0532402288758	929.0532402288758	929.0532402288758	954.0532402288758	0.07792207598686218	0.046666666865348816	0.05000000074505806	0.029411764815449715	0.46666666865348816	854	929	929	954	1493
0.7844819929617906	0.7844819929617914	1	0	2	0	0.0075	0.03151483277872424	854.0532402288758	929.0532402288758	929.0532402288758	954.0532402288758	0.07792207598686218	0.046666666865348816	0.05000000074505806	0.029411764815449715	0.46666666865348816	854	929	929	954	1493
0.799549996743397	0.799549996743397	1	0	2	0	0.0075	0.03151483277872424	854.0532402288758	929.0532402288758	929.0532402288758	954.0532402288758	0.07792207598686218	0.046666666865348816	0.05000000074505806	0.029411764815449715	0.46666666865348816	854	929	929	954	1493
0.8165601198429719	0.8165597251032741	1	0	2	0	0.0075	0.029848165838869616	847.2282391101711	922.2282391101711	922.2282391101711	947.2282391101711	0.07792207598686218	0.03999999910593033	0.05000000074505806	0.029411764815449715	0.46666666865348816	847	922	922	947	1493
0.8335880062289922	0.8335880062289922	1	0	2	0	0.0075	0.03151483277872424	854.0532402288758	929.0532402288758	929.0532402288758	954.0532402288758	0.07792207598686218	0.046666666865348816	0.05000000074505806	0.029411764815449715	0.46666666865348816	854	929	929	954	1493
0.8511949757531134	0.8511949757531143	1	0	2	0	0.0075	0.029848165838869616	847.2282391101711	922.2282391101711	922.2282391101711	947.2282391101711	0.07792207598686218	0.03999999910593033	0.05000000074505806	0.029411764815449715	0.46666666865348816	847	922	922	947	1493
0.8665637711851861	0.8665633764454874	1	0	2	0	0.0075	0.03151483277872424	854.0532402288758	929.0532402288758	929.0532402288758	954.0532402288758	0.07792207598686218	0.046666666865348816	0.05000000074505806	0.029411764815449715	0.46666666865348816	854	929	929	954	1493
0.8835817890787361	0.8835817890787361	1	0	2	0	0.0075	0.03151483277872424	854.0532402288758	929.0532402288758	929.0532402288758	954.0532402288758	0.07792207598686218	0.046666666865348816	0.05000000074505806	0.029411764815449715	0.46666666865348816	854	929	929	954	1493
0.8997388796892611	0.8997388796892611	1	0	2	0	0.0075	0.03151483277872424	854.0532402288758	929.0532402288758	929.0532402288758	954.0532402288758	0.07792207598686218	0.046666666865348816	0.05000000074505806	0.029411764815449715	0.46666666865348816	854	929	929	954	1493
0.916746634350643	0.9167470290903417	1	0	2	0	0.0075	0.03151483277872424	854.0532402288758	929.0532402288758	929.0532402288758	954.0532402288758	0.07792207598686218	0.046666666865348816	0.05000000074505806	0.029411764815449715	0.46666666865348816	854	929	929	954	1493
0.9335617560390244	0.9335617560390244	1	0	2	0	0.0075	0.03151483277872424	854.0532402288758	929.0532402288758	929.0532402288758	954.0532402288758	0.07792207598686218	0.046666666865348816	0.05000000074505806	0.029411764815449715	0.46666666865348816	854	929	929	954	1493
0.9498412159561678	0.9498412159561678	1	0	2	0	0.0075	0.03151483277872424	854.0532402288758	929.0532402288758	929.0532402288758	954.0532402288758	0.07792207598686218	0.046666666865348816	0.05000000074505806	0.029411764815449715	0.46666666865348816	854	929	929	954	1493
0.9666792325470777	0.9666796272867764	1	0	2	0	0.0075	0.03151483277872424	854.0532402288758	929.0532402288758	929.0532402288758	954.0532402288758	0.07792207598686218	0.046666666865348816	0.05000000074505806	0.029411764815449715	0.46666666865348816	854	929	929	954	1493
0.9845344933417284	0.9845340986020297	1	0	2	0	0.0075	0.03151483277872424	854.0532402288758	929.0532402288758	929.0532402288758	954.0532402288758	0.07792207598686218	0.046666666865348816	0.05000000074505806	0.029411764815449715	0.46666666865348816	854	929	929	954	1493
0.9997343401827248	0.9997343401827248	1	0	2	0	0.0075	0.03151483277872424	854.0532402288758	929.0532402288758	929.0532402288758	954.0532402288758	0.07792207598686218	0.046666666865348816	0.05000000074505806	0.029411764815449715	0.46666666865348816	854	929	929	954	1493
1.0166027517304403	1.0166023569907416	1	0	2	0	0.0075	0.03151483277872424	854.0532402288758	929.0532402288758	929.0532402288758	954.0532402288758	0.07792207598686218	0.046666666865348816	0.05000000074505806	0.029411764815449715	0.46666666865348816	854	929	929	954	1493
1.0335564270530906	1.0335564270530906	1	0	2	0	0.0075	0.03151483277872424	854.0532402288758	929.0532402288758	929.0532402288758	954.0532402288758	0.07792207598686218	0.046666666865348816	0.05000000074505806	0.029411764815449715	0.46666666865348816	854	929	929	954	1493
1.0515932681091762	1.0515936628488767	1	0	2	0	0.0075	0.03151483277872424	854.0532402288758	929.0532402288758	929.0532402288758	954.0532402288758	0.07792207598686218	0.046666666865348816	0.05000000074505806	0.029411764815449715	0.46666666865348816	854	929	929	954	1493
1.0665953503610872	1.0665953503610872	1	0	2	0	0.0075	0.03151483277872424	854.0532402288758	929.0532402288758	929.0532402288758	954.0532402288758	0.07792207598686218	0.046666666865348816	0.05000000074505806	0.029411764815449715	0.46666666865348816	854	929	929	954	1493
1.083592447050604	1.083592447050604	1	0	2	0	0.0075	0.03151483277872424	854.0532402288758	929.0532402288758	929.0532402288758	954.0532402288758	0.07792207598686218	0.046666666865348816	0.05000000074505806	0.029411764815449715	0.46666666865348816	854	929	929	954	1493
1.0996015102740877	1.0996015102740877	1	0	2	0	0.0075	0.03151483277872424	854.0532402288758	929.0532402288758	929.0532402288758	954.0532402288758	0.07792207598686218	0.046666666865348816	0.05000000074505806	0.029411764815449715	0.46666666865348816	854	929	929	954	1493
1.1179182217766055	1.1179186165163042	1	0	2	0	0.0075	0.03151483277872424	854.0532402288758	929.0532402288758	929.0532402288758	954.0532402288758	0.07792207598686218	0.046666666865348816	0.05000000074505806	0.029411764815449715	0.46666666865348816	854	929	929	954	1493
1.133625309130526	1.133625309130526	1	0	2	0	0.0075	0.03151483277872424	854.0532402288758	929.0532402288758	929.0532402288758	954.0532402288758	0.07792207598686218	0.046666666865348816	0.05000000074505806	0.029411764815449715	0.46666666865348816	854	929	929	954	1493
1.1496043721369027	1.149603977397204	1	0	2	0	0.0075	0.03151483277872424	854.0532402288758	929.0532402288758	929.0532402288758	954.0532402288758	0.07792207598686218	0.046666666865348816	0.05000000074505806	0.029411764815449715	0.46666666865348816	854	929	929	954	1493
1.1666662061370179	1.1666666008767166	1	0	2	0	0.0075	0.03151483277872424	854.0532402288758	929.0532402288758	929.0532402288758	954.0532402288758	0.07792207598686218	0.046666666865348816	0.05000000074505806	0.029411764815449715	0.46666666865348816	854	929	929	954	1493
1.1845396249578126	1.1845396249578126	1	0	2	0	0.0075	0.03151483277872424	854.0532402288758	929.0532402288758	929.0532402288758	954.0532402288758	0.07792207598686218	0.046666666865348816	0.05000000074505806	0.029411764815449715	0.46666666865348816	854	929	929	954	1493
1.1996119708761057	1.1996119708761057	1	0	2	0	0.0075	0.03151483277872424	854.0532402288758	929.0532402288758	929.0532402288758	954.0532402288758	0.07792207598686218	0.046666666865348816	0.05000000074505806	0.029411764815449715	0.46666666865348816	854	929	929	954	1493
1.2166343309063414	1.2166347256460401	1	0	2	0	0.0075	0.03151483277872424	854.0532402288758	929.0532402288758	929.0532402288758	954.0532402288758	0.07792207598686218	0.046666666865348816	0.05000000074505806	0.029411764815449715	0.46666666865348816	854	929	929	954	1493
1.2335781377365223	1.2335781377365223	1	0	2	0	0.0075	0.03151483277872424	854.0532402288758	929.0532402288758	929.0532402288758	954.0532402288758	0.07792207598686218	0.046666666865348816	0.05000000074505806	0.029411764815449715	0.46666666865348816	854	929	929	954	1493
1.251175238768175	1.251175238768175	1	0	2	0	0.0075	0.03151483277872424	854.0532402288758	929.0532402288758	929.0532402288758	954.0532402288758	0.07792207598686218	0.046666666865348816	0.05000000074505806	0.029411764815449715	0.46666666865348816	854	929	929	954	1493
1.2665562711309093	1.2665562711309093	1	0	2	0	0.0075	0.03151483277872424	854.0532402288758	929.0532402288758	929.0532402288758	954.0532402288758	0.07792207598686218	0.046666666865348816	0.05000000074505806	0.029411764815449715	0.46666666865348816	854	929	929	954	1493
1.2835711311068696	1.283570736367171	1	0	2	0	0.0075	0.03151483277872424	854.0532402288758	929.0532402288758	929.0532402288758	954.0532402288758	0.07792207598686218	0.046666666865348816	0.05000000074505806	0.029411764815449715	0.46666666865348816	854	929	929	954	1493
1.2996698002419755	1.2996698002419755	1	0	2	0	0.0075	0.03318149971857886	860.8782413475805	935.8782413475805	935.8782413475805	960.8782413475805	0.07792207598686218	0.0533333346247673	0.05000000074505806	0.029411764815449715	0.46666666865348816	860	935	935	960	1493
1.3178767741082336	1.3178767741082336	1	0	2	0	0.0075	0.03151483277872424	854.0532402288758	929.0532402288758	929.0532402288758	954.0532402288758	0.07792207598686218	0.046666666865348816	0.05000000074505806	0.029411764815449715	0.46666666865348816	854	929	929	954	1493
1.3337342572873876	1.3337342572873876	1	0	2	0	0.0075	0.03318149971857886	860.8782413475805	935.8782413475805	935.8782413475805	960.8782413475805	0.07792207598686218	0.0533333346247673	0.05000000074505806	0.029411764815449715	0.46666666865348816	860	935	935	960	1493
1.3495680560846157	1.3495680560846157	1	0	2	0	0.0075	0.03151483277872424	854.0532402288758	929.0532402288758	929.0532402288758	954.0532402288758	0.07792207598686218	0.046666666865348816	0.05000000074505806	0.029411764815449715	0.46666666865348816	854	929	929	954	1493
1.3665675212123247	1.3665675212123247	1	0	2	0	0.0075	0.03318149971857886	860.8782413475805	935.8782413475805	935.8782413475805	960.8782413475805	0.07792207598686218	0.0533333346247673	0.05000000074505806	0.029411764815449715	0.46666666865348816	860	935	935	960	1493
1.3845167300552834	1.3845167300552834	1	0	2	0	0.0075	0.03151483277872424	854.0532402288758	929.0532402288758	929.0532402288758	954.0532402288758	0.07792207598686218	0.046666666865348816	0.05000000074505806	0.029411764815449715	0.46666666865348816	854	929	929	954	1493
1.399600128685142	1.399600128685142	1	0	2	0	0.0075	0.03151483277872424	854.0532402288758	929.0532402288758	929.0532402288758	954.0532402288758	0.07792207598686218	0.046666666865348816	0.05000000074505806	0.029411764815449715	0.46666666865348816	854	929	929	954	1493
1.4165952516761635	1.4165952516761635	1	0	2	0	0.0075	0.03151483277872424	854.0532402288758	929.0532402288758	929.0532402288758	954.0532402288758	0.07792207598686218	0.046666666865348816	0.05000000074505806	0.029411764815449715	0.46666666865348816	854	929	929	954	1493
1.4335990589405583	1.4335986642008596	1	0	2	0	0.0075	0.03151483277872424	854.0532402288758	929.0532402288758	929.0532402288758	954.0532402288758	0.07792207598686218	0.046666666865348816	0.05000000074505806	0.029411764815449715	0.46666666865348816	854	929	929	954	1493
1.4512837921853379	1.4512841869250366	1	0	2	0	0.0075	0.03151483277872424	854.0532402288758	929.0532402288758	929.0532402288758	954.0532402288758	0.07792207598686218	0.046666666865348816	0.05000000074505806	0.029411764815449715	0.46666666865348816	854	929	929	954	1493
1.466572455458559	1.466572455458559	1	0	2	0	0.0075	0.03151483277872424	854.0532402288758	929.0532402288758	929.0532402288758	954.0532402288758	0.07792207598686218	0.046666666865348816	0.05000000074505806	0.029411764815449715	0.46666666865348816	854	929	929	954	1493
1.4835900786124103	1.4835900786124103	1	0	2	0	0.0075	0.03151483277872424	854.0532402288758	929.0532402288758	929.0532402288758	954.0532402288758	0.07792207598686218	0.046666666865348816	0.05000000074505806	0.029411764815449715	0.46666666865348816	854	929	929	954	1493
1.4996109840268588	1.49961058928716	1	0	2	0	0.0075	0.03151483277872424	854.0532402288758	929.0532402288758	929.0532402288758	954.0532402288758	0.07792207598686218	0.046666666865348816	0.05000000074505806	0.029411764815449715	0.46666666865348816	854	929	929	954	1493
1.5178270369061888	1.5178270369061888	1	0	2	0	0.0075	0.03151483277872424	854.0532402288758	929.0532402288758	929.0532402288758	954.0532402288758	0.07792207598686218	0.046666666865348816	0.05000000074505806	0.029411764815449715	0.46666666865348816	854	929	929	954	1493
1.533603598447094	1.5336039931867926	1	0	2	0	0.0075	0.03151483277872424	854.0532402288758	929.0532402288758	929.0532402288758	954.0532402288758	0.07792207598686218	0.046666666865348816	0.05000000074505806	0.029411764815449715	0.46666666865348816	854	929	929	954	1493
1.549771347029484	1.5497713470294858	1	0	2	0	0.0075	0.03151483277872424	854.0532402288758	929.0532402288758	929.0532402288758	954.0532402288758	0.07792207598686218	0.046666666865348816	0.05000000074505806	0.029411764815449715	0.46666666865348816	854	929	929	954	1493
1.5667791016908676	1.5667791016908676	1	0	2	0	0.0075	0.03318149971857886	860.8782413475805	935.8782413475805	935.8782413475805	960.8782413475805	0.07792207598686218	0.0533333346247673	0.05000000074505806	0.029411764815449715	0.46666666865348816	860	935	935	960	1493
1.5844452821698045	1.5844452821698045	1	0	2	0	0.0075	0.03151483277872424	854.0532402288758	929.0532402288758	929.0532402288758	954.0532402288758	0.07792207598686218	0.046666666865348816	0.05000000074505806	0.029411764815449715	0.46666666865348816	854	929	929	954	1493
1.5995843390971913	1.5995843390971913	1	0	2	0	0.0075	0.03151483277872424	854.0532402288758	929.0532402288758	929.0532402288758	954.0532402288758	0.07792207598686218	0.046666666865348816	0.05000000074505806	0.029411764815449715	0.46666666865348816	854	929	929	954	1493
1.6166114360038133	1.6166110412641146	1	0	2	0	0.0075	0.03318149971857886	860.8782413475805	935.8782413475805	935.8782413475805	960.8782413475805	0.07792207598686218	0.0533333346247673	0.05000000074505806	0.029411764815449715	0.46666666865348816	860	935	935	960	1493
1.6335978747214615	1.6335978747214615	1	0	2	0	0.0075	0.03151483277872424	854.0532402288758	929.0532402288758	929.0532402288758	954.0532402288758	0.07792207598686218	0.046666666865348816	0.05000000074505806	0.029411764815449715	0.46666666865348816	854	929	929	954	1493
1.6511618176184175	1.6511614228787188	1	0	2	0	0.0075	0.03151483277872424	854.0532402288758	929.0532402288758	929.0532402288758	954.0532402288758	0.07792207598686218	0.046666666865348816	0.05000000074505806	0.029411764815449715	0.46666666865348816	854	929	929	954	1493
1.6666356138103637	1.6666360085500624	1	0	2	0	0.0075	0.03151483277872424	854.0532402288758	929.0532402288758	929.0532402288758	954.0532402288758	0.07792207598686218	0.046666666865348816	0.05000000074505806	0.029411764815449715	0.46666666865348816	854	929	929	954	1493
1.6836027102827718	1.6836027102827718	1	0	2	0	0.0075	0.03151483277872424	854.0532402288758	929.0532402288758	929.0532402288758	954.0532402288758	0.07792207598686218	0.046666666865348816	0.05000000074505806	0.029411764815449715	0.46666666865348816	854	929	929	954	1493
1.699665852844987	1.699665852844987	1	0	2	0	0.0075	0.03318149971857886	860.8782413475805	935.8782413475805	935.8782413475805	960.8782413475805	0.07792207598686218	0.0533333346247673	0.05000000074505806	0.029411764815449715	0.46666666865348816	860	935	935	960	1493
1.71787795832733	1.71787795832733	1	0	2	0	0.0075	0.03151483277872424	854.0532402288758	929.0532402288758	929.0532402288758	954.0532402288758	0.07792207598686218	0.046666666865348816	0.05000000074505806	0.029411764815449715	0.46666666865348816	854	929	929	954	1493
1.7336217564732372	1.733622151212936	1	0	2	0	0.0075	0.03151483277872424	854.0532402288758	929.0532402288758	929.0532402288758	954.0532402288758	0.07792207598686218	0.046666666865348816	0.05000000074505806	0.029411764815449715	0.46666666865348816	854	929	929	954	1493
1.7495471348805811	1.7495471348805811	1	0	2	0	0.0075	0.03151483277872424	854.0532402288758	929.0532402288758	929.0532402288758	954.0532402288758	0.07792207598686218	0.046666666865348816	0.05000000074505806	0.029411764815449715	0.46666666865348816	854	929	929	954	1493
1.7665477842273862	1.7665477842273862	1	0	2	0	0.0075	0.0333040487559914	861.3800796557848	936.3800796557848	936.3800796557848	961.3800796557848	0.07792207598686218	0.0533333346247673	0.05000000074505806	0.03921568766236305	0.46666666865348816	861	936	936	961	1493
1.7845297564653428	1.7845301512050415	1	0	2	0	0.0075	0.03318149971857886	860.8782413475805	935.8782413475805	935.8782413475805	960.8782413475805	0.07792207598686218	0.0533333346247673	0.05000000074505806	0.029411764815449715	0.46666666865348816	860	935	935	960	1493
1.7996285499434528	1.7996289446831515	1	0	2	0	0.0075	0.03318149971857886	860.8782413475805	935.8782413475805	935.8782413475805	960.8782413475805	0.07792207598686218	0.0533333346247673	0.05000000074505806	0.029411764815449715	0.46666666865348816	860	935	935	960	1493
1.8165952516761639	1.8165952516761639	1	0	2	0	0.0075	0.033426597772631794	861.8819178789272	936.8819178789272	936.8819178789272	961.8819178789272	0.07792207598686218	0.0533333346247673	0.0625	0.03921568766236305	0.46666666865348816	861	936	936	961	1493
1.8337182703295873	1.833718665069286	1	0	2	0	0.0075	0.033426597772631794	861.8819178789272	936.8819178789272	936.8819178789272	961.8819178789272	0.07792207598686218	0.0533333346247673	0.0625	0.03921568766236305	0.46666666865348816	861	936	936	961	1493
1.8511657650154039	1.8511653702757052	1	0	2	0	0.0075	0.03834001818904653	882.0023744841455	957.0023744841455	957.0023744841455	982.0023744841455	0.09090909361839294	0.05999999865889549	0.0625	0.03921568766236305	0.46666666865348816	882	957	957	982	1493
1.8665996924977737	1.866599297758075	1	0	2	0	0.0075	0.03834001818904653	882.0023744841455	957.0023744841455	957.0023744841455	982.0023744841455	0.09090909361839294	0.05999999865889549	0.0625	0.03921568766236305	0.46666666865348816	882	957	957	982	1493
1.8836200788295177	1.8836200788295177	1	0	2	0	0.0075	0.03509326378116384	868.7069151838659	943.7069151838659	943.7069151838659	968.7069151838659	0.07792207598686218	0.05999999865889549	0.0625	0.03921568766236305	0.46666666865348816	868	943	943	968	1493
1.8996263788751104	1.8996263788751104	1	0	2	0	0.0075	0.03509326378116384	868.7069151838659	943.7069151838659	943.7069151838659	968.7069151838659	0.07792207598686218	0.05999999865889549	0.0625	0.03921568766236305	0.46666666865348816	868	943	943	968	1493
1.917892563696185	1.917892563696185	1	0	2	0	0.0075	0.0386463907679689	883.2569701948327	958.2569701948327	958.2569701948327	983.2569701948327	0.09090909361839294	0.05999999865889549	0.07500000298023224	0.04901960864663124	0.46666666865348816	883	958	958	983	1493
1.9336253091305267	1.9336253091305267	1	0	2	0	0.0075	0.03539963636008621	869.961510894553	944.961510894553	944.961510894553	969.961510894553	0.07792207598686218	0.05999999865889549	0.07500000298023224	0.04901960864663124	0.46666666865348816	869	944	944	969	1493
1.9496706884062966	1.9496706884062984	1	0	2	0	0.0075	0.03539963636008621	869.961510894553	944.961510894553	944.961510894553	969.961510894553	0.07792207598686218	0.05999999865889549	0.07500000298023224	0.04901960864663124	0.46666666865348816	869	944	944	969	1493
1.966833970508997	1.966833970508997	1	0	2	0	0.0075	0.0386463907679689	883.2569701948327	958.2569701948327	958.2569701948327	983.2569701948327	0.09090909361839294	0.05999999865889549	0.07500000298023224	0.04901960864663124	0.46666666865348816	883	958	958	983	1493
1.9844460716492023	1.9844460716492023	1	0	2	0	0.0075	0.03539963636008621	869.961510894553	944.961510894553	944.961510894553	969.961510894553	0.07792207598686218	0.05999999865889549	0.07500000298023224	0.04901960864663124	0.46666666865348816	869	944	944	969	1493
1.9996277604640564	1.9996277604640564	1	0	2	0	0.0075	0.037066304231263406	876.7865158270237	951.7865158270237	951.7865158270237	976.7865158270237	0.07792207598686218	0.06666667014360428	0.07500000298023224	0.04901960864663124	0.46666666865348816	876	951	951	976	1493
2.0168565693567526	2.0168565693567526	1	0	2	0	0.0075	0.037066304231263406	876.7865158270237	951.7865158270237	951.7865158270237	976.7865158270237	0.07792207598686218	0.06666667014360428	0.07500000298023224	0.04901960864663124	0.46666666865348816	876	951	951	976	1493
2.0337210335074793	2.0337210335074793	1	0	2	0	0.0075	0.04046624486138314	890.7092727073639	965.7092727073639	965.7092727073639	990.7092727073639	0.09090909361839294	0.06666667014360428	0.08749999850988388	0.04901960864663124	0.46666666865348816	890	965	965	990	1493
2.0511914230958244	2.051191817835523	1	0	2	0	0.0075	0.037219490453500446	877.4138134070843	952.4138134070843	952.4138134070843	977.4138134070843	0.07792207598686218	0.06666667014360428	0.08749999850988388	0.04901960864663124	0.46666666865348816	877	952	952	977	1493
2.066824694126076	2.066824694126076	1	0	2	0	0.0075	0.03743395122137907	878.2920302515473	953.2920302515473	953.2920302515473	978.2920302515473	0.07792207598686218	0.06666667014360428	0.08749999850988388	0.05882352963089943	0.46666666865348816	878	953	953	978	1493
2.083586131215423	2.083586131215423	1	0	2	0	0.0075	0.03743395122137907	878.2920302515473	953.2920302515473	953.2920302515473	978.2920302515473	0.07792207598686218	0.06666667014360428	0.08749999850988388	0.05882352963089943	0.46666666865348816	878	953	953	978	1493
2.099576246933365	2.099576246933365	1	0	2	0	0.0075	0.03743395122137907	878.2920302515473	953.2920302515473	953.2920302515473	978.2920302515473	0.07792207598686218	0.06666667014360428	0.08749999850988388	0.05882352963089943	0.46666666865348816	878	953	953	978	1493
2.1183705934714006	2.1183705934714006	1	0	2	0	0.0075	0.03743395122137907	878.2920302515473	953.2920302515473	953.2920302515473	978.2920302515473	0.07792207598686218	0.06666667014360428	0.08749999850988388	0.05882352963089943	0.46666666865348816	878	953	953	978	1493
2.1335957036531177	2.1335957036531177	1	0	2	0	0.0075	0.03743395122137907	878.2920302515473	953.2920302515473	953.2920302515473	978.2920302515473	0.07792207598686218	0.06666667014360428	0.08749999850988388	0.05882352963089943	0.46666666865348816	878	953	953	978	1493
2.14971489925256	2.14971489925256	1	0	2	0	0.0075	0.03743395122137907	878.2920302515473	953.2920302515473	953.2920302515473	978.2920302515473	0.07792207598686218	0.06666667014360428	0.08749999850988388	0.05882352963089943	0.46666666865348816	878	953	953	978	1493
2.166631863783225	2.166632258522924	1	0	2	0	0.0075	0.03743395122137907	878.2920302515473	953.2920302515473	953.2920302515473	978.2920302515473	0.07792207598686218	0.06666667014360428	0.08749999850988388	0.05882352963089943	0.46666666865348816	878	953	953	978	1493
2.1846821259890703	2.1846821259890703	1	0	2	0	0.0075	0.03743395122137907	878.2920302515473	953.2920302515473	953.2920302515473	978.2920302515473	0.07792207598686218	0.06666667014360428	0.08749999850988388	0.05882352963089943	0.46666666865348816	878	953	953	978	1493
2.1997177611153766	2.1997177611153766	1	0	2	0	0.0075	0.03910061629858854	885.1170237427201	960.1170237427201	960.1170237427201	985.1170237427201	0.07792207598686218	0.07333333045244217	0.08749999850988388	0.05882352963089943	0.46666666865348816	885	960	960	985	1493
2.2167361737486253	2.2167361737486253	1	0	2	0	0.0075	0.03910061629858854	885.1170237427201	960.1170237427201	960.1170237427201	985.1170237427201	0.07792207598686218	0.07333333045244217	0.08749999850988388	0.05882352963089943	0.46666666865348816	885	960	960	985	1493
2.2335580060118847	2.2335580060118847	1	0	2	0	0.0075	0.03910061629858854	885.1170237427201	960.1170237427201	960.1170237427201	985.1170237427201	0.07792207598686218	0.07333333045244217	0.08749999850988388	0.05882352963089943	0.46666666865348816	885	960	960	985	1493
2.2514172142035243	2.251417608943223	1	0	2	0	0.0075	0.03910061629858854	885.1170237427201	960.1170237427201	960.1170237427201	985.1170237427201	0.07792207598686218	0.07333333045244217	0.08749999850988388	0.05882352963089943	0.46666666865348816	885	960	960	985	1493
2.266601271456569	2.2666016661962693	1	0	2	0	0.0075	0.03910061629858854	885.1170237427201	960.1170237427201	960.1170237427201	985.1170237427201	0.07792207598686218	0.07333333045244217	0.08749999850988388	0.05882352963089943	0.5333333611488342	885	960	960	985	1506
2.2836773160858392	2.2836773160858392	1	0	2	0	0.0075	0.04076728323844316	891.9420248614248	966.9420248614248	966.9420248614248	991.9420248614248	0.07792207598686218	0.07999999821186066	0.08749999850988388	0.05882352963089943	0.46666666865348816	891	966	966	991	1493
2.299645721120349	2.299645326380652	1	0	2	0	0.0075	0.04076728323844316	891.9420248614248	966.9420248614248	966.9420248614248	991.9420248614248	0.07792207598686218	0.07999999821186066	0.08749999850988388	0.05882352963089943	0.5333333611488342	891	966	966	991	1506
2.318355988102546	2.318355988102546	1	0	2	0	0.0075	0.04401403764632585	905.2374841617044	980.2374841617044	980.2374841617044	1005.2374841617044	0.09090909361839294	0.07999999821186066	0.08749999850988388	0.05882352963089943	0.46666666865348816	905	980	980	1005	1493
2.3336414934581757	2.3336414934581757	1	0	2	0	0.0075	0.04401403764632585	905.2374841617044	980.2374841617044	980.2374841617044	1005.2374841617044	0.09090909361839294	0.07999999821186066	0.08749999850988388	0.05882352963089943	0.46666666865348816	905	980	980	1005	1493
2.3499935854798952	2.3499935854798952	1	0	2	0	0.0075	0.045680704586180475	912.0624852804091	987.0624852804091	987.0624852804091	1012.0624852804091	0.09090909361839294	0.08666666597127914	0.08749999850988388	0.05882352963089943	0.46666666865348816	912	987	987	1012	1493
2.3667794964305653	2.3667798911702658	1	0	2	0	0.0075	0.045680704586180475	912.0624852804091	987.0624852804091	987.0624852804091	1012.0624852804091	0.09090909361839294	0.08666666597127914	0.08749999850988388	0.05882352963089943	0.46666666865348816	912	987	987	1012	1493
2.384675020674491	2.38467541541419	1	0	2	0	0.0075	0.045680704586180475	912.0624852804091	987.0624852804091	987.0624852804091	1012.0624852804091	0.09090909361839294	0.08666666597127914	0.08749999850988388	0.05882352963089943	0.46666666865348816	912	987	987	1012	1493
2.399765919358627	2.3997667088380243	1	0	2	0	0.0075	0.04610962628149519	913.8189196227228	988.8189196227228	988.8189196227228	1013.8189196227228	0.09090909361839294	0.08666666597127914	0.10000000149011612	0.06862745434045792	0.46666666865348816	913	988	988	1013	1493
2.4166903839435676	2.4166903839435676	1	0	2	0	0.0075	0.04586452816010398	912.8152428156258	987.8152428156258	987.8152428156258	1012.8152428156258	0.09090909361839294	0.08666666597127914	0.10000000149011612	0.05882352963089943	0.46666666865348816	912	987	987	1012	1493
2.433720638767781	2.4337210335074797	1	0	2	0	0.0075	0.045680704586180475	912.0624852804091	987.0624852804091	987.0624852804091	1012.0624852804091	0.09090909361839294	0.08666666597127914	0.08749999850988388	0.05882352963089943	0.46666666865348816	912	987	987	1012	1493
2.4512636604607003	2.4512636604607003	1	0	2	0	0.0075	0.04586452816010398	912.8152428156258	987.8152428156258	987.8152428156258	1012.8152428156258	0.09090909361839294	0.08666666597127914	0.10000000149011612	0.05882352963089943	0.46666666865348816	912	987	987	1012	1493
2.46668179835512	2.46668179835512	1	0	2	0	0.0075	0.045680704586180475	912.0624852804091	987.0624852804091	987.0624852804091	1012.0624852804091	0.09090909361839294	0.08666666597127914	0.08749999850988388	0.05882352963089943	0.46666666865348816	912	987	987	1012	1493
2.4836615264978885	2.4836615264978885	1	0	2	0	0.0075	0.045680704586180475	912.0624852804091	987.0624852804091	987.0624852804091	1012.0624852804091	0.09090909361839294	0.08666666597127914	0.08749999850988388	0.05882352963089943	0.46666666865348816	912	987	987	1012	1493
2.499699405719383	2.499699405719383	1	0	2	0	0.0075	0.04586452816010398	912.8152428156258	987.8152428156258	987.8152428156258	1012.8152428156258	0.09090909361839294	0.08666666597127914	0.10000000149011612	0.05882352963089943	0.46666666865348816	912	987	987	1012	1493
2.517915458598713	2.517915853338412	1	0	2	0	0.0075	0.04586452816010398	912.8152428156258	987.8152428156258	987.8152428156258	1012.8152428156258	0.09090909361839294	0.08666666597127914	0.10000000149011612	0.05882352963089943	0.46666666865348816	912	987	987	1012	1493
2.533667546278295	2.5336671515385962	1	0	2	0	0.0075	0.045680704586180475	912.0624852804091	987.0624852804091	987.0624852804091	1012.0624852804091	0.09090909361839294	0.08666666597127914	0.08749999850988388	0.05882352963089943	0.46666666865348816	912	987	987	1012	1493
2.5499154270195383	2.5499154270195383	1	0	2	0	0.0075	0.04586452816010398	912.8152428156258	987.8152428156258	987.8152428156258	1012.8152428156258	0.09090909361839294	0.08666666597127914	0.10000000149011612	0.05882352963089943	0.46666666865348816	912	987	987	1012	1493
2.5666413375359944	2.5666413375359944	1	0	2	0	0.0075	0.04586452816010398	912.8152428156258	987.8152428156258	987.8152428156258	1012.8152428156258	0.09090909361839294	0.08666666597127914	0.10000000149011612	0.05882352963089943	0.5333333611488342	912	987	987	1012	1506
2.58388001492116	2.58388001492116	1	0	2	0	0.0075	0.04610962628149519	913.8189196227228	988.8189196227228	988.8189196227228	1013.8189196227228	0.09090909361839294	0.08666666597127914	0.10000000149011612	0.06862745434045792	0.5333333611488342	913	988	988	1013	1506
2.599741050757604	2.599741050757604	1	0	2	0	0.0075	0.04586452816010398	912.8152428156258	987.8152428156258	987.8152428156258	1012.8152428156258	0.09090909361839294	0.08666666597127914	0.10000000149011612	0.05882352963089943	0.5333333611488342	912	987	987	1012	1506
2.6167965689225383	2.6167973584019357	1	0	2	0	0.0075	0.04586452816010398	912.8152428156258	987.8152428156258	987.8152428156258	1012.8152428156258	0.09090909361839294	0.08666666597127914	0.10000000149011612	0.05882352963089943	0.46666666865348816	912	987	987	1012	1493
2.6337920866532585	2.633792481392957	1	0	2	0	0.0075	0.04586452816010398	912.8152428156258	987.8152428156258	987.8152428156258	1012.8152428156258	0.09090909361839294	0.08666666597127914	0.10000000149011612	0.05882352963089943	0.5333333611488342	912	987	987	1012	1506
2.6512972133350967	2.6512972133350967	1	0	2	0	0.0075	0.04610962628149519	913.8189196227228	988.8189196227228	988.8189196227228	1013.8189196227228	0.09090909361839294	0.08666666597127914	0.10000000149011612	0.06862745434045792	0.5333333611488342	913	988	988	1013	1506
2.666673114081746	2.666673508821445	1	0	2	0	0.0075	0.04586452816010398	912.8152428156258	987.8152428156258	987.8152428156258	1012.8152428156258	0.09090909361839294	0.08666666597127914	0.10000000149011612	0.05882352963089943	0.46666666865348816	912	987	987	1012	1493
2.6837531061080053	2.6837531061080053	1	0	2	0	0.0075	0.04586452816010398	912.8152428156258	987.8152428156258	987.8152428156258	1012.8152428156258	0.09090909361839294	0.08666666597127914	0.10000000149011612	0.05882352963089943	0.46666666865348816	912	987	987	1012	1493
2.6998075643968473	2.699807959136546	1	0	2	0	0.0075	0.042433950178297784	898.7670259801295	973.7670259801295	973.7670259801295	998.7670259801295	0.07792207598686218	0.08666666597127914	0.08749999850988388	0.05882352963089943	0.46666666865348816	898	973	973	998	1493
2.7182115133727933	2.718211908112492	1	0	2	0	0.0075	0.045680704586180475	912.0624852804091	987.0624852804091	987.0624852804091	1012.0624852804091	0.09090909361839294	0.08666666597127914	0.08749999850988388	0.05882352963089943	0.46666666865348816	912	987	987	1012	1493
2.733708993946667	2.733709388686366	1	0	2	0	0.0075	0.04261777375222129	899.5197835153461	974.5197835153461	974.5197835153461	999.5197835153461	0.07792207598686218	0.08666666597127914	0.10000000149011612	0.05882352963089943	0.5333333611488342	899	974	974	999	1506
2.749716872951055	2.749716872951055	1	0	2	0	0.0075	0.04261777375222129	899.5197835153461	974.5197835153461	974.5197835153461	999.5197835153461	0.07792207598686218	0.08666666597127914	0.10000000149011612	0.05882352963089943	0.5333333611488342	899	974	974	999	1506
2.7668130493049627	2.7668130493049627	1	0	2	0	0.0075	0.042433950178297784	898.7670259801295	973.7670259801295	973.7670259801295	998.7670259801295	0.07792207598686218	0.08666666597127914	0.08749999850988388	0.05882352963089943	0.46666666865348816	898	973	973	998	1493
2.7845865989819654	2.784586598981967	1	0	2	0	0.0075	0.042433950178297784	898.7670259801295	973.7670259801295	973.7670259801295	998.7670259801295	0.07792207598686218	0.08666666597127914	0.08749999850988388	0.05882352963089943	0.46666666865348816	898	973	973	998	1493
2.7996356552580313	2.79963604999773	1	0	2	0	0.0075	0.04076728323844316	891.9420248614248	966.9420248614248	966.9420248614248	991.9420248614248	0.07792207598686218	0.07999999821186066	0.08749999850988388	0.05882352963089943	0.5333333611488342	891	966	966	991	1506
2.816789463607961	2.8167898583476596	1	0	2	0	0.0075	0.04095110681236667	892.6947823966415	967.6947823966415	967.6947823966415	992.6947823966415	0.07792207598686218	0.07999999821186066	0.10000000149011612	0.05882352963089943	0.5333333611488342	892	967	967	992	1506
2.833725375644166	2.833725375644166	1	0	2	0	0.0075	0.04076728323844316	891.9420248614248	966.9420248614248	966.9420248614248	991.9420248614248	0.07792207598686218	0.07999999821186066	0.08749999850988388	0.05882352963089943	0.5333333611488342	891	966	966	991	1506
2.8513015554717835	2.8513019502114823	1	0	2	0	0.0075	0.04076728323844316	891.9420248614248	966.9420248614248	966.9420248614248	991.9420248614248	0.07792207598686218	0.07999999821186066	0.08749999850988388	0.05882352963089943	0.5333333611488342	891	966	966	991	1506
2.8667208775852977	2.8667208775852977	1	0	2	0	0.0075	0.04076728323844316	891.9420248614248	966.9420248614248	966.9420248614248	991.9420248614248	0.07792207598686218	0.07999999821186066	0.08749999850988388	0.05882352963089943	0.5333333611488342	891	966	966	991	1506
2.883718763754212	2.8837191584939106	1	0	2	0	0.0075	0.04076728323844316	891.9420248614248	966.9420248614248	966.9420248614248	991.9420248614248	0.07792207598686218	0.07999999821186066	0.08749999850988388	0.05882352963089943	0.46666666865348816	891	966	966	991	1493
2.8995679573996913	2.8995679573996913	1	0	2	0	0.0075	0.04076728323844316	891.9420248614248	966.9420248614248	966.9420248614248	991.9420248614248	0.07792207598686218	0.07999999821186066	0.08749999850988388	0.05882352963089943	0.5333333611488342	891	966	966	991	1506
2.9167079498601627	2.9167083445998614	1	0	2	0	0.0075	0.04095110681236667	892.6947823966415	967.6947823966415	967.6947823966415	992.6947823966415	0.07792207598686218	0.07999999821186066	0.10000000149011612	0.05882352963089943	0.5333333611488342	892	967	967	992	1506
2.933763073285398	2.933763073285398	1	0	2	0	0.0075	0.04076728323844316	891.9420248614248	966.9420248614248	966.9420248614248	991.9420248614248	0.07792207598686218	0.07999999821186066	0.08749999850988388	0.05882352963089943	0.5333333611488342	891	966	966	991	1506
2.949745688949065	2.9497460836887637	1	0	2	0	0.0075	0.04095110681236667	892.6947823966415	967.6947823966415	967.6947823966415	992.6947823966415	0.07792207598686218	0.07999999821186066	0.10000000149011612	0.05882352963089943	0.46666666865348816	892	967	967	992	1493
2.966720680215449	2.9667210749551476	1	0	2	0	0.0075	0.04095110681236667	892.6947823966415	967.6947823966415	967.6947823966415	992.6947823966415	0.07792207598686218	0.07999999821186066	0.10000000149011612	0.05882352963089943	0.5333333611488342	892	967	967	992	1506
2.984583441064377	2.984583441064377	1	0	2	0	0.0075	0.04076728323844316	891.9420248614248	966.9420248614248	966.9420248614248	991.9420248614248	0.07792207598686218	0.07999999821186066	0.08749999850988388	0.05882352963089943	0.5333333611488342	891	966	966	991	1506
2.9996538132841746	2.9996538132841746	1	0	2	0	0.0075	0.04095110681236667	892.6947823966415	967.6947823966415	967.6947823966415	992.6947823966415	0.07792207598686218	0.07999999821186066	0.10000000149011612	0.05882352963089943	0.5333333611488342	892	967	967	992	1506
3.0172939409429933	3.0172939409429933	1	0	2	0	0.0075	0.04095110681236667	892.6947823966415	967.6947823966415	967.6947823966415	992.6947823966415	0.07792207598686218	0.07999999821186066	0.10000000149011612	0.05882352963089943	0.5333333611488342	892	967	967	992	1506
3.0337040597004314	3.0337040597004314	1	0	2	0	0.0075	0.04095110681236667	892.6947823966415	967.6947823966415	967.6947823966415	992.6947823966415	0.07792207598686218	0.07999999821186066	0.10000000149011612	0.05882352963089943	0.5333333611488342	892	967	967	992	1506
3.051241555037569	3.0512419497772676	1	0	2	0	0.0075	0.04119620493375788	893.6984592037385	968.6984592037385	968.6984592037385	993.6984592037385	0.07792207598686218	0.07999999821186066	0.10000000149011612	0.06862745434045792	0.5333333611488342	893	968	968	993	1506
3.0666774562184322	3.0666774562184322	1	0	2	0	0.0075	0.04095110681236667	892.6947823966415	967.6947823966415	967.6947823966415	992.6947823966415	0.07792207598686218	0.07999999821186066	0.10000000149011612	0.05882352963089943	0.5333333611488342	892	967	967	992	1506
3.0836678423330692	3.0836678423330692	1	0	2	0	0.0075	0.04095110681236667	892.6947823966415	967.6947823966415	967.6947823966415	992.6947823966415	0.07792207598686218	0.07999999821186066	0.10000000149011612	0.05882352963089943	0.5333333611488342	892	967	967	992	1506
3.099734142812876	3.099734142812876	1	0	2	0	0.0075	0.04119620493375788	893.6984592037385	968.6984592037385	968.6984592037385	993.6984592037385	0.07792207598686218	0.07999999821186066	0.10000000149011612	0.06862745434045792	0.5333333611488342	893	968	968	993	1506
3.1179841433063	3.1179845380459987	1	0	2	0	0.0075	0.04095110681236667	892.6947823966415	967.6947823966415	967.6947823966415	992.6947823966415	0.07792207598686218	0.07999999821186066	0.10000000149011612	0.05882352963089943	0.5333333611488342	892	967	967	992	1506
3.133669125237091	3.133669125237091	1	0	2	0	0.0075	0.04095110681236667	892.6947823966415	967.6947823966415	967.6947823966415	992.6947823966415	0.07792207598686218	0.07999999821186066	0.10000000149011612	0.05882352963089943	0.5333333611488342	892	967	967	992	1506
3.1496813463781645	3.1496813463781645	1	0	2	0	0.0075	0.04095110681236667	892.6947823966415	967.6947823966415	967.6947823966415	992.6947823966415	0.07792207598686218	0.07999999821186066	0.10000000149011612	0.05882352963089943	0.5333333611488342	892	967	967	992	1506
3.1670100244146493	3.167010024414651	1	0	2	0	0.0075	0.04095110681236667	892.6947823966415	967.6947823966415	967.6947823966415	992.6947823966415	0.07792207598686218	0.07999999821186066	0.10000000149011612	0.05882352963089943	0.5333333611488342	892	967	967	992	1506
3.184622520294555	3.184622520294555	1	0	2	0	0.0075	0.04095110681236667	892.6947823966415	967.6947823966415	967.6947823966415	992.6947823966415	0.07792207598686218	0.07999999821186066	0.10000000149011612	0.05882352963089943	0.5333333611488342	892	967	967	992	1506
3.1997860510832634	3.199786051083265	1	0	2	0	0.0075	0.04095110681236667	892.6947823966415	967.6947823966415	967.6947823966415	992.6947823966415	0.07792207598686218	0.07999999821186066	0.10000000149011612	0.05882352963089943	0.5333333611488342	892	967	967	992	1506
3.216630778249053	3.216631172988752	1	0	2	0	0.0075	0.04095110681236667	892.6947823966415	967.6947823966415	967.6947823966415	992.6947823966415	0.07792207598686218	0.07999999821186066	0.10000000149011612	0.05882352963089943	0.5333333611488342	892	967	967	992	1506
3.2335962957626663	3.2335962957626663	1	0	2	0	0.0075	0.04098174408781251	892.8202420395922	967.8202420395922	967.8202420395922	992.8202420395922	0.07792207598686218	0.07999999821186066	0.08749999850988388	0.06862745434045792	0.5333333611488342	892	967	967	992	1506
3.2512877395823256	3.2512877395823256	1	0	2	0	0.0075	0.04095110681236667	892.6947823966415	967.6947823966415	967.6947823966415	992.6947823966415	0.07792207598686218	0.07999999821186066	0.10000000149011612	0.05882352963089943	0.5333333611488342	892	967	967	992	1506
3.266672719342047	3.266672719342047	1	0	2	0	0.0075	0.04095110681236667	892.6947823966415	967.6947823966415	967.6947823966415	992.6947823966415	0.07792207598686218	0.07999999821186066	0.10000000149011612	0.05882352963089943	0.5333333611488342	892	967	967	992	1506
3.2838071854467366	3.2838075801864353	1	0	2	0	0.0075	0.04095110681236667	892.6947823966415	967.6947823966415	967.6947823966415	992.6947823966415	0.07792207598686218	0.07999999821186066	0.10000000149011612	0.05882352963089943	0.5333333611488342	892	967	967	992	1506
3.3002212516011635	3.3002212516011635	1	0	2	0	0.0075	0.04095110681236667	892.6947823966415	967.6947823966415	967.6947823966415	992.6947823966415	0.07792207598686218	0.07999999821186066	0.10000000149011612	0.05882352963089943	0.5333333611488342	892	967	967	992	1506
3.318255329479358	3.318255329479358	1	0	2	0	0.0075	0.04076728323844316	891.9420248614248	966.9420248614248	966.9420248614248	991.9420248614248	0.07792207598686218	0.07999999821186066	0.08749999850988388	0.05882352963089943	0.5333333611488342	891	966	966	991	1506
3.33372083613763	3.333720441397931	1	0	2	0	0.0075	0.04119620493375788	893.6984592037385	968.6984592037385	968.6984592037385	993.6984592037385	0.07792207598686218	0.07999999821186066	0.10000000149011612	0.06862745434045792	0.5333333611488342	893	968	968	993	1506
3.3497089781570786	3.3497089781570786	1	0	2	0	0.0075	0.04119620493375788	893.6984592037385	968.6984592037385	968.6984592037385	993.6984592037385	0.07792207598686218	0.07999999821186066	0.10000000149011612	0.05882352963089943	0.5333333611488342	893	968	968	993	1506
3.3667826543481567	3.3667830490878554	1	0	2	0	0.0075	0.04076728323844316	891.9420248614248	966.9420248614248	966.9420248614248	991.9420248614248	0.07792207598686218	0.07999999821186066	0.08749999850988388	0.05882352963089943	0.5333333611488342	891	966	966	991	1506
3.3845763357497987	3.3845767304894974	1	0	2	0	0.0075	0.04095110681236667	892.6947823966415	967.6947823966415	967.6947823966415	992.6947823966415	0.07792207598686218	0.07999999821186066	0.10000000149011612	0.05882352963089943	0.5333333611488342	892	967	967	992	1506
3.399750129770675	3.399750129770675	1	0	2	0	0.0075	0.04095110681236667	892.6947823966415	967.6947823966415	967.6947823966415	992.6947823966415	0.07792207598686218	0.07999999821186066	0.10000000149011612	0.05882352963089943	0.5333333611488342	892	967	967	992	1506
3.4167492001586854	3.4167492001586854	1	0	2	0	0.0075	0.04095110681236667	892.6947823966415	967.6947823966415	967.6947823966415	992.6947823966415	0.07792207598686218	0.07999999821186066	0.10000000149011612	0.05882352963089943	0.5333333611488342	892	967	967	992	1506
3.4337202440280823	3.4337202440280823	1	0	2	0	0.0075	0.04095110681236667	892.6947823966415	967.6947823966415	967.6947823966415	992.6947823966415	0.07792207598686218	0.07999999821186066	0.10000000149011612	0.05882352963089943	0.5333333611488342	892	967	967	992	1506
3.4514132668065365	3.4514132668065365	1	0	2	0	0.0075	0.04095110681236667	892.6947823966415	967.6947823966415	967.6947823966415	992.6947823966415	0.07792207598686218	0.07999999821186066	0.10000000149011612	0.05882352963089943	0.5333333611488342	892	967	967	992	1506
3.4667046932576486	3.4667046932576486	1	0	2	0	0.0075	0.04076728323844316	891.9420248614248	966.9420248614248	966.9420248614248	991.9420248614248	0.07792207598686218	0.07999999821186066	0.08749999850988388	0.05882352963089943	0.5333333611488342	891	966	966	991	1506
3.483733763862764	3.483733763862764	1	0	2	0	0.0075	0.04095110681236667	892.6947823966415	967.6947823966415	967.6947823966415	992.6947823966415	0.07792207598686218	0.07999999821186066	0.10000000149011612	0.05882352963089943	0.5333333611488342	892	967	967	992	1506
3.499595194438907	3.499595194438907	1	0	2	0	0.0075	0.04095110681236667	892.6947823966415	967.6947823966415	967.6947823966415	992.6947823966415	0.07792207598686218	0.07999999821186066	0.10000000149011612	0.05882352963089943	0.5333333611488342	892	967	967	992	1506
3.518306645640198	3.518306645640198	1	1	2	0	0.0075	0.039284439872512046	885.8697812779368	960.8697812779368	960.8697812779368	985.8697812779368	0.07792207598686218	0.07333333045244217	0.10000000149011612	0.05882352963089943	0.5333333611488342	885	960	960	985	1506
3.702608637299349	3.7026082425596503	1	1	2	0	0.0075	0.04095110681236667	892.6947823966415	967.6947823966415	967.6947823966415	992.6947823966415	0.07792207598686218	0.07999999821186066	0.10000000149011612	0.05882352963089943	0.5333333611488342	892	967	967	992	1506
3.7031585096997404	3.7031585096997404	1	1	2	0	0.0075	0.04095110681236667	892.6947823966415	967.6947823966415	967.6947823966415	992.6947823966415	0.07792207598686218	0.07999999821186066	0.10000000149011612	0.05882352963089943	0.5333333611488342	892	967	967	992	1506
3.7037648298770574	3.7037644351373586	1	1	2	0	0.0075	0.04095110681236667	892.6947823966415	967.6947823966415	967.6947823966415	992.6947823966415	0.07792207598686218	0.07999999821186066	0.10000000149011612	0.05882352963089943	0.5333333611488342	892	967	967	992	1506
3.7041232535235444	3.7041228587838457	1	1	2	0	0.0075	0.04095110681236667	892.6947823966415	967.6947823966415	967.6947823966415	992.6947823966415	0.07792207598686218	0.07999999821186066	0.10000000149011612	0.05882352963089943	0.5333333611488342	892	967	967	992	1506
3.7044461505971427	3.7044461505971427	1	1	2	0	0.0075	0.04095110681236667	892.6947823966415	967.6947823966415	967.6947823966415	992.6947823966415	0.07792207598686218	0.07999999821186066	0.10000000149011612	0.05882352963089943	0.5333333611488342	892	967	967	992	1506
3.7180026960721424	3.7180026960721424	1	1	2	0	0.0075	0.03770435426712913	879.3993307238937	954.3993307238937	954.3993307238937	979.3993307238937	0.06493506580591202	0.07999999821186066	0.10000000149011612	0.05882352963089943	0.5333333611488342	879	954	954	979	1506
3.733705836029076	3.733705836029076	1	1	2	0	0.0075	0.04119620493375788	893.6984592037385	968.6984592037385	968.6984592037385	993.6984592037385	0.07792207598686218	0.07999999821186066	0.10000000149011612	0.06862745434045792	0.5333333611488342	893	968	968	993	1506
3.7583660144908944	3.758366409230593	1	1	2	0	0.0075	0.04095110681236667	892.6947823966415	967.6947823966415	967.6947823966415	992.6947823966415	0.07792207598686218	0.07999999821186066	0.10000000149011612	0.05882352963089943	0.5333333611488342	892	967	967	992	1506
3.771197817878946	3.7711982126186445	1	1	2	0	0.0075	0.04095110681236667	892.6947823966415	967.6947823966415	967.6947823966415	992.6947823966415	0.07792207598686218	0.07999999821186066	0.10000000149011612	0.05882352963089943	0.5333333611488342	892	967	967	992	1506
3.7846059412272055	3.7846059412272055	1	1	2	0	0.0075	0.039284439872512046	885.8697812779368	960.8697812779368	960.8697812779368	985.8697812779368	0.07792207598686218	0.07333333045244217	0.10000000149011612	0.05882352963089943	0.5333333611488342	885	960	960	985	1506
3.799621839368575	3.799621839368575	1	1	2	0	0.0075	0.039284439872512046	885.8697812779368	960.8697812779368	960.8697812779368	985.8697812779368	0.07792207598686218	0.07333333045244217	0.10000000149011612	0.05882352963089943	0.6000000238418579	885	960	960	985	1520
3.8166923576420615	3.8166923576420615	1	1	2	0	0.0075	0.039284439872512046	885.8697812779368	960.8697812779368	960.8697812779368	985.8697812779368	0.07792207598686218	0.07333333045244217	0.10000000149011612	0.05882352963089943	0.6000000238418579	885	960	960	985	1520
3.8337715601889215	3.8337715601889215	1	1	2	0	0.0075	0.039284439872512046	885.8697812779368	960.8697812779368	960.8697812779368	985.8697812779368	0.07792207598686218	0.07333333045244217	0.10000000149011612	0.05882352963089943	0.6000000238418579	885	960	960	985	1520
3.8514373459281614	3.8514373459281614	1	1	2	0	0.0075	0.039284439872512046	885.8697812779368	960.8697812779368	960.8697812779368	985.8697812779368	0.07792207598686218	0.07333333045244217	0.10000000149011612	0.05882352963089943	0.6000000238418579	885	960	960	985	1520
3.866686535231505	3.866686535231505	1	1	2	0	0.0075	0.039284439872512046	885.8697812779368	960.8697812779368	960.8697812779368	985.8697812779368	0.07792207598686218	0.07333333045244217	0.10000000149011612	0.05882352963089943	0.6000000238418579	885	960	960	985	1520
3.883734158602463	3.883734553342162	1	1	2	0	0.0075	0.039284439872512046	885.8697812779368	960.8697812779368	960.8697812779368	985.8697812779368	0.07792207598686218	0.07333333045244217	0.10000000149011612	0.05882352963089943	0.6000000238418579	885	960	960	985	1520
3.8997566429757047	3.8997566429757065	1	1	2	0	0.0075	0.039284439872512046	885.8697812779368	960.8697812779368	960.8697812779368	985.8697812779368	0.07792207598686218	0.07333333045244217	0.10000000149011612	0.05882352963089943	0.6000000238418579	885	960	960	985	1520
3.918219802906469	3.918219802906469	1	1	2	0	0.0075	0.039529537993903255	886.8734580850338	961.8734580850338	961.8734580850338	986.8734580850338	0.07792207598686218	0.07333333045244217	0.10000000149011612	0.06862745434045792	0.6000000238418579	886	961	961	986	1520
3.933735836246184	3.933735836246184	1	1	2	0	0.0075	0.039284439872512046	885.8697812779368	960.8697812779368	960.8697812779368	985.8697812779368	0.07792207598686218	0.07333333045244217	0.10000000149011612	0.05882352963089943	0.6000000238418579	885	960	960	985	1520
3.9497851629189427	3.9497855576586414	1	1	2	0	0.0075	0.039284439872512046	885.8697812779368	960.8697812779368	960.8697812779368	985.8697812779368	0.07792207598686218	0.07333333045244217	0.10000000149011612	0.05882352963089943	0.6000000238418579	885	960	960	985	1520
3.966644890193285	3.966644890193285	1	1	2	0	0.0075	0.03743395122137907	878.2920302515473	953.2920302515473	953.2920302515473	978.2920302515473	0.07792207598686218	0.06666667014360428	0.08749999850988388	0.05882352963089943	0.6000000238418579	878	953	953	978	1520
3.9847117314664775	3.984712126206176	1	1	2	0	0.0075	0.03437102225006503	865.7493361140163	940.7493361140163	940.7493361140163	965.7493361140163	0.06493506580591202	0.06666667014360428	0.10000000149011612	0.05882352963089943	0.6000000238418579	865	940	940	965	1520
3.9997963143154323	3.9997963143154323	1	1	2	0	0.0075	0.03418719867614153	864.9965785787996	939.9965785787996	939.9965785787996	964.9965785787996	0.06493506580591202	0.06666667014360428	0.08749999850988388	0.05882352963089943	0.6000000238418579	864	939	939	964	1520
4.0167041998330255	4.0167041998330255	1	1	2	0	0.0075	0.03418719867614153	864.9965785787996	939.9965785787996	939.9965785787996	964.9965785787996	0.06493506580591202	0.06666667014360428	0.08749999850988388	0.05882352963089943	0.6000000238418579	864	939	939	964	1520
4.0337143229326	4.033714717672298	1	1	2	0	0.0075	0.03418719867614153	864.9965785787996	939.9965785787996	939.9965785787996	964.9965785787996	0.06493506580591202	0.06666667014360428	0.08749999850988388	0.05882352963089943	0.6000000238418579	864	939	939	964	1520
4.051438924886956	4.051438924886956	1	1	2	0	0.0075	0.03437102225006503	865.7493361140163	940.7493361140163	940.7493361140163	965.7493361140163	0.06493506580591202	0.06666667014360428	0.10000000149011612	0.05882352963089943	0.6000000238418579	865	940	940	965	1520
4.066749693583308	4.06674969358331	1	1	2	0	0.0075	0.03418719867614153	864.9965785787996	939.9965785787996	939.9965785787996	964.9965785787996	0.06493506580591202	0.06666667014360428	0.08749999850988388	0.05882352963089943	0.6000000238418579	864	939	939	964	1520
4.083710868960235	4.083710868960235	1	1	2	0	0.0075	0.036037687327274505	872.5743296051891	947.5743296051891	947.5743296051891	972.5743296051891	0.06493506580591202	0.07333333045244217	0.10000000149011612	0.05882352963089943	0.6000000238418579	872	947	947	972	1520
4.0998391435727495	4.0998391435727495	1	1	2	0	0.0075	0.036037687327274505	872.5743296051891	947.5743296051891	947.5743296051891	972.5743296051891	0.06493506580591202	0.07333333045244217	0.10000000149011612	0.05882352963089943	0.6000000238418579	872	947	947	972	1520
4.118062696506357	4.118063091246055	1	1	2	0	0.0075	0.036037687327274505	872.5743296051891	947.5743296051891	947.5743296051891	972.5743296051891	0.06493506580591202	0.07333333045244217	0.10000000149011612	0.05882352963089943	0.6000000238418579	872	947	947	972	1520
4.133755967970821	4.133755967970821	1	1	2	0	0.0075	0.039284439872512046	885.8697812779368	960.8697812779368	960.8697812779368	985.8697812779368	0.07792207598686218	0.07333333045244217	0.10000000149011612	0.05882352963089943	0.6000000238418579	885	960	960	985	1520
4.149737004675691	4.149737004675691	1	1	2	0	0.0075	0.039284439872512046	885.8697812779368	960.8697812779368	960.8697812779368	985.8697812779368	0.07792207598686218	0.07333333045244217	0.10000000149011612	0.05882352963089943	0.6000000238418579	885	960	960	985	1520
4.16677831221147	4.16677831221147	1	1	2	0	0.0075	0.039284439872512046	885.8697812779368	960.8697812779368	960.8697812779368	985.8697812779368	0.07792207598686218	0.07333333045244217	0.10000000149011612	0.05882352963089943	0.6000000238418579	885	960	960	985	1520
4.184599625392025	4.184599625392027	1	1	2	0	0.0075	0.039284439872512046	885.8697812779368	960.8697812779368	960.8697812779368	985.8697812779368	0.07792207598686218	0.07333333045244217	0.10000000149011612	0.05882352963089943	0.6000000238418579	885	960	960	985	1520
4.199673945008813	4.199673945008813	1	1	2	0	0.0075	0.039284439872512046	885.8697812779368	960.8697812779368	960.8697812779368	985.8697812779368	0.07792207598686218	0.07333333045244217	0.10000000149011612	0.05882352963089943	0.6000000238418579	885	960	960	985	1520
4.216733015831036	4.216733015831036	1	1	2	0	0.0075	0.039284439872512046	885.8697812779368	960.8697812779368	960.8697812779368	985.8697812779368	0.07792207598686218	0.07333333045244217	0.10000000149011612	0.05882352963089943	0.6000000238418579	885	960	960	985	1520
4.23378853399597	4.23378853399597	1	1	2	0	0.0075	0.039284439872512046	885.8697812779368	960.8697812779368	960.8697812779368	985.8697812779368	0.07792207598686218	0.07333333045244217	0.10000000149011612	0.05882352963089943	0.6000000238418579	885	960	960	985	1520
4.251239581339075	4.251239976078773	1	1	2	0	0.0075	0.039284439872512046	885.8697812779368	960.8697812779368	960.8697812779368	985.8697812779368	0.07792207598686218	0.07333333045244217	0.10000000149011612	0.05882352963089943	0.6000000238418579	885	960	960	985	1520
4.266677850958132	4.266677850958132	1	1	2	0	0.0075	0.039284439872512046	885.8697812779368	960.8697812779368	960.8697812779368	985.8697812779368	0.07792207598686218	0.07333333045244217	0.10000000149011612	0.05882352963089943	0.6000000238418579	885	960	960	985	1520
4.283616920911927	4.283616920911928	1	1	2	0	0.0075	0.039284439872512046	885.8697812779368	960.8697812779368	960.8697812779368	985.8697812779368	0.07792207598686218	0.07333333045244217	0.10000000149011612	0.05882352963089943	0.6000000238418579	885	960	960	985	1520
4.29971637952643	4.29971637952643	1	1	2	0	0.0075	0.039284439872512046	885.8697812779368	960.8697812779368	960.8697812779368	985.8697812779368	0.07792207598686218	0.07333333045244217	0.10000000149011612	0.05882352963089943	0.6000000238418579	885	960	960	985	1520
4.318038617384731	4.31803901212443	1	1	2	0	0.0075	0.039284439872512046	885.8697812779368	960.8697812779368	960.8697812779368	985.8697812779368	0.07792207598686218	0.07333333045244217	0.10000000149011612	0.05882352963089943	0.6000000238418579	885	960	960	985	1520
4.333756362710519	4.3337563627105204	1	1	2	0	0.0075	0.039284439872512046	885.8697812779368	960.8697812779368	960.8697812779368	985.8697812779368	0.07792207598686218	0.07333333045244217	0.10000000149011612	0.05882352963089943	0.6000000238418579	885	960	960	985	1520
4.349692004350031	4.349692004350031	1	1	2	0	0.0075	0.039284439872512046	885.8697812779368	960.8697812779368	960.8697812779368	985.8697812779368	0.07792207598686218	0.07333333045244217	0.10000000149011612	0.05882352963089943	0.6000000238418579	885	960	960	985	1520
4.3667451540767726	4.366745548816471	1	1	2	0	0.0075	0.039284439872512046	885.8697812779368	960.8697812779368	960.8697812779368	985.8697812779368	0.07792207598686218	0.07333333045244217	0.10000000149011612	0.05882352963089943	0.6000000238418579	885	960	960	985	1520
4.384542388135703	4.384542782875402	1	1	2	0	0.0075	0.039284439872512046	885.8697812779368	960.8697812779368	960.8697812779368	985.8697812779368	0.07792207598686218	0.07333333045244217	0.10000000149011612	0.05882352963089943	0.6000000238418579	885	960	960	985	1520
4.399729603306339	4.399729603306339	1	1	2	0	0.0075	0.039529537993903255	886.8734580850338	961.8734580850338	961.8734580850338	986.8734580850338	0.07792207598686218	0.07333333045244217	0.10000000149011612	0.06862745434045792	0.6000000238418579	886	961	961	986	1520
4.416757094952661	4.41675748969236	1	1	2	0	0.0075	0.039284439872512046	885.8697812779368	960.8697812779368	960.8697812779368	985.8697812779368	0.07792207598686218	0.07333333045244217	0.10000000149011612	0.05882352963089943	0.6000000238418579	885	960	960	985	1520
4.433680375318506	4.433680375318506	1	1	2	0	0.0075	0.039284439872512046	885.8697812779368	960.8697812779368	960.8697812779368	985.8697812779368	0.07792207598686218	0.07333333045244217	0.10000000149011612	0.05882352963089943	0.6000000238418579	885	960	960	985	1520
4.4512048442455825	4.4512048442455825	1	1	2	0	0.0075	0.036282785448665714	873.5780064122861	948.5780064122861	948.5780064122861	973.5780064122861	0.06493506580591202	0.07333333045244217	0.10000000149011612	0.06862745434045792	0.6000000238418579	873	948	948	973	1520
4.466677456218433	4.466677850958131	1	1	2	0	0.0075	0.039284439872512046	885.8697812779368	960.8697812779368	960.8697812779368	985.8697812779368	0.07792207598686218	0.07333333045244217	0.10000000149011612	0.05882352963089943	0.6000000238418579	885	960	960	985	1520
4.483702579426561	4.483702579426561	1	1	2	0	0.0075	0.039284439872512046	885.8697812779368	960.8697812779368	960.8697812779368	985.8697812779368	0.07792207598686218	0.07333333045244217	0.10000000149011612	0.05882352963089943	0.6000000238418579	885	960	960	985	1520
4.499605852410774	4.499605852410774	1	1	2	0	0.0075	0.039284439872512046	885.8697812779368	960.8697812779368	960.8697812779368	985.8697812779368	0.07792207598686218	0.07333333045244217	0.10000000149011612	0.05882352963089943	0.6000000238418579	885	960	960	985	1520
4.517895326874076	4.517894932134377	1	1	2	0	0.0075	0.039284439872512046	885.8697812779368	960.8697812779368	960.8697812779368	985.8697812779368	0.07792207598686218	0.07333333045244217	0.10000000149011612	0.05882352963089943	0.6000000238418579	885	960	960	985	1520
4.533654519868236	4.533654519868236	1	1	2	0	0.0075	0.039284439872512046	885.8697812779368	960.8697812779368	960.8697812779368	985.8697812779368	0.07792207598686218	0.07333333045244217	0.10000000149011612	0.05882352963089943	0.6000000238418579	885	960	960	985	1520
4.5497535837430405	4.5497535837430405	1	1	2	0	0.0075	0.039284439872512046	885.8697812779368	960.8697812779368	960.8697812779368	985.8697812779368	0.07792207598686218	0.07333333045244217	0.10000000149011612	0.05882352963089943	0.6000000238418579	885	960	960	985	1520
4.566682390464667	4.566682390464667	1	1	2	0	0.0075	0.039284439872512046	885.8697812779368	960.8697812779368	960.8697812779368	985.8697812779368	0.07792207598686218	0.07333333045244217	0.10000000149011612	0.05882352963089943	0.6000000238418579	885	960	960	985	1520
4.584600020131724	4.584600020131724	1	1	2	0	0.0075	0.039284439872512046	885.8697812779368	960.8697812779368	960.8697812779368	985.8697812779368	0.07792207598686218	0.07333333045244217	0.10000000149011612	0.05882352963089943	0.6000000238418579	885	960	960	985	1520
4.599618681450984	4.599618681450984	1	1	2	0	0.0075	0.039284439872512046	885.8697812779368	960.8697812779368	960.8697812779368	985.8697812779368	0.07792207598686218	0.07333333045244217	0.10000000149011612	0.05882352963089943	0.6000000238418579	885	960	960	985	1520
4.616783542512479	4.616783542512479	1	1	2	0	0.0075	0.039284439872512046	885.8697812779368	960.8697812779368	960.8697812779368	985.8697812779368	0.07792207598686218	0.07333333045244217	0.10000000149011612	0.05882352963089943	0.6000000238418579	885	960	960	985	1520
4.633740770492418	4.633740770492418	1	1	2	0	0.0075	0.039284439872512046	885.8697812779368	960.8697812779368	960.8697812779368	985.8697812779368	0.07792207598686218	0.07333333045244217	0.10000000149011612	0.05882352963089943	0.6000000238418579	885	960	960	985	1520
4.651269976295881	4.651269976295881	1	1	2	0	0.0075	0.039284439872512046	885.8697812779368	960.8697812779368	960.8697812779368	985.8697812779368	0.07792207598686218	0.07333333045244217	0.10000000149011612	0.05882352963089943	0.6000000238418579	885	960	960	985	1520
4.666747325145115	4.666747325145115	1	1	2	0	0.0075	0.039284439872512046	885.8697812779368	960.8697812779368	960.8697812779368	985.8697812779368	0.07792207598686218	0.07333333045244217	0.10000000149011612	0.05882352963089943	0.6000000238418579	885	960	960	985	1520
4.6837227111512	4.6837227111512	1	1	2	0	0.0075	0.039284439872512046	885.8697812779368	960.8697812779368	960.8697812779368	985.8697812779368	0.07792207598686218	0.07333333045244217	0.10000000149011612	0.05882352963089943	0.6000000238418579	885	960	960	985	1520
4.699724669060105	4.699725063799804	1	1	2	0	0.0075	0.039284439872512046	885.8697812779368	960.8697812779368	960.8697812779368	985.8697812779368	0.07792207598686218	0.07333333045244217	0.10000000149011612	0.05882352963089943	0.6000000238418579	885	960	960	985	1520
4.718078091354608	4.718078486094306	1	1	2	0	0.0075	0.039284439872512046	885.8697812779368	960.8697812779368	960.8697812779368	985.8697812779368	0.07792207598686218	0.07333333045244217	0.10000000149011612	0.05882352963089943	0.6000000238418579	885	960	960	985	1520
4.733741757341665	4.733741757341665	1	1	2	0	0.0075	0.039284439872512046	885.8697812779368	960.8697812779368	960.8697812779368	985.8697812779368	0.07792207598686218	0.07333333045244217	0.10000000149011612	0.05882352963089943	0.6000000238418579	885	960	960	985	1520
4.7497567416606294	4.74975713640033	1	1	2	0	0.0075	0.039284439872512046	885.8697812779368	960.8697812779368	960.8697812779368	985.8697812779368	0.07792207598686218	0.07333333045244217	0.10000000149011612	0.05882352963089943	0.6000000238418579	885	960	960	985	1520
4.766789759662734	4.7667901544024325	1	1	2	0	0.0075	0.03910061629858854	885.1170237427201	960.1170237427201	960.1170237427201	985.1170237427201	0.07792207598686218	0.07333333045244217	0.08749999850988388	0.05882352963089943	0.6000000238418579	885	960	960	985	1520
4.78462094133576	4.784620546596061	1	1	2	0	0.0075	0.03910061629858854	885.1170237427201	960.1170237427201	960.1170237427201	985.1170237427201	0.07792207598686218	0.07333333045244217	0.08749999850988388	0.05882352963089943	0.6000000238418579	885	960	960	985	1520
4.799720524293267	4.799720919032966	1	1	2	0	0.0075	0.03910061629858854	885.1170237427201	960.1170237427201	960.1170237427201	985.1170237427201	0.07792207598686218	0.07333333045244217	0.08749999850988388	0.05882352963089943	0.6000000238418579	885	960	960	985	1520
4.816679725971701	4.816679725971701	1	1	2	0	0.0075	0.03873296930847288	883.6115093181965	958.6115093181965	958.6115093181965	983.6115093181965	0.07792207598686218	0.07333333045244217	0.07500000298023224	0.04901960864663124	0.5333333611488342	883	958	958	983	1506
4.833717875589889	4.833717875589889	1	1	2	0	0.0075	0.03854914578271336	882.8587519802112	957.8587519802112	957.8587519802112	982.8587519802112	0.07792207598686218	0.07333333045244217	0.07500000298023224	0.03921568766236305	0.6000000238418579	882	957	957	982	1520
4.851225765449618	4.851225765449618	1	1	2	0	0.0075	0.03827341043506749	881.7296157316014	956.7296157316014	956.7296157316014	981.7296157316014	0.07792207598686218	0.07333333045244217	0.0625	0.029411764815449715	0.5333333611488342	881	956	956	981	1506
4.86672679868078	4.86672679868078	1	1	2	0	0.0075	0.03827341043506749	881.7296157316014	956.7296157316014	956.7296157316014	981.7296157316014	0.07792207598686218	0.07333333045244217	0.0625	0.029411764815449715	0.6000000238418579	881	956	956	981	1520
4.883697447810478	4.883697447810478	1	1	2	0	0.0075	0.03842659672955051	882.3569136075093	957.3569136075093	957.3569136075093	982.3569136075093	0.07792207598686218	0.07333333045244217	0.0625	0.03921568766236305	0.6000000238418579	882	957	957	982	1520
4.899706905773661	4.899706905773661	1	1	2	0	0.0075	0.03842659672955051	882.3569136075093	957.3569136075093	957.3569136075093	982.3569136075093	0.07792207598686218	0.07333333045244217	0.0625	0.03921568766236305	0.6000000238418579	882	957	957	982	1520
4.918281382299478	4.918281382299478	1	1	2	0	0.0075	0.04009326366940513	889.181914726214	964.181914726214	964.181914726214	989.181914726214	0.07792207598686218	0.07999999821186066	0.0625	0.03921568766236305	0.6000000238418579	889	964	964	989	1520
4.933748862656243	4.933748467916544	1	1	2	0	0.0075	0.04021581272256798	889.6837530989159	964.6837530989159	964.6837530989159	989.6837530989159	0.07792207598686218	0.07999999821186066	0.07500000298023224	0.03921568766236305	0.6000000238418579	889	964	964	989	1520
4.949715293992259	4.949715688731958	1	1	2	0	0.0075	0.04021581272256798	889.6837530989159	964.6837530989159	964.6837530989159	989.6837530989159	0.07792207598686218	0.07999999821186066	0.07500000298023224	0.03921568766236305	0.6000000238418579	889	964	964	989	1520
4.966758180486833	4.966758575226532	1	1	2	0	0.0075	0.0403996362483275	890.4365104369011	965.4365104369011	965.4365104369011	990.4365104369011	0.07792207598686218	0.07999999821186066	0.07500000298023224	0.04901960864663124	0.6000000238418579	890	965	965	990	1520
4.9846047570081105	4.984605151747809	1	1	2	0	0.0075	0.0403996362483275	890.4365104369011	965.4365104369011	965.4365104369011	990.4365104369011	0.07792207598686218	0.07999999821186066	0.07500000298023224	0.04901960864663124	0.6000000238418579	890	965	965	990	1520
4.999701576787727	4.999701576787727	1	1	2	0	0.0075	0.03715288370308996	877.1410587641534	952.1410587641534	952.1410587641534	977.1410587641534	0.06493506580591202	0.07999999821186066	0.07500000298023224	0.04901960864663124	0.6000000238418579	877	952	952	977	1520
5.016714463065194	5.016714857804892	1	1	2	0	0.0075	0.03715288370308996	877.1410587641534	952.1410587641534	952.1410587641534	977.1410587641534	0.06493506580591202	0.07999999821186066	0.07500000298023224	0.04901960864663124	0.6000000238418579	877	952	952	977	1520
5.0335710324219445	5.0335710324219445	1	1	2	0	0.0075	0.03863572711718506	883.2133025448728	958.2133025448728	958.2133025448728	983.2133025448728	0.06493506580591202	0.08666666597127914	0.07500000298023224	0.03921568766236305	0.6000000238418579	883	958	958	983	1520
5.051221423312931	5.05122181805263	1	1	2	0	0.0075	0.0418824796624226	896.5087542176205	971.5087542176205	971.5087542176205	996.5087542176205	0.07792207598686218	0.08666666597127914	0.07500000298023224	0.03921568766236305	0.6000000238418579	896	971	971	996	1520
5.066740219830539	5.066740219830539	1	1	2	0	0.0075	0.0418824796624226	896.5087542176205	971.5087542176205	971.5087542176205	996.5087542176205	0.07792207598686218	0.08666666597127914	0.07500000298023224	0.03921568766236305	0.6000000238418579	896	971	971	996	1520
5.083783106325111	5.083783106325111	1	1	2	0	0.0075	0.03863572711718506	883.2133025448728	958.2133025448728	958.2133025448728	983.2133025448728	0.06493506580591202	0.08666666597127914	0.07500000298023224	0.03921568766236305	0.6000000238418579	883	958	958	983	1520
5.099708089992756	5.099708089992756	1	1	2	0	0.0075	0.03881955064294458	883.9660598828581	958.9660598828581	958.9660598828581	983.9660598828581	0.06493506580591202	0.08666666597127914	0.07500000298023224	0.04901960864663124	0.6000000238418579	883	958	958	983	1520
5.118308619338693	5.118308619338693	1	1	2	0	0.0075	0.038758276097303	883.7151406184557	958.7151406184557	958.7151406184557	983.7151406184557	0.06493506580591202	0.08666666597127914	0.08749999850988388	0.03921568766236305	0.6000000238418579	883	958	958	983	1520
5.133725573014015	5.133725573014015	1	1	2	0	0.0075	0.038758276097303	883.7151406184557	958.7151406184557	958.7151406184557	983.7151406184557	0.06493506580591202	0.08666666597127914	0.08749999850988388	0.03921568766236305	0.6000000238418579	883	958	958	983	1520
5.149639898709793	5.149639898709793	1	1	2	0	0.0075	0.038758276097303	883.7151406184557	958.7151406184557	958.7151406184557	983.7151406184557	0.06493506580591202	0.08666666597127914	0.08749999850988388	0.03921568766236305	0.6000000238418579	883	958	958	983	1520
5.166807917688878	5.166808312428577	1	1	2	0	0.0075	0.03863572711718506	883.2133025448728	958.2133025448728	958.2133025448728	983.2133025448728	0.06493506580591202	0.08666666597127914	0.07500000298023224	0.03921568766236305	0.6000000238418579	883	958	958	983	1520
5.184604362268411	5.184604362268411	1	1	2	0	0.0075	0.03863572711718506	883.2133025448728	958.2133025448728	958.2133025448728	983.2133025448728	0.06493506580591202	0.08666666597127914	0.07500000298023224	0.03921568766236305	0.6000000238418579	883	958	958	983	1520
5.19979078795965	5.19979078795965	1	1	2	0	0.0075	0.03863572711718506	883.2133025448728	958.2133025448728	958.2133025448728	983.2133025448728	0.06493506580591202	0.08666666597127914	0.07500000298023224	0.03921568766236305	0.6000000238418579	883	958	958	983	1520
5.2166655153425445	5.2166655153425445	1	1	2	0	0.0075	0.03863572711718506	883.2133025448728	958.2133025448728	958.2133025448728	983.2133025448728	0.06493506580591202	0.08666666597127914	0.07500000298023224	0.03921568766236305	0.6000000238418579	883	958	958	983	1520
5.233745507368804	5.233745507368804	1	1	2	0	0.0075	0.038758276097303	883.7151406184557	958.7151406184557	958.7151406184557	983.7151406184557	0.06493506580591202	0.08666666597127914	0.08749999850988388	0.03921568766236305	0.6000000238418579	883	958	958	983	1520
5.251221818052631	5.25122221279233	1	1	2	0	0.0075	0.038758276097303	883.7151406184557	958.7151406184557	958.7151406184557	983.7151406184557	0.06493506580591202	0.08666666597127914	0.08749999850988388	0.03921568766236305	0.6000000238418579	883	958	958	983	1520
5.266852720644689	5.266853115384388	1	1	2	0	0.0075	0.038758276097303	883.7151406184557	958.7151406184557	958.7151406184557	983.7151406184557	0.06493506580591202	0.08666666597127914	0.08749999850988388	0.03921568766236305	0.6000000238418579	883	958	958	983	1520
5.28376060616228	5.283761000901981	1	1	2	0	0.0075	0.04200502864254054	897.0105922912035	972.0105922912035	972.0105922912035	997.0105922912035	0.07792207598686218	0.08666666597127914	0.08749999850988388	0.03921568766236305	0.6000000238418579	897	972	972	997	1520
5.299675721337456	5.299675721337456	1	1	2	0	0.0075	0.04200502864254054	897.0105922912035	972.0105922912035	972.0105922912035	997.0105922912035	0.07792207598686218	0.08666666597127914	0.08749999850988388	0.03921568766236305	0.6000000238418579	897	972	972	997	1520
5.318002301332443	5.318002301332443	1	1	2	0	0.0075	0.038758276097303	883.7151406184557	958.7151406184557	958.7151406184557	983.7151406184557	0.06493506580591202	0.08666666597127914	0.08749999850988388	0.03921568766236305	0.6000000238418579	883	958	958	983	1520
5.333768599641182	5.333768599641182	1	1	2	0	0.0075	0.04200502864254054	897.0105922912035	972.0105922912035	972.0105922912035	997.0105922912035	0.07792207598686218	0.08666666597127914	0.08749999850988388	0.03921568766236305	0.6000000238418579	897	972	972	997	1520
5.34964739876407	5.34964739876407	1	1	2	0	0.0075	0.038758276097303	883.7151406184557	958.7151406184557	958.7151406184557	983.7151406184557	0.06493506580591202	0.08666666597127914	0.08749999850988388	0.03921568766236305	0.6000000238418579	883	958	958	983	1520
5.366772785855687	5.366772785855687	1	1	2	0	0.0075	0.038758276097303	883.7151406184557	958.7151406184557	958.7151406184557	983.7151406184557	0.06493506580591202	0.08666666597127914	0.08749999850988388	0.03921568766236305	0.6000000238418579	883	958	958	983	1520
5.384558572463353	5.384558572463353	1	1	2	0	0.0075	0.04200502864254054	897.0105922912035	972.0105922912035	972.0105922912035	997.0105922912035	0.07792207598686218	0.08666666597127914	0.08749999850988388	0.03921568766236305	0.6000000238418579	897	972	972	997	1520
5.3996778924057995	5.399678287145498	1	1	2	0	0.0075	0.04200502864254054	897.0105922912035	972.0105922912035	972.0105922912035	997.0105922912035	0.07792207598686218	0.08666666597127914	0.08749999850988388	0.03921568766236305	0.6000000238418579	897	972	972	997	1520
5.416755910733565	5.416755910733565	1	1	2	0	0.0075	0.04200502864254054	897.0105922912035	972.0105922912035	972.0105922912035	997.0105922912035	0.07792207598686218	0.08666666597127914	0.08749999850988388	0.03921568766236305	0.6000000238418579	897	972	972	997	1520
5.433720638767781	5.433720638767781	1	1	2	0	0.0075	0.0418824796624226	896.5087542176205	971.5087542176205	971.5087542176205	996.5087542176205	0.07792207598686218	0.08666666597127914	0.07500000298023224	0.03921568766236305	0.6000000238418579	896	971	971	996	1520
5.451230502326004	5.451230897065702	1	1	2	0	0.0075	0.04200502864254054	897.0105922912035	972.0105922912035	972.0105922912035	997.0105922912035	0.07792207598686218	0.08666666597127914	0.08749999850988388	0.03921568766236305	0.6000000238418579	897	972	972	997	1520
5.466697193203371	5.46669758794307	1	1	2	0	0.0075	0.04021581272256798	889.6837530989159	964.6837530989159	964.6837530989159	989.6837530989159	0.07792207598686218	0.07999999821186066	0.07500000298023224	0.03921568766236305	0.6000000238418579	889	964	964	989	1520
5.483986002530282	5.483986002530282	1	1	2	0	0.0075	0.04021581272256798	889.6837530989159	964.6837530989159	964.6837530989159	989.6837530989159	0.07792207598686218	0.07999999821186066	0.07500000298023224	0.03921568766236305	0.6000000238418579	889	964	964	989	1520
5.499725853279202	5.4997262480189	1	1	2	0	0.0075	0.04021581272256798	889.6837530989159	964.6837530989159	964.6837530989159	989.6837530989159	0.07792207598686218	0.07999999821186066	0.07500000298023224	0.03921568766236305	0.6000000238418579	889	964	964	989	1520
5.517965590540458	5.517965590540458	1	0	2	0	0.0075	0.040031989161883864	888.9309956179144	963.9309956179144	963.9309956179144	988.9309956179144	0.07792207598686218	0.07999999821186066	0.07500000298023224	0.029411764815449715	0.6000000238418579	888	963	963	988	1520
5.533737809944677	5.533737809944677	1	0	2	0	0.0075	0.040031989161883864	888.9309956179144	963.9309956179144	963.9309956179144	988.9309956179144	0.07792207598686218	0.07999999821186066	0.07500000298023224	0.029411764815449715	0.6000000238418579	888	963	963	988	1520
5.549729899361113	5.549729899361115	1	0	2	0	0.0075	0.040031989161883864	888.9309956179144	963.9309956179144	963.9309956179144	988.9309956179144	0.07792207598686218	0.07999999821186066	0.07500000298023224	0.029411764815449715	0.6000000238418579	888	963	963	988	1520
5.566987918991519	5.566987918991519	1	0	2	0	0.0075	0.040031989161883864	888.9309956179144	963.9309956179144	963.9309956179144	988.9309956179144	0.07792207598686218	0.07999999821186066	0.07500000298023224	0.029411764815449715	0.6000000238418579	888	963	963	988	1520
5.584569625174918	5.5845692304352195	1	0	2	0	0.0075	0.03836532222202924	882.1059944992097	957.1059944992097	957.1059944992097	982.1059944992097	0.07792207598686218	0.07333333045244217	0.07500000298023224	0.029411764815449715	0.6000000238418579	882	957	957	982	1520
5.599658944900259	5.5996585501605605	1	0	2	0	0.0075	0.03836532222202924	882.1059944992097	957.1059944992097	957.1059944992097	982.1059944992097	0.07792207598686218	0.07333333045244217	0.07500000298023224	0.029411764815449715	0.6000000238418579	882	957	957	982	1520
5.616814332208984	5.616814726948682	1	0	2	0	0.0075	0.03836532222202924	882.1059944992097	957.1059944992097	957.1059944992097	982.1059944992097	0.07792207598686218	0.07333333045244217	0.07500000298023224	0.029411764815449715	0.6000000238418579	882	957	957	982	1520
5.633794060351752	5.633794455091451	1	0	2	0	0.0075	0.03836532222202924	882.1059944992097	957.1059944992097	957.1059944992097	982.1059944992097	0.07792207598686218	0.07333333045244217	0.07500000298023224	0.029411764815449715	0.6000000238418579	882	957	957	982	1520
5.651200896848595	5.651201291588295	1	0	2	0	0.0075	0.03836532222202924	882.1059944992097	957.1059944992097	957.1059944992097	982.1059944992097	0.07792207598686218	0.07333333045244217	0.07500000298023224	0.029411764815449715	0.6000000238418579	882	957	957	982	1520
5.666810483496921	5.666810878236619	1	0	2	0	0.0075	0.03836532222202924	882.1059944992097	957.1059944992097	957.1059944992097	982.1059944992097	0.07792207598686218	0.07333333045244217	0.07500000298023224	0.029411764815449715	0.6000000238418579	882	957	957	982	1520
5.683642973732047	5.683642973732047	1	0	2	0	0.0075	0.03836532222202924	882.1059944992097	957.1059944992097	957.1059944992097	982.1059944992097	0.07792207598686218	0.07333333045244217	0.07500000298023224	0.029411764815449715	0.6000000238418579	882	957	957	982	1520
5.69960387871228	5.69960387871228	1	0	2	0	0.0075	0.040031989161883864	888.9309956179144	963.9309956179144	963.9309956179144	988.9309956179144	0.07792207598686218	0.07999999821186066	0.07500000298023224	0.029411764815449715	0.6000000238418579	888	963	963	988	1520
5.716672423287273	5.716678739122454	1	0	2	0	0.0075	0.03836532222202924	882.1059944992097	957.1059944992097	957.1059944992097	982.1059944992097	0.07792207598686218	0.07333333045244217	0.07500000298023224	0.029411764815449715	0.6000000238418579	882	957	957	982	1520
5.733701099152691	5.73370149389239	1	0	2	0	0.0075	0.03836532222202924	882.1059944992097	957.1059944992097	957.1059944992097	982.1059944992097	0.07792207598686218	0.07333333045244217	0.07500000298023224	0.029411764815449715	0.6000000238418579	882	957	957	982	1520
5.7497448994696665	5.7497448994696665	1	0	2	0	0.0075	0.03678523661664632	875.6355439451667	950.6355439451667	950.6355439451667	975.6355439451667	0.06493506580591202	0.07999999821186066	0.07500000298023224	0.029411764815449715	0.6000000238418579	875	950	950	975	1520
5.766667390356114	5.76666896931491	1	0	2	0	0.0075	0.040031989161883864	888.9309956179144	963.9309956179144	963.9309956179144	988.9309956179144	0.07792207598686218	0.07999999821186066	0.07500000298023224	0.029411764815449715	0.6000000238418579	888	963	963	988	1520
5.7845119931788975	5.784512387918596	1	0	2	0	0.0075	0.03678523661664632	875.6355439451667	950.6355439451667	950.6355439451667	975.6355439451667	0.06493506580591202	0.07999999821186066	0.07500000298023224	0.029411764815449715	0.6000000238418579	875	950	950	975	1520
5.799686971418872	5.799687366158571	1	0	2	0	0.0075	0.040031989161883864	888.9309956179144	963.9309956179144	963.9309956179144	988.9309956179144	0.07792207598686218	0.07999999821186066	0.07500000298023224	0.029411764815449715	0.6000000238418579	888	963	963	988	1520
5.816727884214952	5.816727884214952	1	0	2	0	0.0075	0.03678523661664632	875.6355439451667	950.6355439451667	950.6355439451667	975.6355439451667	0.06493506580591202	0.07999999821186066	0.07500000298023224	0.029411764815449715	0.6000000238418579	875	950	950	975	1520
5.833846165991991	5.833846165991991	1	0	2	0	0.0075	0.03678523661664632	875.6355439451667	950.6355439451667	950.6355439451667	975.6355439451667	0.06493506580591202	0.07999999821186066	0.07500000298023224	0.029411764815449715	0.6000000238418579	875	950	950	975	1520
5.851189054657633	5.851189054657633	1	0	2	0	0.0075	0.040031989161883864	888.9309956179144	963.9309956179144	963.9309956179144	988.9309956179144	0.07792207598686218	0.07999999821186066	0.07500000298023224	0.029411764815449715	0.6000000238418579	888	963	963	988	1520
5.866618640003315	5.866618640003315	1	0	2	0	0.0075	0.03678523661664632	875.6355439451667	950.6355439451667	950.6355439451667	975.6355439451667	0.06493506580591202	0.07999999821186066	0.07500000298023224	0.029411764815449715	0.6000000238418579	875	950	950	975	1520
5.883683237181321	5.883683237181321	1	0	2	0	0.0075	0.0351185696767917	868.810542826462	943.810542826462	943.810542826462	968.810542826462	0.06493506580591202	0.07333333045244217	0.07500000298023224	0.029411764815449715	0.6000000238418579	868	943	943	968	1520
5.899800853821969	5.899800853821969	1	0	2	0	0.0075	0.0351185696767917	868.810542826462	943.810542826462	943.810542826462	968.810542826462	0.06493506580591202	0.07333333045244217	0.07500000298023224	0.029411764815449715	0.6000000238418579	868	943	943	968	1520
5.918677700957046	5.918677700957046	1	0	2	0	0.0075	0.0351185696767917	868.810542826462	943.810542826462	943.810542826462	968.810542826462	0.06493506580591202	0.07333333045244217	0.07500000298023224	0.029411764815449715	0.6000000238418579	868	943	943	968	1520
5.9337871524070245	5.9337871524070245	1	0	2	0	0.0075	0.0351185696767917	868.810542826462	943.810542826462	943.810542826462	968.810542826462	0.06493506580591202	0.07333333045244217	0.07500000298023224	0.029411764815449715	0.6000000238418579	868	943	943	968	1520
5.949690030651537	5.949690030651537	1	0	2	0	0.0075	0.03530239323747582	869.5633003074635	944.5633003074635	944.5633003074635	969.5633003074635	0.06493506580591202	0.07333333045244217	0.07500000298023224	0.03921568766236305	0.6000000238418579	869	944	944	969	1520
5.966693443176233	5.966693443176233	1	0	2	0	0.0075	0.035210481408969777	869.1869213697312	944.1869213697312	944.1869213697312	969.1869213697312	0.06493506580591202	0.07333333045244217	0.08749999850988388	0.029411764815449715	0.6000000238418579	869	944	944	969	1520
5.984937127834478	5.984937522574176	1	0	2	0	0.0075	0.03709160915744838	876.8901394997511	951.8901394997511	951.8901394997511	976.8901394997511	0.06493506580591202	0.07999999821186066	0.08749999850988388	0.03921568766236305	0.6000000238418579	876	951	951	976	1520
5.999701182048028	5.999701182048028	1	0	2	0	0.0075	0.03900337413058379	884.7188170647406	959.7188170647406	959.7188170647406	984.7188170647406	0.06493506580591202	0.08666666597127914	0.11249999701976776	0.03921568766236305	0.6000000238418579	884	959	959	984	1520
6.016690778683266	6.016690778683266	0	0	2	0	0.0075	0.040915139176764106	892.547494928849	967.547494928849	967.547494928849	992.547494928849	0.06493506580591202	0.09333333373069763	0.13750000298023224	0.03921568766236305	0.6000000238418579	892	967	967	992	1520
6.037971985323578	6.037971985323578	0	0	2	0	0.0074897215106593034	0.05479301888011762	949.3774123140817	1024.3774123140815	1024.3774123140815	1049.3774123140815	0.07792207598686218	0.12666666507720947	0.21250000596046448	0.06862745434045792	0.6000000238418579	949	1024	1024	1049	1520
6.05120918638227	6.05120918638227	0	0	2	0	0.007458914215262049	0.05479301888011762	949.3774123140817	1024.3774123140815	1024.3774123140815	1049.3774123140815	0.07792207598686218	0.12666666507720947	0.21250000596046448	0.06862745434045792	0.6000000238418579	949	1024	1024	1049	1520
6.066726798680779	6.066726798680779	0	0	2	0	0.007407662554463533	0.06104914518073201	974.9962495150976	1049.9962495150976	1049.9962495150976	1074.9962495150976	0.07792207598686218	0.14666666090488434	0.25	0.0784313753247261	0.6666666865348816	974	1049	1049	1074	1533
6.083720737452705	6.083720737452705	0	0	2	0	0.007336107005503543	0.07082776465571905	1015.0396962651695	1090.0396962651694	1090.0396962651694	1115.0396962651694	0.09090909361839294	0.1666666716337204	0.26249998807907104	0.09803921729326248	0.6000000238418579	1015	1090	1090	1115	1520
6.104531019632379	6.10453062489268	0	0	2	0	0.007244443697168012	0.08239559358460646	1062.4099557289635	1137.4099557289635	1137.4099557289635	1162.4099557289635	0.10389610379934311	0.19333332777023315	0.30000001192092896	0.10784313827753067	0.6000000238418579	1062	1137	1137	1162	1520
6.118162960389844	6.118162960389846	0	0	2	0	0.007132923872213651	0.08841195574495941	1087.0469587756088	1162.0469587756088	1162.0469587756088	1187.0469587756088	0.11688311398029327	0.20000000298023224	0.3125	0.11764705926179886	0.6000000238418579	1087	1162	1162	1187	1520
6.13373386254769	6.13373386254769	0	0	2	0	0.007001853198729013	0.0929095054903597	1105.464424983023	1180.464424983023	1180.464424983023	1205.464424983023	0.11688311398029327	0.2133333384990692	0.32499998807907104	0.12745098769664764	0.6000000238418579	1105	1180	1180	1205	1520
6.157953511505676	6.157953511505676	0	0	2	0	0.006851590932319507	0.10071508453191058	1137.4282711581739	1212.4282711581739	1212.4282711581739	1237.4282711581739	0.12987013161182404	0.2266666740179062	0.3375000059604645	0.13725490868091583	0.6666666865348816	1137	1212	1212	1237	1533
6.167073182766455	6.167073182766455	0	0	2	0	0.006682548931412759	0.10071508453191058	1137.4282711581739	1212.4282711581739	1212.4282711581739	1237.4282711581739	0.12987013161182404	0.2266666740179062	0.3375000059604645	0.13725490868091583	0.6666666865348816	1137	1212	1212	1237	1533
6.184445282169804	6.184446071649203	0	0	2	0	0.006495190528383289	0.10562850401700274	1157.5487239496263	1232.5487239496263	1232.5487239496263	1257.5487239496263	0.1428571492433548	0.23333333432674408	0.3375000059604645	0.13725490868091583	0.6666666865348816	1157	1232	1232	1257	1533
6.19964276057261	6.19964276057261	0	0	2	0	0.0062900292595906805	0.11097084095738097	1179.425593720475	1254.425593720475	1254.425593720475	1279.425593720475	0.15584415197372437	0.23999999463558197	0.3499999940395355	0.13725490868091583	0.6666666865348816	1179	1254	1254	1279	1533
6.216727489475252	6.216727489475252	0	0	2	0	0.006067627457812106	0.12211508622447798	1225.0612780892372	1300.0612780892372	1300.0612780892372	1325.0612780892372	0.1818181872367859	0.25333333015441895	0.36250001192092896	0.14705882966518402	0.6666666865348816	1225	1300	1300	1325	1533
6.238973439939368	6.238973834679067	0	0	2	0	0.005828594710927282	0.17219370719976723	1430.1332309830468	1505.1332309830468	1505.1332309830468	1530.1332309830468	0.29870128631591797	0.30000001192092896	0.4375	0.20588235557079315	0.6666666865348816	1430	1505	1505	1530	1533
6.25114760698926	6.251148001728961	0	0	2	0	0.005573586191080457	0.1842831610921113	1479.6395446721958	1554.6395446721958	1554.6395446721958	1579.6395446721958	0.29870128631591797	0.3266666531562805	0.4749999940395355	0.23529411852359772	0.6666666865348816	1479	1554	1554	1579	1533
6.266632061153073	6.2666316664133745	0	0	2	0	0.005303300858899107	0.19969824329018593	1542.7643062733114	1617.7643062733114	1617.7643062733114	1642.7643062733114	0.3246753215789795	0.3466666638851166	0.5	0.2549019753932953	0.6666666865348816	1542	1617	1617	1642	1533
6.283635868417468	6.283635868417468	0	0	2	0	0.0050184795476914375	0.22411375271119915	1642.7458173523605	1717.7458173523605	1717.7458173523605	1742.7458173523605	0.3636363744735718	0.3799999952316284	0.5375000238418579	0.28431373834609985	0.6666666865348816	1642	1717	1717	1742	1533
6.304553519795208	6.30455351979521	0	0	2	0	0.004719902932873782	0.25707012653789096	1777.7021681726635	1852.7021681726635	1852.7021681726635	1877.7021681726635	0.41558441519737244	0.4266666769981384	0.574999988079071	0.3235294222831726	0.7333333492279053	1777	1852	1852	1877	1546
6.318207960715505	6.318207565975806	0	0	2	0	0.00440838939219355	0.28260162524952026	1882.2536553967855	1957.2536553967855	1957.2536553967855	1982.2536553967855	0.44155845046043396	0.46666666865348816	0.612500011920929	0.36274510622024536	0.800000011920929	1882	1957	1957	1982	1560
6.333734257287388	6.333734257287388	0	0	2	0	0.004084792762612705	0.31087662265179494	1998.0397697591002	2073.0397697591	2073.0397697591	2098.0397697591	0.4935064911842346	0.5	0.637499988079071	0.3921568691730499	0.800000011920929	1998	2073	2073	2098	1560
6.35795824838206	6.35795824838206	0	0	2	0	0.0037500000000000025	0.34236400853842497	2126.9806149648502	2201.9806149648502	2201.9806149648502	2226.9806149648502	0.5194805264472961	0.54666668176651	0.6875	0.44117647409439087	0.8666666746139526	2126	2201	2201	2226	1573
6.366594758251539	6.366594758251541	0	0	2	0	0.0034049287480466027	0.3570874707079401	2187.2731925490148	2262.2731925490148	2262.2731925490148	2287.2731925490148	0.5324675440788269	0.5733333230018616	0.699999988079071	0.46078431606292725	0.8666666746139526	2187	2262	2262	2287	1573
6.38442751888336	6.38442751888336	0	0	2	0	0.003050524823068503	0.37351357110356	2254.538073669078	2329.538073669078	2329.538073669078	2354.538073669078	0.5584415793418884	0.5933333039283752	0.7124999761581421	0.4803921580314636	0.8666666746139526	2254	2329	2329	2354	1573
6.399819209217961	6.399819209217961	0	0	2	0	0.002687759621589753	0.38337186252442645	2294.907777037526	2369.907777037526	2369.907777037526	2394.907777037526	0.5714285969734192	0.6066666841506958	0.7250000238418579	0.4901960790157318	0.9333333373069763	2294	2369	2369	2394	1586
6.4167740687597075	6.4167740687597075	0	0	2	0	0.002317627457812106	0.3932913914322853	2335.5282479152083	2410.5282479152083	2410.5282479152083	2435.5282479152083	0.5844155550003052	0.6200000047683716	0.737500011920929	0.5	0.9333333373069763	2335	2410	2410	2435	1586
6.438081328220138	6.438081722959836	0	0	2	0	0.0019411428382689055	0.40327221527695656	2376.399721559137	2451.399721559137	2451.399721559137	2476.399721559137	0.5974025726318359	0.6333333253860474	0.75	0.5098039507865906	1.0	2376	2451	2451	2476	1600
6.4511772124666695	6.451177607206368	0	0	2	0	0.0015593376811331942	0.41519543528556824	2425.225307494402	2500.225307494402	2500.225307494402	2525.225307494402	0.6103895902633667	0.653333306312561	0.75	0.529411792755127	1.0	2425	2500	2500	2525	1600
6.4666162715651225	6.4666162715651225	0	0	2	0	0.0011732584878017302	0.4256366201548598	2467.981959534151	2542.981959534151	2542.981959534151	2567.981959534151	0.6103895902633667	0.6666666865348816	0.7749999761581421	0.5490196347236633	1.0	2467	2542	2542	2567	1600
6.483833238266856	6.483833238266856	0	0	2	0	0.0007839634745073992	0.4357828736524372	2509.53086760673	2584.53086760673	2584.53086760673	2609.53086760673	0.6233766078948975	0.6866666674613953	0.7749999761581421	0.5588235259056091	0.9333333373069763	2509	2584	2584	2609	1586
6.504607993873639	6.504608388613338	0	0	2	0	0.0003925196718220764	0.45665138837169206	2594.9874353820787	2669.9874353820787	2669.9874353820787	2694.9874353820787	0.649350643157959	0.7066666483879089	0.800000011920929	0.5882353186607361	1.0	2594	2669	2669	2694	1600
6.517740983651855	6.517741378391554	0	0	2	0	-2.871426524195212e-18	0.45665138837169206	2594.9874353820787	2669.9874353820787	2669.9874353820787	2694.9874353820787	0.649350643157959	0.7200000286102295	0.8125	0.5980392098426819	1.0	2594	2669	2669	2694	1600
6.5337449152592555	6.533744520519557	0	0	2	0	-0.00039251967182208215	0.4708058051764965	2652.949772197753	2727.949772197753	2727.949772197753	2752.949772197753	0.6753246784210205	0.7400000095367432	0.8125	0.6078431606292725	1.0	2652	2727	2727	2752	1600
6.549768583851593	6.549768978591292	0	0	2	0	-0.000783963474507405	0.48780095914707466	2722.5449277072707	2797.5449277072707	2797.5449277072707	2822.5449277072707	0.6883116960525513	0.753333330154419	0.824999988079071	0.6176470518112183	1.0	2722	2797	2797	2822	1600
6.57117689667491	6.57117689667491	0	0	2	0	-0.0011732584878017358	0.49716982629296247	2760.9104386696813	2835.9104386696813	2835.9104386696813	2860.9104386696813	0.6883116960525513	0.7666666507720947	0.8374999761581421	0.6372548937797546	1.0	2760	2835	2835	2860	1600
6.584452782224082	6.58445317696378	0	0	2	0	-0.0015593376811331998	0.5045779251877001	2791.2466036436317	2866.2466036436317	2866.2466036436317	2891.2466036436317	0.6883116960525513	0.7799999713897705	0.8500000238418579	0.6470588445663452	1.0	2791	2866	2866	2891	1600
6.5997497350309775	6.5997497350309775	0	0	2	0	-0.001941142838268911	0.515294045677372	2835.1291170488385	2910.1291170488385	2910.1291170488385	2935.1291170488385	0.701298713684082	0.7933333516120911	0.862500011920929	0.656862735748291	1.0	2835	2910	2910	2935	1600
6.61670577879182	6.61670577879182	0	0	2	0	-0.002317627457812111	0.5228553168146926	2866.092522356166	2941.092522356166	2941.092522356166	2966.092522356166	0.701298713684082	0.8066666722297668	0.862500011920929	0.6764705777168274	1.0	2866	2941	2941	2966	1600
6.637823563196839	6.637823563196839	0	0	2	0	-0.002687759621589758	0.5429272478190708	2948.2870798190947	3023.2870798190947	3023.2870798190947	3048.2870798190947	0.7272727489471436	0.8266666531562805	0.887499988079071	0.6960784196853638	1.0	2948	3023	3023	3048	1600
6.651221423312931	6.651221423312931	0	0	2	0	-0.003050524823068508	0.5429272478190708	2948.2870798190947	3023.2870798190947	3023.2870798190947	3048.2870798190947	0.7272727489471436	0.8266666531562805	0.887499988079071	0.6960784196853638	1.0	2948	3023	3023	3048	1600
6.666748114624513	6.666748114624514	0	0	2	0	-0.003404928748046606	0.5506417098290779	2979.877801750074	3054.877801750074	3054.877801750074	3079.877801750074	0.7272727489471436	0.8399999737739563	0.8999999761581421	0.7058823704719543	1.0	2979	3054	3054	3079	1600
6.683813501281916	6.683813501281918	0	0	2	0	-0.003750000000000004	0.5523083898074486	2986.702856261502	3061.702856261502	3061.702856261502	3086.702856261502	0.7272727489471436	0.846666693687439	0.8999999761581421	0.7058823704719543	1.0	2986	3061	3061	3086	1600
6.704566546205269	6.704566546205269	0	0	2	0	-0.004084792762612706	0.5501025009389018	2977.669741344803	3052.669741344803	3052.669741344803	3077.669741344803	0.7272727489471436	0.846666693687439	0.8999999761581421	0.6960784196853638	1.0	2977	3052	3052	3077	1600
6.718110460009909	6.718110854749607	0	0	2	0	-0.004408389392193551	0.5424186745695039	2946.2044723621184	3021.2044723621184	3021.2044723621184	3046.2044723621184	0.7272727489471436	0.8333333134651184	0.887499988079071	0.686274528503418	1.0	2946	3021	3021	3046	1600
6.733742941560761	6.733742941560761	0	0	2	0	-0.004719902932873782	0.525593489408493	2877.305339127779	2952.305339127779	2952.305339127779	2977.305339127779	0.7142857313156128	0.8133333325386047	0.875	0.656862735748291	1.0	2877	2952	2952	2977	1600
6.757804694639237	6.757804694639237	0	0	2	0	-0.005018479547691437	0.48707793035051417	2719.5841247853555	2794.5841247853555	2794.5841247853555	2819.5841247853555	0.6883116960525513	0.7599999904632568	0.8500000238418579	0.5882353186607361	1.0	2719	2794	2794	2819	1600
6.771099922433649	6.77109952769395	0	0	2	0	-0.005303300858899106	0.46869557899075964	2644.308395967161	2719.308395967161	2719.308395967161	2744.308395967161	0.6883116960525513	0.7266666889190674	0.8374999761581421	0.5490196347236633	1.0	2644	2719	2719	2744	1600
6.784451992744684	6.784451992744684	0	0	2	0	-0.005573586191080455	0.4506318485364318	2570.337419756688	2645.337419756688	2645.337419756688	2670.337419756688	0.6883116960525513	0.699999988079071	0.8125	0.5098039507865906	1.0	2570	2645	2645	2670	1600
6.799707892622907	6.799707892622907	0	0	2	0	-0.00582859471092728	0.4281449032125666	2478.2533786554604	2553.2533786554604	2553.2533786554604	2578.2533786554604	0.6753246784210205	0.6666666865348816	0.7875000238418579	0.47058823704719543	1.0	2478	2553	2553	2578	1600
6.8166963050390486	6.81669630503905	0	0	2	0	-0.006067627457812103	0.4145970951656208	2422.775104703217	2497.775104703217	2497.775104703217	2522.775104703217	0.6753246784210205	0.6466666460037231	0.762499988079071	0.44117647409439087	1.0	2422	2497	2497	2522	1600
6.837938037709483	6.837938432449182	0	0	2	0	-0.006290029259590677	0.402961865067482	2375.1288374513388	2450.1288374513388	2450.1288374513388	2475.1288374513388	0.6623376607894897	0.6333333253860474	0.75	0.4215686321258545	1.0	2375	2450	2450	2475	1600
6.851014579710775	6.851014579710775	0	0	2	0	-0.006495190528383286	0.39343981200135225	2336.1360301455375	2411.1360301455375	2411.1360301455375	2436.1360301455375	0.6623376607894897	0.6200000047683716	0.7250000238418579	0.4019607901573181	1.0	2336	2411	2411	2436	1600
6.866734298735057	6.866734298735057	0	0	2	0	-0.006682548931412756	0.3838572718111761	2296.895528066766	2371.895528066766	2371.895528066766	2396.895528066766	0.649350643157959	0.6066666841506958	0.7124999761581421	0.3921568691730499	1.0	2296	2371	2371	2396	1600
6.883578236421448	6.883578236421448	0	0	2	0	-0.006851590932319503	0.37869796000019296	2275.7681462007904	2350.7681462007904	2350.7681462007904	2375.7681462007904	0.649350643157959	0.6000000238418579	0.7124999761581421	0.37254902720451355	1.0	2275	2350	2350	2375	1600
6.9049577332467535	6.9049577332467535	0	0	2	0	-0.0070018531987290095	0.3663327577523887	2225.132642996032	2300.132642996032	2300.132642996032	2325.132642996032	0.649350643157959	0.5733333230018616	0.6875	0.3529411852359772	1.0	2225	2300	2300	2325	1600
6.918332698460318	6.918333093200017	0	0	2	0	-0.007132923872213648	0.358067624270916	2191.286921389401	2266.286921389401	2266.286921389401	2291.286921389401	0.6363636255264282	0.5600000023841858	0.6875	0.343137264251709	1.0	2191	2266	2266	2291	1600
6.9338029419949745	6.933803336734673	0	0	2	0	-0.007244443697168009	0.3470941600079338	2146.350585232489	2221.350585232489	2221.350585232489	2246.350585232489	0.6233766078948975	0.5400000214576721	0.675000011920929	0.3333333432674408	1.0	2146	2221	2221	2246	1600
6.949608714273589	6.9496083195338905	0	0	2	0	-0.007336107005503539	0.33460186596083297	2095.194641109611	2170.194641109611	2170.194641109611	2195.194641109611	0.5974025726318359	0.5266666412353516	0.6625000238418579	0.3235294222831726	1.0	2095	2170	2170	2195	1600
6.971200581056836	6.971200975796535	0	0	2	0	-0.00740766255446353	0.326398006927076	2061.5998383663764	2136.5998383663764	2136.5998383663764	2161.5998383663764	0.5844155550003052	0.5133333206176758	0.6625000238418579	0.3137255012989044	0.9333333373069763	2061	2136	2136	2161	1586
6.984414887212999	6.984414887212999	0	0	2	0	-0.007458914215262048	0.3204911437396909	2037.4112336140342	2112.4112336140342	2112.4112336140342	2137.4112336140342	0.5844155550003052	0.5	0.6499999761581421	0.30392158031463623	0.9333333373069763	2037	2112	2112	2137	1586
6.99974855081188	6.9997489455515804	0	0	2	0	-0.007489721510659303	0.3155646764837643	2017.2373502010148	2092.237350201015	2092.237350201015	2117.237350201015	0.5844155550003052	0.4866666793823242	0.6499999761581421	0.29411765933036804	0.9333333373069763	2017	2092	2092	2117	1586
7.016752752815973	7.016753147555674	0	0	2	0	-0.0075	0.3080654825631748	1986.5281510962006	2061.5281510962004	2061.5281510962004	2086.5281510962004	0.5714285969734192	0.47333332896232605	0.637499988079071	0.29411765933036804	0.9333333373069763	1986	2061	2061	2086	1586
7.0379885643909255	7.037988564390927	0	0	2	0	-0.007489721510659305	0.29250255320221186	1922.7979553630576	1997.7979553630576	1997.7979553630576	2022.7979553630576	0.5584415793418884	0.4399999976158142	0.625	0.27450981736183167	0.9333333373069763	1922	1997	1997	2022	1586
7.051184712520946	7.051184317781248	0	0	2	0	-0.007458914215262052	0.29250255320221186	1922.7979553630576	1997.7979553630576	1997.7979553630576	2022.7979553630576	0.5584415793418884	0.4399999976158142	0.625	0.27450981736183167	0.9333333373069763	1922	1997	1997	2022	1586
7.066800220264751	7.066800220264751	0	0	2	0	-0.0074076625544635365	0.2786499739131507	1866.0716431743522	1941.0716431743522	1941.0716431743522	1966.0716431743522	0.5324675440788269	0.41999998688697815	0.612500011920929	0.2647058963775635	0.9333333373069763	1866	1941	1941	1966	1586
7.083765343038667	7.083765343038667	0	0	2	0	-0.007336107005503547	0.2640751551051497	1806.387760155588	1881.387760155588	1881.387760155588	1906.387760155588	0.4935064911842346	0.40666666626930237	0.612500011920929	0.2549019753932953	0.9333333373069763	1806	1881	1881	1906	1586
7.104518782701717	7.104518782701717	0	0	2	0	-0.0072444436971680175	0.2511286402879027	1753.3717819789615	1828.3717819789615	1828.3717819789615	1853.3717819789615	0.48051947355270386	0.3799999952316284	0.5874999761581421	0.2450980395078659	0.9333333373069763	1753	1828	1828	1853	1586
7.1177828260599245	7.1177828260599245	0	0	2	0	-0.007132923872213658	0.2391265645130154	1704.223281680798	1779.223281680798	1779.223281680798	1804.223281680798	0.4545454680919647	0.36666667461395264	0.574999988079071	0.23529411852359772	0.9333333373069763	1704	1779	1779	1804	1586
7.133686888523535	7.133686888523535	0	0	2	0	-0.007001853198729022	0.23181117908097804	1674.266778336605	1749.266778336605	1749.266778336605	1774.266778336605	0.44155845046043396	0.35333332419395447	0.5625	0.23529411852359772	0.9333333373069763	1674	1749	1749	1774	1586
7.149596872082627	7.149597266822326	0	0	2	0	-0.006851590932319517	0.22148109685775696	1631.965091632515	1706.965091632515	1706.965091632515	1731.965091632515	0.4285714328289032	0.3333333432674408	0.550000011920929	0.22549019753932953	0.9333333373069763	1631	1706	1706	1731	1586
7.17117058083973	7.17117058083973	0	0	2	0	-0.0066825489314127715	0.2109495942416948	1588.83858841974	1663.83858841974	1663.83858841974	1688.83858841974	0.4025973975658417	0.3199999928474426	0.5375000238418579	0.22549019753932953	0.9333333373069763	1588	1663	1663	1688	1586
7.184424755705468	7.184425150445168	0	0	2	0	-0.006495190528383305	0.1974646660681887	1533.6178075492326	1608.6178075492326	1608.6178075492326	1633.6178075492326	0.37662336230278015	0.30000001192092896	0.5249999761581421	0.21568627655506134	0.9333333373069763	1533	1608	1608	1633	1586
7.19960999717761	7.19960999717761	0	0	2	0	-0.006290029259590696	0.19386784722206785	1518.888834374368	1593.888834374368	1593.888834374368	1618.888834374368	0.37662336230278015	0.2933333218097687	0.512499988079071	0.20588235557079315	0.9333333373069763	1518	1593	1593	1618	1586
7.216802095278322	7.21680249001802	0	0	2	0	-0.006067627457812124	0.18831105343997478	1496.1337638366967	1571.1337638366967	1571.1337638366967	1596.1337638366967	0.3636363744735718	0.2866666615009308	0.5	0.20588235557079315	0.9333333373069763	1496	1571	1571	1596	1586
7.2379431693255665	7.237943169325568	0	0	2	0	-0.005828594710927302	0.18600100661518382	1486.6741220891777	1561.6741220891777	1561.6741220891777	1586.6741220891777	0.3636363744735718	0.2800000011920929	0.48750001192092896	0.20588235557079315	0.9333333373069763	1486	1561	1561	1586	1586
7.251080106500771	7.251079711761072	0	0	2	0	-0.005573586191080479	0.18600100661518382	1486.6741220891777	1561.6741220891777	1561.6741220891777	1586.6741220891777	0.3636363744735718	0.2800000011920929	0.48750001192092896	0.20588235557079315	0.9333333373069763	1486	1561	1561	1586	1586
7.266641534905844	7.266641534905844	0	0	2	0	-0.005303300858899131	0.179892734230916	1461.660746675601	1536.660746675601	1536.660746675601	1561.660746675601	0.350649356842041	0.273333340883255	0.48750001192092896	0.19607843458652496	0.9333333373069763	1461	1536	1536	1561	1586
7.283663105456684	7.283663105456684	0	0	2	0	-0.0050184795476914635	0.17664597982303332	1448.3652873753215	1523.3652873753215	1523.3652873753215	1548.3652873753215	0.33766233921051025	0.273333340883255	0.48750001192092896	0.19607843458652496	0.9333333373069763	1448	1523	1523	1548	1586
7.3045333880705705	7.304533388070572	0	0	2	0	-0.004719902932873809	0.17436656876120205	1439.0310990771222	1514.0310990771222	1514.0310990771222	1539.0310990771222	0.33766233921051025	0.2666666805744171	0.4749999940395355	0.19607843458652496	0.9333333373069763	1439	1514	1514	1539	1586
7.317704667599568	7.317704667599568	0	0	2	0	-0.004408389392193576	0.17436656876120205	1439.0310990771222	1514.0310990771222	1514.0310990771222	1539.0310990771222	0.33766233921051025	0.2666666805744171	0.4749999940395355	0.19607843458652496	0.9333333373069763	1439	1514	1514	1539	1586
7.333733862547689	7.333733862547689	0	0	2	0	-0.00408479276261273	0.16884039730180567	1416.4014269508943	1491.4014269508943	1491.4014269508943	1516.4014269508943	0.3246753215789795	0.25999999046325684	0.4625000059604645	0.19607843458652496	0.9333333373069763	1416	1491	1491	1516	1586
7.34981832105364	7.349824636888819	0	0	2	0	-0.003750000000000026	0.16884039730180567	1416.4014269508943	1491.4014269508943	1491.4014269508943	1516.4014269508943	0.3246753215789795	0.25333333015441895	0.4625000059604645	0.19607843458652496	0.9333333373069763	1416	1491	1491	1516	1586
7.371178870373404	7.371178475633705	0	0	2	0	-0.0034049287480466253	0.16054462567337002	1382.43024213245	1457.43024213245	1457.43024213245	1482.43024213245	0.31168830394744873	0.24666666984558105	0.44999998807907104	0.18627451360225677	0.8666666746139526	1382	1457	1457	1482	1573
7.384457519100467	7.384457519100467	0	0	2	0	-0.0030505248230685246	0.15446698786325608	1357.5423153000338	1432.5423153000338	1432.5423153000338	1457.5423153000338	0.29870128631591797	0.23999999463558197	0.42500001192092896	0.18627451360225677	0.8666666746139526	1357	1432	1432	1457	1573
7.399837761983804	7.399837761983804	0	0	2	0	-0.002687759621589774	0.15065571468542605	1341.9351516368197	1416.9351516368197	1416.9351516368197	1441.9351516368197	0.29870128631591797	0.23333333432674408	0.4000000059604645	0.1764705926179886	0.8666666746139526	1341	1416	1416	1441	1573
7.4166682785204365	7.4166682785204365	0	0	2	0	-0.002317627457812126	0.14477948889446757	1317.8720070228446	1392.8720070228446	1392.8720070228446	1417.8720070228446	0.29870128631591797	0.2199999988079071	0.36250001192092896	0.1666666716337204	0.8666666746139526	1317	1392	1392	1417	1573
7.437833431689308	7.437833431689308	0	0	2	0	-0.0019411428382689242	0.13172348753238716	1264.4076814451255	1339.4076814451255	1339.4076814451255	1364.4076814451255	0.27272728085517883	0.20000000298023224	0.32499998807907104	0.1666666716337204	0.8666666746139526	1264	1339	1339	1364	1573
7.451179580904862	7.451179580904862	0	0	2	0	-0.0015593376811332115	0.13172348753238716	1264.4076814451255	1339.4076814451255	1339.4076814451255	1364.4076814451255	0.27272728085517883	0.20000000298023224	0.32499998807907104	0.1666666716337204	0.8666666746139526	1264	1339	1339	1364	1573
7.466724035502889	7.466724035502889	0	0	2	0	-0.001173258487801746	0.13043672335334122	1259.1383821319323	1334.1383821319323	1334.1383821319323	1359.1383821319323	0.27272728085517883	0.20000000298023224	0.3125	0.1568627506494522	0.8666666746139526	1259	1334	1334	1359	1573
7.483784685283906	7.483784685283906	0	0	2	0	-0.0007839634745074134	0.12503310451466665	1237.01056298756	1312.01056298756	1312.01056298756	1337.01056298756	0.25974026322364807	0.19333332777023315	0.30000001192092896	0.1568627506494522	0.8666666746139526	1237	1312	1312	1337	1573
7.504510887907742	7.504510493168043	0	0	2	0	-0.00039251967182208893	0.12178635010678396	1223.7151036872804	1298.7151036872804	1298.7151036872804	1323.7151036872804	0.2467532455921173	0.19333332777023315	0.30000001192092896	0.1568627506494522	0.8666666746139526	1223	1298	1298	1323	1573
7.517760325897095	7.517760325897095	0	0	2	0	-8.039065796791711e-18	0.12178635010678396	1223.7151036872804	1298.7151036872804	1298.7151036872804	1323.7151036872804	0.2467532455921173	0.19333332777023315	0.30000001192092896	0.1568627506494522	0.8666666746139526	1223	1298	1298	1323	1573
7.533629651267212	7.533629256527515	0	0	2	0	0.00039251967182207294	0.12178635010678396	1223.7151036872804	1298.7151036872804	1298.7151036872804	1323.7151036872804	0.2467532455921173	0.19333332777023315	0.30000001192092896	0.1568627506494522	0.8666666746139526	1223	1298	1298	1323	1573
7.549773320727979	7.549773715467678	0	0	2	0	0.0007839634745073974	0.12178635010678396	1223.7151036872804	1298.7151036872804	1298.7151036872804	1323.7151036872804	0.2467532455921173	0.19333332777023315	0.30000001192092896	0.1568627506494522	0.8666666746139526	1223	1298	1298	1323	1573
7.571203738974427	7.571204133714126	0	0	2	0	0.00117325848780173	0.12178635010678396	1223.7151036872804	1298.7151036872804	1298.7151036872804	1323.7151036872804	0.2467532455921173	0.19333332777023315	0.30000001192092896	0.1568627506494522	0.8666666746139526	1223	1298	1298	1323	1573
7.584465808634141	7.584465808634141	0	0	2	0	0.0015593376811331957	0.12011968502957449	1216.8901101961076	1291.8901101961076	1291.8901101961076	1316.8901101961076	0.2467532455921173	0.18666666746139526	0.30000001192092896	0.1568627506494522	0.8666666746139526	1216	1291	1291	1316	1573
7.599830656669226	7.599831051408925	0	0	2	0	0.0019411428382689084	0.11962948823256381	1214.8827543123489	1289.8827543123489	1289.8827543123489	1314.8827543123489	0.2467532455921173	0.18666666746139526	0.2874999940395355	0.1568627506494522	0.8666666746139526	1214	1289	1289	1314	1573
7.616717226243084	7.616717226243084	0	0	2	0	0.0023176274578121103	0.11725816634921904	1205.1721912000519	1280.1721912000519	1280.1721912000519	1305.1721912000519	0.2467532455921173	0.18000000715255737	0.2874999940395355	0.14705882966518402	0.8666666746139526	1205	1280	1280	1305	1573
7.638339093243438	7.638339487983137	0	0	2	0	0.002687759621589759	0.11401141194133635	1191.8767318997723	1266.8767318997723	1266.8767318997723	1291.8767318997723	0.23376622796058655	0.18000000715255737	0.2874999940395355	0.14705882966518402	0.8666666746139526	1191	1266	1266	1291	1573
7.651304318649673	7.651304713389374	0	0	2	0	0.0030505248230685103	0.11330675513520105	1188.9911622786483	1263.9911622786483	1263.9911622786483	1288.9911622786483	0.23376622796058655	0.18000000715255737	0.2874999940395355	0.13725490868091583	0.8666666746139526	1188	1263	1263	1288	1573
7.666692456326986	7.666692851066685	0	0	2	0	0.0034049287480466114	0.11121116515212492	1180.4097212979516	1255.4097212979516	1255.4097212979516	1280.4097212979516	0.23376622796058655	0.1733333319425583	0.2750000059604645	0.13725490868091583	0.8666666746139526	1180	1255	1255	1280	1573
7.683834817225652	7.683834817225652	0	0	2	0	0.0037500000000000124	0.11121116515212492	1180.4097212979516	1255.4097212979516	1255.4097212979516	1280.4097212979516	0.23376622796058655	0.1733333319425583	0.2750000059604645	0.13725490868091583	0.8666666746139526	1180	1255	1255	1280	1573
7.704661283732975	7.704661678472673	0	0	2	0	0.004084792762612716	0.10911557787171033	1171.8282913846538	1246.8282913846538	1246.8282913846538	1271.8282913846538	0.23376622796058655	0.1666666716337204	0.26249998807907104	0.13725490868091583	0.800000011920929	1171	1246	1246	1271	1560
7.71797782747112	7.717977432731422	0	0	2	0	0.004408389392193564	0.10109554263580517	1138.9862470936223	1213.9862470936223	1213.9862470936223	1238.9862470936223	0.22077922523021698	0.15333333611488342	0.23749999701976776	0.12745098769664764	0.800000011920929	1138	1213	1213	1238	1560
7.734134128602246	7.734134523341945	0	0	2	0	0.004719902932873797	0.09884676558979075	1129.7775050901932	1204.7775050901932	1204.7775050901932	1229.7775050901932	0.22077922523021698	0.14666666090488434	0.23749999701976776	0.11764705926179886	0.800000011920929	1129	1204	1204	1229	1560
7.749658846215334	7.749658451475636	0	0	2	0	0.005018479547691453	0.09847911844194374	1128.2719900197596	1203.2719900197596	1203.2719900197596	1228.2719900197596	0.22077922523021698	0.14666666090488434	0.22499999403953552	0.11764705926179886	0.800000011920929	1128	1203	1203	1228	1560
7.770680314133852	7.770680708873551	0	0	2	0	0.005303300858899124	0.0964448066551567	1119.9414832528666	1194.9414832528666	1194.9414832528666	1219.9414832528666	0.22077922523021698	0.14000000059604645	0.21250000596046448	0.11764705926179886	0.800000011920929	1119	1194	1194	1219	1560
7.7839538312448315	7.78395422598453	0	0	2	0	0.0055735861910804745	0.09200319915544242	1101.7531005415367	1176.7531005415367	1176.7531005415367	1201.7531005415367	0.20779220759868622	0.14000000059604645	0.1875	0.10784313827753067	0.800000011920929	1101	1176	1176	1201	1560
7.800594083246654	7.800594477986353	0	0	2	0	0.0058285947109273	0.08675276978288357	1080.2525922609082	1155.2525922609082	1155.2525922609082	1180.2525922609082	0.19480518996715546	0.13333334028720856	0.17499999701976776	0.10784313827753067	0.800000011920929	1080	1155	1155	1180	1560
7.8166801207114	7.816679725971701	0	0	2	0	0.006067627457812124	0.080797683873086	1055.8665154602872	1130.8665154602872	1130.8665154602872	1155.8665154602872	0.1818181872367859	0.12666666507720947	0.15000000596046448	0.09803921729326248	0.7333333492279053	1055	1130	1130	1155	1546
7.837457244756376	7.837457244756376	0	0	2	0	0.006290029259590699	0.07882464430614503	1047.786918433664	1122.786918433664	1122.786918433664	1147.786918433664	0.1818181872367859	0.11999999731779099	0.13750000298023224	0.09803921729326248	0.7333333492279053	1047	1122	1122	1147	1546
7.85067786674772	7.85067786674772	0	0	2	0	0.006495190528383307	0.0730227442965021	1024.028137894176	1099.028137894176	1099.028137894176	1124.028137894176	0.16883116960525513	0.1133333370089531	0.11249999701976776	0.0882352963089943	0.7333333492279053	1024	1099	1099	1124	1546
7.866866536534145	7.866866536534147	0	0	2	0	0.006682548931412777	0.06592182277829624	994.9498642771231	1069.9498642771232	1069.9498642771232	1094.9498642771232	0.15584415197372437	0.10000000149011612	0.10000000149011612	0.0784313753247261	0.7333333492279053	994	1069	1069	1094	1546
7.883650868526022	7.883650868526022	0	0	2	0	0.006851590932319523	0.0637955969642373	986.2429695685518	1061.2429695685519	1061.2429695685519	1086.2429695685519	0.15584415197372437	0.09333333373069763	0.08749999850988388	0.06862745434045792	0.7333333492279053	986	1061	1061	1086	1546
7.904085358512463	7.904085358512463	0	0	2	0	0.007001853198729028	0.05520650336984545	951.0706312995171	1026.0706312995171	1026.0706312995171	1051.0706312995171	0.12987013161182404	0.08666666597127914	0.0625	0.06862745434045792	0.7333333492279053	951	1026	1026	1051	1546
7.9172542696032675	7.917254664342966	0	0	2	0	0.007132923872213665	0.05520650336984545	951.0706312995171	1026.0706312995171	1026.0706312995171	1051.0706312995171	0.12987013161182404	0.08666666597127914	0.0625	0.06862745434045792	0.7333333492279053	951	1026	1026	1051	1546
7.934062680716767	7.934063075456468	0	0	2	0	0.0072444436971680235	0.050139895698521286	930.3228728854447	1005.3228728854447	1005.3228728854447	1030.3228728854447	0.11688311398029327	0.07999999821186066	0.0625	0.05882352963089943	0.6666666865348816	930	1005	1005	1030	1533
7.9497685838515935	7.9497685838515935	0	0	2	0	0.007336107005503552	0.04995607217938146	929.5701155745671	1004.5701155745671	1004.5701155745671	1029.5701155745671	0.11688311398029327	0.07999999821186066	0.05000000074505806	0.05882352963089943	0.6666666865348816	929	1004	1004	1029	1533
7.970667287723792	7.970667287723792	0	0	2	0	0.007407662554463541	0.04995607217938146	929.5701155745671	1004.5701155745671	1004.5701155745671	1029.5701155745671	0.11688311398029327	0.07999999821186066	0.05000000074505806	0.05882352963089943	0.6666666865348816	929	1004	1004	1029	1533
7.983900146645798	7.983900146645798	0	0	2	0	0.007458914215262055	0.04670931963414392	916.2746639018194	991.2746639018194	991.2746639018194	1016.2746639018194	0.10389610379934311	0.07999999821186066	0.05000000074505806	0.05882352963089943	0.6666666865348816	916	991	991	1016	1533
7.999685787199775	7.999685787199775	0	0	2	0	0.007489721510659307	0.04670931963414392	916.2746639018194	991.2746639018194	991.2746639018194	1016.2746639018194	0.10389610379934311	0.07999999821186066	0.05000000074505806	0.05882352963089943	0.6666666865348816	916	991	991	1016	1533
8.016624067674174	8.016624067674174	0	0	2	0	0.0075	0.046893143153283745	917.0274212126969	992.0274212126969	992.0274212126969	1017.0274212126969	0.10389610379934311	0.07999999821186066	0.0625	0.05882352963089943	0.6666666865348816	917	992	992	1017	1533
8.037349086078912	8.037349086078912	0	0	2	0	0.007489721510659301	0.046893143153283745	917.0274212126969	992.0274212126969	992.0274212126969	1017.0274212126969	0.10389610379934311	0.07999999821186066	0.0625	0.05882352963089943	0.6666666865348816	917	992	992	1017	1533
8.050667208775852	8.050667603515551	0	0	2	0	0.007458914215262044	0.04522647621342912	910.2024200939923	985.2024200939923	985.2024200939923	1010.2024200939923	0.10389610379934311	0.07333333045244217	0.0625	0.05882352963089943	0.6666666865348816	910	985	985	1010	1533
8.066699166901866	8.066699166901866	0	0	2	0	0.007407662554463523	0.04355981113621965	903.3774266028195	978.3774266028195	978.3774266028195	1003.3774266028195	0.10389610379934311	0.06666667014360428	0.0625	0.05882352963089943	0.6666666865348816	903	978	978	1003	1533
8.083625999925	8.083625999925	0	0	2	0	0.007336107005503528	0.045042652694289295	909.4496627831147	984.4496627831147	984.4496627831147	1009.4496627831147	0.10389610379934311	0.07333333045244217	0.05000000074505806	0.05882352963089943	0.7333333492279053	909	984	984	1009	1546
8.103973252438012	8.103973252438012	0	0	2	0	0.007244443697167994	0.04837598657399854	923.0996650205241	998.0996650205241	998.0996650205241	1023.0996650205241	0.10389610379934311	0.08666666597127914	0.05000000074505806	0.05882352963089943	0.7333333492279053	923	998	998	1023	1546
8.117255848562062	8.117255848562062	0	0	2	0	0.00713292387221363	0.05687317030970007	957.8956324182218	1032.8956324182218	1032.8956324182218	1057.8956324182218	0.12987013161182404	0.09333333373069763	0.0625	0.06862745434045792	0.6666666865348816	957	1032	1032	1057	1533
8.133695967536607	8.133695967536607	0	0	2	0	0.007001853198728986	0.06625350393564897	996.3080986164825	1071.3080986164825	1071.3080986164825	1096.3080986164825	0.1428571492433548	0.1133333370089531	0.11249999701976776	0.0784313753247261	0.7333333492279053	996	1071	1071	1096	1546
8.157496008194796	8.157496008194796	0	0	2	0	0.006851590932319475	0.0762772161216822	1037.3552000182885	1112.3552000182885	1112.3552000182885	1137.3552000182885	0.15584415197372437	0.13333334028720856	0.16249999403953552	0.09803921729326248	0.7333333492279053	1037	1112	1112	1137	1546
8.170651103396143	8.170650708656444	0	0	2	0	0.006682548931412723	0.09003788103650817	1093.705122844501	1168.705122844501	1168.705122844501	1193.705122844501	0.1818181872367859	0.15333333611488342	0.21250000596046448	0.11764705926179886	0.7333333492279053	1093	1168	1168	1193	1546
8.183940804834771	8.183940804834771	0	0	2	0	0.006495190528383249	0.10343089498597763	1148.5495149675785	1223.5495149675785	1223.5495149675785	1248.5495149675785	0.20779220759868622	0.1733333319425583	0.23749999701976776	0.13725490868091583	0.7333333492279053	1148	1223	1223	1248	1546
8.199713418978689	8.199713418978689	0	0	2	0	0.006290029259590635	0.11363843300872867	1190.349383170744	1265.349383170744	1265.349383170744	1290.349383170744	0.22077922523021698	0.19333332777023315	0.2750000059604645	0.14705882966518402	0.7333333492279053	1190	1265	1265	1290	1546
8.216758279171756	8.216758279171756	0	0	2	0	0.0060676274578120555	0.12678635278899297	1244.1901146709263	1319.1901146709263	1319.1901146709263	1344.1901146709263	0.2467532455921173	0.2133333384990692	0.30000001192092896	0.1568627506494522	0.800000011920929	1244	1319	1319	1344	1560
8.23839277784247	8.23839277784247	0	0	2	0	0.005828594710927226	0.13427330063217702	1274.8491660887648	1349.8491660887648	1349.8491660887648	1374.8491660887648	0.25974026322364807	0.23333333432674408	0.32499998807907104	0.1764705926179886	0.800000011920929	1274	1349	1349	1374	1560
8.250623787408987	8.250624182148687	0	0	2	0	0.0055735861910803965	0.13760663451188626	1288.4991683261742	1363.4991683261742	1363.4991683261742	1388.4991683261742	0.25974026322364807	0.23333333432674408	0.32499998807907104	0.1764705926179886	0.800000011920929	1288	1363	1363	1388	1560
8.26673666717325	8.26673666717325	0	0	2	0	0.005303300858899042	0.14556540003795104	1321.0903131554096	1396.0903131554096	1396.0903131554096	1421.0903131554096	0.27272728085517883	0.24666666984558105	0.3375000059604645	0.18627451360225677	0.800000011920929	1321	1396	1396	1421	1560
8.283742448136138	8.283742842875837	0	0	2	0	0.005018479547691366	0.15191876989442343	1347.1073627176638	1422.1073627176638	1422.1073627176638	1447.1073627176638	0.2857142984867096	0.25333333015441895	0.3499999940395355	0.19607843458652496	0.800000011920929	1347	1422	1422	1447	1560
8.303943646960603	8.303943252220904	0	0	2	0	0.004719902932873706	0.16972275404259562	1420.014677804429	1495.014677804429	1495.014677804429	1520.014677804429	0.3246753215789795	0.273333340883255	0.375	0.21568627655506134	0.800000011920929	1420	1495	1495	1520	1560
8.317310717380192	8.317310717380192	0	0	2	0	0.004408389392193469	0.16972275404259562	1420.014677804429	1495.014677804429	1495.014677804429	1520.014677804429	0.3246753215789795	0.273333340883255	0.375	0.21568627655506134	0.800000011920929	1420	1495	1495	1520	1560
8.333867284565875	8.333868074045272	0	0	2	0	0.004084792762612619	0.1936656478719384	1518.0608280355877	1593.0608280355877	1593.0608280355877	1618.0608280355877	0.37662336230278015	0.30000001192092896	0.4000000059604645	0.2450980395078659	0.8666666746139526	1518	1593	1593	1618	1573
8.34975989957822	8.34976029431792	0	0	2	0	0.0037499999999999114	0.2012391744327604	1549.0744193021537	1624.0744193021537	1624.0744193021537	1649.0744193021537	0.37662336230278015	0.3199999928474426	0.42500001192092896	0.2549019753932953	0.8666666746139526	1549	1624	1624	1649	1573
8.370691761585116	8.370691761585118	0	0	2	0	0.0034049287480465078	0.21400719648227096	1601.3594695948996	1676.3594695948996	1676.3594695948996	1701.3594695948996	0.4025973975658417	0.3333333432674408	0.4375	0.27450981736183167	0.8666666746139526	1601	1676	1676	1701	1573
8.383926199465916	8.383926594205615	0	0	2	0	0.003050524823068404	0.224214729564447	1643.1593175664104	1718.1593175664104	1718.1593175664104	1743.1593175664104	0.41558441519737244	0.35333332419395447	0.44999998807907104	0.28431373834609985	0.8666666746139526	1643	1718	1718	1743	1573
8.399759603523446	8.399759998263145	0	0	2	0	0.0026877596215896505	0.23281688165905723	1678.3851303938395	1753.3851303938395	1753.3851303938395	1778.3851303938395	0.4285714328289032	0.36666667461395264	0.4625000059604645	0.29411765933036804	0.8666666746139526	1678	1753	1753	1778	1573
8.416757884432059	8.416757884432059	0	0	2	0	0.002317627457812	0.2414802986325002	1713.8618229000883	1788.8618229000883	1788.8618229000883	1813.8618229000883	0.44155845046043396	0.3799999952316284	0.4749999940395355	0.30392158031463623	0.8666666746139526	1713	1788	1788	1813	1573
8.437482902836797	8.437482902836797	0	0	2	0	0.0019411428382687965	0.2583651662840709	1783.0053559332705	1858.0053559332705	1858.0053559332705	1883.0053559332705	0.48051947355270386	0.4000000059604645	0.48750001192092896	0.3137255012989044	0.9333333373069763	1783	1858	1858	1883	1586
8.450621024231097	8.450621024231097	0	0	2	0	0.001559337681133082	0.2756744180824242	1853.8867420475272	1928.8867420475272	1928.8867420475272	1953.8867420475272	0.4935064911842346	0.4333333373069763	0.512499988079071	0.343137264251709	0.9333333373069763	1853	1928	1928	1953	1586
8.466655350795302	8.466654956055603	0	0	2	0	0.0011732584878016152	0.2924804267272645	1922.707347448148	1997.707347448148	1997.707347448148	2022.707347448148	0.5194805264472961	0.46000000834465027	0.5249999761581421	0.36274510622024536	0.9333333373069763	1922	1997	1997	2022	1586
8.483757053504993	8.483757448244692	0	0	2	0	0.0007839634745072818	0.30317816108866946	1966.5145696581014	2041.5145696581014	2041.5145696581014	2066.514569658101	0.5324675440788269	0.47999998927116394	0.5375000238418579	0.37254902720451355	0.9333333373069763	1966	2041	2041	2066	1586
8.503980752492287	8.503980752492287	0	0	2	0	0.0003925196718219568	0.3090237524579553	1990.452266315327	2065.452266315327	2065.452266315327	2090.452266315327	0.5324675440788269	0.4933333396911621	0.550000011920929	0.38235294818878174	0.9333333373069763	1990	2065	2065	2090	1586
8.517387691621453	8.517387691621453	0	0	2	0	-1.2426921205886656e-16	0.3258481374941766	2059.3481230386533	2134.3481230386533	2134.3481230386533	2159.3481230386533	0.5584415793418884	0.5133333206176758	0.5625	0.4117647111415863	0.9333333373069763	2059	2134	2134	2159	1586
8.534103338905743	8.534103338905743	0	0	2	0	-0.00039251967182220505	0.34302178444523435	2129.6742073032347	2204.6742073032347	2204.6742073032347	2229.6742073032347	0.5844155550003052	0.5400000214576721	0.5874999761581421	0.4215686321258545	1.0	2129	2204	2204	2229	1600
8.549840821216469	8.549840821216469	0	0	2	0	-0.000783963474507529	0.36490823875601386	2219.2992377058767	2294.2992377058767	2294.2992377058767	2319.2992377058767	0.5974025726318359	0.5799999833106995	0.612500011920929	0.46078431606292725	1.0	2219	2294	2294	2319	1600
8.570700840598189	8.570700840598189	0	0	2	0	-0.0011732584878018542	0.37915990228089047	2277.6597998402467	2352.6597998402467	2352.6597998402467	2377.6597998402467	0.6103895902633667	0.6000000238418579	0.637499988079071	0.4803921580314636	1.0	2277	2352	2352	2377	1600
8.583901330864894	8.583901330864894	0	0	2	0	-0.0015593376811333186	0.39053165167570114	2324.227113611996	2399.227113611996	2399.227113611996	2424.227113611996	0.6233766078948975	0.6200000047683716	0.637499988079071	0.5	1.0	2324	2399	2399	2424	1600
8.59972012955357	8.59972012955357	0	0	2	0	-0.00194114283826903	0.4051509547284713	2384.09315961309	2459.09315961309	2459.09315961309	2484.09315961309	0.6363636255264282	0.6399999856948853	0.6625000238418579	0.5196078419685364	1.0	2384	2459	2459	2484	1600
8.616734200050132	8.616734200050132	0	0	2	0	-0.00231762745781223	0.416663635638999	2431.237587941701	2506.237587941701	2506.237587941701	2531.237587941701	0.649350643157959	0.653333306312561	0.675000011920929	0.5392156839370728	1.0	2431	2506	2506	2531	1600
8.637301322575361	8.637301322575361	0	0	2	0	-0.002687759621589876	0.4265648169041265	2471.7829252223983	2546.7829252223983	2546.7829252223983	2571.7829252223983	0.6623376607894897	0.6733333468437195	0.675000011920929	0.5490196347236633	1.0	2471	2546	2546	2571	1600
8.650591418753688	8.650591813493387	0	0	2	0	-0.003050524823068625	0.43487896490842104	2505.829361299984	2580.829361299984	2580.829361299984	2605.829361299984	0.6753246784210205	0.6800000071525574	0.6875	0.5588235259056091	1.0	2505	2580	2580	2605	1600
8.666666008767168	8.66666600876717	0	0	2	0	-0.0034049287480467233	0.44338998920192907	2540.6820057818995	2615.6820057818995	2615.6820057818995	2640.6820057818995	0.6753246784210205	0.6933333277702332	0.699999988079071	0.5784313678741455	1.0	2540	2615	2615	2640	1600
8.683716395316019	8.683716790055717	0	0	2	0	-0.0037500000000001204	0.4501056757919928	2568.1827423682107	2643.1827423682107	2643.1827423682107	2668.1827423682107	0.6753246784210205	0.7133333086967468	0.699999988079071	0.5882353186607361	1.0	2568	2643	2643	2668	1600
8.704018252763671	8.704018252763671	0	0	2	0	-0.004084792762612822	0.4739398777046624	2665.7837992005925	2740.7837992005925	2740.7837992005925	2765.7837992005925	0.701298713684082	0.746666669845581	0.7250000238418579	0.6176470518112183	1.0	2665	2740	2740	2765	1600
8.717271243410314	8.717271243410314	0	0	2	0	-0.004408389392193665	0.4739398777046624	2665.7837992005925	2740.7837992005925	2740.7837992005925	2765.7837992005925	0.701298713684082	0.746666669845581	0.7250000238418579	0.6176470518112183	1.0	2665	2740	2740	2765	1600
8.73384952127943	8.733854258155816	0	0	2	0	-0.004719902932873894	0.4932282939553261	2744.7698637470603	2819.7698637470603	2819.7698637470603	2844.7698637470603	0.7142857313156128	0.7733333110809326	0.75	0.6470588445663452	1.0	2744	2819	2819	2844	1600
8.757831142199056	8.757831931678453	0	0	2	0	-0.005018479547691547	0.4999799430370331	2772.4178667366505	2847.4178667366505	2847.4178667366505	2872.4178667366505	0.7272727489471436	0.7933333516120911	0.762499988079071	0.6666666865348816	1.0	2772	2847	2847	2872	1600
8.77051373398097	8.77051333924127	0	0	2	0	-0.005303300858899213	0.5072348602736989	2802.126752820797	2877.126752820797	2877.126752820797	2902.126752820797	0.7272727489471436	0.7933333516120911	0.762499988079071	0.6666666865348816	1.0	2802	2877	2877	2902	1600
8.783869356949294	8.783869356949294	0	0	2	0	-0.005573586191080559	0.5162176907719935	2838.9114437113135	2913.9114437113135	2913.9114437113135	2938.9114437113135	0.7272727489471436	0.8133333325386047	0.7749999761581421	0.6764705777168274	1.0	2838	2913	2913	2938	1600
8.799728813826942	8.799728813826942	0	0	2	0	-0.005828594710927379	0.5287720479582454	2890.321536389015	2965.321536389015	2965.321536389015	2990.321536389015	0.7402597665786743	0.8266666531562805	0.7875000238418579	0.6960784196853638	1.0	2890	2965	2965	2990	1600
8.816730252653144	8.816730647392843	0	0	2	0	-0.006067627457812198	0.532368865905001	2905.050505880979	2980.050505880979	2980.050505880979	3005.050505880979	0.7402597665786743	0.8333333134651184	0.7875000238418579	0.7058823704719543	1.0	2905	2980	2980	3005	1600
8.837428823498065	8.837428823498065	0	0	2	0	-0.006290029259590766	0.5431156090369411	2949.0584190062737	3024.0584190062737	3024.0584190062737	3049.0584190062737	0.7532467246055603	0.846666693687439	0.800000011920929	0.7156862616539001	1.0	2949	3024	3024	3049	1600
8.850649840229107	8.850649840229107	0	0	2	0	-0.0064951905283833706	0.5467430643006868	2963.9128483113122	3038.9128483113122	3038.9128483113122	3063.9128483113122	0.7532467246055603	0.8533333539962769	0.800000011920929	0.7254902124404907	1.0	2963	3038	3038	3063	1600
8.866793114950173	8.866793509689872	0	0	2	0	-0.006682548931412833	0.5563263921067119	3003.156575676985	3078.156575676985	3078.156575676985	3103.156575676985	0.7532467246055603	0.8666666746139526	0.8125	0.7450980544090271	1.0	3003	3078	3078	3103	1600
8.883671789730059	8.883672184469756	0	0	2	0	-0.006851590932319573	0.5655902933183254	3041.092251138543	3116.092251138543	3116.092251138543	3141.092251138543	0.7662337422370911	0.8733333349227905	0.824999988079071	0.7549019455909729	1.0	3041	3116	3116	3141	1600
8.904016279065178	8.904016279065178	0	0	2	0	-0.007001853198729073	0.5716687268632299	3065.9834365049264	3140.9834365049264	3140.9834365049264	3165.9834365049264	0.7662337422370911	0.8799999952316284	0.8374999761581421	0.7647058963775635	1.0	3065	3140	3140	3165	1600
8.917545192761263	8.917648219822642	0	0	2	0	-0.007132923872213704	0.5778084339172231	3091.125536891029	3166.125536891029	3166.125536891029	3191.125536891029	0.7662337422370911	0.8866666555404663	0.8500000238418579	0.7745097875595093	1.0	3091	3166	3166	3191	1600
8.933823073719612	8.933823073719612	0	0	2	0	-0.0072444436971680565	0.5848051930029019	3119.7772653468833	3194.7772653468833	3194.7772653468833	3219.7772653468833	0.7792207598686218	0.8933333158493042	0.8500000238418579	0.7843137383460999	1.0	3119	3194	3194	3219	1600
8.94981792631394	8.949818321053638	0	0	2	0	-0.007336107005503578	0.5885551850147106	3135.13348263524	3210.13348263524	3210.13348263524	3235.13348263524	0.7792207598686218	0.8999999761581421	0.8500000238418579	0.7941176295280457	1.0	3135	3210	3210	3235	1600
8.970672024600177	8.970672024600177	0	0	2	0	-0.007407662554463561	0.5985980862788125	3176.259163311737	3251.259163311737	3251.259163311737	3276.259163311737	0.7792207598686218	0.9133333563804626	0.862500011920929	0.813725471496582	1.0	3176	3251	3251	3276	1600
8.983869356949292	8.983869356949295	0	0	2	0	-0.007458914215262068	0.6051781708411141	3203.2046095943624	3278.2046095943624	3278.2046095943624	3303.2046095943624	0.7922077775001526	0.9266666769981384	0.862500011920929	0.813725471496582	1.0	3203	3278	3278	3303	1600
8.999833025107417	8.999833025107417	0	0	2	0	-0.007489721510659314	0.6089588128359003	3218.6863385630118	3293.6863385630118	3293.6863385630118	3318.6863385630118	0.7922077775001526	0.9333333373069763	0.862500011920929	0.8235294222831726	1.0	3218	3293	3293	3318	1600
9.016758673911454	9.016758673911458	0	0	2	0	-0.0075	0.6131990049034357	3236.049925079569	3311.049925079569	3311.049925079569	3336.049925079569	0.7922077775001526	0.9399999976158142	0.875	0.8235294222831726	1.0	3236	3311	3311	3336	1600
9.03782593163503	9.03782632637473	0	0	2	0	-0.007489721510659294	0.6164457593113184	3249.345384379849	3324.345384379849	3324.345384379849	3349.345384379849	0.8051947951316833	0.9399999976158142	0.875	0.8235294222831726	1.0	3249	3324	3324	3349	1600
9.050621418970795	9.050621418970795	0	0	2	0	-0.00745891421526203	0.6164457593113184	3249.345384379849	3324.345384379849	3324.345384379849	3349.345384379849	0.8051947951316833	0.9399999976158142	0.875	0.8235294222831726	1.0	3249	3324	3324	3349	1600
9.066711009092828	9.066711403832528	0	0	2	0	-0.007407662554463503	0.6164457593113184	3249.345384379849	3324.345384379849	3324.345384379849	3349.345384379849	0.8051947951316833	0.9399999976158142	0.875	0.8235294222831726	1.0	3249	3324	3324	3349	1600
9.083797316954268	9.083797316954268	0	0	2	0	-0.007336107005503502	0.6181124243885279	3256.1703778710216	3331.1703778710216	3331.1703778710216	3356.1703778710216	0.8051947951316833	0.9466666579246521	0.875	0.8235294222831726	1.0	3256	3331	3331	3356	1600
9.104022989640058	9.104022989640058	0	0	2	0	-0.007244443697167961	0.6075303144205142	3212.8366375520054	3287.8366375520054	3287.8366375520054	3312.8366375520054	0.8051947951316833	0.9399999976158142	0.862500011920929	0.7941176295280457	1.0	3212	3287	3287	3312	1600
9.117323349050551	9.117323349050551	0	0	2	0	-0.007132923872213591	0.6075303144205142	3212.8366375520054	3287.8366375520054	3287.8366375520054	3312.8366375520054	0.8051947951316833	0.9399999976158142	0.862500011920929	0.7941176295280457	1.0	3212	3287	3287	3312	1600
9.133829389554794	9.133829784294491	0	0	2	0	-0.007001853198728941	0.5813852794176224	3105.7727192151638	3180.7727192151638	3180.7727192151638	3205.7727192151638	0.7922077775001526	0.8999999761581421	0.8500000238418579	0.7450980544090271	1.0	3105	3180	3180	3205	1600
9.149751610044547	9.149751610044547	0	0	2	0	-0.006851590932319425	0.5528950181369687	2989.105099270887	3064.105099270887	3064.105099270887	3089.105099270887	0.7532467246055603	0.8666666746139526	0.8500000238418579	0.6960784196853638	1.0	2989	3064	3064	3089	1600
9.170666892984094	9.170666892984094	0	0	2	0	-0.006682548931412667	0.5234901794433302	2868.692284820437	2943.692284820437	2943.692284820437	2968.692284820437	0.7402597665786743	0.8199999928474426	0.8374999761581421	0.6372548937797546	1.0	2868	2943	2943	2968	1600
9.183891067632725	9.183891462372426	0	0	2	0	-0.006495190528383187	0.5012169135734439	2777.4832610832527	2852.4832610832527	2852.4832610832527	2877.4832610832527	0.7402597665786743	0.7866666913032532	0.8125	0.5882353186607361	1.0	2777	2852	2852	2877	1600
9.199766314098326	9.199766314098326	0	0	2	0	-0.006290029259590567	0.48674998933120683	2718.241206311292	2793.241206311292	2793.241206311292	2818.241206311292	0.7402597665786743	0.7666666507720947	0.7875000238418579	0.5588235259056091	1.0	2718	2793	2793	2818	1600
9.216761831829047	9.216761831829047	0	0	2	0	-0.006067627457811982	0.4727250514661563	2660.80908575391	2735.80908575391	2735.80908575391	2760.80908575391	0.7272727489471436	0.753333330154419	0.7749999761581421	0.529411792755127	1.0	2660	2735	2735	2760	1600
9.237276453974339	9.237276453974339	0	0	2	0	-0.005828594710927147	0.46559270204720526	2631.6021148833056	2706.6021148833056	2706.6021148833056	2731.6021148833056	0.7272727489471436	0.7400000095367432	0.7749999761581421	0.5098039507865906	1.0	2631	2706	2706	2731	1600
9.250669577214044	9.250669971953744	0	0	2	0	-0.005573586191080312	0.4520150660829363	2576.001695609624	2651.001695609624	2651.001695609624	2676.001695609624	0.7142857313156128	0.7200000286102295	0.762499988079071	0.4901960790157318	1.0	2576	2651	2651	2676	1600
9.26696482671914	9.26696482671914	0	0	2	0	-0.005303300858898952	0.4367217347025871	2513.3755036070943	2588.3755036070943	2588.3755036070943	2613.3755036070943	0.701298713684082	0.699999988079071	0.75	0.46078431606292725	1.0	2513	2588	2588	2613	1600
9.28371244791903	9.28371244791903	0	0	2	0	-0.005018479547691274	0.41647131345143507	2430.4500285836266	2505.4500285836266	2505.4500285836266	2530.4500285836266	0.6883116960525513	0.6666666865348816	0.737500011920929	0.4215686321258545	1.0	2430	2505	2505	2530	1600
9.304022594900356	9.304022594900356	0	0	2	0	-0.004719902932873609	0.408266646203165	2396.8519162019606	2471.8519162019606	2471.8519162019606	2496.8519162019606	0.6883116960525513	0.653333306312561	0.7250000238418579	0.4019607901573181	1.0	2396	2471	2471	2496	1600
9.317214006153993	9.317214006153993	0	0	2	0	-0.004408389392193368	0.404823020389121	2382.7502684934507	2457.7502684934507	2457.7502684934507	2482.7502684934507	0.6883116960525513	0.6466666460037231	0.7250000238418579	0.3921568691730499	1.0	2382	2457	2457	2482	1600
9.33417162887363	9.334172023613327	0	0	2	0	-0.004084792762612514	0.3967715486098884	2349.779491557493	2424.779491557493	2424.779491557493	2449.779491557493	0.6883116960525513	0.6333333253860474	0.7124999761581421	0.37254902720451355	1.0	2349	2424	2424	2449	1600
9.34985384762653	9.349854242366227	0	0	2	0	-0.0037499999999998025	0.3900252300113731	2322.153316896573	2397.153316896573	2397.153316896573	2422.153316896573	0.6883116960525513	0.6133333444595337	0.7124999761581421	0.36274510622024536	1.0	2322	2397	2397	2422	1600
9.37093215806167	9.370934921239563	0	0	2	0	-0.003404928748046396	0.3707200069930039	2243.098428636351	2318.098428636351	2318.098428636351	2343.098428636351	0.649350643157959	0.5933333039283752	0.699999988079071	0.343137264251709	1.0	2243	2318	2318	2343	1600
9.383912383576458	9.383912383576462	0	0	2	0	-0.003050524823068289	0.3321431729394724	2085.1262931871397	2160.1262931871397	2160.1262931871397	2185.1262931871397	0.6233766078948975	0.5066666603088379	0.675000011920929	0.29411765933036804	0.9333333373069763	2085	2160	2160	2185	1586
9.399570128468035	9.399570128468035	0	0	2	0	-0.002687759621589533	0.31639641994318257	2020.6433396673326	2095.643339667333	2095.643339667333	2120.643339667333	0.6103895902633667	0.47333332896232605	0.6625000238418579	0.27450981736183167	0.9333333373069763	2020	2095	2095	2120	1586
9.416995122991022	9.416995517730719	0	0	2	0	-0.0023176274578118805	0.30320480908541114	1966.6236932047586	2041.6236932047586	2041.6236932047586	2066.6236932047586	0.5974025726318359	0.4466666579246521	0.637499988079071	0.2647058963775635	0.9333333373069763	1966	2041	2041	2066	1586
9.437886721548644	9.43788711628834	0	0	2	0	-0.0019411428382686748	0.2966247245231095	1939.6782469221334	2014.6782469221334	2014.6782469221334	2039.6782469221334	0.5844155550003052	0.4333333373069763	0.637499988079071	0.2647058963775635	0.9333333373069763	1939	2014	2014	2039	1586
9.450865762844337	9.450865762844337	0	0	2	0	-0.0015593376811329591	0.2876855796203017	1903.0724485451356	1978.0724485451356	1978.0724485451356	2003.0724485451356	0.5714285969734192	0.41999998688697815	0.625	0.2549019753932953	0.9333333373069763	1903	1978	1978	2003	1586
9.46699048479956	9.46699048479956	0	0	2	0	-0.0011732584878014912	0.2778587406501174	1862.8315429622307	1937.8315429622307	1937.8315429622307	1962.8315429622307	0.5454545617103577	0.40666666626930237	0.625	0.2549019753932953	0.9333333373069763	1862	1937	1937	1962	1586
9.4836899477562	9.4836899477562	0	0	2	0	-0.0007839634745071568	0.27539550765947096	1852.7446038655337	1927.7446038655337	1927.7446038655337	1952.7446038655337	0.5454545617103577	0.4000000059604645	0.612500011920929	0.2549019753932953	0.9333333373069763	1852	1927	1927	1952	1586
9.504034042351623	9.504034042351623	0	0	2	0	-0.0003925196718218313	0.2656475228577049	1812.8266061023014	1887.8266061023014	1887.8266061023014	1912.8266061023014	0.5324675440788269	0.3799999952316284	0.612500011920929	0.2450980395078659	0.9333333373069763	1812	1887	1887	1912	1586
9.517336375460612	9.517336375460612	0	0	2	0	2.499161517667739e-16	0.2656475228577049	1812.8266061023014	1887.8266061023014	1887.8266061023014	1912.8266061023014	0.5324675440788269	0.3799999952316284	0.612500011920929	0.2450980395078659	0.9333333373069763	1812	1887	1887	1912	1586
9.533752020573832	9.533752020573832	0	0	2	0	0.00039251967182233054	0.25830150765239024	1782.7446738365381	1857.7446738365381	1857.7446738365381	1882.7446738365381	0.5194805264472961	0.36666667461395264	0.6000000238418579	0.2450980395078659	0.9333333373069763	1782	1857	1857	1882	1586
9.549941874579357	9.549942269319054	0	0	2	0	0.0007839634745076539	0.2528488681131207	1760.416114923229	1835.416114923229	1835.416114923229	1860.416114923229	0.5064935088157654	0.36666667461395264	0.5874999761581421	0.23529411852359772	0.9333333373069763	1760	1835	1835	1860	1586
9.57079715708469	9.57079715708469	0	0	2	0	0.0011732584878019847	0.24951553050812114	1746.766097430756	1821.766097430756	1821.766097430756	1846.766097430756	0.5064935088157654	0.35333332419395447	0.5874999761581421	0.23529411852359772	0.9333333373069763	1746	1821	1821	1846	1586
9.583892251851822	9.583892646591522	0	0	2	0	0.001559337681133448	0.23921074958372057	1704.5680195453356	1779.5680195453356	1779.5680195453356	1804.5680195453356	0.48051947355270386	0.3466666638851166	0.574999988079071	0.22549019753932953	0.9333333373069763	1704	1779	1779	1804	1586
9.599950262797954	9.599950262797954	0	0	2	0	0.0019411428382691577	0.22701258934102952	1654.616553351516	1729.616553351516	1729.616553351516	1754.616553351516	0.4545454680919647	0.3266666531562805	0.5625	0.22549019753932953	0.9333333373069763	1654	1729	1729	1754	1586
9.617009728359875	9.617009728359875	0	0	2	0	0.0023176274578123562	0.22027852266990378	1627.0405503332559	1702.0405503332559	1702.0405503332559	1727.0405503332559	0.4545454680919647	0.31333333253860474	0.5249999761581421	0.21568627655506134	0.9333333373069763	1627	1702	1702	1727	1586
9.637638035538416	9.637638035538416	0	0	2	0	0.0026877596215899996	0.20752809073721223	1574.827531568884	1649.827531568884	1649.827531568884	1674.827531568884	0.41558441519737244	0.2800000011920929	0.4375	0.20588235557079315	0.9333333373069763	1574	1649	1649	1674	1586
9.650727603949765	9.650727603949765	0	0	2	0	0.0030505248230687457	0.19641448673792183	1529.31732319179	1604.31732319179	1604.31732319179	1629.31732319179	0.41558441519737244	0.2800000011920929	0.4375	0.20588235557079315	0.9333333373069763	1529	1604	1604	1629	1586
9.667142854323288	9.667143643802685	0	0	2	0	0.0034049287480468413	0.18753660780962045	1492.9624089803956	1567.9624089803956	1567.9624089803956	1592.9624089803956	0.4025973975658417	0.2666666805744171	0.4124999940395355	0.19607843458652496	0.8666666746139526	1492	1567	1567	1592	1573
9.683742448136137	9.683742842875837	0	0	2	0	0.0037500000000002353	0.1774516156874597	1451.6643662401475	1526.6643662401475	1526.6643662401475	1551.6643662401475	0.3896103799343109	0.24666666984558105	0.375	0.19607843458652496	0.8666666746139526	1451	1526	1526	1551	1573
9.704046279282284	9.704045884542584	0	0	2	0	0.004084792762612933	0.14670884073711932	1325.7727028185036	1400.7727028185036	1400.7727028185036	1425.7727028185036	0.31168830394744873	0.2199999988079071	0.3125	0.1764705926179886	0.8666666746139526	1325	1400	1400	1425	1573
9.717276375026398	9.717276375026398	0	0	2	0	0.004408389392193772	0.14208874267836413	1306.853401267901	1381.853401267901	1381.853401267901	1406.853401267901	0.31168830394744873	0.20666666328907013	0.30000001192092896	0.1666666716337204	0.8666666746139526	1306	1381	1381	1406	1573
9.733566492915408	9.733566492915408	0	0	2	0	0.0047199029328739974	0.13446698744470875	1275.6423135860823	1350.6423135860823	1350.6423135860823	1375.6423135860823	0.29870128631591797	0.19333332777023315	0.2750000059604645	0.1666666716337204	0.8666666746139526	1275	1350	1350	1375	1573
9.749641082928889	9.749641082928889	0	0	2	0	0.005018479547691645	0.12298574391752481	1228.6266213422641	1303.6266213422641	1303.6266213422641	1328.6266213422641	0.27272728085517883	0.18000000715255737	0.25	0.1568627506494522	0.8666666746139526	1228	1303	1303	1328	1573
9.770642024383072	9.770642419122769	0	0	2	0	0.005303300858899306	0.11487379266387399	1195.408180958564	1270.408180958564	1270.408180958564	1295.408180958564	0.25974026322364807	0.1666666716337204	0.22499999403953552	0.14705882966518402	0.8666666746139526	1195	1270	1270	1295	1573
9.783902515083991	9.783902515083991	0	0	2	0	0.005573586191080647	0.10737458701957675	1164.6989338451667	1239.6989338451667	1239.6989338451667	1264.6989338451667	0.2467532455921173	0.15333333611488342	0.20000000298023224	0.14705882966518402	0.8666666746139526	1164	1239	1239	1264	1573
9.79982868297073	9.79982907771043	0	0	2	0	0.005828594710927462	0.09504854097031057	1114.2237752734218	1189.2237752734218	1189.2237752734218	1214.2237752734218	0.20779220759868622	0.14666666090488434	0.1875	0.13725490868091583	0.8666666746139526	1114	1189	1189	1214	1573
9.817068149835293	9.817068149835293	0	0	2	0	0.006067627457812276	0.08474909155812188	1072.047529930509	1147.047529930509	1147.047529930509	1172.047529930509	0.19480518996715546	0.12666666507720947	0.13750000298023224	0.12745098769664764	0.800000011920929	1072	1147	1147	1172	1560
9.837667246276123	9.837667641015823	0	0	2	0	0.006290029259590839	0.07876336959272842	1047.535998482223	1122.535998482223	1122.535998482223	1147.535998482223	0.1818181872367859	0.11999999731779099	0.11249999701976776	0.11764705926179886	0.800000011920929	1047	1122	1122	1147	1560
9.850643524393927	9.850643524393927	0	0	2	0	0.0064951905283834365	0.0715705382108104	1018.0813539732685	1093.0813539732685	1093.0813539732685	1118.0813539732685	0.16883116960525513	0.1066666692495346	0.10000000149011612	0.10784313827753067	0.800000011920929	1018	1093	1093	1118	1560
9.866739035611442	9.866739035611442	0	0	2	0	0.006682548931412893	0.06798677391546103	1003.405839183813	1078.405839183813	1078.405839183813	1103.405839183813	0.15584415197372437	0.1066666692495346	0.08749999850988388	0.10784313827753067	0.800000011920929	1003	1078	1078	1103	1560
9.883734553342162	9.883734553342162	0	0	2	0	0.006851590932319628	0.06255252308066131	981.1525820153081	1056.152582015308	1056.152582015308	1081.152582015308	0.1428571492433548	0.10000000149011612	0.07500000298023224	0.09803921729326248	0.7333333492279053	981	1056	1056	1081	1546
9.903987068327467	9.903987068327467	0	0	2	0	0.0070018531987291206	0.05717954284045845	959.1502279316774	1034.1502279316774	1034.1502279316774	1059.1502279316774	0.12987013161182404	0.09333333373069763	0.0625	0.0882352963089943	0.7333333492279053	959	1034	1034	1059	1546
9.9171472951449	9.9171469004052	0	0	2	0	0.007132923872213745	0.05365705314804526	944.7256326412453	1019.7256326412453	1019.7256326412453	1044.7256326412453	0.11688311398029327	0.09333333373069763	0.05000000074505806	0.0882352963089943	0.7333333492279053	944	1019	1019	1044	1546
9.933888205769911	9.933888205769911	0	0	2	0	0.007244443697168091	0.05186783719406116	937.3987933096805	1012.3987933096805	1012.3987933096805	1037.3987933096805	0.11688311398029327	0.08666666597127914	0.05000000074505806	0.0784313753247261	0.7333333492279053	937	1012	1012	1037	1546
9.949771741769183	9.949771347029486	0	0	2	0	0.007336107005503606	0.05174528817993169	936.8969550968202	1011.8969550968202	1011.8969550968202	1036.8969550968202	0.11688311398029327	0.08666666597127914	0.05000000074505806	0.06862745434045792	0.7333333492279053	936	1011	1011	1036	1546
9.970667287723792	9.970667287723792	0	0	2	0	0.007407662554463582	0.04849853563469415	923.6015034240725	998.6015034240725	998.6015034240725	1023.6015034240725	0.10389610379934311	0.08666666597127914	0.05000000074505806	0.06862745434045792	0.7333333492279053	923	998	998	1023	1546
9.983897383467905	9.983897383467905	0	0	2	0	0.007458914215262083	0.04849853563469415	923.6015034240725	998.6015034240725	998.6015034240725	1023.6015034240725	0.10389610379934311	0.08666666597127914	0.05000000074505806	0.06862745434045792	0.7333333492279053	923	998	998	1023	1546
9.999992499945723	9.999992499945723	0	0	2	0	0.00748972151065932	0.04871299641672522	924.4797203264898	999.4797203264898	999.4797203264898	1024.4797203264898	0.10389610379934311	0.08666666597127914	0.0625	0.06862745434045792	0.7333333492279053	924	999	999	1024	1546
10.016693936600856	10.016693936600856	0	0	2	0	0.0075	0.047046329476870596	917.6547192077851	992.6547192077851	992.6547192077851	1017.6547192077851	0.10389610379934311	0.07999999821186066	0.0625	0.06862745434045792	0.7333333492279053	917	992	992	1017	1546
10.037439481469931	10.037439481469931	0	0	2	0	0.007489721510659287	0.045379662537015975	910.8297180890804	985.8297180890804	985.8297180890804	1010.8297180890804	0.10389610379934311	0.07999999821186066	0.0625	0.0784313753247261	0.7333333492279053	910	985	985	1010	1546
10.050555102701402	10.050554707961702	0	0	2	0	0.007458914215262016	0.04719951574224979	918.2820169645129	993.2820169645129	993.2820169645129	1018.2820169645129	0.10389610379934311	0.07999999821186066	0.0625	0.0784313753247261	0.7333333492279053	918	993	993	1018	1546
10.066642719124943	10.066642324385242	0	0	2	0	0.007407662554463482	0.05402470027352227	946.2311476200737	1021.2311476200737	1021.2311476200737	1046.2311476200737	0.11688311398029327	0.09333333373069763	0.07500000298023224	0.0784313753247261	0.7333333492279053	946	1021	1021	1046	1546
10.083723895370294	10.083723895370294	0	0	2	0	0.007336107005503474	0.05615092594149139	954.9380417304072	1029.9380417304073	1029.9380417304073	1054.9380417304073	0.11688311398029327	0.10000000149011612	0.08749999850988388	0.0882352963089943	0.7333333492279053	954	1029	1029	1054	1546
10.10407904267728	10.10407904267728	0	0	2	0	0.007244443697167927	0.080797683873086	1055.8665154602872	1130.8665154602872	1130.8665154602872	1155.8665154602872	0.1818181872367859	0.12666666507720947	0.15000000596046448	0.09803921729326248	0.7333333492279053	1055	1130	1130	1155	1546
10.117184400676585	10.117184795416282	0	0	2	0	0.00713292387221355	0.080797683873086	1055.8665154602872	1130.8665154602872	1130.8665154602872	1155.8665154602872	0.1818181872367859	0.12666666507720947	0.15000000596046448	0.09803921729326248	0.7333333492279053	1055	1130	1130	1155	1546
10.133806889391963	10.133806889391963	0	0	2	0	0.007001853198728894	0.09753708326823862	1124.4143559834372	1199.4143559834372	1199.4143559834372	1224.4143559834372	0.19480518996715546	0.1666666716337204	0.22499999403953552	0.12745098769664764	0.800000011920929	1124	1199	1199	1224	1560
10.150307798280117	10.150308193019818	0	0	2	0	0.00685159093231937	0.11475895911400369	1194.9379375718452	1269.9379375718452	1269.9379375718452	1294.9379375718452	0.23376622796058655	0.18666666746139526	0.26249998807907104	0.14705882966518402	0.800000011920929	1194	1269	1269	1294	1560
10.170646761259455	10.170646761259455	0	0	2	0	0.006682548931412607	0.12691423332629104	1244.7137854711618	1319.7137854711618	1319.7137854711618	1344.7137854711618	0.25974026322364807	0.20000000298023224	0.2874999940395355	0.1666666716337204	0.800000011920929	1244	1319	1319	1344	1560
10.183862646374415	10.183862646374415	0	0	2	0	0.00649519052838312	0.14098127069883049	1302.3183035117108	1377.3183035117108	1377.3183035117108	1402.3183035117108	0.2857142984867096	0.2199999988079071	0.3125	0.18627451360225677	0.800000011920929	1302	1377	1377	1402	1560
10.19975881404405	10.199759208783746	0	0	2	0	0.006290029259590495	0.1536267336266225	1354.101474201019	1429.101474201019	1429.101474201019	1454.101474201019	0.31168830394744873	0.23333333432674408	0.3375000059604645	0.20588235557079315	0.800000011920929	1354	1429	1429	1454	1560
10.216804463716514	10.216804463716514	0	0	2	0	0.006067627457811904	0.16905939862059027	1417.2982373513173	1492.2982373513173	1492.2982373513173	1517.2982373513173	0.350649356842041	0.24666666984558105	0.3499999940395355	0.22549019753932953	0.8666666746139526	1417	1492	1492	1517	1573
10.237279217152228	10.237279217152228	0	0	2	0	0.005828594710927064	0.18718280390306719	1491.5135819830602	1566.5135819830602	1566.5135819830602	1591.5135819830602	0.37662336230278015	0.273333340883255	0.38749998807907104	0.2549019753932953	0.8666666746139526	1491	1566	1566	1591	1573
10.250572471248148	10.250572865987845	0	0	2	0	0.005573586191080225	0.20045326987610146	1545.8561401426355	1620.8561401426355	1620.8561401426355	1645.8561401426355	0.4025973975658417	0.2933333218097687	0.4000000059604645	0.2647058963775635	0.8666666746139526	1545	1620	1620	1645	1573
10.266780088540113	10.266780088540113	0	0	2	0	0.0053033008588988595	0.21568452688847106	1608.228137608289	1683.228137608289	1683.228137608289	1708.228137608289	0.4285714328289032	0.31333333253860474	0.42500001192092896	0.28431373834609985	0.8666666746139526	1608	1683	1683	1708	1573
10.283810738104027	10.283810738104027	0	0	2	0	0.005018479547691176	0.22422539489343762	1643.202992088627	1718.202992088627	1718.202992088627	1743.202992088627	0.44155845046043396	0.3266666531562805	0.4375	0.29411765933036804	0.8666666746139526	1643	1718	1718	1743	1573
10.30409562174463	10.30409601648433	0	0	2	0	0.0047199029328735065	0.23449420987391	1685.2537894336615	1760.2537894336615	1760.2537894336615	1785.2537894336615	0.4545454680919647	0.3466666638851166	0.44999998807907104	0.30392158031463623	0.9333333373069763	1685	1760	1760	1785	1586
10.317236901056521	10.317237295796218	0	0	2	0	0.00440838939219326	0.25245138138313505	1758.7884067639382	1833.7884067639382	1833.7884067639382	1858.7884067639382	0.4935064911842346	0.36666667461395264	0.4625000059604645	0.3235294222831726	0.9333333373069763	1758	1833	1833	1858	1586
10.333950574642316	10.333950574642316	0	0	2	0	0.004084792762612402	0.26844323379736323	1824.2750424002024	1899.2750424002024	1899.2750424002024	1924.2750424002024	0.5064935088157654	0.4000000059604645	0.48750001192092896	0.343137264251709	0.9333333373069763	1824	1899	1899	1924	1586
10.349777662864664	10.349777662864664	0	0	2	0	0.003749999999999688	0.28021326661109924	1872.4733267724514	1947.4733267724514	1947.4733267724514	1972.4733267724514	0.5194805264472961	0.41999998688697815	0.5	0.36274510622024536	0.9333333373069763	1872	1947	1947	1972	1586
10.370638076986083	10.370638471725783	0	0	2	0	0.003404928748046278	0.29201394302368744	1920.797096682	1995.797096682	1995.797096682	2020.797096682	0.5324675440788269	0.4399999976158142	0.5249999761581421	0.37254902720451355	0.9333333373069763	1920	1995	1995	2020	1586
10.383860672675919	10.383860672675922	0	0	2	0	0.0030505248230681685	0.3010756571284112	1957.904815940844	2032.904815940844	2032.904815940844	2057.904815940844	0.5454545617103577	0.4533333480358124	0.5375000238418579	0.38235294818878174	1.0	1957	2032	2032	2057	1600
10.399678287145498	10.399677892405801	0	0	2	0	0.00268775962158941	0.31321333692062137	2007.6086146899445	2082.6086146899443	2082.6086146899443	2107.6086146899443	0.5584415793418884	0.47333332896232605	0.550000011920929	0.4019607901573181	1.0	2007	2082	2082	2107	1600
10.416679331232004	10.416679331232004	0	0	2	0	0.0023176274578117547	0.3224282315932214	2045.3436083742417	2120.3436083742417	2120.3436083742417	2145.3436083742417	0.5714285969734192	0.4866666793823242	0.5625	0.4117647111415863	1.0	2045	2120	2120	2145	1600
10.437284743508012	10.43728513824771	0	0	2	0	0.0019411428382685471	0.3287203125655651	2071.109679955989	2146.109679955989	2146.109679955989	2171.109679955989	0.5844155550003052	0.5066666603088379	0.574999988079071	0.4215686321258545	1.0	2071	2146	2146	2171	1600
10.450626155847182	10.450626550586879	0	0	2	0	0.0015593376811328297	0.3333710434390049	2090.154422882725	2165.154422882725	2165.154422882725	2190.154422882725	0.5844155550003052	0.5066666603088379	0.574999988079071	0.4215686321258545	1.0	2090	2165	2165	2190	1600
10.466700351120963	10.46670074586066	0	0	2	0	0.0011732584878013604	0.34136044161357715	2122.8710084075983	2197.8710084075983	2197.8710084075983	2222.8710084075983	0.5974025726318359	0.5199999809265137	0.574999988079071	0.4313725531101227	1.0	2122	2197	2197	2222	1600
10.483779158928122	10.483779158928122	0	0	2	0	0.0007839634745070253	0.34892172628429297	2153.83446913418	2228.83446913418	2228.83446913418	2253.83446913418	0.5974025726318359	0.5333333611488342	0.5874999761581421	0.45098039507865906	1.0	2153	2228	2228	2253	1600
10.504123253523545	10.504123648263246	0	0	2	0	0.00039251967182169927	0.3695696442150602	2238.3876930606716	2313.3876930606716	2313.3876930606716	2338.3876930606716	0.6233766078948975	0.5666666626930237	0.6000000238418579	0.4803921580314636	1.0	2238	2313	2313	2338	1600
10.517303612065614	10.517304006805311	0	0	2	0	-3.8222442962243216e-16	0.3695696442150602	2238.3876930606716	2313.3876930606716	2313.3876930606716	2338.3876930606716	0.6233766078948975	0.5666666626930237	0.6000000238418579	0.4901960790157318	1.0	2238	2313	2313	2338	1600
10.533797020899492	10.533797020899492	0	0	2	0	-0.00039251967182246265	0.38879598677158356	2317.1195658296347	2392.1195658296347	2392.1195658296347	2417.1195658296347	0.649350643157959	0.5933333039283752	0.625	0.5	1.0	2317	2392	2392	2417	1600
10.557289559332336	10.557289559332336	0	0	2	0	-0.0007839634745077855	0.39352639205753803	2336.4905754756182	2411.4905754756182	2411.4905754756182	2436.4905754756182	0.649350643157959	0.6000000238418579	0.625	0.5196078419685364	1.0	2336	2411	2411	2436	1600
10.57068741944843	10.57068741944843	0	0	2	0	-0.0011732584878021155	0.4049594192820436	2383.3088219599686	2458.3088219599686	2458.3088219599686	2483.3088219599686	0.6623376607894897	0.6200000047683716	0.637499988079071	0.529411792755127	1.0	2383	2458	2458	2483	1600
10.583862646374413	10.583863041114114	0	0	2	0	-0.0015593376811335773	0.41313343391406754	2416.7814118781066	2491.7814118781066	2491.7814118781066	2516.7814118781066	0.6623376607894897	0.6333333253860474	0.6499999761581421	0.5490196347236633	1.0	2416	2491	2491	2516	1600
10.59973947179881	10.59973947179881	0	0	2	0	-0.0019411428382692857	0.4247196459923597	2464.226950338713	2539.226950338713	2539.226950338713	2564.226950338713	0.6753246784210205	0.653333306312561	0.6625000238418579	0.5588235259056091	1.0	2464	2539	2539	2564	1600
10.616735779008927	10.616735384269226	0	0	2	0	-0.0023176274578124816	0.43802155577668955	2518.6982709055437	2593.6982709055437	2593.6982709055437	2618.6982709055437	0.6883116960525513	0.6733333468437195	0.675000011920929	0.5784313678741455	1.0	2518	2593	2593	2618	1600
10.637413428649811	10.637413823389512	0	0	2	0	-0.002687759621590123	0.44809429068118334	2559.9461203394458	2634.9461203394458	2634.9461203394458	2659.9461203394458	0.701298713684082	0.6866666674613953	0.6875	0.5882353186607361	1.0	2559	2634	2634	2659	1600
10.650598524068265	10.650598524068265	0	0	2	0	-0.0030505248230688667	0.47025648248108	2650.7002957600225	2725.7002957600225	2725.7002957600225	2750.7002957600225	0.7142857313156128	0.7266666889190674	0.7124999761581421	0.6176470518112183	1.0	2650	2725	2725	2750	1600
10.666643903344038	10.666643508604338	0	0	2	0	-0.003404928748046959	0.48232064291688737	2700.103032744654	2775.103032744654	2775.103032744654	2800.103032744654	0.7272727489471436	0.7400000095367432	0.7250000238418579	0.6372548937797546	1.0	2700	2775	2775	2800	1600
10.68376415881957	10.683764553559268	0	0	2	0	-0.0037500000000003494	0.49292725371379476	2743.5371039579895	2818.5371039579895	2818.5371039579895	2843.5371039579895	0.7272727489471436	0.7599999904632568	0.737500011920929	0.656862735748291	1.0	2743	2818	2818	2843	1600
10.703917988880182	10.703917988880182	0	0	2	0	-0.004084792762613043	0.5052365027368069	2793.943478707224	2868.943478707224	2868.943478707224	2893.943478707224	0.7402597665786743	0.7733333110809326	0.75	0.6764705777168274	1.0	2793	2868	2868	2893	1600
10.717167821609234	10.717167821609234	0	0	2	0	-0.004408389392193879	0.514421561148529	2831.556292903226	2906.556292903226	2906.556292903226	2931.556292903226	0.7402597665786743	0.7866666913032532	0.762499988079071	0.6960784196853638	1.0	2831	2906	2906	2931	1600
10.73377886287335	10.73377886287335	0	0	2	0	-0.0047199029328741	0.5318893125463351	2903.086734877242	2978.086734877242	2978.086734877242	3003.086734877242	0.7662337422370911	0.8066666722297668	0.7749999761581421	0.7156862616539001	1.0	2903	2978	2978	3003	1600
10.757347586068057	10.757347980807754	0	0	2	0	-0.005018479547691743	0.548911377027923	2972.792088929345	3047.792088929345	3047.792088929345	3072.792088929345	0.7662337422370911	0.8333333134651184	0.800000011920929	0.7450980544090271	1.0	2972	3047	3047	3072	1600
10.77064794547855	10.770648340218251	0	0	2	0	-0.0053033008588994	0.5561662905356464	3002.500959743472	3077.500959743472	3077.500959743472	3102.500959743472	0.7662337422370911	0.846666693687439	0.800000011920929	0.7647058963775635	1.0	3002	3077	3077	3102	1600
10.783888699194534	10.783889093934231	0	0	2	0	-0.005573586191080736	0.5671274941414595	3047.3870885092765	3122.3870885092765	3122.3870885092765	3147.3870885092765	0.7792207598686218	0.8600000143051147	0.8125	0.7745097875595093	1.0	3047	3122	3122	3147	1600
10.799670392351523	10.799670392351523	0	0	2	0	-0.0058285947109275454	0.5749032298942991	3079.2287264171546	3154.2287264171546	3154.2287264171546	3179.2287264171546	0.7792207598686218	0.8733333349227905	0.824999988079071	0.7843137383460999	1.0	3079	3154	3154	3179	1600
10.816675383835015	10.816675383835015	0	0	2	0	-0.006067627457812354	0.5855274318041754	3122.7348332380984	3197.7348332380984	3197.7348332380984	3222.7348332380984	0.7922077775001526	0.8866666555404663	0.824999988079071	0.8039215803146362	1.0	3122	3197	3197	3222	1600
10.837201453431572	10.837201453431572	0	0	2	0	-0.006290029259590911	0.5934257041589888	3155.078258531059	3230.078258531059	3230.078258531059	3255.078258531059	0.7922077775001526	0.8999999761581421	0.8374999761581421	0.813725471496582	1.0	3155	3230	3230	3255	1600
10.850627340066275	10.850627340066278	0	0	2	0	-0.006495190528383502	0.6020585057599579	3190.4295810870276	3265.4295810870276	3265.4295810870276	3290.4295810870276	0.8051947951316833	0.9133333563804626	0.8374999761581421	0.8235294222831726	1.0	3190	3265	3265	3290	1600
10.866658113973195	10.866694430025479	0	0	2	0	-0.006682548931412953	0.6083820370336372	3216.3244416527446	3291.3244416527446	3291.3244416527446	3316.3244416527446	0.8051947951316833	0.9200000166893005	0.8500000238418579	0.8333333134651184	1.0	3216	3291	3291	3316	1600
10.883570736367172	10.883570736367172	0	0	2	0	-0.006851590932319682	0.6164335082266845	3249.295216188273	3324.295216188273	3324.295216188273	3349.295216188273	0.8051947951316833	0.9333333373069763	0.862500011920929	0.843137264251709	1.0	3249	3324	3324	3349	1600
10.90398667358777	10.90398667358777	0	0	2	0	-0.007001853198729167	0.6337488759309053	3320.2016469370574	3395.2016469370574	3395.2016469370574	3420.2016469370574	0.8181818127632141	0.95333331823349	0.875	0.8725489974021912	1.0	3320	3395	3395	3420	1600
10.917214400893691	10.917214795633388	0	0	2	0	-0.007132923872213786	0.6337488759309053	3320.2016469370574	3395.2016469370574	3395.2016469370574	3420.2016469370574	0.8181818127632141	0.95333331823349	0.875	0.8725489974021912	1.0	3320	3395	3395	3420	1600
10.93378241553064	10.933782810270337	0	0	2	0	-0.007244443697168125	0.6419841706533642	3353.9251788255265	3428.9251788255265	3428.9251788255265	3453.9251788255265	0.8181818127632141	0.9666666388511658	0.887499988079071	0.8823529481887817	1.0	3353	3428	3428	3453	1600
10.949721609827439	10.949721609827439	0	0	2	0	-0.007336107005503633	0.6419841706533642	3353.9251788255265	3428.9251788255265	3428.9251788255265	3453.9251788255265	0.8181818127632141	0.9666666388511658	0.887499988079071	0.8823529481887817	1.0	3353	3428	3428	3453	1600
10.97061676104235	10.970617155782048	0	0	2	0	-0.007407662554463602	0.6403175055761547	3347.1001853343537	3422.1001853343537	3422.1001853343537	3447.1001853343537	0.8181818127632141	0.9599999785423279	0.887499988079071	0.8823529481887817	1.0	3347	3422	3422	3447	1600
10.98388080440056	10.98388080440056	0	0	2	0	-0.007458914215262096	0.643074855909628	3358.3915349499266	3433.3915349499266	3433.3915349499266	3458.3915349499266	0.8181818127632141	0.9599999785423279	0.8999999761581421	0.8823529481887817	1.0	3358	3433	3433	3458	1600
10.999683024021884	10.999683024021884	0	0	2	0	-0.007489721510659327	0.6403175055761547	3347.1001853343537	3422.1001853343537	3422.1001853343537	3447.1001853343537	0.8181818127632141	0.9599999785423279	0.887499988079071	0.8823529481887817	1.0	3347	3422	3422	3447	1600
11.01683446393362	11.01683446393362	0	0	2	0	-0.0075	0.6398089191018075	3345.017523721902	3420.017523721902	3420.017523721902	3445.017523721902	0.8181818127632141	0.9666666388511658	0.887499988079071	0.8725489974021912	1.0	3345	3420	3420	3445	1600
11.03733645440855	11.037336454408553	0	0	2	0	-0.00748972151065928	0.6359670156978217	3329.2849292825795	3404.2849292825795	3404.2849292825795	3429.2849292825795	0.8181818127632141	0.9599999785423279	0.887499988079071	0.8627451062202454	1.0	3329	3404	3404	3429	1600
11.050602866204951	11.050603260944651	0	0	2	0	-0.007458914215262003	0.6299498607422791	3304.644679739633	3379.644679739633	3379.644679739633	3404.644679739633	0.8181818127632141	0.95333331823349	0.887499988079071	0.843137264251709	1.0	3304	3379	3379	3404	1600
11.0667200881059	11.0667200881059	0	0	2	0	-0.007407662554463461	0.6147790942341089	3242.520390888676	3317.520390888676	3317.520390888676	3342.520390888676	0.8051947951316833	0.9333333373069763	0.875	0.8235294222831726	1.0	3242	3317	3317	3342	1600
11.083718763754213	11.083718763754213	0	0	2	0	-0.007336107005503446	0.5688852874963892	3054.585252297714	3129.585252297714	3129.585252297714	3154.585252297714	0.7922077775001526	0.8666666746139526	0.8500000238418579	0.7254902124404907	1.0	3054	3129	3129	3154	1600
11.103946410138494	11.103946804878195	0	0	2	0	-0.007244443697167893	0.539002484638317	2932.215174593908	3007.215174593908	3007.215174593908	3032.215174593908	0.7792207598686218	0.8266666531562805	0.8374999761581421	0.656862735748291	1.0	2932	3007	3007	3032	1600
11.117245585329893	11.117245585329893	0	0	2	0	-0.007132923872213509	0.5133599154651165	2827.208853829652	2902.208853829652	2902.208853829652	2927.208853829652	0.7662337422370911	0.7933333516120911	0.8125	0.6078431606292725	1.0	2827	2902	2902	2927	1600
11.133805705172865	11.133806099912565	0	0	2	0	-0.0070018531987288465	0.4866633986835094	2717.886617608971	2792.886617608971	2792.886617608971	2817.886617608971	0.7532467246055603	0.753333330154419	0.7875000238418579	0.5588235259056091	1.0	2717	2792	2792	2817	1600
11.157266269690108	11.157266269690108	0	0	2	0	-0.0068515909323193175	0.4657389650815258	2632.201062008848	2707.201062008848	2707.201062008848	2732.201062008848	0.7402597665786743	0.7200000286102295	0.7749999761581421	0.5196078419685364	1.0	2632	2707	2707	2732	1600
11.166595547730939	11.166595547730939	0	0	2	0	-0.006682548931412546	0.4419782944023609	2534.901115577668	2609.901115577668	2609.901115577668	2634.901115577668	0.7142857313156128	0.6933333277702332	0.75	0.4803921580314636	1.0	2534	2609	2609	2634	1600
11.183856330539236	11.183856725278932	0	0	2	0	-0.006495190528383055	0.4084872375224151	2397.75523765429	2472.75523765429	2472.75523765429	2497.75523765429	0.6883116960525513	0.6399999856948853	0.7250000238418579	0.4215686321258545	1.0	2397	2472	2472	2497	1600
11.199808945985794	11.19980934072549	0	0	2	0	-0.006290029259590423	0.39376376907103783	2337.4626343459	2412.4626343459	2412.4626343459	2437.4626343459	0.6753246784210205	0.6133333444595337	0.7124999761581421	0.4019607901573181	1.0	2337	2412	2412	2437	1600
11.216629199290256	11.216629594029957	0	0	2	0	-0.0060676274578118266	0.38082950597300247	2284.496826959445	2359.496826959445	2359.496826959445	2384.496826959445	0.6623376607894897	0.5933333039283752	0.699999988079071	0.38235294818878174	1.0	2284	2359	2359	2384	1600
11.23736566514626	11.23736605988596	0	0	2	0	-0.005828594710926981	0.36310438718646765	2211.912465528585	2286.912465528585	2286.912465528585	2311.912465528585	0.6363636255264282	0.5666666626930237	0.6875	0.36274510622024536	1.0	2211	2286	2286	2311	1600
11.250566944892363	11.250566944892363	0	0	2	0	-0.005573586191080136	0.3520696484757697	2166.725210508277	2241.725210508277	2241.725210508277	2266.725210508277	0.6233766078948975	0.54666668176651	0.675000011920929	0.3529411852359772	1.0	2166	2241	2241	2266	1600
11.267262065712316	11.267262460452017	0	0	2	0	-0.005303300858898766	0.34058839781027217	2119.7094890330645	2194.7094890330645	2194.7094890330645	2219.7094890330645	0.5974025726318359	0.5333333611488342	0.675000011920929	0.343137264251709	1.0	2119	2194	2194	2219	1600
11.284853245648488	11.284853640388189	0	0	2	0	-0.005018479547691077	0.33455897535507884	2095.0190040790476	2170.0190040790476	2170.0190040790476	2195.0190040790476	0.5974025726318359	0.5199999809265137	0.6625000238418579	0.3333333432674408	1.0	2095	2170	2170	2195	1600
11.30388996236157	11.303890357101267	0	0	2	0	-0.004719902932873403	0.31883754133447706	2030.6397317646836	2105.6397317646833	2105.6397317646833	2130.6397317646833	0.5714285969734192	0.5	0.6499999761581421	0.3137255012989044	1.0	2030	2105	2105	2130	1600
11.31733677020031	11.317338349159105	0	0	2	0	-0.004408389392193153	0.31883754133447706	2030.6397317646836	2105.6397317646833	2105.6397317646833	2130.6397317646833	0.5714285969734192	0.5	0.6499999761581421	0.3137255012989044	1.0	2030	2105	2105	2130	1600
11.333708204467268	11.333708204467268	0	0	2	0	-0.004084792762612291	0.29990530867019993	1953.1122390044686	2028.1122390044686	2028.1122390044686	2053.1122390044684	0.5454545617103577	0.46666666865348816	0.637499988079071	0.29411765933036804	1.0	1953	2028	2028	2053	1600
11.349641477668587	11.349641477668587	0	0	2	0	-0.0037499999999995736	0.28767570946365595	1903.032030253671	1978.032030253671	1978.032030253671	2003.032030253671	0.5324675440788269	0.4466666579246521	0.625	0.27450981736183167	1.0	1903	1978	1978	2003	1600
11.370563865922712	11.370564260662412	0	0	2	0	-0.00340492874804616	0.2705763832172927	1833.0102892748137	1908.0102892748137	1908.0102892748137	1933.0102892748137	0.4935064911842346	0.4266666769981384	0.612500011920929	0.2647058963775635	1.0	1833	1908	1908	1933	1600
11.383877251743268	11.383877251743268	0	0	2	0	-0.0030505248230680475	0.25432184158696547	1766.4479412986236	1841.4479412986236	1841.4479412986236	1866.4479412986236	0.4675324559211731	0.4000000059604645	0.5874999761581421	0.2549019753932953	1.0	1766	1841	1841	1866	1600
11.399698813609835	11.399698813609835	0	0	2	0	-0.002687759621589286	0.2487826203142165	1743.7648301867166	1818.7648301867166	1818.7648301867166	1843.7648301867166	0.4675324559211731	0.3866666555404663	0.574999988079071	0.2450980395078659	1.0	1743	1818	1818	1843	1600
11.417261177547996	11.417261177547996	0	0	2	0	-0.0023176274578116285	0.24143661255948246	1713.6829284310807	1788.6829284310807	1788.6829284310807	1813.6829284310807	0.4545454680919647	0.3733333349227905	0.5625	0.2450980395078659	1.0	1713	1788	1788	1813	1600
11.437419744484991	11.437420139224692	0	0	2	0	-0.0019411428382684192	0.23839127109386027	1701.2122551293578	1776.2122551293578	1776.2122551293578	1801.2122551293578	0.44155845046043396	0.35333332419395447	0.550000011920929	0.23529411852359772	1.0	1701	1776	1776	1801	1600
11.450617471573807	11.450617471573807	0	0	2	0	-0.0015593376811327004	0.2310758856618229	1671.2557517851649	1746.2557517851649	1746.2557517851649	1771.2557517851649	0.44155845046043396	0.35333332419395447	0.550000011920929	0.23529411852359772	1.0	1671	1746	1746	1771	1600
11.466726403941081	11.466726403941081	0	0	2	0	-0.0011732584878012297	0.22616246617673075	1651.1352989937125	1726.1352989937125	1726.1352989937125	1751.1352989937125	0.4285714328289032	0.3466666638851166	0.550000011920929	0.23529411852359772	1.0	1651	1726	1726	1751	1600
11.484076792661	11.484076792661	0	0	2	0	-0.0007839634745068937	0.22291571176884806	1637.8398396934329	1712.8398396934329	1712.8398396934329	1737.8398396934329	0.41558441519737244	0.3466666638851166	0.550000011920929	0.23529411852359772	1.0	1637	1712	1712	1737	1600
11.50412838513963	11.50412838513963	0	0	2	0	-0.0003925196718215671	0.21633562720654642	1610.8943934108077	1685.8943934108077	1685.8943934108077	1710.8943934108077	0.4025973975658417	0.3333333432674408	0.550000011920929	0.23529411852359772	1.0	1610	1685	1685	1710	1600
11.517283085601278	11.517283480340975	0	0	2	0	5.145327074780904e-16	0.21393366125960123	1601.0583428580671	1676.0583428580671	1676.0583428580671	1701.0583428580671	0.4025973975658417	0.3266666531562805	0.5375000238418579	0.23529411852359772	1.0	1601	1676	1676	1701	1600
11.53387873201714	11.53387873201714	0	0	2	0	0.00039251967182259476	0.2077028398338121	1575.5431291194604	1650.5431291194604	1650.5431291194604	1675.5431291194604	0.3896103799343109	0.3199999928474426	0.5375000238418579	0.22549019753932953	1.0	1575	1650	1650	1675	1600
11.549691609610331	11.549692004350032	0	0	2	0	0.0007839634745079172	0.2020847607933569	1552.5370954487967	1627.5370954487967	1627.5370954487967	1652.5370954487967	0.37662336230278015	0.31333333253860474	0.5249999761581421	0.22549019753932953	1.0	1552	1627	1627	1652	1600
11.570579260770966	11.570579260770966	0	0	2	0	0.0011732584878022462	0.19286988116800785	1514.8021633829921	1589.8021633829921	1589.8021633829921	1614.8021633829921	0.3636363744735718	0.30000001192092896	0.5	0.21568627655506134	1.0	1514	1589	1589	1614	1600
11.583828698760321	11.583828698760321	0	0	2	0	0.001559337681133707	0.18211086892577655	1470.744008251055	1545.744008251055	1545.744008251055	1570.744008251055	0.350649356842041	0.2800000011920929	0.4749999940395355	0.20588235557079315	1.0	1470	1545	1545	1570	1600
11.599705918924414	11.599705918924414	0	0	2	0	0.0019411428382694134	0.16187881911173463	1387.8937642625533	1462.8937642625533	1462.8937642625533	1487.8937642625533	0.33766233921051025	0.23999999463558197	0.375	0.18627451360225677	1.0	1387	1462	1462	1487	1600
11.616735779008927	11.616736173748627	0	0	2	0	0.0023176274578126073	0.14726031081312718	1328.0309727797558	1403.0309727797558	1403.0309727797558	1428.0309727797558	0.31168830394744873	0.2199999988079071	0.32499998807907104	0.1764705926179886	1.0	1328	1403	1403	1428	1600
11.637302112054758	11.637302506794455	0	0	2	0	0.0026877596215902464	0.13340774214205642	1271.304704071721	1346.304704071721	1346.304704071721	1371.304704071721	0.2857142984867096	0.20000000298023224	0.2874999940395355	0.1666666716337204	1.0	1271	1346	1346	1371	1600
11.650640366476335	11.650640366476335	0	0	2	0	0.0030505248230689877	0.12298574391752481	1228.6266213422641	1303.6266213422641	1303.6266213422641	1328.6266213422641	0.27272728085517883	0.18000000715255737	0.25	0.1568627506494522	1.0	1228	1303	1303	1328	1600
11.666828246783364	11.666828246783364	0	0	2	0	0.0034049287480470767	0.1116270382559913	1182.1127216582843	1257.1127216582843	1257.1127216582843	1282.1127216582843	0.2467532455921173	0.1666666716337204	0.22499999403953552	0.14705882966518402	0.9333333373069763	1182	1257	1257	1282	1586
11.683635868417468	11.683636263157169	0	0	2	0	0.0037500000000004643	0.09714413146470108	1122.8052183479508	1197.8052183479508	1197.8052183479508	1222.8052183479508	0.20779220759868622	0.15333333611488342	0.20000000298023224	0.13725490868091583	0.9333333373069763	1122	1197	1197	1222	1586
11.704018647503371	11.704019042243068	0	0	2	0	0.004084792762613155	0.08808242543783112	1085.6975321679183	1160.6975321679183	1160.6975321679183	1185.6975321679183	0.19480518996715546	0.14000000059604645	0.13750000298023224	0.12745098769664764	0.9333333373069763	1085	1160	1160	1185	1586
11.717080978875504	11.717080978875504	0	0	2	0	0.004408389392193986	0.08808242543783112	1085.6975321679183	1160.6975321679183	1160.6975321679183	1185.6975321679183	0.19480518996715546	0.14000000059604645	0.13750000298023224	0.12745098769664764	0.9333333373069763	1085	1160	1160	1185	1586
11.733783599749735	11.733783599749735	0	0	2	0	0.004719902932874203	0.07876336959272842	1047.535998482223	1122.535998482223	1122.535998482223	1147.535998482223	0.1818181872367859	0.11999999731779099	0.11249999701976776	0.11764705926179886	0.8666666746139526	1047	1122	1122	1147	1573
11.749703451801295	11.749703451801295	0	0	2	0	0.005018479547691842	0.0778136147482905	1043.6467523942497	1118.6467523942497	1118.6467523942497	1143.6467523942497	0.1818181872367859	0.11999999731779099	0.08749999850988388	0.10784313827753067	0.8666666746139526	1043	1118	1118	1143	1573
11.770630182192107	11.770630182192107	0	0	2	0	0.005303300858899494	0.07580993998448785	1035.4417042364778	1110.4417042364778	1110.4417042364778	1135.4417042364778	0.1818181872367859	0.1133333370089531	0.07500000298023224	0.10784313827753067	0.8666666746139526	1035	1110	1110	1135	1573
11.783782908955263	11.783782908955263	0	0	2	0	0.005573586191080825	0.07237936205084564	1021.3934875982129	1096.393487598213	1096.393487598213	1121.393487598213	0.16883116960525513	0.1133333370089531	0.07500000298023224	0.09803921729326248	0.8666666746139526	1021	1096	1096	1121	1573
11.79968460298068	11.79968460298068	0	0	2	0	0.005828594710927629	0.06715956807602197	1000.01843127131	1075.01843127131	1075.01843127131	1100.01843127131	0.15584415197372437	0.1066666692495346	0.0625	0.09803921729326248	0.8666666746139526	1000	1075	1075	1100	1573
11.816751963336575	11.816752358076275	0	0	2	0	0.006067627457812431	0.06533971487078816	992.5661323958775	1067.5661323958775	1067.5661323958775	1092.5661323958775	0.15584415197372437	0.10000000149011612	0.0625	0.0882352963089943	0.8666666746139526	992	1067	1067	1092	1573
11.837338822846743	11.837338822846743	0	0	2	0	0.006290029259590983	0.06181722890366526	978.1415523605092	1053.1415523605092	1053.1415523605092	1078.1415523605092	0.1428571492433548	0.10000000149011612	0.05000000074505806	0.0882352963089943	0.800000011920929	978	1053	1053	1078	1560
11.850552734263207	11.85055233952351	0	0	2	0	0.006495190528383569	0.06181722890366526	978.1415523605092	1053.1415523605092	1053.1415523605092	1078.1415523605092	0.1428571492433548	0.10000000149011612	0.05000000074505806	0.0882352963089943	0.800000011920929	978	1053	1053	1078	1560
11.866709430134033	11.866709430134033	0	0	2	0	0.006682548931413013	0.056781258541798475	957.5192537286648	1032.5192537286648	1032.5192537286648	1057.5192537286648	0.12987013161182404	0.09333333373069763	0.05000000074505806	0.0784313753247261	0.800000011920929	957	1032	1032	1057	1560
11.88368047400343	11.88368047400343	0	0	2	0	0.006851590932319736	0.056781258541798475	957.5192537286648	1032.5192537286648	1032.5192537286648	1057.5192537286648	0.12987013161182404	0.09333333373069763	0.05000000074505806	0.0784313753247261	0.800000011920929	957	1032	1032	1057	1560
11.903977989314395	11.903977989314395	0	0	2	0	0.007001853198729215	0.051622739160780376	936.3951168633956	1011.3951168633956	1011.3951168633956	1036.3951168633957	0.11688311398029327	0.08666666597127914	0.03750000149011612	0.0784313753247261	0.800000011920929	936	1011	1011	1036	1560
11.917169795307728	11.917169795307728	0	0	2	0	0.0071329238722138266	0.051622739160780376	936.3951168633956	1011.3951168633956	1011.3951168633956	1036.3951168633957	0.11688311398029327	0.08666666597127914	0.03750000149011612	0.0784313753247261	0.800000011920929	936	1011	1011	1036	1560
11.933729520411003	11.933729520411003	0	0	2	0	0.00724444369716816	0.04813088854573959	922.0959885948037	997.0959885948037	997.0959885948037	1022.0959885948037	0.10389610379934311	0.08666666597127914	0.02500000037252903	0.0784313753247261	0.800000011920929	922	997	997	1022	1560
11.949755952181231	11.949755952181231	0	0	2	0	0.007336107005503661	0.05143891559804187	935.6423593739814	1010.6423593739814	1010.6423593739814	1035.6423593739814	0.11688311398029327	0.08666666597127914	0.02500000037252903	0.0882352963089943	0.800000011920929	935	1010	1010	1035	1560
11.97060649781018	11.97060649781018	0	0	2	0	0.007407662554463622	0.05310558253789649	942.4673604926861	1017.4673604926861	1017.4673604926861	1042.467360492686	0.11688311398029327	0.09333333373069763	0.02500000037252903	0.0882352963089943	0.800000011920929	942	1017	1017	1042	1560
11.983887514975436	11.983887909715136	0	0	2	0	0.00745891421526211	0.06542629806790501	992.920690588071	1067.920690588071	1067.920690588071	1092.920690588071	0.1428571492433548	0.1133333370089531	0.0625	0.0882352963089943	0.800000011920929	992	1067	1067	1092	1560
11.999704734705318	11.999704734705318	0	0	2	0	0.007489721510659335	0.07623886153028876	1037.1981379665326	1112.1981379665326	1112.1981379665326	1137.1981379665326	0.1818181872367859	0.1133333370089531	0.10000000149011612	0.09803921729326248	0.8666666746139526	1037	1112	1112	1137	1573
12.016781568813986	12.016781963553683	0	0	2	0	0.0075	0.09757305315659182	1124.5616526762435	1199.5616526762435	1199.5616526762435	1224.5616526762435	0.20779220759868622	0.15333333611488342	0.21250000596046448	0.13725490868091583	0.8666666746139526	1124	1199	1199	1224	1573
12.037167900557176	12.037167900557176	0	0	2	0	0.007489721510659273	0.11762581301542618	1206.6777042981703	1281.6777042981703	1281.6777042981703	1306.6777042981703	0.2467532455921173	0.18000000715255737	0.26249998807907104	0.1666666716337204	0.8666666746139526	1206	1281	1281	1306	1573
12.050593392452182	12.050593392452182	0	0	2	0	0.0074589142152619884	0.14104787057959567	1302.5910300234443	1377.5910300234443	1377.5910300234443	1402.5910300234443	0.29870128631591797	0.20666666328907013	0.30000001192092896	0.19607843458652496	0.8666666746139526	1302	1377	1377	1402	1573
12.066754825199393	12.066754825199393	0	0	2	0	0.00740766255446344	0.15923255592511565	1377.0573165133487	1452.0573165133487	1452.0573165133487	1477.0573165133487	0.3246753215789795	0.23333333432674408	0.3499999940395355	0.22549019753932953	0.9333333373069763	1377	1452	1452	1477	1586
12.083716395316017	12.083716790055718	0	0	2	0	0.0073361070055034195	0.17888703243806958	1457.542397833895	1532.542397833895	1532.542397833895	1557.542397833895	0.3636363744735718	0.25999999046325684	0.375	0.2450980395078659	0.9333333373069763	1457	1532	1532	1557	1586
12.103927462632953	12.103927462632953	0	0	2	0	0.007244443697167859	0.19794714485897735	1535.5935581975123	1610.5935581975123	1610.5935581975123	1635.5935581975123	0.4025973975658417	0.2800000011920929	0.4124999940395355	0.2647058963775635	1.0	1535	1610	1610	1635	1600
12.117221900947968	12.117222295687665	0	0	2	0	0.007132923872213468	0.21815309580415487	1618.3369273180142	1693.3369273180142	1693.3369273180142	1718.3369273180142	0.44155845046043396	0.30666667222976685	0.4375	0.28431373834609985	1.0	1618	1693	1693	1718	1600
12.133697546495402	12.133735836246185	0	0	2	0	0.007001853198728799	0.25003183344744295	1748.880357967279	1823.880357967279	1823.880357967279	1848.880357967279	0.48051947355270386	0.36666667461395264	0.48750001192092896	0.3137255012989044	1.0	1748	1823	1823	1848	1600
12.14982463688882	12.149825031628517	0	0	2	0	0.006851590932319263	0.265998374701788	1814.2633444038217	1889.2633444038217	1889.2633444038217	1914.2633444038217	0.5064935088157654	0.3866666555404663	0.512499988079071	0.3333333432674408	1.0	1814	1889	1889	1914	1600
12.170619524220243	12.170619524220243	0	0	2	0	0.006682548931412486	0.2811070810455609	1876.133496881572	1951.133496881572	1951.133496881572	1976.133496881572	0.5324675440788269	0.40666666626930237	0.5249999761581421	0.3529411852359772	1.0	1876	1951	1951	1976	1600
12.183874883305077	12.183874883305077	0	0	2	0	0.006495190528382989	0.2917741854875988	1919.8152895717171	1994.8152895717171	1994.8152895717171	2019.8152895717171	0.5454545617103577	0.4266666769981384	0.5375000238418579	0.36274510622024536	1.0	1919	1994	1994	2019	1600
12.199692497774656	12.199692497774656	0	0	2	0	0.00629002925959035	0.3040826409982116	1970.2184148876765	2045.2184148876765	2045.2184148876765	2070.2184148876768	0.5714285969734192	0.4399999976158142	0.550000011920929	0.37254902720451355	1.0	1970	2045	2045	2070	1600
12.21681867434567	12.21681867434567	0	0	2	0	0.0060676274578117485	0.3148722741752863	2014.4019627477974	2089.4019627477974	2089.4019627477974	2114.4019627477974	0.5844155550003052	0.46000000834465027	0.5625	0.38235294818878174	1.0	2014	2089	2089	2114	1600
12.238041854250262	12.23804224898996	0	0	2	0	0.0058285947109268975	0.33316191757536107	2089.298052471104	2164.298052471104	2164.298052471104	2189.298052471104	0.5974025726318359	0.4933333396911621	0.5874999761581421	0.4117647111415863	1.0	2089	2164	2164	2189	1600
12.250580760781823	12.250580760781823	0	0	2	0	0.005573586191080047	0.33316191757536107	2089.298052471104	2164.298052471104	2164.298052471104	2189.298052471104	0.5974025726318359	0.4933333396911621	0.5874999761581421	0.4117647111415863	1.0	2089	2164	2164	2189	1600
12.266789167553185	12.266789562292885	0	0	2	0	0.005303300858898672	0.34416602505188365	2134.3598725874635	2209.3598725874635	2209.3598725874635	2234.3598725874635	0.6103895902633667	0.5133333206176758	0.6000000238418579	0.4215686321258545	1.0	2134	2209	2209	2234	1600
12.283742053396438	12.283742448136138	0	0	2	0	0.005018479547690979	0.35997939557932757	2199.1156248973466	2274.1156248973466	2274.1156248973466	2299.1156248973466	0.6363636255264282	0.5333333611488342	0.612500011920929	0.44117647409439087	1.0	2199	2274	2274	2299	1600
12.303937725865122	12.303938120604819	0	0	2	0	0.004719902932873301	0.3869814687645903	2309.689114590997	2384.689114590997	2384.689114590997	2409.689114590997	0.6623376607894897	0.5733333230018616	0.6499999761581421	0.4803921580314636	1.0	2309	2384	2384	2409	1600
12.317177295362004	12.317177295362004	0	0	2	0	0.004408389392193047	0.3869814687645903	2309.689114590997	2384.689114590997	2384.689114590997	2409.689114590997	0.6623376607894897	0.5733333230018616	0.6499999761581421	0.4803921580314636	1.0	2309	2384	2384	2409	1600
12.333684914825042	12.333684914825042	0	0	2	0	0.004084792762612181	0.40818166552367163	2396.5039203194356	2471.5039203194356	2471.5039203194356	2496.5039203194356	0.6753246784210205	0.6066666841506958	0.675000011920929	0.5196078419685364	1.0	2396	2471	2471	2496	1600
12.349667530488706	12.34966753048871	0	0	2	0	0.0037499999999994586	0.42142228595912457	2450.724261002615	2525.724261002615	2525.724261002615	2550.724261002615	0.6883116960525513	0.6266666650772095	0.6875	0.5392156839370728	1.0	2450	2525	2525	2550	1600
12.370582813428253	12.370582813428253	0	0	2	0	0.003404928748046042	0.434785455290009	2505.446439412587	2580.446439412587	2580.446439412587	2605.446439412587	0.701298713684082	0.6466666460037231	0.699999988079071	0.5588235259056091	1.0	2505	2580	2580	2605	1600
12.383829882979416	12.383830277719117	0	0	2	0	0.0030505248230679265	0.4432781159512551	2540.2238848203897	2615.2238848203897	2615.2238848203897	2640.2238848203897	0.701298713684082	0.6666666865348816	0.7124999761581421	0.5686274766921997	1.0	2540	2615	2615	2640	1600
12.39977105097471	12.39977105097471	0	0	2	0	0.0026877596215891626	0.4551890896304567	2588.99932203672	2663.99932203672	2663.99932203672	2688.99932203672	0.7142857313156128	0.6800000071525574	0.7250000238418579	0.5882353186607361	1.0	2588	2663	2663	2688	1600
12.416711699887301	12.416711699887301	0	0	2	0	0.0023176274578115027	0.46722260373188007	2638.276562282049	2713.276562282049	2713.276562282049	2738.276562282049	0.7272727489471436	0.6933333277702332	0.737500011920929	0.6078431606292725	1.0	2638	2713	2713	2738	1600
12.437225927292896	12.437226322032593	0	0	2	0	0.0019411428382682915	0.4794652573764324	2688.4102289564908	2763.4102289564908	2763.4102289564908	2788.4102289564908	0.7272727489471436	0.7200000286102295	0.75	0.6274510025978088	1.0	2688	2763	2763	2788	1600
12.450560629057183	12.450560629057183	0	0	2	0	0.001559337681132571	0.4917438692687188	2738.6911446554036	2813.6911446554036	2813.6911446554036	2838.6911446554036	0.7402597665786743	0.7333333492279053	0.762499988079071	0.6470588445663452	1.0	2738	2813	2813	2838	1600
12.466732325036563	12.46673271977626	0	0	2	0	0.0011732584878010991	0.5001928056571998	2773.289539166233	2848.289539166233	2848.289539166233	2873.289539166233	0.7532467246055603	0.746666669845581	0.762499988079071	0.656862735748291	1.0	2773	2848	2848	2873	1600
12.483688763537103	12.483689158276803	0	0	2	0	0.0007839634745067622	0.5074783453096945	2803.123824043199	2878.123824043199	2878.123824043199	2903.123824043199	0.7532467246055603	0.7599999904632568	0.7749999761581421	0.6666666865348816	1.0	2803	2878	2878	2903	1600
12.503934173207831	12.503934173207831	0	0	2	0	0.000392519671821435	0.5110445142449702	2817.727285833153	2892.727285833153	2892.727285833153	2917.727285833153	0.7532467246055603	0.7666666507720947	0.7749999761581421	0.6764705777168274	1.0	2817	2892	2892	2917	1600
12.517155584678573	12.517155979418273	0	0	2	0	-6.468409853337487e-16	0.5200020652191313	2854.4084570723426	2929.4084570723426	2929.4084570723426	2954.4084570723426	0.7662337422370911	0.7733333110809326	0.7875000238418579	0.686274528503418	1.0	2854	2929	2929	2954	1600
12.53365925674462	12.53365925674462	0	0	2	0	-0.00039251967182272687	0.5304424586870216	2897.1618683233532	2972.1618683233532	2972.1618683233532	2997.1618683233532	0.7792207598686218	0.7933333516120911	0.7875000238418579	0.7058823704719543	1.0	2897	2972	2972	2997	1600
12.549766215413399	12.549766215413403	0	0	2	0	-0.0007839634745080487	0.5396091124882885	2934.699315639541	3009.699315639541	3009.699315639541	3034.699315639541	0.7792207598686218	0.8066666722297668	0.800000011920929	0.7156862616539001	1.0	2934	3009	3009	3034	1600
12.570612024165964	12.570612024165964	0	0	2	0	-0.0011732584878023768	0.5481499872371263	2969.674197736032	3044.674197736032	3044.674197736032	3069.674197736032	0.7922077775001526	0.8199999928474426	0.800000011920929	0.7254902124404907	1.0	2969	3044	3044	3069	1600
12.583816856569356	12.583816856569356	0	0	2	0	-0.0015593376811338364	0.5577333150431514	3008.917925101705	3083.917925101705	3083.917925101705	3108.917925101705	0.7922077775001526	0.8333333134651184	0.8125	0.7450980544090271	1.0	3008	3083	3083	3108	1600
12.599715392677183	12.599715787416883	0	0	2	0	-0.0019411428382695413	0.566304829902947	3044.0182784525678	3119.0182784525678	3119.0182784525678	3144.0182784525678	0.8051947951316833	0.846666693687439	0.8125	0.7549019455909729	1.0	3044	3119	3119	3144	1600
12.616695910299352	12.61669630503905	0	0	2	0	-0.002317627457812733	0.5723526261308614	3068.7840040058773	3143.7840040058773	3143.7840040058773	3168.7840040058773	0.8051947951316833	0.8533333539962769	0.824999988079071	0.7647058963775635	1.0	3068	3143	3143	3168	1600
12.63796803792659	12.637968432666288	0	0	2	0	-0.00268775962159037	0.5891471608706258	3137.5576237652126	3212.5576237652126	3212.5576237652126	3237.5576237652126	0.8181818127632141	0.8733333349227905	0.8374999761581421	0.7941176295280457	1.0	3137	3212	3212	3237	1600
12.650469838926465	12.650469838926465	0	0	2	0	-0.0030505248230691083	0.5891471608706258	3137.5576237652126	3212.5576237652126	3212.5576237652126	3237.5576237652126	0.8181818127632141	0.8733333349227905	0.8374999761581421	0.7941176295280457	1.0	3137	3212	3212	3237	1600
12.666782062238607	12.666782062238607	0	0	2	0	-0.003404928748047195	0.5991287846191256	3178.432373015319	3253.432373015319	3253.432373015319	3278.432373015319	0.8181818127632141	0.8866666555404663	0.8500000238418579	0.813725471496582	1.0	3178	3253	3253	3278	1600
12.683774422051737	12.683774422051737	0	0	2	0	-0.0037500000000005793	0.6071189813644571	3211.152228687452	3286.152228687452	3286.152228687452	3311.152228687452	0.8181818127632141	0.8999999761581421	0.862500011920929	0.8235294222831726	1.0	3211	3286	3286	3311	1600
12.70390575194952	12.70390575194952	0	0	2	0	-0.004084792762613266	0.6260397545993328	3288.632795084268	3363.632795084268	3363.632795084268	3388.632795084268	0.8311688303947449	0.9266666769981384	0.875	0.8529411554336548	1.0	3288	3363	3363	3388	1600
12.717122031804177	12.717122031804177	0	0	2	0	-0.004408389392194093	0.6260397545993328	3288.632795084268	3363.632795084268	3363.632795084268	3388.632795084268	0.8311688303947449	0.9266666769981384	0.875	0.8529411554336548	1.0	3288	3363	3363	3388	1600
12.733744915259255	12.733744915259255	0	0	2	0	-0.004719902932874305	0.6418110191602917	3353.2161234613945	3428.2161234613945	3428.2161234613945	3453.2161234613945	0.8441558480262756	0.9399999976158142	0.887499988079071	0.8823529481887817	1.0	3353	3428	3428	3453	1600
12.749590556247448	12.749590556247448	0	0	2	0	-0.005018479547691941	0.650107575105686	3387.190520057784	3462.190520057784	3462.190520057784	3487.190520057784	0.8441558480262756	0.95333331823349	0.8999999761581421	0.8921568393707275	1.0	3387	3462	3462	3487	1600
12.770609260988074	12.770608866248374	0	0	2	0	-0.005303300858899587	0.6539801290514422	3403.048628465656	3478.048628465656	3478.048628465656	3503.048628465656	0.8441558480262756	0.9599999785423279	0.8999999761581421	0.9019607901573181	1.0	3403	3478	3478	3503	1600
12.783837383033692	12.783837383033692	0	0	2	0	-0.0055735861910809125	0.6623686250627916	3437.3995196321316	3512.3995196321316	3512.3995196321316	3537.3995196321316	0.8441558480262756	0.9733333587646484	0.9125000238418579	0.9117646813392639	1.0	3437	3512	3512	3537	1600
12.799711445280195	12.799711445280195	0	0	2	0	-0.005828594710927712	0.6723984701084156	3478.471735093962	3553.471735093962	3553.471735093962	3578.471735093962	0.8571428656578064	0.9800000190734863	0.925000011920929	0.9215686321258545	1.0	3478	3553	3553	3578	1600
12.816763016048142	12.816763016048142	0	0	2	0	-0.006067627457812508	0.674065135185625	3485.2967285851346	3560.2967285851346	3560.2967285851346	3585.2967285851346	0.8571428656578064	0.9866666793823242	0.925000011920929	0.9215686321258545	1.0	3485	3560	3560	3585	1600
12.837368823063851	12.837369217803548	0	0	2	0	-0.006290029259591055	0.674065135185625	3485.2967285851346	3560.2967285851346	3560.2967285851346	3585.2967285851346	0.8571428656578064	0.9866666793823242	0.925000011920929	0.9215686321258545	1.0	3485	3560	3560	3585	1600
12.850480102158635	12.850480102158635	0	0	2	0	-0.006495190528383635	0.674065135185625	3485.2967285851346	3560.2967285851346	3560.2967285851346	3585.2967285851346	0.8571428656578064	0.9866666793823242	0.925000011920929	0.9215686321258545	1.0	3485	3560	3560	3585	1600
12.866628113756086	12.866628508495786	0	0	2	0	-0.006682548931413073	0.6779989501278774	3501.405700773658	3576.405700773658	3576.405700773658	3601.405700773658	0.8571428656578064	0.9933333396911621	0.925000011920929	0.9313725233078003	1.0	3501	3576	3576	3601	1600
12.883637052636566	12.883637447376262	0	0	2	0	-0.006851590932319789	0.681932778853704	3517.514729405918	3592.514729405918	3592.514729405918	3617.514729405918	0.8571428656578064	1.0	0.925000011920929	0.9411764740943909	1.0	3517	3592	3592	3617	1600
12.903797988011757	12.903797593272056	0	0	2	0	-0.007001853198729263	0.6848739525303245	3529.5588356116787	3604.5588356116787	3604.5588356116787	3629.5588356116787	0.8571428656578064	1.0	0.9375	0.9411764740943909	1.0	3529	3604	3604	3629	1600
12.917097557942853	12.917097557942853	0	0	2	0	-0.007132923872213867	0.6825761515647173	3520.1493406575173	3595.1493406575173	3595.1493406575173	3620.1493406575173	0.8571428656578064	1.0	0.9375	0.9313725233078003	1.0	3520	3595	3595	3620	1600
12.933558992861133	12.933558598121433	0	0	2	0	-0.0072444436971681936	0.677398465340044	3498.94671556748	3573.94671556748	3573.94671556748	3598.94671556748	0.8571428656578064	1.0	0.925000011920929	0.9215686321258545	1.0	3498	3573	3573	3598	1600
12.949613845889672	12.949613845889676	0	0	2	0	-0.007336107005503688	0.6613706477789902	3433.3128026549653	3508.3128026549653	3508.3128026549653	3533.3128026549653	0.8311688303947449	0.9800000190734863	0.925000011920929	0.9019607901573181	1.0	3433	3508	3508	3533	1600
12.970456496724648	12.970456496724648	0	0	2	0	-0.007407662554463643	0.6286255324880283	3299.221555538476	3374.221555538476	3374.221555538476	3399.221555538476	0.8311688303947449	0.9333333373069763	0.8999999761581421	0.8333333134651184	1.0	3299	3374	3374	3399	1600
12.98389264659152	12.98389264659152	0	0	2	0	-0.007458914215262124	0.6286255324880283	3299.221555538476	3374.221555538476	3374.221555538476	3399.221555538476	0.8311688303947449	0.9333333373069763	0.8999999761581421	0.8333333134651184	1.0	3299	3374	3374	3399	1600
12.999830261929528	12.999830656669225	0	0	2	0	-0.007489721510659341	0.6247529919533168	3283.3635020488323	3358.3635020488323	3358.3635020488323	3383.3635020488323	0.8311688303947449	0.9266666769981384	0.8999999761581421	0.8235294222831726	1.0	3283	3358	3358	3383	1600
13.017077228848365	13.017077228848368	0	0	2	0	-0.0075	0.6183375483342246	3257.0922604286498	3332.0922604286498	3332.0922604286498	3357.0922604286498	0.8311688303947449	0.9200000166893005	0.887499988079071	0.813725471496582	1.0	3257	3332	3332	3357	1600
13.037279611891929	13.037279611891929	0	0	2	0	-0.007489721510659266	0.612320393378682	3232.452010885703	3307.452010885703	3307.452010885703	3332.452010885703	0.8311688303947449	0.9133333563804626	0.887499988079071	0.7941176295280457	1.0	3232	3307	3307	3332	1600
13.050527470922486	13.050527470922486	0	0	2	0	-0.0074589142152619746	0.595722708851099	3164.4844927452505	3239.4844927452505	3239.4844927452505	3264.4844927452505	0.8051947951316833	0.8999999761581421	0.875	0.7745097875595093	1.0	3164	3239	3239	3264	1600
13.066663245589279	13.066663245589279	0	0	2	0	-0.007407662554463419	0.5772308632731438	3088.7603851035237	3163.7603851035237	3163.7603851035237	3188.7603851035237	0.7922077775001526	0.8733333349227905	0.875	0.7352941036224365	1.0	3088	3163	3163	3188	1600
13.083720342713008	13.083720342713008	0	0	2	0	-0.007336107005503392	0.5598105291160298	3017.424116730142	3092.424116730142	3092.424116730142	3117.424116730142	0.7922077775001526	0.846666693687439	0.862500011920929	0.6960784196853638	1.0	3017	3092	3092	3117	1600
13.103866672719342	13.103867067459042	0	0	2	0	-0.007244443697167825	0.5273717951467809	2884.5875011260678	2959.5875011260678	2959.5875011260678	2984.5875011260678	0.7922077775001526	0.800000011920929	0.8374999761581421	0.6176470518112183	1.0	2884	2959	2959	2984	1600
13.117090057888575	13.117090452628275	0	0	2	0	-0.0071329238722134276	0.5273717951467809	2884.5875011260678	2959.5875011260678	2959.5875011260678	2984.5875011260678	0.7922077775001526	0.800000011920929	0.8374999761581421	0.6176470518112183	1.0	2884	2959	2959	2984	1600
13.133913863850331	13.133914258590028	0	0	2	0	-0.007001853198728752	0.4844015763378611	2708.624455103541	2783.624455103541	2783.624455103541	2808.624455103541	0.7662337422370911	0.7400000095367432	0.800000011920929	0.5392156839370728	1.0	2708	2783	2783	2808	1600
13.149605951095698	13.149605556356	0	0	2	0	-0.006851590932319209	0.4844015763378611	2708.624455103541	2783.624455103541	2783.624455103541	2808.624455103541	0.7142857313156128	0.6933333277702332	0.7749999761581421	0.4901960790157318	1.0	2708	2783	2783	2808	1600
13.170431628123623	13.170431628123623	0	0	2	0	-0.006682548931412426	0.4227572690585957	2456.191016794949	2531.191016794949	2531.191016794949	2556.191016794949	0.701298713684082	0.653333306312561	0.762499988079071	0.44117647409439087	1.0	2456	2531	2531	2556	1600
13.183701987317015	13.183701987317015	0	0	2	0	-0.006495190528382922	0.4045771343797884	2381.7433652852333	2456.7433652852333	2456.7433652852333	2481.7433652852333	0.701298713684082	0.6133333444595337	0.737500011920929	0.4117647111415863	1.0	2381	2456	2456	2481	1600
13.199648286928394	13.199648286928394	0	0	2	0	-0.006290029259590279	0.38657626538519185	2308.029806752361	2383.029806752361	2383.029806752361	2408.029806752361	0.6753246784210205	0.5866666436195374	0.7250000238418579	0.3921568691730499	1.0	2308	2383	2383	2408	1600
13.216695120819953	13.216695120819953	0	0	2	0	-0.006067627457811671	0.3736113741208671	2254.938577024951	2329.938577024951	2329.938577024951	2354.938577024951	0.6623376607894897	0.5666666626930237	0.7124999761581421	0.37254902720451355	1.0	2254	2329	2329	2354	1600
13.237824352676235	13.237824747415935	0	0	2	0	-0.005828594710926814	0.35799943236634135	2191.007675540168	2266.007675540168	2266.007675540168	2291.007675540168	0.649350643157959	0.5400000214576721	0.6875	0.3529411852359772	1.0	2191	2266	2266	2291	1600
13.250456417776707	13.250456417776707	0	0	2	0	-0.0055735861910799584	0.35799943236634135	2191.007675540168	2266.007675540168	2266.007675540168	2291.007675540168	0.649350643157959	0.5400000214576721	0.6875	0.3529411852359772	1.0	2191	2266	2266	2291	1600
13.266711403832527	13.266711403832527	0	0	2	0	-0.0053033008588985785	0.3398890611715615	2116.8457054975443	2191.8457054975443	2191.8457054975443	2216.8457054975443	0.6103895902633667	0.5199999809265137	0.6875	0.3333333432674408	1.0	2116	2191	2191	2216	1600
13.290428154414275	13.290428154414275	0	0	2	0	-0.005018479547690881	0.3213114284983307	2040.7702997006643	2115.7702997006645	2115.7702997006645	2140.7702997006645	0.5974025726318359	0.47999998927116394	0.6625000238418579	0.3137255012989044	1.0	2040	2115	2115	2140	1600
13.303719040072	13.303719040072	0	0	2	0	-0.004719902932873198	0.31049114582585347	1996.46124215687	2071.46124215687	2071.46124215687	2096.46124215687	0.5844155550003052	0.46000000834465027	0.6499999761581421	0.30392158031463623	1.0	1996	2071	2071	2096	1600
13.317157953116766	13.317157953116766	0	0	2	0	-0.00440838939219294	0.3006512665354153	1956.1669364625257	2031.1669364625257	2031.1669364625257	2056.166936462526	0.5714285969734192	0.4399999976158142	0.6499999761581421	0.29411765933036804	1.0	1956	2031	2031	2056	1600
13.333664783100403	13.333664783100403	0	0	2	0	-0.00408479276261207	0.2915895652865954	1919.0592698486082	1994.0592698486082	1994.0592698486082	2019.0592698486082	0.5584415793418884	0.4266666769981384	0.637499988079071	0.28431373834609985	1.0	1919	1994	1994	2019	1600
13.350059112269893	13.350059112269893	0	0	2	0	-0.003749999999999344	0.2873677480965853	1901.7709284555167	1976.7709284555167	1976.7709284555167	2001.7709284555167	0.5584415793418884	0.41333332657814026	0.625	0.28431373834609985	1.0	1901	1976	1976	2001	1600
13.370544918417174	13.370544523677474	0	0	2	0	-0.0034049287480459245	0.27023778462636416	1831.6237280449614	1906.6237280449614	1906.6237280449614	1931.6237280449614	0.5194805264472961	0.3933333456516266	0.612500011920929	0.27450981736183167	1.0	1831	1906	1906	1931	1600
13.383885936016643	13.383885541276943	0	0	2	0	-0.003050524823067806	0.2404109397756995	1709.4827983814894	1784.4827983814894	1784.4827983814894	1809.4827983814894	0.4935064911842346	0.3333333432674408	0.550000011920929	0.2450980395078659	1.0	1709	1784	1784	1809	1600
13.399590654932371	13.399590654932371	0	0	2	0	-0.002687759621589039	0.22427815494273662	1643.4190444905066	1718.4190444905066	1718.4190444905066	1743.4190444905066	0.48051947355270386	0.30666667222976685	0.48750001192092896	0.22549019753932953	1.0	1643	1718	1718	1743	1600
13.416636304604836	13.416636304604836	0	0	2	0	-0.0023176274578113774	0.20655303484778487	1570.834677701679	1645.834677701679	1645.834677701679	1670.834677701679	0.4545454680919647	0.2800000011920929	0.42500001192092896	0.21568627655506134	1.0	1570	1645	1645	1670	1600
13.437175005871755	13.437175400611451	0	0	2	0	-0.0019411428382681635	0.18884095399750067	1498.3037066197653	1573.3037066197653	1573.3037066197653	1598.3037066197653	0.41558441519737244	0.25999999046325684	0.38749998807907104	0.20588235557079315	1.0	1498	1573	1573	1598	1600
13.45041378588924	13.45041378588924	0	0	2	0	-0.0015593376811324415	0.1739467118528909	1437.3117850375884	1512.3117850375884	1512.3117850375884	1537.3117850375884	0.3896103799343109	0.23999999463558197	0.3375000059604645	0.19607843458652496	1.0	1437	1512	1512	1537	1600
13.466754430459694	13.466754430459694	0	0	2	0	-0.0011732584878009686	0.1533861735799149	1353.1163808097517	1428.1163808097517	1428.1163808097517	1453.1163808097517	0.33766233921051025	0.2199999988079071	0.30000001192092896	0.18627451360225677	1.0	1353	1428	1428	1453	1600
13.483721921671801	13.483721921671801	0	0	2	0	-0.0007839634745066304	0.14052624163838723	1300.4549595091958	1375.4549595091958	1375.4549595091958	1400.4549595091958	0.31168830394744873	0.20666666328907013	0.26249998807907104	0.1666666716337204	1.0	1300	1375	1375	1400	1600
13.503776277328324	13.503776277328324	0	0	2	0	-0.0003925196718213029	0.11935829084877875	1213.772201025749	1288.772201025749	1288.772201025749	1313.772201025749	0.27272728085517883	0.1733333319425583	0.20000000298023224	0.1568627506494522	1.0	1213	1288	1288	1313	1600
13.517196637607245	13.517196242867549	0	0	2	0	7.791492631894069e-16	0.11935829084877875	1213.772201025749	1288.772201025749	1288.772201025749	1313.772201025749	0.27272728085517883	0.1733333319425583	0.20000000298023224	0.1568627506494522	1.0	1213	1288	1288	1313	1600
13.533640309239079	13.533639914499382	0	0	2	0	0.000392519671822859	0.10766257523997302	1165.8782456076895	1240.8782456076895	1240.8782456076895	1265.8782456076895	0.2467532455921173	0.1599999964237213	0.16249999403953552	0.14705882966518402	1.0	1165	1240	1240	1265	1600
13.549629635477626	13.549629635477626	0	0	2	0	0.0007839634745081803	0.09904284666785423	1130.5804571048632	1205.5804571048632	1205.5804571048632	1230.5804571048632	0.22077922523021698	0.15333333611488342	0.15000000596046448	0.14705882966518402	1.0	1130	1205	1205	1230	1600
13.57103794830094	13.57103794830094	0	0	2	0	0.0011732584878025075	0.0936698645052007	1108.5780951487968	1183.5780951487968	1183.5780951487968	1208.5780951487968	0.20779220759868622	0.14666666090488434	0.13750000298023224	0.14705882966518402	1.0	1108	1183	1183	1208	1600
13.583751724519058	13.58375132977936	0	0	2	0	0.0015593376811339657	0.0879905135370791	1085.321152934339	1160.321152934339	1160.321152934339	1185.321152934339	0.19480518996715546	0.14000000059604645	0.125	0.13725490868091583	1.0	1085	1160	1160	1185	1600
13.599602891863032	13.599602891863032	0	0	2	0	0.001941142838269669	0.08589492676797889	1076.7397251148736	1151.7397251148736	1151.7397251148736	1176.7397251148736	0.19480518996715546	0.13333334028720856	0.11249999701976776	0.13725490868091583	1.0	1076	1151	1151	1176	1600
13.616658410027966	13.616658410027966	0	0	2	0	0.0023176274578128593	0.08055258584665317	1054.8628390420447	1129.8628390420447	1129.8628390420447	1154.8628390420447	0.1818181872367859	0.12666666507720947	0.10000000149011612	0.13725490868091583	1.0	1054	1129	1129	1154	1600
13.637311980547228	13.637311980547228	0	0	2	0	0.002687759621590494	0.0749957820391465	1032.107727450305	1107.107727450305	1107.107727450305	1132.107727450305	0.16883116960525513	0.11999999731779099	0.08749999850988388	0.12745098769664764	1.0	1032	1107	1107	1132	1600
13.650676682528623	13.650677077268323	0	0	2	0	0.0030505248230692293	0.07135074343714937	1017.1812943751266	1092.1812943751265	1092.1812943751265	1117.1812943751265	0.15584415197372437	0.11999999731779099	0.07500000298023224	0.12745098769664764	1.0	1017	1092	1092	1117	1600
13.666556271130908	13.666556271130908	0	0	2	0	0.0034049287480473127	0.06950025469448198	1009.6035429739037	1084.6035429739036	1084.6035429739036	1109.6035429739036	0.15584415197372437	0.1133333370089531	0.07500000298023224	0.11764705926179886	0.9333333373069763	1009	1084	1084	1109	1586
13.683960739189558	13.683960739189558	0	0	2	0	0.0037500000000006933	0.06588585686404258	994.8025838582544	1069.8025838582544	1069.8025838582544	1094.8025838582544	0.1428571492433548	0.1133333370089531	0.0625	0.11764705926179886	0.9333333373069763	994	1069	1069	1094	1586
13.704027726516443	13.704027726516443	0	0	2	0	0.004084792762613376	0.06081924925092608	974.0548256825423	1049.0548256825423	1049.0548256825423	1074.0548256825423	0.12987013161182404	0.1066666692495346	0.0625	0.10784313827753067	0.9333333373069763	974	1049	1049	1074	1586
13.717125979201164	13.717125584461467	0	0	2	0	0.0044083893921942	0.060482239463896144	972.6747706046547	1047.6747706046547	1047.6747706046547	1072.6747706046547	0.12987013161182404	0.1066666692495346	0.05000000074505806	0.10784313827753067	0.9333333373069763	972	1047	1047	1072	1586
13.733834126431177	13.733834915910574	0	0	2	0	0.004719902932874409	0.05723548505601345	959.379311304375	1034.379311304375	1034.379311304375	1059.379311304375	0.11688311398029327	0.1066666692495346	0.05000000074505806	0.10784313827753067	0.8666666746139526	959	1034	1034	1059	1573
13.750007796109049	13.75000819084875	0	0	2	0	0.005018479547692039	0.05689847526898352	957.9992562264875	1032.9992562264874	1032.9992562264874	1057.9992562264874	0.11688311398029327	0.1066666692495346	0.03750000149011612	0.10784313827753067	0.8666666746139526	957	1032	1032	1057	1573
13.7705358394041	13.7705358394041	0	0	2	0	0.00530330085889968	0.05680656350610376	957.6228775574949	1032.6228775574948	1032.6228775574948	1057.6228775574948	0.11688311398029327	0.1066666692495346	0.03750000149011612	0.09803921729326248	0.8666666746139526	957	1032	1032	1057	1573
13.783809751254779	13.783809751254779	0	0	2	0	0.005573586191081001	0.05355981096086622	944.3274258847472	1019.3274258847472	1019.3274258847472	1044.327425884747	0.10389610379934311	0.1066666692495346	0.03750000149011612	0.09803921729326248	0.8666666746139526	944	1019	1019	1044	1573
13.799647102709297	13.799647102709297	0	0	2	0	0.005828594710927795	0.05355981096086622	944.3274258847472	1019.3274258847472	1019.3274258847472	1044.327425884747	0.10389610379934311	0.1066666692495346	0.03750000149011612	0.09803921729326248	0.8666666746139526	944	1019	1019	1044	1573
13.816564067239959	13.816564067239959	0	0	2	0	0.006067627457812587	0.05346789919798646	943.9510472157546	1018.9510472157546	1018.9510472157546	1043.9510472157544	0.10389610379934311	0.1066666692495346	0.03750000149011612	0.0882352963089943	0.8666666746139526	943	1018	1018	1043	1573
13.837913563848158	13.837913563848158	0	0	2	0	0.006290029259591127	0.05022114665274892	930.6555955430068	1005.6555955430068	1005.6555955430068	1030.6555955430067	0.09090909361839294	0.1066666692495346	0.03750000149011612	0.0882352963089943	0.8666666746139526	930	1005	1005	1030	1573
13.850489970651104	13.850489575911404	0	0	2	0	0.006495190528383701	0.05022114665274892	930.6555955430068	1005.6555955430068	1005.6555955430068	1030.6555955430067	0.09090909361839294	0.1066666692495346	0.03750000149011612	0.0882352963089943	0.8666666746139526	930	1005	1005	1030	1573
13.866643903344038	13.866643903344038	0	0	2	0	0.006682548931413134	0.04994541132713065	929.5264593846	1004.5264593846	1004.5264593846	1029.5264593846	0.09090909361839294	0.1066666692495346	0.02500000037252903	0.0882352963089943	0.8666666746139526	929	1004	1004	1029	1573
13.88376060616228	13.88376100090198	0	0	2	0	0.006851590932319843	0.05319216387236819	942.8219110573477	1017.8219110573477	1017.8219110573477	1042.8219110573477	0.10389610379934311	0.1066666692495346	0.02500000037252903	0.0882352963089943	0.8666666746139526	942	1017	1017	1042	1573
13.903838251461028	13.903838251461032	0	0	2	0	0.0070018531987293105	0.05532372008789988	951.55063375995	1026.55063375995	1026.55063375995	1051.55063375995	0.11688311398029327	0.10000000149011612	0.05000000074505806	0.0882352963089943	0.8666666746139526	951	1026	1026	1051	1573
13.917117294927792	13.917117294927792	0	0	2	0	0.007132923872213908	0.05532372008789988	951.55063375995	1026.55063375995	1026.55063375995	1051.55063375995	0.11688311398029327	0.10000000149011612	0.05000000074505806	0.0882352963089943	0.8666666746139526	951	1026	1026	1051	1573
13.933696362276304	13.933695967536607	0	0	2	0	0.007244443697168227	0.06974535271452338	1010.6072193659733	1085.6072193659734	1085.6072193659734	1110.6072193659734	0.15584415197372437	0.1133333370089531	0.10000000149011612	0.09803921729326248	0.8666666746139526	1010	1085	1085	1110	1573
13.949590556247447	13.949590556247447	0	0	2	0	0.007336107005503715	0.07758156662925567	1042.696515346802	1117.696515346802	1117.696515346802	1142.696515346802	0.16883116960525513	0.12666666507720947	0.13750000298023224	0.10784313827753067	0.8666666746139526	1042	1117	1117	1142	1573
13.970570181757893	13.970570181757893	0	0	2	0	0.007407662554463664	0.0876971926521875	1084.120003910708	1159.120003910708	1159.120003910708	1184.120003910708	0.1818181872367859	0.14666666090488434	0.17499999701976776	0.12745098769664764	0.9333333373069763	1084	1159	1159	1184	1586
13.98381922500755	13.98381922500755	0	0	2	0	0.007458914215262138	0.1062540566411746	1160.11036194561	1235.11036194561	1235.11036194561	1260.11036194561	0.23376622796058655	0.1599999964237213	0.21250000596046448	0.14705882966518402	0.9333333373069763	1160	1235	1235	1260	1586
14.0001290798815	14.000129869360897	0	0	2	0	0.007489721510659348	0.12526515405625105	1237.960805860348	1312.960805860348	1312.960805860348	1337.960805860348	0.27272728085517883	0.18666666746139526	0.25	0.1666666716337204	0.9333333373069763	1237	1312	1312	1337	1586
14.016605514908331	14.016605514908331	0	0	2	0	0.0075	0.1322749581525796	1266.6659536348134	1341.6659536348134	1341.6659536348134	1366.6659536348134	0.27272728085517883	0.20000000298023224	0.2874999940395355	0.19607843458652496	0.9333333373069763	1266	1341	1341	1366	1586
14.037278427672831	14.037278427672831	0	0	2	0	0.007489721510659259	0.1481924804393202	1331.8482073990162	1406.8482073990162	1406.8482073990162	1431.8482073990162	0.29870128631591797	0.2266666740179062	0.3125	0.21568627655506134	0.9333333373069763	1331	1406	1406	1431	1586
14.050524313004896	14.050524707744596	0	0	2	0	0.0074589142152619616	0.1618489765023411	1387.7715587770867	1462.7715587770867	1462.7715587770867	1487.7715587770867	0.3246753215789795	0.23999999463558197	0.3375000059604645	0.2450980395078659	1.0	1387	1462	1462	1487	1600
14.066589034525908	14.066589034525908	0	0	2	0	0.007407662554463399	0.17576282910600893	1444.7487851891065	1519.7487851891065	1519.7487851891065	1544.7487851891065	0.350649356842041	0.25999999046325684	0.36250001192092896	0.2549019753932953	1.0	1444	1519	1519	1544	1600
14.083594815488794	14.083594815488798	0	0	2	0	0.007336107005503364	0.1907489786125427	1506.1170674183622	1581.1170674183622	1581.1170674183622	1606.1170674183622	0.37662336230278015	0.2800000011920929	0.38749998807907104	0.27450981736183167	1.0	1506	1581	1581	1606	1600
14.103787724779586	14.103787724779586	0	0	2	0	0.00724444369716779	0.2200648582668281	1626.165594602661	1701.165594602661	1701.165594602661	1726.165594602661	0.44155845046043396	0.31333333253860474	0.4124999940395355	0.30392158031463623	1.0	1626	1701	1701	1726	1600
14.117144531967007	14.117144531967007	0	0	2	0	0.007132923872213387	0.22538961135216207	1647.9704584871038	1722.9704584871038	1722.9704584871038	1747.9704584871038	0.44155845046043396	0.3266666531562805	0.42500001192092896	0.3137255012989044	1.0	1647	1722	1722	1747	1600
14.133590572037033	14.133590572037033	0	0	2	0	0.007001853198728705	0.23893581051379442	1703.4421440539882	1778.4421440539882	1778.4421440539882	1803.4421440539882	0.4675324559211731	0.3466666638851166	0.4375	0.3235294222831726	1.0	1703	1778	1778	1803	1600
14.149560950770038	14.149560950770038	0	0	2	0	0.006851590932319155	0.25087662649651365	1752.3397855032233	1827.3397855032233	1827.3397855032233	1852.3397855032233	0.4935064911842346	0.36000001430511475	0.44999998807907104	0.3333333432674408	1.0	1752	1827	1827	1852	1600
14.170437549219105	14.170437549219105	0	0	2	0	0.006682548931412366	0.26243220108068166	1799.6598634253914	1874.6598634253914	1874.6598634253914	1899.6598634253914	0.5064935088157654	0.3799999952316284	0.4625000059604645	0.3529411852359772	1.0	1799	1874	1874	1899	1600
14.183734750712013	14.183734750712013	0	0	2	0	0.006495190528382856	0.2712794488478525	1835.8893430319558	1910.8893430319558	1910.8893430319558	1935.8893430319558	0.5194805264472961	0.3933333456516266	0.4749999940395355	0.36274510622024536	1.0	1835	1910	1910	1935	1600
14.19974855081188	14.19974855081188	0	0	2	0	0.006290029259590206	0.2834347207957477	1885.665181658587	1960.665181658587	1960.665181658587	1985.665181658587	0.5454545617103577	0.40666666626930237	0.48750001192092896	0.37254902720451355	1.0	1885	1960	1960	1985	1600
14.216809200592898	14.216809595332599	0	0	2	0	0.006067627457811592	0.2969633378088474	1941.0648683272302	2016.0648683272302	2016.0648683272302	2041.0648683272302	0.5584415793418884	0.4333333373069763	0.5	0.3921568691730499	1.0	1941	2016	2016	2041	1600
14.23740395489704	14.237403954897044	0	0	2	0	0.005828594710926731	0.3047689124941826	1973.0286966636777	2048.0286966636777	2048.0286966636777	2073.0286966636777	0.5714285969734192	0.4466666579246521	0.5	0.4019607901573181	1.0	1973	2048	2048	2073	1600
14.250482865336526	14.250482865336526	0	0	2	0	0.005573586191079871	0.3155279083013096	2017.0867844938628	2092.086784493863	2092.086784493863	2117.086784493863	0.5844155550003052	0.46666666865348816	0.512499988079071	0.4117647111415863	1.0	2017	2092	2092	2117	1600
14.266596139840484	14.266596139840484	0	0	2	0	0.005303300858898486	0.32763495802806286	2066.665153124917	2141.665153124917	2141.665153124917	2166.665153124917	0.5974025726318359	0.4866666793823242	0.5249999761581421	0.4313725531101227	1.0	2066	2141	2141	2166	1600
14.283690737235599	14.283690342495898	0	0	2	0	0.005018479547690782	0.3398645559197986	2116.745356491575	2191.745356491575	2191.745356491575	2216.745356491575	0.6103895902633667	0.5066666603088379	0.5375000238418579	0.45098039507865906	1.0	2116	2191	2191	2216	1600
14.303868646417836	14.303868646417836	0	0	2	0	0.004719902932873095	0.3555553611367941	2180.999203855172	2255.999203855172	2255.999203855172	2280.999203855172	0.6363636255264282	0.5266666412353516	0.5625	0.46078431606292725	1.0	2180	2255	2255	2280	1600
14.31718242697809	14.31718242697809	0	0	2	0	0.0044083893921928324	0.36806070251645995	2232.2085768049037	2307.2085768049037	2307.2085768049037	2332.2085768049037	0.649350643157959	0.54666668176651	0.574999988079071	0.4803921580314636	1.0	2232	2307	2307	2332	1600
14.333805705172868	14.333805705172868	0	0	2	0	0.004084792762611958	0.3933295132482755	2335.684356751688	2410.684356751688	2410.684356751688	2435.684356751688	0.6623376607894897	0.5933333039283752	0.6000000238418579	0.529411792755127	1.0	2335	2410	2410	2435	1600
14.349636740792203	14.349636740792203	0	0	2	0	0.0037499999999992296	0.40948068164289	2401.8233913276345	2476.8233913276345	2476.8233913276345	2501.8233913276345	0.6753246784210205	0.6133333444595337	0.625	0.5588235259056091	1.0	2401	2476	2476	2501	1600
14.37056544488151	14.37056544488151	0	0	2	0	0.0034049287480458065	0.42101866356005857	2449.07142727844	2524.07142727844	2524.07142727844	2549.07142727844	0.6753246784210205	0.6399999856948853	0.637499988079071	0.5784313678741455	1.0	2449	2524	2524	2549	1600
14.38380935651508	14.38380935651508	0	0	2	0	0.003050524823067685	0.43585244054887795	2509.8157440476552	2584.8157440476552	2584.8157440476552	2609.8157440476552	0.6883116960525513	0.6600000262260437	0.6499999761581421	0.6078431606292725	1.0	2509	2584	2584	2609	1600
14.399676708186703	14.399676708186703	0	0	2	0	0.0026877596215889154	0.45249301066220404	2577.9588786617255	2652.9588786617255	2652.9588786617255	2677.9588786617255	0.7142857313156128	0.6800000071525574	0.6625000238418579	0.6274510025978088	1.0	2577	2652	2652	2677	1600
14.416730252653146	14.416730252653146	0	0	2	0	0.0023176274578112516	0.46478466875851154	2628.2932185661048	2703.2932185661048	2703.2932185661048	2728.2932185661048	0.7142857313156128	0.699999988079071	0.6875	0.6470588445663452	1.0	2628	2703	2703	2728	1600
14.43727921715223	14.43727921715223	0	0	2	0	0.0019411428382680358	0.4752381081382433	2671.1000528261065	2746.1000528261065	2746.1000528261065	2771.1000528261065	0.7142857313156128	0.7200000286102295	0.699999988079071	0.6666666865348816	1.0	2671	2746	2746	2771	1600
14.450409838492252	14.450409838492252	0	0	2	0	0.001559337681132312	0.48906083592012806	2727.7041230929244	2802.7041230929244	2802.7041230929244	2827.7041230929244	0.7272727489471436	0.7400000095367432	0.7124999761581421	0.686274528503418	1.0	2727	2802	2802	2827	1600
14.466562192226391	14.466562192226391	0	0	2	0	0.0011732584878008379	0.501536324043192	2778.7912469568714	2853.7912469568714	2853.7912469568714	2878.7912469568714	0.7272727489471436	0.7599999904632568	0.7250000238418579	0.7156862616539001	1.0	2778	2853	2853	2878	1600
14.483662710716985	14.483662710716985	0	0	2	0	0.0007839634745064989	0.513827194572956	2829.122361776255	2904.122361776255	2904.122361776255	2929.122361776255	0.7402597665786743	0.7799999713897705	0.737500011920929	0.7254902124404907	1.0	2829	2904	2904	2929	1600
14.503736803358446	14.503736803358446	0	0	2	0	0.0003925196718211707	0.5406638279118958	2939.0183752992134	3014.0183752992134	3014.0183752992134	3039.0183752992134	0.7662337422370911	0.8133333325386047	0.762499988079071	0.7647058963775635	1.0	2939	3014	3014	3039	1600
14.51703439959105	14.51703439959105	0	0	2	0	-9.11457541045065e-16	0.5406638279118958	2939.0183752992134	3014.0183752992134	3014.0183752992134	3039.0183752992134	0.7662337422370911	0.8133333325386047	0.762499988079071	0.7647058963775635	1.0	2939	3014	3014	3039	1600
14.533598072091312	14.533598072091312	0	0	2	0	-0.00039251967182299115	0.5554187149905108	2999.4396378861416	3074.4396378861416	3074.4396378861416	3099.4396378861416	0.7662337422370911	0.8399999737739563	0.7749999761581421	0.7941176295280457	1.0	2999	3074	3074	3099	1600
14.549620161724853	14.549619766985156	0	0	2	0	-0.0007839634745083118	0.5680772594596242	3051.276377487161	3126.276377487161	3126.276377487161	3151.276377487161	0.7792207598686218	0.8600000143051147	0.7875000238418579	0.8039215803146362	1.0	3051	3126	3126	3151	1600
14.57048847064025	14.57048847064025	0	0	2	0	-0.0011732584878026383	0.5778444106087965	3091.272861443022	3166.272861443022	3166.272861443022	3191.272861443022	0.7792207598686218	0.8733333349227905	0.800000011920929	0.8235294222831726	1.0	3091	3166	3166	3191	1600
14.58373238227382	14.58373238227382	0	0	2	0	-0.0015593376811340951	0.5909808650612831	3145.0666424259543	3220.0666424259543	3220.0666424259543	3245.0666424259543	0.7922077775001526	0.8866666555404663	0.8125	0.843137264251709	1.0	3145	3220	3220	3245	1600
14.599804603849108	14.599804603849108	0	0	2	0	-0.0019411428382697968	0.5995523650199175	3180.166934756562	3255.166934756562	3255.166934756562	3280.166934756562	0.8051947951316833	0.8999999761581421	0.8125	0.8529411554336548	1.0	3180	3255	3255	3280	1600
14.616713673585796	14.616714068325493	0	0	2	0	-0.002317627457812985	0.6145086854769319	3241.4130670280365	3316.4130670280365	3316.4130670280365	3341.4130670280365	0.8181818127632141	0.9200000166893005	0.824999988079071	0.8725489974021912	1.0	3241	3316	3316	3341	1600
14.63759106151426	14.637591456253961	0	0	2	0	-0.0026877596215906176	0.6328787909565019	3316.6386489668753	3391.6386489668753	3391.6386489668753	3416.6386489668753	0.8181818127632141	0.9466666579246521	0.8500000238418579	0.9019607901573181	1.0	3316	3391	3391	3416	1600
14.650511681334535	14.650512076074236	0	0	2	0	-0.0030505248230693503	0.6415422024534028	3352.1153190466844	3427.1153190466844	3427.1153190466844	3452.1153190466844	0.8311688303947449	0.9599999785423279	0.8500000238418579	0.9117646813392639	1.0	3352	3427	3427	3452	1600
14.666632850632471	14.666633245372172	0	0	2	0	-0.0034049287480474306	0.6481721063601036	3379.264775544624	3454.264775544624	3454.264775544624	3479.264775544624	0.8311688303947449	0.9666666388511658	0.862500011920929	0.9215686321258545	1.0	3379	3454	3454	3479	1600
14.68365442118331	14.683654421183313	0	0	2	0	-0.0037500000000008082	0.6619213204830885	3435.5678073782474	3510.5678073782474	3510.5678073782474	3535.5678073782474	0.8441558480262756	0.9800000190734863	0.875	0.9411764740943909	1.0	3435	3510	3510	3535	1600
14.703737592837843	14.703737592837843	0	0	2	0	-0.004084792762613487	0.6673992518335581	3457.9999362584203	3532.9999362584203	3532.9999362584203	3557.9999362584203	0.8441558480262756	0.9933333396911621	0.875	0.9509803652763367	1.0	3458	3533	3533	3558	1600
14.716955846390995	14.716955451651295	0	0	2	0	-0.004408389392194307	0.6774597336775532	3499.1976094095803	3574.1976094095803	3574.1976094095803	3599.1976094095803	0.8571428656578064	1.0	0.887499988079071	0.9607843160629272	1.0	3499	3574	3574	3599	1600
14.733574782449082	14.733574782449082	0	0	2	0	-0.004719902932874511	0.6848739461279383	3529.5588093939073	3604.5588093939073	3604.5588093939073	3629.5588093939073	0.8571428656578064	1.0	0.8999999761581421	0.9803921580314636	1.0	3529	3604	3604	3629	1600
14.749639109230394	14.749639109230397	0	0	2	0	-0.005018479547692137	0.6879376833089719	3542.10481315024	3617.10481315024	3617.10481315024	3642.10481315024	0.8571428656578064	1.0	0.9125000238418579	0.9803921580314636	1.0	3542	3617	3617	3642	1600
14.770390180455252	14.770390180455252	0	0	2	0	-0.005303300858899775	0.690174196043289	3551.2633327972685	3626.2633327972685	3626.2633327972685	3651.2633327972685	0.8571428656578064	1.0	0.9125000238418579	0.9901960492134094	1.0	3551	3626	3626	3651	1600
14.783675539757194	14.783675539757194	0	0	2	0	-0.00557358619108109	0.6932685557460667	3563.934735780143	3638.934735780143	3638.934735780143	3663.934735780143	0.8571428656578064	1.0	0.925000011920929	0.9901960492134094	1.0	3563	3638	3638	3663	1600
14.799602102383634	14.799602102383634	0	0	2	0	-0.0058285947109278785	0.6932685557460667	3563.934735780143	3638.934735780143	3638.934735780143	3663.934735780143	0.8571428656578064	1.0	0.925000011920929	0.9901960492134094	1.0	3563	3638	3638	3663	1600
14.816823016482356	14.816823411222053	0	0	2	0	-0.006067627457812664	0.6932685557460667	3563.934735780143	3638.934735780143	3638.934735780143	3663.934735780143	0.8571428656578064	1.0	0.925000011920929	0.9901960492134094	1.0	3563	3638	3638	3663	1600
14.837094478973203	14.837094084233506	0	0	2	0	-0.006290029259591199	0.6910014058810239	3554.650757082793	3629.650757082793	3629.650757082793	3654.650757082793	0.8571428656578064	1.0	0.925000011920929	0.9803921580314636	1.0	3554	3629	3629	3654	1600
14.850369180303279	14.850368785563578	0	0	2	0	-0.006495190528383767	0.6857011569773448	3532.946237822227	3607.946237822227	3607.946237822227	3632.946237822227	0.8571428656578064	1.0	0.9125000238418579	0.970588207244873	1.0	3532	3607	3607	3632	1600
14.866645087563132	14.866645087563132	0	0	2	0	-0.006682548931413194	0.6812281179114006	3514.6291428471854	3589.6291428471854	3589.6291428471854	3614.6291428471854	0.8571428656578064	1.0	0.9125000238418579	0.9509803652763367	1.0	3514	3589	3589	3614	1600
14.883639815814455	14.883639815814455	0	0	2	0	-0.006851590932319897	0.6716386531497918	3475.3602846483973	3550.3602846483973	3550.3602846483973	3575.3602846483973	0.8571428656578064	1.0	0.8999999761581421	0.9215686321258545	1.0	3475	3550	3550	3575	1600
14.903871804335427	14.903871804335427	0	0	2	0	-0.007001853198729357	0.6435757149010897	3360.442552519962	3435.442552519962	3435.442552519962	3460.442552519962	0.8441558480262756	0.9666666388511658	0.875	0.8725489974021912	1.0	3360	3435	3435	3460	1600
14.91705650501418	14.91705650501418	0	0	2	0	-0.00713292387221395	0.6435757149010897	3360.442552519962	3435.442552519962	3435.442552519962	3460.442552519962	0.8441558480262756	0.9666666388511658	0.875	0.8725489974021912	1.0	3360	3435	3435	3460	1600
14.933642282937573	14.933642282937573	0	0	2	0	-0.007244443697168262	0.6053787979717349	3204.0261776942543	3279.0261776942543	3279.0261776942543	3304.0261776942543	0.8181818127632141	0.9200000166893005	0.8500000238418579	0.8039215803146362	1.0	3204	3279	3279	3304	1600
14.949614240629373	14.949614240629373	0	0	2	0	-0.007336107005503743	0.5879890746491796	3132.8152606883905	3207.8152606883905	3207.8152606883905	3232.8152606883905	0.8181818127632141	0.8933333158493042	0.8374999761581421	0.7647058963775635	1.0	3132	3207	3207	3232	1600
14.970450180889468	14.970450180889468	0	0	2	0	-0.007407662554463685	0.5622423266151957	3027.3823274892266	3102.3823274892266	3102.3823274892266	3127.3823274892266	0.8051947951316833	0.8533333539962769	0.824999988079071	0.7156862616539001	1.0	3027	3102	3102	3127	1600
14.983683434551171	14.983683434551171	0	0	2	0	-0.0074589142152621515	0.5380519469579061	2928.322722792626	3003.322722792626	3003.322722792626	3028.322722792626	0.7922077775001526	0.8266666531562805	0.800000011920929	0.6666666865348816	1.0	2928	3003	3003	3028	1600
14.999718155855074	14.999718550594775	0	0	2	0	-0.0074897215106593555	0.5232480323088229	2867.7006923046297	2942.7006923046297	2942.7006923046297	2967.7006923046297	0.7922077775001526	0.8066666722297668	0.7875000238418579	0.6274510025978088	1.0	2867	2942	2942	2967	1600
15.016918938229157	15.016919332968858	0	0	2	0	-0.0075	0.5092414715418627	2810.343825963928	2885.343825963928	2885.343825963928	2910.343825963928	0.7792207598686218	0.7866666913032532	0.7749999761581421	0.6078431606292725	1.0	2810	2885	2885	2910	1600
15.037404744376438	15.037405139116139	0	0	2	0	-0.007489721510659252	0.4916197093021051	2738.1827095921203	2813.1827095921203	2813.1827095921203	2838.1827095921203	0.7662337422370911	0.7666666507720947	0.762499988079071	0.5686274766921997	1.0	2738	2813	2813	2838	1600
15.050417338546527	15.05041694380683	0	0	2	0	-0.007458914215261947	0.45225244015455246	2576.9737424328923	2651.9737424328923	2651.9737424328923	2676.9737424328923	0.7402597665786743	0.699999988079071	0.737500011920929	0.5	1.0	2576	2651	2651	2676	1600
15.066696008984277	15.066696008984277	0	0	2	0	-0.007407662554463379	0.4354456447174444	2508.149915117935	2583.149915117935	2583.149915117935	2608.149915117935	0.7272727489471436	0.6733333468437195	0.7250000238418579	0.47058823704719543	1.0	2508	2583	2583	2608	1600
15.083732974383366	15.083732974383366	0	0	2	0	-0.007336107005503337	0.42548239400025967	2467.3504034310636	2542.3504034310636	2542.3504034310636	2567.3504034310636	0.7272727489471436	0.653333306312561	0.7124999761581421	0.45098039507865906	1.0	2467	2542	2542	2567	1600
15.103856804226872	15.103856409487175	0	0	2	0	-0.0072444436971677555	0.4123949596840961	2413.7573599063735	2488.7573599063735	2488.7573599063735	2513.7573599063735	0.7142857313156128	0.6333333253860474	0.699999988079071	0.4313725531101227	1.0	2413	2488	2488	2513	1600
15.11708887366948	15.11708847892978	0	0	2	0	-0.007132923872213346	0.3977634091861546	2353.841160617303	2428.841160617303	2428.841160617303	2453.841160617303	0.701298713684082	0.6066666841506958	0.6875	0.4117647111415863	1.0	2353	2428	2428	2453	1600
15.133676625291368	15.133677809510463	0	0	2	0	-0.007001853198728657	0.3784275489439275	2274.660812925383	2349.660812925383	2349.660812925383	2374.660812925383	0.6623376607894897	0.5866666436195374	0.675000011920929	0.3921568691730499	1.0	2274	2349	2349	2374	1600
15.157125347617647	15.157125347617647	0	0	2	0	-0.0068515909323191015	0.34644384211038837	2143.68753344204	2218.68753344204	2218.68753344204	2243.68753344204	0.6363636255264282	0.5199999809265137	0.6499999761581421	0.3529411852359772	1.0	2143	2218	2218	2243	1600
15.17055833956693	15.170557944827234	0	0	2	0	-0.006682548931412306	0.32738906800126033	2065.658233465161	2140.658233465161	2140.658233465161	2165.658233465161	0.6103895902633667	0.4866666793823242	0.637499988079071	0.3333333432674408	1.0	2065	2140	2140	2165	1600
15.183904094042784	15.183903699303087	0	0	2	0	-0.006495190528382789	0.3010618066159534	1957.848098092329	2032.848098092329	2032.848098092329	2057.848098092329	0.5714285969734192	0.4466666579246521	0.612500011920929	0.30392158031463623	1.0	1957	2032	2032	2057	1600
15.19979039321995	15.19979039321995	0	0	2	0	-0.006290029259590135	0.2803097196471165	1872.868301954942	1947.868301954942	1947.868301954942	1972.868301954942	0.5454545617103577	0.40666666626930237	0.574999988079071	0.29411765933036804	1.0	1872	1947	1947	1972	1600
15.216937885734698	15.216938280474398	0	0	2	0	-0.006067627457811515	0.2593684767172033	1787.1139121569477	1862.1139121569477	1862.1139121569477	1887.1139121569477	0.5064935088157654	0.3799999952316284	0.550000011920929	0.27450981736183167	1.0	1787	1862	1862	1887	1600
15.237167505817474	15.237167505817478	0	0	2	0	-0.005828594710926648	0.239959092350567	1707.632483175572	1782.632483175572	1782.632483175572	1807.632483175572	0.4675324559211731	0.35333332419395447	0.5249999761581421	0.2647058963775635	1.0	1707	1782	1782	1807	1600
15.250520365607908	15.250519970868211	0	0	2	0	-0.005573586191079782	0.23049911484122276	1668.8938752748072	1743.8938752748072	1743.8938752748072	1768.8938752748072	0.4545454680919647	0.3400000035762787	0.5	0.2549019753932953	1.0	1668	1743	1743	1768	1600
15.26662061370181	15.266621008441508	0	0	2	0	-0.005303300858898391	0.2288324497640133	1662.0688817836344	1737.0688817836344	1737.0688817836344	1762.0688817836344	0.4545454680919647	0.3333333432674408	0.5	0.2549019753932953	1.0	1662	1737	1737	1762	1600
15.283711263699935	15.283711658439632	0	0	2	0	-0.005018479547690684	0.22192760019964886	1633.793522817562	1708.793522817562	1708.793522817562	1733.793522817562	0.44155845046043396	0.3266666531562805	0.48750001192092896	0.2450980395078659	1.0	1633	1708	1708	1733	1600
15.303849304172594	15.303849304172594	0	0	2	0	-0.004719902932872991	0.216248248245421	1610.536576564999	1685.536576564999	1685.536576564999	1710.536576564999	0.4285714328289032	0.3199999928474426	0.4749999940395355	0.2450980395078659	1.0	1610	1685	1685	1710	1600
15.317177295362004	15.317177295362004	0	0	2	0	-0.004408389392192726	0.216248248245421	1610.536576564999	1685.536576564999	1685.536576564999	1710.536576564999	0.4285714328289032	0.31333333253860474	0.4749999940395355	0.2450980395078659	1.0	1610	1685	1685	1710	1600
15.33375636271052	15.33375636271052	0	0	2	0	-0.004084792762611848	0.20808807435244614	1577.120664473267	1652.120664473267	1652.120664473267	1677.120664473267	0.4025973975658417	0.31333333253860474	0.4749999940395355	0.2450980395078659	1.0	1577	1652	1652	1677	1600
15.349765820673703	15.349765820673703	0	0	2	0	-0.003749999999999115	0.20317465486735398	1557.0002116818146	1632.0002116818146	1632.0002116818146	1657.0002116818146	0.3896103799343109	0.30666667222976685	0.4749999940395355	0.2450980395078659	1.0	1557	1632	1632	1657	1600
15.370514128720668	15.370514128720668	0	0	2	0	-0.003404928748045688	0.20317465486735398	1557.0002116818146	1632.0002116818146	1632.0002116818146	1657.0002116818146	0.3896103799343109	0.30666667222976685	0.4749999940395355	0.2450980395078659	1.0	1557	1632	1632	1657	1600
15.383707908412497	15.383707908412497	0	0	2	0	-0.003050524823067564	0.1996084807687165	1542.396728747894	1617.396728747894	1617.396728747894	1642.396728747894	0.3896103799343109	0.30000001192092896	0.4625000059604645	0.23529411852359772	1.0	1542	1617	1617	1642	1600
15.39963368155954	15.39963368155954	0	0	2	0	-0.002687759621588792	0.19636172636083382	1529.1012694476144	1604.1012694476144	1604.1012694476144	1629.1012694476144	0.37662336230278015	0.30000001192092896	0.4625000059604645	0.23529411852359772	1.0	1529	1604	1604	1629	1600
15.417341309706845	15.417341309706845	0	0	2	0	-0.0023176274578111254	0.19395975866081083	1519.2652117160203	1594.2652117160203	1594.2652117160203	1619.2652117160203	0.37662336230278015	0.2933333218097687	0.44999998807907104	0.23529411852359772	1.0	1519	1594	1594	1619	1600
15.437109084342058	15.437109084342058	0	0	2	0	-0.0019411428382679079	0.1904854963067919	1505.0381073763128	1580.0381073763128	1580.0381073763128	1605.0381073763128	0.37662336230278015	0.2866666615009308	0.4375	0.22549019753932953	1.0	1505	1580	1580	1605	1600
15.450427601778696	15.450427601778696	0	0	2	0	-0.0015593376811321826	0.1782383213796671	1454.8859260497368	1529.8859260497368	1529.8859260497368	1554.8859260497368	0.350649356842041	0.273333340883255	0.4124999940395355	0.21568627655506134	1.0	1454	1529	1529	1554	1600
15.467258118315328	15.467258513055029	0	0	2	0	-0.001173258487800707	0.15854015311171465	1374.2219269924715	1449.2219269924715	1449.2219269924715	1474.2219269924715	0.3246753215789795	0.23999999463558197	0.3375000059604645	0.20588235557079315	1.0	1374	1449	1449	1474	1600
15.483858106867878	15.483858106867878	0	0	2	0	-0.0007839634745063674	0.15157403727062047	1345.6956826231908	1420.6956826231908	1420.6956826231908	1445.6956826231908	0.31168830394744873	0.23333333432674408	0.3125	0.19607843458652496	0.9333333373069763	1345	1420	1420	1445	1586
15.503960226027953	15.50396062076765	0	0	2	0	-0.0003925196718210386	0.14052171151738102	1300.4364086636751	1375.4364086636751	1375.4364086636751	1400.4364086636751	0.2857142984867096	0.2199999988079071	0.2874999940395355	0.19607843458652496	0.9333333373069763	1300	1375	1375	1400	1586
15.51699216244328	15.516991767703583	0	0	2	0	1.0437658189007235e-15	0.13590161353167074	1281.5171074121918	1356.5171074121918	1356.5171074121918	1381.5171074121918	0.2857142984867096	0.20666666328907013	0.2750000059604645	0.18627451360225677	0.9333333373069763	1281	1356	1356	1381	1586
15.53357557192848	15.533575177188784	0	0	2	0	0.00039251967182312326	0.12982397805899382	1256.6291901515797	1331.6291901515797	1331.6291901515797	1356.6291901515797	0.27272728085517883	0.20000000298023224	0.25	0.18627451360225677	0.9333333373069763	1256	1331	1331	1356	1586
15.549611872191178	15.549612266930879	0	0	2	0	0.0007839634745084434	0.12049958464579985	1218.4457991245504	1293.4457991245504	1293.4457991245504	1318.4457991245504	0.2467532455921173	0.19333332777023315	0.23749999701976776	0.1764705926179886	0.9333333373069763	1218	1293	1293	1318	1586
15.570432022863322	15.570431628123625	0	0	2	0	0.001173258487802769	0.11554248036506276	1198.146457094932	1273.146457094932	1273.146457094932	1298.146457094932	0.2467532455921173	0.18000000715255737	0.21250000596046448	0.1666666716337204	0.9333333373069763	1198	1273	1273	1298	1586
15.583625013075753	15.583625013075753	0	0	2	0	0.0015593376811342246	0.11010822368164858	1175.893175976351	1250.893175976351	1250.893175976351	1275.893175976351	0.23376622796058655	0.1733333319425583	0.20000000298023224	0.1666666716337204	0.9333333373069763	1175	1250	1250	1275	1586
15.599629734162551	15.599629734162551	0	0	2	0	0.0019411428382699247	0.11010822368164858	1175.893175976351	1250.893175976351	1250.893175976351	1275.893175976351	0.23376622796058655	0.1733333319425583	0.20000000298023224	0.1666666716337204	0.9333333373069763	1175	1250	1250	1275	1586
15.616784726731574	15.616784726731574	0	0	2	0	0.002317627457813111	0.10467397444881499	1153.6399253678974	1228.6399253678974	1228.6399253678974	1253.6399253678974	0.22077922523021698	0.1666666716337204	0.1875	0.1666666716337204	0.9333333373069763	1153	1228	1228	1253	1586
15.637081847302841	15.637081847302841	0	0	2	0	0.0026877596215907408	0.10205755063752625	1142.92566986067	1217.92566986067	1217.92566986067	1242.92566986067	0.22077922523021698	0.1599999964237213	0.17499999701976776	0.1568627506494522	0.9333333373069763	1142	1217	1217	1242	1586
15.650346680140448	15.650346680140448	0	0	2	0	0.0030505248230694713	0.09291698490360789	1105.4950531802742	1180.4950531802742	1180.4950531802742	1205.4950531802742	0.19480518996715546	0.15333333611488342	0.15000000596046448	0.1568627506494522	0.8666666746139526	1105	1180	1180	1205	1573
15.666678640437528	15.666678640437528	0	0	2	0	0.0034049287480475486	0.0888430282172254	1088.812200549538	1163.812200549538	1163.812200549538	1188.812200549538	0.1818181872367859	0.15333333611488342	0.13750000298023224	0.14705882966518402	0.8666666746139526	1088	1163	1163	1188	1573
15.683589683872711	15.683589683872711	0	0	2	0	0.003750000000000923	0.08671680046245456	1080.1052978937514	1155.1052978937514	1155.1052978937514	1180.1052978937514	0.1818181872367859	0.14666666090488434	0.125	0.14705882966518402	0.8666666746139526	1080	1155	1155	1180	1573
15.703720224291096	15.703720224291096	0	0	2	0	0.004084792762613599	0.0787274022130113	1047.3887120622812	1122.3887120622812	1122.3887120622812	1147.3887120622812	0.16883116960525513	0.13333334028720856	0.10000000149011612	0.12745098769664764	0.8666666746139526	1047	1122	1122	1147	1573
15.716999662497557	15.717000057237257	0	0	2	0	0.0044083893921944145	0.0787274022130113	1047.3887120622812	1122.3887120622812	1122.3887120622812	1147.3887120622812	0.16883116960525513	0.13333334028720856	0.10000000149011612	0.12745098769664764	0.8666666746139526	1047	1122	1122	1147	1573
15.733734257287388	15.733734257287388	0	0	2	0	0.004719902932874614	0.06792016908909906	1003.1330924198606	1078.1330924198605	1078.1330924198605	1103.1330924198605	0.1428571492433548	0.11999999731779099	0.07500000298023224	0.11764705926179886	0.800000011920929	1003	1078	1078	1103	1560
15.749781610261653	15.749781610261653	0	0	2	0	0.0050184795476922355	0.0624859161907807	980.879826801247	1055.879826801247	1055.879826801247	1080.879826801247	0.12987013161182404	0.1133333370089531	0.0625	0.10784313827753067	0.7333333492279053	980	1055	1055	1080	1546
15.770896631488782	15.770896631488782	0	0	2	0	0.005303300858899867	0.05757249484304339	960.7593663822627	1035.7593663822627	1035.7593663822627	1060.7593663822627	0.11688311398029327	0.1066666692495346	0.0625	0.10784313827753067	0.7333333492279053	960	1035	1035	1060	1546
15.784206464652048	15.784206464652048	0	0	2	0	0.005573586191081179	0.05723548505601345	959.379311304375	1034.379311304375	1034.379311304375	1059.379311304375	0.11688311398029327	0.1066666692495346	0.05000000074505806	0.10784313827753067	0.7333333492279053	959	1034	1034	1059	1546
15.799735129662121	15.799734734922424	0	0	2	0	0.005828594710927962	0.05386618349664644	945.5820214187672	1020.5820214187672	1020.5820214187672	1045.5820214187672	0.10389610379934311	0.1066666692495346	0.05000000074505806	0.09803921729326248	0.7333333492279053	945	1020	1020	1045	1546
15.817312098969136	15.817312888448534	0	0	2	0	0.0060676274578127425	0.052199516556791815	938.7570203000625	1013.7570203000625	1013.7570203000625	1038.7570203000625	0.10389610379934311	0.10000000149011612	0.05000000074505806	0.09803921729326248	0.7333333492279053	938	1013	1013	1038	1546
15.837906458533581	15.837906458533581	0	0	2	0	0.006290029259591271	0.04716354805757018	918.1347292957498	993.1347292957498	993.1347292957498	1018.1347292957498	0.09090909361839294	0.09333333373069763	0.05000000074505806	0.0882352963089943	0.6666666865348816	918	993	993	1018	1533
15.850986947931858	15.850986553192161	0	0	2	0	0.006495190528383834	0.04716354805757018	918.1347292957498	993.1347292957498	993.1347292957498	1018.1347292957498	0.09090909361839294	0.09333333373069763	0.05000000074505806	0.0882352963089943	0.6666666865348816	918	993	993	1018	1533
15.866596929319883	15.866596929319883	0	0	2	0	0.006682548931413254	0.0470409990434407	917.6328910828897	992.6328910828897	992.6328910828897	1017.6328910828897	0.09090909361839294	0.09333333373069763	0.05000000074505806	0.0784313753247261	0.7333333492279053	917	992	992	1017	1546
15.883630342061686	15.883630342061686	0	0	2	0	0.006851590932319951	0.0440393426688388	905.3411082288949	980.3411082288949	980.3411082288949	1005.3411082288949	0.07792207598686218	0.09333333373069763	0.0625	0.0784313753247261	0.6666666865348816	905	980	980	1005	1533
15.904350623590037	15.904350623590037	0	0	2	0	0.007001853198729405	0.04237267572898418	898.5161071101902	973.5161071101902	973.5161071101902	998.5161071101902	0.07792207598686218	0.08666666597127914	0.0625	0.0784313753247261	0.7333333492279053	898	973	973	998	1546
15.917704272859869	15.917704667599569	0	0	2	0	0.0071329238722139905	0.04237267572898418	898.5161071101902	973.5161071101902	973.5161071101902	998.5161071101902	0.07792207598686218	0.08666666597127914	0.0625	0.0784313753247261	0.7333333492279053	898	973	973	998	1546
15.933630835486309	15.933630835486309	0	0	2	0	0.007244443697168296	0.04237267572898418	898.5161071101902	973.5161071101902	973.5161071101902	998.5161071101902	0.07792207598686218	0.08666666597127914	0.0625	0.0784313753247261	0.7333333492279053	898	973	973	998	1546
15.949698320185213	15.949697925445513	0	0	2	0	0.007336107005503771	0.040706008789129555	891.6911059914855	966.6911059914855	966.6911059914855	991.6911059914855	0.07792207598686218	0.07999999821186066	0.0625	0.0784313753247261	0.7333333492279053	891	966	966	991	1546
15.971027290329076	15.971027290329076	0	0	2	0	0.007407662554463706	0.04561943013686687	911.8115664104698	986.8115664104698	986.8115664104698	1011.8115664104698	0.09090909361839294	0.08666666597127914	0.0625	0.0784313753247261	0.7333333492279053	911	986	986	1011	1546
15.984272386181743	15.984271991442043	0	0	2	0	0.007458914215262165	0.06355822006852238	985.2709111805991	1060.2709111805991	1060.2709111805991	1085.2709111805991	0.12987013161182404	0.1133333370089531	0.11249999701976776	0.09803921729326248	0.7333333492279053	985	1060	1060	1085	1546
15.999608023479116	15.999608023479116	0	0	2	0	0.0074897215106593616	0.07670613796285847	1039.1116349579054	1114.1116349579054	1114.1116349579054	1139.1116349579054	0.15584415197372437	0.13333334028720856	0.15000000596046448	0.11764705926179886	0.800000011920929	1039	1114	1114	1139	1560
16.016671831177725	16.016671436438028	0	0	2	0	0.0075	0.08898395757172622	1089.3893062562188	1164.3893062562188	1164.3893062562188	1189.3893062562188	0.1818181872367859	0.14666666090488434	0.20000000298023224	0.13725490868091583	0.800000011920929	1089	1164	1164	1189	1560
16.037677904247992	16.037677904247992	0	0	2	0	0.007489721510659245	0.10784186499613319	1166.6124371591654	1241.6124371591654	1241.6124371591654	1266.6124371591654	0.22077922523021698	0.1733333319425583	0.23749999701976776	0.1568627506494522	0.800000011920929	1166	1241	1241	1266	1560
16.050988921630353	16.050988526890656	0	0	2	0	0.007458914215261934	0.12665687813606186	1243.6599159671732	1318.6599159671732	1318.6599159671732	1343.6599159671732	0.25974026322364807	0.19333332777023315	0.2874999940395355	0.18627451360225677	0.800000011920929	1243	1318	1318	1343	1560
16.066562192226392	16.066561797486692	0	0	2	0	0.007407662554463358	0.15112060559456986	1343.8388799097636	1418.8388799097636	1418.8388799097636	1443.8388799097636	0.31168830394744873	0.2199999988079071	0.3375000059604645	0.21568627655506134	0.800000011920929	1343	1418	1418	1443	1560
16.08369586885168	16.08369626359138	0	0	2	0	0.007336107005503309	0.18762159487232566	1493.3104310021736	1568.3104310021736	1568.3104310021736	1593.3104310021736	0.41558441519737244	0.24666666984558105	0.375	0.23529411852359772	0.800000011920929	1493	1568	1568	1593	1560
16.104371544794073	16.104371939533774	0	0	2	0	0.007244443697167722	0.2197331851348281	1624.807393127121	1699.807393127121	1699.807393127121	1724.807393127121	0.4545454680919647	0.30000001192092896	0.4375	0.28431373834609985	0.8666666746139526	1624	1699	1699	1724	1573
16.117474534355182	16.117474534355182	0	0	2	0	0.007132923872213304	0.2197331851348281	1624.807393127121	1699.807393127121	1699.807393127121	1724.807393127121	0.48051947355270386	0.3266666531562805	0.4625000059604645	0.29411765933036804	0.8666666746139526	1624	1699	1699	1724	1573
16.1336016247486	16.1336012300089	0	0	2	0	0.00700185319872861	0.25054494598697796	1750.9815538166747	1825.9815538166747	1825.9815538166747	1850.9815538166747	0.5064935088157654	0.3466666638851166	0.4749999940395355	0.3137255012989044	0.8666666746139526	1750	1825	1825	1850	1573
16.149614240629372	16.149614240629372	0	0	2	0	0.006851590932319048	0.26096694957026667	1793.659658490242	1868.659658490242	1868.659658490242	1893.659658490242	0.5194805264472961	0.36666667461395264	0.48750001192092896	0.3235294222831726	0.8666666746139526	1793	1868	1868	1893	1573
16.170951105567212	16.17095150030691	0	0	2	0	0.006682548931412246	0.2746969722211361	1849.8841012455523	1924.8841012455523	1924.8841012455523	1949.8841012455523	0.5454545617103577	0.3866666555404663	0.5	0.3333333432674408	0.8666666746139526	1849	1924	1924	1949	1573
16.184150016875122	16.184150016875122	0	0	2	0	0.0064951905283827235	0.29173501627702336	1919.6548916544107	1994.6548916544107	1994.6548916544107	2019.6548916544107	0.5844155550003052	0.40666666626930237	0.512499988079071	0.343137264251709	0.8666666746139526	1919	1994	1994	2019	1573
16.199641181613814	16.199641181613814	0	0	2	0	0.006290029259590062	0.30067416833823213	1956.2607193450606	2031.2607193450606	2031.2607193450606	2056.2607193450604	0.5974025726318359	0.41999998688697815	0.5249999761581421	0.3529411852359772	0.8666666746139526	1956	2031	2031	2056	1573
16.21693156989952	16.21693196463922	0	0	2	0	0.006067627457811438	0.31224279999002524	2003.6342659591535	2078.6342659591537	2078.6342659591537	2103.6342659591537	0.5974025726318359	0.4466666579246521	0.550000011920929	0.37254902720451355	0.8666666746139526	2003	2078	2078	2103	1573
16.23749790294535	16.237497508205653	0	0	2	0	0.0058285947109265645	0.32627920247614384	2061.113334139809	2136.113334139809	2136.113334139809	2161.113334139809	0.6363636255264282	0.4866666793823242	0.574999988079071	0.4019607901573181	0.9333333373069763	2061	2136	2136	2161	1586
16.25086813128253	16.25086773654283	0	0	2	0	0.005573586191079693	0.3385394386143661	2111.3190011258293	2186.3190011258293	2186.3190011258293	2211.3190011258293	0.6363636255264282	0.4866666793823242	0.574999988079071	0.4019607901573181	0.9333333373069763	2111	2186	2186	2211	1586
16.266570087020366	16.26656969228067	0	0	2	0	0.005303300858898298	0.35272901976919346	2169.4253359548475	2244.4253359548475	2244.4253359548475	2269.4253359548475	0.6623376607894897	0.5066666603088379	0.5874999761581421	0.4117647111415863	0.9333333373069763	2169	2244	2244	2269	1586
16.28372942172608	16.28372942172608	0	0	2	0	0.005018479547690586	0.36373312724571605	2214.487156071207	2289.487156071207	2289.487156071207	2314.487156071207	0.6753246784210205	0.5266666412353516	0.6000000238418579	0.4215686321258545	0.9333333373069763	2214	2289	2289	2314	1586
16.30429575477191	16.30429575477191	0	0	2	0	0.004719902932872889	0.3892944728426051	2319.160866290468	2394.160866290468	2394.160866290468	2419.160866290468	0.7142857313156128	0.5666666626930237	0.612500011920929	0.45098039507865906	0.9333333373069763	2319	2394	2394	2419	1586
16.317522692598434	16.317522692598434	0	0	2	0	0.004408389392192618	0.3972356431186199	2351.6799585707486	2426.6799585707486	2426.6799585707486	2451.6799585707486	0.7142857313156128	0.5866666436195374	0.625	0.46078431606292725	0.9333333373069763	2351	2426	2426	2451	1586
16.333604387926492	16.333604387926492	0	0	2	0	0.004084792762611737	0.4083806919518347	2397.3189335427633	2472.3189335427633	2472.3189335427633	2497.3189335427633	0.7272727489471436	0.6000000238418579	0.637499988079071	0.4803921580314636	1.0	2397	2472	2472	2497	1600
16.349699899144007	16.349699899144007	0	0	2	0	0.0037499999999990002	0.4180551376778121	2436.935788790641	2511.935788790641	2511.935788790641	2536.935788790641	0.7402597665786743	0.6133333444595337	0.6499999761581421	0.4901960790157318	1.0	2436	2511	2511	2536	1600
16.37111176462461	16.37111176462461	0	0	2	0	0.0034049287480455706	0.42624141195533305	2470.458581957089	2545.458581957089	2545.458581957089	2570.458581957089	0.7402597665786743	0.6333333253860474	0.6499999761581421	0.5098039507865906	1.0	2470	2545	2545	2570	1600
16.384300017960655	16.384300017960655	0	0	2	0	0.003050524823067443	0.4360383945754638	2510.577225786524	2585.577225786524	2585.577225786524	2610.577225786524	0.7532467246055603	0.6466666460037231	0.6625000238418579	0.5196078419685364	1.0	2510	2585	2585	2610	1600
16.399634471038937	16.399634076299236	0	0	2	0	0.002687759621588668	0.44597100105647947	2551.2512493262834	2626.2512493262834	2626.2512493262834	2651.2512493262834	0.7532467246055603	0.6666666865348816	0.675000011920929	0.5392156839370728	1.0	2551	2626	2626	2651	1600
16.416582225266104	16.416581830526404	0	0	2	0	0.0023176274578109997	0.4626246150583029	2619.4477986637503	2694.4477986637503	2694.4477986637503	2719.4477986637503	0.7662337422370911	0.6933333277702332	0.6875	0.5686274766921997	1.0	2619	2694	2694	2719	1600
16.437638035538416	16.437638035538416	0	0	2	0	0.0019411428382677801	0.47269733971824834	2660.695606146227	2735.695606146227	2735.695606146227	2760.695606146227	0.7792207598686218	0.7066666483879089	0.699999988079071	0.5784313678741455	1.0	2660	2735	2735	2760	1600
16.45096523724843	16.45096523724843	0	0	2	0	0.0015593376811320532	0.4777463761322638	2681.3714102616204	2756.3714102616204	2756.3714102616204	2781.3714102616204	0.7792207598686218	0.7200000286102295	0.699999988079071	0.5882353186607361	1.0	2681	2756	2756	2781	1600
16.467192986265033	16.467192986265033	0	0	2	0	0.0011732584878005763	0.4879110123706507	2722.9955956578146	2797.9955956578146	2797.9955956578146	2822.9955956578146	0.7922077775001526	0.7333333492279053	0.7124999761581421	0.5980392098426819	1.0	2722	2797	2797	2822	1600
16.491026974537316	16.491026974537316	0	0	2	0	0.0007839634745062358	0.492990671200495	2743.796798566027	2818.796798566027	2818.796798566027	2843.796798566027	0.7922077775001526	0.746666669845581	0.7124999761581421	0.6078431606292725	1.0	2743	2818	2818	2843	1600
16.504225491105526	16.504225491105526	0	0	2	0	0.00039251967182090644	0.4983338087358895	2765.6769467734675	2840.6769467734675	2840.6769467734675	2865.6769467734675	0.7922077775001526	0.753333330154419	0.7250000238418579	0.6176470518112183	1.0	2765	2840	2840	2865	1600
16.51744334991898	16.51744295517928	0	0	2	0	-1.1760740967563817e-15	0.5066908594366968	2799.8990693932733	2874.8990693932733	2874.8990693932733	2899.8990693932733	0.8051947951316833	0.7799999713897705	0.737500011920929	0.6372548937797546	1.0	2799	2874	2874	2899	1600
16.53359215099583	16.53359215099583	0	0	2	0	-0.0003925196718232554	0.5221802674891318	2863.328195367995	2938.328195367995	2938.328195367995	2963.328195367995	0.8181818127632141	0.7933333516120911	0.737500011920929	0.6470588445663452	1.0	2863	2938	2938	2963	1600
16.550269903269037	16.550270298008737	0	0	2	0	-0.000783963474508575	0.5312121249735355	2900.313651766628	2975.313651766628	2975.313651766628	3000.313651766628	0.8181818127632141	0.8066666722297668	0.75	0.6666666865348816	1.0	2900	2975	2975	3000	1600
16.57086505231288	16.57086505231288	0	0	2	0	-0.0011732584878028998	0.5400777425945682	2936.618355924757	3011.618355924757	3011.618355924757	3036.618355924757	0.8311688303947449	0.8133333325386047	0.762499988079071	0.6764705777168274	1.0	2936	3011	3011	3036	1600
16.58410225337157	16.584101858631872	0	0	2	0	-0.0015593376811343538	0.5452799508384629	2957.9213986835057	3032.9213986835057	3032.9213986835057	3057.9213986835057	0.8311688303947449	0.8266666531562805	0.762499988079071	0.686274528503418	1.0	2957	3032	3032	3057	1600
16.599648286928392	16.599648286928392	0	0	2	0	-0.0019411428382700524	0.5559041451151465	3001.427474246525	3076.427474246525	3076.427474246525	3101.427474246525	0.8441558480262756	0.8399999737739563	0.7749999761581421	0.6960784196853638	1.0	3001	3076	3076	3101	1600
16.61662919929026	16.61662919929026	0	0	2	0	-0.0023176274578132366	0.5662832638431414	3043.929965437664	3118.929965437664	3118.929965437664	3143.929965437664	0.8571428656578064	0.8533333539962769	0.7749999761581421	0.7156862616539001	1.0	3043	3118	3118	3143	1600
16.637606456362512	16.637606456362512	0	0	2	0	-0.0026877596215908644	0.5882187478098215	3133.7557722812194	3208.7557722812194	3208.7557722812194	3233.7557722812194	0.8701298832893372	0.8866666555404663	0.800000011920929	0.7450980544090271	1.0	3133	3208	3208	3233	1600
16.650878394514695	16.6508783945147	0	0	2	0	-0.003050524823069592	0.5882187478098215	3133.7557722812194	3208.7557722812194	3208.7557722812194	3233.7557722812194	0.8701298832893372	0.8866666555404663	0.800000011920929	0.7450980544090271	1.0	3133	3208	3208	3233	1600
16.66661745578422	16.66661745578422	0	0	2	0	-0.003404928748047666	0.5942052574828267	3158.2705293921754	3233.2705293921754	3233.2705293921754	3258.2705293921754	0.8701298832893372	0.8933333158493042	0.8125	0.7549019455909729	1.0	3158	3233	3233	3258	1600
16.68372863224668	16.68372863224668	0	0	2	0	-0.0037500000000010372	0.6007853569462895	3185.2160366950557	3260.2160366950557	3260.2160366950557	3285.2160366950557	0.8831169009208679	0.9066666960716248	0.8125	0.7549019455909729	1.0	3185	3260	3260	3285	1600
16.70425628080203	16.704256675541732	0	0	2	0	-0.0040847927626137094	0.6137686251863546	3238.382520138122	3313.382520138122	3313.382520138122	3338.382520138122	0.8961039185523987	0.9200000166893005	0.824999988079071	0.7745097875595093	1.0	3238	3313	3313	3338	1600
16.717711378174446	16.717711378174446	0	0	2	0	-0.004408389392194521	0.6215749982561842	3270.3496178590744	3345.3496178590744	3345.3496178590744	3370.3496178590744	0.8961039185523987	0.9333333373069763	0.8374999761581421	0.7843137383460999	1.0	3270	3345	3345	3370	1600
16.73367859898986	16.73367859898986	0	0	2	0	-0.004719902932874717	0.6232416633333937	3277.1746113502472	3352.1746113502472	3352.1746113502472	3377.1746113502472	0.8961039185523987	0.9399999976158142	0.8374999761581421	0.7843137383460999	1.0	3277	3352	3352	3377	1600
16.749665951529913	16.749665951529913	0	0	2	0	-0.0050184795476923335	0.63020777247627	3305.7008282903257	3380.7008282903257	3380.7008282903257	3405.7008282903257	0.9090909361839294	0.9466666579246521	0.8374999761581421	0.7941176295280457	1.0	3305	3380	3380	3405	1600
16.770943605512933	16.770943605512933	0	0	2	0	-0.005303300858899961	0.6339271396909858	3320.931637034587	3395.931637034587	3395.931637034587	3420.931637034587	0.9090909361839294	0.95333331823349	0.8374999761581421	0.8039215803146362	1.0	3320	3395	3395	3420	1600
16.78403435814338	16.78403435814338	0	0	2	0	-0.005573586191081266	0.641352808796892	3351.339752023273	3426.339752023273	3426.339752023273	3451.339752023273	0.9220778942108154	0.9599999785423279	0.8500000238418579	0.8039215803146362	1.0	3351	3426	3426	3451	1600
16.799590260192673	16.799589865452973	0	0	2	0	-0.005828594710928045	0.6434361357314913	3359.870975820457	3434.870975820457	3434.870975820457	3459.870975820457	0.9220778942108154	0.9599999785423279	0.8500000238418579	0.813725471496582	1.0	3359	3434	3434	3459	1600
16.81743920515214	16.81743959989184	0	0	2	0	-0.00606762745781282	0.6500162351949541	3386.816483123337	3461.816483123337	3461.816483123337	3486.816483123337	0.9350649118423462	0.9733333587646484	0.8500000238418579	0.813725471496582	1.0	3386	3461	3461	3486	1600
16.838279092809223	16.838279487548924	0	0	2	0	-0.006290029259591343	0.6601203960056106	3428.193021642975	3503.193021642975	3503.193021642975	3528.193021642975	0.9350649118423462	0.9866666793823242	0.862500011920929	0.8333333134651184	1.0	3428	3503	3503	3528	1600
16.850800630794037	16.85080023605434	0	0	2	0	-0.0064951905283839	0.66178706108282	3435.018015134148	3510.018015134148	3510.018015134148	3535.018015134148	0.9350649118423462	0.9933333396911621	0.862500011920929	0.8333333134651184	1.0	3435	3510	3510	3535	1600
16.866555481651513	16.866555481651513	0	0	2	0	-0.006682548931413314	0.6688144574854888	3463.795203403077	3538.795203403077	3538.795203403077	3563.795203403077	0.948051929473877	1.0	0.862500011920929	0.843137264251709	1.0	3463	3538	3538	3563	1600
16.883719947973308	16.883720737452705	0	0	2	0	-0.0068515909323200045	0.6714492589235306	3474.5847152918577	3549.5847152918577	3549.5847152918577	3574.5847152918577	0.948051929473877	1.0	0.875	0.843137264251709	1.0	3474	3549	3549	3574	1600
16.90422746480402	16.90422746480402	0	0	2	0	-0.007001853198729453	0.6714492589235306	3474.5847152918577	3549.5847152918577	3549.5847152918577	3574.5847152918577	0.948051929473877	1.0	0.875	0.843137264251709	1.0	3474	3549	3549	3574	1600
16.917501376654698	16.917501376654698	0	0	2	0	-0.007132923872214031	0.6693046446889639	3465.802520001307	3540.802520001307	3540.802520001307	3565.802520001307	0.948051929473877	1.0	0.875	0.8333333134651184	1.0	3465	3540	3540	3565	1600
16.933610309021972	16.933609914282275	0	0	2	0	-0.00724444369716833	0.6483311838853885	3379.9161980106655	3454.9161980106655	3454.9161980106655	3479.9161980106655	0.9350649118423462	0.9733333587646484	0.862500011920929	0.7941176295280457	1.0	3379	3454	3454	3479	1600
16.949558187592146	16.94955779285245	0	0	2	0	-0.0073361070055037985	0.6367694677383291	3332.5709703884577	3407.5709703884577	3407.5709703884577	3432.5709703884577	0.9220778942108154	0.9666666388511658	0.8500000238418579	0.7745097875595093	1.0	3332	3407	3407	3432	1600
16.970795183386194	16.970795183386194	0	0	2	0	-0.007407662554463726	0.6345995650571936	3323.685218909208	3398.685218909208	3398.685218909208	3423.685218909208	0.9350649118423462	0.95333331823349	0.8500000238418579	0.7647058963775635	1.0	3323	3398	3398	3423	1600
16.984056463566514	16.984056068826813	0	0	2	0	-0.007458914215262179	0.6231910387346264	3276.9673036182953	3351.9673036182953	3351.9673036182953	3376.9673036182953	0.9220778942108154	0.9466666579246521	0.8374999761581421	0.7450980544090271	1.0	3276	3351	3351	3376	1600
16.999580391700203	16.999580391700203	0	0	2	0	-0.0074897215106593685	0.6082163577059321	3215.645984805792	3290.645984805792	3290.645984805792	3315.645984805792	0.9090909361839294	0.9333333373069763	0.824999988079071	0.7156862616539001	1.0	3215	3290	3290	3315	1600
17.016674989095314	17.016674989095314	0	0	2	0	-0.0075	0.585743264298813	3123.618667303639	3198.618667303639	3198.618667303639	3223.618667303639	0.8701298832893372	0.9066666960716248	0.824999988079071	0.686274528503418	1.0	3123	3198	3198	3223	1600
17.037595798390647	17.037596193130344	0	0	2	0	-0.007489721510659238	0.5571480309590697	3006.5211867773905	3081.5211867773905	3081.5211867773905	3106.5211867773905	0.8441558480262756	0.8666666746139526	0.8125	0.6372548937797546	1.0	3006	3081	3081	3106	1600
17.050766288440244	17.050766288440244	0	0	2	0	-0.00745891421526192	0.5299176392163716	2895.0127325910416	2970.0127325910416	2970.0127325910416	2995.0127325910416	0.8441558480262756	0.8199999928474426	0.7875000238418579	0.5784313678741455	1.0	2895	2970	2970	2995	1600
17.06657916603344	17.066578771293738	0	0	2	0	-0.007407662554463337	0.49555114796933	2754.2819509344063	2829.2819509344063	2829.2819509344063	2854.2819509344063	0.8051947951316833	0.7733333110809326	0.762499988079071	0.529411792755127	1.0	2754	2829	2829	2854	1600
17.08358692069482	17.08358692069482	0	0	2	0	-0.0073361070055032816	0.47523944824934006	2671.1055405810475	2746.1055405810475	2746.1055405810475	2771.1055405810475	0.7922077775001526	0.7400000095367432	0.737500011920929	0.5	1.0	2671	2746	2746	2771	1600
17.104317070715645	17.104317070715645	0	0	2	0	-0.007244443697167687	0.4502157254619341	2568.63339576662	2643.63339576662	2643.63339576662	2668.63339576662	0.7792207598686218	0.6933333277702332	0.7124999761581421	0.46078431606292725	1.0	2568	2643	2643	2668	1600
17.116630580879203	17.116630975618904	0	0	2	0	-0.007132923872213263	0.4502157254619341	2568.63339576662	2643.63339576662	2643.63339576662	2668.63339576662	0.7792207598686218	0.6933333277702332	0.7124999761581421	0.46078431606292725	1.0	2568	2643	2643	2668	1600
17.133606361624985	17.133606361624985	0	0	2	0	-0.007001853198728562	0.4255551437098606	2467.648313491879	2542.648313491879	2542.648313491879	2567.648313491879	0.7402597665786743	0.6600000262260437	0.699999988079071	0.4313725531101227	1.0	2467	2542	2542	2567	1600
17.149728715142018	17.149728715142018	0	0	2	0	-0.006851590932318994	0.41540807514798406	2426.096067730995	2501.096067730995	2501.096067730995	2526.096067730995	0.7402597665786743	0.6399999856948853	0.699999988079071	0.4019607901573181	1.0	2426	2501	2501	2526	1600
17.171204923193525	17.171204923193525	0	0	2	0	-0.006682548931412186	0.4091335698030889	2400.401968343649	2475.401968343649	2475.401968343649	2500.401968343649	0.7402597665786743	0.6266666650772095	0.6875	0.3921568691730499	1.0	2400	2475	2475	2500	1600
17.184045805594646	17.184045805594646	0	0	2	0	-0.006495190528382658	0.4008684363216162	2366.5562467370182	2441.5562467370182	2441.5562467370182	2466.5562467370182	0.7272727489471436	0.6133333444595337	0.6875	0.38235294818878174	1.0	2366	2441	2441	2466	1600
17.199614339314298	17.199614339314298	0	0	2	0	-0.00629002925958999	0.3975167223252356	2352.83097792184	2427.83097792184	2427.83097792184	2452.83097792184	0.7272727489471436	0.6066666841506958	0.6875	0.37254902720451355	1.0	2352	2427	2427	2452	1600
17.21668327862899	17.21668327862899	0	0	2	0	-0.00606762745781136	0.39303143095298143	2334.463709752459	2409.463709752459	2409.463709752459	2434.463709752459	0.7272727489471436	0.6000000238418579	0.675000011920929	0.36274510622024536	1.0	2334	2409	2409	2434	1600
17.23759777208914	17.23759777208914	0	0	2	0	-0.005828594710926481	0.37873687501631537	2275.9275031918114	2350.9275031918114	2350.9275031918114	2375.9275031918114	0.7142857313156128	0.5733333230018616	0.6625000238418579	0.343137264251709	1.0	2275	2350	2350	2375	1600
17.25085234169458	17.25085234169458	0	0	2	0	-0.0055735861910796046	0.35965145857018577	2197.7727228449107	2272.7727228449107	2272.7727228449107	2297.7727228449107	0.6883116960525513	0.5400000214576721	0.6499999761581421	0.3235294222831726	1.0	2197	2272	2272	2297	1600
17.266570087020366	17.266570087020366	0	0	2	0	-0.005303300858898205	0.33410849666916853	2093.174293860245	2168.174293860245	2168.174293860245	2193.174293860245	0.649350643157959	0.4933333396911621	0.637499988079071	0.30392158031463623	1.0	2093	2168	2168	2193	1600
17.283652842224516	17.283652842224516	0	0	2	0	-0.005018479547690488	0.3086398644372821	1988.8802448706701	2063.88024487067	2063.88024487067	2088.88024487067	0.5974025726318359	0.4533333480358124	0.625	0.29411765933036804	1.0	1988	2063	2063	2088	1600
17.304496677278586	17.304496677278586	0	0	2	0	-0.004719902932872786	0.29070029273337017	1915.4176987431508	1990.4176987431508	1990.4176987431508	2015.4176987431508	0.5714285969734192	0.4266666769981384	0.6000000238418579	0.27450981736183167	1.0	1915	1990	1990	2015	1600
17.317450060493858	17.317450060493858	0	0	2	0	-0.004408389392192511	0.2735756537931806	1845.2923022830746	1920.2923022830746	1920.2923022830746	1945.2923022830746	0.5454545617103577	0.3933333456516266	0.5874999761581421	0.2647058963775635	1.0	1845	1920	1920	1945	1600
17.33361820381595	17.33361820381595	0	0	2	0	-0.004084792762611626	0.24755554413422942	1738.7399532296695	1813.7399532296695	1813.7399532296695	1838.7399532296695	0.4935064911842346	0.35333332419395447	0.5625	0.2549019753932953	1.0	1738	1813	1813	1838	1600
17.34968963591184	17.34968963591184	0	0	2	0	-0.0037499999999988857	0.23883085044502628	1703.0123325723825	1778.0123325723825	1778.0123325723825	1803.0123325723825	0.48051947355270386	0.3400000035762787	0.550000011920929	0.2450980395078659	1.0	1703	1778	1778	1803	1600
17.37088044716113	17.37088044716113	0	0	2	0	-0.0034049287480454526	0.22823808083182895	1659.6349410063394	1734.6349410063394	1734.6349410063394	1759.6349410063394	0.4545454680919647	0.3266666531562805	0.5375000238418579	0.2450980395078659	1.0	1659	1734	1734	1759	1600
17.38411527978163	17.38411488504193	0	0	2	0	-0.0030505248230673224	0.2212719624807291	1631.1086863585856	1706.1086863585856	1706.1086863585856	1731.1086863585856	0.44155845046043396	0.3199999928474426	0.5249999761581421	0.23529411852359772	1.0	1631	1706	1706	1731	1600
17.399660129119354	17.399660129119354	0	0	2	0	-0.002687759621588545	0.21395658449927235	1601.1522135245202	1676.1522135245202	1676.1522135245202	1701.1522135245202	0.4285714328289032	0.30666667222976685	0.512499988079071	0.23529411852359772	1.0	1601	1676	1676	1701	1600
17.416823016482358	17.416823016482358	0	0	2	0	-0.002317627457810874	0.20383562706410885	1559.7068928275257	1634.7068928275257	1634.7068928275257	1659.7068928275257	0.4025973975658417	0.30000001192092896	0.5	0.22549019753932953	1.0	1559	1634	1634	1659	1600
17.43758079828209	17.43758079828209	0	0	2	0	-0.0019411428382676522	0.20146429834102153	1549.9963017064833	1624.9963017064833	1624.9963017064833	1649.9963017064833	0.4025973975658417	0.2933333218097687	0.48750001192092896	0.22549019753932953	1.0	1549	1624	1624	1649	1600
17.45079076230157	17.45079076230157	0	0	2	0	-0.0015593376811319237	0.20146429834102153	1549.9963017064833	1624.9963017064833	1624.9963017064833	1649.9963017064833	0.4025973975658417	0.2933333218097687	0.48750001192092896	0.22549019753932953	1.0	1549	1624	1624	1649	1600
17.466725614461684	17.466725614461684	0	0	2	0	-0.0011732584878004458	0.19417955590338976	1520.1652814243812	1595.1652814243812	1595.1652814243812	1620.1652814243812	0.3896103799343109	0.2800000011920929	0.4749999940395355	0.22549019753932953	1.0	1520	1595	1595	1620	1600
17.491011184949365	17.491011184949365	0	0	2	0	-0.0007839634745061043	0.17453733771929847	1439.7303979605272	1514.7303979605272	1514.7303979605272	1539.7303979605272	0.350649356842041	0.25999999046325684	0.42500001192092896	0.20588235557079315	0.9333333373069763	1439	1514	1514	1539	1586
17.50415049056276	17.50415009582306	0	0	2	0	-0.00039251967182077433	0.16047029988840222	1382.125878043007	1457.125878043007	1457.125878043007	1482.125878043007	0.3246753215789795	0.23999999463558197	0.375	0.20588235557079315	0.9333333373069763	1382	1457	1457	1482	1586
17.51757203506078	17.51757164032108	0	0	2	0	1.30838237461204e-15	0.13814585252080624	1290.7072660727017	1365.7072660727017	1365.7072660727017	1390.7072660727017	0.25974026322364807	0.2266666740179062	0.3375000059604645	0.19607843458652496	0.8666666746139526	1290	1365	1365	1390	1573
17.533600440529504	17.533600440529504	0	0	2	0	0.00039251967182338753	0.12407881188772474	1233.1027346802327	1308.1027346802327	1308.1027346802327	1333.1027346802327	0.23376622796058655	0.20666666328907013	0.30000001192092896	0.18627451360225677	0.8666666746139526	1233	1308	1308	1333	1573
17.5496375302716	17.5496375302716	0	0	2	0	0.0007839634745087067	0.11835577104733708	1209.6668824388453	1284.6668824388453	1284.6668824388453	1309.6668824388453	0.23376622796058655	0.19333332777023315	0.26249998807907104	0.1764705926179886	0.8666666746139526	1209	1284	1284	1309	1573
17.570978342606427	17.570977947866727	0	0	2	0	0.0011732584878030303	0.11009064159976939	1175.8211773510557	1250.8211773510557	1250.8211773510557	1275.8211773510557	0.22077922523021698	0.18000000715255737	0.23749999701976776	0.1666666716337204	0.8666666746139526	1175	1250	1250	1275	1573
17.58415317479271	17.584152780053014	0	0	2	0	0.0015593376811344833	0.0998777681267729	1133.999460479135	1208.999460479135	1208.999460479135	1233.999460479135	0.19480518996715546	0.1733333319425583	0.20000000298023224	0.1568627506494522	0.8666666746139526	1133	1208	1208	1233	1573
17.5996459184902	17.5996459184902	0	0	2	0	0.0019411428382701804	0.09231729113916848	1103.039307214895	1178.039307214895	1178.039307214895	1203.039307214895	0.1818181872367859	0.1599999964237213	0.17499999701976776	0.1568627506494522	0.800000011920929	1103	1178	1178	1203	1560
17.616650515233992	17.616650120494292	0	0	2	0	0.002317627457813363	0.08392960500684293	1068.6917325030217	1143.6917325030217	1143.6917325030217	1168.6917325030217	0.16883116960525513	0.14666666090488434	0.13750000298023224	0.14705882966518402	0.800000011920929	1068	1143	1143	1168	1560
17.637831457990814	17.637831457990814	0	0	2	0	0.002687759621590988	0.0708123263482954	1014.9764763962696	1089.9764763962696	1089.9764763962696	1114.9764763962696	0.1428571492433548	0.12666666507720947	0.10000000149011612	0.13725490868091583	0.800000011920929	1014	1089	1089	1114	1560
17.65094550026349	17.65094550026349	0	0	2	0	0.003050524823069713	0.06850227694867142	1005.5168241048095	1080.5168241048095	1080.5168241048095	1105.5168241048095	0.1428571492433548	0.11999999731779099	0.08749999850988388	0.12745098769664764	0.800000011920929	1005	1080	1080	1105	1560
17.666693640546082	17.666693640546082	0	0	2	0	0.003404928748047784	0.06319057326946481	983.7653975384584	1058.7653975384583	1058.7653975384583	1083.7653975384583	0.12987013161182404	0.1133333370089531	0.07500000298023224	0.12745098769664764	0.800000011920929	983	1058	1058	1083	1560
17.68396666028504	17.68396666028504	0	0	2	0	0.003750000000001152	0.05787886749021709	962.013962372439	1037.013962372439	1037.013962372439	1062.013962372439	0.11688311398029327	0.1066666692495346	0.0625	0.12745098769664764	0.800000011920929	962	1037	1037	1062	1560
17.70431509701715	17.70431509701715	0	0	2	0	0.0040847927626138205	0.056059014168567955	954.5616630202858	1029.5616630202858	1029.5616630202858	1054.5616630202858	0.11688311398029327	0.10000000149011612	0.0625	0.11764705926179886	0.7333333492279053	954	1029	1029	1054	1546
17.717551508596443	17.717551508596443	0	0	2	0	0.004408389392194629	0.05556881811615883	952.5543101856704	1027.5543101856704	1027.5543101856704	1052.5543101856704	0.11688311398029327	0.10000000149011612	0.05000000074505806	0.10784313827753067	0.7333333492279053	952	1027	1027	1052	1546
17.733673467373777	17.733673467373777	0	0	2	0	0.00471990293287482	0.05198505578389136	937.8788034350351	1012.8788034350351	1012.8788034350351	1037.878803435035	0.10389610379934311	0.10000000149011612	0.03750000149011612	0.10784313827753067	0.7333333492279053	937	1012	1012	1037	1546
17.749588977288653	17.749588977288653	0	0	2	0	0.0050184795476924315	0.046979724535919434	917.3819719745901	992.3819719745901	992.3819719745901	1017.3819719745901	0.09090909361839294	0.09333333373069763	0.03750000149011612	0.09803921729326248	0.7333333492279053	917	992	992	1017	1546
17.771085317064795	17.771085317064795	0	0	2	0	0.005303300858900055	0.046673351954486145	916.1273762536207	991.1273762536207	991.1273762536207	1016.1273762536207	0.09090909361839294	0.09333333373069763	0.02500000037252903	0.09803921729326248	0.7333333492279053	916	991	991	1016	1546
17.784122779835908	17.784122385096207	0	0	2	0	0.005573586191081356	0.04500668501463152	909.302375134916	984.302375134916	984.302375134916	1009.302375134916	0.09090909361839294	0.08666666597127914	0.02500000037252903	0.09803921729326248	0.7333333492279053	909	984	984	1009	1546
17.799593418110263	17.799593418110263	0	0	2	0	0.005828594710928128	0.041698656099684095	895.7559967282064	970.7559967282064	970.7559967282064	995.7559967282064	0.07792207598686218	0.08666666597127914	0.02500000037252903	0.0882352963089943	0.7333333492279053	895	970	970	995	1546
17.816820648044164	17.81682104278386	0	0	2	0	0.006067627457812898	0.041698656099684095	895.7559967282064	970.7559967282064	970.7559967282064	995.7559967282064	0.07792207598686218	0.08666666597127914	0.02500000037252903	0.0882352963089943	0.7333333492279053	895	970	970	995	1546
17.83844212030482	17.83844212030482	0	0	2	0	0.006290029259591415	0.041698656099684095	895.7559967282064	970.7559967282064	970.7559967282064	995.7559967282064	0.07792207598686218	0.08666666597127914	0.02500000037252903	0.0882352963089943	0.7333333492279053	895	970	970	995	1546
17.850789183342773	17.850788788603076	0	0	2	0	0.006495190528383966	0.041698656099684095	895.7559967282064	970.7559967282064	970.7559967282064	995.7559967282064	0.07792207598686218	0.08666666597127914	0.02500000037252903	0.0882352963089943	0.7333333492279053	895	970	970	995	1546
17.866561402746992	17.866561402746992	0	0	2	0	0.0066825489314133735	0.0403996362483275	890.4365104369011	965.4365104369011	965.4365104369011	990.4365104369011	0.07792207598686218	0.07999999821186066	0.03750000149011612	0.09803921729326248	0.7333333492279053	890	965	965	990	1546
17.884101266522322	17.884101661262022	0	0	2	0	0.006851590932320058	0.04561943013184503	911.8115663899055	986.8115663899055	986.8115663899055	1011.8115663899055	0.09090909361839294	0.08666666597127914	0.05000000074505806	0.09803921729326248	0.7333333492279053	911	986	986	1011	1546
17.904194306669325	17.904193911929625	0	0	2	0	0.0070018531987295	0.06025019124442456	971.7245331459186	1046.7245331459185	1046.7245331459185	1071.7245331459185	0.11688311398029327	0.1133333370089531	0.10000000149011612	0.10784313827753067	0.7333333492279053	971	1046	1046	1071	1546
17.917504534572288	17.917504534572288	0	0	2	0	0.007132923872214073	0.0681783169220366	1004.1902077957399	1079.1902077957398	1079.1902077957398	1104.1902077957398	0.12987013161182404	0.12666666507720947	0.13750000298023224	0.11764705926179886	0.7333333492279053	1004	1079	1079	1104	1546
17.933668335757694	17.933668335757694	0	0	2	0	0.007244443697168365	0.08484872267581522	1072.4555193574633	1147.4555193574633	1147.4555193574633	1172.4555193574633	0.16883116960525513	0.14666666090488434	0.1875	0.12745098769664764	0.7333333492279053	1072	1147	1147	1172	1546
17.949706609718884	17.949706214979187	0	0	2	0	0.007336107005503826	0.10257305211351053	1145.0366484048257	1220.0366484048257	1220.0366484048257	1245.0366484048257	0.20779220759868622	0.1733333319425583	0.21250000596046448	0.13725490868091583	0.7333333492279053	1145	1220	1220	1245	1546
17.970861894395288	17.970861894395288	0	0	2	0	0.007407662554463747	0.1100853057578206	1175.7993270782754	1250.7993270782754	1250.7993270782754	1275.7993270782754	0.20779220759868622	0.19333332777023315	0.25	0.1568627506494522	0.7333333492279053	1175	1250	1250	1275	1546
17.984170938079156	17.984170938079156	0	0	2	0	0.007458914215262192	0.12770546960425289	1247.9538980294155	1322.9538980294155	1322.9538980294155	1347.9538980294155	0.2467532455921173	0.2133333384990692	0.2874999940395355	0.1764705926179886	0.7333333492279053	1247	1322	1322	1347	1546
17.99964907640779	17.99964868166809	0	0	2	0	0.007489721510659376	0.14999394793994725	1339.225216814084	1414.225216814084	1414.225216814084	1439.225216814084	0.29870128631591797	0.23999999463558197	0.3125	0.19607843458652496	0.7333333492279053	1339	1414	1414	1439	1546
18.017036570659393	18.01703736013879	0	0	2	0	0.0075	0.16354015206863337	1394.6969227210536	1469.6969227210536	1469.6969227210536	1494.6969227210536	0.3246753215789795	0.25999999046325684	0.3375000059604645	0.20588235557079315	0.7333333492279053	1394	1469	1469	1494	1546
18.037667641015823	18.037668035755523	0	0	2	0	0.0074897215106592314	0.20673924125000542	1571.5971929187722	1646.5971929187722	1646.5971929187722	1671.5971929187722	0.41558441519737244	0.31333333253860474	0.4000000059604645	0.2450980395078659	0.800000011920929	1571	1646	1646	1671	1560
18.050750893591992	18.050750893591992	0	0	2	0	0.007458914215261905	0.20673924125000542	1571.5971929187722	1646.5971929187722	1646.5971929187722	1671.5971929187722	0.41558441519737244	0.31333333253860474	0.4000000059604645	0.2450980395078659	0.800000011920929	1571	1646	1646	1671	1560
18.066669166684758	18.066669166684758	0	0	2	0	0.007407662554463316	0.2361853893115824	1692.1791692309298	1767.1791692309298	1767.1791692309298	1792.1791692309298	0.4545454680919647	0.36666667461395264	0.44999998807907104	0.27450981736183167	0.800000011920929	1692	1767	1767	1792	1560
18.083614157734036	18.083613762994336	0	0	2	0	0.007336107005503255	0.25338967640829435	1762.6307248919654	1837.6307248919654	1837.6307248919654	1862.6307248919654	0.48051947355270386	0.3933333456516266	0.4749999940395355	0.29411765933036804	0.800000011920929	1762	1837	1837	1862	1560
18.104136674673303	18.104136674673303	0	0	2	0	0.007244443697167653	0.2698586703314647	1830.071255007348	1905.071255007348	1905.071255007348	1930.071255007348	0.5064935088157654	0.41999998688697815	0.48750001192092896	0.3137255012989044	0.800000011920929	1830	1905	1905	1930	1560
18.11744256043958	18.117442955179282	0	0	2	0	0.007132923872213222	0.2874918841135998	1902.2792654451912	1977.2792654451912	1977.2792654451912	2002.2792654451912	0.5324675440788269	0.4466666579246521	0.512499988079071	0.3333333432674408	0.800000011920929	1902	1977	1977	2002	1560
18.13359530891342	18.13359530891342	0	0	2	0	0.007001853198728515	0.302687166203909	1964.5039456050074	2039.5039456050074	2039.5039456050074	2064.503945605007	0.5454545617103577	0.47999998927116394	0.5249999761581421	0.3529411852359772	0.800000011920929	1964	2039	2039	2064	1560
18.149702662321896	18.1497022675822	0	0	2	0	0.00685159093231894	0.3133542706459469	2008.1857382951525	2083.1857382951525	2083.1857382951525	2108.1857382951525	0.5584415793418884	0.5	0.5375000238418579	0.36274510622024536	0.800000011920929	2008	2083	2083	2108	1560
18.17080742031686	18.17080742031686	0	0	2	0	0.006682548931412125	0.34116437332704663	2122.068108774256	2197.068108774256	2197.068108774256	2222.068108774256	0.5974025726318359	0.54666668176651	0.5625	0.3921568691730499	0.800000011920929	2122	2197	2197	2222	1560
18.184003568446876	18.184003568446876	0	0	2	0	0.006495190528382592	0.35512190431575563	2179.2241981730194	2254.2241981730194	2254.2241981730194	2279.2241981730194	0.6103895902633667	0.5733333230018616	0.574999988079071	0.4117647111415863	0.8666666746139526	2179	2254	2254	2279	1573
18.19976789305712	18.19976789305712	0	0	2	0	0.006290029259589918	0.37244875350894	2250.177645619109	2325.177645619109	2325.177645619109	2350.177645619109	0.6363636255264282	0.6000000238418579	0.5874999761581421	0.4313725531101227	0.8666666746139526	2250	2325	2325	2350	1573
18.217063807698608	18.217063807698608	0	0	2	0	0.006067627457811282	0.3866513890086436	2308.3374379903953	2383.3374379903953	2383.3374379903953	2408.3374379903953	0.649350643157959	0.6266666650772095	0.6000000238418579	0.45098039507865906	0.8666666746139526	2308	2383	2383	2408	1573
18.237644746113293	18.237644746113293	0	0	2	0	0.005828594710926398	0.4039790164679289	2379.294072436169	2454.294072436169	2454.294072436169	2479.294072436169	0.6623376607894897	0.653333306312561	0.625	0.4803921580314636	0.9333333373069763	2379	2454	2454	2479	1586
18.25080299923223	18.25080299923223	0	0	2	0	0.005573586191079517	0.41851866990327835	2438.833953253925	2513.833953253925	2513.833953253925	2538.833953253925	0.6753246784210205	0.6800000071525574	0.637499988079071	0.5	0.9333333373069763	2438	2513	2513	2538	1586
18.266716140708912	18.266716140708912	0	0	2	0	0.005303300858898111	0.4363847273639312	2511.9954585552982	2586.9954585552982	2586.9954585552982	2611.9954585552982	0.701298713684082	0.699999988079071	0.6625000238418579	0.5196078419685364	0.9333333373069763	2511	2586	2586	2611	1586
18.28365442118331	18.28365442118331	0	0	2	0	0.005018479547690389	0.4463173338449469	2552.6694820950574	2627.6694820950574	2627.6694820950574	2652.6694820950574	0.701298713684082	0.7200000286102295	0.675000011920929	0.5392156839370728	0.9333333373069763	2552	2627	2627	2652	1586
18.304169438068303	18.304169043328603	0	0	2	0	0.004719902932872683	0.46979691809883306	2648.8183796147214	2723.8183796147214	2723.8183796147214	2748.8183796147214	0.7142857313156128	0.7599999904632568	0.699999988079071	0.5784313678741455	0.9333333373069763	2648	2723	2723	2748	1586
18.317795062990587	18.31779466825089	0	0	2	0	0.004408389392192404	0.4816772456956553	2697.4683211237084	2772.4683211237084	2772.4683211237084	2797.4683211237084	0.7272727489471436	0.7733333110809326	0.7124999761581421	0.5980392098426819	0.9333333373069763	2697	2772	2772	2797	1586
18.333618993295346	18.333618993295346	0	0	2	0	0.004084792762611515	0.49032310162689186	2732.873101162122	2807.873101162122	2807.873101162122	2832.873101162122	0.7272727489471436	0.7933333516120911	0.7250000238418579	0.6078431606292725	0.9333333373069763	2732	2807	2807	2832	1586
18.349619372245456	18.349619372245456	0	0	2	0	0.0037499999999987712	0.502417890176031	2782.401260270847	2857.401260270847	2857.401260270847	2882.401260270847	0.7402597665786743	0.8066666722297668	0.737500011920929	0.6274510025978088	1.0	2782	2857	2857	2882	1600
18.370821236206314	18.370821236206314	0	0	2	0	0.0034049287480453347	0.5144636370241642	2831.7285936139524	2906.7285936139524	2906.7285936139524	2931.7285936139524	0.7532467246055603	0.8266666531562805	0.75	0.6372548937797546	1.0	2831	2906	2906	2931	1600
18.38404383189615	18.38404383189615	0	0	2	0	0.0030505248230672014	0.5247201919555664	2873.7291860580444	2948.7291860580444	2948.7291860580444	2973.7291860580444	0.7662337422370911	0.8399999737739563	0.75	0.656862735748291	1.0	2873	2948	2948	2973	1600
18.399557102057976	18.399557102057976	0	0	2	0	0.0026877596215884214	0.5319751091922322	2903.438072142191	2978.438072142191	2978.438072142191	3003.438072142191	0.7662337422370911	0.8533333539962769	0.762499988079071	0.6666666865348816	1.0	2903	2978	2978	3003	1600
18.417895524243924	18.417895524243924	0	0	2	0	0.002317627457810748	0.5392912746133174	2933.3977695415347	3008.3977695415347	3008.3977695415347	3033.3977695415347	0.7662337422370911	0.8666666746139526	0.7749999761581421	0.6764705777168274	1.0	2933	3008	3008	3033	1600
18.43758474567908	18.437584745679082	0	0	2	0	0.0019411428382675245	0.5554424497463248	2999.5368317112	3074.5368317112	3074.5368317112	3099.5368317112	0.7792207598686218	0.8866666555404663	0.7875000238418579	0.7058823704719543	1.0	2999	3074	3074	3099	1600
18.45093523703132	18.450934842291623	0	0	2	0	0.0015593376811317945	0.5554424497463248	2999.5368317112	3074.5368317112	3074.5368317112	3099.5368317112	0.7792207598686218	0.8866666555404663	0.7875000238418579	0.7058823704719543	1.0	2999	3074	3074	3099	1600
18.46663048219428	18.46663008745458	0	0	2	0	0.001173258487800315	0.5649032286569184	3038.278721350081	3113.278721350081	3113.278721350081	3138.278721350081	0.7792207598686218	0.8999999761581421	0.800000011920929	0.7254902124404907	1.0	3038	3113	3113	3138	1600
18.48363902633506	18.483638631595362	0	0	2	0	0.0007839634745059725	0.5774085633456707	3089.4880669005215	3164.4880669005215	3164.4880669005215	3189.4880669005215	0.7922077775001526	0.9200000166893005	0.8125	0.7352941036224365	1.0	3089	3164	3164	3189	1600
18.50427285986938	18.50427246512968	0	0	2	0	0.0003925196718206422	0.5940192870357457	3157.5089804113786	3232.5089804113786	3232.5089804113786	3257.5089804113786	0.8051947951316833	0.9399999976158142	0.824999988079071	0.7647058963775635	1.0	3157	3232	3232	3257	1600
18.517557824431623	18.517557824431623	0	0	2	0	-1.4406906524676981e-15	0.6017950104951275	3189.350567977547	3264.350567977547	3264.350567977547	3289.350567977547	0.8051947951316833	0.95333331823349	0.8374999761581421	0.7745097875595093	1.0	3189	3264	3264	3289	1600
18.533584256201856	18.533584256201856	0	0	2	0	-0.00039251967182351964	0.6128787869770154	3234.738632670878	3309.738632670878	3309.738632670878	3334.738632670878	0.8181818127632141	0.9666666388511658	0.8500000238418579	0.7843137383460999	1.0	3234	3309	3309	3334	1600
18.549619372245456	18.549619372245456	0	0	2	0	-0.0007839634745088382	0.6166287938899853	3250.0949109794897	3325.0949109794897	3325.0949109794897	3350.0949109794897	0.8181818127632141	0.9733333587646484	0.8500000238418579	0.7941176295280457	1.0	3250	3325	3325	3350	1600
18.57095781614209	18.57095781614209	0	0	2	0	-0.0011732584878031609	0.6278044705954837	3295.859307088506	3370.859307088506	3370.859307088506	3395.859307088506	0.8311688303947449	0.9866666793823242	0.862500011920929	0.8039215803146362	1.0	3295	3370	3370	3395	1600
18.584215543665117	18.584215543665117	0	0	2	0	-0.0015593376811346127	0.6364985192231103	3331.4614362186367	3406.4614362186367	3406.4614362186367	3431.4614362186367	0.8441558480262756	1.0	0.862500011920929	0.813725471496582	1.0	3331	3406	3406	3431	1600
18.599603286602733	18.599603286602733	0	0	2	0	-0.001941142838270308	0.6433306243270636	3359.4389066193253	3434.4389066193253	3434.4389066193253	3459.4389066193253	0.8441558480262756	1.0	0.875	0.8333333134651184	1.0	3359	3434	3434	3459	1600
18.616665515342547	18.616665515342547	0	0	2	0	-0.0023176274578134886	0.6487219929695129	3381.5165612101555	3456.5165612101555	3456.5165612101555	3481.5165612101555	0.8571428656578064	1.0	0.875	0.843137264251709	1.0	3381	3456	3456	3481	1600
18.63755040332529	18.637550798064986	0	0	2	0	-0.002687759621591111	0.6513567944075547	3392.3060730989364	3467.3060730989364	3467.3060730989364	3492.3060730989364	0.8571428656578064	1.0	0.887499988079071	0.843137264251709	1.0	3392	3467	3467	3492	1600
18.65079628865735	18.650796288657354	0	0	2	0	-0.003050524823069834	0.6561974713030985	3412.128644986188	3487.128644986188	3487.128644986188	3512.128644986188	0.8571428656578064	1.0	0.8999999761581421	0.8529411554336548	1.0	3412	3487	3487	3512	1600
18.66670982487373	18.66670982487373	0	0	2	0	-0.003404928748047902	0.6616501145795279	3434.457219203167	3509.457219203167	3509.457219203167	3534.457219203167	0.8701298832893372	1.0	0.8999999761581421	0.8627451062202454	1.0	3434	3509	3509	3534	1600
18.69093263174931	18.69093263174931	0	0	2	0	-0.003750000000001266	0.6643462033211893	3445.4977026002703	3520.4977026002703	3520.4977026002703	3545.4977026002703	0.8701298832893372	1.0	0.9125000238418579	0.8627451062202454	1.0	3445	3520	3520	3545	1600
18.699595983918304	18.699595983918304	0	0	2	0	-0.0040847927626139315	0.6643462033211893	3445.4977026002703	3520.4977026002703	3520.4977026002703	3545.4977026002703	0.8701298832893372	1.0	0.9125000238418579	0.8627451062202454	1.0	3445	3520	3520	3545	1600
18.71752150837934	18.717521113639638	0	0	2	0	-0.0044083893921947346	0.6665827160555065	3454.656222247299	3529.656222247299	3529.656222247299	3554.656222247299	0.8701298832893372	1.0	0.9125000238418579	0.8725489974021912	1.0	3454	3529	3529	3554	1600
18.73373978364317	18.733739388903473	0	0	2	0	-0.004719902932874923	0.6665827160555065	3454.656222247299	3529.656222247299	3529.656222247299	3554.656222247299	0.8701298832893372	1.0	0.9125000238418579	0.8725489974021912	1.0	3454	3529	3529	3554	1600
18.74977253124858	18.74977253124858	0	0	2	0	-0.0050184795476925295	0.6665827160555065	3454.656222247299	3529.656222247299	3529.656222247299	3554.656222247299	0.8701298832893372	1.0	0.9125000238418579	0.8725489974021912	1.0	3454	3529	3529	3554	1600
18.7705686027991	18.7705689975388	0	0	2	0	-0.005303300858900148	0.6725561834798723	3479.117571350077	3554.117571350077	3554.117571350077	3579.117571350077	0.8831169009208679	1.0	0.925000011920929	0.8725489974021912	1.0	3479	3554	3554	3579	1600
18.784152385313316	18.784152385313316	0	0	2	0	-0.005573586191081444	0.6725561834798723	3479.117571350077	3554.117571350077	3554.117571350077	3579.117571350077	0.8831169009208679	1.0	0.925000011920929	0.8725489974021912	1.0	3479	3554	3554	3579	1600
18.799646707969597	18.799647102709297	0	0	2	0	-0.005828594710928212	0.6725561834798723	3479.117571350077	3554.117571350077	3554.117571350077	3579.117571350077	0.8831169009208679	1.0	0.925000011920929	0.8725489974021912	1.0	3479	3554	3554	3579	1600
18.816633541426945	18.816633541426945	0	0	2	0	-0.006067627457812976	0.6725561834798723	3479.117571350077	3554.117571350077	3554.117571350077	3579.117571350077	0.8831169009208679	1.0	0.925000011920929	0.8725489974021912	1.0	3479	3554	3554	3579	1600
18.837029346922904	18.837029346922904	0	0	2	0	-0.006290029259591488	0.6725561834798723	3479.117571350077	3554.117571350077	3554.117571350077	3579.117571350077	0.8831169009208679	1.0	0.925000011920929	0.8725489974021912	1.0	3479	3554	3554	3579	1600
18.85025549527003	18.850255100530333	0	0	2	0	-0.006495190528384032	0.6725561834798723	3479.117571350077	3554.117571350077	3554.117571350077	3579.117571350077	0.8831169009208679	1.0	0.925000011920929	0.8725489974021912	1.0	3479	3554	3554	3579	1600
18.866613508387232	18.866613508387232	0	0	2	0	-0.006682548931413433	0.6725561834798723	3479.117571350077	3554.117571350077	3554.117571350077	3579.117571350077	0.8831169009208679	1.0	0.925000011920929	0.8725489974021912	1.0	3479	3554	3554	3579	1600
18.883795343255773	18.883795737995474	0	0	2	0	-0.006851590932320112	0.6725561834798723	3479.117571350077	3554.117571350077	3554.117571350077	3579.117571350077	0.8831169009208679	1.0	0.925000011920929	0.8725489974021912	1.0	3479	3554	3554	3579	1600
18.90373877705694	18.90373877705694	0	0	2	0	-0.007001853198729547	0.6693094290719896	3465.8221120497974	3540.8221120497974	3540.8221120497974	3565.8221120497974	0.8701298832893372	1.0	0.925000011920929	0.8725489974021912	1.0	3465	3540	3540	3565	1600
18.916874530013047	18.916874135273346	0	0	2	0	-0.007132923872214114	0.6693094290719896	3465.8221120497974	3540.8221120497974	3540.8221120497974	3565.8221120497974	0.8701298832893372	1.0	0.925000011920929	0.8725489974021912	1.0	3465	3540	3540	3565	1600
18.933584256201854	18.933584256201854	0	0	2	0	-0.007244443697168399	0.6621096769895622	3436.3391272722574	3511.3391272722574	3511.3391272722574	3536.3391272722574	0.8701298832893372	1.0	0.9125000238418579	0.8529411554336548	1.0	3436	3511	3511	3536	1600
18.9496051616163	18.9496051616163	0	0	2	0	-0.007336107005503854	0.6543898835157353	3404.7265729969363	3479.7265729969363	3479.7265729969363	3504.7265729969363	0.8571428656578064	1.0	0.9125000238418579	0.8333333134651184	1.0	3404	3479	3479	3504	1600
18.970306100899414	18.970306100899414	0	0	2	0	-0.007407662554463767	0.641921312785616	3353.6677758570977	3428.6677758570977	3428.6677758570977	3453.6677758570977	0.8441558480262756	1.0	0.8999999761581421	0.8039215803146362	1.0	3353	3428	3428	3453	1600
18.98368027663358	18.98368027663358	0	0	2	0	-0.007458914215262207	0.6320569051831377	3313.273026724949	3388.273026724949	3388.273026724949	3413.273026724949	0.8311688303947449	1.0	0.8999999761581421	0.7745097875595093	1.0	3313	3388	3388	3413	1600
18.999594997069057	18.999594997069057	0	0	2	0	-0.007489721510659382	0.6126022443613586	3233.6061906597633	3308.6061906597633	3308.6061906597633	3333.6061906597633	0.8311688303947449	0.9666666388511658	0.887499988079071	0.7352941036224365	1.0	3233	3308	3308	3333	1600
19.016654462630978	19.016654462630978	0	0	2	0	-0.0075	0.5885658524930477	3135.1771659590304	3210.1771659590304	3210.1771659590304	3235.1771659590304	0.8051947951316833	0.9399999976158142	0.875	0.6960784196853638	1.0	3135	3210	3210	3235	1600
19.03702816270381	19.03702816270381	0	0	2	0	-0.007489721510659225	0.5494244931119621	2974.8932992934847	3049.8932992934847	3049.8932992934847	3074.8932992934847	0.7922077775001526	0.8799999952316284	0.8374999761581421	0.6274510025978088	1.0	2974	3049	3049	3074	1600
19.05030799564997	19.05030760091027	0	0	2	0	-0.007458914215261892	0.5274399963664074	2884.866785120438	2959.866785120438	2959.866785120438	2984.866785120438	0.7792207598686218	0.8533333539962769	0.824999988079071	0.5784313678741455	1.0	2884	2959	2959	2984	1600
19.066681008875722	19.066681008875722	0	0	2	0	-0.007407662554463295	0.5027349070883265	2783.699444526697	2858.699444526697	2858.699444526697	2883.699444526697	0.7662337422370911	0.8133333325386047	0.800000011920929	0.5392156839370728	1.0	2783	2858	2858	2883	1600
19.08373218490397	19.08373218490397	0	0	2	0	-0.007336107005503227	0.4751691073179245	2670.817494466901	2745.817494466901	2745.817494466901	2770.817494466901	0.7402597665786743	0.7666666507720947	0.7875000238418579	0.5	1.0	2670	2745	2745	2770	1600
19.1036866714167	19.1036866714167	0	0	2	0	-0.007244443697167619	0.45298853342001344	2579.988044354955	2654.988044354955	2654.988044354955	2679.988044354955	0.7272727489471436	0.7333333492279053	0.762499988079071	0.46078431606292725	1.0	2579	2654	2654	2679	1600
19.1170178205237	19.1170178205237	0	0	2	0	-0.007132923872213181	0.4428721033036709	2538.5612630285323	2613.5612630285323	2613.5612630285323	2638.5612630285323	0.7272727489471436	0.7133333086967468	0.75	0.44117647409439087	1.0	2538	2613	2613	2638	1600
19.13361701959685	19.13361701959685	0	0	2	0	-0.007001853198728467	0.43500446207894417	2506.3432722132766	2581.3432722132766	2581.3432722132766	2606.3432722132766	0.7272727489471436	0.699999988079071	0.7250000238418579	0.4313725531101227	1.0	2506	2581	2581	2606	1600
19.14958305619317	19.14958305619317	0	0	2	0	-0.0068515909323188864	0.42831408185701747	2478.9461652044865	2553.9461652044865	2553.9461652044865	2578.9461652044865	0.7142857313156128	0.6933333277702332	0.7250000238418579	0.4215686321258545	1.0	2478	2553	2553	2578	1600
19.170334127418027	19.170334127418027	0	0	2	0	-0.0066825489314120655	0.423203790965764	2458.0195240048033	2533.0195240048033	2533.0195240048033	2558.0195240048033	0.7142857313156128	0.6800000071525574	0.7250000238418579	0.4117647111415863	1.0	2458	2533	2533	2558	1600
19.18366685548382	19.18366685548382	0	0	2	0	-0.006495190528382525	0.4180935000745105	2437.0928828051206	2512.0928828051206	2512.0928828051206	2537.0928828051206	0.7142857313156128	0.6666666865348816	0.7250000238418579	0.4019607901573181	1.0	2437	2512	2512	2537	1600
19.199567365290143	19.199566970550446	0	0	2	0	-0.006290029259589846	0.4085109449831732	2397.852319706094	2472.852319706094	2472.852319706094	2497.852319706094	0.701298713684082	0.653333306312561	0.7124999761581421	0.3921568691730499	1.0	2397	2472	2472	2497	1600
19.216730252653143	19.216729857913446	0	0	2	0	-0.006067627457811204	0.4050979565390769	2383.87613202752	2458.87613202752	2458.87613202752	2483.87613202752	0.701298713684082	0.6466666460037231	0.7124999761581421	0.38235294818878174	1.0	2383	2458	2458	2483	1600
19.23705697870182	19.23705697870182	0	0	2	0	-0.005828594710926315	0.3972739990873664	2351.837026262765	2426.837026262765	2426.837026262765	2451.837026262765	0.6883116960525513	0.6399999856948853	0.699999988079071	0.37254902720451355	1.0	2351	2426	2426	2451	1600
19.250303258773585	19.250303258773585	0	0	2	0	-0.005573586191079428	0.3956073340101569	2345.012032771592	2420.012032771592	2420.012032771592	2445.012032771592	0.6883116960525513	0.6333333253860474	0.699999988079071	0.37254902720451355	1.0	2345	2420	2420	2445	1600
19.26664982443952	19.26664982443952	0	0	2	0	-0.005303300858898017	0.39394066893294744	2338.1870392804194	2413.1870392804194	2413.1870392804194	2438.1870392804194	0.6883116960525513	0.6266666650772095	0.699999988079071	0.37254902720451355	1.0	2338	2413	2413	2438	1600
19.283721132192404	19.283721132192404	0	0	2	0	-0.00501847954769029	0.390558317712709	2324.336311033543	2399.336311033543	2399.336311033543	2424.336311033543	0.6883116960525513	0.6200000047683716	0.699999988079071	0.36274510622024536	1.0	2324	2399	2399	2424	1600
19.303656671199594	19.303656276459897	0	0	2	0	-0.00471990293287258	0.3695611283183098	2238.3528204634786	2313.3528204634786	2313.3528204634786	2338.3528204634786	0.6623376607894897	0.5799999833106995	0.6875	0.343137264251709	1.0	2238	2313	2313	2338	1600
19.316884398505515	19.316884003765818	0	0	2	0	-0.004408389392192297	0.3695611283183098	2238.3528204634786	2313.3528204634786	2313.3528204634786	2338.3528204634786	0.6623376607894897	0.5799999833106995	0.6875	0.343137264251709	1.0	2238	2313	2313	2338	1600
19.33358228250336	19.33358188776366	0	0	2	0	-0.004084792762611404	0.32152749294889915	2041.655083625742	2116.655083625742	2116.655083625742	2141.655083625742	0.5714285969734192	0.5133333206176758	0.6625000238418579	0.30392158031463623	1.0	2041	2116	2116	2141	1600
19.349606345835397	19.3496059510957	0	0	2	0	-0.0037499999999986568	0.31065126444925273	1997.11692791969	2072.11692791969	2072.11692791969	2097.11692791969	0.5714285969734192	0.47999998927116394	0.6499999761581421	0.29411765933036804	1.0	1997	2072	2072	2097	1600
19.370312416734595	19.370312416734595	0	0	2	0	-0.003404928748045217	0.29334280611034114	1926.238791021847	2001.238791021847	2001.238791021847	2026.238791021847	0.5454545617103577	0.4466666579246521	0.637499988079071	0.28431373834609985	1.0	1926	2001	2001	2026	1600
19.383600933954128	19.383600933954128	0	0	2	0	-0.0030505248230670804	0.27690444493520205	1858.9237020096525	1933.9237020096525	1933.9237020096525	1958.9237020096525	0.5194805264472961	0.41999998688697815	0.612500011920929	0.27450981736183167	0.9333333373069763	1858	1933	1933	1958	1586
19.39956223367406	19.39956223367406	0	0	2	0	-0.002687759621588298	0.2688231349429664	1825.8307375914474	1900.8307375914474	1900.8307375914474	1925.8307375914474	0.5064935088157654	0.40666666626930237	0.612500011920929	0.2647058963775635	0.9333333373069763	1825	1900	1900	1925	1586
19.416874727382897	19.416874727382897	0	0	2	0	-0.002317627457810622	0.2582785845095037	1782.6508035664176	1857.6508035664176	1857.6508035664176	1882.6508035664176	0.4935064911842346	0.3866666555404663	0.6000000238418579	0.2549019753932953	0.9333333373069763	1782	1857	1857	1882	1586
19.43704947864754	19.43704947864754	0	0	2	0	-0.0019411428382673972	0.24607509194745436	1732.6775015248256	1807.6775015248256	1807.6775015248256	1832.6775015248256	0.4545454680919647	0.3799999952316284	0.5874999761581421	0.2549019753932953	0.9333333373069763	1732	1807	1807	1832	1586
19.45032062732033	19.45032062732033	0	0	2	0	-0.001559337681131665	0.23562245864019382	1689.8739681315938	1764.8739681315938	1764.8739681315938	1789.8739681315938	0.44155845046043396	0.36000001430511475	0.574999988079071	0.2450980395078659	0.9333333373069763	1689	1764	1764	1789	1586
19.46663364011187	19.46663364011187	0	0	2	0	-0.0011732584878001843	0.23070903170452106	1669.7534848300138	1744.7534848300138	1744.7534848300138	1769.7534848300138	0.4285714328289032	0.35333332419395447	0.574999988079071	0.2450980395078659	0.9333333373069763	1669	1744	1744	1769	1586
19.4837866589824	19.4837870537221	0	0	2	0	-0.000783963474505841	0.22365100518800318	1640.850866244873	1715.850866244873	1715.850866244873	1740.850866244873	0.41558441519737244	0.3466666638851166	0.5625	0.23529411852359772	0.9333333373069763	1640	1715	1715	1740	1586
19.503644829008632	19.503644829008632	0	0	2	0	-0.0003925196718205101	0.2156003337873913	1607.8833668593675	1682.8833668593675	1682.8833668593675	1707.8833668593675	0.4025973975658417	0.3333333432674408	0.5375000238418579	0.23529411852359772	0.9333333373069763	1607	1682	1682	1707	1586
19.51689268803919	19.51689268803919	0	0	2	0	1.5729989303233564e-15	0.2039222028106451	1560.0614205095917	1635.0614205095917	1635.0614205095917	1660.0614205095917	0.3896103799343109	0.31333333253860474	0.5	0.22549019753932953	0.9333333373069763	1560	1635	1635	1660	1586
19.533665177840103	19.533665177840103	0	0	2	0	0.00039251967182365175	0.185934395711029	1486.4013504366637	1561.4013504366637	1561.4013504366637	1586.4013504366637	0.350649356842041	0.2933333218097687	0.4625000059604645	0.21568627655506134	0.9333333373069763	1486	1561	1561	1586	1586
19.549697135966117	19.549697135966117	0	0	2	0	0.0007839634745089697	0.16516392577676942	1401.3462760558707	1476.3462760558707	1476.3462760558707	1501.3462760558707	0.3246753215789795	0.25999999046325684	0.38749998807907104	0.19607843458652496	0.9333333373069763	1401	1476	1476	1501	1586
19.570317943090377	19.570317943090377	0	0	2	0	0.0011732584878032916	0.15264100870300157	1350.0649306387913	1425.0649306387913	1425.0649306387913	1450.0649306387913	0.29870128631591797	0.24666666984558105	0.3499999940395355	0.18627451360225677	0.9333333373069763	1350	1425	1425	1450	1586
19.583598565515935	19.583598565515935	0	0	2	0	0.0015593376811347424	0.14264793950133026	1309.1433122579474	1384.1433122579474	1384.1433122579474	1409.1433122579474	0.2857142984867096	0.2266666740179062	0.3125	0.18627451360225677	0.9333333373069763	1309	1384	1384	1409	1586
19.599611576136407	19.599611970876104	0	0	2	0	0.0019411428382704356	0.12984928254531147	1256.7328120230504	1331.7328120230504	1331.7328120230504	1356.7328120230504	0.25974026322364807	0.2133333384990692	0.26249998807907104	0.1764705926179886	0.9333333373069763	1256	1331	1331	1356	1586
19.61667696279381	19.61667696279381	0	0	2	0	0.0023176274578136143	0.12216625344829962	1225.270807870787	1300.270807870787	1300.270807870787	1325.270807870787	0.2467532455921173	0.20000000298023224	0.23749999701976776	0.1764705926179886	0.8666666746139526	1225	1300	1300	1325	1573
19.63708184730284	19.63708184730284	0	0	2	0	0.0026877596215912347	0.11019480687876543	1176.2477341685444	1251.2477341685444	1251.2477341685444	1276.2477341685444	0.22077922523021698	0.18666666746139526	0.20000000298023224	0.1666666716337204	0.8666666746139526	1176	1251	1251	1276	1573
19.650359706550507	19.650359706550507	0	0	2	0	0.0030505248230699544	0.10257305164511005	1145.0366464867257	1220.0366464867257	1220.0366464867257	1245.0366464867257	0.20779220759868622	0.1733333319425583	0.17499999701976776	0.1666666716337204	0.8666666746139526	1145	1220	1220	1245	1573
19.66659771879928	19.66659771879928	0	0	2	0	0.00340492874804802	0.09949707319119983	1132.4405147179632	1207.4405147179632	1207.4405147179632	1232.4405147179632	0.20779220759868622	0.1666666716337204	0.15000000596046448	0.1568627506494522	0.8666666746139526	1132	1207	1207	1232	1573
19.683717579535116	19.683717579535116	0	0	2	0	0.003750000000001381	0.09409345376816597	1110.3126931806396	1185.3126931806396	1185.3126931806396	1210.3126931806396	0.19480518996715546	0.1599999964237213	0.13750000298023224	0.1568627506494522	0.8666666746139526	1110	1185	1185	1210	1573
19.703617591969415	19.703617591969415	0	0	2	0	0.0040847927626140425	0.08792391031268326	1085.048412730438	1160.048412730438	1160.048412730438	1185.048412730438	0.1818181872367859	0.15333333611488342	0.11249999701976776	0.14705882966518402	0.8666666746139526	1085	1160	1160	1185	1573
19.71686702995877	19.71686702995877	0	0	2	0	0.004408389392194842	0.08792391031268326	1085.048412730438	1160.048412730438	1160.048412730438	1185.048412730438	0.1818181872367859	0.15333333611488342	0.11249999701976776	0.14705882966518402	0.8666666746139526	1085	1160	1160	1185	1573
19.73375557323112	19.73375557323112	0	0	2	0	0.004719902932875025	0.07930417401606546	1049.750592595788	1124.750592595788	1124.750592595788	1149.750592595788	0.15584415197372437	0.14666666090488434	0.10000000149011612	0.14705882966518402	0.800000011920929	1049	1124	1124	1149	1560
19.75700850466681	19.75700850466681	0	0	2	0	0.005018479547692628	0.07371673853611391	1026.8700443053865	1101.8700443053865	1101.8700443053865	1126.8700443053865	0.1428571492433548	0.14000000059604645	0.08749999850988388	0.13725490868091583	0.800000011920929	1026	1101	1101	1126	1560
19.770748998841437	19.770748998841437	0	0	2	0	0.005303300858900241	0.07328781709988036	1025.11361102401	1100.11361102401	1100.11361102401	1125.11361102401	0.1428571492433548	0.14000000059604645	0.07500000298023224	0.13725490868091583	0.800000011920929	1025	1100	1100	1125	1560
19.78402212121272	19.78402212121272	0	0	2	0	0.005573586191081533	0.0683743976147882	1004.9931582325577	1079.9931582325576	1079.9931582325576	1104.9931582325576	0.12987013161182404	0.13333334028720856	0.07500000298023224	0.13725490868091583	0.800000011920929	1004	1079	1079	1104	1560
19.800101842842285	19.80010223758198	0	0	2	0	0.005828594710928295	0.06627880712039769	996.4117151580285	1071.4117151580285	1071.4117151580285	1096.4117151580285	0.12987013161182404	0.12666666507720947	0.0625	0.13725490868091583	0.800000011920929	996	1071	1071	1096	1560
19.816823411222053	19.816823805961754	0	0	2	0	0.006067627457813053	0.0628788664471358	982.4889581010211	1057.4889581010211	1057.4889581010211	1082.4889581010211	0.11688311398029327	0.12666666507720947	0.0625	0.12745098769664764	0.800000011920929	982	1057	1057	1082	1560
19.83791395858786	19.837914353327555	0	0	2	0	0.006290029259591559	0.06081391519446876	974.0329827213495	1049.0329827213495	1049.0329827213495	1074.0329827213495	0.11688311398029327	0.11999999731779099	0.05000000074505806	0.12745098769664764	0.800000011920929	974	1049	1049	1074	1560
19.850972737302705	19.850972342563004	0	0	2	0	0.006495190528384097	0.06081391519446876	974.0329827213495	1049.0329827213495	1049.0329827213495	1074.0329827213495	0.11688311398029327	0.11999999731779099	0.05000000074505806	0.12745098769664764	0.800000011920929	974	1049	1049	1074	1560
19.867005879647813	19.867121143639856	0	0	2	0	0.006682548931413494	0.059147250117259284	967.2079892301767	1042.2079892301767	1042.2079892301767	1067.2079892301767	0.11688311398029327	0.1133333370089531	0.05000000074505806	0.12745098769664764	0.800000011920929	967	1042	1042	1067	1560
19.8835936312697	19.88359323653	0	0	2	0	0.006851590932320166	0.05902470100999755	966.7061506359399	1041.70615063594	1041.70615063594	1066.70615063594	0.11688311398029327	0.1133333370089531	0.05000000074505806	0.11764705926179886	0.800000011920929	966	1041	1041	1066	1560
19.904230227981913	19.904229833242216	0	0	2	0	0.007001853198729595	0.0661256208550185	995.7844174013007	1070.7844174013007	1070.7844174013007	1095.7844174013007	0.12987013161182404	0.12666666507720947	0.0625	0.12745098769664764	0.800000011920929	995	1070	1070	1095	1560
19.91745282367175	19.91745282367175	0	0	2	0	0.007132923872214154	0.07674902845082768	1039.2872715061394	1114.2872715061394	1114.2872715061394	1139.2872715061394	0.15584415197372437	0.14000000059604645	0.08749999850988388	0.12745098769664764	0.800000011920929	1039	1114	1114	1139	1560
19.933776889174855	19.933776889174855	0	0	2	0	0.007244443697168434	0.0823058303956892	1062.0423754703472	1137.0423754703472	1137.0423754703472	1162.0423754703472	0.16883116960525513	0.14666666090488434	0.10000000149011612	0.13725490868091583	0.800000011920929	1062	1137	1137	1162	1560
19.950055164872904	19.95016608672826	0	0	2	0	0.007336107005503881	0.09508610298838832	1114.37759173745	1189.37759173745	1189.37759173745	1214.37759173745	0.19480518996715546	0.1666666716337204	0.13750000298023224	0.13725490868091583	0.8666666746139526	1114	1189	1189	1214	1573
19.971206502152317	19.971206502152317	0	0	2	0	0.007407662554463788	0.1189546741079539	1212.1193904720712	1287.1193904720712	1287.1193904720712	1312.1193904720712	0.25974026322364807	0.18666666746139526	0.1875	0.1568627506494522	0.8666666746139526	1212	1287	1287	1312	1573
19.984098305974584	19.984098305974584	0	0	2	0	0.007458914215262221	0.14587630184604694	1322.3634560595622	1397.3634560595622	1397.3634560595622	1422.3634560595622	0.29870128631591797	0.23333333432674408	0.26249998807907104	0.19607843458652496	0.8666666746139526	1322	1397	1397	1422	1573
19.999653418544476	19.999653418544476	0	0	2	0	0.007489721510659389	0.16234529939498388	1389.804001022459	1464.804001022459	1464.804001022459	1489.804001022459	0.3246753215789795	0.25999999046325684	0.30000001192092896	0.21568627655506134	0.8666666746139526	1389	1464	1464	1489	1573
20.016775647718504	20.016775647718504	0	0	2	0	0.0075	0.1775152811095776	1451.9250761437202	1526.9250761437202	1526.9250761437202	1551.9250761437202	0.350649356842041	0.2800000011920929	0.3375000059604645	0.23529411852359772	0.8666666746139526	1451	1526	1526	1551	1573
20.037590666774562	20.037590666774562	0	0	2	0	0.007489721510659218	0.19550309024349444	1525.5851545471096	1600.5851545471096	1600.5851545471096	1625.5851545471096	0.3896103799343109	0.30000001192092896	0.36250001192092896	0.2549019753932953	0.8666666746139526	1525	1600	1600	1625	1573
20.05086457862524	20.05086457862524	0	0	2	0	0.007458914215261878	0.20546552538871765	1566.3813264667988	1641.3813264667988	1641.3813264667988	1666.3813264667988	0.4025973975658417	0.3199999928474426	0.375	0.2647058963775635	0.8666666746139526	1566	1641	1641	1666	1573
20.066782851718006	20.066782456978306	0	0	2	0	0.0074076625544632745	0.22706774217533132	1654.8424042079819	1729.8424042079819	1729.8424042079819	1754.8424042079819	0.4545454680919647	0.3400000035762787	0.4000000059604645	0.28431373834609985	0.9333333373069763	1654	1729	1729	1754	1586
20.083740474437644	20.08374560605373	0	0	2	0	0.007336107005503199	0.23822503007364038	1700.5314981515573	1775.5314981515573	1775.5314981515573	1800.5314981515573	0.4675324559211731	0.36000001430511475	0.4124999940395355	0.30392158031463623	0.8666666746139526	1700	1775	1775	1800	1573
20.10416035905523	20.10416035905523	0	0	2	0	0.007244443697167585	0.2565882042981684	1775.7286966009997	1850.7286966009997	1850.7286966009997	1875.7286966009997	0.48051947355270386	0.4000000059604645	0.4375	0.3333333432674408	0.9333333373069763	1775	1850	1850	1875	1586
20.1175661139653	20.1175657192256	0	0	2	0	0.0071329238722131405	0.269749174332794	1829.6228688927913	1904.6228688927913	1904.6228688927913	1929.6228688927913	0.4935064911842346	0.4266666769981384	0.44999998807907104	0.3529411852359772	0.9333333373069763	1829	1904	1904	1929	1586
20.13401728565141	20.134017680391107	0	0	2	0	0.00700185319872842	0.28577699251838173	1895.2567843627733	1970.2567843627733	1970.2567843627733	1995.2567843627733	0.5194805264472961	0.4466666579246521	0.4749999940395355	0.37254902720451355	0.9333333373069763	1895	1970	1970	1995	1586
20.157561534984794	20.157561534984794	0	0	2	0	0.006851590932318833	0.29971615003750607	1952.3376344035873	2027.3376344035873	2027.3376344035873	2052.3376344035873	0.5324675440788269	0.47999998927116394	0.48750001192092896	0.38235294818878174	0.9333333373069763	1952	2027	2027	2052	1586
20.170981105784318	20.17098071104462	0	0	2	0	0.006682548931412006	0.31976891309022903	2034.453699104488	2109.453699104488	2109.453699104488	2134.453699104488	0.5714285969734192	0.5066666603088379	0.5	0.4019607901573181	0.9333333373069763	2034	2109	2109	2134	1586
20.184131464109278	20.184131464109278	0	0	2	0	0.006495190528382459	0.33345070877203753	2090.4806524214937	2165.4806524214937	2165.4806524214937	2190.4806524214937	0.5844155550003052	0.5333333611488342	0.512499988079071	0.4215686321258545	1.0	2090	2165	2165	2190	1600
20.199842893599886	20.19984289359989	0	0	2	0	0.006290029259589774	0.3453869806821732	2139.3596858934993	2214.3596858934993	2214.3596858934993	2239.3596858934993	0.5844155550003052	0.5600000023841858	0.5375000238418579	0.44117647409439087	1.0	2139	2214	2214	2239	1600
20.216700252436038	20.216700647175735	0	0	2	0	0.006067627457811127	0.3656366075443871	2222.2819078942653	2297.2819078942653	2297.2819078942653	2322.2819078942653	0.6103895902633667	0.5933333039283752	0.550000011920929	0.47058823704719543	1.0	2222	2297	2297	2322	1600
20.237630930223837	20.237631324963537	0	0	2	0	0.005828594710926231	0.3939683550384405	2338.300413882414	2413.300413882414	2413.300413882414	2438.300413882414	0.6363636255264282	0.6399999856948853	0.5874999761581421	0.5098039507865906	1.0	2338	2413	2413	2438	1600
20.250838525805122	20.250838525805122	0	0	2	0	0.005573586191079339	0.3939683550384405	2338.300413882414	2413.300413882414	2413.300413882414	2438.300413882414	0.6363636255264282	0.6399999856948853	0.5874999761581421	0.5098039507865906	1.0	2338	2413	2413	2438	1600
20.26664350860434	20.266643903344036	0	0	2	0	0.005303300858897924	0.4067494394148099	2390.6389544036465	2465.6389544036465	2465.6389544036465	2490.6389544036465	0.649350643157959	0.6600000262260437	0.6000000238418579	0.529411792755127	1.0	2390	2465	2465	2490	1600
20.283858896347276	20.283858896347276	0	0	2	0	0.005018479547690192	0.4245664696738709	2463.5996933145016	2538.5996933145016	2538.5996933145016	2563.5996933145016	0.6753246784210205	0.6866666674613953	0.612500011920929	0.5490196347236633	1.0	2463	2538	2538	2563	1600
20.30422154370854	20.30422154370854	0	0	2	0	0.004719902932872478	0.4459320937739868	2551.091924004476	2626.091924004476	2626.091924004476	2651.091924004476	0.6883116960525513	0.7266666889190674	0.637499988079071	0.5784313678741455	1.0	2551	2626	2626	2651	1600
20.317536903227587	20.317536903227587	0	0	2	0	0.004408389392192191	0.45730384316879746	2597.6592377762254	2672.6592377762254	2672.6592377762254	2697.6592377762254	0.701298713684082	0.746666669845581	0.637499988079071	0.5980392098426819	1.0	2597	2672	2672	2697	1600
20.33380096829648	20.33380096829648	0	0	2	0	0.004084792762611293	0.46893907268257706	2645.305502635153	2720.305502635153	2720.305502635153	2745.305502635153	0.7142857313156128	0.7599999904632568	0.6499999761581421	0.6176470518112183	1.0	2645	2720	2720	2745	1600
20.35755206123202	20.35755206123202	0	0	2	0	0.0037499999999985423	0.4856968707204157	2713.928685600102	2788.928685600102	2788.928685600102	2813.928685600102	0.7272727489471436	0.7933333516120911	0.6625000238418579	0.6372548937797546	1.0	2713	2788	2788	2813	1600
20.37097084255215	20.37097084255215	0	0	2	0	0.003404928748045099	0.4856968707204157	2713.928685600102	2788.928685600102	2788.928685600102	2813.928685600102	0.7272727489471436	0.7933333516120911	0.6625000238418579	0.6372548937797546	1.0	2713	2788	2788	2813	1600
20.38423014903397	20.38423014903397	0	0	2	0	0.00305052482306696	0.4992438633944474	2769.403620600262	2844.403620600262	2844.403620600262	2869.403620600262	0.7402597665786743	0.8133333325386047	0.675000011920929	0.656862735748291	1.0	2769	2844	2844	2869	1600
20.399863025324525	20.399863025324525	0	0	2	0	0.0026877596215881742	0.5200763950160905	2854.7128375908906	2929.7128375908906	2929.7128375908906	2954.7128375908906	0.7532467246055603	0.846666693687439	0.699999988079071	0.686274528503418	1.0	2854	2929	2929	2954	1600
20.416777621416998	20.416777621416998	0	0	2	0	0.002317627457810496	0.5283721605060148	2888.6839972721305	2963.6839972721305	2963.6839972721305	2988.6839972721305	0.7662337422370911	0.8600000143051147	0.699999988079071	0.6960784196853638	1.0	2888	2963	2963	2988	1600
20.437603298444923	20.437603298444923	0	0	2	0	0.0019411428382672693	0.5373733803812488	2925.543992661214	3000.543992661214	3000.543992661214	3025.543992661214	0.7662337422370911	0.8733333349227905	0.7124999761581421	0.7156862616539001	1.0	2925	3000	3000	3025	1600
20.450843657421206	20.450844052160903	0	0	2	0	0.0015593376811315356	0.5456997936189758	2959.640654869706	3034.640654869706	3034.640654869706	3059.640654869706	0.7792207598686218	0.8866666555404663	0.7124999761581421	0.7254902124404907	1.0	2959	3034	3034	3059	1600
20.46725417091834	20.46725417091834	0	0	2	0	0.0011732584878000535	0.5547439246493227	2996.6763714389763	3071.6763714389763	3071.6763714389763	3096.6763714389763	0.7792207598686218	0.9066666960716248	0.7250000238418579	0.7352941036224365	1.0	2996	3071	3071	3096	1600
20.483625210445602	20.483625210445602	0	0	2	0	0.0007839634745057094	0.5686761589574756	3053.7288709308627	3128.7288709308627	3128.7288709308627	3153.7288709308627	0.8051947951316833	0.9200000166893005	0.737500011920929	0.7450980544090271	1.0	3053	3128	3128	3153	1600
20.504113779770776	20.504113779770776	0	0	2	0	0.00039251967182037795	0.581347718834877	3105.6189086288214	3180.6189086288214	3180.6189086288214	3205.6189086288214	0.8051947951316833	0.9466666579246521	0.75	0.7647058963775635	1.0	3105	3180	3180	3205	1600
20.517415323400368	20.517415323400368	0	0	2	0	-1.7053072081790148e-15	0.5850241892039776	3120.674054790288	3195.674054790288	3195.674054790288	3220.674054790288	0.8181818127632141	0.9599999785423279	0.75	0.7843137383460999	1.0	3120	3195	3195	3220	1600
20.533753599532627	20.533753599532627	0	0	2	0	-0.0003925196718237839	0.6025042180519771	3192.2547729228463	3267.2547729228463	3267.2547729228463	3292.2547729228463	0.8311688303947449	0.9733333587646484	0.762499988079071	0.7941176295280457	1.0	3192	3267	3267	3292	1600
20.558076670291694	20.558076670291694	0	0	2	0	-0.0007839634745091013	0.610218678838482	3223.845489843584	3298.845489843584	3298.845489843584	3323.845489843584	0.8311688303947449	0.9866666793823242	0.7749999761581421	0.8039215803146362	1.0	3223	3298	3298	3323	1600
20.566551336884675	20.566551336884675	0	0	2	0	-0.0011732584878034224	0.6186982672588499	3258.5694044249904	3333.5694044249904	3333.5694044249904	3358.5694044249904	0.8441558480262756	1.0	0.7749999761581421	0.813725471496582	1.0	3258	3333	3333	3358	1600
20.584081332167536	20.584081332167536	0	0	2	0	-0.0015593376811348716	0.6238445370731984	3279.6433793147476	3354.6433793147476	3354.6433793147476	3379.6433793147476	0.8571428656578064	1.0	0.7749999761581421	0.8235294222831726	1.0	3279	3354	3354	3379	1600
20.599593418110263	20.599593418110263	0	0	2	0	-0.0019411428382705633	0.6315949718778331	3311.3814098397265	3386.3814098397265	3386.3814098397265	3411.3814098397265	0.8701298832893372	1.0	0.7875000238418579	0.8333333134651184	1.0	3311	3386	3386	3411	1600
20.616715647284288	20.61671564728429	0	0	2	0	-0.00231762745781374	0.6361599261854209	3330.0748977292988	3405.0748977292988	3405.0748977292988	3430.0748977292988	0.8701298832893372	1.0	0.800000011920929	0.843137264251709	1.0	3330	3405	3405	3430	1600
20.63769448331534	20.63769448331534	0	0	2	0	-0.0026877596215913587	0.6407861430197954	3349.0192556660622	3424.0192556660622	3424.0192556660622	3449.0192556660622	0.8701298832893372	1.0	0.8125	0.8529411554336548	1.0	3349	3424	3424	3449	1600
20.650834578408134	20.650834578408134	0	0	2	0	-0.0030505248230700754	0.6407861430197954	3349.0192556660622	3424.0192556660622	3424.0192556660622	3449.0192556660622	0.8701298832893372	1.0	0.8125	0.8529411554336548	1.0	3349	3424	3424	3449	1600
20.666686929971203	20.666686929971203	0	0	2	0	-0.003404928748048138	0.6440328974276781	3362.314714966342	3437.314714966342	3437.314714966342	3462.314714966342	0.8831169009208679	1.0	0.8125	0.8529411554336548	1.0	3362	3437	3437	3462	1600
20.6910956592449	20.6910960539846	0	0	2	0	-0.003750000000001496	0.649271079339087	3383.7650698935613	3458.7650698935613	3458.7650698935613	3483.7650698935613	0.8961039185523987	1.0	0.8125	0.8627451062202454	1.0	3383	3458	3458	3483	1600
20.699647694818843	20.699647694818843	0	0	2	0	-0.0040847927626141535	0.649271079339087	3383.7650698935613	3458.7650698935613	3458.7650698935613	3483.7650698935613	0.8961039185523987	1.0	0.8125	0.8627451062202454	1.0	3383	3458	3458	3483	1600
20.717432691947113	20.717432297207413	0	0	2	0	-0.00440838939219495	0.649271079339087	3383.7650698935613	3458.7650698935613	3458.7650698935613	3483.7650698935613	0.8961039185523987	1.0	0.8125	0.8627451062202454	1.0	3383	3458	3458	3483	1600
20.733676625291366	20.733677020031067	0	0	2	0	-0.0047199029328751285	0.6519671552248445	3394.805500645738	3469.805500645738	3469.805500645738	3494.805500645738	0.8961039185523987	1.0	0.824999988079071	0.8627451062202454	1.0	3394	3469	3469	3494	1600
20.757650746156717	20.757650746156717	0	0	2	0	-0.005018479547692726	0.6519671552248445	3394.805500645738	3469.805500645738	3469.805500645738	3494.805500645738	0.8961039185523987	1.0	0.824999988079071	0.8627451062202454	1.0	3394	3469	3469	3494	1600
20.77085163116312	20.77085202590282	0	0	2	0	-0.005303300858900336	0.6519671552248445	3394.805500645738	3469.805500645738	3469.805500645738	3494.805500645738	0.8961039185523987	1.0	0.824999988079071	0.8627451062202454	1.0	3394	3469	3469	3494	1600
20.784119621918315	20.784119621918318	0	0	2	0	-0.005573586191081621	0.6519671552248445	3394.805500645738	3469.805500645738	3469.805500645738	3494.805500645738	0.8961039185523987	1.0	0.824999988079071	0.8627451062202454	1.0	3394	3469	3469	3494	1600
20.799756050866158	20.799756445605855	0	0	2	0	-0.005828594710928378	0.6552139096327272	3408.1009599460176	3483.1009599460176	3483.1009599460176	3508.1009599460176	0.9090909361839294	1.0	0.824999988079071	0.8627451062202454	1.0	3408	3483	3483	3508	1600
20.81703104430361	20.81703143904331	0	0	2	0	-0.006067627457813132	0.6572359621597856	3416.3812650443224	3491.3812650443224	3491.3812650443224	3516.3812650443224	0.9090909361839294	1.0	0.824999988079071	0.8725489974021912	1.0	3416	3491	3491	3516	1600
20.83765579882486	20.83765579882486	0	0	2	0	-0.006290029259591632	0.6572359621597856	3416.3812650443224	3491.3812650443224	3491.3812650443224	3516.3812650443224	0.9090909361839294	1.0	0.824999988079071	0.8725489974021912	1.0	3416	3491	3491	3516	1600
20.85070628800603	20.85070628800603	0	0	2	0	-0.006495190528384164	0.6572359621597856	3416.3812650443224	3491.3812650443224	3491.3812650443224	3516.3812650443224	0.9090909361839294	1.0	0.824999988079071	0.8725489974021912	1.0	3416	3491	3491	3516	1600
20.867332329378698	20.8673327241184	0	0	2	0	-0.006682548931413554	0.6572359621597856	3416.3812650443224	3491.3812650443224	3491.3812650443224	3516.3812650443224	0.9090909361839294	1.0	0.824999988079071	0.8725489974021912	1.0	3416	3491	3491	3516	1600
20.891026579797618	20.891026579797618	0	0	2	0	-0.00685159093232022	0.6519671552248445	3394.805500645738	3469.805500645738	3469.805500645738	3494.805500645738	0.8961039185523987	1.0	0.824999988079071	0.8627451062202454	1.0	3394	3469	3469	3494	1600
20.899565983701198	20.899565588961497	0	0	2	0	-0.007001853198729643	0.6499450904043282	3386.525145205724	3461.525145205724	3461.525145205724	3486.525145205724	0.8961039185523987	1.0	0.824999988079071	0.8529411554336548	1.0	3386	3461	3461	3486	1600
20.91745874476723	20.917458350027534	0	0	2	0	-0.007132923872214195	0.6360672116279602	3329.695231616497	3404.695231616497	3404.695231616497	3429.695231616497	0.8831169009208679	1.0	0.8125	0.813725471496582	1.0	3329	3404	3404	3429	1600
20.933728336191905	20.933727941452208	0	0	2	0	-0.007244443697168468	0.6315635436890172	3311.2527114065256	3386.2527114065256	3386.2527114065256	3411.2527114065256	0.8831169009208679	1.0	0.800000011920929	0.8039215803146362	1.0	3311	3386	3386	3411	1600
20.957589166763707	20.957589166763707	0	0	2	0	-0.007336107005503909	0.6271211382768609	3293.0610612437454	3368.0610612437454	3368.0610612437454	3393.0610612437454	0.8831169009208679	1.0	0.7875000238418579	0.7941176295280457	1.0	3293	3368	3368	3393	1600
20.966589231895757	20.966589231895757	0	0	2	0	-0.007407662554463809	0.6251909971419796	3285.1571332964063	3360.1571332964063	3360.1571332964063	3385.1571332964063	0.8831169009208679	1.0	0.7875000238418579	0.7843137383460999	1.0	3285	3360	3360	3385	1600
20.98407975320874	20.98407975320874	0	0	2	0	-0.007458914215262234	0.6180839487296694	3256.0537700479963	3331.0537700479963	3331.0537700479963	3356.0537700479963	0.8701298832893372	1.0	0.7875000238418579	0.7647058963775635	1.0	3256	3331	3331	3356	1600
20.999744208675192	20.999744208675196	0	0	2	0	-0.007489721510659397	0.6053151298606512	3203.7654567793666	3278.7654567793666	3278.7654567793666	3303.7654567793666	0.8571428656578064	0.9866666793823242	0.7749999761581421	0.7450980544090271	1.0	3203	3278	3278	3303	1600
21.01680288475772	21.0168080163738	0	0	2	0	-0.0075	0.5878036617137052	3132.055994717623	3207.055994717623	3207.055994717623	3232.055994717623	0.8441558480262756	0.9599999785423279	0.7749999761581421	0.7058823704719543	1.0	3132	3207	3207	3232	1600
21.037537771654925	21.037538166394626	0	0	2	0	-0.007489721510659211	0.564384556495968	3036.154758850989	3111.154758850989	3111.154758850989	3136.154758850989	0.8441558480262756	0.9200000166893005	0.762499988079071	0.6470588445663452	1.0	3036	3111	3111	3136	1600
21.050853920653374	21.05085431539307	0	0	2	0	-0.0074589142152618635	0.564384556495968	3036.154758850989	3111.154758850989	3111.154758850989	3136.154758850989	0.8441558480262756	0.9200000166893005	0.762499988079071	0.6470588445663452	1.0	3036	3111	3111	3136	1600
21.06714561750118	21.06714601224088	0	0	2	0	-0.007407662554463255	0.5553526990115643	2999.1693024523556	3074.1693024523556	3074.1693024523556	3099.1693024523556	0.8441558480262756	0.9066666960716248	0.75	0.6274510025978088	1.0	2999	3074	3074	3099	1600
21.09079960447082	21.090799209731124	0	0	2	0	-0.007336107005503172	0.5311071614278298	2899.883826046963	2974.883826046963	2974.883826046963	2999.883826046963	0.8311688303947449	0.8666666746139526	0.737500011920929	0.5784313678741455	1.0	2899	2974	2974	2999	1600
21.104106279716497	21.104106279716497	0	0	2	0	-0.007244443697167551	0.5140552587003686	2830.0562843780094	2905.0562843780094	2905.0562843780094	2930.0562843780094	0.8181818127632141	0.8399999737739563	0.7250000238418579	0.5490196347236633	1.0	2830	2905	2905	2930	1600
21.117455192109944	21.11745558684964	0	0	2	0	-0.0071329238722131	0.5140552587003686	2830.0562843780094	2905.0562843780094	2905.0562843780094	2930.0562843780094	0.8051947951316833	0.8199999928474426	0.7124999761581421	0.5196078419685364	1.0	2830	2905	2905	2930	1600
21.13371096764516	21.13371096764516	0	0	2	0	-0.007001853198728373	0.49377419253555566	2747.0053184331005	2822.0053184331005	2822.0053184331005	2847.0053184331005	0.8051947951316833	0.8066666722297668	0.7124999761581421	0.5098039507865906	1.0	2747	2822	2822	2847	1600
21.157944037752905	21.157944432492602	0	0	2	0	-0.006851590932318779	0.4771205634463067	2678.808707312626	2753.808707312626	2753.808707312626	2778.808707312626	0.7922077775001526	0.7799999713897705	0.699999988079071	0.4803921580314636	1.0	2678	2753	2753	2778	1600
21.166692653696835	21.166692258957138	0	0	2	0	-0.006682548931411946	0.4771205634463067	2678.808707312626	2753.808707312626	2753.808707312626	2778.808707312626	0.7922077775001526	0.7799999713897705	0.699999988079071	0.4803921580314636	1.0	2678	2753	2753	2778	1600
21.18427514935963	21.18427514935963	0	0	2	0	-0.006495190528382392	0.467249246314168	2638.385663656518	2713.385663656518	2713.385663656518	2738.385663656518	0.7922077775001526	0.7599999904632568	0.6875	0.46078431606292725	1.0	2638	2713	2713	2738	1600
21.19963644473743	21.19963644473743	0	0	2	0	-0.006290029259589702	0.452385644428432	2577.519213934429	2652.519213934429	2652.519213934429	2677.519213934429	0.7662337422370911	0.7400000095367432	0.6875	0.44117647409439087	1.0	2577	2652	2652	2677	1600
21.21676104234965	21.216761437089346	0	0	2	0	-0.006067627457811049	0.44103147066106985	2531.023872357081	2606.023872357081	2606.023872357081	2631.023872357081	0.7662337422370911	0.7133333086967468	0.675000011920929	0.4215686321258545	1.0	2531	2606	2606	2631	1600
21.237437902511136	21.237437902511136	0	0	2	0	-0.005828594710926148	0.42488644120520824	2464.9099767353277	2539.9099767353277	2539.9099767353277	2564.9099767353277	0.7532467246055603	0.6800000071525574	0.6625000238418579	0.4019607901573181	1.0	2464	2539	2539	2564	1600
21.25085234169458	21.250852736434275	0	0	2	0	-0.005573586191079251	0.42159600165654343	2451.4356267835456	2526.4356267835456	2526.4356267835456	2551.4356267835456	0.7532467246055603	0.6733333468437195	0.6625000238418579	0.3921568691730499	1.0	2451	2526	2526	2551	1600
21.266854299603484	21.266854694343184	0	0	2	0	-0.00530330085889783	0.41219730000285537	2412.9479435116928	2487.9479435116928	2487.9479435116928	2512.9479435116928	0.7402597665786743	0.6600000262260437	0.6499999761581421	0.38235294818878174	1.0	2412	2487	2487	2512	1600
21.290792104416546	21.290792499156243	0	0	2	0	-0.005018479547690093	0.4040240634378849	2379.478539778139	2454.478539778139	2454.478539778139	2479.478539778139	0.7272727489471436	0.6466666460037231	0.6499999761581421	0.37254902720451355	1.0	2379	2454	2454	2479	1600
21.299560852085115	21.299560852085115	0	0	2	0	-0.004719902932872375	0.3979640188060847	2354.6626570109165	2429.6626570109165	2429.6626570109165	2454.6626570109165	0.7272727489471436	0.6333333253860474	0.637499988079071	0.36274510622024536	1.0	2354	2429	2429	2454	1600
21.317364401979226	21.317364401979226	0	0	2	0	-0.004408389392192083	0.3832413498038316	2294.3733274466904	2369.3733274466904	2369.3733274466904	2394.3733274466904	0.701298713684082	0.6066666841506958	0.637499988079071	0.3529411852359772	1.0	2294	2369	2369	2394	1600
21.333633203924503	21.333633203924503	0	0	2	0	-0.004084792762611183	0.37402644753456116	2256.638302654028	2331.638302654028	2331.638302654028	2356.638302654028	0.6883116960525513	0.5933333039283752	0.625	0.343137264251709	1.0	2256	2331	2331	2356	1600
21.349726741443522	21.349727136183223	0	0	2	0	-0.0037499999999984273	0.3707413440570235	2243.1858039135113	2318.1858039135113	2318.1858039135113	2343.1858039135113	0.701298713684082	0.5733333230018616	0.625	0.3333333432674408	1.0	2243	2318	2318	2343	1600
21.370855578560107	21.370855578560107	0	0	2	0	-0.003404928748044981	0.36653178784558005	2225.94767122765	2300.94767122765	2300.94767122765	2325.94767122765	0.701298713684082	0.5666666626930237	0.612500011920929	0.3235294222831726	1.0	2225	2300	2300	2325	1600
21.384069884716272	21.38407027945597	0	0	2	0	-0.0030505248230668384	0.3648651227683706	2219.1226777364773	2294.1226777364773	2294.1226777364773	2319.1226777364773	0.701298713684082	0.5600000023841858	0.612500011920929	0.3235294222831726	1.0	2219	2294	2294	2319	1600
21.39965183958568	21.39965183958568	0	0	2	0	-0.0026877596215880506	0.3584504778533444	2192.8547068094454	2267.8547068094454	2267.8547068094454	2292.8547068094454	0.6883116960525513	0.5533333420753479	0.612500011920929	0.3137255012989044	1.0	2192	2267	2267	2292	1600
21.416692357642063	21.416692357642063	0	0	2	0	-0.0023176274578103704	0.3541367564423412	2175.1900176313875	2250.1900176313875	2250.1900176313875	2275.1900176313875	0.6883116960525513	0.5400000214576721	0.6000000238418579	0.3137255012989044	1.0	2175	2250	2250	2275	1600
21.43755632442077	21.43755671916047	0	0	2	0	-0.0019411428382671415	0.3362592298026179	2101.9815460417203	2176.9815460417203	2176.9815460417203	2201.9815460417203	0.649350643157959	0.5133333206176758	0.6000000238418579	0.30392158031463623	1.0	2101	2176	2176	2201	1600
21.450808525588013	21.450808130848316	0	0	2	0	-0.0015593376811314063	0.3192694004442469	2032.408194819191	2107.408194819191	2107.408194819191	2132.408194819191	0.6233766078948975	0.4866666793823242	0.5874999761581421	0.28431373834609985	1.0	2032	2107	2107	2132	1600
21.46679114125168	21.46679114125168	0	0	2	0	-0.001173258487799923	0.3103049394875472	1995.6987272015058	2070.698727201506	2070.698727201506	2095.698727201506	0.6233766078948975	0.46000000834465027	0.574999988079071	0.27450981736183167	1.0	1995	2070	2070	2095	1600
21.483812711802518	21.48381271180252	0	0	2	0	-0.0007839634745055779	0.2902697668703018	1913.654695333886	1988.654695333886	1988.654695333886	2013.654695333886	0.5974025726318359	0.4266666769981384	0.5375000238418579	0.2549019753932953	1.0	1913	1988	1988	2013	1600
21.504832600762242	21.504832995501943	0	0	2	0	-0.00039251967182024584	0.25198943747810143	1756.8967464728253	1831.8967464728253	1831.8967464728253	1856.8967464728253	0.5324675440788269	0.36666667461395264	0.4625000059604645	0.23529411852359772	1.0	1756	1831	1831	1856	1600
21.5174046654285	21.5174046654285	0	0	2	0	1.8376154860346732e-15	0.25198943747810143	1756.8967464728253	1831.8967464728253	1831.8967464728253	1856.8967464728253	0.5064935088157654	0.3400000035762787	0.4375	0.22549019753932953	0.9333333373069763	1756	1831	1831	1856	1586
21.533717283480343	21.533717283480343	0	0	2	0	0.000392519671823916	0.21263225777531225	1595.7290955899036	1670.7290955899036	1670.7290955899036	1695.7290955899036	0.44155845046043396	0.3199999928474426	0.4124999940395355	0.21568627655506134	0.9333333373069763	1595	1670	1670	1695	1586
21.54964463558618	21.54964424084648	0	0	2	0	0.000783963474509233	0.1988409593619187	1539.2537285870571	1614.2537285870571	1614.2537285870571	1639.2537285870571	0.41558441519737244	0.30000001192092896	0.38749998807907104	0.20588235557079315	1.0	1539	1614	1614	1639	1600
21.570860315436494	21.570859920696794	0	0	2	0	0.001173258487803553	0.1925541931845467	1513.5094210907187	1588.5094210907187	1588.5094210907187	1613.5094210907187	0.41558441519737244	0.2800000011920929	0.36250001192092896	0.20588235557079315	1.0	1513	1588	1588	1613	1600
21.584052516169525	21.584052516169525	0	0	2	0	0.001559337681135001	0.1806133833375997	1464.6118047674709	1539.6118047674709	1539.6118047674709	1564.6118047674709	0.3896103799343109	0.2666666805744171	0.3375000059604645	0.19607843458652496	0.9333333373069763	1464	1539	1539	1564	1586
21.599715392677183	21.599715392677183	0	0	2	0	0.0019411428382706912	0.1710438949092492	1425.4247496533753	1500.4247496533753	1500.4247496533753	1525.4247496533753	0.3636363744735718	0.25999999046325684	0.32499998807907104	0.18627451360225677	0.9333333373069763	1425	1500	1500	1525	1586
21.61676380552754	21.61676380552754	0	0	2	0	0.002317627457813866	0.1600528413393334	1380.4163852845704	1455.4163852845704	1455.4163852845704	1480.4163852845704	0.33766233921051025	0.24666666984558105	0.30000001192092896	0.18627451360225677	0.9333333373069763	1380	1455	1455	1480	1586
21.63750737669812	21.63750737669812	0	0	2	0	0.002687759621591482	0.1418942617088118	1306.0570016975844	1381.0570016975844	1381.0570016975844	1406.0570016975844	0.2857142984867096	0.23333333432674408	0.2750000059604645	0.1764705926179886	0.9333333373069763	1306	1381	1381	1406	1586
21.650907210512706	21.650907210512706	0	0	2	0	0.0030505248230701964	0.1418942617088118	1306.0570016975844	1381.0570016975844	1381.0570016975844	1406.0570016975844	0.2857142984867096	0.23333333432674408	0.2750000059604645	0.1764705926179886	0.9333333373069763	1306	1381	1381	1406	1586
21.66714167010419	21.66714206484389	0	0	2	0	0.003404928748048256	0.13193182181566954	1265.2608103351668	1340.2608103351668	1340.2608103351668	1365.2608103351668	0.27272728085517883	0.2133333384990692	0.25	0.1666666716337204	1.0	1265	1340	1340	1365	1600
21.69085881542564	21.69085881542564	0	0	2	0	0.00375000000000161	0.12272997725134094	1227.5792568442412	1302.5792568442412	1302.5792568442412	1327.5792568442412	0.2467532455921173	0.20666666328907013	0.22499999403953552	0.1666666716337204	0.9333333373069763	1227	1302	1302	1327	1586
21.699592431261017	21.699592431261017	0	0	2	0	0.0040847927626142646	0.1118614719559749	1183.0727276597172	1258.0727276597172	1258.0727276597172	1283.0727276597172	0.22077922523021698	0.19333332777023315	0.20000000298023224	0.1666666716337204	0.9333333373069763	1183	1258	1258	1283	1586
21.71735295452796	21.71735295452796	0	0	2	0	0.004408389392195056	0.10381079891185258	1150.1052215440363	1225.1052215440363	1225.1052215440363	1250.1052215440363	0.20779220759868622	0.18000000715255737	0.17499999701976776	0.1568627506494522	0.9333333373069763	1150	1225	1225	1250	1586
21.733695967536608	21.733696362276305	0	0	2	0	0.004719902932875231	0.09467023317793422	1112.6746048636405	1187.6746048636405	1187.6746048636405	1212.6746048636405	0.1818181872367859	0.1733333319425583	0.15000000596046448	0.1568627506494522	0.9333333373069763	1112	1187	1187	1212	1586
21.757904958522726	21.757904958522726	0	0	2	0	0.005018479547692824	0.07985031589153496	1051.9870435758357	1126.9870435758357	1126.9870435758357	1151.9870435758357	0.1428571492433548	0.1599999964237213	0.11249999701976776	0.14705882966518402	0.8666666746139526	1051	1126	1126	1151	1573
21.766635416440515	21.766635416440515	0	0	2	0	0.005303300858900429	0.07747899410771389	1042.2764808710883	1117.2764808710883	1117.2764808710883	1142.2764808710883	0.1428571492433548	0.15333333611488342	0.10000000149011612	0.13725490868091583	0.8666666746139526	1042	1117	1117	1142	1573
21.783692513564244	21.783692513564244	0	0	2	0	0.00557358619108171	0.07516894284544476	1032.8168209520964	1107.8168209520964	1107.8168209520964	1132.8168209520964	0.1428571492433548	0.14666666090488434	0.08749999850988388	0.12745098769664764	0.8666666746139526	1032	1107	1107	1132	1573
21.799711840019896	21.799711840019896	0	0	2	0	0.005828594710928461	0.0702555233603526	1012.6963681606439	1087.696368160644	1087.696368160644	1112.696368160644	0.12987013161182404	0.14000000059604645	0.08749999850988388	0.12745098769664764	0.8666666746139526	1012	1087	1087	1112	1573
21.817235519467577	21.817235914207274	0	0	2	0	0.006067627457813209	0.06494381968114599	990.9449415942928	1065.9449415942927	1065.9449415942927	1090.9449415942927	0.11688311398029327	0.13333334028720856	0.07500000298023224	0.12745098769664764	0.8666666746139526	990	1065	1065	1090	1573
21.837450534181496	21.8374501394418	0	0	2	0	0.006290029259591703	0.0627256800653413	981.8616598675726	1056.8616598675726	1056.8616598675726	1081.8616598675726	0.11688311398029327	0.12666666507720947	0.0625	0.11764705926179886	0.800000011920929	981	1056	1056	1081	1560
21.850450891420923	21.850450891420923	0	0	2	0	0.00649519052838423	0.05781226058024913	961.7412070761202	1036.7412070761202	1036.7412070761202	1061.7412070761202	0.10389610379934311	0.11999999731779099	0.0625	0.11764705926179886	0.800000011920929	961	1036	1036	1061	1560
21.866616271565125	21.866616271565125	0	0	2	0	0.006682548931413614	0.05781226058024913	961.7412070761202	1036.7412070761202	1036.7412070761202	1061.7412070761202	0.10389610379934311	0.11999999731779099	0.0625	0.11764705926179886	0.800000011920929	961	1036	1036	1061	1560
21.883624420966203	21.883624026226506	0	0	2	0	0.006851590932320274	0.05614559550303966	954.9162135849474	1029.9162135849474	1029.9162135849474	1054.9162135849474	0.10389610379934311	0.1133333370089531	0.0625	0.11764705926179886	0.800000011920929	954	1029	1029	1054	1560
21.904186411875347	21.904186411875347	0	0	2	0	0.0070018531987296895	0.05240864690539299	939.6134090775843	1014.6134090775843	1014.6134090775843	1039.6134090775843	0.09090909361839294	0.1133333370089531	0.05000000074505806	0.10784313827753067	0.800000011920929	939	1014	1014	1039	1560
21.91694439893973	21.916944793679427	0	0	2	0	0.007132923872214236	0.05240864690539299	939.6134090775843	1014.6134090775843	1014.6134090775843	1039.6134090775843	0.09090909361839294	0.1133333370089531	0.05000000074505806	0.10784313827753067	0.800000011920929	939	1014	1014	1039	1560
21.933717678220038	21.933717678220038	0	0	2	0	0.0072444436971685015	0.05614559550303966	954.9162135849474	1029.9162135849474	1029.9162135849474	1054.9162135849474	0.10389610379934311	0.1133333370089531	0.0625	0.11764705926179886	0.800000011920929	954	1029	1029	1054	1560
21.949610687972083	21.949610687972083	0	0	2	0	0.007336107005503936	0.06467341468121637	989.837633119581	1064.837633119581	1064.837633119581	1089.837633119581	0.12987013161182404	0.11999999731779099	0.07500000298023224	0.11764705926179886	0.800000011920929	989	1064	1064	1089	1560
21.97083939423246	21.97083939423246	0	0	2	0	0.00740766255446383	0.06995448295766597	1011.4636077116422	1086.4636077116422	1086.4636077116422	1111.4636077116422	0.1428571492433548	0.12666666507720947	0.08749999850988388	0.11764705926179886	0.800000011920929	1011	1086	1086	1111	1560
21.98377817207888	21.983778566818575	0	0	2	0	0.007458914215262249	0.07402311091393451	1028.124639192562	1103.124639192562	1103.124639192562	1128.124639192562	0.1428571492433548	0.14000000059604645	0.11249999701976776	0.11764705926179886	0.800000011920929	1028	1103	1103	1128	1560
22.00011013237596	22.000110527115655	0	0	2	0	0.007489721510659403	0.08000883101668282	1052.636163013316	1127.636163013316	1127.636163013316	1152.636163013316	0.15584415197372437	0.14666666090488434	0.13750000298023224	0.12745098769664764	0.800000011920929	1052	1127	1127	1152	1560
22.016905911819098	22.0169063065588	0	0	2	0	0.0075	0.08778377196788056	1084.4745462084709	1159.4745462084709	1159.4745462084709	1184.4745462084709	0.16883116960525513	0.1599999964237213	0.16249999403953552	0.13725490868091583	0.800000011920929	1084	1159	1159	1184	1560
22.038001590800985	22.038001590800985	0	0	2	0	0.0074897215106592046	0.10272090594996425	1145.6421098651035	1220.6421098651035	1220.6421098651035	1245.6421098651035	0.19480518996715546	0.18666666746139526	0.20000000298023224	0.14705882966518402	0.8666666746139526	1145	1220	1220	1245	1573
22.050431943915385	22.05043233865508	0	0	2	0	0.0074589142152618505	0.10272090594996425	1145.6421098651035	1220.6421098651035	1220.6421098651035	1245.6421098651035	0.19480518996715546	0.18666666746139526	0.20000000298023224	0.14705882966518402	0.8666666746139526	1145	1220	1220	1245	1573
22.06709035394335	22.06709074868305	0	0	2	0	0.007407662554463234	0.12002164600508325	1216.4886403908158	1291.4886403908158	1291.4886403908158	1316.4886403908158	0.2467532455921173	0.20000000298023224	0.21250000596046448	0.1568627506494522	0.8666666746139526	1216	1291	1291	1316	1573
22.083812317062822	22.08381271180252	0	0	2	0	0.0073361070055031445	0.13873941819548752	1293.1379175105212	1368.1379175105212	1368.1379175105212	1393.1379175105212	0.27272728085517883	0.23333333432674408	0.26249998807907104	0.18627451360225677	0.8666666746139526	1293	1368	1368	1393	1573
22.10420851729848	22.10420851729848	0	0	2	0	0.007244443697167517	0.15605320252532906	1364.0378643412225	1439.0378643412225	1439.0378643412225	1464.0378643412225	0.31168830394744873	0.25333333015441895	0.2874999940395355	0.20588235557079315	0.8666666746139526	1364	1439	1439	1464	1573
22.116891109080395	22.116891109080395	0	0	2	0	0.007132923872213059	0.16959941037930548	1419.509585503256	1494.509585503256	1494.509585503256	1519.509585503256	0.33766233921051025	0.273333340883255	0.3125	0.21568627655506134	0.8666666746139526	1419	1494	1494	1519	1573
22.133675046332574	22.133675046332574	0	0	2	0	0.007001853198728325	0.1857620381996693	1485.6955464276457	1560.6955464276457	1560.6955464276457	1585.6955464276457	0.3636363744735718	0.30000001192092896	0.3375000059604645	0.23529411852359772	0.9333333373069763	1485	1560	1560	1585	1586
22.149683320076658	22.14968371481636	0	0	2	0	0.006851590932318725	0.20137318073972765	1549.6231751291848	1624.6231751291848	1624.6231751291848	1649.6231751291848	0.3896103799343109	0.3266666531562805	0.3499999940395355	0.2549019753932953	0.9333333373069763	1549	1624	1624	1649	1586
22.17095821088179	22.17095821088179	0	0	2	0	0.006682548931411886	0.22379727475345135	1641.4498401153833	1716.4498401153833	1716.4498401153833	1741.4498401153833	0.4285714328289032	0.36000001430511475	0.375	0.28431373834609985	0.9333333373069763	1641	1716	1716	1741	1586
22.18376711936731	22.18376711936731	0	0	2	0	0.006495190528382326	0.24623893446051603	1733.3484366158132	1808.3484366158132	1808.3484366158132	1833.3484366158132	0.48051947355270386	0.3866666555404663	0.38749998807907104	0.30392158031463623	0.9333333373069763	1733	1808	1808	1833	1586
22.199691313555558	22.199691313555558	0	0	2	0	0.00629002925958963	0.2774567161960637	1861.185252822881	1936.185252822881	1936.185252822881	1961.185252822881	0.5064935088157654	0.4533333480358124	0.42500001192092896	0.3529411852359772	0.9333333373069763	1861	1936	1936	1961	1586
22.217400125921962	22.217400520661663	0	0	2	0	0.0060676274578109705	0.2938644331879914	1928.3748539048247	2003.3748539048247	2003.3748539048247	2028.3748539048247	0.5324675440788269	0.47999998927116394	0.4375	0.37254902720451355	0.9333333373069763	1928	2003	2003	2028	1586
22.23760803532131	22.237608430061005	0	0	2	0	0.005828594710926065	0.30714795211804846	1982.7708639234083	2057.7708639234083	2057.7708639234083	2082.7708639234083	0.5454545617103577	0.5066666603088379	0.44999998807907104	0.3921568691730499	1.0	1982	2057	2057	2082	1600
22.250300495595692	22.250300495595692	0	0	2	0	0.005573586191079162	0.31888735048363315	2030.8437002304777	2105.8437002304777	2105.8437002304777	2130.8437002304777	0.5584415793418884	0.5266666412353516	0.4625000059604645	0.4117647111415863	1.0	2030	2105	2105	2130	1600
22.26677140426674	22.26677140426674	0	0	2	0	0.005303300858897737	0.33241597480122365	2086.243416811011	2161.243416811011	2161.243416811011	2186.243416811011	0.5714285969734192	0.5533333420753479	0.4749999940395355	0.4313725531101227	1.0	2086	2161	2161	2186	1600
22.28371639531602	22.28371639531602	0	0	2	0	0.005018479547689995	0.34764721090266226	2148.6153286464023	2223.6153286464023	2223.6153286464023	2248.6153286464023	0.5974025726318359	0.5733333230018616	0.48750001192092896	0.45098039507865906	1.0	2148	2223	2223	2248	1600
22.304152069521557	22.304152464261254	0	0	2	0	0.004719902932872272	0.3672052435576916	2228.705472368747	2303.705472368747	2303.705472368747	2328.705472368747	0.6103895902633667	0.6133333444595337	0.5	0.4901960790157318	1.0	2228	2303	2303	2328	1600
22.317701509681978	22.31770190442168	0	0	2	0	0.004408389392191976	0.3672052435576916	2228.705472368747	2303.705472368747	2303.705472368747	2328.705472368747	0.6233766078948975	0.6333333253860474	0.512499988079071	0.5	1.0	2228	2303	2303	2328	1600
22.333735836246184	22.33373623098588	0	0	2	0	0.004084792762611071	0.3873323210862045	2311.1258548480073	2386.1258548480073	2386.1258548480073	2411.1258548480073	0.6363636255264282	0.6466666460037231	0.512499988079071	0.5196078419685364	1.0	2311	2386	2386	2411	1600
22.34957950353588	22.34957950353588	0	0	2	0	0.003749999999998313	0.3873323210862045	2311.1258548480073	2386.1258548480073	2386.1258548480073	2411.1258548480073	0.649350643157959	0.6666666865348816	0.5249999761581421	0.5392156839370728	1.0	2311	2386	2386	2411	1600
22.370998869070764	22.37099926381046	0	0	2	0	0.0034049287480448632	0.4074295772020431	2393.4241186423665	2468.4241186423665	2468.4241186423665	2493.4241186423665	0.649350643157959	0.6800000071525574	0.5375000238418579	0.5588235259056091	1.0	2393	2468	2468	2493	1600
22.38375409295725	22.38375409295725	0	0	2	0	0.003050524823066718	0.4155239375490769	2426.57052426347	2501.57052426347	2501.57052426347	2526.57052426347	0.649350643157959	0.699999988079071	0.550000011920929	0.5686274766921997	1.0	2426	2501	2501	2526	1600
22.39975249820887	22.39975249820887	0	0	2	0	0.002687759621587927	0.4248001004404882	2464.556411303799	2539.556411303799	2539.556411303799	2564.556411303799	0.6623376607894897	0.7133333086967468	0.550000011920929	0.5882353186607361	1.0	2464	2539	2539	2564	1600
22.41662564663297	22.41662564663297	0	0	2	0	0.0023176274578102446	0.4313503513112664	2491.379688619636	2566.379688619636	2566.379688619636	2591.379688619636	0.6623376607894897	0.7266666889190674	0.5625	0.5980392098426819	1.0	2491	2566	2566	2591	1600
22.43747185012523	22.43747185012523	0	0	2	0	0.0019411428382670136	0.43606236204504967	2510.6753725744784	2585.6753725744784	2585.6753725744784	2610.6753725744784	0.6623376607894897	0.753333330154419	0.574999988079071	0.6274510025978088	1.0	2510	2585	2585	2610	1600
22.450317469402737	22.450317864142438	0	0	2	0	0.0015593376811312766	0.4441138274894625	2543.6461235693487	2618.6461235693487	2618.6461235693487	2643.6461235693487	0.6623376607894897	0.753333330154419	0.574999988079071	0.6274510025978088	1.0	2543	2618	2618	2643	1600
22.46681324667481	22.46681324667481	0	0	2	0	0.0011732584877997925	0.45210322137995096	2576.3626915508994	2651.3626915508994	2651.3626915508994	2676.3626915508994	0.6753246784210205	0.7666666507720947	0.574999988079071	0.6372548937797546	1.0	2576	2651	2651	2676	1600
22.490836710002508	22.490836710002508	0	0	2	0	0.0007839634745054463	0.4784619371680652	2684.301632703227	2759.301632703227	2759.301632703227	2784.301632703227	0.701298713684082	0.8066666722297668	0.6000000238418579	0.6764705777168274	1.0	2684	2759	2759	2784	1600
22.499637826326374	22.499637826326374	0	0	2	0	0.00039251967182011373	0.4784619371680652	2684.301632703227	2759.301632703227	2759.301632703227	2784.301632703227	0.701298713684082	0.8066666722297668	0.6000000238418579	0.6764705777168274	1.0	2684	2759	2759	2784	1600
22.516919530338708	22.516919135599007	0	0	2	0	-1.9699237638903314e-15	0.49561879225075245	2754.5589542668313	2829.5589542668313	2829.5589542668313	2854.5589542668313	0.701298713684082	0.8399999737739563	0.625	0.7058823704719543	1.0	2754	2829	2829	2854	1600
22.53370425707028	22.53370465180998	0	0	2	0	-0.00039251967182404813	0.5069292820990086	2800.87541019544	2875.87541019544	2875.87541019544	2900.87541019544	0.7142857313156128	0.8600000143051147	0.625	0.7254902124404907	1.0	2800	2875	2875	2900	1600
22.54962766177913	22.54962766177913	0	0	2	0	-0.0007839634745093646	0.5205681862455664	2856.7267226755944	2931.7267226755944	2931.7267226755944	2956.7267226755944	0.7272727489471436	0.8799999952316284	0.637499988079071	0.7450980544090271	1.0	2856	2931	2931	2956	1600
22.570810972974147	22.570810972974147	0	0	2	0	-0.0011732584878036837	0.5278230778580788	2886.4355038288327	2961.4355038288327	2961.4355038288327	2986.4355038288327	0.7272727489471436	0.8933333158493042	0.6499999761581421	0.7549019455909729	1.0	2886	2961	2961	2986	1600
22.583756066655745	22.583756066655745	0	0	2	0	-0.0015593376811351306	0.541676468920766	2943.165140230537	3018.165140230537	3018.165140230537	3043.165140230537	0.7402597665786743	0.9133333563804626	0.6625000238418579	0.7745097875595093	1.0	2943	3018	3018	3043	1600
22.599715787416883	22.599715787416883	0	0	2	0	-0.001941142838270819	0.5523312960842661	2986.79665746507	3061.79665746507	3061.79665746507	3086.79665746507	0.7532467246055603	0.9266666769981384	0.675000011920929	0.7843137383460999	1.0	2986	3061	3061	3086	1600
22.616742884323504	22.616742884323504	0	0	2	0	-0.0023176274578139916	0.5631523672491312	3031.1089438851923	3106.1089438851923	3106.1089438851923	3131.1089438851923	0.7532467246055603	0.9466666579246521	0.6875	0.8039215803146362	1.0	3031	3106	3106	3131	1600
22.637850405496355	22.637850010756658	0	0	2	0	-0.0026877596215916055	0.5648190323263407	3037.933937376365	3112.933937376365	3112.933937376365	3137.933937376365	0.7532467246055603	0.95333331823349	0.6875	0.8039215803146362	1.0	3037	3112	3112	3137	1600
22.65029536397961	22.650295758719306	0	0	2	0	-0.003050524823070317	0.5690469657965735	3055.2473249369687	3130.2473249369687	3130.2473249369687	3155.2473249369687	0.7532467246055603	0.95333331823349	0.699999988079071	0.813725471496582	1.0	3055	3130	3130	3155	1600
22.666899694668842	22.666900089408543	0	0	2	0	-0.0034049287480483735	0.5799162687076365	3099.7571203577713	3174.7571203577713	3174.7571203577713	3199.7571203577713	0.7662337422370911	0.9666666388511658	0.7124999761581421	0.8235294222831726	1.0	3099	3174	3174	3199	1600
22.690833552084918	22.690833552084918	0	0	2	0	-0.003750000000001725	0.5833292667443555	3113.7333473181357	3188.7333473181357	3188.7333473181357	3213.7333473181357	0.7662337422370911	0.9733333587646484	0.7124999761581421	0.8333333134651184	1.0	3113	3188	3188	3213	1600
22.69967058972137	22.699670194981675	0	0	2	0	-0.004084792762614376	0.5942904939838485	3158.6195728638595	3233.6195728638595	3233.6195728638595	3258.6195728638595	0.7792207598686218	0.9866666793823242	0.7250000238418579	0.843137264251709	1.0	3158	3233	3233	3258	1600
22.71738256000537	22.71738256000537	0	0	2	0	-0.004408389392195164	0.6003995529649888	3183.636169391629	3258.636169391629	3258.636169391629	3283.636169391629	0.7792207598686218	1.0	0.737500011920929	0.8529411554336548	1.0	3183	3258	3258	3283	1600
22.733783205010035	22.733783205010035	0	0	2	0	-0.004719902932875334	0.6098166517913342	3222.1991890855134	3297.1991890855134	3297.1991890855134	3322.1991890855134	0.7922077775001526	1.0	0.75	0.8627451062202454	1.0	3222	3297	3297	3322	1600
22.757595482598887	22.757595482598887	0	0	2	0	-0.005018479547692923	0.6143815944044322	3240.89262908615	3315.89262908615	3315.89262908615	3340.89262908615	0.7922077775001526	1.0	0.762499988079071	0.8725489974021912	1.0	3240	3315	3315	3340	1600
22.770256758437068	22.770256758437068	0	0	2	0	-0.005303300858900523	0.6143815944044322	3240.89262908615	3315.89262908615	3315.89262908615	3340.89262908615	0.7922077775001526	1.0	0.762499988079071	0.8725489974021912	1.0	3240	3315	3315	3340	1600
22.783793961666827	22.783794356406528	0	0	2	0	-0.005573586191081798	0.616250472493908	3248.545684862553	3323.545684862553	3323.545684862553	3348.545684862553	0.7922077775001526	1.0	0.762499988079071	0.8823529481887817	1.0	3248	3323	3323	3348	1600
22.799718550594775	22.799718550594775	0	0	2	0	-0.005828594710928545	0.6190078228273812	3259.837034478126	3334.837034478126	3334.837034478126	3359.837034478126	0.7922077775001526	1.0	0.7749999761581421	0.8823529481887817	1.0	3259	3334	3334	3359	1600
22.816712884106398	22.816712884106398	0	0	2	0	-0.006067627457813286	0.6241540810933301	3280.910962077187	3355.910962077187	3355.910962077187	3380.910962077187	0.8051947951316833	1.0	0.7749999761581421	0.8921568393707275	1.0	3280	3355	3355	3380	1600
22.83708184730284	22.83708184730284	0	0	2	0	-0.006290029259591776	0.6250119407168206	3284.4238972353805	3359.4238972353805	3359.4238972353805	3384.4238972353805	0.8051947951316833	1.0	0.7875000238418579	0.8823529481887817	1.0	3284	3359	3359	3384	1600
22.850272863816777	22.850272863816777	0	0	2	0	-0.006495190528384297	0.6250119407168206	3284.4238972353805	3359.4238972353805	3359.4238972353805	3384.4238972353805	0.8051947951316833	1.0	0.7875000238418579	0.8823529481887817	1.0	3284	3359	3359	3384	1600
22.867348908446047	22.867349303185748	0	0	2	0	-0.0066825489314136744	0.6250119407168206	3284.4238972353805	3359.4238972353805	3359.4238972353805	3384.4238972353805	0.8051947951316833	1.0	0.7875000238418579	0.8823529481887817	1.0	3284	3359	3359	3384	1600
22.890309337764943	22.890309732504644	0	0	2	0	-0.006851590932320327	0.6152088035628491	3244.280050589867	3319.280050589867	3319.280050589867	3344.280050589867	0.7922077775001526	1.0	0.7749999761581421	0.8627451062202454	1.0	3244	3319	3319	3344	1600
22.90363614473526	22.90363614473526	0	0	2	0	-0.007001853198729737	0.6062635144839685	3207.649091811851	3282.649091811851	3282.649091811851	3307.649091811851	0.7792207598686218	1.0	0.7749999761581421	0.8333333134651184	1.0	3207	3282	3282	3307	1600
22.91687058261606	22.91687018787636	0	0	2	0	-0.007132923872214277	0.6062635144839685	3207.649091811851	3282.649091811851	3282.649091811851	3307.649091811851	0.7792207598686218	1.0	0.7749999761581421	0.8333333134651184	1.0	3207	3282	3282	3307	1600
22.933735441506485	22.933735441506485	0	0	2	0	-0.007244443697168536	0.5800257697701454	3100.2055272087455	3175.2055272087455	3175.2055272087455	3200.2055272087455	0.7792207598686218	0.9599999785423279	0.75	0.7745097875595093	1.0	3100	3175	3175	3200	1600
22.94969003065154	22.94969003065154	0	0	2	0	-0.007336107005503963	0.5621282875099602	3026.915337353287	3101.915337353287	3101.915337353287	3126.915337353287	0.7662337422370911	0.9399999976158142	0.737500011920929	0.7352941036224365	1.0	3026	3101	3101	3126	1600
22.970328206322545	22.970328206322545	0	0	2	0	-0.0074076625544638505	0.5494996235870264	2975.200958588873	3050.200958588873	3050.200958588873	3075.200958588873	0.7662337422370911	0.9200000166893005	0.7250000238418579	0.7058823704719543	1.0	2975	3050	3050	3075	1600
22.98371856638436	22.98371856638436	0	0	2	0	-0.007458914215262262	0.5408354058204328	2939.720986834672	3014.720986834672	3014.720986834672	3039.720986834672	0.7662337422370911	0.9066666960716248	0.7250000238418579	0.6764705777168274	1.0	2939	3014	3014	3039	1600
22.999779735248083	22.999779340508386	0	0	2	0	-0.00748972151065941	0.5284824522759983	2889.135642070213	2964.135642070213	2964.135642070213	2989.135642070213	0.7662337422370911	0.8866666555404663	0.7124999761581421	0.6470588445663452	1.0	2889	2964	2964	2989	1600
23.016654462630978	23.016654462630978	0	0	2	0	-0.0075	0.5163133364389925	2839.303112717674	2914.303112717674	2914.303112717674	2939.303112717674	0.7662337422370911	0.8666666746139526	0.699999988079071	0.6176470518112183	1.0	2839	2914	2914	2939	1600
23.036974872844475	23.03697526758417	0	0	2	0	-0.007489721510659197	0.48432270996272564	2708.3014972973615	2783.3014972973615	2783.3014972973615	2808.3014972973615	0.7532467246055603	0.8133333325386047	0.6875	0.5392156839370728	1.0	2708	2783	2783	2808	1600
23.050277600693164	23.050277600693164	0	0	2	0	-0.007458914215261837	0.45952651649713516	2606.7610850557685	2681.7610850557685	2681.7610850557685	2706.7610850557685	0.7272727489471436	0.7733333110809326	0.675000011920929	0.5	1.0	2606	2681	2681	2706	1600
23.066708640654635	23.066708640654635	0	0	2	0	-0.007407662554463213	0.4365555101530809	2512.6948140768664	2587.6948140768664	2587.6948140768664	2612.6948140768664	0.7142857313156128	0.7266666889190674	0.6625000238418579	0.46078431606292725	1.0	2512	2587	2587	2612	1600
23.083663105456683	23.083663105456683	0	0	2	0	-0.007336107005503117	0.4171629105712853	2433.2821187894133	2508.2821187894133	2508.2821187894133	2533.2821187894133	0.701298713684082	0.6933333277702332	0.6499999761581421	0.4215686321258545	1.0	2433	2508	2508	2533	1600
23.103631407858874	23.103631407858874	0	0	2	0	-0.0072444436971674814	0.4028070953802443	2374.4950555821006	2449.4950555821006	2449.4950555821006	2474.4950555821006	0.6883116960525513	0.6666666865348816	0.637499988079071	0.4019607901573181	1.0	2374	2449	2449	2474	1600
23.116846503494433	23.116846503494433	0	0	2	0	-0.007132923872213018	0.3869071491062641	2309.3847755901515	2384.3847755901515	2384.3847755901515	2409.3847755901515	0.6753246784210205	0.6333333253860474	0.625	0.38235294818878174	1.0	2309	2384	2384	2409	1600
23.133745309998954	23.133745309998954	0	0	2	0	-0.0070018531987282775	0.35556149389229574	2181.024317488951	2256.024317488951	2256.024317488951	2281.024317488951	0.6363636255264282	0.5799999833106995	0.6000000238418579	0.343137264251709	1.0	2181	2256	2256	2281	1600
23.14972792566262	23.14972792566262	0	0	2	0	-0.006851590932318671	0.344177490969499	2134.406825520098	2209.406825520098	2209.406825520098	2234.406825520098	0.6233766078948975	0.5533333420753479	0.6000000238418579	0.3333333432674408	1.0	2134	2209	2209	2234	1600
23.17034636434869	23.17034636434869	0	0	2	0	-0.006682548931411825	0.3302023654146229	2077.1786863728807	2152.1786863728807	2152.1786863728807	2177.1786863728807	0.5974025726318359	0.5333333611488342	0.5874999761581421	0.3235294222831726	1.0	2077	2152	2152	2177	1600
23.183740277067795	23.18374067180749	0	0	2	0	-0.006495190528382261	0.3195352587812379	2033.496884709169	2108.496884709169	2108.496884709169	2133.496884709169	0.5844155550003052	0.5133333206176758	0.574999988079071	0.3137255012989044	1.0	2033	2108	2108	2133	1600
23.19972920856664	23.19972920856664	0	0	2	0	-0.006290029259589558	0.3098792104306174	1993.9553667133782	2068.955366713378	2068.955366713378	2093.955366713378	0.5714285969734192	0.4933333396911621	0.574999988079071	0.30392158031463623	1.0	1993	2068	2068	2093	1600
23.21670222613453	23.21670222613453	0	0	2	0	-0.006067627457810893	0.3009706879965961	1957.474967346061	2032.474967346061	2032.474967346061	2057.474967346061	0.5584415793418884	0.47999998927116394	0.5625	0.29411765933036804	1.0	1957	2032	2032	2057	1600
23.23701197837616	23.23701197837616	0	0	2	0	-0.005828594710925982	0.29605726851150393	1937.3545145546086	2012.3545145546086	2012.3545145546086	2037.3545145546086	0.5454545617103577	0.47333332896232605	0.5625	0.29411765933036804	1.0	1937	2012	2012	2037	1600
23.2502657585022	23.2502657585022	0	0	2	0	-0.005573586191079074	0.293471486625426	1926.7657377311195	2001.7657377311195	2001.7657377311195	2026.7657377311195	0.5454545617103577	0.46666666865348816	0.550000011920929	0.29411765933036804	1.0	1926	2001	2001	2026	1600
23.266731535557167	23.266731930296864	0	0	2	0	-0.005303300858897643	0.2904567823836617	1914.4205238610946	1989.4205238610946	1989.4205238610946	2014.4205238610946	0.5454545617103577	0.46000000834465027	0.550000011920929	0.28431373834609985	1.0	1914	1989	1989	2014	1600
23.283760606162282	23.28376100090198	0	0	2	0	-0.005018479547689897	0.2887901173064522	1907.5955303699218	1982.5955303699218	1982.5955303699218	2007.5955303699218	0.5454545617103577	0.4533333480358124	0.550000011920929	0.28431373834609985	1.0	1907	1982	1982	2007	1600
23.303605355038755	23.303605355038755	0	0	2	0	-0.004719902932872169	0.27833747869065295	1864.7919752382238	1939.7919752382238	1939.7919752382238	1964.7919752382238	0.5324675440788269	0.4333333373069763	0.5375000238418579	0.27450981736183167	1.0	1864	1939	1939	1964	1600
23.316868214177866	23.316867819438166	0	0	2	0	-0.004408389392191869	0.27833747869065295	1864.7919752382238	1939.7919752382238	1939.7919752382238	1964.7919752382238	0.5324675440788269	0.4333333373069763	0.5375000238418579	0.27450981736183167	1.0	1864	1939	1939	1964	1600
23.333755573231123	23.333755178491423	0	0	2	0	-0.00408479276261096	0.25729206647066505	1778.6110121973734	1853.6110121973734	1853.6110121973734	1878.6110121973734	0.4935064911842346	0.4000000059604645	0.512499988079071	0.2647058963775635	1.0	1778	1853	1853	1878	1600
23.349797399849603	23.349797399849603	0	0	2	0	-0.0037499999999981984	0.25190603360533714	1756.5552076138556	1831.5552076138556	1831.5552076138556	1856.5552076138556	0.4935064911842346	0.3866666555404663	0.5	0.2549019753932953	1.0	1756	1831	1831	1856	1600
23.370341232732606	23.370341232732606	0	0	2	0	-0.0034049287480447453	0.248247945899436	1741.5753384581903	1816.5753384581903	1816.5753384581903	1841.5753384581903	0.4935064911842346	0.3799999952316284	0.48750001192092896	0.2450980395078659	1.0	1741	1816	1816	1841	1600
23.383775014161287	23.383775014161287	0	0	2	0	-0.0030505248230665973	0.24581534835309082	1731.613851505907	1806.613851505907	1806.613851505907	1831.613851505907	0.4935064911842346	0.3733333349227905	0.4749999940395355	0.2450980395078659	1.0	1731	1806	1806	1831	1600
23.39980105119182	23.39980105119182	0	0	2	0	-0.002687759621587804	0.24171608755565888	1714.827378540423	1789.827378540423	1789.827378540423	1814.827378540423	0.4935064911842346	0.36000001430511475	0.4625000059604645	0.2450980395078659	1.0	1714	1789	1789	1814	1600
23.416776042458203	23.4167764371979	0	0	2	0	-0.0023176274578101184	0.23651387640001142	1693.5243238580467	1768.5243238580467	1768.5243238580467	1793.5243238580467	0.4935064911842346	0.3466666638851166	0.44999998807907104	0.23529411852359772	1.0	1693	1768	1768	1793	1600
23.436961451694717	23.436961846434414	0	0	2	0	-0.001941142838266886	0.22742153836560308	1656.2911996071448	1731.2911996071448	1731.2911996071448	1756.2911996071448	0.48051947355270386	0.3333333432674408	0.42500001192092896	0.22549019753932953	1.0	1656	1731	1731	1756	1600
23.450279179651957	23.450279179651957	0	0	2	0	-0.0015593376811311472	0.20537815424157124	1566.0235416192343	1641.0235416192343	1641.0235416192343	1666.0235416192343	0.4285714328289032	0.30666667222976685	0.4000000059604645	0.21568627655506134	1.0	1566	1641	1641	1666	1600
23.466718903886804	23.466718903886804	0	0	2	0	-0.0011732584877996617	0.184687343593139	1481.2946720139041	1556.2946720139041	1556.2946720139041	1581.2946720139041	0.4025973975658417	0.2666666805744171	0.3375000059604645	0.20588235557079315	1.0	1481	1556	1556	1581	1600
23.483610210337048	23.483610210337048	0	0	2	0	-0.0007839634745053146	0.16728164425813685	1410.0183332370705	1485.0183332370705	1485.0183332370705	1510.0183332370705	0.3636363744735718	0.24666666984558105	0.30000001192092896	0.19607843458652496	1.0	1410	1485	1485	1510	1600
23.503666144952366	23.503666144952366	0	0	2	0	-0.00039251967181998156	0.15070314558460285	1342.1293811689486	1417.1293811689486	1417.1293811689486	1442.1293811689486	0.3246753215789795	0.2266666740179062	0.26249998807907104	0.19607843458652496	1.0	1342	1417	1417	1442	1600
23.516902556531658	23.516902556531658	0	0	2	0	2.1022320417459897e-15	0.1374020365075957	1287.6613394986043	1362.6613394986043	1362.6613394986043	1387.6613394986043	0.29870128631591797	0.20666666328907013	0.23749999701976776	0.18627451360225677	1.0	1287	1362	1362	1387	1600
23.533681756907452	23.533681756907452	0	0	2	0	0.0003925196718241803	0.12589015265214532	1240.520175110535	1315.520175110535	1315.520175110535	1340.520175110535	0.27272728085517883	0.19333332777023315	0.21250000596046448	0.1764705926179886	1.0	1240	1315	1315	1340	1600
23.54974055733298	23.54974095207268	0	0	2	0	0.0007839634745094961	0.1117136178072542	1182.467264920706	1257.467264920706	1257.467264920706	1282.467264920706	0.23376622796058655	0.18000000715255737	0.1875	0.1764705926179886	1.0	1182	1257	1257	1282	1600
23.570301758762728	23.570301758762728	0	0	2	0	0.0011732584878038144	0.10311147465060155	1147.2414886942133	1222.2414886942133	1222.2414886942133	1247.2414886942133	0.22077922523021698	0.1666666716337204	0.15000000596046448	0.1666666716337204	1.0	1147	1222	1222	1247	1600
23.583752513998455	23.583752513998455	0	0	2	0	0.0015593376811352598	0.09567354309883919	1116.7831589897464	1191.7831589897464	1191.7831589897464	1216.7831589897464	0.20779220759868622	0.15333333611488342	0.13750000298023224	0.1568627506494522	1.0	1116	1191	1191	1216	1600
23.599731182265135	23.599731182265135	0	0	2	0	0.0019411428382709467	0.09026992367580533	1094.6553374524228	1169.6553374524228	1169.6553374524228	1194.6553374524228	0.19480518996715546	0.14666666090488434	0.125	0.1568627506494522	1.0	1094	1169	1169	1194	1600
23.616787884649167	23.616787884649167	0	0	2	0	0.0023176274578141174	0.08459057643297402	1071.3984104930287	1146.3984104930287	1146.3984104930287	1171.3984104930287	0.1818181872367859	0.14000000059604645	0.11249999701976776	0.14705882966518402	1.0	1071	1146	1146	1171	1600
23.63697724128267	23.636977636022365	0	0	2	0	0.002687759621591729	0.0792175982695292	1049.396064913722	1124.396064913722	1124.396064913722	1149.396064913722	0.16883116960525513	0.13333334028720856	0.10000000149011612	0.14705882966518402	1.0	1049	1124	1124	1149	1600
23.650260232146415	23.650260232146415	0	0	2	0	0.0030505248230704384	0.07363015533899706	1026.515486113193	1101.515486113193	1101.515486113193	1126.515486113193	0.15584415197372437	0.12666666507720947	0.08749999850988388	0.13725490868091583	1.0	1026	1101	1101	1126	1600
23.6667196933662	23.6667196933662	0	0	2	0	0.0034049287480484914	0.0650410618724338	991.3431483676164	1066.3431483676163	1066.3431483676163	1091.3431483676163	0.12987013161182404	0.11999999731779099	0.07500000298023224	0.13725490868091583	1.0	991	1066	1066	1091	1600
23.683679684524034	23.683679684524034	0	0	2	0	0.003750000000001839	0.06485723834667428	990.5903910296312	1065.590391029631	1065.590391029631	1090.590391029631	0.12987013161182404	0.11999999731779099	0.07500000298023224	0.12745098769664764	1.0	990	1065	1065	1090	1600
23.703643250049836	23.703643250049836	0	0	2	0	0.004084792762614487	0.0593923480482772	968.2116652576951	1043.2116652576951	1043.2116652576951	1068.2116652576951	0.11688311398029327	0.1133333370089531	0.0625	0.11764705926179886	0.9333333373069763	968	1043	1043	1068	1586
23.716952688473402	23.716953083213102	0	0	2	0	0.004408389392195271	0.0593923480482772	968.2116652576951	1043.2116652576951	1043.2116652576951	1068.2116652576951	0.11688311398029327	0.1133333370089531	0.0625	0.11764705926179886	0.9333333373069763	968	1043	1043	1068	1586
23.7337618890663	23.733762283806	0	0	2	0	0.004719902932875436	0.05398873251077591	946.0838596316273	1021.0838596316273	1021.0838596316273	1046.0838596316273	0.10389610379934311	0.1066666692495346	0.05000000074505806	0.10784313827753067	0.8666666746139526	946	1021	1021	1046	1573
23.749751610044544	23.749751610044548	0	0	2	0	0.005018479547693022	0.05398873251077591	946.0838596316273	1021.0838596316273	1021.0838596316273	1046.0838596316273	0.10389610379934311	0.1066666692495346	0.05000000074505806	0.10784313827753067	0.8666666746139526	946	1021	1021	1046	1573
23.770357417060254	23.770357417060254	0	0	2	0	0.005303300858900616	0.05074197996553837	932.7884079588796	1007.7884079588796	1007.7884079588796	1032.7884079588796	0.09090909361839294	0.1066666692495346	0.05000000074505806	0.10784313827753067	0.8666666746139526	932	1007	1007	1032	1573
23.78377777733918	23.78377777733918	0	0	2	0	0.0055735861910818875	0.05074197996553837	932.7884079588796	1007.7884079588796	1007.7884079588796	1032.7884079588796	0.09090909361839294	0.1066666692495346	0.05000000074505806	0.10784313827753067	0.8666666746139526	932	1007	1007	1032	1573
23.799776577330494	23.799776577330494	0	0	2	0	0.005828594710928628	0.048952764011554274	925.4615686273148	1000.4615686273148	1000.4615686273148	1025.4615686273148	0.09090909361839294	0.10000000149011612	0.05000000074505806	0.09803921729326248	0.8666666746139526	925	1000	1000	1025	1573
23.81682775335874	23.81682775335874	0	0	2	0	0.006067627457813364	0.048952764011554274	925.4615686273148	1000.4615686273148	1000.4615686273148	1025.4615686273148	0.09090909361839294	0.10000000149011612	0.05000000074505806	0.09803921729326248	0.8666666746139526	925	1000	1000	1025	1573
23.836983557117847	23.836983557117847	0	0	2	0	0.006290029259591848	0.04759246960747987	919.8911630426301	994.8911630426301	994.8911630426301	1019.8911630426301	0.09090909361839294	0.09333333373069763	0.0625	0.09803921729326248	0.8666666746139526	919	994	994	1019	1573
23.85032417997762	23.85032417997762	0	0	2	0	0.006495190528384363	0.04641599882047112	915.0735151698293	990.0735151698293	990.0735151698293	1015.0735151698293	0.09090909361839294	0.08666666597127914	0.07500000298023224	0.10784313827753067	0.8666666746139526	915	990	990	1015	1573
23.866824694126077	23.866825088865774	0	0	2	0	0.006682548931413734	0.05333309493201109	943.3990237465854	1018.3990237465854	1018.3990237465854	1043.3990237465855	0.10389610379934311	0.10000000149011612	0.08749999850988388	0.10784313827753067	0.9333333373069763	943	1018	1018	1043	1586
23.88370929000144	23.88370929000144	0	0	2	0	0.006851590932320382	0.06902311009437065	1007.6496358364478	1082.649635836448	1082.649635836448	1107.649635836448	0.1428571492433548	0.11999999731779099	0.11249999701976776	0.11764705926179886	0.9333333373069763	1007	1082	1082	1107	1586
23.903629828900076	23.903629828900076	0	0	2	0	0.007001853198729785	0.08032053970165698	1053.9126100782853	1128.9126100782853	1128.9126100782853	1153.9126100782853	0.16883116960525513	0.13333334028720856	0.15000000596046448	0.12745098769664764	0.9333333373069763	1053	1128	1128	1153	1586
23.91770150968198	23.917701904421676	0	0	2	0	0.0071329238722143175	0.09389737705681839	1109.5097590476712	1184.5097590476712	1184.5097590476712	1209.5097590476712	0.19480518996715546	0.15333333611488342	0.20000000298023224	0.13725490868091583	0.9333333373069763	1109	1184	1184	1209	1586
23.933699520193898	23.933699520193898	0	0	2	0	0.00724444369716857	0.10735166878348179	1164.605083668358	1239.605083668358	1239.605083668358	1264.605083668358	0.22077922523021698	0.1733333319425583	0.22499999403953552	0.1568627506494522	0.9333333373069763	1164	1239	1239	1264	1586
23.94966555679021	23.949665162050515	0	0	2	0	0.007336107005503991	0.12976270307348492	1256.3782690859207	1331.3782690859207	1331.3782690859207	1356.3782690859207	0.27272728085517883	0.20000000298023224	0.26249998807907104	0.1764705926179886	1.0	1256	1331	1331	1356	1600
23.970283205996886	23.970283205996886	0	0	2	0	0.007407662554463871	0.14376845847468311	1313.7318374538272	1388.7318374538272	1388.7318374538272	1413.7318374538272	0.29870128631591797	0.2199999988079071	0.2874999940395355	0.19607843458652496	1.0	1313	1388	1388	1413	1600
23.983672776579304	23.983672776579304	0	0	2	0	0.0074589142152622755	0.16763703305383815	1411.4736503554673	1486.4736503554673	1486.4736503554673	1511.4736503554673	0.3636363744735718	0.23999999463558197	0.32499998807907104	0.20588235557079315	1.0	1411	1486	1486	1511	1600
23.999709471581703	23.999709076842002	0	0	2	0	0.007489721510659418	0.1911280839703977	1507.6695038587786	1582.6695038587786	1582.6695038587786	1607.6695038587786	0.3896103799343109	0.2866666615009308	0.375	0.23529411852359772	1.0	1507	1582	1582	1607	1600
24.016775252978803	24.016775252978803	0	0	2	0	0.0075	0.20929972418383058	1582.0823705327862	1657.0823705327862	1657.0823705327862	1682.0823705327862	0.4285714328289032	0.30666667222976685	0.4000000059604645	0.2549019753932953	1.0	1582	1657	1657	1682	1600
24.03693816205249	24.036938556792187	0	0	2	0	0.00748972151065919	0.2242674980093451	1643.3754043482681	1718.3754043482681	1718.3754043482681	1743.3754043482681	0.4545454680919647	0.3333333432674408	0.4124999940395355	0.2647058963775635	1.0	1643	1718	1718	1743	1600
24.050289442884125	24.050289442884125	0	0	2	0	0.007458914215261823	0.24358496191893142	1722.4804190580242	1797.4804190580242	1797.4804190580242	1822.4804190580242	0.4935064911842346	0.36000001430511475	0.42500001192092896	0.28431373834609985	1.0	1722	1797	1797	1822	1600
24.06671377227072	24.06671377227072	0	0	2	0	0.007407662554463192	0.2547116118099759	1768.0440503618513	1843.0440503618513	1843.0440503618513	1868.0440503618513	0.5064935088157654	0.3799999952316284	0.44999998807907104	0.29411765933036804	1.0	1768	1843	1843	1868	1600
24.08377086939445	24.08377086939445	0	0	2	0	0.007336107005503089	0.2715045750944638	1836.8112350118292	1911.8112350118292	1911.8112350118292	1936.8112350118292	0.5454545617103577	0.4000000059604645	0.4625000059604645	0.30392158031463623	1.0	1836	1911	1911	1936	1600
24.103648776405617	24.10364838166592	0	0	2	0	0.007244443697167448	0.29514881592864795	1933.6344012278134	2008.6344012278134	2008.6344012278134	2033.6344012278134	0.5714285969734192	0.4466666579246521	0.48750001192092896	0.3333333432674408	1.0	1933	2008	2008	2033	1600
24.11683426656377	24.11683426656377	0	0	2	0	0.007132923872212977	0.29514881592864795	1933.6344012278134	2008.6344012278134	2008.6344012278134	2033.6344012278134	0.5714285969734192	0.4466666579246521	0.48750001192092896	0.3333333432674408	1.0	1933	2008	2008	2033	1600
24.13381991580202	24.13381991580202	0	0	2	0	0.00700185319872823	0.320740783064827	2038.4335066504666	2113.4335066504664	2113.4335066504664	2138.4335066504664	0.6103895902633667	0.4866666793823242	0.512499988079071	0.36274510622024536	1.0	2038	2113	2113	2138	1600
24.14978279448075	24.14978279448075	0	0	2	0	0.006851590932318617	0.33436130429891975	2094.2095411040764	2169.2095411040764	2169.2095411040764	2194.2095411040764	0.6233766078948975	0.5133333206176758	0.5249999761581421	0.38235294818878174	1.0	2094	2169	2169	2194	1600
24.170402022646215	24.170402022646215	0	0	2	0	0.006682548931411765	0.3451203283013813	2138.2677443941566	2213.2677443941566	2213.2677443941566	2238.2677443941566	0.6363636255264282	0.5333333611488342	0.5375000238418579	0.3921568691730499	1.0	2138	2213	2213	2238	1600
24.183682645071773	24.183682645071773	0	0	2	0	0.006495190528382194	0.360535399725332	2201.3924618752344	2276.3924618752344	2276.3924618752344	2301.3924618752344	0.6623376607894897	0.5533333420753479	0.550000011920929	0.4117647111415863	1.0	2201	2276	2276	2301	1600
24.199734734922423	24.19973552440182	0	0	2	0	0.006290029259589486	0.3728262656368315	2251.723557782825	2326.723557782825	2326.723557782825	2351.723557782825	0.6753246784210205	0.5733333230018616	0.5625	0.4313725531101227	1.0	2251	2326	2326	2351	1600
24.216655646850075	24.216656041589776	0	0	2	0	0.006067627457810815	0.38199292603587987	2289.2610321169277	2364.2610321169277	2364.2610321169277	2389.2610321169277	0.6753246784210205	0.5933333039283752	0.574999988079071	0.45098039507865906	1.0	2289	2364	2364	2389	1600
24.236984346597247	24.236984346597247	0	0	2	0	0.005828594710925898	0.38961548515431144	2320.475411706905	2395.475411706905	2395.475411706905	2420.475411706905	0.6753246784210205	0.6066666841506958	0.5874999761581421	0.47058823704719543	1.0	2320	2395	2395	2420	1600
24.250260232146417	24.250260232146417	0	0	2	0	0.005573586191078985	0.4008034168505201	2366.28999200288	2441.28999200288	2441.28999200288	2466.28999200288	0.6883116960525513	0.6266666650772095	0.6000000238418579	0.4803921580314636	1.0	2366	2441	2441	2466	1600
24.26667232460235	24.26667232460235	0	0	2	0	0.00530330085889755	0.4103070870041847	2405.2075212821364	2480.2075212821364	2480.2075212821364	2505.2075212821364	0.6883116960525513	0.6466666460037231	0.612500011920929	0.5	1.0	2405	2480	2480	2505	1600
24.28373534282156	24.28373573756126	0	0	2	0	0.005018479547689799	0.4198896373275156	2444.4480648561766	2519.4480648561766	2519.4480648561766	2544.4480648561766	0.701298713684082	0.6600000262260437	0.612500011920929	0.5196078419685364	1.0	2444	2519	2519	2544	1600
24.30364167109104	24.30364167109104	0	0	2	0	0.004719902932872067	0.4426339276244535	2537.5859336221374	2612.5859336221374	2612.5859336221374	2637.5859336221374	0.7142857313156128	0.699999988079071	0.637499988079071	0.5588235259056091	1.0	2537	2612	2612	2637	1600
24.316800318949678	24.316800318949678	0	0	2	0	0.004408389392191762	0.4493067215762885	2564.9110248549014	2639.9110248549014	2639.9110248549014	2664.9110248549014	0.7142857313156128	0.7133333086967468	0.6499999761581421	0.5686274766921997	1.0	2564	2639	2639	2664	1600
24.33371215186426	24.333712546603955	0	0	2	0	0.00408479276261085	0.46257800270310234	2619.256921069204	2694.256921069204	2694.256921069204	2719.256921069204	0.7272727489471436	0.7333333492279053	0.6625000238418579	0.5882353186607361	1.0	2619	2694	2694	2719	1600
24.356932714644646	24.356933109384343	0	0	2	0	0.003749999999998084	0.4675351023929668	2639.556244299199	2714.556244299199	2714.556244299199	2739.556244299199	0.7272727489471436	0.746666669845581	0.6625000238418579	0.5980392098426819	1.0	2639	2714	2714	2739	1600
24.37028833761297	24.37028833761297	0	0	2	0	0.0034049287480446273	0.4776384744281863	2680.929552783423	2755.929552783423	2755.929552783423	2780.929552783423	0.7402597665786743	0.7599999904632568	0.675000011920929	0.6078431606292725	1.0	2680	2755	2755	2780	1600
24.383740671807494	24.383740671807494	0	0	2	0	0.0030505248230664763	0.48780309595167637	2722.5536779221147	2797.5536779221147	2797.5536779221147	2822.5536779221147	0.7532467246055603	0.7733333110809326	0.6875	0.6176470518112183	1.0	2722	2797	2797	2822	1600
24.39967473448821	24.39967512922791	0	0	2	0	0.0026877596215876803	0.49606824945658445	2756.3994815247133	2831.3994815247133	2831.3994815247133	2856.3994815247133	0.7662337422370911	0.7866666913032532	0.6875	0.6274510025978088	1.0	2756	2831	2831	2856	1600
24.41675670021296	24.41675670021296	0	0	2	0	0.002317627457809993	0.5102287745066718	2814.386831604821	2889.386831604821	2889.386831604821	2914.386831604821	0.7662337422370911	0.8066666722297668	0.7124999761581421	0.656862735748291	1.0	2814	2889	2889	2914	1600
24.43694684632586	24.43694724106556	0	0	2	0	0.001941142838266758	0.5185551877443988	2848.483493813313	2923.483493813313	2923.483493813313	2948.483493813313	0.7792207598686218	0.8199999928474426	0.7124999761581421	0.6666666865348816	1.0	2848	2923	2923	2948	1600
24.450263390064006	24.450263390064006	0	0	2	0	0.0015593376811310177	0.5257488145766889	2877.941395691541	2952.941395691541	2952.941395691541	2977.941395691541	0.7792207598686218	0.8333333134651184	0.7250000238418579	0.6764705777168274	1.0	2877	2952	2952	2977	1600
24.46677179900644	24.466772193746138	0	0	2	0	0.001173258487799531	0.5341058801786573	2912.163579331602	2987.163579331602	2987.163579331602	3012.163579331602	0.7922077775001526	0.846666693687439	0.7250000238418579	0.686274528503418	1.0	2912	2987	2987	3012	1600
24.483626789404397	24.483626789404397	0	0	2	0	0.0007839634745051831	0.5397247435780717	2935.1728249522034	3010.1728249522034	3010.1728249522034	3035.1728249522034	0.7922077775001526	0.8533333539962769	0.737500011920929	0.6960784196853638	1.0	2935	3010	3010	3035	1600
24.503653118542307	24.503653118542307	0	0	2	0	0.00039251967181984945	0.5513591860037517	2982.8158666853633	3057.8158666853633	3057.8158666853633	3082.8158666853633	0.8181818127632141	0.8666666746139526	0.737500011920929	0.7058823704719543	1.0	2982	3057	3057	3082	1600
24.516829924427086	24.516829924427086	0	0	2	0	-2.234540319601648e-15	0.5587366260588169	3013.0264837108552	3088.0264837108552	3088.0264837108552	3113.0264837108552	0.8181818127632141	0.8799999952316284	0.75	0.7156862616539001	1.0	3013	3088	3088	3113	1600
24.533763468025096	24.533763468025096	0	0	2	0	-0.0003925196718243124	0.5697108835420188	3057.966068104567	3132.966068104567	3132.966068104567	3157.966068104567	0.8181818127632141	0.8999999761581421	0.762499988079071	0.7352941036224365	1.0	3057	3132	3132	3157	1600
24.556898372290853	24.55689876703055	0	0	2	0	-0.0007839634745096277	0.576493196017748	3085.7396376926777	3160.7396376926777	3160.7396376926777	3185.7396376926777	0.8311688303947449	0.9066666960716248	0.762499988079071	0.7450980544090271	1.0	3085	3160	3160	3185	1600
24.570240574109416	24.570240574109416	0	0	2	0	-0.0011732584878039452	0.5832754822301807	3113.51309973259	3188.51309973259	3188.51309973259	3213.51309973259	0.8441558480262756	0.9133333563804626	0.762499988079071	0.7549019455909729	1.0	3113	3188	3188	3213	1600
24.583727250657734	24.583727250657734	0	0	2	0	-0.0015593376811353892	0.5889678787147883	3136.823463337058	3211.823463337058	3211.823463337058	3236.823463337058	0.8441558480262756	0.9266666769981384	0.7749999761581421	0.7549019455909729	1.0	3136	3211	3211	3236	1600
24.599795524836036	24.599795524836036	0	0	2	0	-0.0019411428382710746	0.5957808136063463	3164.722431717988	3239.722431717988	3239.722431717988	3264.722431717988	0.8571428656578064	0.9333333373069763	0.7749999761581421	0.7647058963775635	1.0	3164	3239	3239	3264	1600
24.616694331340554	24.616694331340554	0	0	2	0	-0.002317627457814243	0.6017673348606216	3189.2372362542455	3264.2372362542455	3264.2372362542455	3289.2372362542455	0.8571428656578064	0.9399999976158142	0.7875000238418579	0.7745097875595093	1.0	3189	3264	3264	3289	1600
24.63700526780128	24.637005267801282	0	0	2	0	-0.0026877596215918523	0.6034339999378311	3196.0622297454183	3271.0622297454183	3271.0622297454183	3296.0622297454183	0.8571428656578064	0.9466666579246521	0.7875000238418579	0.7745097875595093	1.0	3196	3271	3271	3296	1600
24.650264574283103	24.650264179543406	0	0	2	0	-0.003050524823070559	0.6111484610566906	3227.6529480271483	3302.6529480271483	3302.6529480271483	3327.6529480271483	0.8571428656578064	0.9599999785423279	0.800000011920929	0.7843137383460999	1.0	3227	3302	3302	3327	1600
24.666741009309934	24.666741009309934	0	0	2	0	-0.0034049287480486094	0.6147759043995071	3242.5073285159815	3317.5073285159815	3317.5073285159815	3342.5073285159815	0.8571428656578064	0.9666666388511658	0.800000011920929	0.7941176295280457	1.0	3242	3317	3317	3342	1600
24.683810738104025	24.683810738104025	0	0	2	0	-0.003750000000001954	0.6241623815149069	3280.9449523035437	3355.9449523035437	3355.9449523035437	3380.9449523035437	0.8701298832893372	0.9733333587646484	0.8125	0.8039215803146362	1.0	3280	3355	3355	3380	1600
24.703595486546284	24.703595486546284	0	0	2	0	-0.004084792762614598	0.6352767711468772	3326.458377846462	3401.458377846462	3401.458377846462	3426.458377846462	0.8831169009208679	0.9866666793823242	0.824999988079071	0.813725471496582	1.0	3326	3401	3401	3426	1600
24.71686347730148	24.71686387204118	0	0	2	0	-0.004408389392195378	0.6352767711468772	3326.458377846462	3401.458377846462	3401.458377846462	3426.458377846462	0.8831169009208679	0.9866666793823242	0.824999988079071	0.813725471496582	1.0	3326	3401	3401	3426	1600
24.73369162539992	24.73369162539992	0	0	2	0	-0.00471990293287554	0.6389655010446029	3341.5637267776488	3416.5637267776488	3416.5637267776488	3441.5637267776488	0.8831169009208679	0.9933333396911621	0.824999988079071	0.8235294222831726	1.0	3341	3416	3416	3441	1600
24.7569145566185	24.7569145566185	0	0	2	0	-0.00501847954769312	0.6406321661218124	3348.3887202688215	3423.3887202688215	3423.3887202688215	3448.3887202688215	0.8831169009208679	1.0	0.824999988079071	0.8235294222831726	1.0	3348	3423	3423	3448	1600
24.77022952139785	24.770229126658155	0	0	2	0	-0.00530330085890071	0.6406321661218124	3348.3887202688215	3423.3887202688215	3423.3887202688215	3448.3887202688215	0.8831169009208679	1.0	0.824999988079071	0.8235294222831726	1.0	3348	3423	3423	3448	1600
24.78371817164466	24.783718566384362	0	0	2	0	-0.005573586191081975	0.6432056931121384	3358.9273132942067	3433.9273132942067	3433.9273132942067	3458.9273132942067	0.8831169009208679	1.0	0.8374999761581421	0.8235294222831726	1.0	3358	3433	3433	3458	1600
24.799779340508387	24.799779340508387	0	0	2	0	-0.005828594710928711	0.6464524475200211	3372.2227725944863	3447.2227725944863	3447.2227725944863	3472.2227725944863	0.8961039185523987	1.0	0.8374999761581421	0.8235294222831726	1.0	3372	3447	3447	3472	1600
[truncated: 25,992 more rows]
