# Supplementary material for: Active inference under visuo-proprioceptive conflict: Simulation and empirical results
Source: Sci Rep. 2020 Mar 4;10:4010. doi: 10.1038/s41598-020-61097-w (PMC7055248; doi:10.1038/s41598-020-61097-w)
Supplement: Supplementary file 1 — Supplementary Information. [file 41598_2020_61097_MOESM1_ESM.zip › log_sj21_run1_20190517-131913.csv]

0	0	1	0	0	0	999	0.05081453592117344	933.0855245972052	1008.0855245972052	1008.0855245972052	1033.0855245972052	0.10526315867900848	0.07894736528396606	0.0833333358168602	0.22857142984867096	0.190476194024086	933	1008	1008	1033	1438
0.016203669894979456	0.016203669894979456	1	0	1	30	0.004052267294011048	0.05081453592117344	933.0855245972052	1008.0855245972052	1008.0855245972052	1033.0855245972052	0.10526315867900848	0.07894736528396606	0.0833333358168602	0.22857142984867096	0.190476194024086	933	1008	1008	1033	1438
0.032970633340109856	0.03297023860041026	1	0	1	30	0.0075	0.05410401009555374	946.5559213412926	1021.5559213412926	1021.5559213412926	1046.5559213412926	0.10526315867900848	0.09210526198148727	0.0833333358168602	0.22857142984867096	0.2380952388048172	933	1008	1008	1033	1438
0.0503960226027953	0.050395233123397	1	0	1	30	0.0075	0.05350877201805512	944.1184214139357	1019.1184214139357	1019.1184214139357	1044.1184214139357	0.10526315867900848	0.09210526198148727	0.0833333358168602	0.20000000298023224	0.2380952388048172	933	1008	1008	1033	1438
0.06578771293739649	0.0657873181976969	1	0	1	30	0.0075	0.05818713501923614	963.276317903772	1038.276317903772	1038.276317903772	1063.276317903772	0.10526315867900848	0.10526315867900848	0.1111111119389534	0.20000000298023224	0.2380952388048172	933	1008	1008	1033	1438
0.08284007318474007	0.08283967844504136	1	0	1	30	0.0075	0.05818713501923614	963.276317903772	1038.276317903772	1038.276317903772	1063.276317903772	0.10526315867900848	0.10526315867900848	0.1111111119389534	0.20000000298023224	0.190476194024086	933	1008	1008	1033	1438
0.09987388066624181	0.09987348592654222	1	0	1	30	0.0075	0.05818713501923614	963.276317903772	1038.276317903772	1038.276317903772	1063.276317903772	0.10526315867900848	0.10526315867900848	0.1111111119389534	0.20000000298023224	0.2380952388048172	933	1008	1008	1033	1438
0.11704821548050681	0.11704782074080722	1	0	1	30	0.0075	0.05818713501923614	963.276317903772	1038.276317903772	1038.276317903772	1063.276317903772	0.10526315867900848	0.10526315867900848	0.1111111119389534	0.20000000298023224	0.2380952388048172	933	1008	1008	1033	1438
0.132814119049546	0.1328137243098464	1	0	1	30	0.0075	0.05489766084485584	949.8059211596847	1024.8059211596847	1024.8059211596847	1049.8059211596847	0.10526315867900848	0.09210526198148727	0.1111111119389534	0.20000000298023224	0.2380952388048172	933	1008	1008	1033	1438
0.14977213650888288	0.1497717417691833	1	0	1	30	0.0075	0.05489766084485584	949.8059211596847	1024.8059211596847	1024.8059211596847	1049.8059211596847	0.10526315867900848	0.09210526198148727	0.1111111119389534	0.20000000298023224	0.2380952388048172	933	1008	1008	1033	1438
0.16582659479772577	0.16582620005802617	1	0	1	30	0.0075	0.05489766084485584	949.8059211596847	1024.8059211596847	1024.8059211596847	1049.8059211596847	0.10526315867900848	0.09210526198148727	0.1111111119389534	0.20000000298023224	0.2380952388048172	933	1008	1008	1033	1438
0.18360606557021164	0.18360567083051205	1	0	1	30	0.0075	0.05489766084485584	949.8059211596847	1024.8059211596847	1024.8059211596847	1049.8059211596847	0.10526315867900848	0.09210526198148727	0.1111111119389534	0.20000000298023224	0.2380952388048172	933	1008	1008	1033	1438
0.19984052516169548	0.1998401304219959	1	0	1	30	0.0075	0.05489766084485584	949.8059211596847	1024.8059211596847	1024.8059211596847	1049.8059211596847	0.10526315867900848	0.09210526198148727	0.1111111119389534	0.20000000298023224	0.2380952388048172	933	1008	1008	1033	1438
0.21592379944854923	0.21592379944854834	1	0	1	30	0.0075	0.05818713501923614	963.276317903772	1038.276317903772	1038.276317903772	1063.276317903772	0.10526315867900848	0.10526315867900848	0.1111111119389534	0.20000000298023224	0.2380952388048172	933	1008	1008	1033	1438
0.2329039223310172	0.2329035275913176	1	0	1	30	0.0075	0.05818713501923614	963.276317903772	1038.276317903772	1038.276317903772	1063.276317903772	0.10526315867900848	0.10526315867900848	0.1111111119389534	0.20000000298023224	0.2380952388048172	933	1008	1008	1033	1438
0.250454049338515	0.2504532598591167	1	0	1	30	0.0075	0.05818713501923614	963.276317903772	1038.276317903772	1038.276317903772	1063.276317903772	0.10526315867900848	0.10526315867900848	0.1111111119389534	0.20000000298023224	0.2380952388048172	933	1008	1008	1033	1438
0.26577113387004836	0.26577073913034877	1	0	1	30	0.0075	0.05818713501923614	963.276317903772	1038.276317903772	1038.276317903772	1063.276317903772	0.10526315867900848	0.10526315867900848	0.1111111119389534	0.20000000298023224	0.2380952388048172	933	1008	1008	1033	1438
0.28282388885709064	0.28282349411739105	1	0	1	30	0.0075	0.05818713501923614	963.276317903772	1038.276317903772	1038.276317903772	1063.276317903772	0.10526315867900848	0.10526315867900848	0.1111111119389534	0.20000000298023224	0.2380952388048172	933	1008	1008	1033	1438
0.29981309075263063	0.29981269601293103	1	0	1	30	0.0075	0.05818713501923614	963.276317903772	1038.276317903772	1038.276317903772	1063.276317903772	0.10526315867900848	0.10526315867900848	0.1111111119389534	0.20000000298023224	0.2380952388048172	933	1008	1008	1033	1438
0.3170813736152045	0.3170809788755049	1	0	1	30	0.0075	0.05818713501923614	963.276317903772	1038.276317903772	1038.276317903772	1063.276317903772	0.10526315867900848	0.10526315867900848	0.1111111119389534	0.20000000298023224	0.2380952388048172	933	1008	1008	1033	1438
0.3327785924766564	0.3327781977369568	1	0	1	30	0.0075	0.05818713501923614	963.276317903772	1038.276317903772	1038.276317903772	1063.276317903772	0.10526315867900848	0.10526315867900848	0.1111111119389534	0.20000000298023224	0.2380952388048172	933	1008	1008	1033	1438
0.3497985840687008	0.3497981893290012	1	0	1	30	0.0075	0.05818713501923614	963.276317903772	1038.276317903772	1038.276317903772	1063.276317903772	0.10526315867900848	0.10526315867900848	0.1111111119389534	0.20000000298023224	0.2380952388048172	933	1008	1008	1033	1438
0.3658009367173056	0.3658001472379073	1	0	1	30	0.0075	0.05818713501923614	963.276317903772	1038.276317903772	1038.276317903772	1063.276317903772	0.10526315867900848	0.10526315867900848	0.1111111119389534	0.20000000298023224	0.2380952388048172	933	1008	1008	1033	1438
0.3837185663843625	0.38371817164466293	1	0	1	30	0.0075	0.06476608336799675	990.2171113919467	1065.2171113919467	1065.2171113919467	1090.2171113919467	0.1315789520740509	0.10526315867900848	0.1111111119389534	0.20000000298023224	0.2380952388048172	933	1008	1008	1033	1438
0.40000710531457795	0.40000710531457795	1	0	1	30	0.0075	0.05818713501923614	963.276317903772	1038.276317903772	1038.276317903772	1063.276317903772	0.10526315867900848	0.10526315867900848	0.1111111119389534	0.20000000298023224	0.2380952388048172	933	1008	1008	1033	1438
0.4159320889822231	0.4159316942425235	1	0	1	30	0.0075	0.05818713501923614	963.276317903772	1038.276317903772	1038.276317903772	1063.276317903772	0.10526315867900848	0.10526315867900848	0.1111111119389534	0.20000000298023224	0.2380952388048172	933	1008	1008	1033	1438
0.432873132634513	0.4328727378948134	1	0	1	30	0.0075	0.05818713501923614	963.276317903772	1038.276317903772	1038.276317903772	1063.276317903772	0.10526315867900848	0.10526315867900848	0.1111111119389534	0.20000000298023224	0.2380952388048172	933	1008	1008	1033	1438
0.4503979963012892	0.4503972068218909	1	0	1	30	0.0075	0.05818713501923614	963.276317903772	1038.276317903772	1038.276317903772	1063.276317903772	0.10526315867900848	0.10526315867900848	0.1111111119389534	0.20000000298023224	0.2380952388048172	933	1008	1008	1033	1438
0.4658627134801634	0.4658627134801634	1	0	1	30	0.0075	0.056798246192435425	957.5888181580231	1032.588818158023	1032.588818158023	1057.588818158023	0.10526315867900848	0.10526315867900848	0.0833333358168602	0.20000000298023224	0.2380952388048172	933	1008	1008	1033	1438
0.48277178321685277	0.4827713884771532	1	0	1	30	0.0075	0.056798246192435425	957.5888181580231	1032.588818158023	1032.588818158023	1057.588818158023	0.10526315867900848	0.10526315867900848	0.0833333358168602	0.20000000298023224	0.2380952388048172	933	1008	1008	1033	1438
0.49993743375774446	0.4999374337577436	1	0	1	30	0.0075	0.056798246192435425	957.5888181580231	1032.588818158023	1032.588818158023	1057.588818158023	0.10526315867900848	0.10526315867900848	0.0833333358168602	0.20000000298023224	0.2857142984867096	933	1008	1008	1033	1438
0.5170876894503849	0.5170872947106853	1	0	1	30	0.0075	0.06337719454119603	984.5296116461977	1059.5296116461977	1059.5296116461977	1084.5296116461977	0.1315789520740509	0.10526315867900848	0.0833333358168602	0.20000000298023224	0.2380952388048172	933	1008	1008	1033	1438
0.5329522779441174	0.5329518832044178	1	0	1	30	0.0075	0.056798246192435425	957.5888181580231	1032.588818158023	1032.588818158023	1057.588818158023	0.10526315867900848	0.10526315867900848	0.0833333358168602	0.20000000298023224	0.2380952388048172	946	1021	1021	1046	1447
0.549845558092855	0.5498451633531554	1	0	1	30	0.0075	0.05350877201805512	944.1184214139357	1019.1184214139357	1019.1184214139357	1044.1184214139357	0.10526315867900848	0.09210526198148727	0.0833333358168602	0.20000000298023224	0.2857142984867096	944	1019	1019	1044	1447
0.5659473851455505	0.565946990405851	1	0	1	30	0.0075	0.056798246192435425	957.5888181580231	1032.588818158023	1032.588818158023	1057.588818158023	0.10526315867900848	0.10526315867900848	0.0833333358168602	0.20000000298023224	0.2857142984867096	963	1038	1038	1063	1447
0.5837544876969512	0.5837544876969503	1	0	1	30	0.0075	0.06476608336799675	990.2171113919467	1065.2171113919467	1065.2171113919467	1090.2171113919467	0.1315789520740509	0.10526315867900848	0.1111111119389534	0.20000000298023224	0.2857142984867096	963	1038	1038	1063	1438
0.5998310514089251	0.5998306566692255	1	0	1	30	0.0075	0.056798246192435425	957.5888181580231	1032.588818158023	1032.588818158023	1057.588818158023	0.10526315867900848	0.10526315867900848	0.0833333358168602	0.20000000298023224	0.2857142984867096	963	1038	1038	1063	1447
0.6159660365963182	0.6159656418566186	1	0	1	30	0.0075	0.05818713501923614	963.276317903772	1038.276317903772	1038.276317903772	1063.276317903772	0.10526315867900848	0.10526315867900848	0.1111111119389534	0.20000000298023224	0.2857142984867096	963	1038	1038	1063	1447
0.632853790389273	0.6328530009098747	1	0	1	30	0.0075	0.05350877201805512	944.1184214139357	1019.1184214139357	1019.1184214139357	1044.1184214139357	0.10526315867900848	0.09210526198148727	0.0833333358168602	0.20000000298023224	0.2857142984867096	949	1024	1024	1049	1447
0.6502108896840708	0.6502104949443712	1	0	1	30	0.0075	0.05350877201805512	944.1184214139357	1019.1184214139357	1019.1184214139357	1044.1184214139357	0.10526315867900848	0.09210526198148727	0.0833333358168602	0.20000000298023224	0.2857142984867096	949	1024	1024	1049	1447
0.6658228447705872	0.6658224500308876	1	0	1	30	0.0075	0.05350877201805512	944.1184214139357	1019.1184214139357	1019.1184214139357	1044.1184214139357	0.10526315867900848	0.09210526198148727	0.0833333358168602	0.20000000298023224	0.2857142984867096	949	1024	1024	1049	1447
0.6830212587064777	0.6830220481858742	1	0	1	30	0.0075	0.05081453592117344	933.0855245972052	1008.0855245972052	1008.0855245972052	1033.0855245972052	0.10526315867900848	0.07894736528396606	0.0833333358168602	0.22857142984867096	0.2857142984867096	949	1024	1024	1049	1447
0.6999255915667808	0.6999251968270812	1	0	1	30	0.0075	0.05081453592117344	933.0855245972052	1008.0855245972052	1008.0855245972052	1033.0855245972052	0.10526315867900848	0.07894736528396606	0.0833333358168602	0.22857142984867096	0.3333333432674408	949	1024	1024	1049	1447
0.7169590043085838	0.7169586095688842	1	0	1	30	0.0075	0.05739348426993404	960.0263180853799	1035.02631808538	1035.02631808538	1060.02631808538	0.1315789520740509	0.07894736528396606	0.0833333358168602	0.22857142984867096	0.3333333432674408	963	1038	1038	1063	1447
0.7327801714354516	0.732779776695752	1	0	1	30	0.0075	0.047525063609438284	919.6151354806498	994.6151354806498	994.6151354806498	1019.6151354806498	0.10526315867900848	0.06578947603702545	0.0833333358168602	0.22857142984867096	0.3333333432674408	963	1038	1038	1063	1447
0.7498242421491215	0.7498238474094219	1	0	1	30	0.0075	0.05410401195819889	946.5559289688244	1021.5559289688244	1021.5559289688244	1046.5559289688244	0.1315789520740509	0.06578947603702545	0.0833333358168602	0.22857142984867096	0.3333333432674408	963	1038	1038	1063	1447
0.7658329106329065	0.7658325158932069	1	0	1	30	0.0075	0.05739348426993404	960.0263180853799	1035.02631808538	1035.02631808538	1060.02631808538	0.1315789520740509	0.07894736528396606	0.0833333358168602	0.22857142984867096	0.3333333432674408	963	1038	1038	1063	1447
0.7837059347140007	0.7837055399743029	1	0	1	30	0.0075	0.05739348426993404	960.0263180853799	1035.02631808538	1035.02631808538	1060.02631808538	0.1315789520740509	0.07894736528396606	0.0833333358168602	0.22857142984867096	0.3333333432674408	963	1038	1038	1063	1447
0.7998646042833206	0.799864209543621	1	0	1	30	0.0075	0.05739348426993404	960.0263180853799	1035.02631808538	1035.02631808538	1060.02631808538	0.1315789520740509	0.07894736528396606	0.0833333358168602	0.22857142984867096	0.3333333432674408	963	1038	1038	1063	1447
0.8159320889822235	0.8159316942425239	1	0	1	30	0.0075	0.05739348426993404	960.0263180853799	1035.02631808538	1035.02631808538	1060.02631808538	0.1315789520740509	0.07894736528396606	0.0833333358168602	0.22857142984867096	0.3333333432674408	963	1038	1038	1063	1447
0.8328206322545766	0.832820237514877	1	0	1	30	0.0075	0.05580618255549953	953.5263175647706	1028.5263175647706	1028.5263175647706	1053.5263175647706	0.1315789520740509	0.07894736528396606	0.0555555559694767	0.22857142984867096	0.3333333432674408	963	1038	1038	1063	1447
0.850337601127376	0.8503372063876782	1	0	1	30	0.0075	0.05580618255549953	953.5263175647706	1028.5263175647706	1028.5263175647706	1053.5263175647706	0.1315789520740509	0.07894736528396606	0.0555555559694767	0.22857142984867096	0.3333333432674408	963	1038	1038	1063	1447
0.8660146882641913	0.8660182409214805	1	0	1	30	0.0075	0.056203008138589444	955.1513183275238	1030.1513183275238	1030.1513183275238	1055.1513183275238	0.1315789520740509	0.07894736528396606	0.0555555559694767	0.2571428716182709	0.3333333432674408	963	1038	1038	1063	1447
0.8828329678701623	0.8828325731304627	1	0	1	30	0.0075	0.04962405978982884	928.2105248393491	1003.2105248393491	1003.2105248393491	1028.210524839349	0.10526315867900848	0.07894736528396606	0.0555555559694767	0.2571428716182709	0.3333333432674408	990	1065	1065	1090	1447
0.899811906533535	0.8998119065335342	1	0	1	30	0.0075	0.04783834539028624	920.8980243732221	995.8980243732221	995.8980243732221	1020.8980243732221	0.10526315867900848	0.07894736528396606	0.02777777798473835	0.2571428716182709	0.3333333432674408	963	1038	1038	1063	1447
0.9169862413477992	0.9169858466080996	1	0	1	30	0.0075	0.04962405978982884	928.2105248393491	1003.2105248393491	1003.2105248393491	1028.210524839349	0.10526315867900848	0.07894736528396606	0.0555555559694767	0.2571428716182709	0.3333333432674408	963	1038	1038	1063	1447
0.9328914880305055	0.9328910932908059	1	0	1	30	0.0075	0.04803675807835091	921.710524330847	996.710524330847	996.710524330847	1021.710524330847	0.10526315867900848	0.07894736528396606	0.02777777798473835	0.2857142984867096	0.3333333432674408	963	1038	1038	1063	1447
0.9500338489291709	0.95003384892917	1	0	1	30	0.0075	0.04803675807835091	921.710524330847	996.710524330847	996.710524330847	1021.710524330847	0.10526315867900848	0.07894736528396606	0.02777777798473835	0.2857142984867096	0.3333333432674408	963	1038	1038	1063	1447
0.9661447549949385	0.9661447549949376	1	0	1	30	0.0075	0.04823517076641558	922.5230242884718	997.5230242884718	997.5230242884718	1022.5230242884718	0.10526315867900848	0.07894736528396606	0.02777777798473835	0.3142857253551483	0.3333333432674408	957	1032	1032	1057	1447
0.983681066112978	0.9836806713732784	1	0	1	30	0.0075	0.04823517076641558	922.5230242884718	997.5230242884718	997.5230242884718	1022.5230242884718	0.10526315867900848	0.07894736528396606	0.02777777798473835	0.3142857253551483	0.3333333432674408	957	1032	1032	1057	1447
0.9999088151295839	0.9999084203898843	1	0	1	30	0.0075	0.04823517076641558	922.5230242884718	997.5230242884718	997.5230242884718	1022.5230242884718	0.10526315867900848	0.07894736528396606	0.02777777798473835	0.3142857253551483	0.3333333432674408	957	1032	1032	1057	1457
1.0158049827992182	1.0158045880595186	1	0	1	30	0.0075	0.04843358345448025	923.3355242460966	998.3355242460966	998.3355242460966	1023.3355242460966	0.10526315867900848	0.07894736528396606	0.02777777798473835	0.34285715222358704	0.380952388048172	984	1059	1059	1084	1447
1.0327831319831917	1.0327827372434921	1	0	1	30	0.0075	0.04843358345448025	923.3355242460966	998.3355242460966	998.3355242460966	1023.3355242460966	0.10526315867900848	0.07894736528396606	0.02777777798473835	0.34285715222358704	0.380952388048172	957	1032	1032	1057	1447
1.0503372063876784	1.0503368116479788	1	0	1	30	0.0075	0.04843358345448025	923.3355242460966	998.3355242460966	998.3355242460966	1023.3355242460966	0.10526315867900848	0.07894736528396606	0.02777777798473835	0.34285715222358704	0.380952388048172	944	1019	1019	1044	1457
1.065902976929439	1.0659025821897394	1	0	1	30	0.0075	0.04843358345448025	923.3355242460966	998.3355242460966	998.3355242460966	1023.3355242460966	0.10526315867900848	0.07894736528396606	0.02777777798473835	0.34285715222358704	0.380952388048172	957	1032	1032	1057	1457
1.082790730722393	1.0827903359826934	1	0	1	30	0.0075	0.04605263099074364	913.5855239070952	988.5855239070952	988.5855239070952	1013.5855239070952	0.10526315867900848	0.07894736528396606	0.0	0.37142857909202576	0.380952388048172	990	1065	1065	1090	1457
1.0999461180311174	1.0999457232914178	1	0	1	30	0.0075	0.04605263099074364	913.5855239070952	988.5855239070952	988.5855239070952	1013.5855239070952	0.10526315867900848	0.07894736528396606	0.0	0.37142857909202576	0.380952388048172	957	1032	1032	1057	1457
1.1169459778985251	1.1169455831588255	1	0	1	30	0.0075	0.04605263099074364	913.5855239070952	988.5855239070952	988.5855239070952	1013.5855239070952	0.10526315867900848	0.07894736528396606	0.0	0.37142857909202576	0.380952388048172	963	1038	1038	1063	1457
1.1329728044084524	1.1329724096687546	1	0	1	30	0.0075	0.04605263099074364	913.5855239070952	988.5855239070952	988.5855239070952	1013.5855239070952	0.10526315867900848	0.07894736528396606	0.0	0.4000000059604645	0.380952388048172	944	1019	1019	1044	1457
1.1497756891661721	1.1497752944264725	1	0	1	30	0.0075	0.03947368264198303	886.6447304189205	961.6447304189205	961.6447304189205	986.6447304189205	0.07894736528396606	0.07894736528396606	0.0	0.4000000059604645	0.380952388048172	944	1019	1019	1044	1457
1.1660144908943417	1.1660140961546421	1	0	1	30	0.0075	0.04605263099074364	913.5855239070952	988.5855239070952	988.5855239070952	1013.5855239070952	0.10526315867900848	0.07894736528396606	0.0	0.4000000059604645	0.4285714328289032	944	1019	1019	1044	1457
1.1836265920345488	1.1836261972948492	1	0	1	30	0.0075	0.03947368264198303	886.6447304189205	961.6447304189205	961.6447304189205	986.6447304189205	0.07894736528396606	0.07894736528396606	0.0	0.4000000059604645	0.380952388048172	933	1008	1008	1033	1457
1.1997896037405544	1.1997892090008548	1	0	1	30	0.0075	0.03947368264198303	886.6447304189205	961.6447304189205	961.6447304189205	986.6447304189205	0.07894736528396606	0.07894736528396606	0.0	0.4000000059604645	0.380952388048172	933	1008	1008	1033	1466
1.2163398550910562	1.2163394603513566	1	0	1	30	0.0075	0.03618421033024788	873.1743413023651	948.1743413023651	948.1743413023651	973.1743413023651	0.07894736528396606	0.06578947603702545	0.0	0.4000000059604645	0.380952388048172	960	1035	1035	1060	1466
1.2329599753682432	1.2329595806285436	1	0	1	30	0.0075	0.03947368264198303	886.6447304189205	961.6447304189205	961.6447304189205	986.6447304189205	0.07894736528396606	0.07894736528396606	0.0	0.4000000059604645	0.380952388048172	919	994	994	1019	1466
1.2503466801404484	1.2503462854007488	1	0	1	30	0.0075	0.03947368264198303	886.6447304189205	961.6447304189205	961.6447304189205	986.6447304189205	0.07894736528396606	0.07894736528396606	0.0	0.4000000059604645	0.380952388048172	946	1021	1021	1046	1466
1.2658023183062506	1.265801923566551	1	0	1	30	0.0075	0.03947368264198303	886.6447304189205	961.6447304189205	961.6447304189205	986.6447304189205	0.07894736528396606	0.07894736528396606	0.0	0.4000000059604645	0.380952388048172	960	1035	1035	1060	1466
1.2828077045294402	1.2828069150500436	1	0	1	30	0.0075	0.03947368264198303	886.6447304189205	961.6447304189205	961.6447304189205	986.6447304189205	0.07894736528396606	0.07894736528396606	0.0	0.4000000059604645	0.380952388048172	960	1035	1035	1060	1466
1.2997755904812474	1.2997751957415478	1	0	1	30	0.0075	0.03947368264198303	886.6447304189205	961.6447304189205	961.6447304189205	986.6447304189205	0.07894736528396606	0.07894736528396606	0.0	0.4000000059604645	0.380952388048172	960	1035	1035	1060	1466
1.3169234777356946	1.316923082995995	1	0	1	30	0.0075	0.042763156816363335	900.1151271630079	975.1151271630079	975.1151271630079	1000.1151271630079	0.07894736528396606	0.09210526198148727	0.0	0.4000000059604645	0.380952388048172	960	1035	1035	1060	1466
1.3328125400907505	1.3328117506113522	1	0	1	30	0.0075	0.03947368264198303	886.6447304189205	961.6447304189205	961.6447304189205	986.6447304189205	0.07894736528396606	0.07894736528396606	0.0	0.37142857909202576	0.380952388048172	953	1028	1028	1053	1466
1.3498171368345426	1.349816742094843	1	0	1	30	0.0075	0.03947368264198303	886.6447304189205	961.6447304189205	961.6447304189205	986.6447304189205	0.07894736528396606	0.07894736528396606	0.0	0.37142857909202576	0.380952388048172	953	1028	1028	1053	1466
1.3657804102529694	1.3657800155132698	1	0	1	30	0.0075	0.03947368264198303	886.6447304189205	961.6447304189205	961.6447304189205	986.6447304189205	0.07894736528396606	0.07894736528396606	0.0	0.37142857909202576	0.380952388048172	955	1030	1030	1055	1466
1.3835883022837665	1.383587907544067	1	0	1	30	0.0075	0.03947368264198303	886.6447304189205	961.6447304189205	961.6447304189205	986.6447304189205	0.07894736528396606	0.07894736528396606	0.0	0.37142857909202576	0.380952388048172	928	1003	1003	1028	1466
1.3998314461486236	1.399831051408924	1	0	1	30	0.0075	0.03947368264198303	886.6447304189205	961.6447304189205	961.6447304189205	986.6447304189205	0.07894736528396606	0.07894736528396606	0.0	0.37142857909202576	0.380952388048172	920	995	995	1020	1466
1.415896957149033	1.4158965624093334	1	0	1	30	0.0075	0.03618421033024788	873.1743413023651	948.1743413023651	948.1743413023651	973.1743413023651	0.07894736528396606	0.06578947603702545	0.0	0.37142857909202576	0.380952388048172	928	1003	1003	1028	1466
1.432839185020419	1.432839185020418	1	0	1	30	0.0075	0.03618421033024788	873.1743413023651	948.1743413023651	948.1743413023651	973.1743413023651	0.07894736528396606	0.06578947603702545	0.0	0.4000000059604645	0.380952388048172	921	996	996	1021	1466
1.4502862849665368	1.4502858902268372	1	0	1	30	0.0075	0.03947368264198303	886.6447304189205	961.6447304189205	961.6447304189205	986.6447304189205	0.07894736528396606	0.07894736528396606	0.0	0.4000000059604645	0.380952388048172	921	996	996	1021	1466
1.4658275816469724	1.4658271869072728	1	0	1	30	0.0075	0.03618421033024788	873.1743413023651	948.1743413023651	948.1743413023651	973.1743413023651	0.07894736528396606	0.06578947603702545	0.0	0.4000000059604645	0.380952388048172	922	997	997	1022	1466
1.4828108624470309	1.4828104677073313	1	0	1	30	0.0075	0.03618421033024788	873.1743413023651	948.1743413023651	948.1743413023651	973.1743413023651	0.07894736528396606	0.06578947603702545	0.0	0.4000000059604645	0.380952388048172	922	997	997	1022	1466
1.500030592326655	1.5000301975869554	1	0	1	30	0.0075	0.03618421033024788	873.1743413023651	948.1743413023651	948.1743413023651	973.1743413023651	0.07894736528396606	0.06578947603702545	0.0	0.4000000059604645	0.380952388048172	922	997	997	1022	1466
1.5169159776814185	1.5169151882020202	1	0	1	30	0.0075	0.03618421033024788	873.1743413023651	948.1743413023651	948.1743413023651	973.1743413023651	0.07894736528396606	0.06578947603702545	0.0	0.4000000059604645	0.380952388048172	923	998	998	1023	1476
1.532814513789245	1.5328137243098467	1	0	1	30	0.0075	0.03618421033024788	873.1743413023651	948.1743413023651	948.1743413023651	973.1743413023651	0.07894736528396606	0.06578947603702545	0.0	0.4000000059604645	0.380952388048172	923	998	998	1023	1476
1.5498712161732753	1.549870426693877	1	0	1	30	0.0075	0.029605263844132423	846.2335554417223	921.2335554417223	921.2335554417223	946.2335554417223	0.05263157933950424	0.06578947603702545	0.0	0.4000000059604645	0.380952388048172	923	998	998	1023	1476
1.5658325158932067	1.5658321211535071	1	0	1	30	0.0075	0.029605263844132423	846.2335554417223	921.2335554417223	921.2335554417223	946.2335554417223	0.05263157933950424	0.06578947603702545	0.0	0.4000000059604645	0.380952388048172	923	998	998	1023	1476
1.5835863285852723	1.5835859338455727	1	0	1	30	0.0075	0.029605263844132423	846.2335554417223	921.2335554417223	921.2335554417223	946.2335554417223	0.05263157933950424	0.06578947603702545	0.0	0.4285714328289032	0.380952388048172	913	988	988	1013	1476
1.5998014459315177	1.5998014459315169	1	0	1	30	0.0075	0.029605263844132423	846.2335554417223	921.2335554417223	921.2335554417223	946.2335554417223	0.05263157933950424	0.06578947603702545	0.0	0.4000000059604645	0.380952388048172	913	988	988	1013	1476
1.6158965624093335	1.615896167669634	1	0	1	30	0.0075	0.029605263844132423	846.2335554417223	921.2335554417223	921.2335554417223	946.2335554417223	0.05263157933950424	0.06578947603702545	0.0	0.4285714328289032	0.380952388048172	913	988	988	1013	1476
1.6328044479269268	1.6328040531872272	1	0	1	30	0.0075	0.029605263844132423	846.2335554417223	921.2335554417223	921.2335554417223	946.2335554417223	0.05263157933950424	0.06578947603702545	0.0	0.4285714328289032	0.380952388048172	913	988	988	1013	1476
1.6503008903353917	1.6503004955956921	1	0	1	30	0.0075	0.02631578966975212	832.7631586976349	907.7631586976349	907.7631586976349	932.7631586976349	0.05263157933950424	0.05263157933950424	0.0	0.4285714328289032	0.380952388048172	886	961	961	986	1476
1.6659227139143775	1.6659227139143766	1	0	1	30	0.0075	0.01973684225231409	805.8223690232262	880.8223690232262	880.8223690232262	905.8223690232262	0.02631578966975212	0.05263157933950424	0.0	0.4571428596973419	0.380952388048172	913	988	988	1013	1485
1.6828574417314863	1.6828570469917867	1	0	1	30	0.0075	0.01973684225231409	805.8223690232262	880.8223690232262	880.8223690232262	905.8223690232262	0.02631578966975212	0.05263157933950424	0.0	0.4571428596973419	0.380952388048172	886	961	961	986	1476
1.6997945379867891	1.6997941432470896	1	0	1	30	0.0075	0.01973684225231409	805.8223690232262	880.8223690232262	880.8223690232262	905.8223690232262	0.02631578966975212	0.05263157933950424	0.0	0.4571428596973419	0.4285714328289032	886	961	961	986	1476
1.7169305830502717	1.7169305830502726	1	0	1	30	0.0075	0.01973684225231409	805.8223690232262	880.8223690232262	880.8223690232262	905.8223690232262	0.02631578966975212	0.05263157933950424	0.0	0.4571428596973419	0.380952388048172	873	948	948	973	1476
1.732812145351052	1.7328121453510512	1	0	1	30	0.0075	0.01644736807793379	792.3519722791389	867.3519722791389	867.3519722791389	892.3519722791389	0.02631578966975212	0.03947368264198303	0.0	0.4571428596973419	0.380952388048172	886	961	961	986	1476
1.7497938471923158	1.7497934524526162	1	0	1	30	0.0075	0.01644736807793379	792.3519722791389	867.3519722791389	867.3519722791389	892.3519722791389	0.02631578966975212	0.03947368264198303	0.0	0.48571428656578064	0.4285714328289032	886	961	961	986	1476
1.765823042140437	1.7658222526610388	1	0	1	30	0.0075	0.01644736807793379	792.3519722791389	867.3519722791389	867.3519722791389	892.3519722791389	0.02631578966975212	0.03947368264198303	0.0	0.48571428656578064	0.4285714328289032	886	961	961	986	1476
1.7835405387802146	1.783540144040515	1	0	1	30	0.0075	0.01644736807793379	792.3519722791389	867.3519722791389	867.3519722791389	892.3519722791389	0.02631578966975212	0.03947368264198303	0.0	0.48571428656578064	0.4285714328289032	886	961	961	986	1476
1.7997789457686872	1.7997785510289876	1	0	1	30	0.0075	0.01644736807793379	792.3519722791389	867.3519722791389	867.3519722791389	892.3519722791389	0.02631578966975212	0.03947368264198303	0.0	0.48571428656578064	0.4285714328289032	886	961	961	986	1476
1.815780114198195	1.8157797194584955	1	0	1	30	0.0075	0.01644736807793379	792.3519722791389	867.3519722791389	867.3519722791389	892.3519722791389	0.02631578966975212	0.03947368264198303	0.0	0.5142857432365417	0.4285714328289032	900	975	975	1000	1476
1.8330949763452233	1.8330949763452224	1	0	1	30	0.0075	0.01644736807793379	792.3519722791389	867.3519722791389	867.3519722791389	892.3519722791389	0.02631578966975212	0.03947368264198303	0.0	0.5142857432365417	0.4285714328289032	886	961	961	986	1476
1.8502310214087077	1.850230626669008	1	0	1	30	0.0075	0.01644736807793379	792.3519722791389	867.3519722791389	867.3519722791389	892.3519722791389	0.02631578966975212	0.03947368264198303	0.0	0.5142857432365417	0.4285714328289032	886	961	961	986	1476
1.865810213100226	1.8658098183605265	1	0	1	30	0.0075	0.01644736807793379	792.3519722791389	867.3519722791389	867.3519722791389	892.3519722791389	0.02631578966975212	0.03947368264198303	0.0	0.5142857432365417	0.4285714328289032	886	961	961	986	1476
1.8830042848994308	1.8830098112552118	1	0	1	30	0.0075	0.01644736807793379	792.3519722791389	867.3519722791389	867.3519722791389	892.3519722791389	0.02631578966975212	0.03947368264198303	0.0	0.5142857432365417	0.4285714328289032	886	961	961	986	1476
1.8998162486702208	1.8998158539305212	1	0	1	30	0.0075	0.009868420660495758	765.4111826047301	840.4111826047301	840.4111826047301	865.4111826047301	0.0	0.03947368264198303	0.0	0.5428571701049805	0.4285714328289032	886	961	961	986	1476
1.916972030718644	1.9169712412392457	1	0	1	30	0.0075	0.01644736807793379	792.3519722791389	867.3519722791389	867.3519722791389	892.3519722791389	0.02631578966975212	0.03947368264198303	0.0	0.5142857432365417	0.4285714328289032	873	948	948	973	1476
1.9328378034314726	1.932837408691773	1	0	1	30	0.0075	0.01644736807793379	792.3519722791389	867.3519722791389	867.3519722791389	892.3519722791389	0.02631578966975212	0.03947368264198303	0.0	0.5142857432365417	0.4285714328289032	873	948	948	973	1476
1.949789899795328	1.9497891103159297	1	0	1	30	0.0075	0.01644736807793379	792.3519722791389	867.3519722791389	867.3519722791389	892.3519722791389	0.02631578966975212	0.03947368264198303	0.0	0.5142857432365417	0.4285714328289032	886	961	961	986	1476
1.9657756733765845	1.9657748838971862	1	0	1	30	0.0075	0.01644736807793379	792.3519722791389	867.3519722791389	867.3519722791389	892.3519722791389	0.02631578966975212	0.03947368264198303	0.0	0.5142857432365417	0.4285714328289032	873	948	948	973	1476
1.98362896047274	1.9836281709933417	1	0	1	30	0.0075	0.01644736807793379	792.3519722791389	867.3519722791389	867.3519722791389	892.3519722791389	0.02631578966975212	0.03947368264198303	0.0	0.5142857432365417	0.4285714328289032	873	948	948	973	1476
1.9998448672983828	1.9998444725586833	1	0	1	30	0.0075	0.01644736807793379	792.3519722791389	867.3519722791389	867.3519722791389	892.3519722791389	0.02631578966975212	0.03947368264198303	0.0	0.48571428656578064	0.4285714328289032	873	948	948	973	1476
2.0158251145238557	2.015824719784156	1	0	1	30	0.0075	0.009868420660495758	765.4111826047301	840.4111826047301	840.4111826047301	865.4111826047301	0.0	0.03947368264198303	0.0	0.48571428656578064	0.4285714328289032	873	948	948	973	1476
2.0328980012355364	2.032897211756138	1	0	1	30	0.0075	0.019621971293929077	805.3519724486396	880.3519724486396	880.3519724486396	905.3519724486396	0.02631578966975212	0.03947368264198303	0.02777777798473835	0.4571428596973419	0.380952388048172	873	948	948	973	1476
2.0502728638167786	2.050272469077079	1	0	1	30	0.0075	0.019621971293929077	805.3519724486396	880.3519724486396	880.3519724486396	905.3519724486396	0.02631578966975212	0.03947368264198303	0.02777777798473835	0.4571428596973419	0.380952388048172	846	921	921	946	1476
2.0658181078942013	2.0658177131545035	1	0	1	30	0.0075	0.022796574509924367	818.3519726181403	893.3519726181403	893.3519726181403	918.3519726181403	0.02631578966975212	0.03947368264198303	0.0555555559694767	0.4571428596973419	0.380952388048172	846	921	921	946	1476
2.082885862989799	2.0828854682500992	1	0	1	30	0.0075	0.02608604868430467	831.8223693622276	906.8223693622276	906.8223693622276	931.8223693622276	0.02631578966975212	0.05263157933950424	0.0555555559694767	0.4571428596973419	0.380952388048172	846	921	921	946	1476
2.099783880014921	2.0997830905355226	1	0	1	30	0.0075	0.02608604868430467	831.8223693622276	906.8223693622276	906.8223693622276	931.8223693622276	0.02631578966975212	0.05263157933950424	0.0555555559694767	0.4571428596973419	0.380952388048172	846	921	921	946	1476
2.1169538726924992	2.1169534779528014	1	0	1	30	0.0075	0.02568922330817533	830.197369446978	905.197369446978	905.197369446978	930.197369446978	0.02631578966975212	0.05263157933950424	0.0555555559694767	0.4285714328289032	0.380952388048172	846	921	921	946	1476
2.1328760931822535	2.132875698442554	1	0	1	30	0.0075	0.03195488821005538	855.8552672201768	930.8552672201768	930.8552672201768	955.8552672201768	0.02631578966975212	0.06578947603702545	0.0833333358168602	0.4285714328289032	0.380952388048172	846	921	921	946	1476
2.1498171368345433	2.149816347355145	1	0	1	30	0.0075	0.03195488821005538	855.8552672201768	930.8552672201768	930.8552672201768	955.8552672201768	0.02631578966975212	0.06578947603702545	0.0833333358168602	0.4285714328289032	0.380952388048172	832	907	907	932	1476
2.1658218579213413	2.1658214631816417	1	0	1	30	0.0075	0.04071637520359622	891.7335564587265	966.7335564587265	966.7335564587265	991.7335564587265	0.05263157933950424	0.06578947603702545	0.1111111119389534	0.4000000059604645	0.380952388048172	805	880	880	905	1476
2.18360330239232	2.18360290765262	1	0	1	30	0.0075	0.044005847515331376	905.203945575282	980.203945575282	980.203945575282	1005.203945575282	0.05263157933950424	0.07894736528396606	0.1111111119389534	0.4000000059604645	0.380952388048172	805	880	880	905	1476
2.199791577439048	2.1997911826993484	1	0	1	30	0.0075	0.044005847515331376	905.203945575282	980.203945575282	980.203945575282	1005.203945575282	0.05263157933950424	0.07894736528396606	0.1111111119389534	0.4000000059604645	0.380952388048172	805	880	880	905	1485
2.2157761668012066	2.2157757720615088	1	0	1	30	0.0075	0.0432121967630727	901.9539457447827	976.9539457447827	976.9539457447827	1001.9539457447827	0.05263157933950424	0.07894736528396606	0.1111111119389534	0.37142857909202576	0.380952388048172	805	880	880	905	1476
2.2327858951610837	2.2327851056816854	1	0	1	30	0.0075	0.04979114324918815	928.8947316054255	1003.8947316054255	1003.8947316054255	1028.8947316054255	0.07894736528396606	0.07894736528396606	0.1111111119389534	0.37142857909202576	0.380952388048172	792	867	867	892	1476
2.2503751013987605	2.250374706659061	1	0	1	30	0.0075	0.04899749249692947	925.6447317749262	1000.6447317749262	1000.6447317749262	1025.6447317749262	0.07894736528396606	0.07894736528396606	0.1111111119389534	0.34285715222358704	0.380952388048172	792	867	867	892	1485
2.265784555019807	2.2657841602801074	1	0	1	30	0.0075	0.04899749249692947	925.6447317749262	1000.6447317749262	1000.6447317749262	1025.6447317749262	0.07894736528396606	0.07894736528396606	0.1111111119389534	0.34285715222358704	0.380952388048172	792	867	867	892	1485
2.2828475732390165	2.282847178499317	1	0	1	30	0.0075	0.05038638195939482	931.3322341237218	1006.3322341237218	1006.3322341237218	1031.3322341237217	0.07894736528396606	0.07894736528396606	0.1388888955116272	0.3142857253551483	0.380952388048172	792	867	867	892	1485
2.2998158539305225	2.299815459190823	1	0	1	30	0.0075	0.05038638195939482	931.3322341237218	1006.3322341237218	1006.3322341237218	1031.3322341237217	0.07894736528396606	0.07894736528396606	0.1388888955116272	0.3142857253551483	0.3333333432674408	792	867	867	892	1485
2.3168788721497338	2.3168780826703355	1	0	1	30	0.0075	0.05038638195939482	931.3322341237218	1006.3322341237218	1006.3322341237218	1031.3322341237217	0.07894736528396606	0.07894736528396606	0.1388888955116272	0.3142857253551483	0.3333333432674408	792	867	867	892	1485
2.3328346455138815	2.3328342507741837	1	0	1	30	0.0075	0.05038638195939482	931.3322341237218	1006.3322341237218	1006.3322341237218	1031.3322341237217	0.07894736528396606	0.07894736528396606	0.1388888955116272	0.3142857253551483	0.3333333432674408	792	867	867	892	1485
2.3497831892204486	2.349782794480749	1	0	1	30	0.0075	0.05038638195939482	931.3322341237218	1006.3322341237218	1006.3322341237218	1031.3322341237217	0.07894736528396606	0.07894736528396606	0.1388888955116272	0.3142857253551483	0.3333333432674408	792	867	867	892	1485
2.365945016707358	2.3659446219676585	1	0	1	30	0.0075	0.05038638195939482	931.3322341237218	1006.3322341237218	1006.3322341237218	1031.3322341237217	0.07894736528396606	0.07894736528396606	0.1388888955116272	0.3142857253551483	0.3333333432674408	792	867	867	892	1485
2.3835725126958165	2.383572117956117	1	0	1	30	0.0075	0.04939431847915765	927.2697341721506	1002.2697341721506	1002.2697341721506	1027.2697341721505	0.07894736528396606	0.07894736528396606	0.1388888955116272	0.2857142984867096	0.3333333432674408	792	867	867	892	1485
2.3998042091094076	2.399803814369708	1	0	1	30	0.0075	0.05038638195939482	931.3322341237218	1006.3322341237218	1006.3322341237218	1031.3322341237217	0.07894736528396606	0.07894736528396606	0.1388888955116272	0.3142857253551483	0.3333333432674408	765	840	840	865	1485
2.415968405034511	2.4159680102948116	1	0	1	30	0.0075	0.04709690964765967	917.8618450071664	992.8618450071664	992.8618450071664	1017.8618450071664	0.07894736528396606	0.06578947603702545	0.1388888955116272	0.3142857253551483	0.3333333432674408	792	867	867	892	1485
2.4329366857260153	2.4329362909863157	1	0	1	30	0.0075	0.0461048461674225	913.7993450555952	988.7993450555952	988.7993450555952	1013.7993450555952	0.07894736528396606	0.06578947603702545	0.1388888955116272	0.2857142984867096	0.3333333432674408	792	867	867	892	1485
2.450285890226838	2.4502854954871385	1	0	1	30	0.0075	0.0461048461674225	913.7993450555952	988.7993450555952	988.7993450555952	1013.7993450555952	0.07894736528396606	0.06578947603702545	0.1388888955116272	0.2857142984867096	0.3333333432674408	792	867	867	892	1485
2.4659732405958197	2.46597284585612	1	0	1	30	0.0075	0.0461048461674225	913.7993450555952	988.7993450555952	988.7993450555952	1013.7993450555952	0.07894736528396606	0.06578947603702545	0.1388888955116272	0.2857142984867096	0.3333333432674408	792	867	867	892	1485
2.482882310332509	2.4828819155928095	1	0	1	30	0.0075	0.0461048461674225	913.7993450555952	988.7993450555952	988.7993450555952	1013.7993450555952	0.07894736528396606	0.06578947603702545	0.1388888955116272	0.2857142984867096	0.3333333432674408	792	867	867	892	1485
2.499804011739559	2.4998032222601605	1	0	1	30	0.0075	0.0461048461674225	913.7993450555952	988.7993450555952	988.7993450555952	1013.7993450555952	0.07894736528396606	0.06578947603702545	0.1388888955116272	0.2857142984867096	0.3333333432674408	792	867	867	892	1485
2.51694400420003	2.5169436094603306	1	0	1	30	0.0075	0.042815371993042195	900.3289483115078	975.3289483115078	975.3289483115078	1000.3289483115078	0.07894736528396606	0.05263157933950424	0.1388888955116272	0.2857142984867096	0.3333333432674408	765	840	840	865	1485
2.5328804353189396	2.5328804353189387	1	0	1	30	0.0075	0.042815371993042195	900.3289483115078	975.3289483115078	975.3289483115078	1000.3289483115078	0.07894736528396606	0.05263157933950424	0.1388888955116272	0.2857142984867096	0.2857142984867096	805	880	880	905	1476
2.5498329264224937	2.5498321369430954	1	0	1	30	0.0075	0.0461048461674225	913.7993450555952	988.7993450555952	988.7993450555952	1013.7993450555952	0.07894736528396606	0.06578947603702545	0.1388888955116272	0.2857142984867096	0.3333333432674408	805	880	880	905	1476
2.5658052788539925	2.565804884114293	1	0	1	30	0.0075	0.042815371993042195	900.3289483115078	975.3289483115078	975.3289483115078	1000.3289483115078	0.07894736528396606	0.05263157933950424	0.1388888955116272	0.2857142984867096	0.3333333432674408	818	893	893	918	1476
2.5835677758194313	2.583566986340033	1	0	1	30	0.0075	0.0461048461674225	913.7993450555952	988.7993450555952	988.7993450555952	1013.7993450555952	0.07894736528396606	0.06578947603702545	0.1388888955116272	0.2857142984867096	0.2857142984867096	831	906	906	931	1476
2.5998334198471182	2.5998330251074186	1	0	1	30	0.0075	0.042815371993042195	900.3289483115078	975.3289483115078	975.3289483115078	1000.3289483115078	0.07894736528396606	0.05263157933950424	0.1388888955116272	0.2857142984867096	0.2857142984867096	831	906	906	931	1476
2.6160860374647443	2.6160856427250465	1	0	1	30	0.0075	0.042815371993042195	900.3289483115078	975.3289483115078	975.3289483115078	1000.3289483115078	0.07894736528396606	0.05263157933950424	0.1388888955116272	0.2857142984867096	0.2857142984867096	830	905	905	930	1476
2.6328127374605996	2.6328123427209	1	0	1	30	0.0075	0.04511278268718533	909.7368451040239	984.7368451040239	984.7368451040239	1009.7368451040239	0.07894736528396606	0.06578947603702545	0.1388888955116272	0.2571428716182709	0.3333333432674408	855	930	930	955	1476
2.650241679380575	2.650240889901177	1	0	1	30	0.0075	0.041823308512805024	896.2664483599366	971.2664483599366	971.2664483599366	996.2664483599366	0.07894736528396606	0.05263157933950424	0.1388888955116272	0.2571428716182709	0.3333333432674408	855	930	930	955	1476
2.6658145552369126	2.665814160497213	1	0	1	30	0.0075	0.041823308512805024	896.2664483599366	971.2664483599366	971.2664483599366	996.2664483599366	0.07894736528396606	0.05263157933950424	0.1388888955116272	0.2571428716182709	0.2857142984867096	891	966	966	991	1476
2.682879941894316	2.6828795471546165	1	0	1	30	0.0075	0.041823308512805024	896.2664483599366	971.2664483599366	971.2664483599366	996.2664483599366	0.07894736528396606	0.05263157933950424	0.1388888955116272	0.2571428716182709	0.2857142984867096	905	980	980	1005	1476
2.699798880123475	2.6997984853837753	1	0	1	30	0.0075	0.041823308512805024	896.2664483599366	971.2664483599366	971.2664483599366	996.2664483599366	0.07894736528396606	0.05263157933950424	0.1388888955116272	0.2571428716182709	0.2857142984867096	905	980	980	1005	1476
2.716967688581957	2.7169676885819563	1	0	1	30	0.0075	0.041823308512805024	896.2664483599366	971.2664483599366	971.2664483599366	996.2664483599366	0.07894736528396606	0.05263157933950424	0.1388888955116272	0.2571428716182709	0.2857142984867096	901	976	976	1001	1476
2.73280306633798	2.7328026715982805	1	0	1	30	0.0075	0.041823308512805024	896.2664483599366	971.2664483599366	971.2664483599366	996.2664483599366	0.07894736528396606	0.05263157933950424	0.1388888955116272	0.2571428716182709	0.2857142984867096	928	1003	1003	1028	1476
2.749789899795327	2.749789505055629	1	0	1	30	0.0075	0.0461048461674225	913.7993450555952	988.7993450555952	988.7993450555952	1013.7993450555952	0.07894736528396606	0.06578947603702545	0.1388888955116272	0.2857142984867096	0.2857142984867096	925	1000	1000	1025	1476
2.7658317264138104	2.765830936934412	1	0	1	30	0.0075	0.04511278268718533	909.7368451040239	984.7368451040239	984.7368451040239	1009.7368451040239	0.07894736528396606	0.06578947603702545	0.1388888955116272	0.2571428716182709	0.3333333432674408	925	1000	1000	1025	1476
2.7835251439319633	2.783524354452565	1	0	1	30	0.0075	0.03524436202668957	869.3256624992938	944.3256624992938	944.3256624992938	969.3256624992938	0.05263157933950424	0.05263157933950424	0.1388888955116272	0.2571428716182709	0.2857142984867096	931	1006	1006	1031	1476
2.7997682877968204	2.799767893057121	1	0	1	30	0.0075	0.04511278268718533	909.7368451040239	984.7368451040239	984.7368451040239	1009.7368451040239	0.07894736528396606	0.06578947603702545	0.1388888955116272	0.2571428716182709	0.2857142984867096	931	1006	1006	1031	1466
2.8158018248816274	2.815801035402229	1	0	1	30	0.0075	0.03853383620106987	882.7960592433811	957.7960592433811	957.7960592433811	982.7960592433811	0.05263157933950424	0.06578947603702545	0.1388888955116272	0.2571428716182709	0.3333333432674408	931	1006	1006	1031	1466
2.832905106550114	2.8329047118104143	1	0	1	30	0.0075	0.03853383620106987	882.7960592433811	957.7960592433811	957.7960592433811	982.7960592433811	0.05263157933950424	0.06578947603702545	0.1388888955116272	0.2571428716182709	0.3333333432674408	931	1006	1006	1031	1466
2.850239705682081	2.8502393109423814	1	0	1	30	0.0075	0.043327067928418284	902.4243431668729	977.4243431668729	977.4243431668729	1002.4243431668729	0.07894736528396606	0.06578947603702545	0.1111111119389534	0.2571428716182709	0.2857142984867096	931	1006	1006	1031	1466
2.8658563976449836	2.8658556081655853	1	0	1	30	0.0075	0.04511278268718533	909.7368451040239	984.7368451040239	984.7368451040239	1009.7368451040239	0.07894736528396606	0.06578947603702545	0.1388888955116272	0.2571428716182709	0.2857142984867096	931	1006	1006	1031	1466
2.8827974412972734	2.882797046557574	1	0	1	30	0.0075	0.04511278268718533	909.7368451040239	984.7368451040239	984.7368451040239	1009.7368451040239	0.07894736528396606	0.06578947603702545	0.1388888955116272	0.2571428716182709	0.2857142984867096	927	1002	1002	1027	1466
2.8999303284431663	2.899929538963768	1	0	1	30	0.0075	0.041823308512805024	896.2664483599366	971.2664483599366	971.2664483599366	996.2664483599366	0.07894736528396606	0.05263157933950424	0.1388888955116272	0.2571428716182709	0.2857142984867096	931	1006	1006	1031	1466
2.916964530664367	2.916964135924667	1	0	1	30	0.0075	0.03524436202668957	869.3256624992938	944.3256624992938	944.3256624992938	969.3256624992938	0.05263157933950424	0.05263157933950424	0.1388888955116272	0.2571428716182709	0.2857142984867096	917	992	992	1017	1466
2.932799513680691	2.9327991189409914	1	0	1	30	0.0075	0.041823308512805024	896.2664483599366	971.2664483599366	971.2664483599366	996.2664483599366	0.07894736528396606	0.05263157933950424	0.1388888955116272	0.2571428716182709	0.2857142984867096	913	988	988	1013	1466
2.9497918734938215	2.9497910840144232	1	0	1	30	0.0075	0.041823308512805024	896.2664483599366	971.2664483599366	971.2664483599366	996.2664483599366	0.07894736528396606	0.05263157933950424	0.1388888955116272	0.2571428716182709	0.2857142984867096	913	988	988	1013	1466
2.9666598903018384	2.966659495562139	1	0	1	30	0.0075	0.04511278268718533	909.7368451040239	984.7368451040239	984.7368451040239	1009.7368451040239	0.07894736528396606	0.06578947603702545	0.1388888955116272	0.2571428716182709	0.2857142984867096	913	988	988	1013	1466
2.983533828205336	2.9835334334656363	1	0	1	30	0.0075	0.0461048461674225	913.7993450555952	988.7993450555952	988.7993450555952	1013.7993450555952	0.07894736528396606	0.06578947603702545	0.1388888955116272	0.2857142984867096	0.2857142984867096	913	988	988	1013	1466
3.0002976337328766	3.0002976337328757	1	0	1	30	0.0075	0.04511278268718533	909.7368451040239	984.7368451040239	984.7368451040239	1009.7368451040239	0.07894736528396606	0.06578947603702545	0.1388888955116272	0.2571428716182709	0.2857142984867096	913	988	988	1013	1466
3.0157880089921703	3.0157876142524707	1	0	1	30	0.0075	0.03524436202668957	869.3256624992938	944.3256624992938	944.3256624992938	969.3256624992938	0.05263157933950424	0.05263157933950424	0.1388888955116272	0.2571428716182709	0.3333333432674408	900	975	975	1000	1466
3.0328486587731893	3.0328482640334897	1	0	1	30	0.0075	0.03524436202668957	869.3256624992938	944.3256624992938	944.3256624992938	969.3256624992938	0.05263157933950424	0.06578947603702545	0.1388888955116272	0.2571428716182709	0.3333333432674408	900	975	975	1000	1457
3.050277600693163	3.050276811213765	1	0	1	30	0.0075	0.03524436202668957	869.3256624992938	944.3256624992938	944.3256624992938	969.3256624992938	0.05263157933950424	0.05263157933950424	0.1388888955116272	0.2571428716182709	0.3333333432674408	913	988	988	1013	1466
3.0658370553997427	3.065837055399742	1	0	1	30	0.0075	0.03524436202668957	869.3256624992938	944.3256624992938	944.3256624992938	969.3256624992938	0.05263157933950424	0.05263157933950424	0.1388888955116272	0.2571428716182709	0.3333333432674408	900	975	975	1000	1466
3.082890994605882	3.0828905998661824	1	0	1	30	0.0075	0.03524436202668957	869.3256624992938	944.3256624992938	944.3256624992938	969.3256624992938	0.05263157933950424	0.05263157933950424	0.1388888955116272	0.2571428716182709	0.3333333432674408	913	988	988	1013	1457
3.0998040117395584	3.09980322226016	1	0	1	30	0.0075	0.03524436202668957	869.3256624992938	944.3256624992938	944.3256624992938	969.3256624992938	0.05263157933950424	0.05263157933950424	0.1388888955116272	0.2571428716182709	0.3333333432674408	900	975	975	1000	1457
3.116942425241235	3.1169420305015354	1	0	1	30	0.0075	0.03524436202668957	869.3256624992938	944.3256624992938	944.3256624992938	969.3256624992938	0.05263157933950424	0.05263157933950424	0.1388888955116272	0.2571428716182709	0.3333333432674408	900	975	975	1000	1457
3.132803461077679	3.132802671598281	1	0	1	30	0.0075	0.03524436202668957	869.3256624992938	944.3256624992938	944.3256624992938	969.3256624992938	0.05263157933950424	0.05263157933950424	0.1388888955116272	0.2571428716182709	0.3333333432674408	909	984	984	1009	1466
3.149783583960148	3.1497831892204484	1	0	1	30	0.0075	0.03524436202668957	869.3256624992938	944.3256624992938	944.3256624992938	969.3256624992938	0.05263157933950424	0.05263157933950424	0.1388888955116272	0.2571428716182709	0.3333333432674408	896	971	971	996	1466
3.165924095503324	3.1659233060239256	1	0	1	30	0.0075	0.03524436202668957	869.3256624992938	944.3256624992938	944.3256624992938	969.3256624992938	0.05263157933950424	0.05263157933950424	0.1388888955116272	0.2571428716182709	0.3333333432674408	896	971	971	996	1457
3.183514485960097	3.183514091220397	1	0	1	30	0.0075	0.03524436202668957	869.3256624992938	944.3256624992938	944.3256624992938	969.3256624992938	0.05263157933950424	0.05263157933950424	0.1388888955116272	0.2571428716182709	0.3333333432674408	896	971	971	996	1457
3.1998574989687425	3.199856709489344	1	0	1	30	0.0075	0.03524436202668957	869.3256624992938	944.3256624992938	944.3256624992938	969.3256624992938	0.05263157933950424	0.05263157933950424	0.1388888955116272	0.2571428716182709	0.3333333432674408	896	971	971	996	1457
3.2159561681038484	3.215955773364149	1	0	1	30	0.0075	0.03524436202668957	869.3256624992938	944.3256624992938	944.3256624992938	969.3256624992938	0.05263157933950424	0.05263157933950424	0.1388888955116272	0.2571428716182709	0.3333333432674408	896	971	971	996	1457
3.2328316849661407	3.232831290226443	1	0	1	30	0.0075	0.041823308512805024	896.2664483599366	971.2664483599366	971.2664483599366	996.2664483599366	0.07894736528396606	0.05263157933950424	0.1388888955116272	0.2571428716182709	0.3333333432674408	896	971	971	996	1457
3.250216810779553	3.250216810779552	1	0	1	30	0.0075	0.041823308512805024	896.2664483599366	971.2664483599366	971.2664483599366	996.2664483599366	0.07894736528396606	0.05263157933950424	0.1388888955116272	0.2571428716182709	0.3333333432674408	913	988	988	1013	1457
3.2657723180891436	3.2657719233494458	1	0	1	30	0.0075	0.041823308512805024	896.2664483599366	971.2664483599366	971.2664483599366	996.2664483599366	0.07894736528396606	0.05263157933950424	0.1388888955116272	0.2571428716182709	0.3333333432674408	909	984	984	1009	1466
3.2829182316450973	3.2829178369053977	1	0	1	30	0.0075	0.041823308512805024	896.2664483599366	971.2664483599366	971.2664483599366	996.2664483599366	0.07894736528396606	0.05263157933950424	0.1388888955116272	0.2571428716182709	0.3333333432674408	869	944	944	969	1457
3.2997744062621512	3.2997740115224516	1	0	1	30	0.0075	0.041823308512805024	896.2664483599366	971.2664483599366	971.2664483599366	996.2664483599366	0.07894736528396606	0.05263157933950424	0.1388888955116272	0.2571428716182709	0.3333333432674408	909	984	984	1009	1457
3.3169447936794283	3.3169447936794274	1	0	1	30	0.0075	0.041823308512805024	896.2664483599366	971.2664483599366	971.2664483599366	996.2664483599366	0.07894736528396606	0.05263157933950424	0.1388888955116272	0.2571428716182709	0.3333333432674408	882	957	957	982	1466
3.3328354349932807	3.332835040253581	1	0	1	30	0.0075	0.041823308512805024	896.2664483599366	971.2664483599366	971.2664483599366	996.2664483599366	0.07894736528396606	0.05263157933950424	0.1388888955116272	0.2571428716182709	0.3333333432674408	882	957	957	982	1466
3.349783978699846	3.3497831892204477	1	0	1	30	0.0075	0.03853383620106987	882.7960592433811	957.7960592433811	957.7960592433811	982.7960592433811	0.05263157933950424	0.06578947603702545	0.1388888955116272	0.2571428716182709	0.3333333432674408	902	977	977	1002	1457
3.366151070830118	3.366151465569816	1	0	1	30	0.0075	0.03524436202668957	869.3256624992938	944.3256624992938	944.3256624992938	969.3256624992938	0.05263157933950424	0.05263157933950424	0.1388888955116272	0.2571428716182709	0.3333333432674408	909	984	984	1009	1457
3.3835401440405155	3.383539354561119	1	0	1	30	0.0075	0.041823308512805024	896.2664483599366	971.2664483599366	971.2664483599366	996.2664483599366	0.07894736528396606	0.05263157933950424	0.1388888955116272	0.2571428716182709	0.3333333432674408	909	984	984	1009	1457
3.3998156565606736	3.399815261820974	1	0	1	30	0.0075	0.04511278268718533	909.7368451040239	984.7368451040239	984.7368451040239	1009.7368451040239	0.07894736528396606	0.06578947603702545	0.1388888955116272	0.2571428716182709	0.3333333432674408	896	971	971	996	1457
3.4157891932112667	3.415788798471567	1	0	1	30	0.0075	0.03853383620106987	882.7960592433811	957.7960592433811	957.7960592433811	982.7960592433811	0.05263157933950424	0.06578947603702545	0.1388888955116272	0.2571428716182709	0.3333333432674408	869	944	944	969	1457
3.43281944803548	3.4328190532957805	1	0	1	30	0.0075	0.03853383620106987	882.7960592433811	957.7960592433811	957.7960592433811	982.7960592433811	0.07894736528396606	0.06578947603702545	0.1388888955116272	0.2571428716182709	0.3333333432674408	896	971	971	996	1457
3.4502322056278034	3.4502318108881056	1	0	1	30	0.0075	0.04511278268718533	909.7368451040239	984.7368451040239	984.7368451040239	1009.7368451040239	0.07894736528396606	0.06578947603702545	0.1388888955116272	0.2571428716182709	0.3333333432674408	896	971	971	996	1457
3.465833108002756	3.4658327132630564	1	0	1	30	0.0075	0.04511278268718533	909.7368451040239	984.7368451040239	984.7368451040239	1009.7368451040239	0.07894736528396606	0.06578947603702545	0.1388888955116272	0.2571428716182709	0.3333333432674408	909	984	984	1009	1457
3.482815599323417	3.482814809844019	1	0	1	30	0.0075	0.04511278268718533	909.7368451040239	984.7368451040239	984.7368451040239	1009.7368451040239	0.07894736528396606	0.06578947603702545	0.1388888955116272	0.2571428716182709	0.3333333432674408	913	988	988	1013	1457
3.49993269688136	3.499932696881359	1	0	1	30	0.0075	0.04511278268718533	909.7368451040239	984.7368451040239	984.7368451040239	1009.7368451040239	0.07894736528396606	0.06578947603702545	0.1388888955116272	0.2571428716182709	0.3333333432674408	909	984	984	1009	1457
3.516856766726602	3.516856766726601	1	1	1	30	0.0075	0.04511278268718533	909.7368451040239	984.7368451040239	984.7368451040239	1009.7368451040239	0.07894736528396606	0.06578947603702545	0.1388888955116272	0.2571428716182709	0.3333333432674408	869	944	944	969	1466
3.7055940536411773	3.7055936589014777	1	1	1	30	0.0075	0.04511278268718533	909.7368451040239	984.7368451040239	984.7368451040239	1009.7368451040239	0.07894736528396606	0.06578947603702545	0.1388888955116272	0.2571428716182709	0.3333333432674408	869	944	944	969	1466
3.706040504240492	3.706040109500792	1	1	1	30	0.0075	0.04511278268718533	909.7368451040239	984.7368451040239	984.7368451040239	1009.7368451040239	0.07894736528396606	0.06578947603702545	0.1388888955116272	0.2571428716182709	0.3333333432674408	869	944	944	969	1466
3.7064174806528216	3.7064166911734233	1	1	1	30	0.0075	0.04511278268718533	909.7368451040239	984.7368451040239	984.7368451040239	1009.7368451040239	0.07894736528396606	0.06578947603702545	0.1388888955116272	0.2571428716182709	0.3333333432674408	869	944	944	969	1466
3.706744325123405	3.706743535644007	1	1	1	30	0.0075	0.04511278268718533	909.7368451040239	984.7368451040239	984.7368451040239	1009.7368451040239	0.07894736528396606	0.06578947603702545	0.1388888955116272	0.2571428716182709	0.3333333432674408	869	944	944	969	1466
3.7070826170452547	3.7070818275658564	1	1	1	30	0.0075	0.04511278268718533	909.7368451040239	984.7368451040239	984.7368451040239	1009.7368451040239	0.07894736528396606	0.06578947603702545	0.1388888955116272	0.2571428716182709	0.3333333432674408	869	944	944	969	1466
3.7168299244270857	3.716829529687386	1	1	1	30	0.0075	0.04511278268718533	909.7368451040239	984.7368451040239	984.7368451040239	1009.7368451040239	0.07894736528396606	0.06578947603702545	0.1388888955116272	0.2571428716182709	0.3333333432674408	869	944	944	969	1466
3.7329874097773077	3.732987409777307	1	1	1	30	0.0075	0.04511278268718533	909.7368451040239	984.7368451040239	984.7368451040239	1009.7368451040239	0.07894736528396606	0.06578947603702545	0.1388888955116272	0.2571428716182709	0.3333333432674408	869	944	944	969	1466
3.7570002151331368	3.756999820393437	1	1	1	30	0.0075	0.04511278268718533	909.7368451040239	984.7368451040239	984.7368451040239	1009.7368451040239	0.07894736528396606	0.06578947603702545	0.1388888955116272	0.2571428716182709	0.3333333432674408	869	944	944	969	1466
3.7703941278522413	3.7703937331125417	1	1	1	30	0.0075	0.04511278268718533	909.7368451040239	984.7368451040239	984.7368451040239	1009.7368451040239	0.07894736528396606	0.06578947603702545	0.1388888955116272	0.2571428716182709	0.3333333432674408	869	944	944	969	1466
3.783683434551171	3.7836830398114714	1	1	1	30	0.0075	0.04511278268718533	909.7368451040239	984.7368451040239	984.7368451040239	1009.7368451040239	0.07894736528396606	0.06578947603702545	0.1388888955116272	0.2571428716182709	0.3333333432674408	869	944	944	969	1466
3.799936052168799	3.7999356574290992	1	1	1	30	0.0075	0.04511278268718533	909.7368451040239	984.7368451040239	984.7368451040239	1009.7368451040239	0.07894736528396606	0.06578947603702545	0.1388888955116272	0.2571428716182709	0.3333333432674408	869	944	944	969	1466
3.8157915616494593	3.815790772170061	1	1	1	30	0.0075	0.04511278268718533	909.7368451040239	984.7368451040239	984.7368451040239	1009.7368451040239	0.07894736528396606	0.06578947603702545	0.1388888955116272	0.2571428716182709	0.3333333432674408	869	944	944	969	1466
3.833059844512033	3.8330610287311284	1	1	1	30	0.0075	0.04511278268718533	909.7368451040239	984.7368451040239	984.7368451040239	1009.7368451040239	0.07894736528396606	0.06578947603702545	0.1388888955116272	0.2571428716182709	0.3333333432674408	896	971	971	996	1466
3.850307600910271	3.850307206170571	1	1	1	30	0.0075	0.04511278268718533	909.7368451040239	984.7368451040239	984.7368451040239	1009.7368451040239	0.07894736528396606	0.06578947603702545	0.1388888955116272	0.2571428716182709	0.3333333432674408	896	971	971	996	1466
3.865803897265047	3.8658031077856485	1	1	1	30	0.0075	0.04511278268718533	909.7368451040239	984.7368451040239	984.7368451040239	1009.7368451040239	0.07894736528396606	0.06578947603702545	0.1388888955116272	0.2571428716182709	0.3333333432674408	896	971	971	996	1466
3.882855862772691	3.882855468032991	1	1	1	30	0.0075	0.04511278268718533	909.7368451040239	984.7368451040239	984.7368451040239	1009.7368451040239	0.07894736528396606	0.06578947603702545	0.1388888955116272	0.2571428716182709	0.3333333432674408	896	971	971	996	1466
3.8999248020873845	3.899924407347685	1	1	1	30	0.0075	0.04511278268718533	909.7368451040239	984.7368451040239	984.7368451040239	1009.7368451040239	0.07894736528396606	0.06578947603702545	0.1388888955116272	0.2571428716182709	0.3333333432674408	896	971	971	996	1466
3.917060847150867	3.917060452411169	1	1	1	30	0.0075	0.04511278268718533	909.7368451040239	984.7368451040239	984.7368451040239	1009.7368451040239	0.07894736528396606	0.06578947603702545	0.1388888955116272	0.2571428716182709	0.3333333432674408	896	971	971	996	1466
3.9329420147119487	3.932941619972249	1	1	1	30	0.0075	0.04511278268718533	909.7368451040239	984.7368451040239	984.7368451040239	1009.7368451040239	0.07894736528396606	0.06578947603702545	0.1388888955116272	0.2571428716182709	0.3333333432674408	896	971	971	996	1466
3.949912663841647	3.949912663841646	1	1	1	30	0.0075	0.04511278268718533	909.7368451040239	984.7368451040239	984.7368451040239	1009.7368451040239	0.07894736528396606	0.06578947603702545	0.1388888955116272	0.2571428716182709	0.3333333432674408	882	957	957	982	1466
3.9659493588440453	3.9659493588440444	1	1	1	30	0.0075	0.04511278268718533	909.7368451040239	984.7368451040239	984.7368451040239	1009.7368451040239	0.07894736528396606	0.06578947603702545	0.1388888955116272	0.2571428716182709	0.3333333432674408	869	944	944	969	1466
3.9837106715903863	3.9837102768506867	1	1	1	30	0.0075	0.04511278268718533	909.7368451040239	984.7368451040239	984.7368451040239	1009.7368451040239	0.07894736528396606	0.06578947603702545	0.1388888955116272	0.2571428716182709	0.3333333432674408	896	971	971	996	1466
3.999805788068204	3.9998053933285043	1	1	1	30	0.0075	0.04511278268718533	909.7368451040239	984.7368451040239	984.7368451040239	1009.7368451040239	0.07894736528396606	0.06578947603702545	0.1388888955116272	0.2571428716182709	0.3333333432674408	909	984	984	1009	1466
4.015922615229452	4.0159222204897524	1	1	1	30	0.0075	0.04511278268718533	909.7368451040239	984.7368451040239	984.7368451040239	1009.7368451040239	0.07894736528396606	0.06578947603702545	0.1388888955116272	0.2571428716182709	0.3333333432674408	882	957	957	982	1466
4.036996188788209	4.03699579404851	1	1	1	30	0.0075	0.04511278268718533	909.7368451040239	984.7368451040239	984.7368451040239	1009.7368451040239	0.07894736528396606	0.06578947603702545	0.1388888955116272	0.2571428716182709	0.3333333432674408	882	957	957	982	1466
4.050259442667019	4.0502590479273195	1	1	1	30	0.0075	0.04511278268718533	909.7368451040239	984.7368451040239	984.7368451040239	1009.7368451040239	0.07894736528396606	0.06578947603702545	0.1388888955116272	0.2571428716182709	0.3333333432674408	909	984	984	1009	1466
4.065891529478175	4.065891134738475	1	1	1	30	0.0075	0.04511278268718533	909.7368451040239	984.7368451040239	984.7368451040239	1009.7368451040239	0.07894736528396606	0.06578947603702545	0.1388888955116272	0.2571428716182709	0.3333333432674408	909	984	984	1009	1466
4.0829529687385895	4.08295257399889	1	1	1	30	0.0075	0.03853383620106987	882.7960592433811	957.7960592433811	957.7960592433811	982.7960592433811	0.05263157933950424	0.06578947603702545	0.1388888955116272	0.2571428716182709	0.3333333432674408	909	984	984	1009	1466
4.099887301816	4.0998869070763	1	1	1	30	0.0075	0.04511278268718533	909.7368451040239	984.7368451040239	984.7368451040239	1009.7368451040239	0.07894736528396606	0.06578947603702545	0.1388888955116272	0.2571428716182709	0.3333333432674408	909	984	984	1009	1466
4.116897424915575	4.116897030175876	1	1	1	30	0.0075	0.03853383620106987	882.7960592433811	957.7960592433811	957.7960592433811	982.7960592433811	0.05263157933950424	0.06578947603702545	0.1388888955116272	0.2571428716182709	0.3333333432674408	909	984	984	1009	1466
4.132857935156109	4.13285754041641	1	1	1	30	0.0075	0.03853383620106987	882.7960592433811	957.7960592433811	957.7960592433811	982.7960592433811	0.05263157933950424	0.06578947603702545	0.1388888955116272	0.2571428716182709	0.3333333432674408	909	984	984	1009	1466
4.149803715684786	4.149803320945086	1	1	1	30	0.0075	0.043327067928418284	902.4243431668729	977.4243431668729	977.4243431668729	1002.4243431668729	0.07894736528396606	0.06578947603702545	0.1111111119389534	0.2571428716182709	0.3333333432674408	909	984	984	1009	1466
4.170363732895436	4.170363338155736	1	1	1	30	0.0075	0.04511278268718533	909.7368451040239	984.7368451040239	984.7368451040239	1009.7368451040239	0.07894736528396606	0.06578947603702545	0.1388888955116272	0.2571428716182709	0.3333333432674408	909	984	984	1009	1466
4.183673171319003	4.183672776579304	1	1	1	30	0.0075	0.03853383620106987	882.7960592433811	957.7960592433811	957.7960592433811	982.7960592433811	0.05263157933950424	0.06578947603702545	0.1388888955116272	0.2571428716182709	0.3333333432674408	909	984	984	1009	1466
4.19985828844814	4.19985789370844	1	1	1	30	0.0075	0.03853383620106987	882.7960592433811	957.7960592433811	957.7960592433811	982.7960592433811	0.05263157933950424	0.06578947603702545	0.1388888955116272	0.2571428716182709	0.3333333432674408	909	984	984	1009	1466
4.215967615555113	4.215967615555112	1	1	1	30	0.0075	0.03853383620106987	882.7960592433811	957.7960592433811	957.7960592433811	982.7960592433811	0.05263157933950424	0.06578947603702545	0.1388888955116272	0.2571428716182709	0.3333333432674408	909	984	984	1009	1466
4.232890895920957	4.232890501181258	1	1	1	30	0.0075	0.04511278268718533	909.7368451040239	984.7368451040239	984.7368451040239	1009.7368451040239	0.07894736528396606	0.06578947603702545	0.1388888955116272	0.2571428716182709	0.3333333432674408	909	984	984	1009	1466
4.25042010172442	4.250420101724419	1	1	1	30	0.0075	0.03853383620106987	882.7960592433811	957.7960592433811	957.7960592433811	982.7960592433811	0.05263157933950424	0.06578947603702545	0.1388888955116272	0.2571428716182709	0.3333333432674408	909	984	984	1009	1466
4.265926661311364	4.265926266571666	1	1	1	30	0.0075	0.04511278268718533	909.7368451040239	984.7368451040239	984.7368451040239	1009.7368451040239	0.07894736528396606	0.06578947603702545	0.1388888955116272	0.2571428716182709	0.3333333432674408	909	984	984	1009	1466
4.282944679204916	4.282944284465216	1	1	1	30	0.0075	0.03853383620106987	882.7960592433811	957.7960592433811	957.7960592433811	982.7960592433811	0.05263157933950424	0.06578947603702545	0.1388888955116272	0.2571428716182709	0.3333333432674408	909	984	984	1009	1466
4.299836775134557	4.2998367751345565	1	1	1	30	0.0075	0.03853383620106987	882.7960592433811	957.7960592433811	957.7960592433811	982.7960592433811	0.05263157933950424	0.06578947603702545	0.1388888955116272	0.2571428716182709	0.3333333432674408	909	984	984	1009	1466
4.316947556857319	4.316947556857318	1	1	1	30	0.0075	0.03853383620106987	882.7960592433811	957.7960592433811	957.7960592433811	982.7960592433811	0.05263157933950424	0.06578947603702545	0.1388888955116272	0.2571428716182709	0.3333333432674408	909	984	984	1009	1466
4.332907672358156	4.332906882878758	1	1	1	30	0.0075	0.03853383620106987	882.7960592433811	957.7960592433811	957.7960592433811	982.7960592433811	0.05263157933950424	0.06578947603702545	0.1388888955116272	0.2571428716182709	0.3333333432674408	909	984	984	1009	1466
4.34996279578339	4.349962401043692	1	1	1	30	0.0075	0.03853383620106987	882.7960592433811	957.7960592433811	957.7960592433811	982.7960592433811	0.05263157933950424	0.06578947603702545	0.1388888955116272	0.2571428716182709	0.3333333432674408	909	984	984	1009	1466
4.365973832705369	4.365973437965669	1	1	1	30	0.0075	0.03853383620106987	882.7960592433811	957.7960592433811	957.7960592433811	982.7960592433811	0.05263157933950424	0.06578947603702545	0.1388888955116272	0.2571428716182709	0.3333333432674408	909	984	984	1009	1466
4.383594618118948	4.383594223379248	1	1	1	30	0.0075	0.03853383620106987	882.7960592433811	957.7960592433811	957.7960592433811	982.7960592433811	0.05263157933950424	0.06578947603702545	0.1388888955116272	0.2571428716182709	0.3333333432674408	909	984	984	1009	1466
4.399832235628021	4.3998318408883215	1	1	1	30	0.0075	0.03524436202668957	869.3256624992938	944.3256624992938	944.3256624992938	969.3256624992938	0.05263157933950424	0.05263157933950424	0.1388888955116272	0.2571428716182709	0.3333333432674408	909	984	984	1009	1466
4.41595537862445	4.415954983884751	1	1	1	30	0.0075	0.03524436202668957	869.3256624992938	944.3256624992938	944.3256624992938	969.3256624992938	0.05263157933950424	0.05263157933950424	0.1388888955116272	0.2571428716182709	0.3333333432674408	909	984	984	1009	1466
4.432836816582225	4.432836421842525	1	1	1	30	0.0075	0.04511278268718533	909.7368451040239	984.7368451040239	984.7368451040239	1009.7368451040239	0.05263157933950424	0.06578947603702545	0.1388888955116272	0.2571428716182709	0.3333333432674408	909	984	984	1009	1466
4.450167863056904	4.450167468317204	1	1	1	30	0.0075	0.03853383620106987	882.7960592433811	957.7960592433811	957.7960592433811	982.7960592433811	0.05263157933950424	0.06578947603702545	0.1388888955116272	0.2571428716182709	0.3333333432674408	909	984	984	1009	1466
4.465948371994798	4.465948371994797	1	1	1	30	0.0075	0.03853383620106987	882.7960592433811	957.7960592433811	957.7960592433811	982.7960592433811	0.05263157933950424	0.06578947603702545	0.1388888955116272	0.2571428716182709	0.3333333432674408	909	984	984	1009	1466
4.482811651926428	4.48281086244703	1	1	1	30	0.0075	0.03524436202668957	869.3256624992938	944.3256624992938	944.3256624992938	969.3256624992938	0.05263157933950424	0.05263157933950424	0.1388888955116272	0.2571428716182709	0.3333333432674408	909	984	984	1009	1466
4.499907038800939	4.499906644061239	1	1	1	30	0.0075	0.03524436202668957	869.3256624992938	944.3256624992938	944.3256624992938	969.3256624992938	0.05263157933950424	0.05263157933950424	0.1388888955116272	0.2571428716182709	0.3333333432674408	909	984	984	1009	1466
4.516887161683408	4.516886766943708	1	1	1	30	0.0075	0.03853383620106987	882.7960592433811	957.7960592433811	957.7960592433811	982.7960592433811	0.05263157933950424	0.06578947603702545	0.1388888955116272	0.2571428716182709	0.3333333432674408	909	984	984	1009	1466
4.532995699310983	4.532994909831585	1	1	1	30	0.0075	0.03853383620106987	882.7960592433811	957.7960592433811	957.7960592433811	982.7960592433811	0.05263157933950424	0.06578947603702545	0.1388888955116272	0.2571428716182709	0.3333333432674408	909	984	984	1009	1466
4.549810820999363	4.549810426259663	1	1	1	30	0.0075	0.04511278268718533	909.7368451040239	984.7368451040239	984.7368451040239	1009.7368451040239	0.07894736528396606	0.06578947603702545	0.1388888955116272	0.2571428716182709	0.3333333432674408	909	984	984	1009	1466
4.565880279396759	4.565879884657059	1	1	1	30	0.0075	0.04511278268718533	909.7368451040239	984.7368451040239	984.7368451040239	1009.7368451040239	0.07894736528396606	0.06578947603702545	0.1388888955116272	0.2571428716182709	0.3333333432674408	909	984	984	1009	1466
4.583691724084846	4.583691329345147	1	1	1	30	0.0075	0.03853383620106987	882.7960592433811	957.7960592433811	957.7960592433811	982.7960592433811	0.05263157933950424	0.06578947603702545	0.1388888955116272	0.2571428716182709	0.3333333432674408	882	957	957	982	1466
4.599873683296393	4.599872893816995	1	1	1	30	0.0075	0.03853383620106987	882.7960592433811	957.7960592433811	957.7960592433811	982.7960592433811	0.05263157933950424	0.06578947603702545	0.1388888955116272	0.2571428716182709	0.3333333432674408	909	984	984	1009	1466
4.616012221141074	4.616011826401374	1	1	1	30	0.0075	0.04511278268718533	909.7368451040239	984.7368451040239	984.7368451040239	1009.7368451040239	0.07894736528396606	0.06578947603702545	0.1388888955116272	0.2571428716182709	0.3333333432674408	882	957	957	982	1466
4.6330266863773355	4.633026291637636	1	1	1	30	0.0075	0.04511278268718533	909.7368451040239	984.7368451040239	984.7368451040239	1009.7368451040239	0.07894736528396606	0.06578947603702545	0.1388888955116272	0.2571428716182709	0.3333333432674408	882	957	957	982	1466
4.6503620749887	4.650361680249002	1	1	1	30	0.0075	0.03853383620106987	882.7960592433811	957.7960592433811	957.7960592433811	982.7960592433811	0.05263157933950424	0.06578947603702545	0.1388888955116272	0.2571428716182709	0.3333333432674408	902	977	977	1002	1466
4.6658133710178165	4.665812976278117	1	1	1	30	0.0075	0.03524436202668957	869.3256624992938	944.3256624992938	944.3256624992938	969.3256624992938	0.05263157933950424	0.05263157933950424	0.1388888955116272	0.2571428716182709	0.3333333432674408	909	984	984	1009	1466
4.682813625624923	4.682812836145525	1	1	1	30	0.0075	0.03524436202668957	869.3256624992938	944.3256624992938	944.3256624992938	969.3256624992938	0.05263157933950424	0.05263157933950424	0.1388888955116272	0.2571428716182709	0.3333333432674408	882	957	957	982	1466
4.700019934354789	4.700019934354788	1	1	1	30	0.0075	0.03524436202668957	869.3256624992938	944.3256624992938	944.3256624992938	969.3256624992938	0.05263157933950424	0.05263157933950424	0.1388888955116272	0.2571428716182709	0.3333333432674408	882	957	957	982	1466
4.717093610545866	4.717093215806166	1	1	1	30	0.0075	0.03524436202668957	869.3256624992938	944.3256624992938	944.3256624992938	969.3256624992938	0.05263157933950424	0.05263157933950424	0.1388888955116272	0.2571428716182709	0.3333333432674408	882	957	957	982	1466
4.732888330112915	4.732888330112916	1	1	1	30	0.0075	0.03524436202668957	869.3256624992938	944.3256624992938	944.3256624992938	969.3256624992938	0.05263157933950424	0.05263157933950424	0.1388888955116272	0.2571428716182709	0.3333333432674408	909	984	984	1009	1466
4.749940690360259	4.74994029562056	1	1	1	30	0.0075	0.03524436202668957	869.3256624992938	944.3256624992938	944.3256624992938	969.3256624992938	0.05263157933950424	0.05263157933950424	0.1388888955116272	0.2571428716182709	0.3333333432674408	882	957	957	982	1466
4.765976201143562	4.765975806403862	1	1	1	30	0.0075	0.03524436202668957	869.3256624992938	944.3256624992938	944.3256624992938	969.3256624992938	0.05263157933950424	0.05263157933950424	0.1388888955116272	0.2571428716182709	0.3333333432674408	909	984	984	1009	1466
4.783768698326107	4.783767908846709	1	1	1	30	0.0075	0.03524436202668957	869.3256624992938	944.3256624992938	944.3256624992938	969.3256624992938	0.05263157933950424	0.05263157933950424	0.1388888955116272	0.2571428716182709	0.3333333432674408	882	957	957	982	1466
4.799798682753626	4.7997982880139265	1	1	1	30	0.0075	0.033458647267922526	862.0131605621427	937.0131605621427	937.0131605621427	962.0131605621427	0.05263157933950424	0.05263157933950424	0.1111111119389534	0.2571428716182709	0.3333333432674408	882	957	957	982	1466
4.815904457203309	4.815904062463609	1	1	1	30	0.0075	0.03524436202668957	869.3256624992938	944.3256624992938	944.3256624992938	969.3256624992938	0.05263157933950424	0.05263157933950424	0.1388888955116272	0.2571428716182709	0.3333333432674408	882	957	957	982	1466
4.832821816473673	4.832821421733973	1	1	1	30	0.0075	0.03524436202668957	869.3256624992938	944.3256624992938	944.3256624992938	969.3256624992938	0.05263157933950424	0.05263157933950424	0.1388888955116272	0.2571428716182709	0.3333333432674408	882	957	957	982	1466
4.850349443318341	4.850348653838942	1	1	1	30	0.0075	0.03524436202668957	869.3256624992938	944.3256624992938	944.3256624992938	969.3256624992938	0.05263157933950424	0.05263157933950424	0.1388888955116272	0.2571428716182709	0.3333333432674408	882	957	957	982	1466
4.865839423837936	4.865839029098236	1	1	1	30	0.0075	0.03524436202668957	869.3256624992938	944.3256624992938	944.3256624992938	969.3256624992938	0.05263157933950424	0.05263157933950424	0.1388888955116272	0.2571428716182709	0.380952388048172	882	957	957	982	1466
4.8827895465032976	4.882789151763598	1	1	1	30	0.0075	0.03524436202668957	869.3256624992938	944.3256624992938	944.3256624992938	969.3256624992938	0.05263157933950424	0.05263157933950424	0.1388888955116272	0.2571428716182709	0.380952388048172	882	957	957	982	1466
4.899794537986788	4.899794143247089	1	1	1	30	0.0075	0.03524436202668957	869.3256624992938	944.3256624992938	944.3256624992938	969.3256624992938	0.05263157933950424	0.05263157933950424	0.1388888955116272	0.2571428716182709	0.380952388048172	869	944	944	969	1466
4.916930583050273	4.916930188310573	1	1	1	30	0.0075	0.03524436202668957	869.3256624992938	944.3256624992938	944.3256624992938	969.3256624992938	0.05263157933950424	0.05263157933950424	0.1388888955116272	0.2571428716182709	0.380952388048172	869	944	944	969	1466
4.932863856251591	4.932863066772194	1	1	1	30	0.0075	0.03524436202668957	869.3256624992938	944.3256624992938	944.3256624992938	969.3256624992938	0.05263157933950424	0.05263157933950424	0.1388888955116272	0.2571428716182709	0.3333333432674408	909	984	984	1009	1466
4.949839242257675	4.9498388475179755	1	1	1	30	0.0075	0.03524436202668957	869.3256624992938	944.3256624992938	944.3256624992938	969.3256624992938	0.05263157933950424	0.05263157933950424	0.1388888955116272	0.2571428716182709	0.380952388048172	882	957	957	982	1466
4.965823831619834	4.965823436880134	1	1	1	30	0.0075	0.03853383620106987	882.7960592433811	957.7960592433811	957.7960592433811	982.7960592433811	0.05263157933950424	0.06578947603702545	0.1388888955116272	0.2571428716182709	0.380952388048172	882	957	957	982	1466
4.98360646030991	4.983606065570211	1	1	1	30	0.0075	0.03853383620106987	882.7960592433811	957.7960592433811	957.7960592433811	982.7960592433811	0.05263157933950424	0.06578947603702545	0.1388888955116272	0.2571428716182709	0.380952388048172	869	944	944	969	1466
4.999862630584826	4.999862235845127	1	1	1	30	0.0075	0.03524436202668957	869.3256624992938	944.3256624992938	944.3256624992938	969.3256624992938	0.05263157933950424	0.05263157933950424	0.1388888955116272	0.2571428716182709	0.380952388048172	869	944	944	969	1466
5.015779324718797	5.015778535239399	1	1	1	30	0.0075	0.03853383620106987	882.7960592433811	957.7960592433811	957.7960592433811	982.7960592433811	0.05263157933950424	0.06578947603702545	0.1388888955116272	0.2571428716182709	0.380952388048172	882	957	957	982	1466
5.032843527157104	5.032843132417405	1	1	1	30	0.0075	0.03853383620106987	882.7960592433811	957.7960592433811	957.7960592433811	982.7960592433811	0.05263157933950424	0.06578947603702545	0.1388888955116272	0.2571428716182709	0.380952388048172	882	957	957	982	1466
5.050462338872189	5.05046194413249	1	1	1	30	0.0075	0.03853383620106987	882.7960592433811	957.7960592433811	957.7960592433811	982.7960592433811	0.05263157933950424	0.06578947603702545	0.1388888955116272	0.2571428716182709	0.380952388048172	909	984	984	1009	1466
5.066171794664304	5.066171399924604	1	1	1	30	0.0075	0.03674812144230283	875.4835573062301	950.4835573062301	950.4835573062301	975.4835573062301	0.05263157933950424	0.06578947603702545	0.1111111119389534	0.2571428716182709	0.380952388048172	909	984	984	1009	1466
5.082966784628048	5.082966389888348	1	1	1	30	0.0075	0.03674812144230283	875.4835573062301	950.4835573062301	950.4835573062301	975.4835573062301	0.05263157933950424	0.06578947603702545	0.1111111119389534	0.2571428716182709	0.4285714328289032	882	957	957	982	1466
5.100030592326655	5.100030592326654	1	1	1	30	0.0075	0.041823308512805024	896.2664483599366	971.2664483599366	971.2664483599366	996.2664483599366	0.05263157933950424	0.07894736528396606	0.1388888955116272	0.2571428716182709	0.4285714328289032	882	957	957	982	1466
5.116929398831176	5.116929004091476	1	1	1	30	0.0075	0.04003759375403798	888.9539464227855	963.9539464227855	963.9539464227855	988.9539464227855	0.05263157933950424	0.07894736528396606	0.1111111119389534	0.2571428716182709	0.4285714328289032	909	984	984	1009	1466
5.132820040145028	5.132819645405329	1	1	1	30	0.0075	0.03345864633659995	862.0131567483768	937.0131567483768	937.0131567483768	962.0131567483768	0.02631578966975212	0.07894736528396606	0.1111111119389534	0.2571428716182709	0.4285714328289032	909	984	984	1009	1466
5.149798189329002	5.149797399849604	1	1	1	30	0.0075	0.03345864633659995	862.0131567483768	937.0131567483768	937.0131567483768	962.0131567483768	0.02631578966975212	0.07894736528396606	0.1111111119389534	0.2571428716182709	0.4285714328289032	882	957	957	982	1466
5.165949753583743	5.165949753583742	1	1	1	30	0.0075	0.035244361095366994	869.3256586855279	944.3256586855279	944.3256586855279	969.3256586855279	0.02631578966975212	0.07894736528396606	0.1388888955116272	0.2571428716182709	0.4285714328289032	869	944	944	969	1466
5.183467906675641	5.183467511935941	1	1	1	30	0.0075	0.035244361095366994	869.3256586855279	944.3256586855279	944.3256586855279	969.3256586855279	0.02631578966975212	0.07894736528396606	0.1388888955116272	0.2571428716182709	0.4285714328289032	869	944	944	969	1466
5.199990131507531	5.199989736767831	1	1	1	30	0.0075	0.03345864633659995	862.0131567483768	937.0131567483768	937.0131567483768	962.0131567483768	0.02631578966975212	0.07894736528396606	0.1111111119389534	0.2571428716182709	0.4285714328289032	869	944	944	969	1466
5.215806561758012	5.215806167018313	1	1	1	30	0.0075	0.03345864633659995	862.0131567483768	937.0131567483768	937.0131567483768	962.0131567483768	0.02631578966975212	0.07894736528396606	0.1111111119389534	0.2571428716182709	0.4285714328289032	869	944	944	969	1466
5.233014054706975	5.233013659967275	1	1	1	30	0.0075	0.03345864633659995	862.0131567483768	937.0131567483768	937.0131567483768	962.0131567483768	0.02631578966975212	0.07894736528396606	0.1111111119389534	0.2571428716182709	0.4285714328289032	869	944	944	969	1466
5.250235363545394	5.250234968805694	1	1	1	30	0.0075	0.03345864633659995	862.0131567483768	937.0131567483768	937.0131567483768	962.0131567483768	0.02631578966975212	0.07894736528396606	0.1111111119389534	0.2571428716182709	0.4285714328289032	869	944	944	969	1466
5.26578376554041	5.265783765540409	1	1	1	30	0.0075	0.03345864633659995	862.0131567483768	937.0131567483768	937.0131567483768	962.0131567483768	0.02631578966975212	0.07894736528396606	0.1111111119389534	0.2571428716182709	0.4285714328289032	869	944	944	969	1466
5.28281441510432	5.282813625624922	1	1	1	30	0.0075	0.03345864633659995	862.0131567483768	937.0131567483768	937.0131567483768	962.0131567483768	0.02631578966975212	0.07894736528396606	0.1111111119389534	0.2571428716182709	0.4285714328289032	869	944	944	969	1466
5.300011644821114	5.300011250081415	1	1	1	30	0.0075	0.03345864633659995	862.0131567483768	937.0131567483768	937.0131567483768	962.0131567483768	0.02631578966975212	0.07894736528396606	0.1111111119389534	0.2571428716182709	0.4285714328289032	862	937	937	962	1466
5.316886766943708	5.316886372204008	1	1	1	30	0.0075	0.03674812051098025	875.4835534924641	950.4835534924641	950.4835534924641	975.4835534924641	0.02631578966975212	0.09210526198148727	0.1111111119389534	0.2571428716182709	0.4285714328289032	869	944	944	969	1466
5.332767145025392	5.332766750285693	1	1	1	30	0.0075	0.03345864633659995	862.0131567483768	937.0131567483768	937.0131567483768	962.0131567483768	0.02631578966975212	0.07894736528396606	0.1111111119389534	0.2571428716182709	0.4285714328289032	869	944	944	969	1466
5.349820689491833	5.3498199000124345	1	1	1	30	0.0075	0.03425229708885863	865.2631565788761	940.2631565788761	940.2631565788761	965.2631565788761	0.02631578966975212	0.07894736528396606	0.1111111119389534	0.2857142984867096	0.4285714328289032	869	944	944	969	1466
5.365834489591701	5.365834094852001	1	1	1	30	0.0075	0.03345864633659995	862.0131567483768	937.0131567483768	937.0131567483768	962.0131567483768	0.02631578966975212	0.07894736528396606	0.1111111119389534	0.2571428716182709	0.4285714328289032	869	944	944	969	1476
5.383461985580159	5.38346159084046	1	1	1	30	0.0075	0.03345864633659995	862.0131567483768	937.0131567483768	937.0131567483768	962.0131567483768	0.02631578966975212	0.07894736528396606	0.1111111119389534	0.2571428716182709	0.4285714328289032	869	944	944	969	1476
5.399782498425975	5.399782103686276	1	1	1	30	0.0075	0.02687969891916192	835.072367073968	910.072367073968	910.072367073968	935.072367073968	0.0	0.07894736528396606	0.1111111119389534	0.2571428716182709	0.4285714328289032	869	944	944	969	1476
5.415779719458496	5.415778929979098	1	1	1	30	0.0075	0.022399750405124264	816.7269779089838	891.7269779089838	891.7269779089838	916.7269779089838	0.0	0.06578947603702545	0.0833333358168602	0.2857142984867096	0.4285714328289032	869	944	944	969	1476
5.432869185237524	5.432868395758128	1	1	1	30	0.0075	0.022399750405124264	816.7269779089838	891.7269779089838	891.7269779089838	916.7269779089838	0.0	0.06578947603702545	0.0833333358168602	0.2857142984867096	0.4285714328289032	869	944	944	969	1466
5.450361680249002	5.450361285509302	1	1	1	30	0.0075	0.01911027623074396	803.2565811648965	878.2565811648965	878.2565811648965	903.2565811648965	0.0	0.05263157933950424	0.0833333358168602	0.2857142984867096	0.4285714328289032	869	944	944	969	1476
5.4658512660289	5.4658508712892	1	1	1	30	0.0075	0.01911027623074396	803.2565811648965	878.2565811648965	878.2565811648965	903.2565811648965	0.0	0.05263157933950424	0.0833333358168602	0.2857142984867096	0.4285714328289032	882	957	957	982	1476
5.48289178408528	5.48289138934558	1	1	1	30	0.0075	0.01911027623074396	803.2565811648965	878.2565811648965	878.2565811648965	903.2565811648965	0.0	0.05263157933950424	0.0833333358168602	0.2857142984867096	0.4761904776096344	882	957	957	982	1476
5.499845064668231	5.499844669928532	1	1	1	30	0.0075	0.01911027623074396	803.2565811648965	878.2565811648965	878.2565811648965	903.2565811648965	0.0	0.05263157933950424	0.0833333358168602	0.2857142984867096	0.4285714328289032	869	944	944	969	1476
5.5168887406422025	5.516888345902503	1	0	1	30	0.0075	0.01911027623074396	803.2565811648965	878.2565811648965	878.2565811648965	903.2565811648965	0.0	0.05263157933950424	0.0833333358168602	0.2857142984867096	0.4761904776096344	882	957	957	982	1476
5.532836619212376	5.5328362244726765	1	0	1	30	0.0075	0.01911027623074396	803.2565811648965	878.2565811648965	878.2565811648965	903.2565811648965	0.0	0.05263157933950424	0.0833333358168602	0.2857142984867096	0.4761904776096344	882	957	957	982	1476
5.549862926639601	5.549862531899901	1	0	1	30	0.0075	0.01911027623074396	803.2565811648965	878.2565811648965	878.2565811648965	903.2565811648965	0.0	0.05263157933950424	0.0833333358168602	0.2857142984867096	0.4761904776096344	882	957	957	982	1476
5.565803699895198	5.565803305155498	1	0	1	30	0.0075	0.01911027623074396	803.2565811648965	878.2565811648965	878.2565811648965	903.2565811648965	0.0	0.05263157933950424	0.0833333358168602	0.2857142984867096	0.4761904776096344	875	950	950	975	1476
5.5834971174133505	5.583496722673651	1	0	1	30	0.0075	0.01582080205636366	789.7861844208091	864.7861844208091	864.7861844208091	889.7861844208091	0.0	0.03947368264198303	0.0833333358168602	0.2857142984867096	0.4761904776096344	875	950	950	975	1485
5.599827104011937	5.599826709272238	1	0	1	30	0.0075	0.01582080205636366	789.7861844208091	864.7861844208091	864.7861844208091	889.7861844208091	0.0	0.03947368264198303	0.0833333358168602	0.2857142984867096	0.4761904776096344	896	971	971	996	1485
5.615795509046447	5.615794719567049	1	0	1	30	0.0075	0.01582080205636366	789.7861844208091	864.7861844208091	864.7861844208091	889.7861844208091	0.0	0.03947368264198303	0.0833333358168602	0.2857142984867096	0.4761904776096344	888	963	963	988	1485
5.6330018177763135	5.633001423036614	1	0	1	30	0.0075	0.01582080205636366	789.7861844208091	864.7861844208091	864.7861844208091	889.7861844208091	0.0	0.03947368264198303	0.0833333358168602	0.2857142984867096	0.4761904776096344	862	937	937	962	1485
5.650165099879012	5.6501647051393125	1	0	1	30	0.0075	0.010547201592652572	768.1907905219123	843.1907905219123	843.1907905219123	868.1907905219123	0.0	0.02631578966975212	0.0555555559694767	0.2857142984867096	0.4761904776096344	862	937	937	962	1485
5.665777844444928	5.665777449705228	1	0	1	30	0.0075	0.010547201592652572	768.1907905219123	843.1907905219123	843.1907905219123	868.1907905219123	0.0	0.02631578966975212	0.0555555559694767	0.2857142984867096	0.4761904776096344	869	944	944	969	1485
5.6828258625555845	5.682825073076186	1	0	1	30	0.0075	0.010547201592652572	768.1907905219123	843.1907905219123	843.1907905219123	868.1907905219123	0.0	0.02631578966975212	0.0555555559694767	0.2857142984867096	0.4761904776096344	869	944	944	969	1485
5.699934670579853	5.699934275840153	1	0	1	30	0.0075	0.010150376216523233	766.5657906066626	841.5657906066626	841.5657906066626	866.5657906066626	0.0	0.02631578966975212	0.0555555559694767	0.2571428716182709	0.4761904776096344	862	937	937	962	1485
5.716856766726601	5.716856371986902	1	0	1	30	0.0075	0.010150376216523233	766.5657906066626	841.5657906066626	841.5657906066626	866.5657906066626	0.0	0.02631578966975212	0.0555555559694767	0.2571428716182709	0.4761904776096344	862	937	937	962	1485
5.73279043466762	5.73279003992792	1	0	1	30	0.0075	0.010150376216523233	766.5657906066626	841.5657906066626	841.5657906066626	866.5657906066626	0.0	0.02631578966975212	0.0555555559694767	0.2571428716182709	0.4761904776096344	862	937	937	962	1485
5.7497666101531	5.7497662154134	1	0	1	30	0.0075	0.010150376216523233	766.5657906066626	841.5657906066626	841.5657906066626	866.5657906066626	0.0	0.02631578966975212	0.0555555559694767	0.2571428716182709	0.4761904776096344	862	937	937	962	1485
5.7657689628017055	5.765768568062006	1	0	1	30	0.0075	0.010547201592652572	768.1907905219123	843.1907905219123	843.1907905219123	868.1907905219123	0.0	0.02631578966975212	0.0555555559694767	0.2857142984867096	0.4761904776096344	862	937	937	962	1485
5.783486064701784	5.783485669962085	1	0	1	30	0.0075	0.010150376216523233	766.5657906066626	841.5657906066626	841.5657906066626	866.5657906066626	0.0	0.02631578966975212	0.0555555559694767	0.2571428716182709	0.4761904776096344	862	937	937	962	1485
5.799868156940609	5.799867762200911	1	0	1	30	0.0075	0.0138366748357103	781.6611834522337	856.6611834522337	856.6611834522337	881.6611834522337	0.0	0.03947368264198303	0.0555555559694767	0.2857142984867096	0.4761904776096344	862	937	937	962	1485
5.815845640988191	5.815845246248493	1	0	1	30	0.0075	0.01343984945958096	780.036183536984	855.036183536984	855.036183536984	880.036183536984	0.0	0.03947368264198303	0.0555555559694767	0.2571428716182709	0.4761904776096344	875	950	950	975	1485
5.832954449012461	5.832954054272761	1	0	1	30	0.0075	0.01343984945958096	780.036183536984	855.036183536984	855.036183536984	880.036183536984	0.0	0.03947368264198303	0.0555555559694767	0.2571428716182709	0.4761904776096344	862	937	937	962	1485
5.850169047276	5.850168652536301	1	0	1	30	0.0075	0.01343984945958096	780.036183536984	855.036183536984	855.036183536984	880.036183536984	0.0	0.03947368264198303	0.0555555559694767	0.2571428716182709	0.4761904776096344	865	940	940	965	1485
5.865792055074084	5.865791660334384	1	0	1	30	0.0075	0.01343984945958096	780.036183536984	855.036183536984	855.036183536984	880.036183536984	0.0	0.03947368264198303	0.0555555559694767	0.2571428716182709	0.4761904776096344	862	937	937	962	1485
5.8828404679244395	5.882839678445041	1	0	1	30	0.0075	0.01343984945958096	780.036183536984	855.036183536984	855.036183536984	880.036183536984	0.0	0.03947368264198303	0.0555555559694767	0.2571428716182709	0.4761904776096344	862	937	937	962	1485
5.899820985546607	5.899820196067209	1	0	1	30	0.0075	0.01343984945958096	780.036183536984	855.036183536984	855.036183536984	880.036183536984	0.0	0.03947368264198303	0.0555555559694767	0.2571428716182709	0.4761904776096344	835	910	910	935	1485
5.916841766618048	5.916841371878348	1	0	1	30	0.0075	0.01343984945958096	780.036183536984	855.036183536984	855.036183536984	880.036183536984	0.0	0.03947368264198303	0.0555555559694767	0.2571428716182709	0.4761904776096344	816	891	891	916	1485
5.932899382824481	5.9328993828244805	1	0	1	30	0.0075	0.010150376216523233	766.5657906066626	841.5657906066626	841.5657906066626	866.5657906066626	0.0	0.02631578966975212	0.0555555559694767	0.2571428716182709	0.4761904776096344	816	891	891	916	1485
5.949821084231531	5.949820294752133	1	0	1	30	0.0075	0.01343984945958096	780.036183536984	855.036183536984	855.036183536984	880.036183536984	0.0	0.03947368264198303	0.0555555559694767	0.2571428716182709	0.4761904776096344	803	878	878	903	1485
5.9658242263595325	5.965823831619833	1	0	1	30	0.0075	0.015225563978865042	787.3486844934523	862.3486844934523	862.3486844934523	887.3486844934523	0.0	0.03947368264198303	0.0833333358168602	0.2571428716182709	0.4761904776096344	803	878	878	903	1485
5.983451327608292	5.9834509328685925	1	0	1	30	0.0075	0.015225563978865042	787.3486844934523	862.3486844934523	862.3486844934523	887.3486844934523	0.0	0.03947368264198303	0.0833333358168602	0.2571428716182709	0.4761904776096344	803	878	878	903	1495
5.999833025107418	5.9998326303677185	1	0	1	30	0.0075	0.015225563978865042	787.3486844934523	862.3486844934523	862.3486844934523	887.3486844934523	0.0	0.03947368264198303	0.0833333358168602	0.2571428716182709	0.4761904776096344	803	878	878	903	1485
6.015845246248493	6.015844851508794	0	0	1	30	0.0075	0.015225563978865042	787.3486844934523	862.3486844934523	862.3486844934523	887.3486844934523	0.0	0.03947368264198303	0.0833333358168602	0.2571428716182709	0.4761904776096344	803	878	878	903	1495
6.036918030327851	6.0369180303278505	0	0	1	30	0.0074897215106593034	0.015225563978865042	787.3486844934523	862.3486844934523	862.3486844934523	887.3486844934523	0.0	0.03947368264198303	0.0833333358168602	0.2571428716182709	0.4761904776096344	803	878	878	903	1495
6.050152862948351	6.050152468208651	0	0	1	30	0.007458914215262049	0.011936090735807314	773.8782915631309	848.8782915631309	848.8782915631309	873.8782915631309	0.0	0.02631578966975212	0.0833333358168602	0.2571428716182709	0.4761904776096344	803	878	878	903	1495
6.065917977037992	6.065917977037991	0	0	1	30	0.007407662554463533	0.011936090735807314	773.8782915631309	848.8782915631309	848.8782915631309	873.8782915631309	0.0	0.02631578966975212	0.0833333358168602	0.2571428716182709	0.4761904776096344	803	878	878	903	1495
6.082979021558709	6.08297862681901	0	0	1	30	0.007336107005503543	0.010150376216523233	766.5657906066626	841.5657906066626	841.5657906066626	866.5657906066626	0.0	0.02631578966975212	0.0555555559694767	0.2571428716182709	0.4761904776096344	789	864	864	889	1495
6.103468380363279	6.103467985623579	0	0	1	30	0.007244443697168012	0.010150376216523233	766.5657906066626	841.5657906066626	841.5657906066626	866.5657906066626	0.0	0.02631578966975212	0.0555555559694767	0.2571428716182709	0.4761904776096344	789	864	864	889	1495
6.116788476758713	6.1167880820190135	0	0	1	30	0.007132923872213651	0.010150376216523233	766.5657906066626	841.5657906066626	841.5657906066626	866.5657906066626	0.0	0.02631578966975212	0.0555555559694767	0.2571428716182709	0.4761904776096344	789	864	864	889	1495
6.132831882335991	6.132831487596292	0	0	1	30	0.007001853198729013	0.006860902507804217	753.0953957694583	828.0953957694583	828.0953957694583	853.0953957694583	0.0	0.01315789483487606	0.0555555559694767	0.2571428716182709	0.4761904776096344	789	864	864	889	1495
6.149945427236644	6.149945821976344	0	0	1	30	0.006851590932319507	0.011654135525699647	772.72368497774	847.72368497774	847.72368497774	872.72368497774	0.02631578966975212	0.01315789483487606	0.02777777798473835	0.2571428716182709	0.4761904776096344	768	843	843	868	1495
6.170170705182735	6.170169915703337	0	0	1	30	0.006682548931412759	0.008364661816980631	759.2532901405357	834.2532901405357	834.2532901405357	859.2532901405357	0.02631578966975212	0.0	0.02777777798473835	0.2571428716182709	0.4761904776096344	768	843	843	868	1495
6.183356984820285	6.183356590080585	0	0	1	30	0.006495190528383289	0.008364661816980631	759.2532901405357	834.2532901405357	834.2532901405357	859.2532901405357	0.02631578966975212	0.0	0.02777777798473835	0.2571428716182709	0.4761904776096344	768	843	843	868	1495
6.199843683079286	6.199843288339586	0	0	1	30	0.0062900292595906805	0.008364661816980631	759.2532901405357	834.2532901405357	834.2532901405357	859.2532901405357	0.02631578966975212	0.0	0.02777777798473835	0.2571428716182709	0.4761904776096344	766	841	841	866	1495
6.215847614686685	6.2158468252072865	0	0	1	30	0.006067627457812106	0.008364661816980631	759.2532901405357	834.2532901405357	834.2532901405357	859.2532901405357	0.02631578966975212	0.0	0.02777777798473835	0.2571428716182709	0.4761904776096344	766	841	841	866	1495
6.23689592490472	6.23689553016502	0	0	1	30	0.005828594710927282	0.0017857143995426011	732.312500466127	807.312500466127	807.312500466127	832.312500466127	0.0	0.0	0.02777777798473835	0.2571428716182709	0.4761904776096344	766	841	841	866	1495
6.250221547655937	6.250221152916238	0	0	1	30	0.005573586191080457	0.0017857143995426011	732.312500466127	807.312500466127	807.312500466127	832.312500466127	0.0	0.0	0.02777777798473835	0.2571428716182709	0.4761904776096344	766	841	841	866	1495
6.265972845856122	6.265972845856121	0	0	1	30	0.005303300858899107	0.0015873016079976446	731.5000000847504	806.5000000847504	806.5000000847504	831.5000000847504	0.0	0.0	0.02777777798473835	0.22857142984867096	0.4761904776096344	768	843	843	868	1495
6.282924942219977	6.2829245474802775	0	0	1	30	0.0050184795476914375	0.00487677531671666	744.9703949219547	819.9703949219547	819.9703949219547	844.9703949219547	0.0	0.01315789483487606	0.02777777798473835	0.22857142984867096	0.4761904776096344	766	841	841	866	1495
6.303476275157254	6.303475485677856	0	0	1	30	0.004719902932873782	0.019621971293929077	805.3519724486396	880.3519724486396	880.3519724486396	905.3519724486396	0.02631578966975212	0.03947368264198303	0.0555555559694767	0.22857142984867096	0.4761904776096344	781	856	856	881	1495
6.316839792919555	6.3168390034401565	0	0	1	30	0.00440838939219355	0.02291144546830938	818.8223691927269	893.8223691927269	893.8223691927269	918.8223691927269	0.02631578966975212	0.05263157933950424	0.0555555559694767	0.22857142984867096	0.4761904776096344	780	855	855	880	1495
6.332804250557076	6.332803461077679	0	0	1	30	0.004084792762612705	0.03706140300879876	876.7664453210309	951.7664453210309	951.7664453210309	976.7664453210309	0.05263157933950424	0.07894736528396606	0.0833333358168602	0.20000000298023224	0.4761904776096344	780	855	855	880	1495
6.349910295403453	6.349909900663754	0	0	1	30	0.0037500000000000025	0.04035087718317906	890.2368420651183	965.2368420651183	965.2368420651183	990.2368420651183	0.05263157933950424	0.09210526198148727	0.0833333358168602	0.20000000298023224	0.4761904776096344	780	855	855	880	1495
6.370178994716409	6.370178205237011	0	0	1	30	0.0034049287480466027	0.05331035934033848	943.3059214986861	1018.3059214986861	1018.3059214986861	1043.305921498686	0.07894736528396606	0.1184210553765297	0.1111111119389534	0.1428571492433548	0.4761904776096344	780	855	855	880	1495
6.383566986340033	6.383566591600333	0	0	1	30	0.003050524823068503	0.059889305830888806	970.2467073774897	1045.2467073774897	1045.2467073774897	1070.2467073774897	0.07894736528396606	0.14473684132099152	0.1388888955116272	0.11428571492433548	0.4761904776096344	780	855	855	880	1495
6.399817630259167	6.399817235519468	0	0	1	30	0.002687759621589753	0.06936090108716772	1009.0328899519518	1084.0328899519518	1084.0328899519518	1109.0328899519518	0.10526315867900848	0.15789473056793213	0.1666666716337204	0.08571428805589676	0.4761904776096344	780	855	855	880	1495
6.416003142128003	6.416003142128002	0	0	1	30	0.002317627457812106	0.07593984943592832	1035.9736834401265	1110.9736834401265	1110.9736834401265	1135.9736834401265	0.10526315867900848	0.18421052396297455	0.1666666716337204	0.08571428805589676	0.4761904776096344	780	855	855	880	1495
6.436981978159053	6.436981978159052	0	0	1	30	0.0019411428382689055	0.0798245635489741	1051.881587733049	1126.881587733049	1126.881587733049	1151.881587733049	0.10526315867900848	0.19736842811107635	0.1944444477558136	0.08571428805589676	0.4761904776096344	766	841	841	866	1495
6.450367206604786	6.450367206604785	0	0	1	30	0.0015593376811331942	0.09357769459722534	1108.2006593756378	1183.2006593756378	1183.2006593756378	1208.2006593756378	0.1315789520740509	0.22368420660495758	0.2222222238779068	0.08571428805589676	0.4761904776096344	780	855	855	880	1495
6.466002846073228	6.466002846073227	0	0	1	30	0.0011732584878017302	0.12108395701303842	1220.8388039683923	1295.8388039683923	1295.8388039683923	1320.8388039683923	0.18421052396297455	0.2763157784938812	0.2777777910232544	0.08571428805589676	0.4285714328289032	787	862	862	887	1495
6.482874810278232	6.482874415538532	0	0	1	30	0.0007839634745073992	0.1485902265601215	1333.4769777636975	1408.4769777636975	1408.4769777636975	1433.4769777636975	0.2368421107530594	0.32894736528396606	0.3333333432674408	0.08571428805589676	0.4761904776096344	787	862	862	887	1495
6.503639302652849	6.503638513173451	0	0	1	30	0.0003925196718220764	0.17229531796737796	1430.5493270764127	1505.5493270764127	1505.5493270764127	1530.5493270764127	0.28947368264198303	0.3552631437778473	0.3888888955116272	0.11428571492433548	0.4285714328289032	787	862	862	887	1495
6.5169136092432245	6.516913214503525	0	0	1	30	-2.871426524195212e-18	0.192825817063983	1514.6217208770104	1589.6217208770104	1589.6217208770104	1614.6217208770104	0.34210526943206787	0.3815789520740509	0.4166666567325592	0.11428571492433548	0.4285714328289032	787	862	862	887	1495
6.532833856034485	6.532833461294786	0	0	1	30	-0.00039251967182208215	0.21653091339837938	1611.6940903663635	1686.6940903663635	1686.6940903663635	1711.6940903663635	0.3947368562221527	0.40789473056793213	0.4444444477558136	0.1428571492433548	0.4285714328289032	787	862	862	887	1495
6.549804899903882	6.5498045051641824	0	0	1	30	-0.000783963474507405	0.24383876973851804	1723.5197620792314	1798.5197620792314	1798.5197620792314	1823.5197620792314	0.4736842215061188	0.43421053886413574	0.4722222089767456	0.1428571492433548	0.4285714328289032	773	848	848	873	1495
6.57037241716881	6.57037202242911	0	0	1	30	-0.0011732584878017358	0.27261905625521665	1841.3750353651121	1916.3750353651121	1916.3750353651121	1941.3750353651121	0.5263158082962036	0.4736842215061188	0.5277777910232544	0.17142857611179352	0.4285714328289032	773	848	848	873	1495
6.583589091763165	6.583588697023465	0	0	1	30	-0.0015593376811331998	0.27261905625521665	1841.3750353651121	1916.3750353651121	1916.3750353651121	1941.3750353651121	0.5263158082962036	0.4736842215061188	0.5277777910232544	0.17142857611179352	0.4285714328289032	766	841	841	866	1495
6.599783682645072	6.599783287905373	0	0	1	30	-0.001941142838268911	0.2836779388052131	1886.6611594073477	1961.6611594073477	1961.6611594073477	1986.6611594073477	0.5526315569877625	0.4868420958518982	0.5555555820465088	0.17142857611179352	0.4285714328289032	766	841	841	866	1495
6.61607459001348	6.6160741952737805	0	0	1	30	-0.002317627457812111	0.2992167939801538	1950.2927713487297	2025.2927713487297	2025.2927713487297	2050.2927713487297	0.5789473652839661	0.5131579041481018	0.6111111044883728	0.17142857611179352	0.4285714328289032	766	841	841	866	1495
6.636985530816342	6.6369851360766425	0	0	1	30	-0.002687759621589758	0.3293859546383222	2073.8354842439294	2148.8354842439294	2148.8354842439294	2173.8354842439294	0.6315789222717285	0.5526315569877625	0.6666666865348816	0.20000000298023224	0.4285714328289032	753	828	828	853	1495
6.650311943046957	6.650311548307258	0	0	1	30	-0.003050524823068508	0.35547201442753984	2180.6578990807757	2255.6578990807757	2255.6578990807757	2280.6578990807757	0.6842105388641357	0.5789473652839661	0.6944444179534912	0.22857142984867096	0.4285714328289032	772	847	847	872	1495
6.665910082244017	6.665909687504318	0	0	1	30	-0.003404928748046606	0.37208646243763344	2248.694063682109	2323.694063682109	2323.694063682109	2348.694063682109	0.7105262875556946	0.5921052694320679	0.7222222089767456	0.2571428716182709	0.4285714328289032	759	834	834	859	1495
6.682910336851122	6.682909942111422	0	0	1	30	-0.003750000000000004	0.3805346682312942	2283.28946640715	2358.28946640715	2358.28946640715	2383.28946640715	0.7105262875556946	0.6052631735801697	0.7222222089767456	0.2857142984867096	0.4285714328289032	759	834	834	859	1495
6.703620355147307	6.703619565667909	0	0	1	30	-0.004084792762612706	0.39774436689913273	2353.7631824519485	2428.7631824519485	2428.7631824519485	2453.7631824519485	0.7368420958518982	0.6184210777282715	0.75	0.3142857253551483	0.4285714328289032	759	834	834	859	1495
6.716885582724612	6.7168851879849125	0	0	1	30	-0.004408389392193551	0.4153508762282039	2425.8618381544948	2500.8618381544948	2500.8618381544948	2525.8618381544948	0.7631579041481018	0.6315789222717285	0.7777777910232544	0.34285715222358704	0.4285714328289032	759	834	834	859	1495
6.732809382173161	6.732808987433462	0	0	1	30	-0.004719902932873782	0.42102130584655306	2449.0822474416345	2524.0822474416345	2524.0822474416345	2549.0822474416345	0.7631579041481018	0.6447368264198303	0.8055555820465088	0.34285715222358704	0.4285714328289032	732	807	807	832	1495
6.750035822627663	6.750035822627664	0	0	1	30	-0.005018479547691437	0.4479532224850522	2559.368446076289	2634.368446076289	2634.368446076289	2659.368446076289	0.7894737124443054	0.6578947305679321	0.8611111044883728	0.4000000059604645	0.4285714328289032	732	807	807	832	1495
6.770304916680318	6.770304521940618	0	0	1	30	-0.005303300858899106	0.5095029343392641	2811.4145161192864	2886.4145161192864	2886.4145161192864	2911.4145161192864	0.8684210777282715	0.6973684430122375	0.9722222089767456	0.48571428656578064	0.4285714328289032	731	806	806	831	1495
6.783498696372145	6.783497906892746	0	0	1	30	-0.005573586191080455	0.5265977531671524	2881.417799219489	2956.417799219489	2956.417799219489	2981.417799219489	0.8684210777282715	0.7236841917037964	1.0	0.5142857432365417	0.4285714328289032	744	819	819	844	1495
6.799961315509521	6.799960920769822	0	0	1	30	-0.00582859471092728	0.540319561958313	2937.6086062192917	3012.6086062192917	3012.6086062192917	3037.6086062192917	0.8684210777282715	0.75	1.0	0.5428571701049805	0.4285714328289032	805	880	880	905	1495
6.8158748517259005	6.815874456986201	0	0	1	30	-0.006067627457812103	0.5573308318853378	3007.2697565704584	3082.2697565704584	3082.2697565704584	3107.2697565704584	0.8947368264198303	0.7631579041481018	1.0	0.5714285969734192	0.4285714328289032	818	893	893	918	1495
6.836898293342913	6.836897898603214	0	0	1	30	-0.006290029259590677	0.5743421167135239	3076.93096794188	3151.93096794188	3151.93096794188	3176.93096794188	0.9210526347160339	0.7763158082962036	1.0	0.6000000238418579	0.4285714328289032	876	951	951	976	1495
6.8501935211373235	6.850192731657927	0	0	1	30	-0.006495190528383286	0.5809210538864136	3103.8717156648636	3178.8717156648636	3178.8717156648636	3203.8717156648636	0.9210526347160339	0.8026315569877625	1.0	0.6000000238418579	0.4285714328289032	890	965	965	990	1495
6.865792449813783	6.865792055074083	0	0	1	30	-0.006682548931412756	0.5875000059604645	3130.812524408102	3205.812524408102	3205.812524408102	3230.812524408102	0.9473684430122375	0.8026315569877625	1.0	0.6000000238418579	0.4285714328289032	943	1018	1018	1043	1495
6.882958889834071	6.882958495094371	0	0	1	30	-0.006851590932319503	0.5869361013174057	3128.5033348947763	3203.5033348947763	3203.5033348947763	3228.5033348947763	0.9473684430122375	0.8289473652839661	1.0	0.5714285969734192	0.4285714328289032	970	1045	1045	1070	1495
6.903586802272911	6.903586407533211	0	0	1	30	-0.0070018531987290095	0.579793244600296	3099.253336638212	3174.253336638212	3174.253336638212	3199.253336638212	0.9473684430122375	0.8289473652839661	1.0	0.5428571701049805	0.4285714328289032	1009	1084	1084	1109	1495
6.916883609026118	6.916883214286418	0	0	1	30	-0.007132923872213648	0.5622180476784706	3027.282905243337	3102.282905243337	3102.282905243337	3127.282905243337	0.9473684430122375	0.8157894611358643	1.0	0.48571428656578064	0.4285714328289032	1035	1110	1110	1135	1495
6.932786092530933	6.932785697791234	0	0	1	30	-0.007244443697168009	0.5237781926989555	2869.871699102223	2944.871699102223	2944.871699102223	2969.871699102223	0.9210526347160339	0.8026315569877625	1.0	0.37142857909202576	0.4285714328289032	1051	1126	1126	1151	1495
6.949781610261653	6.949781215521954	0	0	1	30	-0.007336107005503539	0.48590225726366043	2714.7697434946895	2789.7697434946895	2789.7697434946895	2814.7697434946895	0.8947368264198303	0.7631579041481018	1.0	0.2857142984867096	0.4285714328289032	1108	1183	1183	1208	1495
6.970300574543631	6.970300179803932	0	0	1	30	-0.00740766255446353	0.42500000074505806	2465.3750030510128	2540.3750030510128	2540.3750030510128	2565.3750030510128	0.7631579041481018	0.7368420958518982	1.0	0.20000000298023224	0.4285714328289032	1220	1295	1295	1320	1485
6.983557117847563	6.983556328368165	0	0	1	30	-0.007458914215262048	0.3609231430859793	2202.980270937085	2277.980270937085	2277.980270937085	2302.980270937085	0.6842105388641357	0.6578947305679321	0.8888888955116272	0.11428571492433548	0.4285714328289032	1333	1408	1408	1433	1495
6.999835393545612	6.9998349988059125	0	0	1	30	-0.007489721510659303	0.32729741298770976	2065.2829061846714	2140.2829061846714	2140.2829061846714	2165.2829061846714	0.6842105388641357	0.5789473652839661	0.8055555820465088	0.05714285746216774	0.4285714328289032	1430	1505	1505	1530	1485
7.015993273635533	7.015993273635532	0	0	1	30	-0.0075	0.26644736528396606	1816.101960837841	1891.101960837841	1891.101960837841	1916.101960837841	0.5789473652839661	0.4868420958518982	0.7222222089767456	0.0	0.4285714328289032	1514	1589	1589	1614	1485
7.036324736560593	7.036323947081195	0	0	1	30	-0.007489721510659305	0.1875	1492.8125	1567.8125	1567.8125	1592.8125	0.3947368562221527	0.3552631437778473	0.5833333134651184	0.0	0.4285714328289032	1611	1686	1686	1711	1485
7.050067204433717	7.050066809694018	0	0	1	30	-0.007458914215262052	0.15789473056793213	1371.578921675682	1446.578921675682	1446.578921675682	1471.578921675682	0.31578946113586426	0.31578946113586426	0.5277777910232544	0.0	0.4285714328289032	1723	1798	1798	1823	1485
7.065845344933417	7.065844950193718	0	0	1	30	-0.0074076625544635365	0.12828947231173515	1250.3453891165555	1325.3453891165555	1325.3453891165555	1350.3453891165555	0.2368421107530594	0.2763157784938812	0.4722222089767456	0.0	0.4285714328289032	1841	1916	1916	1941	1485
7.082842836362631	7.082842441622933	0	0	1	30	-0.007336107005503547	0.12171052768826485	1223.4046108834445	1298.4046108834445	1298.4046108834445	1323.4046108834445	0.2368421107530594	0.25	0.4444444477558136	0.0	0.4285714328289032	1841	1916	1916	1941	1485
7.103104825100709	7.103104430361009	0	0	1	30	-0.0072444436971680175	0.1184210553765297	1209.934221766889	1284.934221766889	1284.934221766889	1309.934221766889	0.2368421107530594	0.2368421107530594	0.4166666567325592	0.0	0.4285714328289032	1886	1961	1961	1986	1485
7.116366105281025	7.116365710541325	0	0	1	30	-0.007132923872213658	0.10855263099074364	1169.5230239070952	1244.5230239070952	1244.5230239070952	1269.5230239070952	0.21052631735801697	0.22368420660495758	0.4166666567325592	0.0	0.4285714328289032	1950	2025	2025	2050	1485
7.132978330764236	7.1329779360245364	0	0	1	30	-0.007001853198729022	0.09868421033024788	1129.111841302365	1204.111841302365	1204.111841302365	1229.111841302365	0.18421052396297455	0.21052631735801697	0.3888888955116272	0.0	0.4761904776096344	2073	2148	2148	2173	1485
7.1564913956614165	7.156491395661416	0	0	1	30	-0.006851590932319517	0.08223684132099152	1061.7598652094603	1136.7598652094603	1136.7598652094603	1161.7598652094603	0.15789473056793213	0.17105263471603394	0.3611111044883728	0.0	0.4761904776096344	2180	2255	2255	2280	1485
7.16976017589601	7.16975978115631	0	0	1	30	-0.0066825489314127715	0.07894736528396606	1048.289460837841	1123.289460837841	1123.289460837841	1148.289460837841	0.15789473056793213	0.15789473056793213	0.3333333432674408	0.0	0.4761904776096344	2248	2323	2323	2348	1485
7.182983166325546	7.182982376846148	0	0	1	30	-0.006495190528383305	0.07894736528396606	1048.289460837841	1123.289460837841	1123.289460837841	1148.289460837841	0.15789473056793213	0.15789473056793213	0.3333333432674408	0.0	0.4761904776096344	2283	2358	2358	2383	1485
7.199822367135552	7.199821577656154	0	0	1	30	-0.006290029259590696	0.06250000186264515	980.9375076275319	1055.9375076275319	1055.9375076275319	1080.9375076275319	0.1315789520740509	0.1184210553765297	0.2777777910232544	0.0	0.4761904776096344	2353	2428	2428	2453	1485
7.21581682499018	7.215816430250481	0	0	1	30	-0.006067627457812124	0.05921052768826485	967.4671108834445	1042.4671108834445	1042.4671108834445	1067.4671108834445	0.1315789520740509	0.10526315867900848	0.25	0.0	0.4761904776096344	2425	2500	2500	2525	1485
7.236462105975767	7.236462105975766	0	0	1	30	-0.005828594710927302	0.055921053513884544	953.9967141393572	1028.9967141393572	1028.9967141393572	1053.9967141393572	0.1315789520740509	0.09210526198148727	0.25	0.0	0.4761904776096344	2449	2524	2524	2549	1485
7.2497825971109	7.2497822023712	0	0	1	30	-0.005573586191080479	0.04934210516512394	927.0559206511825	1002.0559206511825	1002.0559206511825	1027.0559206511825	0.10526315867900848	0.09210526198148727	0.2222222238779068	0.0	0.4761904776096344	2559	2634	2634	2659	1485
7.265955082569676	7.265955477309374	0	0	1	30	-0.005303300858899131	0.04763993259874128	920.0855239918455	995.0855239918455	995.0855239918455	1020.0855239918455	0.10526315867900848	0.07894736528396606	0.2222222238779068	0.02857142873108387	0.4761904776096344	2811	2886	2886	2911	1485
7.2829194158641934	7.282919021124494	0	0	1	30	-0.0050184795476914635	0.04554093651961358	911.4901350478176	986.4901350478176	986.4901350478176	1011.4901350478176	0.10526315867900848	0.06578947603702545	0.1944444477558136	0.05714285746216774	0.4761904776096344	2881	2956	2956	2981	1485
7.303061008994145	7.303060614254445	0	0	1	30	-0.004719902932873809	0.04423558943505798	906.1447387365624	981.1447387365624	981.1447387365624	1006.1447387365624	0.10526315867900848	0.05263157933950424	0.1666666716337204	0.11428571492433548	0.4761904776096344	2937	3012	3012	3037	1485
7.31638742122476	7.31638702648506	0	0	1	30	-0.004408389392193576	0.04542606590049608	911.0197398625314	986.0197398625314	986.0197398625314	1011.0197398625314	0.10526315867900848	0.05263157933950424	0.1666666716337204	0.1428571492433548	0.4761904776096344	3007	3082	3082	3107	1485
7.332792408366113	7.332792013626413	0	0	1	30	-0.00408479276261273	0.046616542055493315	915.8947397172451	990.8947397172451	990.8947397172451	1015.8947397172451	0.10526315867900848	0.05263157933950424	0.1666666716337204	0.17142857611179352	0.4761904776096344	3076	3151	3151	3176	1485
7.349855426585324	7.349855426585323	0	0	1	30	-0.003750000000000026	0.04780701821049055	920.7697395719588	995.7697395719588	995.7697395719588	1020.7697395719588	0.10526315867900848	0.05263157933950424	0.1666666716337204	0.20000000298023224	0.4761904776096344	3103	3178	3178	3203	1485
7.369715965049747	7.369715175570349	0	0	1	30	-0.0034049287480466253	0.04899749436548778	925.6447394266725	1000.6447394266725	1000.6447394266725	1025.6447394266725	0.10526315867900848	0.05263157933950424	0.1666666716337204	0.22857142984867096	0.4761904776096344	3130	3205	3205	3230	1485
7.382983955804943	7.3829835610652434	0	0	1	30	-0.0030505248230685246	0.04511278268718533	909.7368451040239	984.7368451040239	984.7368451040239	1009.7368451040239	0.10526315867900848	0.03947368264198303	0.1388888955116272	0.2571428716182709	0.4761904776096344	3128	3203	3203	3228	1485
7.399831840888322	7.399831446148623	0	0	1	30	-0.002687759621589774	0.04840225686156563	923.2072418481113	998.2072418481113	998.2072418481113	1023.2072418481113	0.10526315867900848	0.05263157933950424	0.1388888955116272	0.2571428716182709	0.4761904776096344	3099	3174	3174	3199	1485
7.415877614903793	7.415877220164093	0	0	1	30	-0.002317627457812126	0.0493943203418028	927.2697417996825	1002.2697417996825	1002.2697417996825	1027.2697417996824	0.10526315867900848	0.05263157933950424	0.1388888955116272	0.2857142984867096	0.4761904776096344	3027	3102	3102	3127	1485
7.436453026962696	7.436453026962695	0	0	1	30	-0.0019411428382689242	0.05038638382203997	931.3322417512537	1006.3322417512537	1006.3322417512537	1031.3322417512536	0.10526315867900848	0.05263157933950424	0.1388888955116272	0.3142857253551483	0.4761904776096344	2869	2944	2944	2969	1485
7.449878518857703	7.449878124118003	0	0	1	30	-0.0015593376811332115	0.048203843607315944	922.3947395719588	997.3947395719588	997.3947395719588	1022.3947395719588	0.10526315867900848	0.05263157933950424	0.1111111119389534	0.3142857253551483	0.4761904776096344	2714	2789	2789	2814	1485
7.465801923566553	7.465801528826853	0	0	1	30	-0.001173258487801746	0.06025480634518088	971.7434319835157	1046.7434319835156	1046.7434319835156	1071.7434319835156	0.1315789520740509	0.06578947603702545	0.1388888955116272	0.3142857253551483	0.4285714328289032	2465	2540	2540	2565	1485
7.482897310441063	7.482896520961665	0	0	1	30	-0.0007839634745074134	0.05886591688271553	966.0559296347201	1041.05592963472	1041.05592963472	1066.05592963472	0.1315789520740509	0.06578947603702545	0.1111111119389534	0.34285715222358704	0.4285714328289032	2202	2277	2277	2302	1485
7.503114693593177	7.503114298853479	0	0	1	30	-0.00039251967182208893	0.05886591688271553	966.0559296347201	1041.05592963472	1041.05592963472	1066.05592963472	0.1315789520740509	0.06578947603702545	0.1111111119389534	0.34285715222358704	0.4285714328289032	2065	2140	2140	2165	1485
7.51633255240663	7.51633215766693	0	0	1	30	-8.039065796791711e-18	0.05965956763497421	969.3059294652194	1044.3059294652194	1044.3059294652194	1069.3059294652194	0.1315789520740509	0.06578947603702545	0.1111111119389534	0.37142857909202576	0.4285714328289032	1816	1891	1891	1916	1485
7.532947935807431	7.53294793580743	0	0	1	30	0.00039251967182207294	0.05708020265613284	958.743429876864	1033.743429876864	1033.743429876864	1058.743429876864	0.1315789520740509	0.06578947603702545	0.0833333358168602	0.37142857909202576	0.4285714328289032	1492	1567	1567	1592	1485
7.549796610370207	7.549796215630508	0	0	1	30	0.0007839634745073974	0.05489766270750099	949.8059287872165	1024.8059287872165	1024.8059287872165	1049.8059287872165	0.1315789520740509	0.06578947603702545	0.0555555559694767	0.4000000059604645	0.4285714328289032	1371	1446	1446	1471	1485
7.569799649865888	7.569799255126188	0	0	1	30	0.00117325848780173	0.05569131345975967	953.0559286177158	1028.0559286177158	1028.0559286177158	1053.0559286177158	0.1315789520740509	0.06578947603702545	0.0555555559694767	0.4571428596973419	0.4285714328289032	1250	1325	1325	1350	1485
7.583061719525602	7.583061324785902	0	0	1	30	0.0015593376811331957	0.05569131345975967	953.0559286177158	1028.0559286177158	1028.0559286177158	1053.0559286177158	0.1315789520740509	0.06578947603702545	0.0555555559694767	0.4571428596973419	0.4285714328289032	1223	1298	1298	1323	1485
7.599776577330494	7.599775787851096	0	0	1	30	0.0019411428382689084	0.05569131345975967	953.0559286177158	1028.0559286177158	1028.0559286177158	1053.0559286177158	0.1315789520740509	0.06578947603702545	0.0555555559694767	0.4571428596973419	0.380952388048172	1209	1284	1284	1309	1485
7.616040247659687	7.616039852919988	0	0	1	30	0.0023176274578121103	0.05271512293182905	940.86842840584	1015.86842840584	1015.86842840584	1040.86842840584	0.1315789520740509	0.06578947603702545	0.02777777798473835	0.48571428656578064	0.380952388048172	1169	1244	1244	1269	1485
7.63633539453246	7.636334605053063	0	0	1	30	0.002687759621589759	0.05271512293182905	940.86842840584	1015.86842840584	1015.86842840584	1040.86842840584	0.1315789520740509	0.06578947603702545	0.02777777798473835	0.48571428656578064	0.380952388048172	1129	1204	1204	1229	1495
7.649827992176259	7.649827202696862	0	0	1	30	0.0030505248230685103	0.052401839285379365	939.5855318736285	1014.5855318736285	1014.5855318736285	1039.5855318736285	0.1315789520740509	0.05263157933950424	0.0555555559694767	0.4571428596973419	0.4285714328289032	1061	1136	1136	1161	1495
7.6658654766580545	7.665865081918355	0	0	1	30	0.0034049287480466114	0.04213659138610912	897.5493417261168	972.5493417261168	972.5493417261168	997.5493417261168	0.10526315867900848	0.03947368264198303	0.0555555559694767	0.4285714328289032	0.4285714328289032	1048	1123	1123	1148	1495
7.682900468358652	7.682900073618953	0	0	1	30	0.0037500000000000124	0.03765664201466337	879.2039490500465	954.2039490500465	954.2039490500465	979.2039490500465	0.10526315867900848	0.02631578966975212	0.0555555559694767	0.34285715222358704	0.4285714328289032	1048	1123	1123	1148	1495
7.703086272334866	7.703085482855467	0	0	1	30	0.004084792762612716	0.03674811957965768	875.4835496786982	950.4835496786982	950.4835496786982	975.4835496786982	0.07894736528396606	0.03947368264198303	0.1111111119389534	0.2571428716182709	0.4285714328289032	980	1055	1055	1080	1495
7.716284394163378	7.7162839994236805	0	0	1	30	0.004408389392193564	0.06805555754385534	1003.6875081420876	1078.6875081420876	1078.6875081420876	1103.6875081420876	0.1315789520740509	0.1184210553765297	0.1944444477558136	0.11428571492433548	0.4285714328289032	967	1042	1042	1067	1495
7.732798329461596	7.732797934721896	0	0	1	30	0.004719902932873797	0.08620509550064093	1078.0098660751246	1153.0098660751246	1153.0098660751246	1178.0098660751246	0.15789473056793213	0.17105263471603394	0.2777777910232544	0.05714285746216774	0.380952388048172	953	1028	1028	1053	1495
7.74997621693315	7.749976216933149	0	0	1	30	0.005018479547691453	0.11002506360943828	1175.5526354806498	1250.5526354806498	1250.5526354806498	1275.5526354806498	0.18421052396297455	0.2368421107530594	0.3333333432674408	0.05714285746216774	0.380952388048172	927	1002	1002	1027	1495
7.76971833348794	7.769717544008541	0	0	1	30	0.005303300858899124	0.13721804749664096	1286.9079044987448	1361.9079044987448	1361.9079044987448	1386.9079044987448	0.21052631735801697	0.30263158679008484	0.4166666567325592	0.08571428805589676	0.380952388048172	920	995	995	1020	1495
7.783041193061266	7.783040798321567	0	0	1	30	0.0055735861910804745	0.16472430959314344	1399.5460477839224	1474.5460477839224	1474.5460477839224	1499.5460477839224	0.2631579041481018	0.3552631437778473	0.4722222089767456	0.08571428805589676	0.380952388048172	911	986	986	1011	1495
7.799875656994886	7.799875262255187	0	0	1	30	0.0058285947109273	0.19282581072359806	1514.621694913134	1589.621694913134	1589.621694913134	1614.621694913134	0.31578946113586426	0.40789473056793213	0.5555555820465088	0.08571428805589676	0.380952388048172	906	981	981	1006	1495
7.8158290619208435	7.815828667181144	0	0	1	30	0.006067627457812124	0.23785505538717622	1699.0164518104866	1774.0164518104866	1774.0164518104866	1799.0164518104866	0.42105263471603394	0.46052631735801697	0.6111111044883728	0.11428571492433548	0.380952388048172	911	986	986	1011	1495
7.836435263676251	7.836434868936552	0	0	1	30	0.006290029259590699	0.28543234150856733	1893.8454384775832	1968.8454384775832	1968.8454384775832	1993.8454384775832	0.4736842215061188	0.5394737124443054	0.75	0.17142857611179352	0.380952388048172	915	990	990	1015	1495
7.849841808065716	7.849841413326017	0	0	1	30	0.006495190528383307	0.31659357309755354	2021.4506818344817	2096.4506818344817	2096.4506818344817	2121.4506818344817	0.5263158082962036	0.5789473652839661	0.8055555820465088	0.20000000298023224	0.380952388048172	920	995	995	1020	1495
7.865878108328416	7.865877713588716	0	0	1	30	0.006682548931412777	0.3358187145450049	2100.177636061795	2175.177636061795	2175.177636061795	2200.177636061795	0.5526315569877625	0.6184210777282715	0.8611111044883728	0.20000000298023224	0.380952388048172	925	1000	1000	1025	1495
7.882926521178772	7.882926521178771	0	0	1	30	0.006851590932319523	0.36488095380898034	2219.1875058477744	2294.1875058477744	2294.1875058477744	2319.1875058477744	0.6052631735801697	0.6447368264198303	0.9166666865348816	0.22857142984867096	0.380952388048172	909	984	984	1009	1495
7.903070877486614	7.903070482746914	0	0	1	30	0.007001853198729028	0.38815789191377537	2314.5065673869103	2389.5065673869103	2389.5065673869103	2414.5065673869103	0.6315789222717285	0.6710526347160339	0.9722222089767456	0.2571428716182709	0.380952388048172	923	998	998	1023	1495
7.916334131365425	7.916333736625726	0	0	1	30	0.007132923872213665	0.43383457511663437	2501.5525851026177	2576.5525851026177	2576.5525851026177	2601.5525851026177	0.7105262875556946	0.7105262875556946	1.0	0.3142857253551483	0.380952388048172	927	1002	1002	1027	1495
7.932995699310982	7.932995699310981	0	0	1	30	0.0072444436971680235	0.46785714477300644	2640.8750078454614	2715.8750078454614	2715.8750078454614	2740.8750078454614	0.7631579041481018	0.7368420958518982	1.0	0.37142857909202576	0.380952388048172	931	1006	1006	1031	1495
7.949787136617437	7.9497867418777375	0	0	1	30	0.007336107005503552	0.4887218102812767	2726.315813101828	2801.315813101828	2801.315813101828	2826.315813101828	0.7631579041481018	0.7631579041481018	1.0	0.4285714328289032	0.380952388048172	922	997	997	1022	1495
7.969746360006552	7.969745965266853	0	0	1	30	0.007407662554463541	0.5534774512052536	2991.4901626855135	3066.4901626855135	3066.4901626855135	3091.4901626855135	0.8421052694320679	0.8289473652839661	1.0	0.5428571701049805	0.4285714328289032	971	1046	1046	1071	1485
7.982923560631032	7.982923165891332	0	0	1	30	0.007458914215262055	0.5534774512052536	2991.4901626855135	3066.4901626855135	3066.4901626855135	3091.4901626855135	0.8421052694320679	0.8289473652839661	1.0	0.5428571701049805	0.4285714328289032	966	1041	1041	1066	1485
7.99978447212447	7.999784077384771	0	0	1	30	0.007489721510659307	0.5809210687875748	3103.8717766851187	3178.8717766851187	3178.8717766851187	3203.8717766851187	0.8684210777282715	0.8552631735801697	1.0	0.6000000238418579	0.4285714328289032	966	1041	1041	1066	1485
8.015947089090776	8.015946694351078	0	0	1	30	0.0075	0.611654132604599	3229.723673015833	3304.723673015833	3304.723673015833	3329.723673015833	0.8947368264198303	0.8947368264198303	1.0	0.6571428775787354	0.4285714328289032	969	1044	1044	1069	1485
8.036981978159051	8.036981583419353	0	0	1	30	0.007489721510659301	0.6665413677692413	3454.4869010150433	3529.4869010150433	3529.4869010150433	3554.4869010150433	0.9473684430122375	0.9473684430122375	1.0	0.7714285850524902	0.4285714328289032	958	1033	1033	1058	1485
8.050232205627804	8.050231810888105	0	0	1	30	0.007458914215262044	0.6874060183763504	3539.927645251155	3614.927645251155	3614.927645251155	3639.927645251155	0.9473684430122375	0.9736841917037964	1.0	0.8285714387893677	0.4285714328289032	949	1024	1024	1049	1485
8.065842187015829	8.065841792276128	0	0	1	30	0.007407662554463523	0.7148496210575104	3652.309198230505	3727.309198230505	3727.309198230505	3752.309198230505	0.9736841917037964	1.0	1.0	0.8857142925262451	0.4285714328289032	953	1028	1028	1053	1485
8.082811651926427	8.08281125718673	0	0	1	30	0.007336107005503528	0.728571429848671	3708.5000052303076	3783.5000052303076	3783.5000052303076	3808.5000052303076	1.0	1.0	1.0	0.9142857193946838	0.4285714328289032	953	1028	1028	1053	1485
8.10361324983273	8.10361285509303	0	0	1	30	0.007244443697167994	0.7357142865657806	3737.7500034868717	3812.7500034868717	3812.7500034868717	3837.7500034868717	1.0	1.0	1.0	0.9428571462631226	0.4285714328289032	953	1028	1028	1053	1476
8.116853214069312	8.116852819329614	0	0	1	30	0.00713292387221363	0.7428571432828903	3767.000001743436	3842.000001743436	3842.000001743436	3867.000001743436	1.0	1.0	1.0	0.9714285731315613	0.4285714328289032	940	1015	1015	1040	1476
8.132813329570148	8.132812934830449	0	0	1	30	0.007001853198728986	0.75	3796.25	3871.25	3871.25	3896.25	1.0	1.0	1.0	1.0	0.4285714328289032	940	1015	1015	1040	1476
8.149964769481883	8.149964769481883	0	0	1	30	0.006851590932319475	0.75	3796.25	3871.25	3871.25	3896.25	1.0	1.0	1.0	1.0	0.4285714328289032	939	1014	1014	1039	1485
8.170237021452131	8.17023662671243	0	0	1	30	0.006682548931412723	0.75	3796.25	3871.25	3871.25	3896.25	1.0	1.0	1.0	1.0	0.4285714328289032	897	972	972	997	1485
8.183529880808347	8.183529486068648	0	0	1	30	0.006495190528383249	0.75	3796.25	3871.25	3871.25	3896.25	1.0	1.0	1.0	1.0	0.4285714328289032	879	954	954	979	1485
8.199900920335608	8.199900525595908	0	0	1	30	0.006290029259590635	0.75	3796.25	3871.25	3871.25	3896.25	1.0	1.0	1.0	1.0	0.4285714328289032	875	950	950	975	1485
8.215782482636389	8.215782482636387	0	0	1	30	0.0060676274578120555	0.75	3796.25	3871.25	3871.25	3896.25	1.0	1.0	1.0	1.0	0.4285714328289032	1003	1078	1078	1103	1485
8.236892372247432	8.23689237224743	0	0	1	30	0.005828594710927226	0.75	3796.25	3871.25	3871.25	3896.25	1.0	1.0	1.0	1.0	0.380952388048172	1078	1153	1153	1178	1476
8.250232205627803	8.250231810888105	0	0	1	30	0.0055735861910803965	0.75	3796.25	3871.25	3871.25	3896.25	1.0	1.0	1.0	1.0	0.4285714328289032	1175	1250	1250	1275	1476
8.265999688155638	8.26599929341594	0	0	1	30	0.005303300858899042	0.75	3796.25	3871.25	3871.25	3896.25	1.0	1.0	1.0	1.0	0.380952388048172	1286	1361	1361	1386	1476
8.282787178065103	8.282786783325406	0	0	1	30	0.005018479547691366	0.75	3796.25	3871.25	3871.25	3896.25	1.0	1.0	1.0	1.0	0.380952388048172	1399	1474	1474	1499	1476
8.303611276134234	8.303610881394537	0	0	1	30	0.004719902932873706	0.75	3796.25	3871.25	3871.25	3896.25	1.0	1.0	1.0	1.0	0.380952388048172	1514	1589	1589	1614	1476
8.316805055826062	8.316804661086362	0	0	1	30	0.004408389392193469	0.75	3796.25	3871.25	3871.25	3896.25	1.0	1.0	1.0	1.0	0.380952388048172	1699	1774	1774	1799	1476
8.33282635598021	8.33282596124051	0	0	1	30	0.004084792762612619	0.75	3796.25	3871.25	3871.25	3896.25	1.0	1.0	1.0	1.0	0.4285714328289032	1893	1968	1968	1993	1476
8.349874768830563	8.349874374090865	0	0	1	30	0.0037499999999999114	0.75	3796.25	3871.25	3871.25	3896.25	1.0	1.0	1.0	1.0	0.4285714328289032	2021	2096	2096	2121	1476
8.370257547916466	8.370256758437067	0	0	1	30	0.0034049287480465078	0.75	3796.25	3871.25	3871.25	3896.25	1.0	1.0	1.0	1.0	0.380952388048172	2100	2175	2175	2200	1476
8.383484880482687	8.383484485742988	0	0	1	30	0.003050524823068404	0.75	3796.25	3871.25	3871.25	3896.25	1.0	1.0	1.0	1.0	0.380952388048172	2219	2294	2294	2319	1476
8.399941183784883	8.399940789045184	0	0	1	30	0.0026877596215896505	0.728571429848671	3708.5000052303076	3783.5000052303076	3783.5000052303076	3808.5000052303076	1.0	1.0	1.0	0.9142857193946838	0.380952388048172	2314	2389	2389	2414	1476
8.415810509155001	8.4158101144153	0	0	1	30	0.002317627457812	0.679135337471962	3506.0592069476843	3581.0592069476843	3581.0592069476843	3606.0592069476843	0.9736841917037964	1.0	1.0	0.7428571581840515	0.380952388048172	2501	2576	2576	2601	1476
8.436936188353997	8.436936188353995	0	0	1	30	0.0019411428382687965	0.464003749191761	2625.0953529402614	2700.0953529402614	2700.0953529402614	2725.0953529402614	0.7105262875556946	0.8026315569877625	1.0	0.34285715222358704	0.380952388048172	2640	2715	2715	2740	1476
8.450184442124254	8.450183652644855	0	0	1	30	0.001559337681133082	0.40526314452290535	2384.5525768212974	2459.5525768212974	2459.5525768212974	2484.5525768212974	0.7105262875556946	0.7105262875556946	1.0	0.20000000298023224	0.380952388048172	2726	2801	2801	2826	1476
8.465811397319325	8.465811002579624	0	0	1	30	0.0011732584878016152	0.33040936434464085	2078.0263469913043	2153.0263469913043	2153.0263469913043	2178.0263469913043	0.6052631735801697	0.6052631735801697	0.9722222089767456	0.11428571492433548	0.380952388048172	2991	3066	3066	3091	1485
8.482930073836062	8.48293007383606	0	0	1	30	0.0007839634745072818	0.2721700153867936	1839.5362130089197	1914.5362130089197	1914.5362130089197	1939.5362130089197	0.5263158082962036	0.5131579041481018	0.8611111044883728	0.05714285746216774	0.380952388048172	2991	3066	3066	3091	1485
8.503475485677857	8.503475090938158	0	0	1	30	0.0003925196718219568	0.22595029369972291	1650.2664527003653	1725.2664527003653	1725.2664527003653	1750.2664527003653	0.44736841320991516	0.43421053886413574	0.7777777910232544	0.02857142873108387	0.380952388048172	3103	3178	3178	3203	1485
8.516817687496424	8.516816898017025	0	0	1	30	-1.2426921205886656e-16	0.18421052396297455	1479.3420956283808	1554.3420956283808	1554.3420956283808	1579.3420956283808	0.3684210479259491	0.3684210479259491	0.6944444179534912	0.0	0.380952388048172	3229	3304	3304	3329	1485
8.533027673226584	8.533027278486884	0	0	1	30	-0.00039251967182220505	0.14802631735801697	1331.1677695810795	1406.1677695810795	1406.1677695810795	1431.1677695810795	0.2631579041481018	0.32894736528396606	0.6388888955116272	0.0	0.380952388048172	3454	3529	3529	3554	1485
8.557315217412757	8.557314822673058	0	0	1	30	-0.000783963474507529	0.12828947231173515	1250.3453891165555	1325.3453891165555	1325.3453891165555	1350.3453891165555	0.2368421107530594	0.2763157784938812	0.5833333134651184	0.0	0.380952388048172	3539	3614	3614	3639	1485
8.565766199623813	8.565765410144415	0	0	1	30	-0.0011732584878018542	0.1250000037252903	1236.8750152550638	1311.8750152550638	1311.8750152550638	1336.8750152550638	0.2368421107530594	0.2631579041481018	0.5555555820465088	0.0	0.380952388048172	3652	3727	3727	3752	1485
8.583555538888767	8.583555144149068	0	0	1	30	-0.0015593376811333186	0.11184210702776909	1182.9934282787144	1257.9934282787144	1257.9934282787144	1282.9934282787144	0.21052631735801697	0.2368421107530594	0.5277777910232544	0.0	0.380952388048172	3708	3783	3783	3808	1485
8.59989065710344	8.59989026236374	0	0	1	30	-0.00194114283826903	0.10526315867900848	1156.0526347905397	1231.0526347905397	1231.0526347905397	1256.0526347905397	0.21052631735801697	0.21052631735801697	0.5	0.0	0.380952388048172	3737	3812	3812	3837	1485
8.623569117934405	8.623568723194706	0	0	1	30	-0.00231762745781223	0.08881578966975212	1088.700658697635	1163.700658697635	1163.700658697635	1188.700658697635	0.18421052396297455	0.17105263471603394	0.4722222089767456	0.0	0.380952388048172	3767	3842	3842	3867	1485
8.63707632094706	8.63707632094706	0	0	1	30	-0.002687759621589876	0.07565789297223091	1034.8190717212856	1109.8190717212856	1109.8190717212856	1134.8190717212856	0.15789473056793213	0.14473684132099152	0.4166666567325592	0.0	0.380952388048172	3796	3871	3871	3896	1485
8.650190757959432	8.650189968480035	0	0	1	30	-0.003050524823068625	0.05921052768826485	967.4671108834445	1042.4671108834445	1042.4671108834445	1067.4671108834445	0.1315789520740509	0.10526315867900848	0.3611111044883728	0.0	0.380952388048172	3796	3871	3871	3896	1485
8.6658185026339	8.665818107894202	0	0	1	30	-0.0034049287480467233	0.055921053513884544	953.9967141393572	1028.9967141393572	1028.9967141393572	1053.9967141393572	0.1315789520740509	0.09210526198148727	0.3333333432674408	0.0	0.380952388048172	3796	3871	3871	3896	1485
8.6829174421657	8.682917047426	0	0	1	30	-0.0037500000000001204	0.05263157933950424	940.5263173952699	1015.5263173952699	1015.5263173952699	1040.5263173952699	0.1315789520740509	0.07894736528396606	0.2777777910232544	0.0	0.380952388048172	3796	3871	3871	3896	1485
8.7036543027614	8.703653513282005	0	0	1	30	-0.004084792762612822	0.054699250031262636	948.9934288780205	1023.9934288780205	1023.9934288780205	1048.9934288780205	0.1315789520740509	0.06578947603702545	0.25	0.08571428805589676	0.380952388048172	3796	3871	3871	3896	1485
8.716760055500401	8.716759660760703	0	0	1	30	-0.004408389392193665	0.058270678855478764	963.6184299131855	1038.6184299131855	1038.6184299131855	1063.6184299131855	0.1315789520740509	0.06578947603702545	0.25	0.1428571492433548	0.380952388048172	3796	3871	3871	3896	1485
8.732829513897798	8.7328291191581	0	0	1	30	-0.004719902932873894	0.057163744212852585	959.0855325516313	1034.0855325516313	1034.0855325516313	1059.0855325516313	0.1315789520740509	0.05263157933950424	0.2222222238779068	0.20000000298023224	0.380952388048172	3796	3871	3871	3896	1476
8.749843584394359	8.74984318965466	0	0	1	30	-0.005018479547691547	0.060338348049729595	972.0855352636427	1047.0855352636427	1047.0855352636427	1072.0855352636427	0.1315789520740509	0.05263157933950424	0.2222222238779068	0.2571428716182709	0.380952388048172	3796	3871	3871	3896	1485
8.77026228479285	8.77026189005315	0	0	1	30	-0.005303300858899213	0.06323099677406607	983.9309317898005	1058.9309317898005	1058.9309317898005	1083.9309317898005	0.1315789520740509	0.06578947603702545	0.1944444477558136	0.2857142984867096	0.380952388048172	3796	3871	3871	3896	1476
8.783356195340886	8.783355800601187	0	0	1	30	-0.005573586191080559	0.06323099677406607	983.9309317898005	1058.9309317898005	1058.9309317898005	1083.9309317898005	0.1315789520740509	0.06578947603702545	0.1944444477558136	0.2857142984867096	0.380952388048172	3796	3871	3871	3896	1476
8.799837761983802	8.799837367244104	0	0	1	30	-0.005828594710927379	0.06901629059797243	1007.621709998697	1082.621709998697	1082.621709998697	1107.621709998697	0.15789473056793213	0.06578947603702545	0.1666666716337204	0.3142857253551483	0.3333333432674408	3796	3871	3871	3896	1476
8.815949852268666	8.815949457528967	0	0	1	30	-0.006067627457812198	0.06901629059797243	1007.621709998697	1082.621709998697	1082.621709998697	1107.621709998697	0.15789473056793213	0.06578947603702545	0.1666666716337204	0.3142857253551483	0.3333333432674408	3796	3871	3871	3896	1476
8.836769213461412	8.836768818721714	0	0	1	30	-0.006290029259590766	0.06243734597450212	980.6809317655861	1055.6809317655861	1055.6809317655861	1080.6809317655861	0.1315789520740509	0.06578947603702545	0.1666666716337204	0.3142857253551483	0.3333333432674408	3796	3871	3871	3896	1485
8.850088915117148	8.850088520377449	0	0	1	30	-0.0064951905283833706	0.07020676675296966	1012.4967098534107	1087.4967098534107	1087.4967098534107	1112.4967098534107	0.15789473056793213	0.06578947603702545	0.1666666716337204	0.34285715222358704	0.380952388048172	3796	3871	3871	3896	1485
8.865794818251974	8.865794423512275	0	0	1	30	-0.006682548931412833	0.07020676675296966	1012.4967098534107	1087.4967098534107	1087.4967098534107	1112.4967098534107	0.15789473056793213	0.06578947603702545	0.1666666716337204	0.34285715222358704	0.380952388048172	3796	3871	3871	3896	1476
8.882786783325404	8.882786388585705	0	0	1	30	-0.006851590932319573	0.06901629059797243	1007.621709998697	1082.621709998697	1082.621709998697	1107.621709998697	0.15789473056793213	0.06578947603702545	0.1666666716337204	0.3142857253551483	0.3333333432674408	3796	3871	3871	3896	1476
8.903433643269786	8.903433248530087	0	0	1	30	-0.007001853198729073	0.06243734597450212	980.6809317655861	1055.6809317655861	1055.6809317655861	1080.6809317655861	0.1315789520740509	0.06578947603702545	0.1666666716337204	0.3142857253551483	0.3333333432674408	3708	3783	3783	3808	1476
8.916713081476246	8.916712686736547	0	0	1	30	-0.007132923872213704	0.06243734597450212	980.6809317655861	1055.6809317655861	1055.6809317655861	1080.6809317655861	0.1315789520740509	0.06578947603702545	0.1666666716337204	0.3142857253551483	0.380952388048172	3506	3581	3581	3606	1476
8.932829908637498	8.932829513897799	0	0	1	30	-0.0072444436971680565	0.06572681828623728	994.1513208821416	1069.1513208821416	1069.1513208821416	1094.1513208821416	0.1315789520740509	0.07894736528396606	0.1666666716337204	0.3142857253551483	0.380952388048172	2625	2700	2700	2725	1476
8.949852268667733	8.949851873928035	0	0	1	30	-0.007336107005503578	0.07111528675471035	1016.2170992605388	1091.2170992605388	1091.2170992605388	1116.2170992605388	0.15789473056793213	0.07894736528396606	0.1666666716337204	0.2857142984867096	0.380952388048172	2384	2459	2459	2484	1476
8.970108731050026	8.970108731050027	0	0	1	30	-0.007407662554463561	0.06334586597624281	984.4013211727142	1059.4013211727142	1059.4013211727142	1084.4013211727142	0.1315789520740509	0.07894736528396606	0.1666666716337204	0.2571428716182709	0.380952388048172	2078	2153	2153	2178	1476
8.983344353149924	8.983343958410225	0	0	1	30	-0.007458914215262068	0.06992481059971312	1011.3420994058251	1086.3420994058251	1086.3420994058251	1111.3420994058251	0.15789473056793213	0.07894736528396606	0.1666666716337204	0.2571428716182709	0.3333333432674408	1839	1914	1914	1939	1476
8.999891446582836	8.999891051843138	0	0	1	30	-0.007489721510659314	0.06873433382383415	1006.4670970086008	1081.4670970086008	1081.4670970086008	1106.4670970086008	0.15789473056793213	0.07894736528396606	0.1666666716337204	0.22857142984867096	0.380952388048172	1650	1725	1725	1750	1476
9.015843667289698	9.015843272549999	0	0	1	30	-0.0075	0.06873433382383415	1006.4670970086008	1081.4670970086008	1081.4670970086008	1106.4670970086008	0.15789473056793213	0.07894736528396606	0.1666666716337204	0.22857142984867096	0.3333333432674408	1479	1554	1554	1579	1476
9.036907767095684	9.036907372355985	0	0	1	30	-0.007489721510659294	0.07083333184321722	1015.0624938979745	1090.0624938979745	1090.0624938979745	1115.0624938979745	0.15789473056793213	0.09210526198148727	0.1666666716337204	0.20000000298023224	0.3333333432674408	1331	1406	1406	1431	1476
9.0501366786207	9.050136283881	0	0	1	30	-0.00745891421526203	0.06096491304536661	974.6513189207762	1049.6513189207762	1049.6513189207762	1074.6513189207762	0.1315789520740509	0.07894736528396606	0.1666666716337204	0.20000000298023224	0.3333333432674408	1250	1325	1325	1350	1476
9.065811002579622	9.065810213100226	0	0	1	30	-0.007407662554463503	0.07083333184321722	1015.0624938979745	1090.0624938979745	1090.0624938979745	1115.0624938979745	0.15789473056793213	0.09210526198148727	0.1666666716337204	0.20000000298023224	0.3333333432674408	1236	1311	1311	1336	1476
9.082931652794855	9.082931258055156	0	0	1	30	-0.007336107005503502	0.07083333184321722	1015.0624938979745	1090.0624938979745	1090.0624938979745	1115.0624938979745	0.15789473056793213	0.09210526198148727	0.1666666716337204	0.20000000298023224	0.3333333432674408	1182	1257	1257	1282	1476
9.10358127591713	9.10358088117743	0	0	1	30	-0.007244443697167961	0.07083333184321722	1015.0624938979745	1090.0624938979745	1090.0624938979745	1115.0624938979745	0.15789473056793213	0.09210526198148727	0.1666666716337204	0.20000000298023224	0.3333333432674408	1156	1231	1231	1256	1476
9.116904135490454	9.116903740750756	0	0	1	30	-0.007132923872213591	0.07083333184321722	1015.0624938979745	1090.0624938979745	1090.0624938979745	1115.0624938979745	0.15789473056793213	0.09210526198148727	0.1666666716337204	0.20000000298023224	0.3333333432674408	1088	1163	1163	1188	1476
9.132841356088761	9.132840961349062	0	0	1	30	-0.007001853198728941	0.07083333184321722	1015.0624938979745	1090.0624938979745	1090.0624938979745	1115.0624938979745	0.15789473056793213	0.09210526198148727	0.1666666716337204	0.20000000298023224	0.3333333432674408	1034	1109	1109	1134	1476
9.150163323550366	9.150162928810667	0	0	1	30	-0.006851590932319425	0.07412280601759752	1028.5328906420618	1103.5328906420618	1103.5328906420618	1128.5328906420618	0.15789473056793213	0.10526315867900848	0.1666666716337204	0.20000000298023224	0.3333333432674408	967	1042	1042	1067	1476
9.1703100482964	9.170310048296402	0	0	1	30	-0.006682548931412667	0.07412280601759752	1028.5328906420618	1103.5328906420618	1103.5328906420618	1128.5328906420618	0.15789473056793213	0.10526315867900848	0.1666666716337204	0.20000000298023224	0.2857142984867096	953	1028	1028	1053	1476
9.183546854615393	9.183546459875695	0	0	1	30	-0.006495190528383187	0.07412280601759752	1028.5328906420618	1103.5328906420618	1103.5328906420618	1128.5328906420618	0.15789473056793213	0.10526315867900848	0.1666666716337204	0.20000000298023224	0.2857142984867096	940	1015	1015	1040	1476
9.19985434105115	9.199853946311451	0	0	1	30	-0.006290029259590567	0.07741228019197782	1042.0032873861492	1117.0032873861492	1117.0032873861492	1142.0032873861492	0.15789473056793213	0.1184210553765297	0.1666666716337204	0.20000000298023224	0.2857142984867096	948	1023	1023	1048	1476
9.215865377973131	9.215864983233432	0	0	1	30	-0.006067627457811982	0.08728070271511873	1082.4144776184112	1157.4144776184112	1157.4144776184112	1182.4144776184112	0.18421052396297455	0.1315789520740509	0.1666666716337204	0.20000000298023224	0.2857142984867096	963	1038	1038	1063	1476
9.23679566102123	9.236795266281531	0	0	1	30	-0.005828594710927147	0.09057017502685388	1095.8848667349666	1170.8848667349666	1170.8848667349666	1195.8848667349666	0.18421052396297455	0.14473684132099152	0.1666666716337204	0.20000000298023224	0.2380952388048172	959	1034	1034	1059	1476
9.250105494184496	9.250105099444797	0	0	1	30	-0.005573586191080312	0.08918128620005317	1090.1973669892177	1165.1973669892177	1165.1973669892177	1190.1973669892177	0.18421052396297455	0.14473684132099152	0.1388888955116272	0.20000000298023224	0.2380952388048172	972	1047	1047	1072	1476
9.266039162125516	9.266038767385817	0	0	1	30	-0.005303300858898952	0.10043859568734964	1136.2960493396968	1211.2960493396968	1211.2960493396968	1236.2960493396968	0.21052631735801697	0.15789473056793213	0.1666666716337204	0.20000000298023224	0.2380952388048172	983	1058	1058	1083	1476
9.290295127135789	9.29029473239609	0	0	1	30	-0.005018479547691274	0.10511696055117581	1155.453953457065	1230.453953457065	1230.453953457065	1255.453953457065	0.21052631735801697	0.17105263471603394	0.1944444477558136	0.20000000298023224	0.2380952388048172	983	1058	1058	1083	1476
9.303528380797491	9.303527986057793	0	0	1	30	-0.004719902932873609	0.10511696055117581	1155.453953457065	1230.453953457065	1230.453953457065	1255.453953457065	0.21052631735801697	0.17105263471603394	0.1944444477558136	0.20000000298023224	0.2380952388048172	1007	1082	1082	1107	1466
9.316809792702447	9.316809792702445	0	0	1	30	-0.004408389392193368	0.11966374607549773	1215.0230401791632	1290.0230401791632	1290.0230401791632	1315.0230401791632	0.2368421107530594	0.19736842811107635	0.2222222238779068	0.20000000298023224	0.2380952388048172	1007	1082	1082	1107	1466
9.332811750611352	9.332810961131957	0	0	1	30	-0.004084792762612514	0.12255639303475618	1226.8684294773266	1301.8684294773266	1301.8684294773266	1326.8684294773266	0.2368421107530594	0.21052631735801697	0.25	0.17142857611179352	0.2380952388048172	980	1055	1055	1080	1466
9.349839242257673	9.349838847517974	0	0	1	30	-0.0037499999999998025	0.13492063956246492	1277.5000190082937	1352.5000190082937	1352.5000190082937	1377.5000190082937	0.2631579041481018	0.2368421107530594	0.2777777910232544	0.1428571492433548	0.2380952388048172	1012	1087	1087	1112	1476
9.37032031152857	9.37031991678887	0	0	1	30	-0.003404928748046396	0.18208020606063424	1470.6184438182972	1545.6184438182972	1545.6184438182972	1570.6184438182972	0.3947368562221527	0.30263158679008484	0.3611111044883728	0.08571428805589676	0.2380952388048172	1012	1087	1087	1112	1476
9.38346080136106	9.383460801361062	0	0	1	30	-0.003050524823068289	0.18208020606063424	1470.6184438182972	1545.6184438182972	1545.6184438182972	1570.6184438182972	0.3947368562221527	0.30263158679008484	0.3611111044883728	0.08571428805589676	0.2380952388048172	1007	1082	1082	1107	1466
9.39997355244018	9.399973157700481	0	0	1	30	-0.002687759621589533	0.21735588893264768	1615.0723651791923	1690.0723651791923	1690.0723651791923	1715.0723651791923	0.44736841320991516	0.3815789520740509	0.4722222089767456	0.08571428805589676	0.2380952388048172	980	1055	1055	1080	1466
9.41579471956705	9.41579432482735	0	0	1	30	-0.0023176274578118805	0.23876357959760797	1702.7368584522046	1777.7368584522046	1777.7368584522046	1802.7368584522046	0.4736842215061188	0.42105263471603394	0.5277777910232544	0.11428571492433548	0.2380952388048172	980	1055	1055	1080	1476
9.436916451369054	9.436916056629356	0	0	1	30	-0.0019411428382686748	0.26853592897809686	1824.6546291653067	1899.6546291653067	1899.6546291653067	1924.6546291653067	0.5263158082962036	0.46052631735801697	0.6111111044883728	0.1428571492433548	0.2380952388048172	994	1069	1069	1094	1476
9.450250758393647	9.450250363653948	0	0	1	30	-0.0015593376811329591	0.2962092697236036	1937.9769595181567	2012.9769595181567	2012.9769595181567	2037.9769595181567	0.5526315569877625	0.5131579041481018	0.6944444179534912	0.17142857611179352	0.2857142984867096	1016	1091	1091	1116	1476
9.465875345150522	9.465874950410823	0	0	1	30	-0.0011732584878014912	0.32575187366455793	2058.9539226563647	2133.9539226563647	2133.9539226563647	2158.9539226563647	0.5789473652839661	0.5526315569877625	0.75	0.22857142984867096	0.2380952388048172	984	1059	1059	1084	1476
9.482834941568655	9.482834546828956	0	0	1	30	-0.0007839634745071568	0.38387636689557914	2296.9737224373966	2371.9737224373966	2371.9737224373966	2396.9737224373966	0.6842105388641357	0.6052631735801697	0.8611111044883728	0.2857142984867096	0.2857142984867096	1011	1086	1086	1111	1466
9.50351653860653	9.50351574912713	0	0	1	30	-0.0003925196718218313	0.4624060019850731	2618.5525781288743	2693.5525781288743	2693.5525781288743	2718.5525781288743	0.7105262875556946	0.7105262875556946	1.0	0.4285714328289032	0.2857142984867096	1006	1081	1081	1106	1476
9.516839003440158	9.516838213960758	0	0	1	30	2.499161517667739e-16	0.4997180476784706	2771.345405243337	2846.345405243337	2846.345405243337	2871.345405243337	0.7631579041481018	0.75	1.0	0.48571428656578064	0.2380952388048172	1006	1081	1081	1106	1466
9.532976751805439	9.53297675180544	0	0	1	30	0.00039251967182233054	0.5238721966743469	2870.2566453814507	2945.2566453814507	2945.2566453814507	2970.2566453814507	0.7894737124443054	0.7631579041481018	1.0	0.5428571701049805	0.2380952388048172	1015	1090	1090	1115	1466
9.549926084991405	9.549926084991403	0	0	1	30	0.0007839634745076539	0.5507518947124481	2980.329008847475	3055.329008847475	3055.329008847475	3080.329008847475	0.8421052694320679	0.7894737124443054	1.0	0.5714285969734192	0.2380952388048172	974	1049	1049	1074	1466
9.570267021669235	9.570267021669236	0	0	1	30	0.0011732584878019847	0.5743421167135239	3076.93096794188	3151.93096794188	3151.93096794188	3176.93096794188	0.8684210777282715	0.8289473652839661	1.0	0.6000000238418579	0.2380952388048172	1015	1090	1090	1115	1466
9.583438695937932	9.583437906458533	0	0	1	30	0.001559337681133448	0.607800766825676	3213.944140151143	3288.944140151143	3288.944140151143	3313.944140151143	0.9473684430122375	0.8552631735801697	1.0	0.6285714507102966	0.2380952388048172	1015	1090	1090	1115	1466
9.59989381502103	9.599893420281331	0	0	1	30	0.0019411428382691577	0.6352443546056747	3326.325632110238	3401.325632110238	3401.325632110238	3426.325632110238	0.9736841917037964	0.8815789222717285	1.0	0.6857143044471741	0.2380952388048172	1015	1090	1090	1115	1466
9.616044589796374	9.616044195056675	0	0	1	30	0.0023176274578123562	0.6489661633968353	3382.5164391100407	3457.5164391100407	3457.5164391100407	3482.5164391100407	0.9736841917037964	0.9078947305679321	1.0	0.7142857313156128	0.2380952388048172	1015	1090	1090	1115	1466
9.636809871650385	9.636809476910686	0	0	1	30	0.0026877596215899996	0.6621240675449371	3436.3980565965176	3511.3980565965176	3511.3980565965176	3536.3980565965176	1.0	0.9342105388641357	1.0	0.7142857313156128	0.2380952388048172	1015	1090	1090	1115	1466
9.65003088838143	9.65003009890203	0	0	1	30	0.0030505248230687457	0.6654135435819626	3449.868460968137	3524.868460968137	3524.868460968137	3549.868460968137	1.0	0.9473684430122375	1.0	0.7142857313156128	0.2380952388048172	1028	1103	1103	1128	1466
9.665835871180647	9.665835476440948	0	0	1	30	0.0034049287480468413	0.6719924807548523	3476.80920869112	3551.80920869112	3551.80920869112	3576.80920869112	1.0	0.9736841917037964	1.0	0.7142857313156128	0.2380952388048172	1028	1103	1103	1128	1457
9.682929284356664	9.682929284356662	0	0	1	30	0.0037500000000002353	0.6752819567918777	3490.2796130627394	3565.2796130627394	3565.2796130627394	3590.2796130627394	1.0	0.9868420958518982	1.0	0.7142857313156128	0.2380952388048172	1028	1103	1103	1128	1457
9.703485354170326	9.703485354170327	0	0	1	30	0.004084792762612933	0.6785714328289032	3503.7500174343586	3578.7500174343586	3578.7500174343586	3603.7500174343586	1.0	1.0	1.0	0.7142857313156128	0.2380952388048172	1042	1117	1117	1142	1457
9.716739529036065	9.716739134296366	0	0	1	30	0.004408389392193772	0.6714285761117935	3474.5000191777945	3549.5000191777945	3549.5000191777945	3574.5000191777945	1.0	1.0	1.0	0.6857143044471741	0.2380952388048172	1082	1157	1157	1182	1457
9.732827934939003	9.732827540199304	0	0	1	30	0.0047199029328739974	0.6714285761117935	3474.5000191777945	3549.5000191777945	3549.5000191777945	3574.5000191777945	1.0	1.0	1.0	0.6857143044471741	0.190476194024086	1095	1170	1170	1195	1447
9.749849900229542	9.749849505489843	0	0	1	30	0.005018479547691645	0.6642857193946838	3445.2500209212303	3520.2500209212303	3520.2500209212303	3545.2500209212303	1.0	1.0	1.0	0.6571428775787354	0.190476194024086	1090	1165	1165	1190	1447
9.77008820458569	9.770087809845991	0	0	1	30	0.005303300858899306	0.6642857193946838	3445.2500209212303	3520.2500209212303	3520.2500209212303	3545.2500209212303	1.0	1.0	1.0	0.6571428775787354	0.190476194024086	1136	1211	1211	1236	1447
9.78332580038408	9.783325405644382	0	0	1	30	0.005573586191080647	0.6642857193946838	3445.2500209212303	3520.2500209212303	3520.2500209212303	3545.2500209212303	1.0	1.0	1.0	0.6571428775787354	0.190476194024086	1155	1230	1230	1255	1447
9.799795130096335	9.799794735356636	0	0	1	30	0.005828594710927462	0.6642857193946838	3445.2500209212303	3520.2500209212303	3520.2500209212303	3545.2500209212303	1.0	1.0	1.0	0.6571428775787354	0.190476194024086	1155	1230	1230	1255	1447
9.81581366707259	9.815812877593194	0	0	1	30	0.006067627457812276	0.6642857193946838	3445.2500209212303	3520.2500209212303	3520.2500209212303	3545.2500209212303	1.0	1.0	1.0	0.6571428775787354	0.190476194024086	1215	1290	1290	1315	1447
9.836735265847317	9.836734871107618	0	0	1	30	0.006290029259590839	0.6642857193946838	3445.2500209212303	3520.2500209212303	3520.2500209212303	3545.2500209212303	1.0	1.0	1.0	0.6571428775787354	0.190476194024086	1226	1301	1301	1326	1447
9.85001115139649	9.850010756656792	0	0	1	30	0.0064951905283834365	0.6642857193946838	3445.2500209212303	3520.2500209212303	3520.2500209212303	3545.2500209212303	1.0	1.0	1.0	0.6571428775787354	0.190476194024086	1277	1352	1352	1377	1447
9.865799160388661	9.865798765648963	0	0	1	30	0.006682548931412893	0.6642857193946838	3445.2500209212303	3520.2500209212303	3520.2500209212303	3545.2500209212303	1.0	1.0	1.0	0.6571428775787354	0.190476194024086	1470	1545	1545	1570	1447
9.882975863641118	9.88297586364112	0	0	1	30	0.006851590932319628	0.6642857193946838	3445.2500209212303	3520.2500209212303	3520.2500209212303	3545.2500209212303	1.0	1.0	1.0	0.6571428775787354	0.2380952388048172	1470	1545	1545	1570	1447
9.90344193280346	9.903441538063761	0	0	1	30	0.0070018531987291206	0.6642857193946838	3445.2500209212303	3520.2500209212303	3520.2500209212303	3545.2500209212303	1.0	1.0	1.0	0.6571428775787354	0.190476194024086	1615	1690	1690	1715	1447
9.917172953225318	9.91717295322532	0	0	1	30	0.007132923872213745	0.6642857193946838	3445.2500209212303	3520.2500209212303	3520.2500209212303	3545.2500209212303	1.0	1.0	1.0	0.6571428775787354	0.190476194024086	1702	1777	1777	1802	1447
9.932794776804304	9.932794382064605	0	0	1	30	0.007244443697168091	0.6571428626775742	3416.000022664666	3491.000022664666	3491.000022664666	3516.000022664666	1.0	1.0	1.0	0.6285714507102966	0.190476194024086	1824	1899	1899	1924	1447
9.949845163353157	9.949844768613458	0	0	1	30	0.007336107005503606	0.6571428626775742	3416.000022664666	3491.000022664666	3491.000022664666	3516.000022664666	1.0	1.0	1.0	0.6285714507102966	0.190476194024086	1937	2012	2012	2037	1457
9.970107941570628	9.97010754683093	0	0	1	30	0.007407662554463582	0.6642857193946838	3445.2500209212303	3520.2500209212303	3520.2500209212303	3545.2500209212303	1.0	1.0	1.0	0.6571428775787354	0.190476194024086	2058	2133	2133	2158	1447
9.983354221642394	9.983353826902695	0	0	1	30	0.007458914215262083	0.6642857193946838	3445.2500209212303	3520.2500209212303	3520.2500209212303	3545.2500209212303	1.0	1.0	1.0	0.6571428775787354	0.190476194024086	2296	2371	2371	2396	1457
9.99990605195169	9.999905657211992	0	0	1	30	0.00748972151065932	0.6642857193946838	3445.2500209212303	3520.2500209212303	3520.2500209212303	3545.2500209212303	1.0	1.0	1.0	0.6571428775787354	0.190476194024086	2618	2693	2693	2718	1457
10.023407669397606	10.023407274657908	0	0	1	30	0.0075	0.6642857193946838	3445.2500209212303	3520.2500209212303	3520.2500209212303	3545.2500209212303	1.0	1.0	1.0	0.6571428775787354	0.190476194024086	2771	2846	2846	2871	1447
10.036659475825154	10.036659475825152	0	0	1	30	0.007489721510659287	0.6642857193946838	3445.2500209212303	3520.2500209212303	3520.2500209212303	3545.2500209212303	1.0	1.0	1.0	0.6571428775787354	0.190476194024086	2870	2945	2945	2970	1447
10.050034046299018	10.050033256819622	0	0	1	30	0.007458914215262016	0.6642857193946838	3445.2500209212303	3520.2500209212303	3520.2500209212303	3545.2500209212303	1.0	1.0	1.0	0.6571428775787354	0.190476194024086	2980	3055	3055	3080	1447
10.065825213208779	10.065824423729383	0	0	1	30	0.007407662554463482	0.6642857193946838	3445.2500209212303	3520.2500209212303	3520.2500209212303	3545.2500209212303	1.0	1.0	1.0	0.6571428775787354	0.190476194024086	3076	3151	3151	3176	1447
10.08294349498582	10.082943494985818	0	0	1	30	0.007336107005503474	0.6571428626775742	3416.000022664666	3491.000022664666	3491.000022664666	3516.000022664666	1.0	1.0	1.0	0.6285714507102966	0.190476194024086	3213	3288	3288	3313	1447
10.103354300590333	10.103353905850634	0	0	1	30	0.007244443697167927	0.6571428626775742	3416.000022664666	3491.000022664666	3491.000022664666	3516.000022664666	1.0	1.0	1.0	0.6285714507102966	0.2380952388048172	3326	3401	3401	3426	1447
10.116734002680282	10.116733607940583	0	0	1	30	0.00713292387221355	0.6571428626775742	3416.000022664666	3491.000022664666	3491.000022664666	3516.000022664666	1.0	1.0	1.0	0.6285714507102966	0.190476194024086	3382	3457	3457	3482	1447
10.132793592585209	10.13279319784551	0	0	1	30	0.007001853198728894	0.6571428626775742	3416.000022664666	3491.000022664666	3491.000022664666	3516.000022664666	1.0	1.0	1.0	0.6285714507102966	0.2380952388048172	3436	3511	3511	3536	1447
10.149902400609477	10.149902005869778	0	0	1	30	0.00685159093231937	0.6571428626775742	3416.000022664666	3491.000022664666	3491.000022664666	3516.000022664666	1.0	1.0	1.0	0.6285714507102966	0.2380952388048172	3449	3524	3524	3549	1447
10.170250442601887	10.170250047862188	0	0	1	30	0.006682548931412607	0.6571428626775742	3416.000022664666	3491.000022664666	3491.000022664666	3516.000022664666	1.0	1.0	1.0	0.6285714507102966	0.2380952388048172	3476	3551	3551	3576	1447
10.183278826359928	10.183278431620229	0	0	1	30	0.00649519052838312	0.6571428626775742	3416.000022664666	3491.000022664666	3491.000022664666	3516.000022664666	1.0	1.0	1.0	0.6285714507102966	0.2380952388048172	3490	3565	3565	3590	1447
10.199926578416026	10.199926183676327	0	0	1	30	0.006290029259590495	0.6500000059604645	3386.750024408102	3461.750024408102	3461.750024408102	3486.750024408102	1.0	1.0	1.0	0.6000000238418579	0.2380952388048172	3503	3578	3578	3603	1447
10.215793930087653	10.215793535347954	0	0	1	30	0.006067627457811904	0.6500000059604645	3386.750024408102	3461.750024408102	3461.750024408102	3486.750024408102	1.0	1.0	1.0	0.6000000238418579	0.2380952388048172	3474	3549	3549	3574	1447
10.236774739817196	10.236773950337797	0	0	1	30	0.005828594710927064	0.6500000059604645	3386.750024408102	3461.750024408102	3461.750024408102	3486.750024408102	1.0	1.0	1.0	0.6000000238418579	0.2380952388048172	3474	3549	3549	3574	1438
10.250052993804559	10.250052204325163	0	0	1	30	0.005573586191080225	0.6500000059604645	3386.750024408102	3461.750024408102	3461.750024408102	3486.750024408102	1.0	1.0	1.0	0.6000000238418579	0.2380952388048172	3445	3520	3520	3545	1438
10.265805081484142	10.265804686744444	0	0	1	30	0.0053033008588988595	0.6500000059604645	3386.750024408102	3461.750024408102	3461.750024408102	3486.750024408102	1.0	1.0	1.0	0.6000000238418579	0.2380952388048172	3445	3520	3520	3545	1438
10.282936389671239	10.28293638967124	0	0	1	30	0.005018479547691176	0.6428571492433548	3357.500026151538	3432.500026151538	3432.500026151538	3457.500026151538	1.0	1.0	1.0	0.5714285969734192	0.2380952388048172	3445	3520	3520	3545	1438
10.303391406122017	10.303391011382319	0	0	1	30	0.0047199029328735065	0.6428571492433548	3357.500026151538	3432.500026151538	3432.500026151538	3457.500026151538	1.0	1.0	1.0	0.5714285969734192	0.2380952388048172	3445	3520	3520	3545	1438
10.316709528818958	10.31670913407926	0	0	1	30	0.00440838939219326	0.6357142925262451	3328.2500278949738	3403.2500278949738	3403.2500278949738	3428.2500278949738	1.0	1.0	1.0	0.5428571701049805	0.2380952388048172	3445	3520	3520	3545	1438
10.33297990972303	10.332979909723031	0	0	1	30	0.004084792762612402	0.6357142925262451	3328.2500278949738	3403.2500278949738	3403.2500278949738	3428.2500278949738	1.0	1.0	1.0	0.5428571701049805	0.2380952388048172	3445	3520	3520	3545	1438
10.356751529122906	10.356751134383208	0	0	1	30	0.003749999999999688	0.6285714358091354	3299.0000296384096	3374.0000296384096	3374.0000296384096	3399.0000296384096	1.0	1.0	1.0	0.5142857432365417	0.2380952388048172	3445	3520	3520	3545	1438
10.370108336310327	10.370107941570629	0	0	1	30	0.003404928748046278	0.6214285716414452	3269.750000871718	3344.750000871718	3344.750000871718	3369.750000871718	1.0	1.0	1.0	0.48571428656578064	0.2380952388048172	3445	3520	3520	3545	1438
10.383296194906674	10.383295800166975	0	0	1	30	0.0030505248230681685	0.6214285716414452	3269.750000871718	3344.750000871718	3344.750000871718	3369.750000871718	1.0	1.0	1.0	0.48571428656578064	0.2380952388048172	3445	3520	3520	3545	1447
10.399923815238136	10.399923420498437	0	0	1	30	0.00268775962158941	0.61099623888731	3227.0295982435346	3302.0295982435346	3302.0295982435346	3327.0295982435346	1.0	0.9868420958518982	1.0	0.4571428596973419	0.2380952388048172	3445	3520	3520	3545	1438
10.42359714445302	10.423597144453018	0	0	1	30	0.0023176274578117547	0.5901315733790398	3141.588792987168	3216.588792987168	3216.588792987168	3241.588792987168	1.0	0.9605262875556946	1.0	0.4000000059604645	0.2380952388048172	3445	3520	3520	3545	1438
10.432797342612346	10.432796947872648	0	0	1	30	0.0019411428382685471	0.5358082726597786	2919.1348765417933	2994.1348765417933	2994.1348765417933	3019.1348765417933	0.9210526347160339	0.9078947305679321	1.0	0.3142857253551483	0.2380952388048172	3416	3491	3491	3516	1438
10.450144968154373	10.450144968154374	0	0	1	30	0.0015593376811328297	0.45460527017712593	2586.6085813753307	2661.6085813753307	2661.6085813753307	2686.6085813753307	0.8421052694320679	0.7763158082962036	1.0	0.20000000298023224	0.2380952388048172	3416	3491	3491	3516	1438
10.466003240812928	10.466002846073229	0	0	1	30	0.0011732584878013604	0.4107142873108387	2406.8750065378845	2481.8750065378845	2481.8750065378845	2506.8750065378845	0.7894737124443054	0.7105262875556946	1.0	0.1428571492433548	0.2380952388048172	3445	3520	3520	3545	1438
10.482837704746547	10.482837310006849	0	0	1	30	0.0007839634745070253	0.3673872072249651	2229.450613586232	2304.450613586232	2304.450613586232	2329.450613586232	0.7105262875556946	0.6447368264198303	1.0	0.11428571492433548	0.2380952388048172	3445	3520	3520	3545	1438
10.503503906936167	10.503503512196469	0	0	1	30	0.00039251967182169927	0.3294486191862869	2074.092095567845	2149.092095567845	2149.092095567845	2174.092095567845	0.6578947305679321	0.5789473652839661	0.9444444179534912	0.08571428805589676	0.2380952388048172	3445	3520	3520	3545	1438
10.516736765858173	10.516736765858175	0	0	1	30	-3.8222442962243216e-16	0.2824352541849727	1881.572365887463	1956.572365887463	1956.572365887463	1981.572365887463	0.5789473652839661	0.5	0.8888888955116272	0.05714285746216774	0.2380952388048172	3445	3520	3520	3545	1438
10.532985041339114	10.532984646599415	0	0	1	30	-0.00039251967182246265	0.2395050155597606	1705.7730387172196	1780.7730387172196	1780.7730387172196	1805.7730387172196	0.4736842215061188	0.46052631735801697	0.8333333134651184	0.02857142873108387	0.2380952388048172	3445	3520	3520	3545	1438
10.556832450761156	10.556832056021458	0	0	1	30	-0.0007839634745077855	0.20394737273454666	1560.1644913479686	1635.1644913479686	1635.1644913479686	1660.1644913479686	0.42105263471603394	0.3947368562221527	0.75	0.0	0.2380952388048172	3445	3520	3520	3545	1438
10.57029386396875	10.570293469229052	0	0	1	30	-0.0011732584878021155	0.19078947603702545	1506.2829043716192	1581.2829043716192	1581.2829043716192	1606.2829043716192	0.3947368562221527	0.3684210479259491	0.7222222089767456	0.0	0.2380952388048172	3445	3520	3520	3545	1438
10.58337435336703	10.583374353367029	0	0	1	30	-0.0015593376811335773	0.19078947603702545	1506.2829043716192	1581.2829043716192	1581.2829043716192	1606.2829043716192	0.3947368562221527	0.3684210479259491	0.7222222089767456	0.0	0.2380952388048172	3416	3491	3491	3516	1438
10.600048552982948	10.60004855298295	0	0	1	30	-0.0019411428382692857	0.1809210479259491	1465.8716912567616	1540.8716912567616	1540.8716912567616	1565.8716912567616	0.3684210479259491	0.3552631437778473	0.6944444179534912	0.0	0.2380952388048172	3416	3491	3491	3516	1447
10.623527670266036	10.623527275526337	0	0	1	30	-0.0023176274578124816	0.15460526198148727	1358.1085478141904	1433.1085478141904	1433.1085478141904	1458.1085478141904	0.31578946113586426	0.30263158679008484	0.6388888955116272	0.0	0.2380952388048172	3416	3491	3491	3516	1438
10.633214977213651	10.633214582473952	0	0	1	30	-0.002687759621590123	0.13486842066049576	1277.2861826047301	1352.2861826047301	1352.2861826047301	1377.2861826047301	0.2631579041481018	0.2763157784938812	0.6111111044883728	0.0	0.2380952388048172	3416	3491	3491	3516	1447
10.650227863491118	10.650228258230817	0	0	1	30	-0.0030505248230688667	0.12828947603702545	1250.3454043716192	1325.3454043716192	1325.3454043716192	1350.3454043716192	0.2631579041481018	0.25	0.5833333134651184	0.0	0.2380952388048172	3416	3491	3491	3516	1447
10.665901003230942	10.665901003230944	0	0	1	30	-0.003404928748046959	0.1250000037252903	1236.8750152550638	1311.8750152550638	1311.8750152550638	1336.8750152550638	0.2631579041481018	0.2368421107530594	0.5555555820465088	0.0	0.2380952388048172	3416	3491	3491	3516	1447
10.683031916678345	10.683031521938647	0	0	1	30	-0.0037500000000003494	0.11513157933950424	1196.4638173952699	1271.4638173952699	1271.4638173952699	1296.4638173952699	0.2368421107530594	0.22368420660495758	0.5277777910232544	0.0	0.2380952388048172	3416	3491	3491	3516	1447
10.703450222337136	10.703450222337134	0	0	1	30	-0.004084792762613043	0.10526315867900848	1156.0526347905397	1231.0526347905397	1231.0526347905397	1256.0526347905397	0.21052631735801697	0.21052631735801697	0.5	0.0	0.2380952388048172	3386	3461	3461	3486	1447
10.716785318841122	10.716784924101423	0	0	1	30	-0.004408389392193879	0.10197368636727333	1142.5822456739843	1217.5822456739843	1217.5822456739843	1242.5822456739843	0.21052631735801697	0.19736842811107635	0.4722222089767456	0.0	0.2380952388048172	3386	3461	3461	3486	1447
10.732929777781287	10.732929777781285	0	0	1	30	-0.0047199029328741	0.09868421033024788	1129.111841302365	1204.111841302365	1204.111841302365	1229.111841302365	0.21052631735801697	0.18421052396297455	0.4722222089767456	0.0	0.2380952388048172	3386	3461	3461	3486	1447
10.756749160684716	10.756748765945018	0	0	1	30	-0.005018479547691743	0.07894736528396606	1048.289460837841	1123.289460837841	1123.289460837841	1148.289460837841	0.15789473056793213	0.15789473056793213	0.4166666567325592	0.0	0.2380952388048172	3386	3461	3461	3486	1447
10.770115046885206	10.770114652145507	0	0	1	30	-0.0053033008588994	0.07565789297223091	1034.8190717212856	1109.8190717212856	1109.8190717212856	1134.8190717212856	0.15789473056793213	0.14473684132099152	0.4166666567325592	0.0	0.2380952388048172	3386	3461	3461	3486	1447
10.783391327174076	10.783390932434378	0	0	1	30	-0.005573586191080736	0.07236842066049576	1021.3486826047301	1096.3486826047301	1096.3486826047301	1121.3486826047301	0.15789473056793213	0.1315789520740509	0.3888888955116272	0.0	0.2380952388048172	3357	3432	3432	3457	1447
10.799828288231033	10.799827498751634	0	0	1	30	-0.0058285947109275454	0.06907894648611546	1007.8782858606428	1082.8782858606428	1082.8782858606428	1107.8782858606428	0.15789473056793213	0.1184210553765297	0.3611111044883728	0.0	0.2380952388048172	3357	3432	3432	3457	1447
10.815938799557102	10.815938404817404	0	0	1	30	-0.006067627457812354	0.06907894648611546	1007.8782858606428	1082.8782858606428	1082.8782858606428	1107.8782858606428	0.15789473056793213	0.1184210553765297	0.3611111044883728	0.0	0.2380952388048172	3328	3403	3403	3428	1447
10.836813029567978	10.836812240088578	0	0	1	30	-0.006290029259590911	0.05921052768826485	967.4671108834445	1042.4671108834445	1042.4671108834445	1067.4671108834445	0.1315789520740509	0.10526315867900848	0.3611111044883728	0.0	0.2857142984867096	3328	3403	3403	3428	1447
10.850089704596545	10.850089309856846	0	0	1	30	-0.006495190528383502	0.05921052768826485	967.4671108834445	1042.4671108834445	1042.4671108834445	1067.4671108834445	0.1315789520740509	0.10526315867900848	0.3055555522441864	0.0	0.2857142984867096	3299	3374	3374	3399	1447
10.865914424380701	10.865913634901306	0	0	1	30	-0.006682548931412953	0.059889307693533955	970.2467150050215	1045.2467150050215	1045.2467150050215	1070.2467150050215	0.1315789520740509	0.09210526198148727	0.2777777910232544	0.05714285746216774	0.2857142984867096	3269	3344	3344	3369	1447
10.882908363152627	10.882907968412928	0	0	1	30	-0.006851590932319682	0.05858396073832872	964.9013192234561	1039.901319223456	1039.901319223456	1064.901319223456	0.1315789520740509	0.07894736528396606	0.2777777910232544	0.08571428805589676	0.2857142984867096	3269	3344	3344	3369	1447
10.903481406773338	10.90348101203364	0	0	1	30	-0.007001853198729167	0.05977443652227521	969.776317558717	1044.776317558717	1044.776317558717	1069.776317558717	0.1315789520740509	0.07894736528396606	0.25	0.11428571492433548	0.2857142984867096	3227	3302	3302	3327	1447
10.916730844762693	10.916730450022994	0	0	1	30	-0.007132923872213786	0.056484964210540056	956.3059284421615	1031.3059284421615	1031.3059284421615	1056.3059284421615	0.1315789520740509	0.06578947603702545	0.25	0.11428571492433548	0.2857142984867096	3141	3216	3216	3241	1447
10.932840961349061	10.932840566609363	0	0	1	30	-0.007244443697168125	0.05069966702943757	932.6151364855468	1007.6151364855468	1007.6151364855468	1032.6151364855468	0.10526315867900848	0.06578947603702545	0.2222222238779068	0.1428571492433548	0.2857142984867096	2919	2994	2994	3019	1447
10.956821792789288	10.95682139804959	0	0	1	30	-0.007336107005503633	0.05398914120381787	946.0855332296342	1021.0855332296342	1021.0855332296342	1046.0855332296342	0.1315789520740509	0.05263157933950424	0.2222222238779068	0.1428571492433548	0.2857142984867096	2586	2661	2661	2686	1447
10.970098862557556	10.970098467817857	0	0	1	30	-0.007407662554463602	0.04899749435957462	925.6447394024581	1000.6447394024581	1000.6447394024581	1025.644739402458	0.10526315867900848	0.05263157933950424	0.2222222238779068	0.17142857611179352	0.2857142984867096	2406	2481	2481	2506	1447
10.983356590080586	10.983356195340887	0	0	1	30	-0.007458914215262096	0.04899749435957462	925.6447394024581	1000.6447394024581	1000.6447394024581	1025.644739402458	0.10526315867900848	0.05263157933950424	0.2222222238779068	0.17142857611179352	0.2857142984867096	2229	2304	2304	2329	1447
10.999934473210004	10.999934078470305	0	0	1	30	-0.007489721510659327	0.05557644270833523	952.5855328906327	1027.5855328906327	1027.5855328906327	1052.5855328906327	0.1315789520740509	0.05263157933950424	0.2222222238779068	0.17142857611179352	0.2857142984867096	2074	2149	2149	2174	1447
11.015903667723911	11.015903272984213	0	0	1	30	-0.0075	0.04780701820753397	920.7697395598516	995.7697395598516	995.7697395598516	1020.7697395598516	0.10526315867900848	0.05263157933950424	0.1944444477558136	0.17142857611179352	0.2857142984867096	1881	1956	1956	1981	1447
11.037241716880846	11.037241716880844	0	0	1	30	-0.00748972151065928	0.04590643286291096	912.9868425736204	987.9868425736204	987.9868425736204	1012.9868425736204	0.10526315867900848	0.03947368264198303	0.1944444477558136	0.20000000298023224	0.2857142984867096	1705	1780	1780	1805	1447
11.050115757416666	11.050115362676967	0	0	1	30	-0.007458914215262003	0.04590643286291096	912.9868425736204	987.9868425736204	987.9868425736204	1012.9868425736204	0.10526315867900848	0.03947368264198303	0.1944444477558136	0.20000000298023224	0.2857142984867096	1560	1635	1635	1660	1447
11.065992582841059	11.06599218810136	0	0	1	30	-0.007407662554463461	0.04590643286291096	912.9868425736204	987.9868425736204	987.9868425736204	1012.9868425736204	0.10526315867900848	0.03947368264198303	0.1944444477558136	0.20000000298023224	0.2857142984867096	1506	1581	1581	1606	1447
11.082913889508411	11.082913494768713	0	0	1	30	-0.007336107005503446	0.04590643286291096	912.9868425736204	987.9868425736204	987.9868425736204	1012.9868425736204	0.10526315867900848	0.03947368264198303	0.1944444477558136	0.20000000298023224	0.2857142984867096	1506	1581	1581	1606	1447
11.1033969324778	11.103396537738101	0	0	1	30	-0.007244443697167893	0.04729532169266826	918.6743423314765	993.6743423314765	993.6743423314765	1018.6743423314765	0.10526315867900848	0.03947368264198303	0.1944444477558136	0.22857142984867096	0.2857142984867096	1465	1540	1540	1565	1447
11.116359394706144	11.116359394706146	0	0	1	30	-0.007132923872213509	0.044517544036110246	907.2993428278714	982.2993428278714	982.2993428278714	1007.2993428278714	0.10526315867900848	0.03947368264198303	0.1666666716337204	0.20000000298023224	0.2857142984867096	1358	1433	1433	1458	1447
11.132943988410442	11.132943593670744	0	0	1	30	-0.0070018531987288465	0.04780701821049055	920.7697395719588	995.7697395719588	995.7697395719588	1020.7697395719588	0.10526315867900848	0.05263157933950424	0.1666666716337204	0.20000000298023224	0.2857142984867096	1277	1352	1352	1377	1447
11.149910690143152	11.149910690143154	0	0	1	30	-0.0068515909323193175	0.041228069861729943	893.8289460837841	968.8289460837841	968.8289460837841	993.8289460837841	0.07894736528396606	0.05263157933950424	0.1666666716337204	0.20000000298023224	0.2857142984867096	1250	1325	1325	1350	1447
11.170139520746531	11.170139126006832	0	0	1	30	-0.006682548931412546	0.041228069861729943	893.8289460837841	968.8289460837841	968.8289460837841	993.8289460837841	0.07894736528396606	0.05263157933950424	0.1666666716337204	0.20000000298023224	0.2857142984867096	1236	1311	1311	1336	1447
11.182930271205908	11.18292987646621	0	0	1	30	-0.006495190528383055	0.044517544036110246	907.2993428278714	982.2993428278714	982.2993428278714	1007.2993428278714	0.07894736528396606	0.06578947603702545	0.1666666716337204	0.20000000298023224	0.2857142984867096	1196	1271	1271	1296	1447
11.199926578416026	11.199926183676327	0	0	1	30	-0.006290029259590423	0.04332706788111301	902.4243429731578	977.4243429731578	977.4243429731578	1002.4243429731578	0.07894736528396606	0.06578947603702545	0.1666666716337204	0.17142857611179352	0.2857142984867096	1156	1231	1231	1256	1447
11.223562802099224	11.223562407359525	0	0	1	30	-0.0060676274578118266	0.04542606403785093	911.0197322349995	986.0197322349995	986.0197322349995	1011.0197322349995	0.07894736528396606	0.07894736528396606	0.1666666716337204	0.1428571492433548	0.2857142984867096	1142	1217	1217	1242	1447
11.236171972297168	11.236171972297166	0	0	1	30	-0.005828594710926981	0.04542606403785093	911.0197322349995	986.0197322349995	986.0197322349995	1011.0197322349995	0.07894736528396606	0.07894736528396606	0.1666666716337204	0.1428571492433548	0.2857142984867096	1129	1204	1204	1229	1447
11.24986628192704	11.249865887187342	0	0	1	30	-0.005573586191080136	0.05529448656099184	951.4309224672616	1026.4309224672616	1026.4309224672616	1051.4309224672616	0.10526315867900848	0.09210526198148727	0.1666666716337204	0.1428571492433548	0.2857142984867096	1048	1123	1123	1148	1447
11.265946003556603	11.265945608816905	0	0	1	30	-0.005303300858898766	0.06944444673579364	1009.3750093830749	1084.375009383075	1084.375009383075	1109.375009383075	0.1315789520740509	0.1184210553765297	0.1944444477558136	0.1428571492433548	0.2857142984867096	1034	1109	1109	1134	1447
11.282866126004858	11.28286573126516	0	0	1	30	-0.005018479547691077	0.08759398432448506	1083.6973658087663	1158.6973658087663	1158.6973658087663	1183.6973658087663	0.15789473056793213	0.17105263471603394	0.25	0.08571428805589676	0.2857142984867096	1021	1096	1096	1121	1447
11.303445090721052	11.30344509072105	0	0	1	30	-0.004719902932873403	0.10304928967241375	1146.9868412085343	1221.9868412085343	1221.9868412085343	1246.9868412085343	0.18421052396297455	0.21052631735801697	0.3055555522441864	0.05714285746216774	0.2857142984867096	1007	1082	1082	1107	1447
11.316230314824647	11.316229920084949	0	0	1	30	-0.004408389392193153	0.13004386139117063	1257.5296123968437	1332.5296123968437	1332.5296123968437	1357.5296123968437	0.2368421107530594	0.25	0.3888888955116272	0.08571428805589676	0.2857142984867096	1007	1082	1082	1107	1447
11.333043462814533	11.333043462814532	0	0	1	30	-0.004084792762612291	0.1575501272129634	1370.1677709370852	1445.1677709370852	1445.1677709370852	1470.1677709370852	0.28947368264198303	0.30263158679008484	0.4444444477558136	0.08571428805589676	0.2857142984867096	967	1042	1042	1067	1457
11.349922927073813	11.349922927073814	0	0	1	30	-0.0037499999999995736	0.18505638930946589	1482.8059142222628	1557.8059142222628	1557.8059142222628	1582.8059142222628	0.34210526943206787	0.3552631437778473	0.5	0.08571428805589676	0.2857142984867096	967	1042	1042	1067	1457
11.370123731158579	11.37012373115858	0	0	1	30	-0.00340492874804616	0.23626775473711037	1692.516455648467	1767.516455648467	1767.516455648467	1792.516455648467	0.4736842215061188	0.40789473056793213	0.5555555820465088	0.11428571492433548	0.2857142984867096	970	1045	1045	1070	1457
11.382958692464221	11.382958297724523	0	0	1	30	-0.0030505248230680475	0.2690476271722998	1826.7500332705677	1901.7500332705677	1901.7500332705677	1926.7500332705677	0.5263158082962036	0.4736842215061188	0.6666666865348816	0.11428571492433548	0.2857142984867096	964	1039	1039	1064	1457
11.3999356574291	11.399935262689402	0	0	1	30	-0.002687759621589286	0.28994361963123083	1912.3191223898903	1987.3191223898903	1987.3191223898903	2012.3191223898903	0.5263158082962036	0.5263158082962036	0.75	0.1428571492433548	0.2857142984867096	969	1044	1044	1069	1457
11.416020115935048	11.41601972119535	0	0	1	30	-0.0023176274578116285	0.3362468733821833	2101.9309465000406	2176.9309465000406	2176.9309465000406	2201.9309465000406	0.6052631735801697	0.5921052694320679	0.8611111044883728	0.17142857611179352	0.2857142984867096	956	1031	1031	1056	1457
11.436906582876585	11.436906188136886	0	0	1	30	-0.0019411428382684192	0.40911654010415077	2400.3322317264974	2475.3322317264974	2475.3322317264974	2500.3322317264974	0.7105262875556946	0.6973684430122375	1.0	0.22857142984867096	0.2857142984867096	932	1007	1007	1032	1457
11.449962598413542	11.449962203673843	0	0	1	30	-0.0015593376811327004	0.4392857179045677	2523.875014819205	2598.875014819205	2598.875014819205	2623.875014819205	0.7631579041481018	0.7368420958518982	1.0	0.2571428716182709	0.2857142984867096	946	1021	1021	1046	1457
11.465884424163594	11.465884029423895	0	0	1	30	-0.0011732584878012297	0.4798872247338295	2690.138185285032	2765.138185285032	2765.138185285032	2790.138185285032	0.8421052694320679	0.7631579041481018	1.0	0.3142857253551483	0.2857142984867096	925	1000	1000	1025	1457
11.482909152632025	11.482908757892327	0	0	1	30	-0.0007839634745068937	0.510056383907795	2813.6808921024203	2888.6808921024203	2888.6808921024203	2913.6808921024203	0.8947368264198303	0.8026315569877625	1.0	0.34285715222358704	0.2857142984867096	925	1000	1000	1025	1457
11.503451801295931	11.503451406556232	0	0	1	30	-0.0003925196718215671	0.5309210494160652	2899.121697358787	2974.121697358787	2974.121697358787	2999.121697358787	0.8947368264198303	0.8289473652839661	1.0	0.4000000059604645	0.2857142984867096	952	1027	1027	1052	1457
11.516213735757297	11.516213341017599	0	0	1	30	5.145327074780904e-16	0.5512218102812767	2982.253313101828	3057.253313101828	3057.253313101828	3082.253313101828	0.9210526347160339	0.8552631735801697	1.0	0.4285714328289032	0.2857142984867096	920	995	995	1020	1457
11.532956225341103	11.532955830601404	0	0	1	30	0.00039251967182259476	0.5819548889994621	3108.1052704527974	3183.1052704527974	3183.1052704527974	3208.1052704527974	0.9473684430122375	0.8947368264198303	1.0	0.48571428656578064	0.2857142984867096	912	987	987	1012	1457
11.549921348115017	11.549920953375318	0	0	1	30	0.0007839634745079172	0.602255642414093	3191.236855685711	3266.236855685711	3266.236855685711	3291.236855685711	0.9736841917037964	0.9210526347160339	1.0	0.5142857432365417	0.2857142984867096	912	987	987	1012	1457
11.570145047102315	11.570144652362616	0	0	1	30	0.0011732584878022462	0.6362781971693039	3330.5592174082994	3405.5592174082994	3405.5592174082994	3430.5592174082994	1.0	0.9736841917037964	1.0	0.5714285969734192	0.2857142984867096	912	987	987	1012	1457
11.582900665728502	11.5829006657285	0	0	1	30	0.001559337681133707	0.6362781971693039	3330.5592174082994	3405.5592174082994	3405.5592174082994	3430.5592174082994	1.0	0.9736841917037964	1.0	0.5714285969734192	0.2857142984867096	912	987	987	1012	1457
11.60000631583518	11.600005921095482	0	0	1	30	0.0019411428382694134	0.6428571492433548	3357.500026151538	3432.500026151538	3432.500026151538	3457.500026151538	1.0	1.0	1.0	0.5714285969734192	0.2857142984867096	918	993	993	1018	1457
11.616156695870824	11.616156695870826	0	0	1	30	0.0023176274578126073	0.6500000059604645	3386.750024408102	3461.750024408102	3461.750024408102	3486.750024408102	1.0	1.0	1.0	0.6000000238418579	0.2857142984867096	907	982	982	1007	1457
11.636753423873461	11.636753029133763	0	0	1	30	0.0026877596215902464	0.6571428626775742	3416.000022664666	3491.000022664666	3491.000022664666	3516.000022664666	1.0	1.0	1.0	0.6285714507102966	0.2857142984867096	920	995	995	1020	1457
11.649921150745168	11.64992075600547	0	0	1	30	0.0030505248230689877	0.6642857193946838	3445.2500209212303	3520.2500209212303	3520.2500209212303	3545.2500209212303	1.0	1.0	1.0	0.6571428775787354	0.2857142984867096	893	968	968	993	1457
11.665852844987693	11.665852450247995	0	0	1	30	0.0034049287480470767	0.6714285761117935	3474.5000191777945	3549.5000191777945	3549.5000191777945	3574.5000191777945	1.0	1.0	1.0	0.6857143044471741	0.2857142984867096	893	968	968	993	1457
11.682910336851123	11.682910336851121	0	0	1	30	0.0037500000000004643	0.6785714328289032	3503.7500174343586	3578.7500174343586	3578.7500174343586	3603.7500174343586	1.0	1.0	1.0	0.7142857313156128	0.2857142984867096	907	982	982	1007	1457
11.703393774560212	11.70339377456021	0	0	1	30	0.004084792762613155	0.6857142895460129	3533.0000156909227	3608.0000156909227	3608.0000156909227	3633.0000156909227	1.0	1.0	1.0	0.7428571581840515	0.2857142984867096	902	977	977	1002	1457
11.7162772888488	11.716276894109102	0	0	1	30	0.004408389392193986	0.6928571462631226	3562.250013947487	3637.250013947487	3637.250013947487	3662.250013947487	1.0	1.0	1.0	0.7714285850524902	0.2857142984867096	911	986	986	1011	1457
11.732911619755143	11.732911225015444	0	0	1	30	0.004719902932874203	0.6928571462631226	3562.250013947487	3637.250013947487	3637.250013947487	3662.250013947487	1.0	1.0	1.0	0.7714285850524902	0.2857142984867096	911	986	986	1011	1457
11.749954900989415	11.749954111510016	0	0	1	30	0.005018479547691842	0.7000000029802322	3591.500012204051	3666.500012204051	3666.500012204051	3691.500012204051	1.0	1.0	1.0	0.800000011920929	0.2857142984867096	951	1026	1026	1051	1457
11.77009846781786	11.770098073078161	0	0	1	30	0.005303300858899494	0.7000000029802322	3591.500012204051	3666.500012204051	3666.500012204051	3691.500012204051	1.0	1.0	1.0	0.800000011920929	0.2857142984867096	1009	1084	1084	1109	1457
11.78292000797374	11.782920007973742	0	0	1	30	0.005573586191080825	0.7000000029802322	3591.500012204051	3666.500012204051	3666.500012204051	3691.500012204051	1.0	1.0	1.0	0.800000011920929	0.2857142984867096	1083	1158	1158	1183	1457
11.799799077493322	11.799798682753623	0	0	1	30	0.005828594710927629	0.7000000029802322	3591.500012204051	3666.500012204051	3666.500012204051	3691.500012204051	1.0	1.0	1.0	0.800000011920929	0.2857142984867096	1146	1221	1221	1246	1457
11.815920246791258	11.81591985205156	0	0	1	30	0.006067627457812431	0.7000000029802322	3591.500012204051	3666.500012204051	3666.500012204051	3691.500012204051	1.0	1.0	1.0	0.800000011920929	0.2857142984867096	1257	1332	1332	1357	1457
11.836762108146836	11.836762108146834	0	0	1	30	0.006290029259590983	0.7000000029802322	3591.500012204051	3666.500012204051	3666.500012204051	3691.500012204051	1.0	1.0	1.0	0.800000011920929	0.2857142984867096	1370	1445	1445	1470	1457
11.849956282578361	11.84995628257836	0	0	1	30	0.006495190528383569	0.7000000029802322	3591.500012204051	3666.500012204051	3666.500012204051	3691.500012204051	1.0	1.0	1.0	0.800000011920929	0.2857142984867096	1482	1557	1557	1582	1457
11.866017451442083	11.866017056702384	0	0	1	30	0.006682548931413013	0.7000000029802322	3591.500012204051	3666.500012204051	3666.500012204051	3691.500012204051	1.0	1.0	1.0	0.800000011920929	0.2857142984867096	1692	1767	1767	1792	1457
11.882939152849133	11.882938758109434	0	0	1	30	0.006851590932319736	0.7000000029802322	3591.500012204051	3666.500012204051	3666.500012204051	3691.500012204051	1.0	1.0	1.0	0.800000011920929	0.2857142984867096	1826	1901	1901	1926	1457
11.903437195927076	11.903437195927074	0	0	1	30	0.007001853198729215	0.7000000029802322	3591.500012204051	3666.500012204051	3666.500012204051	3691.500012204051	1.0	1.0	1.0	0.800000011920929	0.2857142984867096	1912	1987	1987	2012	1457
11.916236235920127	11.916235841180429	0	0	1	30	0.0071329238722138266	0.7000000029802322	3591.500012204051	3666.500012204051	3666.500012204051	3691.500012204051	1.0	1.0	1.0	0.800000011920929	0.2857142984867096	2101	2176	2176	2201	1457
11.932936883095863	11.932936488356164	0	0	1	30	0.00724444369716816	0.7000000029802322	3591.500012204051	3666.500012204051	3666.500012204051	3691.500012204051	1.0	1.0	1.0	0.800000011920929	0.2857142984867096	2400	2475	2475	2500	1457
11.949941085099958	11.949941085099956	0	0	1	30	0.007336107005503661	0.7071428596973419	3620.750010460615	3695.750010460615	3695.750010460615	3720.750010460615	1.0	1.0	1.0	0.8285714387893677	0.2857142984867096	2523	2598	2598	2623	1457
11.97008820458569	11.970088204585691	0	0	1	30	0.007407662554463622	0.7142857164144516	3650.0000087171793	3725.0000087171793	3725.0000087171793	3750.0000087171793	1.0	1.0	1.0	0.8571428656578064	0.2857142984867096	2690	2765	2765	2790	1457
11.982924350110427	11.982923955370728	0	0	1	30	0.00745891421526211	0.7142857164144516	3650.0000087171793	3725.0000087171793	3725.0000087171793	3750.0000087171793	1.0	1.0	1.0	0.8571428656578064	0.2857142984867096	2813	2888	2888	2913	1457
11.999949868058255	11.999949868058254	0	0	1	30	0.007489721510659335	0.7214285731315613	3679.2500069737434	3754.2500069737434	3754.2500069737434	3779.2500069737434	1.0	1.0	1.0	0.8857142925262451	0.2857142984867096	2899	2974	2974	2999	1457
12.016062353082816	12.016061958343121	0	0	1	30	0.0075	0.728571429848671	3708.5000052303076	3783.5000052303076	3783.5000052303076	3808.5000052303076	1.0	1.0	1.0	0.9142857193946838	0.2857142984867096	2982	3057	3057	3082	1457
12.036391842309385	12.036391447569686	0	0	1	30	0.007489721510659273	0.728571429848671	3708.5000052303076	3783.5000052303076	3783.5000052303076	3808.5000052303076	1.0	1.0	1.0	0.9142857193946838	0.2857142984867096	3108	3183	3183	3208	1457
12.049968519509022	12.049968519509024	0	0	1	30	0.0074589142152619884	0.7357142865657806	3737.7500034868717	3812.7500034868717	3812.7500034868717	3837.7500034868717	1.0	1.0	1.0	0.9428571462631226	0.2857142984867096	3191	3266	3266	3291	1457
12.06600876716871	12.066008767168709	0	0	1	30	0.00740766255446344	0.7357142865657806	3737.7500034868717	3812.7500034868717	3812.7500034868717	3837.7500034868717	1.0	1.0	1.0	0.9428571462631226	0.2857142984867096	3330	3405	3405	3430	1457
12.0829817847366	12.082981784736601	0	0	1	30	0.0073361070055034195	0.7357142865657806	3737.7500034868717	3812.7500034868717	3812.7500034868717	3837.7500034868717	1.0	1.0	1.0	0.9428571462631226	0.2857142984867096	3330	3405	3405	3430	1457
12.102974561000114	12.102974166260415	0	0	1	30	0.007244443697167859	0.7357142865657806	3737.7500034868717	3812.7500034868717	3812.7500034868717	3837.7500034868717	1.0	1.0	1.0	0.9428571462631226	0.2857142984867096	3357	3432	3432	3457	1457
12.1162125515382	12.116212156798502	0	0	1	30	0.007132923872213468	0.7357142865657806	3737.7500034868717	3812.7500034868717	3812.7500034868717	3837.7500034868717	1.0	1.0	1.0	0.9428571462631226	0.2857142984867096	3386	3461	3461	3486	1457
12.132907672358154	12.132907672358156	0	0	1	30	0.007001853198728799	0.7357142865657806	3737.7500034868717	3812.7500034868717	3812.7500034868717	3837.7500034868717	1.0	1.0	1.0	0.9428571462631226	0.2857142984867096	3416	3491	3491	3516	1457
12.149949769373329	12.14994937463363	0	0	1	30	0.006851590932319263	0.7357142865657806	3737.7500034868717	3812.7500034868717	3812.7500034868717	3837.7500034868717	1.0	1.0	1.0	0.9428571462631226	0.2857142984867096	3445	3520	3520	3545	1457
12.169641753986376	12.169641359246677	0	0	1	30	0.006682548931412486	0.7357142865657806	3737.7500034868717	3812.7500034868717	3812.7500034868717	3837.7500034868717	1.0	1.0	1.0	0.9428571462631226	0.2857142984867096	3474	3549	3549	3574	1457
12.18291053422097	12.18291013948127	0	0	1	30	0.006495190528382989	0.7357142865657806	3737.7500034868717	3812.7500034868717	3812.7500034868717	3837.7500034868717	1.0	1.0	1.0	0.9428571462631226	0.2857142984867096	3503	3578	3578	3603	1457
12.199968420824096	12.1999680260844	0	0	1	30	0.00629002925959035	0.7428571432828903	3767.000001743436	3842.000001743436	3842.000001743436	3867.000001743436	1.0	1.0	1.0	0.9714285731315613	0.2857142984867096	3533	3608	3608	3633	1457
12.216004326347097	12.216004326347099	0	0	1	30	0.0060676274578117485	0.7428571432828903	3767.000001743436	3842.000001743436	3842.000001743436	3867.000001743436	1.0	1.0	1.0	0.9714285731315613	0.2857142984867096	3562	3637	3637	3662	1457
12.236268683523367	12.236268288783668	0	0	1	30	0.0058285947109268975	0.7428571432828903	3767.000001743436	3842.000001743436	3842.000001743436	3867.000001743436	1.0	1.0	1.0	0.9714285731315613	0.2857142984867096	3562	3637	3637	3662	1457
12.24984417650391	12.24984338702451	0	0	1	30	0.005573586191080047	0.7428571432828903	3767.000001743436	3842.000001743436	3842.000001743436	3867.000001743436	1.0	1.0	1.0	0.9714285731315613	0.2857142984867096	3591	3666	3666	3691	1457
12.265852450247994	12.265852055508295	0	0	1	30	0.005303300858898672	0.7357142865657806	3737.7500034868717	3812.7500034868717	3812.7500034868717	3837.7500034868717	1.0	1.0	1.0	0.9428571462631226	0.2857142984867096	3591	3666	3666	3691	1457
12.28301731130949	12.28301691656979	0	0	1	30	0.005018479547690979	0.7357142865657806	3737.7500034868717	3812.7500034868717	3812.7500034868717	3837.7500034868717	1.0	1.0	1.0	0.9428571462631226	0.2857142984867096	3591	3666	3666	3691	1457
12.302882191910598	12.302881402431202	0	0	1	30	0.004719902932873301	0.7357142865657806	3737.7500034868717	3812.7500034868717	3812.7500034868717	3837.7500034868717	1.0	1.0	1.0	0.9428571462631226	0.2857142984867096	3591	3666	3666	3691	1457
12.316259525562355	12.316259525562357	0	0	1	30	0.004408389392193047	0.7357142865657806	3737.7500034868717	3812.7500034868717	3812.7500034868717	3837.7500034868717	1.0	1.0	1.0	0.9428571462631226	0.2857142984867096	3591	3666	3666	3691	1457
12.333024120569291	12.333023725829593	0	0	1	30	0.004084792762612181	0.7357142865657806	3737.7500034868717	3812.7500034868717	3812.7500034868717	3837.7500034868717	1.0	1.0	1.0	0.9428571462631226	0.2857142984867096	3591	3666	3666	3691	1457
12.349952927290921	12.349952532551223	0	0	1	30	0.0037499999999994586	0.7357142865657806	3737.7500034868717	3812.7500034868717	3812.7500034868717	3837.7500034868717	1.0	1.0	1.0	0.9428571462631226	0.2857142984867096	3591	3666	3666	3691	1457
12.36967017524469	12.36966978050499	0	0	1	30	0.003404928748046042	0.7000000029802322	3591.500012204051	3666.500012204051	3666.500012204051	3691.500012204051	1.0	1.0	1.0	0.800000011920929	0.2857142984867096	3591	3666	3666	3691	1457
12.382974087312473	12.382974087312475	0	0	1	30	0.0030505248230679265	0.7000000029802322	3591.500012204051	3666.500012204051	3666.500012204051	3691.500012204051	1.0	1.0	1.0	0.800000011920929	0.2857142984867096	3591	3666	3666	3691	1457
12.399962104988916	12.399961710249217	0	0	1	30	0.0026877596215891626	0.6571428626775742	3416.000022664666	3491.000022664666	3491.000022664666	3516.000022664666	1.0	1.0	1.0	0.6285714507102966	0.2857142984867096	3591	3666	3666	3691	1457
12.416020905414445	12.41602011593505	0	0	1	30	0.0023176274578115027	0.6142857149243355	3240.500002615154	3315.500002615154	3315.500002615154	3340.500002615154	1.0	1.0	1.0	0.4571428596973419	0.2857142984867096	3591	3666	3666	3691	1457
12.436672502235211	12.436672107495513	0	0	1	30	0.0019411428382682915	0.5072368420660496	2802.134868260473	2877.134868260473	2877.134868260473	2902.134868260473	0.9736841917037964	0.8552631735801697	1.0	0.20000000298023224	0.2857142984867096	3591	3666	3666	3691	1457
12.449934571894929	12.449934571894927	0	0	1	30	0.001559337681132571	0.4370300807058811	2514.638180490583	2589.638180490583	2589.638180490583	2614.638180490583	0.8421052694320679	0.7631579041481018	1.0	0.1428571492433548	0.2857142984867096	3620	3695	3695	3720	1457
12.465984688047083	12.465984293307384	0	0	1	30	0.0011732584878010991	0.373966159299016	2256.3914223294705	2331.3914223294705	2331.3914223294705	2356.3914223294705	0.7368420958518982	0.6447368264198303	1.0	0.11428571492433548	0.2857142984867096	3650	3725	3725	3750	1457
12.482976258380816	12.482976258380818	0	0	1	30	0.0007839634745067622	0.3091478582671178	1990.9604796038475	2065.9604796038475	2065.9604796038475	2090.9604796038475	0.6315789222717285	0.5526315569877625	0.9166666865348816	0.05714285746216774	0.2857142984867096	3650	3725	3725	3750	1457
12.502948902919691	12.502948902919693	0	0	1	30	0.000392519671821435	0.26253132546719693	1800.0657777881713	1875.0657777881713	1875.0657777881713	1900.0657777881713	0.5526315569877625	0.4736842215061188	0.8333333134651184	0.02857142873108387	0.2857142984867096	3679	3754	3754	3779	1457
12.516263867699042	12.516263867699044	0	0	1	30	-6.468409853337487e-16	0.2290413569426164	1662.9243566800142	1737.9243566800142	1737.9243566800142	1762.9243566800142	0.4736842215061188	0.42105263471603394	0.75	0.02857142873108387	0.2857142984867096	3708	3783	3783	3808	1457
12.533003199365258	12.533002804625559	0	0	1	30	-0.00039251967182272687	0.1743421033024788	1438.9309130236506	1513.9309130236506	1513.9309130236506	1538.9309130236506	0.3684210479259491	0.32894736528396606	0.6388888955116272	0.0	0.2857142984867096	3708	3783	3783	3808	1457
12.54993397978538	12.54993358504568	0	0	1	30	-0.0007839634745080487	0.16118421405553818	1385.0493565574288	1460.0493565574288	1460.0493565574288	1485.0493565574288	0.34210526943206787	0.30263158679008484	0.6111111044883728	0.0	0.2857142984867096	3737	3812	3812	3837	1457
12.569614122207462	12.569613727467763	0	0	1	30	-0.0011732584878023768	0.15131578594446182	1344.6381434425712	1419.6381434425712	1419.6381434425712	1444.6381434425712	0.31578946113586426	0.28947368264198303	0.5833333134651184	0.0	0.2857142984867096	3737	3812	3812	3837	1457
12.582932639644103	12.582932244904404	0	0	1	30	-0.0015593376811338364	0.1381578966975212	1290.7565869763494	1365.7565869763494	1365.7565869763494	1390.7565869763494	0.28947368264198303	0.2631579041481018	0.5555555820465088	0.0	0.2857142984867096	3737	3812	3812	3837	1457
12.599893025541633	12.599892630801934	0	0	1	30	-0.0019411428382695413	0.12828947603702545	1250.3454043716192	1325.3454043716192	1325.3454043716192	1350.3454043716192	0.2631579041481018	0.25	0.5277777910232544	0.0	0.2857142984867096	3737	3812	3812	3837	1457
12.616027221249627	12.616026826509929	0	0	1	30	-0.002317627457812733	0.11513157933950424	1196.4638173952699	1271.4638173952699	1271.4638173952699	1296.4638173952699	0.2368421107530594	0.22368420660495758	0.5	0.0	0.2857142984867096	3737	3812	3812	3837	1457
12.636299473219871	12.636299473219873	0	0	1	30	-0.00268775962159037	0.09868421033024788	1129.111841302365	1204.111841302365	1204.111841302365	1229.111841302365	0.21052631735801697	0.18421052396297455	0.4444444477558136	0.0	0.2857142984867096	3737	3812	3812	3837	1457
12.649952729921072	12.649952335181373	0	0	1	30	-0.0030505248230691083	0.09868421033024788	1129.111841302365	1204.111841302365	1204.111841302365	1229.111841302365	0.21052631735801697	0.18421052396297455	0.4166666567325592	0.0	0.2857142984867096	3737	3812	3812	3837	1457
12.665850476549501	12.665850081809802	0	0	1	30	-0.003404928748047195	0.08552631363272667	1075.2302543260157	1150.2302543260157	1150.2302543260157	1175.2302543260157	0.18421052396297455	0.15789473056793213	0.4166666567325592	0.0	0.2857142984867096	3737	3812	3812	3837	1457
12.682934810712446	12.682934415972747	0	0	1	30	-0.0037500000000005793	0.08223684132099152	1061.7598652094603	1136.7598652094603	1136.7598652094603	1161.7598652094603	0.18421052396297455	0.14473684132099152	0.3888888955116272	0.0	0.2857142984867096	3737	3812	3812	3837	1457
12.703053903679564	12.703053508939869	0	0	1	30	-0.004084792762613266	0.0815267340557295	1058.8519759582123	1133.8519759582123	1133.8519759582123	1158.8519759582123	0.18421052396297455	0.1315789520740509	0.3611111044883728	0.02857142873108387	0.2857142984867096	3767	3842	3842	3867	1457
12.716276499369403	12.716276499369402	0	0	1	30	-0.004408389392194093	0.0815267340557295	1058.8519759582123	1133.8519759582123	1133.8519759582123	1158.8519759582123	0.18421052396297455	0.1315789520740509	0.3611111044883728	0.02857142873108387	0.2857142984867096	3767	3842	3842	3867	1457
12.732900172303879	12.73289977756418	0	0	1	30	-0.004719902932874305	0.07494778570696889	1031.9111824700376	1106.9111824700376	1106.9111824700376	1131.9111824700376	0.15789473056793213	0.1315789520740509	0.3611111044883728	0.02857142873108387	0.2857142984867096	3767	3842	3842	3867	1457
12.749923321813512	12.749922927073813	0	0	1	30	-0.005018479547691941	0.07145989895133036	1017.6282862056978	1092.6282862056978	1092.6282862056978	1117.6282862056978	0.15789473056793213	0.1184210553765297	0.3333333432674408	0.02857142873108387	0.2857142984867096	3767	3842	3842	3867	1457
12.769617280125054	12.769616885385355	0	0	1	30	-0.005303300858899587	0.07145989895133036	1017.6282862056978	1092.6282862056978	1092.6282862056978	1117.6282862056978	0.15789473056793213	0.1184210553765297	0.3333333432674408	0.02857142873108387	0.2857142984867096	3737	3812	3812	3837	1457
12.78292000797374	12.782920007973742	0	0	1	30	-0.0055735861910809125	0.07145989895133036	1017.6282862056978	1092.6282862056978	1092.6282862056978	1117.6282862056978	0.15789473056793213	0.1184210553765297	0.3333333432674408	0.02857142873108387	0.2857142984867096	3737	3812	3812	3837	1457
12.799816051300372	12.799815261820973	0	0	1	30	-0.005828594710927712	0.07145989895133036	1017.6282862056978	1092.6282862056978	1092.6282862056978	1117.6282862056978	0.15789473056793213	0.1184210553765297	0.3333333432674408	0.02857142873108387	0.2857142984867096	3737	3812	3812	3837	1457
12.815822351345965	12.815821956606266	0	0	1	30	-0.006067627457812508	0.07145989895133036	1017.6282862056978	1092.6282862056978	1092.6282862056978	1117.6282862056978	0.15789473056793213	0.1184210553765297	0.3333333432674408	0.02857142873108387	0.2857142984867096	3737	3812	3812	3837	1457
12.836529211724557	12.836529211724558	0	0	1	30	-0.006290029259591055	0.07015455165390103	1012.2828890227247	1087.2828890227247	1087.2828890227247	1112.2828890227247	0.15789473056793213	0.10526315867900848	0.3055555522441864	0.05714285746216774	0.2857142984867096	3737	3812	3812	3837	1457
12.849861150310957	12.849860755571259	0	0	1	30	-0.006495190528383635	0.07015455165390103	1012.2828890227247	1087.2828890227247	1087.2828890227247	1112.2828890227247	0.15789473056793213	0.10526315867900848	0.3055555522441864	0.05714285746216774	0.2857142984867096	3737	3812	3812	3837	1457
12.865999688155636	12.865999688155638	0	0	1	30	-0.006682548931413073	0.06646825231700426	997.1874932381324	1072.1874932381324	1072.1874932381324	1097.1874932381324	0.15789473056793213	0.09210526198148727	0.2777777910232544	0.05714285746216774	0.2857142984867096	3591	3666	3666	3691	1457
12.882948626601902	12.882948231862203	0	0	1	30	-0.006851590932319789	0.06845237953617933	1005.3124942006543	1080.3124942006543	1080.3124942006543	1105.3124942006543	0.15789473056793213	0.09210526198148727	0.2777777910232544	0.08571428805589676	0.2857142984867096	3591	3666	3666	3691	1457
12.902980482095593	12.902980087355894	0	0	1	30	-0.007001853198729263	0.06845237953617933	1005.3124942006543	1080.3124942006543	1080.3124942006543	1105.3124942006543	0.15789473056793213	0.09210526198148727	0.2777777910232544	0.08571428805589676	0.2857142984867096	3416	3491	3491	3516	1457
12.916388605443856	12.916388605443855	0	0	1	30	-0.007132923872213867	0.05977443652227521	969.776317558717	1044.776317558717	1044.776317558717	1069.776317558717	0.1315789520740509	0.07894736528396606	0.25	0.11428571492433548	0.2857142984867096	3240	3315	3315	3340	1457
12.93289622490689	12.932896224906889	0	0	1	30	-0.0072444436971681936	0.05977443652227521	969.776317558717	1044.776317558717	1044.776317558717	1069.776317558717	0.1315789520740509	0.07894736528396606	0.25	0.11428571492433548	0.2857142984867096	2802	2877	2877	2902	1457
12.949874374090864	12.949873979351166	0	0	1	30	-0.007336107005503688	0.06156015116721392	977.088819029741	1052.088819029741	1052.088819029741	1077.088819029741	0.1315789520740509	0.07894736528396606	0.25	0.1428571492433548	0.2857142984867096	2514	2589	2589	2614	1457
12.96967609634017	12.969676096340171	0	0	1	30	-0.007407662554463643	0.05886591688271553	966.0559296347201	1041.05592963472	1041.05592963472	1066.05592963472	0.1315789520740509	0.06578947603702545	0.2222222238779068	0.17142857611179352	0.2857142984867096	2256	2331	2331	2356	1457
12.983107904070359	12.98310750933066	0	0	1	30	-0.007458914215262124	0.05886591688271553	966.0559296347201	1041.05592963472	1041.05592963472	1066.05592963472	0.1315789520740509	0.06578947603702545	0.2222222238779068	0.17142857611179352	0.2857142984867096	1990	2065	2065	2090	1457
12.999927762635124	12.999927367895426	0	0	1	30	-0.007489721510659341	0.05886591688271553	966.0559296347201	1041.05592963472	1041.05592963472	1066.05592963472	0.1315789520740509	0.06578947603702545	0.2222222238779068	0.17142857611179352	0.2857142984867096	1800	1875	1875	1900	1457
13.01607735319137	13.016076958451672	0	0	1	30	-0.0075	0.06045321838723289	972.5559292957187	1047.5559292957187	1047.5559292957187	1072.5559292957187	0.1315789520740509	0.06578947603702545	0.2222222238779068	0.20000000298023224	0.2857142984867096	1662	1737	1737	1762	1457
13.036519737971787	13.036518948492391	0	0	1	30	-0.007489721510659266	0.06045321838723289	972.5559292957187	1047.5559292957187	1047.5559292957187	1072.5559292957187	0.1315789520740509	0.06578947603702545	0.2222222238779068	0.20000000298023224	0.2857142984867096	1438	1513	1513	1538	1457
13.04996575633113	13.04996536159143	0	0	1	30	-0.0074589142152619746	0.05906432956043217	966.8684295499697	1041.8684295499697	1041.8684295499697	1066.8684295499697	0.1315789520740509	0.06578947603702545	0.1944444477558136	0.20000000298023224	0.2857142984867096	1385	1460	1460	1485	1457
13.065957845747569	13.06595745100787	0	0	1	30	-0.007407662554463419	0.05906432956043217	966.8684295499697	1041.8684295499697	1041.8684295499697	1066.8684295499697	0.1315789520740509	0.06578947603702545	0.1944444477558136	0.20000000298023224	0.2857142984867096	1344	1419	1419	1444	1457
13.082873231319436	13.082872836579737	0	0	1	30	-0.007336107005503392	0.06045321838723289	972.5559292957187	1047.5559292957187	1047.5559292957187	1072.5559292957187	0.1315789520740509	0.06578947603702545	0.2222222238779068	0.20000000298023224	0.2857142984867096	1290	1365	1365	1390	1457
13.1028810076915	13.102880612951806	0	0	1	30	-0.007244443697167825	0.05906432956043217	966.8684295499697	1041.8684295499697	1041.8684295499697	1066.8684295499697	0.1315789520740509	0.06578947603702545	0.1944444477558136	0.20000000298023224	0.2857142984867096	1250	1325	1325	1350	1457
13.116497948340417	13.116497553600718	0	0	1	30	-0.0071329238722134276	0.062353801872167325	980.3388186665252	1055.3388186665252	1055.3388186665252	1080.3388186665252	0.1315789520740509	0.07894736528396606	0.1944444477558136	0.20000000298023224	0.2857142984867096	1196	1271	1271	1296	1457
13.132965304354176	13.132964909614477	0	0	1	30	-0.007001853198728752	0.062353801872167325	980.3388186665252	1055.3388186665252	1055.3388186665252	1080.3388186665252	0.1315789520740509	0.07894736528396606	0.1944444477558136	0.20000000298023224	0.2857142984867096	1129	1204	1204	1229	1457
13.149973848494955	13.149973453755257	0	0	1	30	-0.006851590932319209	0.06096491304241003	974.651318908669	1049.651318908669	1049.651318908669	1074.651318908669	0.1315789520740509	0.07894736528396606	0.1944444477558136	0.17142857611179352	0.2857142984867096	1129	1204	1204	1229	1457
13.16955451651295	13.16955412177325	0	0	1	30	-0.006682548931412426	0.062353801872167325	980.3388186665252	1055.3388186665252	1055.3388186665252	1080.3388186665252	0.1315789520740509	0.07894736528396606	0.1944444477558136	0.20000000298023224	0.2857142984867096	1075	1150	1150	1175	1457
13.182941323917476	13.182941323917474	0	0	1	30	-0.006495190528382922	0.062353801872167325	980.3388186665252	1055.3388186665252	1055.3388186665252	1080.3388186665252	0.1315789520740509	0.07894736528396606	0.1944444477558136	0.20000000298023224	0.2857142984867096	1061	1136	1136	1161	1457
13.199840130421997	13.199839735682298	0	0	1	30	-0.006290029259590279	0.062353801872167325	980.3388186665252	1055.3388186665252	1055.3388186665252	1080.3388186665252	0.1315789520740509	0.07894736528396606	0.1944444477558136	0.20000000298023224	0.2857142984867096	1058	1133	1133	1158	1457
13.21578445633488	13.215783666855485	0	0	1	30	-0.006067627457811671	0.062353801872167325	980.3388186665252	1055.3388186665252	1055.3388186665252	1080.3388186665252	0.1315789520740509	0.07894736528396606	0.1944444477558136	0.20000000298023224	0.2857142984867096	1058	1133	1133	1158	1457
13.236254078154513	13.236253683414814	0	0	1	30	-0.005828594710926814	0.062353801872167325	980.3388186665252	1055.3388186665252	1055.3388186665252	1080.3388186665252	0.1315789520740509	0.07894736528396606	0.1944444477558136	0.20000000298023224	0.2857142984867096	1031	1106	1106	1131	1457
13.249978782741191	13.249978388001493	0	0	1	30	-0.0055735861910799584	0.062353801872167325	980.3388186665252	1055.3388186665252	1055.3388186665252	1080.3388186665252	0.1315789520740509	0.07894736528396606	0.1944444477558136	0.20000000298023224	0.2857142984867096	1017	1092	1092	1117	1457
13.265818502633898	13.265818107894203	0	0	1	30	-0.0053033008588985785	0.062353801872167325	980.3388186665252	1055.3388186665252	1055.3388186665252	1080.3388186665252	0.1315789520740509	0.07894736528396606	0.1944444477558136	0.20000000298023224	0.2857142984867096	1017	1092	1092	1117	1457
13.282824283596788	13.28282388885709	0	0	1	30	-0.005018479547690881	0.062353801872167325	980.3388186665252	1055.3388186665252	1055.3388186665252	1080.3388186665252	0.1315789520740509	0.07894736528396606	0.1944444477558136	0.20000000298023224	0.2857142984867096	1017	1092	1092	1117	1457
13.302804822929637	13.302804428189939	0	0	1	30	-0.004719902932873198	0.062353801872167325	980.3388186665252	1055.3388186665252	1055.3388186665252	1080.3388186665252	0.1315789520740509	0.07894736528396606	0.1944444477558136	0.20000000298023224	0.2857142984867096	1017	1092	1092	1117	1457
13.316029392317969	13.31602899757827	0	0	1	30	-0.00440838939219294	0.06215538920036384	979.5263187754899	1054.52631877549	1054.52631877549	1079.52631877549	0.1315789520740509	0.07894736528396606	0.1666666716337204	0.22857142984867096	0.2857142984867096	1017	1092	1092	1117	1457
13.332860698333999	13.332859908854603	0	0	1	30	-0.00408479276261207	0.05557644085160324	952.5855252873152	1027.5855252873152	1027.5855252873152	1052.5855252873152	0.10526315867900848	0.07894736528396606	0.1666666716337204	0.22857142984867096	0.2857142984867096	1012	1087	1087	1112	1457
13.350700169540701	13.350699774801003	0	0	1	30	-0.003749999999999344	0.06215538920036384	979.5263187754899	1054.52631877549	1054.52631877549	1079.52631877549	0.1315789520740509	0.07894736528396606	0.1666666716337204	0.22857142984867096	0.2857142984867096	1012	1087	1087	1112	1457
13.369522542597348	13.36952214785765	0	0	1	30	-0.0034049287480459245	0.06334586597624281	984.4013211727142	1059.4013211727142	1059.4013211727142	1084.4013211727142	0.1315789520740509	0.07894736528396606	0.1666666716337204	0.2571428716182709	0.2857142984867096	997	1072	1072	1097	1457
13.382816191432962	13.382815796693267	0	0	1	30	-0.003050524823067806	0.06156015169644169	977.0888211969287	1052.0888211969286	1052.0888211969286	1077.0888211969286	0.1315789520740509	0.07894736528396606	0.1388888955116272	0.2571428716182709	0.2857142984867096	1005	1080	1080	1105	1457
13.399803814369708	13.39980341963001	0	0	1	30	-0.002687759621589039	0.06156015169644169	977.0888211969287	1052.0888211969286	1052.0888211969286	1077.0888211969286	0.1315789520740509	0.07894736528396606	0.1388888955116272	0.2571428716182709	0.2857142984867096	1005	1080	1080	1105	1457
13.415865772712827	13.415865377973129	0	0	1	30	-0.0023176274578113774	0.06334586597624281	984.4013211727142	1059.4013211727142	1059.4013211727142	1084.4013211727142	0.1315789520740509	0.07894736528396606	0.1666666716337204	0.2571428716182709	0.2857142984867096	969	1044	1044	1069	1457
13.436179077611744	13.436178682872045	0	0	1	30	-0.0019411428382681635	0.06334586597624281	984.4013211727142	1059.4013211727142	1059.4013211727142	1084.4013211727142	0.1315789520740509	0.07894736528396606	0.1666666716337204	0.2571428716182709	0.2857142984867096	969	1044	1044	1069	1457
13.449810623629514	13.449809834150114	0	0	1	30	-0.0015593376811324415	0.06334586597624281	984.4013211727142	1059.4013211727142	1059.4013211727142	1084.4013211727142	0.1315789520740509	0.07894736528396606	0.1666666716337204	0.2571428716182709	0.2857142984867096	977	1052	1052	1077	1457
13.466112978449186	13.466112583709487	0	0	1	30	-0.0011732584878009686	0.06215538920036384	979.5263187754899	1054.52631877549	1054.52631877549	1079.52631877549	0.1315789520740509	0.07894736528396606	0.1666666716337204	0.22857142984867096	0.2857142984867096	966	1041	1041	1066	1457
13.48298770583208	13.482987311092382	0	0	1	30	-0.0007839634745066304	0.05628655190683074	955.4934300584719	1030.4934300584719	1030.4934300584719	1055.4934300584719	0.1315789520740509	0.06578947603702545	0.1388888955116272	0.20000000298023224	0.2857142984867096	966	1041	1041	1066	1457
13.502951271357883	13.502950481878488	0	0	1	30	-0.0003925196718213029	0.05858396073832872	964.9013192234561	1039.901319223456	1039.901319223456	1064.901319223456	0.1315789520740509	0.07894736528396606	0.1388888955116272	0.17142857611179352	0.2857142984867096	966	1041	1041	1066	1457
13.516197946169346	13.516197946169347	0	0	1	30	7.791492631894069e-16	0.05858396073832872	964.9013192234561	1039.901319223456	1039.901319223456	1064.901319223456	0.1315789520740509	0.07894736528396606	0.1388888955116272	0.17142857611179352	0.2857142984867096	972	1047	1047	1072	1457
13.532850435101832	13.532850040362133	0	0	1	30	0.000392519671822859	0.05858396073832872	964.9013192234561	1039.901319223456	1039.901319223456	1064.901319223456	0.1315789520740509	0.07894736528396606	0.1388888955116272	0.17142857611179352	0.2857142984867096	972	1047	1047	1072	1457
13.549797794589303	13.549797399849604	0	0	1	30	0.0007839634745081803	0.060881371432471854	974.3092160159722	1049.3092160159722	1049.3092160159722	1074.3092160159722	0.1315789520740509	0.09210526198148727	0.1388888955116272	0.1428571492433548	0.2857142984867096	966	1041	1041	1066	1457
13.569545437499876	13.569545042760177	0	0	1	30	0.0011732584878025075	0.05529448656394842	951.4309224793687	1026.4309224793687	1026.4309224793687	1051.4309224793687	0.10526315867900848	0.09210526198148727	0.1388888955116272	0.17142857611179352	0.2857142984867096	966	1041	1041	1066	1457
13.582839086335493	13.582838691595795	0	0	1	30	0.0015593376811339657	0.05200501238956812	937.9605257352814	1012.9605257352814	1012.9605257352814	1037.9605257352814	0.10526315867900848	0.07894736528396606	0.1388888955116272	0.17142857611179352	0.2857142984867096	972	1047	1047	1072	1457
13.599948289099459	13.59994789435976	0	0	1	30	0.001941142838269669	0.05200501238956812	937.9605257352814	1012.9605257352814	1012.9605257352814	1037.9605257352814	0.10526315867900848	0.07894736528396606	0.1388888955116272	0.17142857611179352	0.2857142984867096	966	1041	1041	1066	1457
13.61585590422036	13.615855904220359	0	0	1	30	0.0023176274578128593	0.05200501238956812	937.9605257352814	1012.9605257352814	1012.9605257352814	1037.9605257352814	0.10526315867900848	0.07894736528396606	0.1388888955116272	0.17142857611179352	0.2857142984867096	980	1055	1055	1080	1457
13.636178682872046	13.63617789339265	0	0	1	30	0.002687759621590494	0.048715540077832964	924.490136618726	999.490136618726	999.490136618726	1024.490136618726	0.10526315867900848	0.06578947603702545	0.1388888955116272	0.17142857611179352	0.2857142984867096	980	1055	1055	1080	1457
13.649854044996378	13.649853255516982	0	0	1	30	0.0030505248230692293	0.048715540077832964	924.490136618726	999.490136618726	999.490136618726	1024.490136618726	0.10526315867900848	0.06578947603702545	0.1388888955116272	0.17142857611179352	0.2857142984867096	974	1049	1049	1074	1457
13.665864687178658	13.665865476658054	0	0	1	30	0.0034049287480473127	0.049707603558070135	928.5526365702972	1003.5526365702972	1003.5526365702972	1028.5526365702972	0.10526315867900848	0.06578947603702545	0.1388888955116272	0.20000000298023224	0.2857142984867096	980	1055	1055	1080	1457
13.682801388694259	13.68280099395456	0	0	1	30	0.0037500000000006933	0.049707603558070135	928.5526365702972	1003.5526365702972	1003.5526365702972	1028.5526365702972	0.10526315867900848	0.06578947603702545	0.1388888955116272	0.20000000298023224	0.2857142984867096	980	1055	1055	1080	1457
13.702946929221199	13.7029465344815	0	0	1	30	0.004084792762613376	0.050699667038307306	932.6151365218684	1007.6151365218684	1007.6151365218684	1032.6151365218684	0.10526315867900848	0.06578947603702545	0.1388888955116272	0.22857142984867096	0.2857142984867096	980	1055	1055	1080	1457
13.716249262330187	13.716248472850792	0	0	1	30	0.0044083893921942	0.050699667038307306	932.6151365218684	1007.6151365218684	1007.6151365218684	1032.6151365218684	0.10526315867900848	0.06578947603702545	0.1388888955116272	0.22857142984867096	0.2857142984867096	980	1055	1055	1080	1457
13.732782145133946	13.732781750394247	0	0	1	30	0.004719902932874409	0.050699667038307306	932.6151365218684	1007.6151365218684	1007.6151365218684	1032.6151365218684	0.10526315867900848	0.06578947603702545	0.1388888955116272	0.22857142984867096	0.2857142984867096	980	1055	1055	1080	1457
13.749936742963271	13.749936348223573	0	0	1	30	0.005018479547692039	0.050699667038307306	932.6151365218684	1007.6151365218684	1007.6151365218684	1032.6151365218684	0.10526315867900848	0.06578947603702545	0.1388888955116272	0.22857142984867096	0.2857142984867096	980	1055	1055	1080	1457
13.769601095797402	13.769600701057703	0	0	1	30	0.00530330085889968	0.0408312445151664	892.2039462896064	967.2039462896064	967.2039462896064	992.2039462896064	0.07894736528396606	0.05263157933950424	0.1388888955116272	0.22857142984867096	0.2857142984867096	980	1055	1055	1080	1457
13.78296224512151	13.782961850381811	0	0	1	30	0.005573586191081001	0.0408312445151664	892.2039462896064	967.2039462896064	967.2039462896064	992.2039462896064	0.07894736528396606	0.05263157933950424	0.1388888955116272	0.22857142984867096	0.2857142984867096	980	1055	1055	1080	1457
13.799934473210001	13.799934078470303	0	0	1	30	0.005828594710927795	0.0409461152577211	892.6743419803679	967.6743419803679	967.6743419803679	992.6743419803679	0.07894736528396606	0.06578947603702545	0.1111111119389534	0.17142857611179352	0.2857142984867096	980	1055	1055	1080	1457
13.815827877701746	13.815827088222347	0	0	1	30	0.006067627457812587	0.04423558756945625	906.1447310969234	981.1447310969234	981.1447310969234	1006.1447310969234	0.07894736528396606	0.07894736528396606	0.1111111119389534	0.17142857611179352	0.2857142984867096	979	1054	1054	1079	1457
13.836252893935416	13.836252499195718	0	0	1	30	0.006290029259591127	0.05858396073832872	964.9013192234561	1039.901319223456	1039.901319223456	1064.901319223456	0.10526315867900848	0.10526315867900848	0.1388888955116272	0.17142857611179352	0.2857142984867096	952	1027	1027	1052	1457
13.849812202588307	13.849811807848608	0	0	1	30	0.006495190528383701	0.06516290908413275	991.8421126995236	1066.8421126995236	1066.8421126995236	1091.8421126995236	0.10526315867900848	0.1315789520740509	0.1666666716337204	0.1428571492433548	0.2857142984867096	979	1054	1054	1079	1457
13.865788897156492	13.865788502416793	0	0	1	30	0.006682548931413134	0.07174185370760305	1018.7828909326345	1093.7828909326345	1093.7828909326345	1118.7828909326345	0.10526315867900848	0.15789473056793213	0.1666666716337204	0.1428571492433548	0.2857142984867096	984	1059	1059	1084	1457
13.882835336308354	13.882834941568655	0	0	1	30	0.006851590932319843	0.07792397634170595	1044.0986831192859	1119.0986831192859	1119.0986831192859	1144.0986831192859	0.10526315867900848	0.18421052396297455	0.1944444477558136	0.11428571492433548	0.2857142984867096	977	1052	1052	1077	1457
13.902852586433191	13.902852191693492	0	0	1	30	0.0070018531987293105	0.08858605147827239	1087.7598808035254	1162.7598808035254	1162.7598808035254	1187.7598808035254	0.1315789520740509	0.19736842811107635	0.2222222238779068	0.11428571492433548	0.2857142984867096	977	1052	1052	1077	1457
13.91605465565869	13.916054260918992	0	0	1	30	0.007132923872213908	0.09187552379000755	1101.230269920081	1176.230269920081	1176.230269920081	1201.230269920081	0.1315789520740509	0.21052631735801697	0.2222222238779068	0.11428571492433548	0.2857142984867096	984	1059	1059	1084	1457
13.932938856794358	13.93293846205466	0	0	1	30	0.007244443697168227	0.1025375914759934	1144.891437094193	1219.891437094193	1219.891437094193	1244.891437094193	0.15789473056793213	0.22368420660495758	0.25	0.11428571492433548	0.2857142984867096	984	1059	1059	1084	1457
13.94995332203062	13.949952927290921	0	0	1	30	0.007336107005503715	0.109116539824754	1171.8322305823676	1246.8322305823676	1246.8322305823676	1271.8322305823676	0.15789473056793213	0.25	0.25	0.11428571492433548	0.2857142984867096	984	1059	1059	1084	1457
13.969537937445601	13.969537147966202	0	0	1	30	0.007407662554463664	0.11121554007783296	1180.427636618726	1255.427636618726	1255.427636618726	1280.427636618726	0.15789473056793213	0.2631579041481018	0.2777777910232544	0.08571428805589676	0.2857142984867096	979	1054	1054	1079	1457
13.982836323157603	13.982835928417904	0	0	1	30	0.007458914215262138	0.12437343305006388	1234.3092083400115	1309.3092083400115	1309.3092083400115	1334.3092083400115	0.18421052396297455	0.28947368264198303	0.2777777910232544	0.08571428805589676	0.2857142984867096	955	1030	1030	1055	1457
13.999789998480253	13.999789603740554	0	0	1	30	0.007489721510659348	0.15128446047652572	1344.5098656513728	1419.5098656513728	1419.5098656513728	1444.5098656513728	0.2631579041481018	0.31578946113586426	0.3055555522441864	0.08571428805589676	0.2857142984867096	964	1039	1039	1064	1457
14.016041431878783	14.016041431878785	0	0	1	30	0.0075	0.16234335728906213	1389.7960480987094	1464.7960480987094	1464.7960480987094	1489.7960480987094	0.28947368264198303	0.32894736528396606	0.3611111044883728	0.08571428805589676	0.2857142984867096	964	1039	1039	1064	1457
14.036158156407712	14.036157761668013	0	0	1	30	0.007489721510659259	0.18295738895290664	1474.2105077621527	1549.2105077621527	1549.2105077621527	1574.2105077621527	0.31578946113586426	0.3684210479259491	0.4166666567325592	0.11428571492433548	0.2857142984867096	964	1039	1039	1064	1457
14.049796018260658	14.049795623520959	0	0	1	30	0.0074589142152619616	0.19361946824051085	1517.871722444892	1592.871722444892	1592.871722444892	1617.871722444892	0.34210526943206787	0.3815789520740509	0.4444444477558136	0.11428571492433548	0.2857142984867096	974	1049	1049	1074	1457
14.065975214294312	14.065974819554613	0	0	1	30	0.007407662554463399	0.21086049130009044	1588.4737118738703	1663.4737118738703	1663.4737118738703	1688.4737118738703	0.3947368562221527	0.3947368562221527	0.4722222089767456	0.11428571492433548	0.2857142984867096	951	1026	1026	1051	1457
14.083043758869309	14.0830461273075	0	0	1	30	0.007336107005503364	0.22152255568653345	1632.1348655363545	1707.1348655363545	1707.1348655363545	1732.1348655363545	0.42105263471603394	0.40789473056793213	0.5	0.11428571492433548	0.2857142984867096	937	1012	1012	1037	1457
14.102885349828188	14.10288495508849	0	0	1	30	0.00724444369716779	0.2379699284210801	1699.486856884323	1774.486856884323	1774.486856884323	1799.486856884323	0.4736842215061188	0.42105263471603394	0.5	0.11428571492433548	0.2857142984867096	937	1012	1012	1037	1457
14.116431237331323	14.116431237331321	0	0	1	30	0.007132923872213387	0.2585004209185995	1783.5592236616649	1858.5592236616649	1858.5592236616649	1883.5592236616649	0.5263158082962036	0.44736841320991516	0.5277777910232544	0.11428571492433548	0.2857142984867096	937	1012	1012	1037	1457
14.1328291191581	14.1328287244184	0	0	1	30	0.007001853198728705	0.2625835481321528	1800.2796296011657	1875.2796296011657	1875.2796296011657	1900.2796296011657	0.5263158082962036	0.46052631735801697	0.5555555820465088	0.11428571492433548	0.2857142984867096	924	999	999	1024	1457
14.149897663733093	14.149897268993394	0	0	1	30	0.006851590932319155	0.27245196134206795	1840.6907816957682	1915.6907816957682	1915.6907816957682	1940.6907816957682	0.5526315569877625	0.4736842215061188	0.5555555820465088	0.11428571492433548	0.2857142984867096	924	999	999	1024	1457
14.169580174593367	14.169579779853668	0	0	1	30	0.006682548931412366	0.3014306669966096	1959.3585813511163	2034.3585813511163	2034.3585813511163	2059.3585813511163	0.6052631735801697	0.5131579041481018	0.6111111044883728	0.1428571492433548	0.2857142984867096	928	1003	1003	1028	1457
14.182839086335491	14.182838691595792	0	0	1	30	0.006495190528382856	0.3014306669966096	1959.3585813511163	2034.3585813511163	2034.3585813511163	2059.3585813511163	0.6052631735801697	0.5131579041481018	0.6111111044883728	0.1428571492433548	0.2857142984867096	928	1003	1003	1028	1457
14.199803024890311	14.199802235410912	0	0	1	30	0.006290029259590206	0.3122911442159897	2003.8322355644777	2078.8322355644777	2078.8322355644777	2103.8322355644777	0.6315789222717285	0.5263158082962036	0.6388888955116272	0.1428571492433548	0.2857142984867096	932	1007	1007	1032	1457
14.215806167018314	14.215805772278616	0	0	1	30	0.006067627457811592	0.3297305884105819	2075.2467595413327	2150.2467595413327	2150.2467595413327	2175.2467595413327	0.6842105388641357	0.5394737124443054	0.6666666865348816	0.1428571492433548	0.2857142984867096	932	1007	1007	1032	1457
14.2362899994671	14.236289999467102	0	0	1	30	0.005828594710926731	0.3471700006741143	2146.661152760498	2221.661152760498	2221.661152760498	2246.661152760498	0.7105262875556946	0.5789473652839661	0.6944444179534912	0.1428571492433548	0.2857142984867096	932	1007	1007	1032	1457
14.249796807740054	14.249796413000356	0	0	1	30	0.005573586191079871	0.3580304927946556	2191.1348679941148	2266.1348679941148	2266.1348679941148	2291.1348679941148	0.7368420958518982	0.5921052694320679	0.7222222089767456	0.1428571492433548	0.2857142984867096	932	1007	1007	1032	1457
14.265791265594686	14.265790870854987	0	0	1	30	0.005303300858898486	0.3709586514160037	2244.075677548535	2319.075677548535	2319.075677548535	2344.075677548535	0.7368420958518982	0.6184210777282715	0.75	0.17142857611179352	0.2857142984867096	892	967	967	992	1457
14.282937573890337	14.282937573890338	0	0	1	30	0.005018479547690782	0.38201754141658073	2289.361832100898	2364.361832100898	2364.361832100898	2389.361832100898	0.7631579041481018	0.6315789222717285	0.7777777910232544	0.17142857611179352	0.2857142984867096	892	967	967	992	1457
14.302857718049275	14.302857323309576	0	0	1	30	0.004719902932873095	0.4029448595282341	2375.0591997681186	2450.0591997681186	2450.0591997681186	2475.0591997681186	0.8157894611358643	0.6578947305679321	0.8055555820465088	0.17142857611179352	0.2857142984867096	892	967	967	992	1457
14.316122550886881	14.316122156147182	0	0	1	30	0.0044083893921928324	0.43640350761512914	2512.072363683954	2587.072363683954	2587.072363683954	2612.072363683954	0.8947368264198303	0.6842105388641357	0.8333333134651184	0.20000000298023224	0.2857142984867096	906	981	981	1006	1457
14.332794776804306	14.332794382064607	0	0	1	30	0.004084792762611958	0.4701127826280538	2650.11184486188	2725.11184486188	2725.11184486188	2750.11184486188	0.9210526347160339	0.7236841917037964	0.9166666865348816	0.2571428716182709	0.2857142984867096	964	1039	1039	1064	1457
14.349851084448638	14.349850689708939	0	0	1	30	0.0037499999999992296	0.4937865573558069	2747.0559523720294	2822.0559523720294	2822.0559523720294	2847.0559523720294	0.9473684430122375	0.75	0.9722222089767456	0.2857142984867096	0.2857142984867096	991	1066	1066	1091	1457
14.369466094820421	14.369465700080722	0	0	1	30	0.0034049287480458065	0.5127819553017616	2824.842106960714	2899.842106960714	2899.842106960714	2924.842106960714	0.9736841917037964	0.7631579041481018	1.0	0.3142857253551483	0.2857142984867096	1018	1093	1093	1118	1457
14.38284579691037	14.382845402170672	0	0	1	30	0.003050524823067685	0.5297932401299477	2894.5033183321357	2969.5033183321357	2969.5033183321357	2994.5033183321357	1.0	0.7763158082962036	1.0	0.34285715222358704	0.2857142984867096	1044	1119	1119	1144	1457
14.399836183025009	14.39983578828531	0	0	1	30	0.0026877596215889154	0.5506578907370567	2979.9440625682473	3054.9440625682473	3054.9440625682473	3079.9440625682473	1.0	0.8026315569877625	1.0	0.4000000059604645	0.2857142984867096	1087	1162	1162	1187	1457
14.415820772387168	14.415819982907772	0	0	1	30	0.0023176274578112516	0.5682330802083015	3051.914463452995	3126.914463452995	3126.914463452995	3151.914463452995	1.0	0.8157894611358643	1.0	0.4571428596973419	0.2857142984867096	1101	1176	1176	1201	1457
14.436168814379577	14.436168419639879	0	0	1	30	0.0019411428382680358	0.6099624186754227	3222.796104475856	3297.796104475856	3297.796104475856	3322.796104475856	1.0	0.8684210777282715	1.0	0.5714285969734192	0.2857142984867096	1144	1219	1219	1244	1457
14.449796018260656	14.449795623520961	0	0	1	30	0.001559337681132312	0.6236842125654221	3278.9868504554033	3353.9868504554033	3353.9868504554033	3378.9868504554033	1.0	0.8947368264198303	1.0	0.6000000238418579	0.2380952388048172	1171	1246	1246	1271	1457
14.466019425140576	14.466019425140578	0	0	1	30	0.0011732584878008379	0.6445488780736923	3364.42765571177	3439.42765571177	3439.42765571177	3464.42765571177	1.0	0.9210526347160339	1.0	0.6571428775787354	0.2380952388048172	1180	1255	1255	1280	1457
14.482999548023045	14.482999548023043	0	0	1	30	0.0007839634745064989	0.6582706868648529	3420.6184627115726	3495.6184627115726	3495.6184627115726	3520.6184627115726	1.0	0.9473684430122375	1.0	0.6857143044471741	0.2380952388048172	1234	1309	1309	1334	1457
14.502835612626143	14.502835217886444	0	0	1	30	0.0003925196718211707	0.679135337471962	3506.0592069476843	3581.0592069476843	3581.0592069476843	3606.0592069476843	1.0	0.9736841917037964	1.0	0.7428571581840515	0.2380952388048172	1344	1419	1419	1444	1457
14.516207814661815	14.516207419922116	0	0	1	30	-9.11457541045065e-16	0.6928571462631226	3562.250013947487	3637.250013947487	3637.250013947487	3662.250013947487	1.0	1.0	1.0	0.7714285850524902	0.2380952388048172	1389	1464	1464	1489	1457
14.532786882010331	14.532786487270632	0	0	1	30	-0.00039251967182299115	0.7071428596973419	3620.750010460615	3695.750010460615	3695.750010460615	3720.750010460615	1.0	1.0	1.0	0.8285714387893677	0.2380952388048172	1474	1549	1549	1574	1457
14.549884637323032	14.549884637323034	0	0	1	30	-0.0007839634745083118	0.7142857164144516	3650.0000087171793	3725.0000087171793	3725.0000087171793	3750.0000087171793	1.0	1.0	1.0	0.8571428656578064	0.2380952388048172	1517	1592	1592	1617	1457
14.569531226870719	14.56953083213102	0	0	1	30	-0.0011732584878026383	0.7142857164144516	3650.0000087171793	3725.0000087171793	3725.0000087171793	3750.0000087171793	1.0	1.0	1.0	0.8571428656578064	0.2380952388048172	1588	1663	1663	1688	1457
14.582949218711452	14.582948823971753	0	0	1	30	-0.0015593376811340951	0.7142857164144516	3650.0000087171793	3725.0000087171793	3725.0000087171793	3750.0000087171793	1.0	1.0	1.0	0.8571428656578064	0.2380952388048172	1632	1707	1707	1732	1457
14.599796314315434	14.599795919575735	0	0	1	30	-0.0019411428382697968	0.7142857164144516	3650.0000087171793	3725.0000087171793	3725.0000087171793	3750.0000087171793	1.0	1.0	1.0	0.8571428656578064	0.2380952388048172	1699	1774	1774	1799	1457
14.615847614686686	14.615847219946987	0	0	1	30	-0.002317627457812985	0.7142857164144516	3650.0000087171793	3725.0000087171793	3725.0000087171793	3750.0000087171793	1.0	1.0	1.0	0.8571428656578064	0.2380952388048172	1783	1858	1858	1883	1457
14.636215393664031	14.636215393664033	0	0	1	30	-0.0026877596215906176	0.7000000029802322	3591.500012204051	3666.500012204051	3666.500012204051	3691.500012204051	1.0	1.0	1.0	0.800000011920929	0.2380952388048172	1800	1875	1875	1900	1457
14.649784965549092	14.649784570809393	0	0	1	30	-0.0030505248230693503	0.6928571462631226	3562.250013947487	3637.250013947487	3637.250013947487	3662.250013947487	1.0	1.0	1.0	0.7714285850524902	0.2380952388048172	1840	1915	1915	1940	1457
14.665849292330403	14.665848897590704	0	0	1	30	-0.0034049287480474306	0.6785714328289032	3503.7500174343586	3578.7500174343586	3578.7500174343586	3603.7500174343586	1.0	1.0	1.0	0.7142857313156128	0.2380952388048172	1959	2034	2034	2059	1457
14.682925731699374	14.682925731699372	0	0	1	30	-0.0037500000000008082	0.6642857193946838	3445.2500209212303	3520.2500209212303	3520.2500209212303	3545.2500209212303	1.0	1.0	1.0	0.6571428775787354	0.2380952388048172	1959	2034	2034	2059	1457
14.702819428298493	14.702819033558795	0	0	1	30	-0.004084792762613487	0.6428571492433548	3357.500026151538	3432.500026151538	3432.500026151538	3457.500026151538	1.0	1.0	1.0	0.5714285969734192	0.2380952388048172	2003	2078	2078	2103	1457
14.716061366233571	14.71606136623357	0	0	1	30	-0.004408389392194307	0.6142857149243355	3240.500002615154	3315.500002615154	3315.500002615154	3340.500002615154	1.0	1.0	1.0	0.4571428596973419	0.2380952388048172	2075	2150	2150	2175	1457
14.732777802997258	14.73277740825756	0	0	1	30	-0.004719902932874511	0.5862781926989555	3125.809199102223	3200.809199102223	3200.809199102223	3225.809199102223	1.0	0.9736841917037964	1.0	0.37142857909202576	0.2380952388048172	2146	2221	2221	2246	1457
14.749934769264776	14.749934769264778	0	0	1	30	-0.005018479547692137	0.5308270640671253	2898.736827354878	2973.736827354878	2973.736827354878	2998.736827354878	1.0	0.8947368264198303	1.0	0.22857142984867096	0.2380952388048172	2191	2266	2266	2291	1457
14.769478331751085	14.769477937011386	0	0	1	30	-0.005303300858899775	0.5171052701771259	2842.5460813753307	2917.5460813753307	2917.5460813753307	2942.5460813753307	1.0	0.8684210777282715	1.0	0.20000000298023224	0.2380952388048172	2244	2319	2319	2344	1457
14.782874218168683	14.782873428689287	0	0	1	30	-0.00557358619108109	0.5000939853489399	2772.884870003909	2847.884870003909	2847.884870003909	2872.884870003909	0.9736841917037964	0.8552631735801697	1.0	0.17142857611179352	0.2380952388048172	2289	2364	2364	2389	1457
14.799936446908497	14.799936052168798	0	0	1	30	-0.0058285947109278785	0.4797932393848896	2689.753315281123	2764.753315281123	2764.753315281123	2789.753315281123	0.9473684430122375	0.8289473652839661	1.0	0.1428571492433548	0.2857142984867096	2375	2450	2450	2475	1457
14.81590445720331	14.815923009969152	0	0	1	30	-0.006067627457812664	0.4666353352367878	2635.871697794646	2710.871697794646	2710.871697794646	2735.871697794646	0.9210526347160339	0.8026315569877625	1.0	0.1428571492433548	0.2857142984867096	2512	2587	2587	2612	1457
14.836254472894211	14.836253683414816	0	0	1	30	-0.006290029259591199	0.4430451113730669	2539.269731072709	2614.269731072709	2614.269731072709	2639.269731072709	0.8947368264198303	0.7631579041481018	1.0	0.11428571492433548	0.2857142984867096	2650	2725	2725	2750	1457
14.849829176395353	14.849828781655658	0	0	1	30	-0.006495190528383767	0.4068609047681093	2391.0954050254077	2466.0954050254077	2466.0954050254077	2491.0954050254077	0.7894737124443054	0.7236841917037964	1.0	0.11428571492433548	0.2857142984867096	2747	2822	2822	2847	1457
14.865871792493234	14.865871003013838	0	0	1	30	-0.006682548931413194	0.3749060167842323	2260.240138731431	2335.240138731431	2335.240138731431	2360.240138731431	0.7631579041481018	0.6578947305679321	0.9166666865348816	0.08571428805589676	0.2857142984867096	2824	2899	2899	2924	1457
14.882986521612985	14.882986126873286	0	0	1	30	-0.006851590932319897	0.3646720955059642	2218.3322310969234	2293.3322310969234	2293.3322310969234	2318.3322310969234	0.7631579041481018	0.6447368264198303	0.8888888955116272	0.05714285746216774	0.2857142984867096	2894	2969	2969	2994	1457
14.902764164740667	14.902763770000968	0	0	1	30	-0.007001853198729357	0.35480366739488783	2177.9210179820657	2252.9210179820657	2252.9210179820657	2277.9210179820657	0.7368420958518982	0.6315789222717285	0.8888888955116272	0.05714285746216774	0.2857142984867096	2979	3054	3054	3079	1457
14.916040839769234	14.916040445029536	0	0	1	30	-0.00713292387221395	0.34085212697141937	2120.7894599479623	2195.7894599479623	2195.7894599479623	2220.7894599479623	0.7368420958518982	0.5789473652839661	0.8333333134651184	0.05714285746216774	0.2857142984867096	3051	3126	3126	3151	1457
14.932921882987312	14.932921488247613	0	0	1	30	-0.007244443697168262	0.3174289848766334	2024.8716930698138	2099.871693069814	2099.871693069814	2124.871693069814	0.7105262875556946	0.5131579041481018	0.8055555820465088	0.05714285746216774	0.2857142984867096	3222	3297	3297	3322	1457
14.949937137702971	14.949936742963272	0	0	1	30	-0.007336107005503743	0.25515872264236567	1769.8749692204874	1844.8749692204874	1844.8749692204874	1869.8749692204874	0.5526315569877625	0.44736841320991516	0.7222222089767456	0.02857142873108387	0.2857142984867096	3278	3353	3353	3378	1447
14.969661885711016	14.969661490971317	0	0	1	30	-0.007407662554463685	0.2006578966975212	1546.6940869763494	1621.6940869763494	1621.6940869763494	1646.6940869763494	0.4736842215061188	0.32894736528396606	0.5833333134651184	0.0	0.2857142984867096	3364	3439	3439	3464	1447
14.982779875380675	14.982779480640977	0	0	1	30	-0.0074589142152621515	0.2006578966975212	1546.6940869763494	1621.6940869763494	1621.6940869763494	1646.6940869763494	0.4736842215061188	0.32894736528396606	0.5833333134651184	0.0	0.2857142984867096	3420	3495	3495	3520	1447
14.999812893382781	14.999812498643083	0	0	1	30	-0.0074897215106593555	0.17763157933950424	1452.4013173952699	1527.4013173952699	1527.4013173952699	1552.4013173952699	0.42105263471603394	0.28947368264198303	0.5277777910232544	0.0	0.2857142984867096	3506	3581	3581	3606	1447
15.0159399837762	15.015939983776198	0	0	1	30	-0.0075	0.14802631735801697	1331.1677695810795	1406.1677695810795	1406.1677695810795	1431.1677695810795	0.34210526943206787	0.25	0.4722222089767456	0.0	0.2857142984867096	3562	3637	3637	3662	1447
15.036823687539844	15.036823292800145	0	0	1	30	-0.007489721510659252	0.11184210702776909	1182.9934282787144	1257.9934282787144	1257.9934282787144	1282.9934282787144	0.2631579041481018	0.18421052396297455	0.3611111044883728	0.0	0.2857142984867096	3620	3695	3695	3720	1447
15.050032467340223	15.050032072600525	0	0	1	30	-0.007458914215261947	0.10086675000133082	1138.0493412554497	1213.0493412554497	1213.0493412554497	1238.0493412554497	0.2368421107530594	0.15789473056793213	0.3055555522441864	0.02857142873108387	0.2857142984867096	3650	3725	3725	3750	1447
15.065916398079196	15.065916003339497	0	0	1	30	-0.007407662554463379	0.08751044444784167	1083.3552700139116	1158.3552700139116	1158.3552700139116	1183.3552700139116	0.21052631735801697	0.1315789520740509	0.2777777910232544	0.02857142873108387	0.2857142984867096	3650	3725	3725	3750	1447
15.09010091520399	15.090100520464292	0	0	1	30	-0.007336107005503337	0.07554302387649105	1034.3486827742308	1109.3486827742308	1109.3486827742308	1134.3486827742308	0.18421052396297455	0.10526315867900848	0.2222222238779068	0.05714285746216774	0.2857142984867096	3650	3725	3725	3750	1447
15.103398511436595	15.103397721957199	0	0	1	30	-0.0072444436971677555	0.07554302387649105	1034.3486827742308	1109.3486827742308	1109.3486827742308	1134.3486827742308	0.18421052396297455	0.10526315867900848	0.2222222238779068	0.05714285746216774	0.2857142984867096	3650	3725	3725	3750	1447
15.116692160272212	15.116691765532513	0	0	1	30	-0.007132923872213346	0.07384085141358868	1027.3782865386456	1102.3782865386456	1102.3782865386456	1127.3782865386456	0.18421052396297455	0.09210526198148727	0.2222222238779068	0.08571428805589676	0.2857142984867096	3650	3725	3725	3750	1447
15.132952672683814	15.132952277944115	0	0	1	30	-0.007001853198728657	0.06476607964418474	990.2170961429365	1065.2170961429365	1065.2170961429365	1090.2170961429365	0.15789473056793213	0.07894736528396606	0.1944444477558136	0.11428571492433548	0.2857142984867096	3591	3666	3666	3691	1447
15.156759818656582	15.156759423916883	0	0	1	30	-0.0068515909323191015	0.06635338151383968	996.7170972991735	1071.7170972991735	1071.7170972991735	1096.7170972991735	0.15789473056793213	0.07894736528396606	0.1666666716337204	0.17142857611179352	0.2857142984867096	3562	3637	3637	3662	1447
15.166273045397038	15.166272650657339	0	0	1	30	-0.006682548931412306	0.06635338151383968	996.7170972991735	1071.7170972991735	1071.7170972991735	1096.7170972991735	0.15789473056793213	0.07894736528396606	0.1666666716337204	0.17142857611179352	0.2857142984867096	3503	3578	3578	3603	1447
15.183319089809203	15.183318300329804	0	0	1	30	-0.006495190528382789	0.06385756001053822	986.496708243154	1061.496708243154	1061.496708243154	1086.496708243154	0.15789473056793213	0.06578947603702545	0.1388888955116272	0.22857142984867096	0.2857142984867096	3445	3520	3520	3545	1447
15.199795130096337	15.199794735356638	0	0	1	30	-0.006290029259590135	0.06484962400817684	990.5592103134842	1065.559210313484	1065.559210313484	1090.559210313484	0.15789473056793213	0.06578947603702545	0.1388888955116272	0.2571428716182709	0.2857142984867096	3357	3432	3432	3457	1447
15.215787219512773	15.215786824773074	0	0	1	30	-0.006067627457811515	0.0630639092494098	983.2467083763331	1058.2467083763331	1058.2467083763331	1083.2467083763331	0.15789473056793213	0.06578947603702545	0.1111111119389534	0.2571428716182709	0.2857142984867096	3240	3315	3315	3340	1447
15.236724607875452	15.236724213135753	0	0	1	30	-0.005828594710926648	0.06385756000166848	986.4967082068324	1061.4967082068324	1061.4967082068324	1086.4967082068324	0.15789473056793213	0.06578947603702545	0.1111111119389534	0.2857142984867096	0.2857142984867096	3125	3200	3200	3225	1447
15.25004667796938	15.25004628322968	0	0	1	30	-0.005573586191079782	0.06385756000166848	986.4967082068324	1061.4967082068324	1061.4967082068324	1086.4967082068324	0.15789473056793213	0.06578947603702545	0.1111111119389534	0.2857142984867096	0.2857142984867096	2898	2973	2973	2998	1447
15.26584416071432	15.265843765974621	0	0	1	30	-0.005303300858898391	0.06465121075392716	989.7467080373317	1064.7467080373317	1064.7467080373317	1089.7467080373317	0.15789473056793213	0.06578947603702545	0.1111111119389534	0.3142857253551483	0.2857142984867096	2842	2917	2917	2942	1447
15.282935205452144	15.282935205452143	0	0	1	30	-0.005018479547690684	0.06465121075392716	989.7467080373317	1064.7467080373317	1064.7467080373317	1089.7467080373317	0.15789473056793213	0.06578947603702545	0.1111111119389534	0.3142857253551483	0.2857142984867096	2772	2847	2847	2872	1447
15.30335509006973	15.30335469533003	0	0	1	30	-0.004719902932872991	0.06465121075392716	989.7467080373317	1064.7467080373317	1064.7467080373317	1089.7467080373317	0.15789473056793213	0.06578947603702545	0.1111111119389534	0.3142857253551483	0.2857142984867096	2689	2764	2764	2789	1457
15.316595054306312	15.316595054306314	0	0	1	30	-0.004408389392192726	0.06385756000166848	986.4967082068324	1061.4967082068324	1061.4967082068324	1086.4967082068324	0.15789473056793213	0.06578947603702545	0.1111111119389534	0.2857142984867096	0.2857142984867096	2635	2710	2710	2735	1457
15.33297043597026	15.332970435970259	0	0	1	30	-0.004084792762611848	0.06714703231340363	999.9670973233879	1074.9670973233879	1074.9670973233879	1099.9670973233879	0.15789473056793213	0.07894736528396606	0.1111111119389534	0.2857142984867096	0.2857142984867096	2539	2614	2614	2639	1457
15.356550606616231	15.356550211876533	0	0	1	30	-0.003749999999999115	0.06714703231340363	999.9670973233879	1074.9670973233879	1074.9670973233879	1099.9670973233879	0.15789473056793213	0.07894736528396606	0.1111111119389534	0.2857142984867096	0.2857142984867096	2391	2466	2466	2491	1457
15.369819781590525	15.369819386850827	0	0	1	30	-0.003404928748045688	0.06714703231340363	999.9670973233879	1074.9670973233879	1074.9670973233879	1099.9670973233879	0.15789473056793213	0.07894736528396606	0.1111111119389534	0.2857142984867096	0.2857142984867096	2260	2335	2335	2360	1457
15.383133167411078	15.383132377931682	0	0	1	30	-0.003050524823067564	0.06714703231340363	999.9670973233879	1074.9670973233879	1074.9670973233879	1099.9670973233879	0.15789473056793213	0.07894736528396606	0.1111111119389534	0.2857142984867096	0.2857142984867096	2218	2293	2293	2318	1457
15.399843683079286	15.399843288339587	0	0	1	30	-0.002687759621588792	0.06714703231340363	999.9670973233879	1074.9670973233879	1074.9670973233879	1099.9670973233879	0.15789473056793213	0.07894736528396606	0.1111111119389534	0.2857142984867096	0.2857142984867096	2177	2252	2252	2277	1457
15.416388802813703	15.416388802813705	0	0	1	30	-0.0023176274578111254	0.06794068306566231	1003.2170971538872	1078.2170971538872	1078.2170971538872	1103.2170971538872	0.15789473056793213	0.07894736528396606	0.1111111119389534	0.3142857253551483	0.2857142984867096	2120	2195	2195	2220	1457
15.436515395835102	15.436515001095403	0	0	1	30	-0.0019411428382679079	0.06794068306566231	1003.2170971538872	1078.2170971538872	1078.2170971538872	1103.2170971538872	0.15789473056793213	0.07894736528396606	0.1111111119389534	0.3142857253551483	0.2857142984867096	2024	2099	2099	2124	1457
15.449843387024512	15.449842597545112	0	0	1	30	-0.0015593376811321826	0.06794068306566231	1003.2170971538872	1078.2170971538872	1078.2170971538872	1103.2170971538872	0.15789473056793213	0.07894736528396606	0.1111111119389534	0.3142857253551483	0.2857142984867096	1769	1844	1844	1869	1457
15.465787318197698	15.465786923458	0	0	1	30	-0.001173258487800707	0.06794068306566231	1003.2170971538872	1078.2170971538872	1078.2170971538872	1103.2170971538872	0.15789473056793213	0.07894736528396606	0.1111111119389534	0.3142857253551483	0.2857142984867096	1546	1621	1621	1646	1457
15.482838494225945	15.482838099486246	0	0	1	30	-0.0007839634745063674	0.06714703231340363	999.9670973233879	1074.9670973233879	1074.9670973233879	1099.9670973233879	0.15789473056793213	0.07894736528396606	0.1111111119389534	0.2857142984867096	0.2857142984867096	1546	1621	1621	1646	1457
15.503414301024545	15.50341351154515	0	0	1	30	-0.0003925196718210386	0.06714703231340363	999.9670973233879	1074.9670973233879	1074.9670973233879	1099.9670973233879	0.15789473056793213	0.07894736528396606	0.1111111119389534	0.2857142984867096	0.2857142984867096	1452	1527	1527	1552	1457
15.51669926558679	15.516698870847092	0	0	1	30	1.0437658189007235e-15	0.06516290535884245	991.8420974444598	1066.8420974444598	1066.8420974444598	1091.8420974444598	0.15789473056793213	0.07894736528396606	0.0833333358168602	0.2857142984867096	0.2857142984867096	1331	1406	1406	1431	1457
15.532797145242498	15.532796750502799	0	0	1	30	0.00039251967182312326	0.06635338156114495	996.7170974928886	1071.7170974928886	1071.7170974928886	1096.7170974928886	0.15789473056793213	0.07894736528396606	0.1111111119389534	0.2571428716182709	0.2857142984867096	1182	1257	1257	1282	1457
15.549938321922067	15.549938321922065	0	0	1	30	0.0007839634745084434	0.06635338156114495	996.7170974928886	1071.7170974928886	1071.7170974928886	1096.7170974928886	0.15789473056793213	0.07894736528396606	0.1111111119389534	0.2571428716182709	0.2857142984867096	1138	1213	1213	1238	1457
15.570409127960794	15.570409127960795	0	0	1	30	0.001173258487802769	0.06635338156114495	996.7170974928886	1071.7170974928886	1071.7170974928886	1096.7170974928886	0.15789473056793213	0.07894736528396606	0.1111111119389534	0.2571428716182709	0.2857142984867096	1083	1158	1158	1183	1457
15.583304879180044	15.58330448444035	0	0	1	30	0.0015593376811342246	0.06635338156114495	996.7170974928886	1071.7170974928886	1071.7170974928886	1096.7170974928886	0.15789473056793213	0.07894736528396606	0.1111111119389534	0.2571428716182709	0.2857142984867096	1034	1109	1109	1134	1457
15.599813682862177	15.599813288122478	0	0	1	30	0.0019411428382699247	0.06635338156114495	996.7170974928886	1071.7170974928886	1071.7170974928886	1096.7170974928886	0.15789473056793213	0.07894736528396606	0.1111111119389534	0.2571428716182709	0.2857142984867096	1034	1109	1109	1134	1457
15.61581998290777	15.615819193428374	0	0	1	30	0.002317627457813111	0.06555973039496513	993.4670959673822	1068.4670959673822	1068.4670959673822	1093.4670959673822	0.15789473056793213	0.07894736528396606	0.1111111119389534	0.22857142984867096	0.2857142984867096	1027	1102	1102	1127	1457
15.636613686020095	15.636613686020096	0	0	1	30	0.0026877596215907408	0.06397242889340435	986.9670963184908	1061.9670963184908	1061.9670963184908	1086.9670963184908	0.15789473056793213	0.07894736528396606	0.0833333358168602	0.22857142984867096	0.2857142984867096	990	1065	1065	1090	1457
15.649876150419509	15.64987575567981	0	0	1	30	0.0030505248230694713	0.056798246192435425	957.5888181580231	1032.588818158023	1032.588818158023	1057.588818158023	0.1315789520740509	0.07894736528396606	0.0833333358168602	0.20000000298023224	0.2857142984867096	996	1071	1071	1096	1457
15.665809028881128	15.66580863414143	0	0	1	30	0.0034049287480475486	0.056798246192435425	957.5888181580231	1032.588818158023	1032.588818158023	1057.588818158023	0.1315789520740509	0.07894736528396606	0.0833333358168602	0.20000000298023224	0.2857142984867096	996	1071	1071	1096	1457
15.68278204644902	15.682781256969621	0	0	1	30	0.003750000000000923	0.05949248228931711	968.6217149747536	1043.6217149747536	1043.6217149747536	1068.6217149747536	0.1315789520740509	0.09210526198148727	0.0833333358168602	0.17142857611179352	0.2857142984867096	986	1061	1061	1086	1457
15.70323903659829	15.703238247118895	0	0	1	30	0.004084792762613599	0.05739348426697746	960.0263180732727	1035.0263180732727	1035.0263180732727	1060.0263180732727	0.10526315867900848	0.10526315867900848	0.1111111119389534	0.17142857611179352	0.2857142984867096	990	1065	1065	1090	1457
15.716608475456074	15.716608080716375	0	0	1	30	0.0044083893921944145	0.07633667484014517	1037.5986834703945	1112.5986834703945	1112.5986834703945	1137.5986834703945	0.1315789520740509	0.15789473056793213	0.1388888955116272	0.11428571492433548	0.2857142984867096	983	1058	1058	1083	1457
15.732780566175148	15.732780171435452	0	0	1	30	0.004719902932874614	0.08909774240815924	1089.855255161412	1164.855255161412	1164.855255161412	1189.855255161412	0.15789473056793213	0.18421052396297455	0.1666666716337204	0.08571428805589676	0.2857142984867096	986	1061	1061	1086	1457
15.749839242257675	15.749838847517976	0	0	1	30	0.0050184795476922355	0.10614034949343593	1159.64473117562	1234.64473117562	1234.64473117562	1259.64473117562	0.18421052396297455	0.22368420660495758	0.1944444477558136	0.08571428805589676	0.2857142984867096	986	1061	1061	1086	1457
15.769907808543351	15.769907413803653	0	0	1	30	0.005303300858899867	0.12377819838002324	1231.8717223661952	1306.8717223661952	1306.8717223661952	1331.8717223661952	0.21052631735801697	0.2631579041481018	0.25	0.08571428805589676	0.2857142984867096	989	1064	1064	1089	1457
15.783314747672517	15.783314352932818	0	0	1	30	0.005573586191081179	0.14799499189008086	1331.0394917898811	1406.0394917898811	1406.0394917898811	1431.0394917898811	0.2631579041481018	0.30263158679008484	0.3055555522441864	0.08571428805589676	0.2857142984867096	989	1064	1064	1089	1457
15.799924604717532	15.799925394196931	0	0	1	30	0.005828594710927962	0.18925438162885488	1499.9966927701607	1574.9966927701607	1574.9966927701607	1599.9966927701607	0.3684210479259491	0.3552631437778473	0.3888888955116272	0.08571428805589676	0.2857142984867096	989	1064	1064	1089	1457
15.823286484310085	15.823285694830686	0	0	1	30	0.0060676274578127425	0.2337719281736229	1682.2960458709858	1757.2960458709858	1757.2960458709858	1782.2960458709858	0.42105263471603394	0.44736841320991516	0.5833333134651184	0.11428571492433548	0.2857142984867096	986	1061	1061	1086	1457
15.836660660044249	15.836659870564853	0	0	1	30	0.006290029259591271	0.2672305809600013	1819.3092290312054	1894.3092290312054	1894.3092290312054	1919.3092290312054	0.4736842215061188	0.5	0.6666666865348816	0.1428571492433548	0.2857142984867096	999	1074	1074	1099	1457
15.849992203890949	15.84999180915125	0	0	1	30	0.006495190528383834	0.29652255680412054	1939.2598701128736	2014.2598701128736	2014.2598701128736	2039.2598701128736	0.5263158082962036	0.5526315569877625	0.75	0.1428571492433548	0.2857142984867096	999	1074	1074	1099	1457
15.865955872049074	15.865955477309376	0	0	1	30	0.006682548931413254	0.3284774445174705	2070.115135299042	2145.115135299042	2145.115135299042	2170.115135299042	0.5789473652839661	0.5921052694320679	0.8333333134651184	0.17142857611179352	0.2857142984867096	999	1074	1074	1099	1457
15.882799414995766	15.882799020256067	0	0	1	30	0.006851590932319951	0.35388470055565	2174.157848775387	2249.157848775387	2249.157848775387	2274.157848775387	0.6315789222717285	0.6315789222717285	0.8888888955116272	0.17142857611179352	0.2857142984867096	999	1074	1074	1099	1457
15.903225615448534	15.903225220708835	0	0	1	30	0.007001853198729405	0.3940058417411314	2338.453921929933	2413.453921929933	2413.453921929933	2438.453921929933	0.7105262875556946	0.6710526347160339	0.9722222089767456	0.20000000298023224	0.2857142984867096	999	1074	1074	1099	1457
15.916537422310292	15.916537027570593	0	0	1	30	0.0071329238722139905	0.4156954921782017	2427.273040469736	2502.273040469736	2502.273040469736	2527.273040469736	0.7368420958518982	0.6973684430122375	1.0	0.22857142984867096	0.2857142984867096	1003	1078	1078	1103	1457
15.93282240858322	15.932821619103821	0	0	1	30	0.007244443697168296	0.42941728979349136	2483.463801704347	2558.463801704347	2558.463801704347	2583.463801704347	0.7368420958518982	0.7236841917037964	1.0	0.2571428716182709	0.2857142984867096	1003	1078	1078	1103	1457
15.949798584068699	15.949798189329	0	0	1	30	0.007336107005503771	0.44971805065870285	2566.595417447388	2641.595417447388	2641.595417447388	2666.595417447388	0.7631579041481018	0.75	1.0	0.2857142984867096	0.2857142984867096	1003	1078	1078	1103	1457
15.969897545311184	15.969896755831785	0	0	1	30	0.007407662554463706	0.49689849466085434	2759.7993356361985	2834.7993356361985	2834.7993356361985	2859.7993356361985	0.8421052694320679	0.8026315569877625	1.0	0.34285715222358704	0.2857142984867096	1003	1078	1078	1103	1457
15.98319750998198	15.983196720502582	0	0	1	30	0.007458914215262165	0.49689849466085434	2759.7993356361985	2834.7993356361985	2834.7993356361985	2859.7993356361985	0.8421052694320679	0.8026315569877625	1.0	0.34285715222358704	0.2857142984867096	999	1074	1074	1099	1457
15.99980065645212	15.999800261712421	0	0	1	30	0.0074897215106593616	0.5243421122431755	2872.1809496358037	2947.1809496358037	2947.1809496358037	2972.1809496358037	0.8684210777282715	0.8289473652839661	1.0	0.4000000059604645	0.2857142984867096	999	1074	1074	1099	1457
16.015802614361025	16.015802219621328	0	0	1	30	0.0075	0.5512218102812767	2982.253313101828	3057.253313101828	3057.253313101828	3082.253313101828	0.9210526347160339	0.8552631735801697	1.0	0.4285714328289032	0.2857142984867096	991	1066	1066	1091	1457
16.036562369859254	16.036561975119554	0	0	1	30	0.007489721510659245	0.5819548889994621	3108.1052704527974	3183.1052704527974	3183.1052704527974	3208.1052704527974	0.9473684430122375	0.8947368264198303	1.0	0.48571428656578064	0.2857142984867096	996	1071	1071	1096	1457
16.04986312400945	16.049862334530054	0	0	1	30	0.007458914215261934	0.5956767052412033	3164.2961079627275	3239.2961079627275	3239.2961079627275	3264.2961079627275	0.9473684430122375	0.9210526347160339	1.0	0.5142857432365417	0.2857142984867096	996	1071	1071	1096	1457
16.065874160931426	16.06587376619173	0	0	1	30	0.007407662554463358	0.6126879751682281	3233.9572583138943	3308.9572583138943	3308.9572583138943	3333.9572583138943	0.9736841917037964	0.9342105388641357	1.0	0.5428571701049805	0.2857142984867096	996	1071	1071	1096	1457
16.082969153066237	16.082969153066237	0	0	1	30	0.007336107005503309	0.6296992599964142	3303.618469685316	3378.618469685316	3378.618469685316	3403.618469685316	1.0	0.9473684430122375	1.0	0.5714285969734192	0.2857142984867096	996	1071	1071	1096	1457
16.103250878789254	16.10325008930986	0	0	1	30	0.007244443697167722	0.6362781971693039	3330.5592174082994	3405.5592174082994	3405.5592174082994	3430.5592174082994	1.0	0.9736841917037964	1.0	0.5714285969734192	0.2857142984867096	996	1071	1071	1096	1457
16.116477816615777	16.116477421876077	0	0	1	30	0.007132923872213304	0.646710529923439	3373.279620036483	3448.279620036483	3448.279620036483	3473.279620036483	1.0	0.9868420958518982	1.0	0.6000000238418579	0.2857142984867096	993	1068	1068	1093	1457
16.133052936567303	16.13305214708791	0	0	1	30	0.00700185319872861	0.6428571492433548	3357.500026151538	3432.500026151538	3432.500026151538	3457.500026151538	1.0	1.0	1.0	0.5714285969734192	0.2857142984867096	986	1061	1061	1086	1457
16.149896479513995	16.149896084774298	0	0	1	30	0.006851590932319048	0.6500000059604645	3386.750024408102	3461.750024408102	3461.750024408102	3486.750024408102	1.0	1.0	1.0	0.6000000238418579	0.2857142984867096	957	1032	1032	1057	1457
16.170105967872136	16.17010557313244	0	0	1	30	0.006682548931412246	0.6500000059604645	3386.750024408102	3461.750024408102	3461.750024408102	3486.750024408102	1.0	1.0	1.0	0.6000000238418579	0.2857142984867096	957	1032	1032	1057	1457
16.18337356388763	16.183373169147934	0	0	1	30	0.0064951905283827235	0.6571428626775742	3416.000022664666	3491.000022664666	3491.000022664666	3516.000022664666	1.0	1.0	1.0	0.6285714507102966	0.2857142984867096	968	1043	1043	1068	1457
16.199902499294403	16.199902104554702	0	0	1	30	0.006290029259590062	0.6642857193946838	3445.2500209212303	3520.2500209212303	3520.2500209212303	3545.2500209212303	1.0	1.0	1.0	0.6571428775787354	0.2857142984867096	960	1035	1035	1060	1457
16.216056037247636	16.21605603724764	0	0	1	30	0.006067627457811438	0.6714285761117935	3474.5000191777945	3549.5000191777945	3549.5000191777945	3574.5000191777945	1.0	1.0	1.0	0.6857143044471741	0.2857142984867096	1037	1112	1112	1137	1457
16.236676054892502	16.236675660152805	0	0	1	30	0.0058285947109265645	0.6928571462631226	3562.250013947487	3637.250013947487	3637.250013947487	3662.250013947487	1.0	1.0	1.0	0.7714285850524902	0.2857142984867096	1089	1164	1164	1189	1457
16.24997878274119	16.249978388001495	0	0	1	30	0.005573586191079693	0.7071428596973419	3620.750010460615	3695.750010460615	3695.750010460615	3720.750010460615	1.0	1.0	1.0	0.8285714387893677	0.2857142984867096	1159	1234	1234	1259	1457
16.26579916038866	16.26579876564896	0	0	1	30	0.005303300858898298	0.7142857164144516	3650.0000087171793	3725.0000087171793	3725.0000087171793	3750.0000087171793	1.0	1.0	1.0	0.8571428656578064	0.2857142984867096	1231	1306	1306	1331	1457
16.282777309572634	16.282776914832937	0	0	1	30	0.005018479547690586	0.728571429848671	3708.5000052303076	3783.5000052303076	3783.5000052303076	3808.5000052303076	1.0	1.0	1.0	0.9142857193946838	0.2380952388048172	1331	1406	1406	1431	1457
16.30327456317118	16.30327416843148	0	0	1	30	0.004719902932872889	0.7357142865657806	3737.7500034868717	3812.7500034868717	3812.7500034868717	3837.7500034868717	1.0	1.0	1.0	0.9428571462631226	0.2380952388048172	1499	1574	1574	1599	1457
16.31652794855752	16.31652755381782	0	0	1	30	0.004408389392192618	0.75	3796.25	3871.25	3871.25	3896.25	1.0	1.0	1.0	1.0	0.2380952388048172	1682	1757	1757	1782	1457
16.33282280332292	16.33282240858322	0	0	1	30	0.004084792762611737	0.75	3796.25	3871.25	3871.25	3896.25	1.0	1.0	1.0	1.0	0.2380952388048172	1819	1894	1894	1919	1457
16.35004292794224	16.35004253320254	0	0	1	30	0.0037499999999990002	0.75	3796.25	3871.25	3871.25	3896.25	1.0	1.0	1.0	1.0	0.2380952388048172	1939	2014	2014	2039	1457
16.3698920189554	16.369891624215704	0	0	1	30	0.0034049287480455706	0.75	3796.25	3871.25	3871.25	3896.25	1.0	1.0	1.0	1.0	0.2380952388048172	2070	2145	2145	2170	1457
16.383145009602043	16.383144220122645	0	0	1	30	0.003050524823067443	0.75	3796.25	3871.25	3871.25	3896.25	1.0	1.0	1.0	1.0	0.2380952388048172	2174	2249	2249	2274	1457
16.399939210086387	16.399939210086387	0	0	1	30	0.002687759621588668	0.75	3796.25	3871.25	3871.25	3896.25	1.0	1.0	1.0	1.0	0.2380952388048172	2338	2413	2413	2438	1457
16.42339345876845	16.42339306402875	0	0	1	30	0.0023176274578109997	0.75	3796.25	3871.25	3871.25	3896.25	1.0	1.0	1.0	1.0	0.2380952388048172	2427	2502	2502	2527	1457
16.43661526497889	16.43661487023919	0	0	1	30	0.0019411428382677801	0.75	3796.25	3871.25	3871.25	3896.25	1.0	1.0	1.0	1.0	0.2380952388048172	2483	2558	2558	2583	1457
16.45005259906486	16.45005220432516	0	0	1	30	0.0015593376811320532	0.75	3796.25	3871.25	3871.25	3896.25	1.0	1.0	1.0	1.0	0.2380952388048172	2566	2641	2641	2666	1457
16.465788897156493	16.465788502416792	0	0	1	30	0.0011732584878005763	0.75	3796.25	3871.25	3871.25	3896.25	1.0	1.0	1.0	1.0	0.2380952388048172	2759	2834	2834	2859	1457
16.482922573781785	16.482922179042085	0	0	1	30	0.0007839634745062358	0.75	3796.25	3871.25	3871.25	3896.25	1.0	1.0	1.0	1.0	0.2380952388048172	2759	2834	2834	2859	1457
16.503418643161233	16.503418248421532	0	0	1	30	0.00039251967182090644	0.75	3796.25	3871.25	3871.25	3896.25	1.0	1.0	1.0	1.0	0.2380952388048172	2872	2947	2947	2972	1457
16.516714660435042	16.51671426569534	0	0	1	30	-1.1760740967563817e-15	0.75	3796.25	3871.25	3871.25	3896.25	1.0	1.0	1.0	1.0	0.2380952388048172	2982	3057	3057	3082	1457
16.532801882118882	16.53280148737918	0	0	1	30	-0.0003925196718232554	0.75	3796.25	3871.25	3871.25	3896.25	1.0	1.0	1.0	1.0	0.2380952388048172	3108	3183	3183	3208	1457
16.549926479731102	16.549925690251705	0	0	1	30	-0.000783963474508575	0.75	3796.25	3871.25	3871.25	3896.25	1.0	1.0	1.0	1.0	0.2380952388048172	3164	3239	3239	3264	1457
16.57014662606111	16.57014623132141	0	0	1	30	-0.0011732584878028998	0.75	3796.25	3871.25	3871.25	3896.25	1.0	1.0	1.0	1.0	0.2380952388048172	3233	3308	3308	3333	1457
16.583307642357937	16.583306852878543	0	0	1	30	-0.0015593376811343538	0.75	3796.25	3871.25	3871.25	3896.25	1.0	1.0	1.0	1.0	0.2380952388048172	3303	3378	3378	3403	1457
16.59998697358994	16.599986973589942	0	0	1	30	-0.0019411428382700524	0.7357142865657806	3737.7500034868717	3812.7500034868717	3812.7500034868717	3837.7500034868717	1.0	1.0	1.0	0.9428571462631226	0.2380952388048172	3330	3405	3405	3430	1457
16.623389116631763	16.623388721892063	0	0	1	30	-0.0023176274578132366	0.728571429848671	3708.5000052303076	3783.5000052303076	3783.5000052303076	3808.5000052303076	1.0	1.0	1.0	0.9142857193946838	0.2380952388048172	3373	3448	3448	3473	1457
16.636649212592985	16.63664842311359	0	0	1	30	-0.0026877596215908644	0.7214285731315613	3679.2500069737434	3754.2500069737434	3754.2500069737434	3779.2500069737434	1.0	1.0	1.0	0.8857142925262451	0.2380952388048172	3357	3432	3432	3457	1457
16.64998746701456	16.649986677535168	0	0	1	30	-0.003050524823069592	0.7142857164144516	3650.0000087171793	3725.0000087171793	3725.0000087171793	3750.0000087171793	1.0	1.0	1.0	0.8571428656578064	0.2380952388048172	3386	3461	3461	3486	1457
16.66589863479275	16.665898240053053	0	0	1	30	-0.003404928748047666	0.7071428596973419	3620.750010460615	3695.750010460615	3695.750010460615	3720.750010460615	1.0	1.0	1.0	0.8285714387893677	0.2380952388048172	3386	3461	3461	3486	1457
16.68292652117877	16.68292612643907	0	0	1	30	-0.0037500000000010372	0.6928571462631226	3562.250013947487	3637.250013947487	3637.250013947487	3662.250013947487	1.0	1.0	1.0	0.7714285850524902	0.2380952388048172	3416	3491	3491	3516	1457
16.703359432206415	16.70335943220642	0	0	1	30	-0.0040847927626137094	0.6714285761117935	3474.5000191777945	3549.5000191777945	3549.5000191777945	3574.5000191777945	1.0	1.0	1.0	0.6857143044471741	0.2380952388048172	3445	3520	3520	3545	1457
16.71662742296161	16.716626633482214	0	0	1	30	-0.004408389392194521	0.6428571492433548	3357.500026151538	3432.500026151538	3432.500026151538	3457.500026151538	1.0	1.0	1.0	0.5714285969734192	0.2380952388048172	3474	3549	3549	3574	1457
16.733026883747183	16.733026489007486	0	0	1	30	-0.004719902932874717	0.5742481127381325	3076.5460216626525	3151.5460216626525	3151.5460216626525	3176.5460216626525	0.8947368264198303	0.9736841917037964	1.0	0.4285714328289032	0.2380952388048172	3562	3637	3637	3662	1457
16.756786266216398	16.7567858714767	0	0	1	30	-0.0050184795476923335	0.4420112855732441	2535.0362144224346	2610.0362144224346	2610.0362144224346	2635.0362144224346	0.7894737124443054	0.75	1.0	0.22857142984867096	0.2857142984867096	3620	3695	3695	3720	1457
16.770009651385635	16.770009256645935	0	0	1	30	-0.005303300858899961	0.3613721914589405	2204.8191240243614	2279.8191240243614	2279.8191240243614	2304.8191240243614	0.6842105388641357	0.6184210777282715	1.0	0.1428571492433548	0.2380952388048172	3650	3725	3725	3750	1457
16.78330014230366	16.78329974756396	0	0	1	30	-0.005573586191081266	0.3613721914589405	2204.8191240243614	2279.8191240243614	2279.8191240243614	2304.8191240243614	0.6842105388641357	0.6184210777282715	1.0	0.1428571492433548	0.2380952388048172	3708	3783	3783	3808	1447
16.799894999240127	16.79989460450043	0	0	1	30	-0.005828594710928045	0.29207393706790985	1921.0427722930908	1996.0427722930908	1996.0427722930908	2021.0427722930908	0.5789473652839661	0.5131579041481018	0.8888888955116272	0.08571428805589676	0.2857142984867096	3737	3812	3812	3837	1447
16.823396221946343	16.823395827206646	0	0	1	30	-0.00606762745781282	0.18421053141355515	1479.3421261385083	1554.3421261385083	1554.3421261385083	1579.3421261385083	0.3947368562221527	0.34210526943206787	0.6666666865348816	0.0	0.2857142984867096	3796	3871	3871	3896	1447
16.83663776514172	16.836637370402023	0	0	1	30	-0.006290029259591343	0.14473684132099152	1317.6973652094603	1392.6973652094603	1392.6973652094603	1417.6973652094603	0.28947368264198303	0.28947368264198303	0.5833333134651184	0.0	0.2857142984867096	3796	3871	3871	3896	1447
16.849921150745168	16.849920756005474	0	0	1	30	-0.0064951905283839	0.12171052768826485	1223.4046108834445	1298.4046108834445	1298.4046108834445	1323.4046108834445	0.2368421107530594	0.25	0.5277777910232544	0.0	0.2857142984867096	3796	3871	3871	3896	1447
16.865826397427874	16.865826002688173	0	0	1	30	-0.006682548931413314	0.11513157933950424	1196.4638173952699	1271.4638173952699	1271.4638173952699	1296.4638173952699	0.2368421107530594	0.22368420660495758	0.4722222089767456	0.0	0.2857142984867096	3796	3871	3871	3896	1447
16.882827836254076	16.88282704677468	0	0	1	30	-0.0068515909323200045	0.10855263471603394	1169.523039162159	1244.523039162159	1244.523039162159	1269.523039162159	0.2368421107530594	0.19736842811107635	0.4444444477558136	0.0	0.2857142984867096	3796	3871	3871	3896	1447
16.90333614256419	16.903335747824492	0	0	1	30	-0.007001853198729453	0.09868421033024788	1129.111841302365	1204.111841302365	1204.111841302365	1229.111841302365	0.21052631735801697	0.18421052396297455	0.4166666567325592	0.0	0.2857142984867096	3796	3871	3871	3896	1447
16.91658676477264	16.916585975293245	0	0	1	30	-0.007132923872214031	0.09539473801851273	1115.6414521858096	1190.6414521858096	1190.6414521858096	1215.6414521858096	0.21052631735801697	0.17105263471603394	0.3888888955116272	0.0	0.2857142984867096	3796	3871	3871	3896	1447
16.93280306633798	16.93280267159828	0	0	1	30	-0.00724444369716833	0.08552631363272667	1075.2302543260157	1150.2302543260157	1150.2302543260157	1175.2302543260157	0.18421052396297455	0.15789473056793213	0.3611111044883728	0.0	0.2857142984867096	3796	3871	3871	3896	1447
16.949928848169296	16.9499284534296	0	0	1	30	-0.0073361070055037985	0.08223684132099152	1061.7598652094603	1136.7598652094603	1136.7598652094603	1161.7598652094603	0.18421052396297455	0.14473684132099152	0.3611111044883728	0.0	0.2857142984867096	3796	3871	3871	3896	1447
16.970003335550455	16.970002940810758	0	0	1	30	-0.007407662554463726	0.07565789297223091	1034.8190717212856	1109.8190717212856	1109.8190717212856	1134.8190717212856	0.15789473056793213	0.14473684132099152	0.3333333432674408	0.0	0.2857142984867096	3796	3871	3871	3896	1447
16.98327448422324	16.983273694743843	0	0	1	30	-0.007458914215262179	0.07236842066049576	1021.3486826047301	1096.3486826047301	1096.3486826047301	1121.3486826047301	0.15789473056793213	0.1315789520740509	0.3333333432674408	0.0	0.2857142984867096	3796	3871	3871	3896	1447
16.999831446148622	16.999831051408925	0	0	1	30	-0.0074897215106593685	0.07565789297223091	1034.8190717212856	1109.8190717212856	1109.8190717212856	1134.8190717212856	0.15789473056793213	0.14473684132099152	0.3333333432674408	0.0	0.2857142984867096	3796	3871	3871	3896	1447
17.016073405794383	17.01607380053408	0	0	1	30	-0.0075	0.07565789297223091	1034.8190717212856	1109.8190717212856	1109.8190717212856	1134.8190717212856	0.15789473056793213	0.14473684132099152	0.3333333432674408	0.0	0.2857142984867096	3796	3871	3871	3896	1447
17.03666144952365	17.03666144952365	0	0	1	30	-0.007489721510659238	0.07565789297223091	1034.8190717212856	1109.8190717212856	1109.8190717212856	1134.8190717212856	0.15789473056793213	0.14473684132099152	0.3333333432674408	0.0	0.2857142984867096	3796	3871	3871	3896	1447
17.04997917748089	17.049978782741192	0	0	1	30	-0.00745891421526192	0.07565789297223091	1034.8190717212856	1109.8190717212856	1109.8190717212856	1134.8190717212856	0.15789473056793213	0.14473684132099152	0.3333333432674408	0.0	0.2857142984867096	3796	3871	3871	3896	1447
17.065997714457144	17.065997319717447	0	0	1	30	-0.007407662554463337	0.07565789297223091	1034.8190717212856	1109.8190717212856	1109.8190717212856	1134.8190717212856	0.15789473056793213	0.14473684132099152	0.3333333432674408	0.0	0.2857142984867096	3796	3871	3871	3896	1447
17.090096967807003	17.090096573067306	0	0	1	30	-0.0073361070055032816	0.07565789297223091	1034.8190717212856	1109.8190717212856	1109.8190717212856	1134.8190717212856	0.15789473056793213	0.14473684132099152	0.3333333432674408	0.0	0.2857142984867096	3796	3871	3871	3896	1447
17.10329469489582	17.103294300156122	0	0	1	30	-0.007244443697167687	0.07236842066049576	1021.3486826047301	1096.3486826047301	1096.3486826047301	1121.3486826047301	0.15789473056793213	0.1315789520740509	0.3333333432674408	0.0	0.2857142984867096	3737	3812	3812	3837	1447
17.11658400159475	17.11658321211535	0	0	1	30	-0.007132923872213263	0.07126148615719839	1016.8157858137274	1091.8157858137274	1091.8157858137274	1116.8157858137274	0.15789473056793213	0.1184210553765297	0.3055555522441864	0.02857142873108387	0.2857142984867096	3708	3783	3783	3808	1447
17.132836619212377	17.132836224472676	0	0	1	30	-0.007001853198728562	0.06119465477808955	975.5921113162767	1050.5921113162767	1050.5921113162767	1075.5921113162767	0.1315789520740509	0.10526315867900848	0.2777777910232544	0.02857142873108387	0.2857142984867096	3679	3754	3754	3779	1447
17.149976216933148	17.149975822193447	0	0	1	30	-0.006851590932318994	0.06278195627965033	982.0921109651681	1057.092110965168	1057.092110965168	1082.092110965168	0.1315789520740509	0.10526315867900848	0.25	0.05714285746216774	0.2857142984867096	3650	3725	3725	3750	1447
17.169996624975575	17.169996230235874	0	0	1	30	-0.006682548931412186	0.05739348426697746	960.0263180732727	1035.0263180732727	1035.0263180732727	1060.0263180732727	0.1315789520740509	0.07894736528396606	0.2222222238779068	0.08571428805589676	0.2857142984867096	3620	3695	3695	3720	1447
17.18330685287854	17.183306458138844	0	0	1	30	-0.006495190528382658	0.05739348426697746	960.0263180732727	1035.0263180732727	1035.0263180732727	1060.0263180732727	0.1315789520740509	0.07894736528396606	0.2222222238779068	0.08571428805589676	0.2857142984867096	3562	3637	3637	3662	1447
17.19990013085621	17.199899736116514	0	0	1	30	-0.00629002925958999	0.05081453591821686	933.085524585098	1008.085524585098	1008.085524585098	1033.085524585098	0.10526315867900848	0.07894736528396606	0.2222222238779068	0.08571428805589676	0.2857142984867096	3474	3549	3549	3574	1447
17.223314905568394	17.223314510828693	0	0	1	30	-0.00606762745781136	0.05818713502071443	963.2763179098256	1038.2763179098256	1038.2763179098256	1063.2763179098256	0.1315789520740509	0.07894736528396606	0.1944444477558136	0.11428571492433548	0.3333333432674408	3357	3432	3432	3457	1447
17.236691449740754	17.236691055001053	0	0	1	30	-0.005828594710926481	0.05818713502071443	963.2763179098256	1038.2763179098256	1038.2763179098256	1063.2763179098256	0.1315789520740509	0.07894736528396606	0.1944444477558136	0.11428571492433548	0.2857142984867096	3076	3151	3151	3176	1447
17.2500079934789	17.250007993478903	0	0	1	30	-0.0055735861910796046	0.049707603552156976	928.5526365460828	1003.5526365460828	1003.5526365460828	1028.5526365460828	0.10526315867900848	0.06578947603702545	0.1944444477558136	0.1428571492433548	0.3333333432674408	2535	2610	2610	2635	1457
17.265800344607758	17.26579994986806	0	0	1	30	-0.005303300858898205	0.049707603552156976	928.5526365460828	1003.5526365460828	1003.5526365460828	1028.5526365460828	0.10526315867900848	0.06578947603702545	0.1944444477558136	0.1428571492433548	0.3333333432674408	2204	2279	2279	2304	1447
17.28289059986618	17.282890205126485	0	0	1	30	-0.005018479547690488	0.04990601622987362	929.3651364613324	1004.3651364613324	1004.3651364613324	1029.3651364613324	0.10526315867900848	0.06578947603702545	0.1666666716337204	0.17142857611179352	0.2857142984867096	2204	2279	2279	2304	1447
17.303222062791242	17.30322127331185	0	0	1	30	-0.004719902932872786	0.04990601622987362	929.3651364613324	1004.3651364613324	1004.3651364613324	1029.3651364613324	0.10526315867900848	0.06578947603702545	0.1666666716337204	0.17142857611179352	0.2857142984867096	1921	1996	1996	2021	1457
17.31649597464192	17.316495579902224	0	0	1	30	-0.004408389392192511	0.04990601622987362	929.3651364613324	1004.3651364613324	1004.3651364613324	1029.3651364613324	0.10526315867900848	0.06578947603702545	0.1666666716337204	0.17142857611179352	0.2857142984867096	1479	1554	1554	1579	1457
17.332900172303876	17.33289977756418	0	0	1	30	-0.004084792762611626	0.04990601622987362	929.3651364613324	1004.3651364613324	1004.3651364613324	1029.3651364613324	0.10526315867900848	0.06578947603702545	0.1666666716337204	0.17142857611179352	0.3333333432674408	1317	1392	1392	1417	1457
17.357215348268966	17.357214953529265	0	0	1	30	-0.0037499999999988857	0.04990601622987362	929.3651364613324	1004.3651364613324	1004.3651364613324	1029.3651364613324	0.10526315867900848	0.06578947603702545	0.1666666716337204	0.17142857611179352	0.2857142984867096	1223	1298	1298	1323	1457
17.365772910198693	17.365772515458993	0	0	1	30	-0.0034049287480454526	0.04990601622987362	929.3651364613324	1004.3651364613324	1004.3651364613324	1029.3651364613324	0.10526315867900848	0.06578947603702545	0.1666666716337204	0.17142857611179352	0.2857142984867096	1196	1271	1271	1296	1457
17.383202641598064	17.383201852118667	0	0	1	30	-0.0030505248230673224	0.059774436890369376	969.7763190660626	1044.7763190660626	1044.7763190660626	1069.7763190660626	0.1315789520740509	0.07894736528396606	0.1666666716337204	0.17142857611179352	0.3333333432674408	1169	1244	1244	1269	1457
17.400004342136686	17.400004736876383	0	0	1	30	-0.002687759621588545	0.06096491304536661	974.6513189207762	1049.6513189207762	1049.6513189207762	1074.6513189207762	0.1315789520740509	0.07894736528396606	0.1666666716337204	0.20000000298023224	0.3333333432674408	1129	1204	1204	1229	1457
17.423221352259784	17.423220957520087	0	0	1	30	-0.002317627457810874	0.06096491304536661	974.6513189207762	1049.6513189207762	1049.6513189207762	1074.6513189207762	0.1315789520740509	0.07894736528396606	0.1666666716337204	0.20000000298023224	0.2857142984867096	1115	1190	1190	1215	1457
17.43660894914371	17.43660855440401	0	0	1	30	-0.0019411428382676522	0.06096491304536661	974.6513189207762	1049.6513189207762	1049.6513189207762	1074.6513189207762	0.1315789520740509	0.07894736528396606	0.1666666716337204	0.20000000298023224	0.3333333432674408	1075	1150	1150	1175	1457
17.45001036191709	17.450009967177394	0	0	1	30	-0.0015593376811319237	0.06096491304536661	974.6513189207762	1049.6513189207762	1049.6513189207762	1074.6513189207762	0.1315789520740509	0.07894736528396606	0.1666666716337204	0.20000000298023224	0.2857142984867096	1061	1136	1136	1161	1457
17.465826397427875	17.465826002688175	0	0	1	30	-0.0011732584878004458	0.05957602421856589	968.9638191750273	1043.9638191750273	1043.9638191750273	1068.9638191750273	0.1315789520740509	0.07894736528396606	0.1388888955116272	0.20000000298023224	0.2857142984867096	1034	1109	1109	1134	1457
17.48296244249136	17.482962047751663	0	0	1	30	-0.0007839634745061043	0.05957602421856589	968.9638191750273	1043.9638191750273	1043.9638191750273	1068.9638191750273	0.1315789520740509	0.07894736528396606	0.1388888955116272	0.20000000298023224	0.2857142984867096	1021	1096	1096	1121	1457
17.50340048513509	17.503400090395388	0	0	1	30	-0.00039251967182077433	0.05957602421856589	968.9638191750273	1043.9638191750273	1043.9638191750273	1068.9638191750273	0.1315789520740509	0.07894736528396606	0.1388888955116272	0.20000000298023224	0.2857142984867096	1034	1109	1109	1134	1457
17.516669265369682	17.516668870629985	0	0	1	30	1.30838237461204e-15	0.05957602421856589	968.9638191750273	1043.9638191750273	1043.9638191750273	1068.9638191750273	0.1315789520740509	0.07894736528396606	0.1388888955116272	0.20000000298023224	0.2857142984867096	1034	1109	1109	1134	1457
17.53278767148973	17.53278767148973	0	0	1	30	0.00039251967182338753	0.05957602421856589	968.9638191750273	1043.9638191750273	1043.9638191750273	1068.9638191750273	0.1315789520740509	0.07894736528396606	0.1388888955116272	0.20000000298023224	0.2857142984867096	1034	1109	1109	1134	1457
17.5498629266396	17.549862137160204	0	0	1	30	0.0007839634745087067	0.0628654983929462	982.4342159191146	1057.4342159191146	1057.4342159191146	1082.4342159191146	0.1315789520740509	0.09210526198148727	0.1388888955116272	0.20000000298023224	0.2857142984867096	1034	1109	1109	1134	1457
17.570031756808767	17.570031756808767	0	0	1	30	0.0011732584878030303	0.0628654983929462	982.4342159191146	1057.4342159191146	1057.4342159191146	1082.4342159191146	0.1315789520740509	0.09210526198148727	0.1388888955116272	0.20000000298023224	0.2857142984867096	1034	1109	1109	1134	1457
17.583301721262455	17.583301326522758	0	0	1	30	0.0015593376811344833	0.0628654983929462	982.4342159191146	1057.4342159191146	1057.4342159191146	1082.4342159191146	0.1315789520740509	0.09210526198148727	0.1388888955116272	0.20000000298023224	0.2857142984867096	1034	1109	1109	1134	1457
17.59982552505314	17.59982513031344	0	0	1	30	0.0019411428382701804	0.0628654983929462	982.4342159191146	1057.4342159191146	1057.4342159191146	1082.4342159191146	0.1315789520740509	0.09210526198148727	0.1388888955116272	0.20000000298023224	0.2857142984867096	1021	1096	1096	1121	1457
17.615871299068612	17.61587129906861	0	0	1	30	0.002317627457813363	0.0628654983929462	982.4342159191146	1057.4342159191146	1057.4342159191146	1082.4342159191146	0.1315789520740509	0.09210526198148727	0.1388888955116272	0.20000000298023224	0.2857142984867096	1016	1091	1091	1116	1457
17.636730134231232	17.636730134231236	0	0	1	30	0.002687759621590988	0.06425438721974691	988.1217156648636	1063.1217156648636	1063.1217156648636	1088.1217156648636	0.1315789520740509	0.09210526198148727	0.1666666716337204	0.20000000298023224	0.2857142984867096	975	1050	1050	1075	1457
17.649938914031615	17.649938519291915	0	0	1	30	0.003050524823069713	0.0628654983929462	982.4342159191146	1057.4342159191146	1057.4342159191146	1082.4342159191146	0.1315789520740509	0.09210526198148727	0.1388888955116272	0.20000000298023224	0.2857142984867096	982	1057	1057	1082	1457
17.665802318306252	17.665801923566555	0	0	1	30	0.003404928748047784	0.061873434912709024	978.3717159675434	1053.3717159675434	1053.3717159675434	1078.3717159675434	0.1315789520740509	0.09210526198148727	0.1388888955116272	0.17142857611179352	0.2857142984867096	960	1035	1035	1060	1457
17.682915468467204	17.682914678987807	0	0	1	30	0.003750000000001152	0.05858396073832872	964.9013192234561	1039.901319223456	1039.901319223456	1064.901319223456	0.1315789520740509	0.07894736528396606	0.1388888955116272	0.17142857611179352	0.2857142984867096	960	1035	1035	1060	1457
17.70335903746672	17.703358642727018	0	0	1	30	0.0040847927626138205	0.05858396073832872	964.9013192234561	1039.901319223456	1039.901319223456	1064.901319223456	0.1315789520740509	0.07894736528396606	0.1388888955116272	0.17142857611179352	0.2857142984867096	933	1008	1008	1033	1457
17.716623870304325	17.716623475564624	0	0	1	30	0.004408389392194629	0.05858396073832872	964.9013192234561	1039.901319223456	1039.901319223456	1064.901319223456	0.1315789520740509	0.07894736528396606	0.1388888955116272	0.17142857611179352	0.2857142984867096	963	1038	1038	1063	1466
17.732953067423512	17.732953067423516	0	0	1	30	0.00471990293287482	0.05858396073832872	964.9013192234561	1039.901319223456	1039.901319223456	1064.901319223456	0.1315789520740509	0.07894736528396606	0.1388888955116272	0.17142857611179352	0.2857142984867096	963	1038	1038	1063	1457
17.756632712473575	17.756632317733875	0	0	1	30	0.0050184795476924315	0.05200501238956812	937.9605257352814	1012.9605257352814	1012.9605257352814	1037.9605257352814	0.10526315867900848	0.07894736528396606	0.1388888955116272	0.17142857611179352	0.2857142984867096	928	1003	1003	1028	1466
17.769977282730334	17.769976887990637	0	0	1	30	0.005303300858900055	0.051012948909330946	933.8980257837102	1008.8980257837102	1008.8980257837102	1033.8980257837102	0.10526315867900848	0.07894736528396606	0.1388888955116272	0.1428571492433548	0.2857142984867096	928	1003	1003	1028	1466
17.783296589646373	17.783296194906676	0	0	1	30	0.005573586191081356	0.051012948909330946	933.8980257837102	1008.8980257837102	1008.8980257837102	1033.8980257837102	0.10526315867900848	0.07894736528396606	0.1388888955116272	0.1428571492433548	0.2857142984867096	929	1004	1004	1029	1457
17.79981881447826	17.799818814478265	0	0	1	30	0.005828594710928128	0.05002088516595818	929.8355247545987	1004.8355247545987	1004.8355247545987	1029.8355247545987	0.10526315867900848	0.07894736528396606	0.1111111119389534	0.1428571492433548	0.2857142984867096	929	1004	1004	1029	1457
17.815810509155	17.8158101144153	0	0	1	30	0.006067627457812898	0.046731410991577876	916.3651280105114	991.3651280105114	991.3651280105114	1016.3651280105114	0.07894736528396606	0.09210526198148727	0.1111111119389534	0.1428571492433548	0.2857142984867096	929	1004	1004	1029	1457
17.836723423656355	17.83672302891666	0	0	1	30	0.006290029259591415	0.05560777003891648	952.713818309363	1027.713818309363	1027.713818309363	1052.713818309363	0.07894736528396606	0.1315789520740509	0.1388888955116272	0.08571428805589676	0.2857142984867096	929	1004	1004	1029	1466
17.849969703728117	17.84996930898842	0	0	1	30	0.006495190528383966	0.06936090108716772	1009.0328899519518	1084.0328899519518	1084.0328899519518	1109.0328899519518	0.10526315867900848	0.15789473056793213	0.1666666716337204	0.08571428805589676	0.2857142984867096	929	1004	1004	1029	1457
17.865839818577633	17.865839423837933	0	0	1	30	0.0066825489314133735	0.08640351189773471	1078.8223812212236	1153.8223812212236	1153.8223812212236	1178.8223812212236	0.1315789520740509	0.19736842811107635	0.1944444477558136	0.08571428805589676	0.2857142984867096	929	1004	1004	1029	1457
17.882822309898295	17.882822309898295	0	0	1	30	0.006851590932320058	0.10404135333374143	1151.0493419016711	1226.0493419016711	1226.0493419016711	1251.0493419016711	0.15789473056793213	0.2368421107530594	0.25	0.08571428805589676	0.2857142984867096	969	1044	1044	1069	1466
17.90316206235703	17.903161667617333	0	0	1	30	0.0070018531987295	0.13214285755086513	1266.1250016707927	1341.1250016707927	1341.1250016707927	1366.1250016707927	0.21052631735801697	0.28947368264198303	0.3333333432674408	0.08571428805589676	0.2857142984867096	974	1049	1049	1074	1466
17.91648689562885	17.91648610614945	0	0	1	30	0.007132923872214073	0.1862468649899321	1487.680912133772	1562.680912133772	1562.680912133772	1587.680912133772	0.34210526943206787	0.3552631437778473	0.4166666567325592	0.11428571492433548	0.2857142984867096	974	1049	1049	1074	1457
17.932829908637498	17.9328295138978	0	0	1	30	0.007244443697168365	0.22906224633611383	1663.0098987463862	1738.0098987463862	1738.0098987463862	1763.0098987463862	0.3947368562221527	0.43421053886413574	0.6111111044883728	0.1428571492433548	0.2857142984867096	974	1049	1049	1074	1466
17.9499600326055	17.949959637865803	0	0	1	30	0.007336107005503826	0.258834588882469	1784.9276414737105	1859.9276414737105	1859.9276414737105	1884.9276414737105	0.44736841320991516	0.4736842215061188	0.6666666865348816	0.17142857611179352	0.2857142984867096	974	1049	1049	1074	1457
17.96987543988805	17.969875045148356	0	0	1	30	0.007407662554463747	0.2809523812302994	1875.5000011380762	1950.5000011380762	1950.5000011380762	1975.5000011380762	0.5	0.5	0.7222222089767456	0.17142857611179352	0.2380952388048172	968	1043	1043	1068	1457
17.983127246315597	17.983126456836203	0	0	1	30	0.007458914215262192	0.30065790470689535	1956.1941197747365	2031.1941197747365	2031.1941197747365	2056.1941197747365	0.5263158082962036	0.5263158082962036	0.75	0.20000000298023224	0.2857142984867096	968	1043	1043	1068	1457
17.99990605195169	17.99990605195169	0	0	1	30	0.007489721510659376	0.31659355819639234	2021.4506208142266	2096.4506208142266	2096.4506208142266	2121.4506208142266	0.5526315569877625	0.5526315569877625	0.8055555820465088	0.20000000298023224	0.2857142984867096	968	1043	1043	1068	1457
18.015845246248492	18.015844851508795	0	0	1	30	0.0075	0.34525898381890285	2138.835538738407	2213.835538738407	2213.835538738407	2238.835538738407	0.6052631735801697	0.5789473652839661	0.8611111044883728	0.22857142984867096	0.2857142984867096	968	1043	1043	1068	1457
18.03666026530455	18.036659870564854	0	0	1	30	0.0074897215106592314	0.38157893983972446	2287.565758643672	2362.565758643672	2362.565758643672	2387.565758643672	0.6315789222717285	0.6447368264198303	0.9722222089767456	0.2571428716182709	0.2857142984867096	968	1043	1043	1068	1457
18.04989549266475	18.049895097925052	0	0	1	30	0.007458914215261905	0.397086463868618	2351.0690695419908	2426.0690695419908	2426.0690695419908	2451.0690695419908	0.6315789222717285	0.6710526347160339	1.0	0.2857142984867096	0.2857142984867096	982	1057	1057	1082	1457
18.0660115303466	18.0660111356069	0	0	1	30	0.007407662554463316	0.4173872247338295	2434.200685285032	2509.200685285032	2509.200685285032	2534.200685285032	0.6578947305679321	0.6973684430122375	1.0	0.3142857253551483	0.2857142984867096	982	1057	1057	1082	1457
18.082967574107442	18.082967574107442	0	0	1	30	0.007336107005503255	0.4376879706978798	2517.3322400078177	2592.3322400078177	2592.3322400078177	2617.3322400078177	0.6842105388641357	0.7236841917037964	1.0	0.34285715222358704	0.2857142984867096	982	1057	1057	1082	1457
18.10332548459232	18.103325089852625	0	0	1	30	0.007244443697167653	0.46127819269895554	2613.934199102223	2688.934199102223	2688.934199102223	2713.934199102223	0.7105262875556946	0.7631579041481018	1.0	0.37142857909202576	0.2857142984867096	982	1057	1057	1082	1457
18.11656071195252	18.116560317212823	0	0	1	30	0.007132923872213222	0.4881579056382179	2724.0066235885024	2799.0066235885024	2799.0066235885024	2824.0066235885024	0.7631579041481018	0.7894737124443054	1.0	0.4000000059604645	0.2857142984867096	982	1057	1057	1082	1457
18.132843724526953	18.132842935047556	0	0	1	30	0.007001853198728515	0.5117481276392937	2820.6085826829076	2895.6085826829076	2895.6085826829076	2920.6085826829076	0.7894737124443054	0.8289473652839661	1.0	0.4285714328289032	0.3333333432674408	988	1063	1063	1088	1457
18.149927663950198	18.1499272692105	0	0	1	30	0.00685159093231894	0.5326127931475639	2906.0493879392743	2981.0493879392743	2981.0493879392743	3006.0493879392743	0.7894737124443054	0.8552631735801697	1.0	0.48571428656578064	0.3333333432674408	982	1057	1057	1082	1457
18.169970966895153	18.169970572155457	0	0	1	30	0.006682548931412125	0.5836466252803802	3115.032930523157	3190.032930523157	3190.032930523157	3215.032930523157	0.8421052694320679	0.9210526347160339	1.0	0.5714285969734192	0.3333333432674408	978	1053	1053	1078	1457
18.18334553736902	18.18334514262932	0	0	1	30	0.006495190528382592	0.5836466252803802	3115.032930523157	3190.032930523157	3190.032930523157	3215.032930523157	0.8421052694320679	0.9210526347160339	1.0	0.5714285969734192	0.3333333432674408	964	1039	1039	1064	1457
18.199814472341576	18.19981407760188	0	0	1	30	0.006290029259589918	0.607236847281456	3211.6348896175623	3286.6348896175623	3286.6348896175623	3311.6348896175623	0.8684210777282715	0.9605262875556946	1.0	0.6000000238418579	0.3333333432674408	964	1039	1039	1064	1457
18.215850772604274	18.215850377864577	0	0	1	30	0.006067627457811282	0.634680449962616	3324.0164425969124	3399.0164425969124	3399.0164425969124	3424.0164425969124	0.8947368264198303	0.9868420958518982	1.0	0.6571428775787354	0.3333333432674408	964	1039	1039	1064	1457
18.23671552886238	18.236715134122683	0	0	1	30	0.005828594710926398	0.6648496240377426	3447.559210434556	3522.559210434556	3522.559210434556	3547.559210434556	0.9736841917037964	1.0	1.0	0.6857143044471741	0.380952388048172	964	1039	1039	1064	1457
18.249966940550227	18.24996654581053	0	0	1	30	0.005573586191079517	0.6648496240377426	3447.559210434556	3522.559210434556	3522.559210434556	3547.559210434556	0.9736841917037964	1.0	1.0	0.6857143044471741	0.380952388048172	937	1012	1012	1037	1457
18.265890739998774	18.26589034525908	0	0	1	30	0.005303300858898111	0.6719924807548523	3476.80920869112	3551.80920869112	3551.80920869112	3576.80920869112	0.9736841917037964	1.0	1.0	0.7142857313156128	0.380952388048172	933	1008	1008	1033	1457
18.282921784302385	18.282921389562688	0	0	1	30	0.005018479547690389	0.6785714328289032	3503.7500174343586	3578.7500174343586	3578.7500174343586	3603.7500174343586	1.0	1.0	1.0	0.7142857313156128	0.380952388048172	933	1008	1008	1033	1457
18.3033653533019	18.3033649585622	0	0	1	30	0.004719902932872683	0.6857142895460129	3533.0000156909227	3608.0000156909227	3608.0000156909227	3633.0000156909227	1.0	1.0	1.0	0.7428571581840515	0.380952388048172	929	1004	1004	1029	1457
18.31667044958878	18.316670054849084	0	0	1	30	0.004408389392192404	0.6857142895460129	3533.0000156909227	3608.0000156909227	3608.0000156909227	3633.0000156909227	1.0	1.0	1.0	0.7428571581840515	0.380952388048172	916	991	991	1016	1457
18.332845303485747	18.332844908746047	0	0	1	30	0.004084792762611515	0.6857142895460129	3533.0000156909227	3608.0000156909227	3608.0000156909227	3633.0000156909227	1.0	1.0	1.0	0.7428571581840515	0.380952388048172	952	1027	1027	1052	1457
18.34983726855918	18.349836873819484	0	0	1	30	0.0037499999999987712	0.6928571462631226	3562.250013947487	3637.250013947487	3637.250013947487	3662.250013947487	1.0	1.0	1.0	0.7714285850524902	0.380952388048172	1009	1084	1084	1109	1457
18.369912940159434	18.369912545419737	0	0	1	30	0.0034049287480453347	0.6928571462631226	3562.250013947487	3637.250013947487	3637.250013947487	3662.250013947487	1.0	1.0	1.0	0.7714285850524902	0.380952388048172	1078	1153	1153	1178	1457
18.383180141435233	18.383179746695532	0	0	1	30	0.0030505248230672014	0.6928571462631226	3562.250013947487	3637.250013947487	3637.250013947487	3662.250013947487	1.0	1.0	1.0	0.7714285850524902	0.380952388048172	1151	1226	1226	1251	1457
18.399917499402957	18.39991710466326	0	0	1	30	0.0026877596215884214	0.6928571462631226	3562.250013947487	3637.250013947487	3637.250013947487	3662.250013947487	1.0	1.0	1.0	0.7714285850524902	0.380952388048172	1266	1341	1341	1366	1457
18.415941957474693	18.415942352214394	0	0	1	30	0.002317627457810748	0.7000000029802322	3591.500012204051	3666.500012204051	3666.500012204051	3691.500012204051	1.0	1.0	1.0	0.800000011920929	0.380952388048172	1487	1562	1562	1587	1457
18.436582896323593	18.436582501583892	0	0	1	30	0.0019411428382675245	0.7071428596973419	3620.750010460615	3695.750010460615	3695.750010460615	3720.750010460615	1.0	1.0	1.0	0.8285714387893677	0.380952388048172	1663	1738	1738	1763	1457
18.449828781655658	18.44982838691596	0	0	1	30	0.0015593376811317945	0.7142857164144516	3650.0000087171793	3725.0000087171793	3725.0000087171793	3750.0000087171793	1.0	1.0	1.0	0.8571428656578064	0.380952388048172	1784	1859	1859	1884	1457
18.465933371886244	18.465932977146544	0	0	1	30	0.001173258487800315	0.728571429848671	3708.5000052303076	3783.5000052303076	3783.5000052303076	3808.5000052303076	1.0	1.0	1.0	0.9142857193946838	0.380952388048172	1875	1950	1950	1975	1447
18.482911126330517	18.48291388950841	0	0	1	30	0.0007839634745059725	0.728571429848671	3708.5000052303076	3783.5000052303076	3783.5000052303076	3808.5000052303076	1.0	1.0	1.0	0.9142857193946838	0.380952388048172	1956	2031	2031	2056	1457
18.503179036164077	18.503178641424377	0	0	1	30	0.0003925196718206422	0.7357142865657806	3737.7500034868717	3812.7500034868717	3812.7500034868717	3837.7500034868717	1.0	1.0	1.0	0.9428571462631226	0.380952388048172	2021	2096	2096	2121	1457
18.5165990017033	18.516598606963605	0	0	1	30	-1.4406906524676981e-15	0.7428571432828903	3767.000001743436	3842.000001743436	3842.000001743436	3867.000001743436	1.0	1.0	1.0	0.9714285731315613	0.380952388048172	2138	2213	2213	2238	1457
18.53280267159828	18.532801882118882	0	0	1	30	-0.00039251967182351964	0.7428571432828903	3767.000001743436	3842.000001743436	3842.000001743436	3867.000001743436	1.0	1.0	1.0	0.9714285731315613	0.380952388048172	2287	2362	2362	2387	1457
18.549974243234654	18.549973848494957	0	0	1	30	-0.0007839634745088382	0.7428571432828903	3767.000001743436	3842.000001743436	3842.000001743436	3867.000001743436	1.0	1.0	1.0	0.9714285731315613	0.380952388048172	2351	2426	2426	2451	1457
18.569953993088106	18.569953598348405	0	0	1	30	-0.0011732584878031609	0.7428571432828903	3767.000001743436	3842.000001743436	3842.000001743436	3867.000001743436	1.0	1.0	1.0	0.9714285731315613	0.380952388048172	2434	2509	2509	2534	1457
18.583250010361915	18.583249615622215	0	0	1	30	-0.0015593376811346127	0.7428571432828903	3767.000001743436	3842.000001743436	3842.000001743436	3867.000001743436	1.0	1.0	1.0	0.9714285731315613	0.380952388048172	2517	2592	2592	2617	1457
18.59986499902302	18.59986460428332	0	0	1	30	-0.001941142838270308	0.7428571432828903	3767.000001743436	3842.000001743436	3842.000001743436	3867.000001743436	1.0	1.0	1.0	0.9714285731315613	0.380952388048172	2613	2688	2688	2713	1457
18.623305826555324	18.623305431815623	0	0	1	30	-0.0023176274578134886	0.728571429848671	3708.5000052303076	3783.5000052303076	3783.5000052303076	3808.5000052303076	1.0	1.0	1.0	0.9142857193946838	0.380952388048172	2724	2799	2799	2824	1457
18.636646449415093	18.636646054675396	0	0	1	30	-0.002687759621591111	0.728571429848671	3708.5000052303076	3783.5000052303076	3783.5000052303076	3808.5000052303076	1.0	1.0	1.0	0.9142857193946838	0.380952388048172	2820	2895	2895	2920	1466
18.64995707205776	18.64995628257836	0	0	1	30	-0.003050524823069834	0.7214285731315613	3679.2500069737434	3754.2500069737434	3754.2500069737434	3779.2500069737434	1.0	1.0	1.0	0.8857142925262451	0.380952388048172	2906	2981	2981	3006	1466
18.66584692389221	18.66584652915251	0	0	1	30	-0.003404928748047902	0.7142857164144516	3650.0000087171793	3725.0000087171793	3725.0000087171793	3750.0000087171793	1.0	1.0	1.0	0.8571428656578064	0.380952388048172	3115	3190	3190	3215	1466
18.682949810821	18.6829494160813	0	0	1	30	-0.003750000000001266	0.7000000029802322	3591.500012204051	3666.500012204051	3666.500012204051	3691.500012204051	1.0	1.0	1.0	0.800000011920929	0.380952388048172	3115	3190	3190	3215	1466
18.703347195275754	18.703346800536053	0	0	1	30	-0.0040847927626139315	0.6857142895460129	3533.0000156909227	3608.0000156909227	3608.0000156909227	3633.0000156909227	1.0	1.0	1.0	0.7428571581840515	0.380952388048172	3211	3286	3286	3311	1466
18.716591501649024	18.716591106909327	0	0	1	30	-0.0044083893921947346	0.6714285761117935	3474.5000191777945	3549.5000191777945	3549.5000191777945	3574.5000191777945	1.0	1.0	1.0	0.6857143044471741	0.380952388048172	3324	3399	3399	3424	1466
18.732862672032493	18.732862277292796	0	0	1	30	-0.004719902932874923	0.6642857193946838	3445.2500209212303	3520.2500209212303	3520.2500209212303	3545.2500209212303	1.0	1.0	1.0	0.6571428775787354	0.380952388048172	3447	3522	3522	3547	1476
18.749800163027494	18.749799768287794	0	0	1	30	-0.0050184795476925295	0.6571428626775742	3416.000022664666	3491.000022664666	3491.000022664666	3516.000022664666	1.0	1.0	1.0	0.6285714507102966	0.380952388048172	3447	3522	3522	3547	1476
18.769825702686006	18.769825307946306	0	0	1	30	-0.005303300858900148	0.6082706823945045	3215.868444405496	3290.868444405496	3290.868444405496	3315.868444405496	0.9473684430122375	1.0	1.0	0.48571428656578064	0.3333333432674408	3476	3551	3551	3576	1476
18.78309132500301	18.783090930263313	0	0	1	30	-0.005573586191081444	0.5796992555260658	3098.8684513792396	3173.8684513792396	3173.8684513792396	3198.8684513792396	0.9473684430122375	1.0	1.0	0.37142857909202576	0.3333333432674408	3503	3578	3578	3603	1476
18.799868156940608	18.79986776220091	0	0	1	30	-0.005828594710928212	0.5155075266957283	2836.0033218190074	2911.0033218190074	2911.0033218190074	2936.0033218190074	0.8684210777282715	0.9078947305679321	1.0	0.2857142984867096	0.3333333432674408	3533	3608	3608	3633	1476
18.81586103583644	18.815860641096748	0	0	1	30	-0.006067627457812976	0.45845865085721016	2602.3881752602756	2677.3881752602756	2677.3881752602756	2702.3881752602756	0.7894737124443054	0.8157894611358643	1.0	0.22857142984867096	0.3333333432674408	3533	3608	3608	3633	1476
18.836562764598956	18.836562764598952	0	0	1	30	-0.006290029259591488	0.4014097638428211	2368.7729829363525	2443.7729829363525	2443.7729829363525	2468.7729829363525	0.7105262875556946	0.7236841917037964	1.0	0.17142857611179352	0.3333333432674408	3533	3608	3608	3633	1476
18.849810228889815	18.849809834150115	0	0	1	30	-0.006495190528384032	0.35808270052075386	2191.348658632487	2266.348658632487	2266.348658632487	2291.348658632487	0.6578947305679321	0.6315789222717285	1.0	0.1428571492433548	0.3333333432674408	3562	3637	3637	3662	1476
18.86579639721077	18.865796002471072	0	0	1	30	-0.006682548931413433	0.27681703984678263	1858.565778172575	1933.565778172575	1933.565778172575	1958.565778172575	0.4736842215061188	0.5526315569877625	0.9444444179534912	0.08571428805589676	0.3333333432674408	3562	3637	3637	3662	1476
18.882969942545635	18.882969547805935	0	0	1	30	-0.006851590932320112	0.20272557099815458	1555.161213237443	1630.161213237443	1630.161213237443	1655.161213237443	0.3947368562221527	0.3947368562221527	0.75	0.02857142873108387	0.3333333432674408	3562	3637	3637	3662	1476
18.903182588821366	18.903182588821366	0	0	1	30	-0.007001853198729547	0.16923558757241283	1418.0197311090305	1493.0197311090305	1493.0197311090305	1518.0197311090305	0.31578946113586426	0.34210526943206787	0.6666666865348816	0.02857142873108387	0.3333333432674408	3562	3637	3637	3662	1476
18.916368868458918	18.916368473719217	0	0	1	30	-0.007132923872214114	0.14802631735801697	1331.1677695810795	1406.1677695810795	1406.1677695810795	1431.1677695810795	0.28947368264198303	0.30263158679008484	0.6111111044883728	0.0	0.3333333432674408	3591	3666	3666	3691	1476
18.93279043466762	18.932789645188222	0	0	1	30	-0.007244443697168399	0.12828947231173515	1250.3453891165555	1325.3453891165555	1325.3453891165555	1350.3453891165555	0.2368421107530594	0.2763157784938812	0.5555555820465088	0.0	0.3333333432674408	3620	3695	3695	3720	1476
18.949784768179242	18.94978397869985	0	0	1	30	-0.007336107005503854	0.12171052768826485	1223.4046108834445	1298.4046108834445	1298.4046108834445	1323.4046108834445	0.2368421107530594	0.25	0.5	0.0	0.3333333432674408	3650	3725	3725	3750	1476
18.969980835387624	18.969980835387624	0	0	1	30	-0.007407662554463767	0.10197368264198303	1142.5822304189205	1217.5822304189205	1217.5822304189205	1242.5822304189205	0.18421052396297455	0.22368420660495758	0.4722222089767456	0.0	0.3333333432674408	3708	3783	3783	3808	1476
18.983243694526735	18.983243299787034	0	0	1	30	-0.007458914215262207	0.09868421033024788	1129.111841302365	1204.111841302365	1204.111841302365	1229.111841302365	0.18421052396297455	0.21052631735801697	0.4444444477558136	0.0	0.3333333432674408	3708	3783	3783	3808	1476
19.00000671057488	19.00000671057488	0	0	1	30	-0.007489721510659382	0.09539473801851273	1115.6414521858096	1190.6414521858096	1190.6414521858096	1215.6414521858096	0.18421052396297455	0.19736842811107635	0.4166666567325592	0.0	0.3333333432674408	3737	3812	3812	3837	1476
19.02337411652321	19.023373327043814	0	0	1	30	-0.0075	0.08881578966975212	1088.700658697635	1163.700658697635	1163.700658697635	1188.700658697635	0.18421052396297455	0.17105263471603394	0.3888888955116272	0.0	0.3333333432674408	3767	3842	3842	3867	1476
19.036578159447206	19.03657736996781	0	0	1	30	-0.007489721510659225	0.08481620636746465	1072.3223650747677	1147.3223650747677	1147.3223650747677	1172.3223650747677	0.15789473056793213	0.17105263471603394	0.3611111044883728	0.02857142873108387	0.3333333432674408	3767	3842	3842	3867	1476
19.049971282686915	19.049970887947218	0	0	1	30	-0.007458914215261892	0.0815267303304392	1058.8519607031485	1133.8519607031485	1133.8519607031485	1158.8519607031485	0.15789473056793213	0.15789473056793213	0.3611111044883728	0.02857142873108387	0.3333333432674408	3767	3842	3842	3867	1476
19.0658828452048	19.065882450465104	0	0	1	30	-0.007407662554463295	0.07803884543744581	1044.5690720663406	1119.5690720663406	1119.5690720663406	1144.5690720663406	0.15789473056793213	0.14473684132099152	0.3333333432674408	0.02857142873108387	0.3333333432674408	3767	3842	3842	3867	1476
19.083041785170813	19.083041785170813	0	0	1	30	-0.007336107005503227	0.0714599008139755	1017.6282938332297	1092.6282938332297	1092.6282938332297	1117.6282938332297	0.1315789520740509	0.14473684132099152	0.3333333432674408	0.02857142873108387	0.3333333432674408	3767	3842	3842	3867	1476
19.103205878463594	19.103205483723897	0	0	1	30	-0.007244443697167619	0.0714599008139755	1017.6282938332297	1092.6282938332297	1092.6282938332297	1117.6282938332297	0.1315789520740509	0.14473684132099152	0.3333333432674408	0.02857142873108387	0.3333333432674408	3767	3842	3842	3867	1476
19.116471500780598	19.116471106040898	0	0	1	30	-0.007132923872213181	0.07784043264331385	1043.7565716743702	1118.7565716743702	1118.7565716743702	1143.7565716743702	0.15789473056793213	0.14473684132099152	0.3055555522441864	0.02857142873108387	0.3333333432674408	3708	3783	3783	3808	1476
19.132905303919962	19.13290490918026	0	0	1	30	-0.007001853198728467	0.07784043264331385	1043.7565716743702	1118.7565716743702	1118.7565716743702	1143.7565716743702	0.15789473056793213	0.14473684132099152	0.3055555522441864	0.02857142873108387	0.3333333432674408	3708	3783	3783	3808	1476
19.14981161047876	19.149811215739064	0	0	1	30	-0.0068515909323188864	0.0745509603315787	1030.2861825578148	1105.2861825578148	1105.2861825578148	1130.2861825578148	0.1315789520740509	0.15789473056793213	0.3055555522441864	0.02857142873108387	0.3333333432674408	3679	3754	3754	3779	1476
19.169968203717264	19.169967808977567	0	0	1	30	-0.0066825489314120655	0.08461779378620642	1071.5098655545153	1146.5098655545153	1146.5098655545153	1171.5098655545153	0.15789473056793213	0.17105263471603394	0.3333333432674408	0.02857142873108387	0.3333333432674408	3650	3725	3725	3750	1476
19.183208957433244	19.183208562693544	0	0	1	30	-0.006495190528382525	0.08461779378620642	1071.5098655545153	1146.5098655545153	1146.5098655545153	1171.5098655545153	0.15789473056793213	0.17105263471603394	0.3333333432674408	0.02857142873108387	0.3333333432674408	3591	3666	3666	3691	1476
19.200037105531685	19.200036710791984	0	0	1	30	-0.006290029259589846	0.08461779378620642	1071.5098655545153	1146.5098655545153	1146.5098655545153	1171.5098655545153	0.15789473056793213	0.17105263471603394	0.3333333432674408	0.02857142873108387	0.3333333432674408	3533	3608	3608	3633	1476
19.223302273898035	19.223301879158335	0	0	1	30	-0.006067627457811204	0.08461779378620642	1071.5098655545153	1146.5098655545153	1146.5098655545153	1171.5098655545153	0.15789473056793213	0.17105263471603394	0.3333333432674408	0.02857142873108387	0.3333333432674408	3474	3549	3549	3574	1476
19.236552106627087	19.236551711887387	0	0	1	30	-0.005828594710926315	0.08461779378620642	1071.5098655545153	1146.5098655545153	1146.5098655545153	1171.5098655545153	0.15789473056793213	0.17105263471603394	0.3333333432674408	0.02857142873108387	0.3333333432674408	3445	3520	3520	3545	1476
19.249920361265772	19.249919966526072	0	0	1	30	-0.005573586191079428	0.08461779378620642	1071.5098655545153	1146.5098655545153	1146.5098655545153	1171.5098655545153	0.15789473056793213	0.17105263471603394	0.3333333432674408	0.02857142873108387	0.3333333432674408	3416	3491	3491	3516	1476
19.26583429222185	19.265833502742453	0	0	1	30	-0.005303300858898017	0.08461779378620642	1071.5098655545153	1146.5098655545153	1146.5098655545153	1171.5098655545153	0.15789473056793213	0.17105263471603394	0.3333333432674408	0.02857142873108387	0.3333333432674408	3215	3290	3290	3315	1466
19.282812836145524	19.28281204666613	0	0	1	30	-0.00501847954769029	0.08132831774918096	1058.039461182896	1133.039461182896	1133.039461182896	1158.039461182896	0.15789473056793213	0.15789473056793213	0.3333333432674408	0.02857142873108387	0.3333333432674408	3098	3173	3173	3198	1466
19.303196009971124	19.30319522049173	0	0	1	30	-0.00471990293287258	0.08461779378620642	1071.5098655545153	1146.5098655545153	1146.5098655545153	1171.5098655545153	0.15789473056793213	0.17105263471603394	0.3333333432674408	0.02857142873108387	0.3333333432674408	2836	2911	2911	2936	1466
19.31643557946801	19.316435184728313	0	0	1	30	-0.004408389392192297	0.08132831774918096	1058.039461182896	1133.039461182896	1133.039461182896	1158.039461182896	0.15789473056793213	0.15789473056793213	0.3333333432674408	0.02857142873108387	0.3333333432674408	2602	2677	2677	2702	1466
19.33300912046074	19.333008725721044	0	0	1	30	-0.004084792762611404	0.08132831774918096	1058.039461182896	1133.039461182896	1133.039461182896	1158.039461182896	0.15789473056793213	0.15789473056793213	0.3333333432674408	0.02857142873108387	0.3333333432674408	2368	2443	2443	2468	1466
19.356611001790142	19.356611001790142	0	0	1	30	-0.0037499999999986568	0.07784043264331385	1043.7565716743702	1118.7565716743702	1118.7565716743702	1143.7565716743702	0.15789473056793213	0.14473684132099152	0.3055555522441864	0.02857142873108387	0.3333333432674408	2191	2266	2266	2291	1466
19.365951727282237	19.365951727282237	0	0	1	30	-0.003404928748045217	0.07784043264331385	1043.7565716743702	1118.7565716743702	1118.7565716743702	1143.7565716743702	0.15789473056793213	0.14473684132099152	0.3055555522441864	0.02857142873108387	0.3333333432674408	1858	1933	1933	1958	1466
19.38319395732469	19.383193562584992	0	0	1	30	-0.0030505248230670804	0.07784043264331385	1043.7565716743702	1118.7565716743702	1118.7565716743702	1143.7565716743702	0.15789473056793213	0.14473684132099152	0.3055555522441864	0.02857142873108387	0.3333333432674408	1555	1630	1630	1655	1466
19.399900525595907	19.39990013085621	0	0	1	30	-0.002687759621588298	0.07803884543744581	1044.5690720663406	1119.5690720663406	1119.5690720663406	1144.5690720663406	0.15789473056793213	0.14473684132099152	0.3333333432674408	0.02857142873108387	0.3333333432674408	1418	1493	1493	1518	1466
19.423412406273993	19.423412011534296	0	0	1	30	-0.002317627457810622	0.081129904955049	1057.2269607909257	1132.2269607909257	1132.2269607909257	1157.2269607909257	0.15789473056793213	0.15789473056793213	0.3055555522441864	0.02857142873108387	0.3333333432674408	1331	1406	1406	1431	1466
19.432864843100838	19.432864843100838	0	0	1	30	-0.0019411428382673972	0.08461779378620642	1071.5098655545153	1146.5098655545153	1146.5098655545153	1171.5098655545153	0.15789473056793213	0.17105263471603394	0.3333333432674408	0.02857142873108387	0.3333333432674408	1250	1325	1325	1350	1466
19.45005694120155	19.450056546461852	0	0	1	30	-0.001559337681131665	0.08461779378620642	1071.5098655545153	1146.5098655545153	1146.5098655545153	1171.5098655545153	0.15789473056793213	0.17105263471603394	0.3333333432674408	0.02857142873108387	0.3333333432674408	1223	1298	1298	1323	1466
19.465916398079194	19.465916398079194	0	0	1	30	-0.0011732584878001843	0.09068504372567293	1096.3552540566307	1171.3552540566307	1171.3552540566307	1196.3552540566307	0.15789473056793213	0.18421052396297455	0.3611111044883728	0.05714285746216774	0.3333333432674408	1142	1217	1217	1242	1466
19.4830137586522	19.483013363912505	0	0	1	30	-0.000783963474505841	0.09068504372567293	1096.3552540566307	1171.3552540566307	1171.3552540566307	1196.3552540566307	0.15789473056793213	0.18421052396297455	0.3611111044883728	0.05714285746216774	0.3333333432674408	1129	1204	1204	1229	1466
19.503331405687803	19.503331010948102	0	0	1	30	-0.0003925196718205101	0.09397451976269838	1109.8256584282499	1184.8256584282499	1184.8256584282499	1209.8256584282499	0.15789473056793213	0.19736842811107635	0.3611111044883728	0.05714285746216774	0.3333333432674408	1115	1190	1190	1215	1466
19.51645768489114	19.516456895411743	0	0	1	30	1.5729989303233564e-15	0.09068504372567293	1096.3552540566307	1171.3552540566307	1171.3552540566307	1196.3552540566307	0.15789473056793213	0.18421052396297455	0.3611111044883728	0.05714285746216774	0.3333333432674408	1088	1163	1163	1188	1466
19.532956225341103	19.532955830601402	0	0	1	30	0.00039251967182365175	0.09068504372567293	1096.3552540566307	1171.3552540566307	1171.3552540566307	1196.3552540566307	0.15789473056793213	0.18421052396297455	0.3611111044883728	0.05714285746216774	0.3333333432674408	1072	1147	1147	1172	1466
19.556546264479547	19.55654586973985	0	0	1	30	0.0007839634745089697	0.08132831774918096	1058.039461182896	1133.039461182896	1133.039461182896	1158.039461182896	0.15789473056793213	0.15789473056793213	0.3333333432674408	0.02857142873108387	0.3333333432674408	1058	1133	1133	1158	1466
19.569936229801662	19.569935835061962	0	0	1	30	0.0011732584878032916	0.07803884543744581	1044.5690720663406	1119.5690720663406	1119.5690720663406	1144.5690720663406	0.15789473056793213	0.14473684132099152	0.3333333432674408	0.02857142873108387	0.3333333432674408	1044	1119	1119	1144	1466
19.5831260620965	19.583126062096504	0	0	1	30	0.0015593376811347424	0.07803884543744581	1044.5690720663406	1119.5690720663406	1119.5690720663406	1144.5690720663406	0.15789473056793213	0.14473684132099152	0.3333333432674408	0.02857142873108387	0.3333333432674408	1017	1092	1092	1117	1466
19.599910788828076	19.599910788828076	0	0	1	30	0.0019411428382704356	0.06797201570810839	1003.3454043247038	1078.3454043247038	1078.3454043247038	1103.3454043247038	0.1315789520740509	0.1315789520740509	0.3055555522441864	0.02857142873108387	0.3333333432674408	1017	1092	1092	1117	1466
19.623237931327132	19.62323753658744	0	0	1	30	0.0023176274578136143	0.06448412895246985	989.062508060364	1064.062508060364	1064.062508060364	1089.062508060364	0.1315789520740509	0.1184210553765297	0.2777777910232544	0.02857142873108387	0.3333333432674408	1043	1118	1118	1143	1466
19.63299629142053	19.632995896680832	0	0	1	30	0.0026877596215912347	0.06119465477808955	975.5921113162767	1050.5921113162767	1050.5921113162767	1075.5921113162767	0.1315789520740509	0.10526315867900848	0.2777777910232544	0.02857142873108387	0.3333333432674408	1043	1118	1118	1143	1466
19.649894308445653	19.649894308445653	0	0	1	30	0.0030505248230699544	0.054417293635196984	947.8388174361316	1022.8388174361316	1022.8388174361316	1047.8388174361316	0.10526315867900848	0.10526315867900848	0.25	0.02857142873108387	0.3333333432674408	1030	1105	1105	1130	1466
19.665914029641005	19.665913634901308	0	0	1	30	0.00340492874804802	0.05251670838111923	940.0559208206832	1015.0559208206832	1015.0559208206832	1040.0559208206832	0.10526315867900848	0.09210526198148727	0.2222222238779068	0.05714285746216774	0.3333333432674408	1071	1146	1146	1171	1466
19.68292099482299	19.682920600083293	0	0	1	30	0.003750000000001381	0.049227234206738926	926.5855240765959	1001.5855240765959	1001.5855240765959	1026.585524076596	0.10526315867900848	0.07894736528396606	0.2222222238779068	0.05714285746216774	0.3333333432674408	1071	1146	1146	1171	1466
19.703269036815396	19.7032690368154	0	0	1	30	0.0040847927626140425	0.05021929784219653	930.6480246637948	1005.6480246637948	1005.6480246637948	1030.6480246637948	0.10526315867900848	0.07894736528396606	0.1944444477558136	0.08571428805589676	0.3333333432674408	1071	1146	1146	1171	1466
19.71652873803692	19.71652834329722	0	0	1	30	0.004408389392194842	0.04173976601145807	895.9243418169208	970.9243418169208	970.9243418169208	995.9243418169208	0.07894736528396606	0.06578947603702545	0.1944444477558136	0.11428571492433548	0.3333333432674408	1071	1146	1146	1171	1466
19.73297359388785	19.732973199148148	0	0	1	30	0.004719902932875025	0.04542606403785093	911.0197322349995	986.0197322349995	986.0197322349995	1011.0197322349995	0.07894736528396606	0.07894736528396606	0.1666666716337204	0.1428571492433548	0.3333333432674408	1071	1146	1146	1171	1466
19.756601133297675	19.756600738557978	0	0	1	30	0.005018479547692628	0.04990601622987362	929.3651364613324	1004.3651364613324	1004.3651364613324	1029.3651364613324	0.10526315867900848	0.06578947603702545	0.1666666716337204	0.17142857611179352	0.3333333432674408	1071	1146	1146	1171	1466
19.765898832162602	19.765898437422905	0	0	1	30	0.005303300858900241	0.05109649238487085	934.2401363160461	1009.2401363160461	1009.2401363160461	1034.2401363160461	0.10526315867900848	0.06578947603702545	0.1666666716337204	0.20000000298023224	0.3333333432674408	1071	1146	1146	1171	1466
19.783199878420174	19.783199483680477	0	0	1	30	0.005573586191081533	0.049707603558070135	928.5526365702972	1003.5526365702972	1003.5526365702972	1028.5526365702972	0.10526315867900848	0.06578947603702545	0.1388888955116272	0.20000000298023224	0.3333333432674408	1058	1133	1133	1158	1466
19.800042237147768	19.80004223714777	0	0	1	30	0.005828594710928295	0.050699667038307306	932.6151365218684	1007.6151365218684	1007.6151365218684	1032.6151365218684	0.10526315867900848	0.06578947603702545	0.1388888955116272	0.22857142984867096	0.3333333432674408	1071	1146	1146	1171	1466
19.816022484373242	19.81602208963354	0	0	1	30	0.006067627457813053	0.050699667038307306	932.6151365218684	1007.6151365218684	1007.6151365218684	1032.6151365218684	0.10526315867900848	0.06578947603702545	0.1388888955116272	0.22857142984867096	0.3333333432674408	1058	1133	1133	1158	1466
19.83653750125823	19.836537501258235	0	0	1	30	0.006290029259591559	0.04990601627717889	929.3651366550475	1004.3651366550475	1004.3651366550475	1029.3651366550475	0.10526315867900848	0.06578947603702545	0.1111111119389534	0.2571428716182709	0.3333333432674408	1058	1133	1133	1158	1466
19.850090888815643	19.850090888815643	0	0	1	30	0.006495190528384097	0.04990601627717889	929.3651366550475	1004.3651366550475	1004.3651366550475	1029.3651366550475	0.10526315867900848	0.06578947603702545	0.1111111119389534	0.2571428716182709	0.3333333432674408	1043	1118	1118	1143	1466
19.866023767277262	19.866023767277262	0	0	1	30	0.006682548931413494	0.05319548858891404	942.835525771603	1017.835525771603	1017.835525771603	1042.835525771603	0.10526315867900848	0.07894736528396606	0.1111111119389534	0.2571428716182709	0.3333333432674408	1043	1118	1118	1143	1466
19.88302362714467	19.883023627144667	0	0	1	30	0.006851590932320166	0.05398913934117272	946.0855256021023	1021.0855256021023	1021.0855256021023	1046.0855256021023	0.10526315867900848	0.07894736528396606	0.1111111119389534	0.2857142984867096	0.3333333432674408	1043	1118	1118	1143	1466
19.90322008909275	19.903219694353048	0	0	1	30	0.007001853198729595	0.060568087689933325	973.026319090277	1048.026319090277	1048.026319090277	1073.026319090277	0.1315789520740509	0.07894736528396606	0.1111111119389534	0.2857142984867096	0.3333333432674408	1044	1119	1119	1144	1466
19.91642531623584	19.916424921496144	0	0	1	30	0.007132923872214154	0.060568087689933325	973.026319090277	1048.026319090277	1048.026319090277	1073.026319090277	0.1315789520740509	0.07894736528396606	0.1111111119389534	0.2857142984867096	0.3333333432674408	1057	1132	1132	1157	1466
19.932907277618455	19.932906882878754	0	0	1	30	0.007244443697168434	0.059774436937674646	969.7763192597777	1044.7763192597777	1044.7763192597777	1069.7763192597777	0.1315789520740509	0.07894736528396606	0.1111111119389534	0.2571428716182709	0.3333333432674408	1071	1146	1146	1171	1466
19.95653915916497	19.956538764425268	0	0	1	30	0.007336107005503881	0.049624059766176204	928.2105247424915	1003.2105247424915	1003.2105247424915	1028.2105247424915	0.10526315867900848	0.07894736528396606	0.0833333358168602	0.17142857611179352	0.2857142984867096	1071	1146	1146	1171	1466
19.969912150680038	19.969912150680038	0	0	1	30	0.007407662554463788	0.059889307689099086	970.2467149868608	1045.2467149868608	1045.2467149868608	1070.2467149868608	0.1315789520740509	0.09210526198148727	0.1111111119389534	0.1428571492433548	0.2857142984867096	1096	1171	1171	1196	1466
19.98313948324626	19.983139483246262	0	0	1	30	0.007458914215262221	0.059889307689099086	970.2467149868608	1045.2467149868608	1045.2467149868608	1070.2467149868608	0.1315789520740509	0.09210526198148727	0.1111111119389534	0.1428571492433548	0.2857142984867096	1096	1171	1171	1196	1466
19.999955394414037	19.999954999674337	0	0	1	30	0.007489721510659389	0.07074979395561276	1014.7204062482342	1089.7204062482342	1089.7204062482342	1114.7204062482342	0.1315789520740509	0.1315789520740509	0.1388888955116272	0.1428571492433548	0.2857142984867096	1109	1184	1184	1209	1466
20.015880378081683	20.015879983341982	0	0	1	30	0.0075	0.09108186931393686	1097.9802548405714	1172.9802548405714	1172.9802548405714	1197.9802548405714	0.18421052396297455	0.15789473056793213	0.1944444477558136	0.11428571492433548	0.2857142984867096	1096	1171	1171	1196	1466
20.036546580271303	20.036546185531606	0	0	1	30	0.007489721510659218	0.11062030168250203	1177.9901353898458	1252.9901353898458	1252.9901353898458	1277.9901353898458	0.21052631735801697	0.21052631735801697	0.25	0.08571428805589676	0.2857142984867096	1096	1171	1171	1196	1466
20.04995628257836	20.049955887838664	0	0	1	30	0.007458914215261878	0.12437343677535417	1234.3092235950753	1309.3092235950753	1309.3092235950753	1334.3092235950753	0.2368421107530594	0.2368421107530594	0.2777777910232544	0.08571428805589676	0.2857142984867096	1058	1133	1133	1158	1466
20.06587060827414	20.06587021353444	0	0	1	30	0.0074076625544632745	0.13872180962491604	1293.0658104140311	1368.0658104140311	1368.0658104140311	1393.0658104140311	0.2631579041481018	0.2631579041481018	0.3333333432674408	0.08571428805589676	0.2857142984867096	1044	1119	1119	1144	1466
20.082819151980704	20.082818757241007	0	0	1	30	0.007336107005503199	0.15905388125203668	1376.3256437270902	1451.3256437270902	1451.3256437270902	1476.3256437270902	0.31578946113586426	0.28947368264198303	0.3611111044883728	0.08571428805589676	0.2857142984867096	1044	1119	1119	1144	1466
20.10327456317118	20.103274563171183	0	0	1	30	0.007244443697167585	0.17340225410159854	1435.082230546046	1510.082230546046	1510.082230546046	1535.082230546046	0.34210526943206787	0.31578946113586426	0.4166666567325592	0.08571428805589676	0.2857142984867096	1003	1078	1078	1103	1466
20.115983207773212	20.11598281303352	0	0	1	30	0.0071329238722131405	0.1903299922034854	1504.4013180732727	1579.4013180732727	1579.4013180732727	1604.4013180732727	0.3684210479259491	0.34210526943206787	0.4444444477558136	0.11428571492433548	0.2857142984867096	989	1064	1064	1089	1466
20.13296648857327	20.132966093833573	0	0	1	30	0.00700185319872842	0.19849623832851648	1537.842095955275	1612.842095955275	1612.842095955275	1637.842095955275	0.3684210479259491	0.3684210479259491	0.5	0.11428571492433548	0.2857142984867096	975	1050	1050	1075	1466
20.149952137811525	20.149951743071824	0	0	1	30	0.006851590932318833	0.213241444829674	1598.223716577515	1673.223716577515	1673.223716577515	1698.223716577515	0.3947368562221527	0.3947368562221527	0.5555555820465088	0.11428571492433548	0.2857142984867096	947	1022	1022	1047	1466
20.16990109796847	20.16990070322877	0	0	1	30	0.006682548931412006	0.23235171492255868	1676.4802726078779	1751.4802726078779	1751.4802726078779	1776.4802726078779	0.42105263471603394	0.42105263471603394	0.6111111044883728	0.1428571492433548	0.2857142984867096	940	1015	1015	1040	1466
20.182860797018925	20.182860402279225	0	0	1	30	0.006495190528382459	0.25078320822545463	1751.9572376832368	1826.9572376832368	1826.9572376832368	1851.9572376832368	0.44736841320991516	0.46052631735801697	0.6666666865348816	0.1428571492433548	0.3333333432674408	926	1001	1001	1026	1466
20.199960131290425	20.199959736550724	0	0	1	30	0.006290029259589774	0.27108396056980366	1835.088818533346	1910.088818533346	1910.088818533346	1935.088818533346	0.4736842215061188	0.4868420958518982	0.7222222089767456	0.17142857611179352	0.2857142984867096	930	1005	1005	1030	1466
20.215891825532946	20.21589143079325	0	0	1	30	0.006067627457811127	0.30426065292327653	1970.9473737208175	2045.9473737208175	2045.9473737208175	2070.9473737208173	0.5526315569877625	0.5263158082962036	0.8055555820465088	0.17142857611179352	0.2857142984867096	895	970	970	995	1466
20.2368375034293	20.236837898169	0	0	1	30	0.005828594710926231	0.35453217400030956	2176.8092525312677	2251.8092525312677	2251.8092525312677	2276.8092525312677	0.6052631735801697	0.6184210777282715	0.9722222089767456	0.20000000298023224	0.3333333432674408	911	986	986	1011	1466
20.24998825649396	20.249987467014563	0	0	1	30	0.005573586191079339	0.3860902227461338	2306.039462145418	2381.039462145418	2381.039462145418	2406.039462145418	0.6578947305679321	0.6578947305679321	1.0	0.22857142984867096	0.3333333432674408	929	1004	1004	1029	1466
20.265970872157627	20.26597047741793	0	0	1	30	0.005303300858897924	0.4129699245095253	2416.111840866506	2491.111840866506	2491.111840866506	2516.111840866506	0.6842105388641357	0.7105262875556946	1.0	0.2571428716182709	0.2857142984867096	934	1009	1009	1034	1466
20.28292731065817	20.282926915918473	0	0	1	30	0.005018479547690192	0.43656014651060104	2512.7137999609113	2587.7137999609113	2587.7137999609113	2612.7137999609113	0.7105262875556946	0.75	1.0	0.2857142984867096	0.3333333432674408	928	1003	1003	1028	1466
20.303224825969135	20.303224431229438	0	0	1	30	0.004719902932872478	0.4667293354868889	2636.25662881881	2711.25662881881	2711.25662881881	2736.25662881881	0.7631579041481018	0.7894737124443054	1.0	0.3142857253551483	0.3333333432674408	932	1007	1007	1032	1466
20.31598162881442	20.31598123407472	0	0	1	30	0.004408389392192191	0.49689849466085434	2759.7993356361985	2834.7993356361985	2834.7993356361985	2859.7993356361985	0.8157894611358643	0.8289473652839661	1.0	0.34285715222358704	0.3333333432674408	932	1007	1007	1032	1466
20.332905698659662	20.332905303919965	0	0	1	30	0.004084792762611293	0.527631588280201	2885.651354007423	2960.651354007423	2960.651354007423	2985.651354007423	0.8421052694320679	0.8684210777282715	1.0	0.4000000059604645	0.3333333432674408	929	1004	1004	1029	1466
20.349797794589303	20.349797399849606	0	0	1	30	0.0037499999999985423	0.5446428582072258	2955.3125043585896	3030.3125043585896	3030.3125043585896	3055.3125043585896	0.8421052694320679	0.9078947305679321	1.0	0.4285714328289032	0.3333333432674408	929	1004	1004	1029	1466
20.369874650408654	20.369874255668954	0	0	1	30	0.003404928748045099	0.602255642414093	3191.236855685711	3266.236855685711	3266.236855685711	3291.236855685711	0.9210526347160339	0.9736841917037964	1.0	0.5142857432365417	0.3333333432674408	942	1017	1017	1042	1466
20.382909744741575	20.382909350001874	0	0	1	30	0.00305052482306696	0.602255642414093	3191.236855685711	3266.236855685711	3266.236855685711	3291.236855685711	0.9210526347160339	0.9736841917037964	1.0	0.5142857432365417	0.3333333432674408	946	1021	1021	1046	1466
20.399901709815005	20.399901315075304	0	0	1	30	0.0026877596215881742	0.6225564032793045	3274.368471428752	3349.368471428752	3349.368471428752	3374.368471428752	0.9473684430122375	1.0	1.0	0.5428571701049805	0.3333333432674408	973	1048	1048	1073	1466
20.416023273852637	20.416022879112944	0	0	1	30	0.002317627457810496	0.6362781971693039	3330.5592174082994	3405.5592174082994	3405.5592174082994	3430.5592174082994	0.9736841917037964	1.0	1.0	0.5714285969734192	0.3333333432674408	973	1048	1048	1073	1466
20.436610922842203	20.436610528102506	0	0	1	30	0.0019411428382672693	0.6500000059604645	3386.750024408102	3461.750024408102	3461.750024408102	3486.750024408102	1.0	1.0	1.0	0.6000000238418579	0.3333333432674408	969	1044	1044	1069	1466
20.449934966634626	20.44993457189493	0	0	1	30	0.0015593376811315356	0.6571428626775742	3416.000022664666	3491.000022664666	3491.000022664666	3516.000022664666	1.0	1.0	1.0	0.6285714507102966	0.3333333432674408	928	1003	1003	1028	1457
20.46584455545402	20.46584376597462	0	0	1	30	0.0011732584878000535	0.6571428626775742	3416.000022664666	3491.000022664666	3491.000022664666	3516.000022664666	1.0	1.0	1.0	0.6285714507102966	0.3333333432674408	970	1045	1045	1070	1457
20.482932442274254	20.482932047534554	0	0	1	30	0.0007839634745057094	0.6571428626775742	3416.000022664666	3491.000022664666	3491.000022664666	3516.000022664666	1.0	1.0	1.0	0.6285714507102966	0.3333333432674408	970	1045	1045	1070	1457
20.503221273311844	20.503220878572144	0	0	1	30	0.00039251967182037795	0.6500000059604645	3386.750024408102	3461.750024408102	3461.750024408102	3486.750024408102	1.0	1.0	1.0	0.6000000238418579	0.3333333432674408	1014	1089	1089	1114	1457
20.515985181471706	20.515985181471706	0	0	1	30	-1.7053072081790148e-15	0.6500000059604645	3386.750024408102	3461.750024408102	3461.750024408102	3486.750024408102	1.0	1.0	1.0	0.6000000238418579	0.3333333432674408	1097	1172	1172	1197	1457
20.532962146436585	20.53296214643659	0	0	1	30	-0.0003925196718237839	0.6500000059604645	3386.750024408102	3461.750024408102	3461.750024408102	3486.750024408102	1.0	1.0	1.0	0.6000000238418579	0.3333333432674408	1177	1252	1252	1277	1457
20.54981516313605	20.549814768396352	0	0	1	30	-0.0007839634745091013	0.6500000059604645	3386.750024408102	3461.750024408102	3461.750024408102	3486.750024408102	1.0	1.0	1.0	0.6000000238418579	0.380952388048172	1234	1309	1309	1334	1457
20.56992162443281	20.569921229693108	0	0	1	30	-0.0011732584878034224	0.6500000059604645	3386.750024408102	3461.750024408102	3461.750024408102	3486.750024408102	1.0	1.0	1.0	0.6000000238418579	0.3333333432674408	1293	1368	1368	1393	1457
20.582970929394882	20.582970534655182	0	0	1	30	-0.0015593376811348716	0.6500000059604645	3386.750024408102	3461.750024408102	3461.750024408102	3486.750024408102	1.0	1.0	1.0	0.6000000238418579	0.3333333432674408	1376	1451	1451	1476	1457
20.599916315183858	20.59991592044416	0	0	1	30	-0.0019411428382705633	0.6428571492433548	3357.500026151538	3432.500026151538	3432.500026151538	3457.500026151538	1.0	1.0	1.0	0.5714285969734192	0.380952388048172	1435	1510	1510	1535	1457
20.615960904980234	20.615960510240534	0	0	1	30	-0.00231762745781374	0.6428571492433548	3357.500026151538	3432.500026151538	3432.500026151538	3457.500026151538	1.0	1.0	1.0	0.5714285969734192	0.380952388048172	1504	1579	1579	1604	1457
20.636796845240326	20.636796845240326	0	0	1	30	-0.0026877596215913587	0.6357142925262451	3328.2500278949738	3403.2500278949738	3403.2500278949738	3428.2500278949738	1.0	1.0	1.0	0.5428571701049805	0.380952388048172	1537	1612	1612	1637	1457
20.649972861645708	20.649972466906007	0	0	1	30	-0.0030505248230700754	0.6285714358091354	3299.0000296384096	3374.0000296384096	3374.0000296384096	3399.0000296384096	1.0	1.0	1.0	0.5142857432365417	0.380952388048172	1598	1673	1673	1698	1457
20.666038767385817	20.66603837264612	0	0	1	30	-0.003404928748048138	0.6214285716414452	3269.750000871718	3344.750000871718	3344.750000871718	3369.750000871718	1.0	1.0	1.0	0.48571428656578064	0.380952388048172	1676	1751	1751	1776	1457
20.68281717828221	20.682816783542513	0	0	1	30	-0.003750000000001496	0.6214285716414452	3269.750000871718	3344.750000871718	3344.750000871718	3369.750000871718	1.0	1.0	1.0	0.48571428656578064	0.380952388048172	1751	1826	1826	1851	1466
20.703199957368113	20.703199562628413	0	0	1	30	-0.0040847927626141535	0.6214285716414452	3269.750000871718	3344.750000871718	3344.750000871718	3369.750000871718	1.0	1.0	1.0	0.48571428656578064	0.380952388048172	1835	1910	1910	1935	1457
20.716465579685117	20.716465579685114	0	0	1	30	-0.00440838939219495	0.6142857149243355	3240.500002615154	3315.500002615154	3315.500002615154	3340.500002615154	1.0	1.0	1.0	0.4571428596973419	0.380952388048172	1970	2045	2045	2070	1457
20.732918330330023	20.732918330330023	0	0	1	30	-0.0047199029328751285	0.6142857149243355	3240.500002615154	3315.500002615154	3315.500002615154	3340.500002615154	1.0	1.0	1.0	0.4571428596973419	0.380952388048172	2176	2251	2251	2276	1466
20.74993319030598	20.74993279556628	0	0	1	30	-0.005018479547692726	0.6214285716414452	3269.750000871718	3344.750000871718	3344.750000871718	3369.750000871718	1.0	1.0	1.0	0.48571428656578064	0.380952388048172	2306	2381	2381	2406	1466
20.76990741380365	20.76990701906395	0	0	1	30	-0.005303300858900336	0.6142857149243355	3240.500002615154	3315.500002615154	3315.500002615154	3340.500002615154	1.0	1.0	1.0	0.4571428596973419	0.380952388048172	2416	2491	2491	2516	1457
20.782906586823984	20.782906192084283	0	0	1	30	-0.005573586191081621	0.6142857149243355	3240.500002615154	3315.500002615154	3315.500002615154	3340.500002615154	1.0	1.0	1.0	0.4571428596973419	0.380952388048172	2512	2587	2587	2612	1466
20.800088421692525	20.800088026952828	0	0	1	30	-0.005828594710928378	0.6142857149243355	3240.500002615154	3315.500002615154	3315.500002615154	3340.500002615154	1.0	1.0	1.0	0.4571428596973419	0.4285714328289032	2636	2711	2711	2736	1466
20.81599761577222	20.815997221032518	0	0	1	30	-0.006067627457813132	0.6214285716414452	3269.750000871718	3344.750000871718	3344.750000871718	3369.750000871718	1.0	1.0	1.0	0.48571428656578064	0.4285714328289032	2759	2834	2834	2859	1466
20.836524869587873	20.836524474848176	0	0	1	30	-0.006290029259591632	0.6214285716414452	3269.750000871718	3344.750000871718	3344.750000871718	3369.750000871718	1.0	1.0	1.0	0.48571428656578064	0.4285714328289032	2885	2960	2960	2985	1466
20.849951150962276	20.849950756222576	0	0	1	30	-0.006495190528384164	0.6214285716414452	3269.750000871718	3344.750000871718	3344.750000871718	3369.750000871718	1.0	1.0	1.0	0.48571428656578064	0.4285714328289032	2955	3030	3030	3055	1466
20.86599574075865	20.86599574075865	0	0	1	30	-0.006682548931413554	0.6214285716414452	3269.750000871718	3344.750000871718	3344.750000871718	3369.750000871718	1.0	1.0	1.0	0.48571428656578064	0.4285714328289032	3191	3266	3266	3291	1466
20.88299362692756	20.882993232187864	0	0	1	30	-0.00685159093232022	0.6214285716414452	3269.750000871718	3344.750000871718	3344.750000871718	3369.750000871718	1.0	1.0	1.0	0.48571428656578064	0.4285714328289032	3191	3266	3266	3291	1466
20.903218904873654	20.903218510133954	0	0	1	30	-0.007001853198729643	0.6214285716414452	3269.750000871718	3344.750000871718	3344.750000871718	3369.750000871718	1.0	1.0	1.0	0.48571428656578064	0.4285714328289032	3274	3349	3349	3374	1466
20.915995049964177	20.91599465522448	0	0	1	30	-0.007132923872214195	0.6214285716414452	3269.750000871718	3344.750000871718	3344.750000871718	3369.750000871718	1.0	1.0	1.0	0.48571428656578064	0.4285714328289032	3330	3405	3405	3430	1466
20.932994909831585	20.932994515091885	0	0	1	30	-0.007244443697168468	0.6214285716414452	3269.750000871718	3344.750000871718	3344.750000871718	3369.750000871718	1.0	1.0	1.0	0.48571428656578064	0.4285714328289032	3386	3461	3461	3486	1466
20.950025164655795	20.950024769916098	0	0	1	30	-0.007336107005503909	0.6214285716414452	3269.750000871718	3344.750000871718	3344.750000871718	3369.750000871718	1.0	1.0	1.0	0.48571428656578064	0.380952388048172	3416	3491	3491	3516	1466
20.96986596613528	20.969865176655887	0	0	1	30	-0.007407662554463809	0.6142857149243355	3240.500002615154	3315.500002615154	3315.500002615154	3340.500002615154	1.0	1.0	1.0	0.4571428596973419	0.4285714328289032	3416	3491	3491	3516	1466
20.982787770174653	20.982787375434953	0	0	1	30	-0.007458914215262234	0.6071428582072258	3211.2500043585896	3286.2500043585896	3286.2500043585896	3311.2500043585896	1.0	1.0	1.0	0.4285714328289032	0.380952388048172	3416	3491	3491	3516	1466
20.9999668418653	20.9999664471256	0	0	1	30	-0.007489721510659397	0.6000000014901161	3182.0000061020255	3257.0000061020255	3257.0000061020255	3282.0000061020255	1.0	1.0	1.0	0.4000000059604645	0.380952388048172	3386	3461	3461	3486	1466
21.0159395890365	21.0159391942968	0	0	1	30	-0.0075	0.5928571447730064	3152.7500078454614	3227.7500078454614	3227.7500078454614	3252.7500078454614	1.0	1.0	1.0	0.37142857909202576	0.380952388048172	3386	3461	3461	3486	1466
21.036556054024075	21.036556054024075	0	0	1	30	-0.007489721510659211	0.5791353359818459	3096.559200845659	3171.559200845659	3171.559200845659	3196.559200845659	0.9736841917037964	1.0	1.0	0.34285715222358704	0.380952388048172	3386	3461	3461	3486	1466
21.05003365155932	21.050033651559318	0	0	1	30	-0.0074589142152618635	0.5588345900177956	3013.427646122873	3088.427646122873	3088.427646122873	3113.427646122873	0.9473684430122375	0.9736841917037964	1.0	0.3142857253551483	0.380952388048172	3386	3461	3461	3486	1476
21.065937319283233	21.065936924543536	0	0	1	30	-0.007407662554463255	0.5281015112996101	2887.5756887719035	2962.5756887719035	2962.5756887719035	2987.5756887719035	0.9210526347160339	0.9342105388641357	1.0	0.2571428716182709	0.380952388048172	3386	3461	3461	3486	1466
21.08299165322907	21.082991258489372	0	0	1	30	-0.007336107005503172	0.5110902227461338	2817.914462145418	2892.914462145418	2892.914462145418	2917.914462145418	0.8947368264198303	0.9210526347160339	1.0	0.22857142984867096	0.380952388048172	3386	3461	3461	3486	1466
21.102658769241092	21.102658374501395	0	0	1	30	-0.007244443697167551	0.48750000074505806	2721.3125030510128	2796.3125030510128	2796.3125030510128	2821.3125030510128	0.8684210777282715	0.8815789222717285	1.0	0.20000000298023224	0.380952388048172	3357	3432	3432	3457	1476
21.115977286677733	21.115976891938033	0	0	1	30	-0.0071329238722131	0.46062030270695686	2611.2401395849884	2686.2401395849884	2686.2401395849884	2711.2401395849884	0.8421052694320679	0.8289473652839661	1.0	0.17142857611179352	0.380952388048172	3357	3432	3432	3457	1476
21.13289583016719	21.132895435427493	0	0	1	30	-0.007001853198728373	0.41400376334786415	2420.3454109095037	2495.3454109095037	2495.3454109095037	2520.3454109095037	0.7631579041481018	0.75	1.0	0.1428571492433548	0.380952388048172	3328	3403	3403	3428	1476
21.14989213737731	21.149892137377307	0	0	1	30	-0.006851590932318779	0.373966159299016	2256.3914223294705	2331.3914223294705	2331.3914223294705	2356.3914223294705	0.7105262875556946	0.6710526347160339	1.0	0.11428571492433548	0.380952388048172	3299	3374	3374	3399	1476
21.169455436848555	21.16945543684856	0	0	1	30	-0.006682548931411946	0.2824352541849727	1881.572365887463	1956.572365887463	1956.572365887463	1981.572365887463	0.5526315569877625	0.5263158082962036	0.8888888955116272	0.05714285746216774	0.380952388048172	3269	3344	3344	3369	1476
21.182916060576755	21.182915665837058	0	0	1	30	-0.006495190528382392	0.2824352541849727	1881.572365887463	1956.572365887463	1956.572365887463	1981.572365887463	0.5526315569877625	0.5263158082962036	0.8888888955116272	0.05714285746216774	0.380952388048172	3269	3344	3344	3369	1476
21.200053289859333	21.200052895119633	0	0	1	30	-0.006290029259589702	0.24917502385187185	1745.3717226734152	1820.3717226734152	1820.3717226734152	1845.3717226734152	0.5	0.4736842215061188	0.8055555820465088	0.02857142873108387	0.380952388048172	3269	3344	3344	3369	1476
21.21595893128174	21.21595853654204	0	0	1	30	-0.006067627457811049	0.2224624048685655	1635.9835479367757	1710.9835479367757	1710.9835479367757	1735.9835479367757	0.44736841320991516	0.42105263471603394	0.75	0.02857142873108387	0.380952388048172	3240	3315	3315	3340	1476
21.236088682220725	21.236088287481024	0	0	1	30	-0.005828594710926148	0.16776315867900848	1411.9901347905397	1486.9901347905397	1486.9901347905397	1511.9901347905397	0.34210526943206787	0.32894736528396606	0.6388888955116272	0.0	0.380952388048172	3240	3315	3315	3340	1476
21.24992983501854	21.24992944027884	0	0	1	30	-0.005573586191079251	0.14802631735801697	1331.1677695810795	1406.1677695810795	1406.1677695810795	1431.1677695810795	0.28947368264198303	0.30263158679008484	0.5833333134651184	0.0	0.380952388048172	3269	3344	3344	3369	1476
21.265983898567686	21.26598350382799	0	0	1	30	-0.00530330085889783	0.1250000037252903	1236.8750152550638	1311.8750152550638	1311.8750152550638	1336.8750152550638	0.2368421107530594	0.2631579041481018	0.5555555820465088	0.0	0.3333333432674408	3240	3315	3315	3340	1476
21.282883889291302	21.282883889291305	0	0	1	30	-0.005018479547690093	0.1184210553765297	1209.934221766889	1284.934221766889	1284.934221766889	1309.934221766889	0.2368421107530594	0.2368421107530594	0.5	0.0	0.3333333432674408	3240	3315	3315	3340	1476
21.302764559480366	21.302764164740665	0	0	1	30	-0.004719902932872375	0.10526315867900848	1156.0526347905397	1231.0526347905397	1231.0526347905397	1256.0526347905397	0.21052631735801697	0.21052631735801697	0.4722222089767456	0.0	0.3333333432674408	3240	3315	3315	3340	1485
21.315987155170202	21.315986760430505	0	0	1	30	-0.004408389392192083	0.10197368636727333	1142.5822456739843	1217.5822456739843	1217.5822456739843	1242.5822456739843	0.21052631735801697	0.19736842811107635	0.4444444477558136	0.0	0.380952388048172	3269	3344	3344	3369	1485
21.33300912046074	21.333009120460737	0	0	1	30	-0.004084792762611183	0.09868421033024788	1129.111841302365	1204.111841302365	1204.111841302365	1229.111841302365	0.21052631735801697	0.18421052396297455	0.4166666567325592	0.0	0.380952388048172	3269	3344	3344	3369	1485
21.34994384827785	21.349943453538152	0	0	1	30	-0.0037499999999984273	0.08552631363272667	1075.2302543260157	1150.2302543260157	1150.2302543260157	1175.2302543260157	0.18421052396297455	0.15789473056793213	0.3888888955116272	0.0	0.380952388048172	3269	3344	3344	3369	1485
21.36942504189175	21.369430173507837	0	0	1	30	-0.003404928748044981	0.07565789297223091	1034.8190717212856	1109.8190717212856	1109.8190717212856	1134.8190717212856	0.15789473056793213	0.14473684132099152	0.3611111044883728	0.0	0.3333333432674408	3269	3344	3344	3369	1485
21.382996587475304	21.382996192735604	0	0	1	30	-0.0030505248230668384	0.07236842066049576	1021.3486826047301	1096.3486826047301	1096.3486826047301	1121.3486826047301	0.15789473056793213	0.1315789520740509	0.3333333432674408	0.0	0.3333333432674408	3269	3344	3344	3369	1485
21.39994197326428	21.399941973264276	0	0	1	30	-0.0026877596215880506	0.07126148615719839	1016.8157858137274	1091.8157858137274	1091.8157858137274	1116.8157858137274	0.15789473056793213	0.1184210553765297	0.3055555522441864	0.02857142873108387	0.380952388048172	3269	3344	3344	3369	1485
21.41630709169606	21.41630669695636	0	0	1	30	-0.0023176274578103704	0.06468254153372809	989.8750075806165	1064.8750075806165	1064.8750075806165	1089.8750075806165	0.1315789520740509	0.1184210553765297	0.3055555522441864	0.02857142873108387	0.3333333432674408	3269	3344	3344	3369	1485
21.43623197273138	21.436231972731385	0	0	1	30	-0.0019411428382671415	0.06119465477808955	975.5921113162767	1050.5921113162767	1050.5921113162767	1075.5921113162767	0.1315789520740509	0.10526315867900848	0.2777777910232544	0.02857142873108387	0.3333333432674408	3269	3344	3344	3369	1485
21.44996299315324	21.449962993153243	0	0	1	30	-0.0015593376811314063	0.059889307693533955	970.2467150050215	1045.2467150050215	1045.2467150050215	1070.2467150050215	0.1315789520740509	0.09210526198148727	0.2777777910232544	0.05714285746216774	0.3333333432674408	3269	3344	3344	3369	1476
21.465852450247993	21.4658516607686	0	0	1	30	-0.001173258487799923	0.056203007930889726	955.1513174769934	1030.1513174769934	1030.1513174769934	1055.1513174769934	0.1315789520740509	0.07894736528396606	0.25	0.05714285746216774	0.380952388048172	3240	3315	3315	3340	1485
21.482923363261182	21.482922968521486	0	0	1	30	-0.0007839634745055779	0.05081453591821686	933.085524585098	1008.085524585098	1008.085524585098	1033.085524585098	0.10526315867900848	0.07894736528396606	0.2222222238779068	0.08571428805589676	0.380952388048172	3211	3286	3286	3311	1476
21.502726269729582	21.502726269729585	0	0	1	30	-0.00039251967182024584	0.05081453591821686	933.085524585098	1008.085524585098	1008.085524585098	1033.085524585098	0.10526315867900848	0.07894736528396606	0.2222222238779068	0.08571428805589676	0.380952388048172	3182	3257	3257	3282	1476
21.515950839117913	21.515950444378213	0	0	1	30	1.8376154860346732e-15	0.04911236511099906	926.1151351295412	1001.1151351295412	1001.1151351295412	1026.1151351295412	0.10526315867900848	0.06578947603702545	0.2222222238779068	0.11428571492433548	0.380952388048172	3152	3227	3227	3252	1476
21.53299885722857	21.53299885722857	0	0	1	30	0.000392519671823916	0.04911236511099906	926.1151351295412	1001.1151351295412	1001.1151351295412	1026.1151351295412	0.10526315867900848	0.06578947603702545	0.2222222238779068	0.11428571492433548	0.380952388048172	3096	3171	3171	3196	1476
21.549935953483875	21.549935953483875	0	0	1	30	0.000783963474509233	0.049707603552156976	928.5526365460828	1003.5526365460828	1003.5526365460828	1028.5526365460828	0.10526315867900848	0.06578947603702545	0.1944444477558136	0.1428571492433548	0.380952388048172	3013	3088	3088	3113	1476
21.5693768836485	21.5693764889088	0	0	1	30	0.001173258487803553	0.05069966702943757	932.6151364855468	1007.6151364855468	1007.6151364855468	1032.6151364855468	0.10526315867900848	0.06578947603702545	0.2222222238779068	0.1428571492433548	0.3333333432674408	2887	2962	2962	2987	1476
21.5830293508703	21.583029350870305	0	0	1	30	0.001559337681135001	0.049707603552156976	928.5526365460828	1003.5526365460828	1003.5526365460828	1028.5526365460828	0.10526315867900848	0.06578947603702545	0.1944444477558136	0.1428571492433548	0.3333333432674408	2817	2892	2892	2917	1476
21.599938025867292	21.59993842060699	0	0	1	30	0.0019411428382706912	0.049707603552156976	928.5526365460828	1003.5526365460828	1003.5526365460828	1028.5526365460828	0.10526315867900848	0.06578947603702545	0.1944444477558136	0.1428571492433548	0.3333333432674408	2721	2796	2796	2821	1476
21.615947483830475	21.615947089090774	0	0	1	30	0.002317627457813866	0.05109649238191427	934.2401363039389	1009.2401363039389	1009.2401363039389	1034.240136303939	0.10526315867900848	0.06578947603702545	0.1944444477558136	0.17142857611179352	0.380952388048172	2611	2686	2686	2711	1476
21.63605473460663	21.63605433986693	0	0	1	30	0.002687759621591482	0.05109649238191427	934.2401363039389	1009.2401363039389	1009.2401363039389	1034.240136303939	0.10526315867900848	0.06578947603702545	0.1944444477558136	0.17142857611179352	0.3333333432674408	2420	2495	2495	2520	1476
21.649983124877878	21.649983124877878	0	0	1	30	0.0030505248230701964	0.05109649238191427	934.2401363039389	1009.2401363039389	1009.2401363039389	1034.240136303939	0.10526315867900848	0.06578947603702545	0.1944444477558136	0.17142857611179352	0.3333333432674408	2256	2331	2331	2356	1476
21.66593771402293	21.66593771402293	0	0	1	30	0.003404928748048256	0.04990601622987362	929.3651364613324	1004.3651364613324	1004.3651364613324	1029.3651364613324	0.10526315867900848	0.06578947603702545	0.1666666716337204	0.17142857611179352	0.380952388048172	1881	1956	1956	1981	1476
21.68296520566925	21.682964810929555	0	0	1	30	0.00375000000000161	0.05319548854160877	942.8355255778879	1017.8355255778879	1017.8355255778879	1042.835525577888	0.10526315867900848	0.07894736528396606	0.1666666716337204	0.17142857611179352	0.3333333432674408	1881	1956	1956	1981	1476
21.70272666446928	21.70272626972958	0	0	1	30	0.0040847927626142646	0.05319548854160877	942.8355255778879	1017.8355255778879	1017.8355255778879	1042.835525577888	0.10526315867900848	0.07894736528396606	0.1666666716337204	0.17142857611179352	0.380952388048172	1745	1820	1820	1845	1476
21.71602702387978	21.71602662914008	0	0	1	30	0.004408389392195056	0.05319548854160877	942.8355255778879	1017.8355255778879	1017.8355255778879	1042.835525577888	0.10526315867900848	0.07894736528396606	0.1666666716337204	0.17142857611179352	0.380952388048172	1635	1710	1710	1735	1476
21.73288398797623	21.73288359323653	0	0	1	30	0.004719902932875231	0.05319548854160877	942.8355255778879	1017.8355255778879	1017.8355255778879	1042.835525577888	0.10526315867900848	0.07894736528396606	0.1666666716337204	0.17142857611179352	0.380952388048172	1411	1486	1486	1511	1476
21.749832926422492	21.74983253168279	0	0	1	30	0.005018479547692824	0.05319548854160877	942.8355255778879	1017.8355255778879	1017.8355255778879	1042.835525577888	0.10526315867900848	0.07894736528396606	0.1666666716337204	0.17142857611179352	0.3333333432674408	1331	1406	1406	1431	1476
21.769448726273676	21.76944793679428	0	0	1	30	0.005303300858900429	0.05319548854160877	942.8355255778879	1017.8355255778879	1017.8355255778879	1042.835525577888	0.10526315867900848	0.07894736528396606	0.1666666716337204	0.17142857611179352	0.3333333432674408	1236	1311	1311	1336	1466
21.782831981020916	21.78283158628122	0	0	1	30	0.00557358619108171	0.05319548854160877	942.8355255778879	1017.8355255778879	1017.8355255778879	1042.835525577888	0.10526315867900848	0.07894736528396606	0.1666666716337204	0.17142857611179352	0.3333333432674408	1209	1284	1284	1309	1466
21.799924999457232	21.799924604717532	0	0	1	30	0.005828594710928461	0.05319548854160877	942.8355255778879	1017.8355255778879	1017.8355255778879	1042.835525577888	0.10526315867900848	0.07894736528396606	0.1666666716337204	0.17142857611179352	0.3333333432674408	1156	1231	1231	1256	1466
21.815994852594326	21.81599485259433	0	0	1	30	0.006067627457813209	0.05319548854160877	942.8355255778879	1017.8355255778879	1017.8355255778879	1042.835525577888	0.10526315867900848	0.07894736528396606	0.1666666716337204	0.17142857611179352	0.3333333432674408	1142	1217	1217	1242	1476
21.836294341603786	21.83629434160379	0	0	1	30	0.006290029259591703	0.05319548854160877	942.8355255778879	1017.8355255778879	1017.8355255778879	1042.835525577888	0.10526315867900848	0.07894736528396606	0.1666666716337204	0.17142857611179352	0.3333333432674408	1129	1204	1204	1229	1476
21.84990812433511	21.849907729595408	0	0	1	30	0.00649519052838423	0.05319548854160877	942.8355255778879	1017.8355255778879	1017.8355255778879	1042.835525577888	0.10526315867900848	0.07894736528396606	0.1666666716337204	0.17142857611179352	0.3333333432674408	1075	1150	1150	1175	1476
21.86596929319883	21.86596929319883	0	0	1	30	0.006682548931413614	0.05319548854160877	942.8355255778879	1017.8355255778879	1017.8355255778879	1042.835525577888	0.10526315867900848	0.07894736528396606	0.1666666716337204	0.17142857611179352	0.3333333432674408	1034	1109	1109	1134	1466
21.882971126764733	21.882970732025036	0	0	1	30	0.006851590932320274	0.05319548854160877	942.8355255778879	1017.8355255778879	1017.8355255778879	1042.835525577888	0.10526315867900848	0.07894736528396606	0.1666666716337204	0.17142857611179352	0.3333333432674408	1021	1096	1096	1121	1466
21.902731401345665	21.90273140134567	0	0	1	30	0.0070018531987296895	0.05319548854160877	942.8355255778879	1017.8355255778879	1017.8355255778879	1042.835525577888	0.10526315867900848	0.07894736528396606	0.1666666716337204	0.17142857611179352	0.3333333432674408	1016	1091	1091	1116	1476
21.916414263524274	21.916414263524274	0	0	1	30	0.007132923872214236	0.05319548854160877	942.8355255778879	1017.8355255778879	1017.8355255778879	1042.835525577888	0.10526315867900848	0.07894736528396606	0.1666666716337204	0.17142857611179352	0.3333333432674408	989	1064	1064	1089	1466
21.933042673335134	21.933042278595437	0	0	1	30	0.0072444436971685015	0.059774436890369376	969.7763190660626	1044.7763190660626	1044.7763190660626	1069.7763190660626	0.1315789520740509	0.07894736528396606	0.1666666716337204	0.17142857611179352	0.3333333432674408	975	1050	1050	1075	1466
21.949999506575377	21.949999506575374	0	0	1	30	0.007336107005503936	0.05319548854160877	942.8355255778879	1017.8355255778879	1017.8355255778879	1042.835525577888	0.10526315867900848	0.07894736528396606	0.1666666716337204	0.17142857611179352	0.3333333432674408	970	1045	1045	1070	1466
21.969394646934944	21.969394646934944	0	0	1	30	0.00740766255446383	0.059774436890369376	969.7763190660626	1044.7763190660626	1044.7763190660626	1069.7763190660626	0.1315789520740509	0.07894736528396606	0.1666666716337204	0.17142857611179352	0.3333333432674408	955	1030	1030	1055	1476
21.982878165565673	21.98287737608627	0	0	1	30	0.007458914215262249	0.05319548854160877	942.8355255778879	1017.8355255778879	1017.8355255778879	1042.835525577888	0.10526315867900848	0.07894736528396606	0.1666666716337204	0.17142857611179352	0.3333333432674408	933	1008	1008	1033	1476
21.999866972721513	21.999866577981813	0	0	1	30	0.007489721510659403	0.059774436890369376	969.7763190660626	1044.7763190660626	1044.7763190660626	1069.7763190660626	0.1315789520740509	0.07894736528396606	0.1666666716337204	0.17142857611179352	0.3333333432674408	933	1008	1008	1033	1476
22.01677288454061	22.016772884540615	0	0	1	30	0.0075	0.059774436890369376	969.7763190660626	1044.7763190660626	1044.7763190660626	1069.7763190660626	0.1315789520740509	0.06578947603702545	0.1388888955116272	0.17142857611179352	0.3333333432674408	926	1001	1001	1026	1476
22.036066576797595	22.036066182057894	0	0	1	30	0.0074897215106592046	0.048715540077832964	924.490136618726	999.490136618726	999.490136618726	1024.490136618726	0.10526315867900848	0.06578947603702545	0.1388888955116272	0.17142857611179352	0.3333333432674408	926	1001	1001	1026	1476
22.049975230083902	22.0499748353442	0	0	1	30	0.0074589142152618505	0.05529448842659357	951.4309301069006	1026.4309301069006	1026.4309301069006	1051.4309301069006	0.1315789520740509	0.06578947603702545	0.1388888955116272	0.17142857611179352	0.3333333432674408	928	1003	1003	1028	1476
22.066007582949613	22.066007188209916	0	0	1	30	0.007407662554463234	0.05858396073832872	964.9013192234561	1039.901319223456	1039.901319223456	1064.901319223456	0.1315789520740509	0.07894736528396606	0.1388888955116272	0.17142857611179352	0.3333333432674408	932	1007	1007	1032	1466
22.082977047860215	22.082976653120518	0	0	1	30	0.0073361070055031445	0.05957602421856589	968.9638191750273	1043.9638191750273	1043.9638191750273	1068.9638191750273	0.1315789520740509	0.07894736528396606	0.1388888955116272	0.20000000298023224	0.3333333432674408	928	1003	1003	1028	1466
22.10295956089156	22.102959560891556	0	0	1	30	0.007244443697167517	0.05957602421856589	968.9638191750273	1043.9638191750273	1043.9638191750273	1068.9638191750273	0.1315789520740509	0.07894736528396606	0.1388888955116272	0.20000000298023224	0.3333333432674408	928	1003	1003	1028	1466
22.116383868567468	22.116383868567468	0	0	1	30	0.007132923872213059	0.05957602421856589	968.9638191750273	1043.9638191750273	1043.9638191750273	1068.9638191750273	0.1315789520740509	0.07894736528396606	0.1388888955116272	0.20000000298023224	0.3333333432674408	934	1009	1009	1034	1476
22.13296333065568	22.132962935915984	0	0	1	30	0.007001853198728325	0.060568087698803064	973.0263191265985	1048.0263191265985	1048.0263191265985	1073.0263191265985	0.1315789520740509	0.07894736528396606	0.1388888955116272	0.22857142984867096	0.3333333432674408	934	1009	1009	1034	1466
22.1500883230076	22.1500875335282	0	0	1	30	0.006851590932318725	0.060568087698803064	973.0263191265985	1048.0263191265985	1048.0263191265985	1073.0263191265985	0.1315789520740509	0.07894736528396606	0.1388888955116272	0.22857142984867096	0.3333333432674408	934	1009	1009	1034	1466
22.16938675214097	22.169386357401272	0	0	1	30	0.006682548931411886	0.060568087698803064	973.0263191265985	1048.0263191265985	1048.0263191265985	1073.0263191265985	0.1315789520740509	0.07894736528396606	0.1388888955116272	0.22857142984867096	0.3333333432674408	929	1004	1004	1029	1476
22.18299145585922	22.182991455859217	0	0	1	30	0.006495190528382326	0.060568087698803064	973.0263191265985	1048.0263191265985	1048.0263191265985	1073.0263191265985	0.1315789520740509	0.07894736528396606	0.1388888955116272	0.22857142984867096	0.3333333432674408	942	1017	1017	1042	1466
22.199850393654163	22.199849998914466	0	0	1	30	0.00629002925958963	0.05727861538706791	959.5559300100431	1034.555930010043	1034.555930010043	1059.555930010043	0.1315789520740509	0.06578947603702545	0.1388888955116272	0.22857142984867096	0.3333333432674408	942	1017	1017	1042	1476
22.21597827352698	22.21597827352698	0	0	1	30	0.0060676274578109705	0.04831871435874038	922.8651352990419	997.8651352990419	997.8651352990419	1022.8651352990419	0.10526315867900848	0.06578947603702545	0.1111111119389534	0.20000000298023224	0.3333333432674408	942	1017	1017	1042	1476
22.236157366928314	22.236156972188617	0	0	1	30	0.005828594710926065	0.05858396073537214	964.9013192113489	1039.901319211349	1039.901319211349	1064.901319211349	0.10526315867900848	0.10526315867900848	0.1666666716337204	0.1428571492433548	0.3333333432674408	942	1017	1017	1042	1476
22.250005625040707	22.250005625040707	0	0	1	30	0.005573586191079162	0.07931286553364425	1049.7861843602732	1124.7861843602732	1124.7861843602732	1149.7861843602732	0.15789473056793213	0.1315789520740509	0.1944444477558136	0.1428571492433548	0.3333333432674408	942	1017	1017	1042	1466
22.265935345584737	22.265934950845036	0	0	1	30	0.005303300858897737	0.09595864685252309	1117.950658861082	1192.950658861082	1192.950658861082	1217.950658861082	0.18421052396297455	0.17105263471603394	0.25	0.11428571492433548	0.2857142984867096	942	1017	1017	1042	1466
22.28285625751239	22.282855862772692	0	0	1	30	0.005018479547689995	0.11728278967507538	1205.2730237194337	1280.2730237194337	1280.2730237194337	1305.2730237194337	0.21052631735801697	0.22368420660495758	0.3055555522441864	0.11428571492433548	0.2857142984867096	942	1017	1017	1042	1466
22.30270179586826	22.30270179586826	0	0	1	30	0.004719902932872272	0.13931704738162576	1295.5033090277575	1370.5033090277575	1370.5033090277575	1395.5033090277575	0.2631579041481018	0.2631579041481018	0.3611111044883728	0.08571428805589676	0.2857142984867096	942	1017	1017	1042	1466
22.315923207339	22.315922812599304	0	0	1	30	0.004408389392191976	0.1771720955059642	1450.5197310969234	1525.5197310969234	1525.5197310969234	1550.5197310969234	0.34210526943206787	0.31578946113586426	0.4444444477558136	0.11428571492433548	0.2857142984867096	942	1017	1017	1042	1466
22.332985041339114	22.332984646599414	0	0	1	30	0.004084792762611071	0.21732456288965685	1614.9440850331448	1689.9440850331448	1689.9440850331448	1714.9440850331448	0.3947368562221527	0.40789473056793213	0.5833333134651184	0.11428571492433548	0.2857142984867096	942	1017	1017	1042	1466
22.349920163895924	22.349920163895924	0	0	1	30	0.003749999999998313	0.24273182632667678	1718.9868288077414	1793.9868288077414	1793.9868288077414	1818.9868288077414	0.44736841320991516	0.44736841320991516	0.6666666865348816	0.11428571492433548	0.2857142984867096	942	1017	1017	1042	1466
22.369370962553017	22.369371357292714	0	0	1	30	0.0034049287480448632	0.26691729482263327	1818.0263222986832	1893.0263222986832	1893.0263222986832	1918.0263222986832	0.4736842215061188	0.4868420958518982	0.75	0.1428571492433548	0.2857142984867096	942	1017	1017	1042	1466
22.382931455425005	22.38293106068531	0	0	1	30	0.003050524823066718	0.2919277476501607	1920.4441266274082	1995.4441266274082	1995.4441266274082	2020.4441266274082	0.5263158082962036	0.5263158082962036	0.8055555820465088	0.1428571492433548	0.2857142984867096	942	1017	1017	1042	1466
22.399949473318557	22.399949078578857	0	0	1	30	0.002687759621587927	0.3093671599136931	1991.8585198465732	2066.8585198465735	2066.8585198465735	2091.8585198465735	0.5526315569877625	0.5657894611358643	0.8333333134651184	0.1428571492433548	0.2857142984867096	942	1017	1017	1042	1466
22.41598458936216	22.41598419462246	0	0	1	30	0.0023176274578102446	0.3538847154568112	2174.157909795642	2249.157909795642	2249.157909795642	2274.157909795642	0.6578947305679321	0.6052631735801697	0.8888888955116272	0.17142857611179352	0.2857142984867096	942	1017	1017	1042	1466
22.436169209119274	22.436168814379577	0	0	1	30	0.0019411428382670136	0.3888157941401005	2317.2006770037115	2392.2006770037115	2392.2006770037115	2417.2006770037115	0.6842105388641357	0.6710526347160339	1.0	0.20000000298023224	0.2857142984867096	969	1044	1044	1069	1466
22.44995312466077	22.449952729921073	0	0	1	30	0.0015593376811312766	0.4019736833870411	2371.0822334699333	2446.0822334699333	2446.0822334699333	2471.0822334699333	0.7105262875556946	0.6973684430122375	1.0	0.20000000298023224	0.3333333432674408	942	1017	1017	1042	1466
22.465957845747567	22.465957845747567	0	0	1	30	0.0011732584877997925	0.4222744293510914	2454.213788192719	2529.213788192719	2529.213788192719	2554.213788192719	0.7368420958518982	0.7236841917037964	1.0	0.22857142984867096	0.3333333432674408	969	1044	1044	1069	1466
22.482935205452144	22.482934810712443	0	0	1	30	0.0007839634745054463	0.4458646699786186	2550.8158235624433	2625.8158235624433	2625.8158235624433	2650.8158235624433	0.7631579041481018	0.7631579041481018	1.0	0.2571428716182709	0.3333333432674408	942	1017	1017	1042	1466
22.502709295922536	22.502709295922536	0	0	1	30	0.00039251967182011373	0.4623120352625847	2618.1677844002843	2693.1677844002843	2693.1677844002843	2718.1677844002843	0.7894737124443054	0.8026315569877625	1.0	0.2571428716182709	0.3333333432674408	969	1044	1044	1069	1466
22.51591689150382	22.51591649676412	0	0	1	30	-1.9699237638903314e-15	0.49248120933771133	2741.710552237928	2816.710552237928	2816.710552237928	2841.710552237928	0.8421052694320679	0.8421052694320679	1.0	0.2857142984867096	0.3333333432674408	969	1044	1044	1069	1466
22.53285832989581	22.53285754041641	0	0	1	30	-0.00039251967182404813	0.5330827161669731	2907.973722703755	2982.973722703755	2982.973722703755	3007.973722703755	0.9210526347160339	0.8684210777282715	1.0	0.34285715222358704	0.3333333432674408	924	999	999	1024	1466
22.549835689600386	22.549834900120985	0	0	1	30	-0.0007839634745093646	0.5566729381680489	3004.57568179816	3079.57568179816	3079.57568179816	3104.57568179816	0.9473684430122375	0.9078947305679321	1.0	0.37142857909202576	0.3333333432674408	951	1026	1026	1051	1466
22.5693764889088	22.5693760941691	0	0	1	30	-0.0011732584878036837	0.6115601435303688	3229.3387877568603	3304.3387877568603	3304.3387877568603	3329.3387877568603	0.9736841917037964	0.9868420958518982	1.0	0.48571428656578064	0.3333333432674408	964	1039	1039	1064	1466
22.582877376086273	22.582877376086273	0	0	1	30	-0.0015593376811351306	0.6115601435303688	3229.3387877568603	3304.3387877568603	3304.3387877568603	3329.3387877568603	0.9736841917037964	0.9868420958518982	1.0	0.48571428656578064	0.3333333432674408	968	1043	1043	1068	1466
22.60052381958027	22.600523819580275	0	0	1	30	-0.001941142838270819	0.6428571492433548	3357.500026151538	3432.500026151538	3432.500026151538	3457.500026151538	1.0	1.0	1.0	0.6571428775787354	0.3333333432674408	968	1043	1043	1068	1466
22.616079326889864	22.616078932150167	0	0	1	30	-0.0023176274578139916	0.6642857193946838	3445.2500209212303	3520.2500209212303	3520.2500209212303	3545.2500209212303	1.0	1.0	1.0	0.6571428775787354	0.3333333432674408	968	1043	1043	1068	1466
22.63604920825085	22.636048813511152	0	0	1	30	-0.0026877596215916055	0.7000000029802322	3591.500012204051	3666.500012204051	3666.500012204051	3691.500012204051	1.0	1.0	1.0	0.800000011920929	0.380952388048172	973	1048	1048	1073	1466
22.649951940441674	22.649951545701974	0	0	1	30	-0.003050524823070317	0.7214285731315613	3679.2500069737434	3754.2500069737434	3754.2500069737434	3779.2500069737434	1.0	1.0	1.0	0.8857142925262451	0.380952388048172	973	1048	1048	1073	1466
22.66592863500986	22.66592784553046	0	0	1	30	-0.0034049287480483735	0.7357142865657806	3737.7500034868717	3812.7500034868717	3812.7500034868717	3837.7500034868717	1.0	1.0	1.0	0.9428571462631226	0.380952388048172	973	1048	1048	1073	1466
22.682925336959674	22.682925336959677	0	0	1	30	-0.003750000000001725	0.75	3796.25	3871.25	3871.25	3896.25	1.0	1.0	1.0	1.0	0.380952388048172	973	1048	1048	1073	1466
22.702729427647174	22.702729032907477	0	0	1	30	-0.004084792762614376	0.75	3796.25	3871.25	3871.25	3896.25	1.0	1.0	1.0	1.0	0.380952388048172	959	1034	1034	1059	1466
22.716027418619475	22.716027813359176	0	0	1	30	-0.004408389392195164	0.75	3796.25	3871.25	3871.25	3896.25	1.0	1.0	1.0	1.0	0.380952388048172	922	997	997	1022	1466
22.73289898808478	22.732899382824478	0	0	1	30	-0.004719902932875334	0.75	3796.25	3871.25	3871.25	3896.25	1.0	1.0	1.0	1.0	0.380952388048172	964	1039	1039	1064	1466
22.749789505055627	22.74978950505563	0	0	1	30	-0.005018479547692923	0.75	3796.25	3871.25	3871.25	3896.25	1.0	1.0	1.0	1.0	0.380952388048172	1049	1124	1124	1149	1466
22.76932122535097	22.76932083061127	0	0	1	30	-0.005303300858900523	0.75	3796.25	3871.25	3871.25	3896.25	1.0	1.0	1.0	1.0	0.380952388048172	1117	1192	1192	1217	1457
22.782901060468202	22.782900665728505	0	0	1	30	-0.005573586191081798	0.75	3796.25	3871.25	3871.25	3896.25	1.0	1.0	1.0	1.0	0.380952388048172	1205	1280	1280	1305	1457
22.799916709923558	22.799916315183857	0	0	1	30	-0.005828594710928545	0.75	3796.25	3871.25	3871.25	3896.25	1.0	1.0	1.0	1.0	0.380952388048172	1295	1370	1370	1395	1457
22.815963668158123	22.815963668158126	0	0	1	30	-0.006067627457813286	0.75	3796.25	3871.25	3871.25	3896.25	1.0	1.0	1.0	1.0	0.380952388048172	1450	1525	1525	1550	1457
22.836269867742462	22.836269867742466	0	0	1	30	-0.006290029259591776	0.75	3796.25	3871.25	3871.25	3896.25	1.0	1.0	1.0	1.0	0.4285714328289032	1614	1689	1689	1714	1457
22.849946414085892	22.84994601934619	0	0	1	30	-0.006495190528384297	0.75	3796.25	3871.25	3871.25	3896.25	1.0	1.0	1.0	1.0	0.380952388048172	1718	1793	1793	1818	1457
22.86598587226618	22.86598547752648	0	0	1	30	-0.0066825489314136744	0.75	3796.25	3871.25	3871.25	3896.25	1.0	1.0	1.0	1.0	0.4285714328289032	1818	1893	1893	1918	1457
22.882941916027022	22.882941126547628	0	0	1	30	-0.006851590932320327	0.75	3796.25	3871.25	3871.25	3896.25	1.0	1.0	1.0	1.0	0.4285714328289032	1920	1995	1995	2020	1457
22.902669821952657	22.902669427212963	0	0	1	30	-0.007001853198729737	0.75	3796.25	3871.25	3871.25	3896.25	1.0	1.0	1.0	1.0	0.4285714328289032	1991	2066	2066	2091	1457
22.91591057566864	22.91591018092894	0	0	1	30	-0.007132923872214277	0.75	3796.25	3871.25	3871.25	3896.25	1.0	1.0	1.0	1.0	0.4285714328289032	2174	2249	2249	2274	1457
22.932970435970258	22.93297043597026	0	0	1	30	-0.007244443697168536	0.75	3796.25	3871.25	3871.25	3896.25	1.0	1.0	1.0	1.0	0.4285714328289032	2317	2392	2392	2417	1457
22.949916611238635	22.949916216498934	0	0	1	30	-0.007336107005503963	0.75	3796.25	3871.25	3871.25	3896.25	1.0	1.0	1.0	1.0	0.4285714328289032	2371	2446	2446	2471	1466
22.969392278496752	22.96939227849675	0	0	1	30	-0.0074076625544638505	0.75	3796.25	3871.25	3871.25	3896.25	1.0	1.0	1.0	1.0	0.4285714328289032	2454	2529	2529	2554	1466
22.983789224790442	22.983789224790442	0	0	1	30	-0.007458914215262262	0.75	3796.25	3871.25	3871.25	3896.25	1.0	1.0	1.0	1.0	0.4285714328289032	2550	2625	2625	2650	1466
22.99997118400199	22.999971184001986	0	0	1	30	-0.00748972151065941	0.75	3796.25	3871.25	3871.25	3896.25	1.0	1.0	1.0	1.0	0.4285714328289032	2618	2693	2693	2718	1466
23.015888667615357	23.015888272875657	0	0	1	30	-0.0075	0.75	3796.25	3871.25	3871.25	3896.25	1.0	1.0	1.0	1.0	0.4285714328289032	2741	2816	2816	2841	1466
23.035970655050793	23.035970260311096	0	0	1	30	-0.007489721510659197	0.75	3796.25	3871.25	3871.25	3896.25	1.0	1.0	1.0	1.0	0.4285714328289032	2907	2982	2982	3007	1466
23.04994601934619	23.049946019346194	0	0	1	30	-0.007458914215261837	0.75	3796.25	3871.25	3871.25	3896.25	1.0	1.0	1.0	1.0	0.4285714328289032	3004	3079	3079	3104	1466
23.06598310908829	23.065982714348593	0	0	1	30	-0.007407662554463213	0.7428571432828903	3767.000001743436	3842.000001743436	3842.000001743436	3867.000001743436	1.0	1.0	1.0	0.9714285731315613	0.4285714328289032	3229	3304	3304	3329	1466
23.082832573130464	23.082832178390767	0	0	1	30	-0.007336107005503117	0.7142857164144516	3650.0000087171793	3725.0000087171793	3725.0000087171793	3750.0000087171793	1.0	1.0	1.0	0.8571428656578064	0.4285714328289032	3229	3304	3304	3329	1466
23.102650874447118	23.10265047970742	0	0	1	30	-0.0072444436971674814	0.6928571462631226	3562.250013947487	3637.250013947487	3637.250013947487	3662.250013947487	1.0	1.0	1.0	0.7714285850524902	0.4285714328289032	3357	3432	3432	3457	1466
23.11594254958424	23.11594215484454	0	0	1	30	-0.007132923872213018	0.6642857193946838	3445.2500209212303	3520.2500209212303	3520.2500209212303	3545.2500209212303	1.0	1.0	1.0	0.6571428775787354	0.380952388048172	3445	3520	3520	3545	1466
23.13290293548177	23.132902540742073	0	0	1	30	-0.0070018531987282775	0.6357142925262451	3328.2500278949738	3403.2500278949738	3403.2500278949738	3428.2500278949738	1.0	1.0	1.0	0.5428571701049805	0.380952388048172	3591	3666	3666	3691	1476
23.149982927508027	23.14998371698743	0	0	1	30	-0.006851590932318671	0.6000000014901161	3182.0000061020255	3257.0000061020255	3257.0000061020255	3282.0000061020255	1.0	1.0	1.0	0.4000000059604645	0.380952388048172	3679	3754	3754	3779	1476
23.169374909950005	23.169374515210308	0	0	1	30	-0.006682548931411825	0.46118420735001564	2613.549329098314	2688.549329098314	2688.549329098314	2713.549329098314	0.7631579041481018	0.8815789222717285	1.0	0.20000000298023224	0.380952388048172	3737	3812	3812	3837	1476
23.18298829794163	23.182987903201933	0	0	1	30	-0.006495190528382261	0.41400376334786415	2420.3454109095037	2495.3454109095037	2495.3454109095037	2520.3454109095037	0.7631579041481018	0.75	1.0	0.1428571492433548	0.380952388048172	3796	3871	3871	3896	1476
23.199905262472292	23.19990486773259	0	0	1	30	-0.006290029259589558	0.33333333361864326	2090.000001168344	2165.000001168344	2165.000001168344	2190.000001168344	0.6315789222717285	0.6184210777282715	0.9722222089767456	0.08571428805589676	0.380952388048172	3796	3871	3871	3896	1476
23.215965641856616	23.21596524711692	0	0	1	30	-0.006067627457810893	0.2656223965864185	1812.7237140213838	1887.7237140213838	1887.7237140213838	1912.7237140213838	0.5263158082962036	0.5131579041481018	0.8055555820465088	0.02857142873108387	0.380952388048172	3796	3871	3871	3896	1476
23.236024734389524	23.236024339649823	0	0	1	30	-0.005828594710925982	0.20723684132099152	1573.6348652094603	1648.6348652094603	1648.6348652094603	1673.6348652094603	0.42105263471603394	0.40789473056793213	0.6666666865348816	0.0	0.3333333432674408	3796	3871	3871	3896	1476
23.249919177046674	23.249919177046678	0	0	1	30	-0.005573586191079074	0.16447368264198303	1398.5197304189205	1473.5197304189205	1473.5197304189205	1498.5197304189205	0.34210526943206787	0.31578946113586426	0.5277777910232544	0.0	0.3333333432674408	3796	3871	3871	3896	1476
23.265918766517387	23.265918371777687	0	0	1	30	-0.005303300858897643	0.12468671811012817	1235.5921106609749	1310.5921106609749	1310.5921106609749	1335.5921106609749	0.2368421107530594	0.25	0.4166666567325592	0.02857142873108387	0.3333333432674408	3796	3871	3871	3896	1476
23.282930863315457	23.282930863315457	0	0	1	30	-0.005018479547689897	0.09607351616113669	1118.4210486798547	1193.4210486798547	1193.4210486798547	1218.4210486798547	0.21052631735801697	0.15789473056793213	0.2777777910232544	0.05714285746216774	0.3333333432674408	3796	3871	3871	3896	1476
23.30269508529338	23.30269469055368	0	0	1	30	-0.004719902932872169	0.08251879760064185	1062.9144761746284	1137.9144761746284	1137.9144761746284	1162.9144761746284	0.18421052396297455	0.1315789520740509	0.25	0.05714285746216774	0.3333333432674408	3796	3871	3871	3896	1476
23.31591018092894	23.315909786189245	0	0	1	30	-0.004408389392191869	0.07713032558796898	1040.848683282733	1115.848683282733	1115.848683282733	1140.848683282733	0.18421052396297455	0.10526315867900848	0.2222222238779068	0.08571428805589676	0.3333333432674408	3796	3871	3871	3896	1476
23.3329574095602	23.3329570148205	0	0	1	30	-0.00408479276261096	0.06884920456934543	1006.9374927114695	1081.9374927114695	1081.9374927114695	1106.9374927114695	0.15789473056793213	0.09210526198148727	0.2222222238779068	0.11428571492433548	0.3333333432674408	3796	3871	3871	3896	1485
23.349865295077795	23.349864900338098	0	0	1	30	-0.0037499999999981984	0.06714703231340363	999.9670973233879	1074.9670973233879	1074.9670973233879	1099.9670973233879	0.15789473056793213	0.07894736528396606	0.2222222238779068	0.1428571492433548	0.3333333432674408	3796	3871	3871	3896	1476
23.369391094277656	23.36939030479826	0	0	1	30	-0.0034049287480447453	0.059576024212652734	968.9638191508129	1043.963819150813	1043.963819150813	1068.963819150813	0.1315789520740509	0.07894736528396606	0.1944444477558136	0.1428571492433548	0.380952388048172	3796	3871	3871	3896	1485
23.38295948194362	23.382959087203922	0	0	1	30	-0.0030505248230665973	0.06096491304241003	974.651318908669	1049.651318908669	1049.651318908669	1074.651318908669	0.1315789520740509	0.07894736528396606	0.1944444477558136	0.17142857611179352	0.380952388048172	3796	3871	3871	3896	1485
23.39985789370844	23.399857498968743	0	0	1	30	-0.002687759621587804	0.057675440730674876	961.1809297921136	1036.1809297921136	1036.1809297921136	1061.1809297921136	0.1315789520740509	0.06578947603702545	0.1944444477558136	0.17142857611179352	0.380952388048172	3796	3871	3871	3896	1485
23.4160039316074	23.4160035368677	0	0	1	30	-0.0023176274578101184	0.05648496457863422	956.3059299495071	1031.3059299495071	1031.3059299495071	1056.3059299495071	0.1315789520740509	0.06578947603702545	0.1666666716337204	0.17142857611179352	0.380952388048172	3796	3871	3871	3896	1485
23.435986444638743	23.435986049899043	0	0	1	30	-0.001941142838266886	0.05648496457863422	956.3059299495071	1031.3059299495071	1031.3059299495071	1056.3059299495071	0.1315789520740509	0.06578947603702545	0.1666666716337204	0.17142857611179352	0.3333333432674408	3796	3871	3871	3896	1485
23.449814965766198	23.4498145710265	0	0	1	30	-0.0015593376811311472	0.05648496457863422	956.3059299495071	1031.3059299495071	1031.3059299495071	1056.3059299495071	0.1315789520740509	0.06578947603702545	0.1666666716337204	0.17142857611179352	0.380952388048172	3796	3871	3871	3896	1485
23.465820476332393	23.465820081592696	0	0	1	30	-0.0011732584877996617	0.05648496457863422	956.3059299495071	1031.3059299495071	1031.3059299495071	1056.3059299495071	0.1315789520740509	0.06578947603702545	0.1666666716337204	0.17142857611179352	0.380952388048172	3796	3871	3871	3896	1485
23.48288862616769	23.482888626167686	0	0	1	30	-0.0007839634745053146	0.059774436890369376	969.7763190660626	1044.7763190660626	1044.7763190660626	1069.7763190660626	0.1315789520740509	0.07894736528396606	0.1666666716337204	0.17142857611179352	0.380952388048172	3796	3871	3871	3896	1485
23.50273376978386	23.50273376978386	0	0	1	30	-0.00039251967181998156	0.059774436890369376	969.7763190660626	1044.7763190660626	1044.7763190660626	1069.7763190660626	0.1315789520740509	0.07894736528396606	0.1666666716337204	0.17142857611179352	0.380952388048172	3796	3871	3871	3896	1485
23.515927549475688	23.51592715473599	0	0	1	30	2.1022320417459897e-15	0.05858396073537214	964.9013192113489	1039.901319211349	1039.901319211349	1064.901319211349	0.1315789520740509	0.07894736528396606	0.1666666716337204	0.1428571492433548	0.380952388048172	3796	3871	3871	3896	1485
23.53295504112201	23.53295504112201	0	0	1	30	0.0003925196718241803	0.05858396073537214	964.9013192113489	1039.901319211349	1039.901319211349	1064.901319211349	0.1315789520740509	0.07894736528396606	0.1666666716337204	0.1428571492433548	0.380952388048172	3796	3871	3871	3896	1485
23.54986016346171	23.549859373982308	0	0	1	30	0.0007839634745094961	0.05858396073537214	964.9013192113489	1039.901319211349	1039.901319211349	1064.901319211349	0.1315789520740509	0.07894736528396606	0.1666666716337204	0.1428571492433548	0.3333333432674408	3796	3871	3871	3896	1485
23.56936069932085	23.569360304581153	0	0	1	30	0.0011732584878038144	0.061873434909752445	978.3717159554362	1053.3717159554362	1053.3717159554362	1078.3717159554362	0.1315789520740509	0.09210526198148727	0.1666666716337204	0.1428571492433548	0.3333333432674408	3767	3842	3842	3867	1485
23.582959481943618	23.582959087203918	0	0	1	30	0.0015593376811352598	0.061873434909752445	978.3717159554362	1053.3717159554362	1053.3717159554362	1078.3717159554362	0.1315789520740509	0.09210526198148727	0.1666666716337204	0.1428571492433548	0.3333333432674408	3650	3725	3725	3750	1485
23.599934473210002	23.599934078470305	0	0	1	30	0.0019411428382709467	0.061873434909752445	978.3717159554362	1053.3717159554362	1053.3717159554362	1078.3717159554362	0.1315789520740509	0.09210526198148727	0.1666666716337204	0.1428571492433548	0.3333333432674408	3562	3637	3637	3662	1485
23.61590090454602	23.615900509806323	0	0	1	30	0.0023176274578141174	0.061873434909752445	978.3717159554362	1053.3717159554362	1053.3717159554362	1078.3717159554362	0.1315789520740509	0.09210526198148727	0.1666666716337204	0.1428571492433548	0.3333333432674408	3445	3520	3520	3545	1476
23.63602315543073	23.636022760691034	0	0	1	30	0.002687759621591729	0.06397243261869465	986.9671115735546	1061.9671115735546	1061.9671115735546	1086.9671115735546	0.1315789520740509	0.10526315867900848	0.1666666716337204	0.11428571492433548	0.3333333432674408	3328	3403	3403	3428	1476
23.649949572003482	23.649949177263785	0	0	1	30	0.0030505248230704384	0.06397243261869465	986.9671115735546	1061.9671115735546	1061.9671115735546	1086.9671115735546	0.1315789520740509	0.10526315867900848	0.1666666716337204	0.11428571492433548	0.3333333432674408	3182	3257	3257	3282	1476
23.665925871831966	23.665925477092266	0	0	1	30	0.0034049287480484914	0.06805555754385534	1003.6875081420876	1078.6875081420876	1078.6875081420876	1103.6875081420876	0.1315789520740509	0.1184210553765297	0.1944444477558136	0.11428571492433548	0.3333333432674408	2613	2688	2688	2713	1476
23.682916652686302	23.6829162579466	0	0	1	30	0.003750000000001839	0.07134503171823564	1017.157904886175	1092.157904886175	1092.157904886175	1117.157904886175	0.1315789520740509	0.1315789520740509	0.1944444477558136	0.11428571492433548	0.3333333432674408	2420	2495	2495	2520	1476
23.702663111377777	23.70266311137778	0	0	1	30	0.004084792762614487	0.07213868246901603	1020.4079047106206	1095.4079047106206	1095.4079047106206	1120.4079047106206	0.1315789520740509	0.1315789520740509	0.2222222238779068	0.11428571492433548	0.3333333432674408	2090	2165	2165	2190	1476
23.716055050398392	23.71605505039839	0	0	1	30	0.004408389392195271	0.07542815478075118	1033.878293827176	1108.878293827176	1108.878293827176	1133.878293827176	0.1315789520740509	0.14473684132099152	0.2222222238779068	0.11428571492433548	0.3333333432674408	1812	1887	1887	1912	1476
23.73283859291087	23.732838198171173	0	0	1	30	0.004719902932875436	0.08529657171595664	1074.2894611768425	1149.2894611768425	1149.2894611768425	1174.2894611768425	0.15789473056793213	0.15789473056793213	0.2222222238779068	0.11428571492433548	0.3333333432674408	1573	1648	1648	1673	1466
23.749980164330136	23.74998016433014	0	0	1	30	0.005018479547693022	0.08937969850376248	1091.0098653729074	1166.0098653729074	1166.0098653729074	1191.0098653729074	0.15789473056793213	0.17105263471603394	0.25	0.11428571492433548	0.3333333432674408	1398	1473	1473	1498	1466
23.76931885691278	23.769318856912783	0	0	1	30	0.005303300858900616	0.10333124637781155	1148.1414539171383	1223.1414539171383	1223.1414539171383	1248.1414539171383	0.18421052396297455	0.19736842811107635	0.2777777910232544	0.11428571492433548	0.3333333432674408	1235	1310	1310	1335	1466
23.782855665402842	23.78285527066314	0	0	1	30	0.0055735861910818875	0.11838972618330329	1209.805928720627	1284.805928720627	1284.805928720627	1309.805928720627	0.21052631735801697	0.2368421107530594	0.3055555522441864	0.08571428805589676	0.3333333432674408	1118	1193	1193	1218	1466
23.79990723617079	23.79990684143109	0	0	1	30	0.005828594710928628	0.14978069898687185	1338.3519623512402	1413.3519623512402	1413.3519623512402	1438.3519623512402	0.28947368264198303	0.2763157784938812	0.3888888955116272	0.08571428805589676	0.3333333432674408	1062	1137	1137	1162	1466
23.81603195812601	23.81603195812601	0	0	1	30	0.006067627457813364	0.16730367484546843	1410.1085484921932	1485.1085484921932	1485.1085484921932	1510.1085484921932	0.28947368264198303	0.32894736528396606	0.4444444477558136	0.11428571492433548	0.3333333432674408	1040	1115	1115	1140	1466
23.83602591860862	23.83602552386892	0	0	1	30	0.006290029259591848	0.22906224633611383	1663.0098987463862	1738.0098987463862	1738.0098987463862	1763.0098987463862	0.3947368562221527	0.43421053886413574	0.6111111044883728	0.1428571492433548	0.3333333432674408	1006	1081	1081	1106	1466
23.850010361917093	23.850010361917093	0	0	1	30	0.006495190528384363	0.2593462787391174	1787.023011436686	1862.023011436686	1862.023011436686	1887.023011436686	0.44736841320991516	0.4868420958518982	0.7222222089767456	0.1428571492433548	0.380952388048172	999	1074	1074	1099	1466
23.865939687721422	23.86593929298173	0	0	1	30	0.006682548931413734	0.2845238190528656	1890.1250390214848	1965.1250390214848	1965.1250390214848	1990.1250390214848	0.4736842215061188	0.5263158082962036	0.8055555820465088	0.17142857611179352	0.380952388048172	968	1043	1043	1068	1476
23.882957310875277	23.882956916135576	0	0	1	30	0.006851590932320382	0.3132205560241663	2007.638176918961	2082.638176918961	2082.638176918961	2107.638176918961	0.5263158082962036	0.5789473652839661	0.8611111044883728	0.17142857611179352	0.380952388048172	974	1049	1049	1074	1476
23.902657979761695	23.902657585022	0	0	1	30	0.007001853198729785	0.3578216351361738	2190.279595882632	2265.279595882632	2265.279595882632	2290.279595882632	0.6052631735801697	0.6315789222717285	0.9722222089767456	0.20000000298023224	0.380952388048172	961	1036	1036	1061	1476
23.915886496547014	23.915886496547017	0	0	1	30	0.0071329238722143175	0.38280076161026955	2292.569118794054	2367.569118794054	2367.569118794054	2392.569118794054	0.6052631735801697	0.6973684430122375	1.0	0.22857142984867096	0.380952388048172	956	1031	1031	1056	1476
23.932953067423515	23.93295306742351	0	0	1	30	0.00724444369716857	0.41625940054655075	2429.5822452381253	2504.5822452381253	2504.5822452381253	2529.5822452381253	0.6578947305679321	0.75	1.0	0.2571428716182709	0.380952388048172	956	1031	1031	1056	1466
23.949941085099958	23.94994147983966	0	0	1	30	0.007336107005503991	0.4464285746216774	2553.125013075769	2628.125013075769	2628.125013075769	2653.125013075769	0.7105262875556946	0.7894737124443054	1.0	0.2857142984867096	0.380952388048172	956	1031	1031	1056	1476
23.969366225676634	23.969365436197236	0	0	1	30	0.007407662554463871	0.48317670077085495	2703.608589656651	2778.608589656651	2778.608589656651	2803.608589656651	0.7631579041481018	0.8552631735801697	1.0	0.3142857253551483	0.380952388048172	956	1031	1031	1056	1476
23.98296263986121	23.982962245121513	0	0	1	30	0.0074589142152622755	0.48317670077085495	2703.608589656651	2778.608589656651	2778.608589656651	2803.608589656651	0.7631579041481018	0.8552631735801697	1.0	0.3142857253551483	0.380952388048172	969	1044	1044	1069	1476
23.99994473644217	23.999944341702474	0	0	1	30	0.007489721510659418	0.510056383907795	2813.6808921024203	2888.6808921024203	2888.6808921024203	2913.6808921024203	0.8157894611358643	0.8815789222717285	1.0	0.34285715222358704	0.380952388048172	969	1044	1044	1069	1476
24.016012221141075	24.016011826401375	0	0	1	30	0.0075	0.5402255728840828	2937.223720960319	3012.223720960319	3012.223720960319	3037.223720960319	0.8684210777282715	0.9210526347160339	1.0	0.37142857909202576	0.380952388048172	964	1039	1039	1064	1476
24.035978549844767	24.03597776036537	0	0	1	30	0.00748972151065919	0.5742481127381325	3076.5460216626525	3151.5460216626525	3151.5460216626525	3176.5460216626525	0.8947368264198303	0.9736841917037964	1.0	0.4285714328289032	0.380952388048172	964	1039	1039	1064	1476
24.049986282795466	24.049986282795466	0	0	1	30	0.007458914215261823	0.5874060168862343	3130.4276391491294	3205.4276391491294	3205.4276391491294	3230.4276391491294	0.9210526347160339	1.0	1.0	0.4285714328289032	0.380952388048172	964	1039	1039	1064	1466
24.065934950845037	24.06593455610534	0	0	1	30	0.007407662554463192	0.594548873603344	3159.6776374056935	3234.6776374056935	3234.6776374056935	3259.6776374056935	0.9210526347160339	1.0	1.0	0.4571428596973419	0.380952388048172	978	1053	1053	1078	1466
24.082833757349558	24.08283336260986	0	0	1	30	0.007336107005503089	0.6011278256773949	3186.618446148932	3261.618446148932	3261.618446148932	3286.618446148932	0.9473684430122375	1.0	1.0	0.4571428596973419	0.380952388048172	978	1053	1053	1078	1466
24.102631926941577	24.102631926941577	0	0	1	30	0.007244443697167448	0.6148496195673943	3242.8091921284795	3317.8091921284795	3317.8091921284795	3342.8091921284795	0.9736841917037964	1.0	1.0	0.48571428656578064	0.4285714328289032	978	1053	1053	1078	1466
24.11587781227364	24.115877417533945	0	0	1	30	0.007132923872212977	0.6214285716414452	3269.750000871718	3344.750000871718	3344.750000871718	3369.750000871718	1.0	1.0	1.0	0.48571428656578064	0.4285714328289032	978	1053	1053	1078	1466
24.13303833119845	24.13303833119845	0	0	1	30	0.00700185319872823	0.6285714358091354	3299.0000296384096	3374.0000296384096	3374.0000296384096	3399.0000296384096	1.0	1.0	1.0	0.5142857432365417	0.4285714328289032	986	1061	1061	1086	1466
24.149844768613455	24.149844373873755	0	0	1	30	0.006851590932318617	0.6285714358091354	3299.0000296384096	3374.0000296384096	3374.0000296384096	3399.0000296384096	1.0	1.0	1.0	0.5142857432365417	0.4285714328289032	986	1061	1061	1086	1466
24.16939346271585	24.16939267323645	0	0	1	30	0.006682548931411765	0.6357142925262451	3328.2500278949738	3403.2500278949738	3403.2500278949738	3428.2500278949738	1.0	1.0	1.0	0.5428571701049805	0.4285714328289032	1003	1078	1078	1103	1466
24.182940929177775	24.182940534438075	0	0	1	30	0.006495190528382194	0.6357142925262451	3328.2500278949738	3403.2500278949738	3403.2500278949738	3428.2500278949738	1.0	1.0	1.0	0.5428571701049805	0.4285714328289032	1017	1092	1092	1117	1466
24.19988789392555	24.19988749918585	0	0	1	30	0.006290029259589486	0.6428571492433548	3357.500026151538	3432.500026151538	3432.500026151538	3457.500026151538	1.0	1.0	1.0	0.5714285969734192	0.4285714328289032	1020	1095	1095	1120	1466
24.21582274608566	24.215822351345963	0	0	1	30	0.006067627457810815	0.6428571492433548	3357.500026151538	3432.500026151538	3432.500026151538	3457.500026151538	1.0	1.0	1.0	0.5714285969734192	0.4285714328289032	1033	1108	1108	1133	1466
24.23605197142874	24.236051971428743	0	0	1	30	0.005828594710925898	0.6500000059604645	3386.750024408102	3461.750024408102	3461.750024408102	3486.750024408102	1.0	1.0	1.0	0.6000000238418579	0.4285714328289032	1074	1149	1149	1174	1466
24.24986904510493	24.24986865036523	0	0	1	30	0.005573586191078985	0.6500000059604645	3386.750024408102	3461.750024408102	3461.750024408102	3486.750024408102	1.0	1.0	1.0	0.6000000238418579	0.4285714328289032	1091	1166	1166	1191	1466
24.26589902953245	24.265898634792748	0	0	1	30	0.00530330085889755	0.6571428626775742	3416.000022664666	3491.000022664666	3491.000022664666	3516.000022664666	1.0	1.0	1.0	0.6285714507102966	0.4285714328289032	1148	1223	1223	1248	1466
24.282940731807926	24.282940337068226	0	0	1	30	0.005018479547689799	0.6571428626775742	3416.000022664666	3491.000022664666	3491.000022664666	3516.000022664666	1.0	1.0	1.0	0.6285714507102966	0.4285714328289032	1209	1284	1284	1309	1466
24.302670216692356	24.302670216692356	0	0	1	30	0.004719902932872067	0.6571428626775742	3416.000022664666	3491.000022664666	3491.000022664666	3516.000022664666	1.0	1.0	1.0	0.6285714507102966	0.4285714328289032	1338	1413	1413	1438	1466
24.31594847067972	24.31594807594002	0	0	1	30	0.004408389392191762	0.6571428626775742	3416.000022664666	3491.000022664666	3491.000022664666	3516.000022664666	1.0	1.0	1.0	0.6285714507102966	0.4285714328289032	1410	1485	1485	1510	1466
24.332974778106948	24.33297438336725	0	0	1	30	0.00408479276261085	0.6571428626775742	3416.000022664666	3491.000022664666	3491.000022664666	3516.000022664666	1.0	1.0	1.0	0.6285714507102966	0.4285714328289032	1663	1738	1738	1763	1466
24.34996595370098	24.34996595370098	0	0	1	30	0.003749999999998084	0.6571428626775742	3416.000022664666	3491.000022664666	3491.000022664666	3516.000022664666	1.0	1.0	1.0	0.6285714507102966	0.4285714328289032	1787	1862	1862	1887	1476
24.36932556748766	24.369325567487657	0	0	1	30	0.0034049287480446273	0.6571428626775742	3416.000022664666	3491.000022664666	3491.000022664666	3516.000022664666	1.0	1.0	1.0	0.6285714507102966	0.4285714328289032	1890	1965	1965	1990	1476
24.382937771260185	24.382937376520488	0	0	1	30	0.0030505248230664763	0.6571428626775742	3416.000022664666	3491.000022664666	3491.000022664666	3516.000022664666	1.0	1.0	1.0	0.6285714507102966	0.4285714328289032	2007	2082	2082	2107	1476
24.399960131290424	24.399959736550727	0	0	1	30	0.0026877596215876803	0.6571428626775742	3416.000022664666	3491.000022664666	3491.000022664666	3516.000022664666	1.0	1.0	1.0	0.6285714507102966	0.4285714328289032	2190	2265	2265	2290	1476
24.41596090498023	24.415961299719932	0	0	1	30	0.002317627457809993	0.6571428626775742	3416.000022664666	3491.000022664666	3491.000022664666	3516.000022664666	1.0	1.0	1.0	0.6285714507102966	0.4285714328289032	2292	2367	2367	2392	1476
24.436072497893075	24.43607210315338	0	0	1	30	0.001941142838266758	0.6571428626775742	3416.000022664666	3491.000022664666	3491.000022664666	3516.000022664666	1.0	1.0	1.0	0.6285714507102966	0.4285714328289032	2429	2504	2504	2529	1476
24.449901019020533	24.449900229541136	0	0	1	30	0.0015593376811310177	0.6571428626775742	3416.000022664666	3491.000022664666	3491.000022664666	3516.000022664666	1.0	1.0	1.0	0.6285714507102966	0.4285714328289032	2553	2628	2628	2653	1476
24.465869424055043	24.465869029315343	0	0	1	30	0.001173258487799531	0.6500000059604645	3386.750024408102	3461.750024408102	3461.750024408102	3486.750024408102	1.0	1.0	1.0	0.6000000238418579	0.4285714328289032	2703	2778	2778	2803	1476
24.483039021992923	24.483039021992923	0	0	1	30	0.0007839634745051831	0.6500000059604645	3386.750024408102	3461.750024408102	3461.750024408102	3486.750024408102	1.0	1.0	1.0	0.6000000238418579	0.4285714328289032	2703	2778	2778	2803	1476
24.50265363762501	24.50265324288531	0	0	1	30	0.00039251967181984945	0.6500000059604645	3386.750024408102	3461.750024408102	3461.750024408102	3486.750024408102	1.0	1.0	1.0	0.6000000238418579	0.4285714328289032	2813	2888	2888	2913	1476
24.51631636807898	24.516316368078982	0	0	1	30	-2.234540319601648e-15	0.6500000059604645	3386.750024408102	3461.750024408102	3461.750024408102	3486.750024408102	1.0	1.0	1.0	0.6000000238418579	0.4285714328289032	2937	3012	3012	3037	1476
24.532900961783277	24.532900567043576	0	0	1	30	-0.0003925196718243124	0.6428571492433548	3357.500026151538	3432.500026151538	3432.500026151538	3457.500026151538	1.0	1.0	1.0	0.5714285969734192	0.4285714328289032	3076	3151	3151	3176	1476
24.54995411151002	24.549953716770318	0	0	1	30	-0.0007839634745096277	0.6357142925262451	3328.2500278949738	3403.2500278949738	3403.2500278949738	3428.2500278949738	1.0	1.0	1.0	0.5428571701049805	0.4285714328289032	3130	3205	3205	3230	1476
24.56928569877808	24.56928569877808	0	0	1	30	-0.0011732584878039452	0.6285714358091354	3299.0000296384096	3374.0000296384096	3374.0000296384096	3399.0000296384096	1.0	1.0	1.0	0.5142857432365417	0.4285714328289032	3159	3234	3234	3259	1476
24.58286277071742	24.58286237597772	0	0	1	30	-0.0015593376811353892	0.6214285716414452	3269.750000871718	3344.750000871718	3344.750000871718	3369.750000871718	1.0	1.0	1.0	0.48571428656578064	0.4285714328289032	3186	3261	3261	3286	1476
24.599917499402956	24.599916709923555	0	0	1	30	-0.0019411428382710746	0.6142857149243355	3240.500002615154	3315.500002615154	3315.500002615154	3340.500002615154	1.0	1.0	1.0	0.4571428596973419	0.4285714328289032	3242	3317	3317	3342	1485
24.615980247225473	24.615979852485772	0	0	1	30	-0.002317627457814243	0.6142857149243355	3240.500002615154	3315.500002615154	3315.500002615154	3340.500002615154	1.0	1.0	1.0	0.4571428596973419	0.4285714328289032	3269	3344	3344	3369	1485
24.63597854984477	24.63597815510507	0	0	1	30	-0.0026877596215918523	0.6071428582072258	3211.2500043585896	3286.2500043585896	3286.2500043585896	3311.2500043585896	1.0	1.0	1.0	0.4285714328289032	0.4285714328289032	3299	3374	3374	3399	1485
24.649951150962277	24.649951150962274	0	0	1	30	-0.003050524823070559	0.5791353359818459	3096.559200845659	3171.559200845659	3171.559200845659	3196.559200845659	0.9736841917037964	1.0	1.0	0.34285715222358704	0.4285714328289032	3299	3374	3374	3399	1485
24.66599534601895	24.665995346018953	0	0	1	30	-0.0034049287480486094	0.545112781226635	2957.2368391230702	3032.2368391230702	3032.2368391230702	3057.2368391230702	0.9210526347160339	0.9736841917037964	1.0	0.2857142984867096	0.4285714328289032	3328	3403	3403	3428	1485
24.682959679313466	24.68295928457377	0	0	1	30	-0.003750000000001954	0.49464285746216774	2750.562501307577	2825.562501307577	2825.562501307577	2850.562501307577	0.8421052694320679	0.9078947305679321	1.0	0.22857142984867096	0.4285714328289032	3328	3403	3403	3428	1485
24.7026236374079	24.702624426887297	0	0	1	30	-0.004084792762614598	0.45460527017712593	2586.6085813753307	2661.6085813753307	2661.6085813753307	2686.6085813753307	0.7894737124443054	0.8289473652839661	1.0	0.20000000298023224	0.380952388048172	3357	3432	3432	3457	1485
24.71597018136315	24.715969786623454	0	0	1	30	-0.004408389392195378	0.40084585919976234	2366.463793423027	2441.463793423027	2441.463793423027	2466.463793423027	0.7105262875556946	0.75	1.0	0.1428571492433548	0.380952388048172	3357	3432	3432	3457	1485
24.73289583016719	24.732895435427494	0	0	1	30	-0.00471990293287554	0.3542293179780245	2175.5690571200103	2250.5690571200103	2250.5690571200103	2275.5690571200103	0.6315789222717285	0.6710526347160339	1.0	0.11428571492433548	0.380952388048172	3386	3461	3461	3486	1485
24.75002161199851	24.750021217258805	0	0	1	30	-0.00501847954769312	0.3195802059763717	2033.6809434732422	2108.680943473242	2108.680943473242	2133.680943473242	0.5789473652839661	0.6184210777282715	0.9444444179534912	0.08571428805589676	0.380952388048172	3386	3461	3461	3486	1485
24.769275040806217	24.769274646066513	0	0	1	30	-0.00530330085890071	0.2615079369506843	1795.8750018130522	1870.8750018130522	1870.8750018130522	1895.8750018130522	0.5	0.5	0.8055555820465088	0.05714285746216774	0.380952388048172	3416	3491	3491	3516	1485
24.782937771260183	24.782937376520486	0	0	1	30	-0.005573586191081975	0.2615079369506843	1795.8750018130522	1870.8750018130522	1870.8750018130522	1895.8750018130522	0.5	0.5	0.8055555820465088	0.05714285746216774	0.380952388048172	3416	3491	3491	3516	1485
24.7999352626894	24.799934867949702	0	0	1	30	-0.005828594710928711	0.23233082552906126	1676.3947305415059	1751.3947305415059	1751.3947305415059	1776.3947305415059	0.44736841320991516	0.46052631735801697	0.75	0.02857142873108387	0.380952388048172	3416	3491	3491	3516	1485
24.81597669456818	24.815976299828485	0	0	1	30	-0.0060676274578134425	0.19736842811107635	1533.2237131148577	1608.2237131148577	1608.2237131148577	1633.2237131148577	0.3947368562221527	0.3947368562221527	0.6944444179534912	0.0	0.380952388048172	3416	3491	3491	3516	1485
24.83599118151513	24.835991181515126	0	0	1	30	-0.00629002925959192	0.15131578594446182	1344.6381434425712	1419.6381434425712	1419.6381434425712	1444.6381434425712	0.28947368264198303	0.31578946113586426	0.6111111044883728	0.0	0.380952388048172	3416	3491	3491	3516	1485
24.849985493316073	24.84998509857637	0	0	1	30	-0.006495190528384429	0.14144737273454666	1304.2269913479686	1379.2269913479686	1379.2269913479686	1404.2269913479686	0.2631579041481018	0.30263158679008484	0.5833333134651184	0.0	0.380952388048172	3416	3491	3491	3516	1485
24.865965740541544	24.866084951930574	0	0	1	30	-0.006682548931413794	0.1381578966975212	1290.7565869763494	1365.7565869763494	1365.7565869763494	1390.7565869763494	0.2631579041481018	0.28947368264198303	0.5555555820465088	0.0	0.380952388048172	3416	3491	3491	3516	1485
24.889352883474817	24.889352488735113	0	0	1	30	-0.006851590932320435	0.13486842066049576	1277.2861826047301	1352.2861826047301	1352.2861826047301	1377.2861826047301	0.2631579041481018	0.2763157784938812	0.5277777910232544	0.0	0.380952388048172	3416	3491	3491	3516	1485
24.902634295379766	24.90263390064007	0	0	1	30	-0.007001853198729832	0.13486842066049576	1277.2861826047301	1352.2861826047301	1352.2861826047301	1377.2861826047301	0.2631579041481018	0.2763157784938812	0.5277777910232544	0.0	0.380952388048172	3416	3491	3491	3516	1485
24.915894391340988	24.91589399660129	0	0	1	30	-0.007132923872214358	0.12828947231173515	1250.3453891165555	1325.3453891165555	1325.3453891165555	1350.3453891165555	0.2368421107530594	0.2763157784938812	0.5277777910232544	0.0	0.380952388048172	3416	3491	3491	3516	1485
24.93287333000436	24.93287254052496	0	0	1	30	-0.007244443697168604	0.12828947231173515	1250.3453891165555	1325.3453891165555	1325.3453891165555	1350.3453891165555	0.2368421107530594	0.2763157784938812	0.5277777910232544	0.0	0.380952388048172	3416	3491	3491	3516	1485
24.955990470983668	24.95599047098367	0	0	1	30	-0.007336107005504019	0.12828947231173515	1250.3453891165555	1325.3453891165555	1325.3453891165555	1350.3453891165555	0.2368421107530594	0.2763157784938812	0.5277777910232544	0.0	0.380952388048172	3416	3491	3491	3516	1485
24.96935122556808	24.969350436088682	0	0	1	30	-0.007407662554463892	0.12828947231173515	1250.3453891165555	1325.3453891165555	1325.3453891165555	1350.3453891165555	0.2368421107530594	0.2763157784938812	0.5277777910232544	0.0	0.380952388048172	3386	3461	3461	3486	1485
24.982944876574766	24.982944481835062	0	0	1	30	-0.00745891421526229	0.1315789483487606	1263.8157934881747	1338.8157934881747	1338.8157934881747	1363.8157934881747	0.2368421107530594	0.28947368264198303	0.5277777910232544	0.0	0.380952388048172	3386	3461	3461	3486	1485
25.00003789501108	25.000037500271382	0	0	1	30	-0.007489721510659424	0.1315789483487606	1263.8157934881747	1338.8157934881747	1338.8157934881747	1363.8157934881747	0.2368421107530594	0.28947368264198303	0.5277777910232544	0.0	0.380952388048172	3386	3461	3461	3486	1485
25.01604222135818	25.016041826618483	0	0	1	30	-0.0075	0.12828947231173515	1250.3453891165555	1325.3453891165555	1325.3453891165555	1350.3453891165555	0.2368421107530594	0.2763157784938812	0.5	0.0	0.380952388048172	3386	3461	3461	3486	1485
25.03602670808802	25.036026313348316	0	0	1	30	-0.007489721510659184	0.12828947231173515	1250.3453891165555	1325.3453891165555	1325.3453891165555	1350.3453891165555	0.2368421107530594	0.2763157784938812	0.5	0.0	0.380952388048172	3357	3432	3432	3457	1485
25.04988601891198	25.049885624172276	0	0	1	30	-0.007458914215261809	0.1250000037252903	1236.8750152550638	1311.8750152550638	1311.8750152550638	1336.8750152550638	0.2368421107530594	0.2631579041481018	0.5	0.0	0.380952388048172	3328	3403	3403	3428	1485
25.06606324124714	25.066062846507442	0	0	1	30	-0.007407662554463171	0.11513157933950424	1196.4638173952699	1271.4638173952699	1271.4638173952699	1296.4638173952699	0.2368421107530594	0.22368420660495758	0.4444444477558136	0.0	0.380952388048172	3299	3374	3374	3399	1485
25.08282744151438	25.082827046774682	0	0	1	30	-0.007336107005503062	0.10526315867900848	1156.0526347905397	1231.0526347905397	1231.0526347905397	1256.0526347905397	0.21052631735801697	0.21052631735801697	0.4444444477558136	0.0	0.380952388048172	3269	3344	3344	3369	1485
25.10262087423001	25.102620874230006	0	0	1	30	-0.007244443697167414	0.10197368636727333	1142.5822456739843	1217.5822456739843	1217.5822456739843	1242.5822456739843	0.21052631735801697	0.19736842811107635	0.4166666567325592	0.0	0.380952388048172	3240	3315	3315	3340	1485
25.116090971710978	25.11609057697128	0	0	1	30	-0.007132923872212937	0.09210526198148727	1102.1710478141904	1177.1710478141904	1177.1710478141904	1202.1710478141904	0.18421052396297455	0.18421052396297455	0.4166666567325592	0.0	0.380952388048172	3240	3315	3315	3340	1485
25.132958593779296	25.1329581990396	0	0	1	30	-0.007001853198728183	0.09210526198148727	1102.1710478141904	1177.1710478141904	1177.1710478141904	1202.1710478141904	0.18421052396297455	0.18421052396297455	0.3888888955116272	0.0	0.380952388048172	3211	3286	3286	3311	1485
25.149945821976342	25.149945427236645	0	0	1	30	-0.006851590932318564	0.08881578966975212	1088.700658697635	1163.700658697635	1163.700658697635	1188.700658697635	0.18421052396297455	0.17105263471603394	0.3611111044883728	0.0	0.380952388048172	3096	3171	3171	3196	1485
25.169415173399283	25.16941477865958	0	0	1	30	-0.006682548931411705	0.07565789297223091	1034.8190717212856	1109.8190717212856	1109.8190717212856	1134.8190717212856	0.15789473056793213	0.14473684132099152	0.3333333432674408	0.0	0.380952388048172	2957	3032	3032	3057	1485
25.182942902876267	25.18294250813657	0	0	1	30	-0.0064951905283821285	0.07565789297223091	1034.8190717212856	1109.8190717212856	1109.8190717212856	1134.8190717212856	0.15789473056793213	0.14473684132099152	0.3333333432674408	0.0	0.380952388048172	2750	2825	2825	2850	1485
25.199962104988916	25.19996171024922	0	0	1	30	-0.006290029259589413	0.07784043264331385	1043.7565716743702	1118.7565716743702	1118.7565716743702	1143.7565716743702	0.15789473056793213	0.14473684132099152	0.3055555522441864	0.02857142873108387	0.380952388048172	2586	2661	2661	2686	1476
25.215810903894695	25.215810509155	0	0	1	30	-0.006067627457810738	0.07784043264331385	1043.7565716743702	1118.7565716743702	1118.7565716743702	1143.7565716743702	0.15789473056793213	0.14473684132099152	0.3055555522441864	0.02857142873108387	0.380952388048172	2366	2441	2441	2466	1476
25.23622881481379	25.236228814813792	0	0	1	30	-0.005828594710925815	0.07435254775032046	1029.4736830375623	1104.4736830375623	1104.4736830375623	1129.4736830375623	0.15789473056793213	0.1315789520740509	0.2777777910232544	0.02857142873108387	0.380952388048172	2175	2250	2250	2275	1476
25.250000493424626	25.25000009868492	0	0	1	30	-0.005573586191078896	0.06448412895246985	989.062508060364	1064.062508060364	1064.062508060364	1089.062508060364	0.1315789520740509	0.1184210553765297	0.2777777910232544	0.02857142873108387	0.380952388048172	2033	2108	2108	2133	1476
25.26651166554495	25.266511665544947	0	0	1	30	-0.005303300858897456	0.06448412895246985	989.062508060364	1064.062508060364	1064.062508060364	1089.062508060364	0.1315789520740509	0.1184210553765297	0.2777777910232544	0.02857142873108387	0.380952388048172	1795	1870	1870	1895	1476
25.282954942437083	25.28295454769738	0	0	1	30	-0.0050184795476897	0.06428571615833789	988.2500076683937	1063.2500076683937	1063.2500076683937	1088.2500076683937	0.1315789520740509	0.1184210553765297	0.25	0.02857142873108387	0.380952388048172	1795	1870	1870	1895	1476
25.302781533287412	25.302781138547708	0	0	1	30	-0.0047199029328719635	0.06428571615833789	988.2500076683937	1063.2500076683937	1063.2500076683937	1088.2500076683937	0.1315789520740509	0.1184210553765297	0.25	0.02857142873108387	0.380952388048172	1676	1751	1751	1776	1476
25.315958339172187	25.31595794443249	0	0	1	30	-0.0044083893921916546	0.06428571615833789	988.2500076683937	1063.2500076683937	1063.2500076683937	1088.2500076683937	0.1315789520740509	0.1184210553765297	0.25	0.02857142873108387	0.380952388048172	1533	1608	1608	1633	1476
[truncated: 25,961 more rows]
