# Supplementary material for: Active inference under visuo-proprioceptive conflict: Simulation and empirical results
Source: Sci Rep. 2020 Mar 4;10:4010. doi: 10.1038/s41598-020-61097-w (PMC7055248; doi:10.1038/s41598-020-61097-w)
Supplement: Supplementary file 1 — Supplementary Information. [file 41598_2020_61097_MOESM1_ESM.zip › log_sj21_run2_20190517-132711.csv]

0	0	1	0	0	0	999	0.03963799783845007	887.317601148453	962.317601148453	962.317601148453	987.317601148453	0.0882352963089943	0.05797101557254791	0.03703703731298447	0.3333333432674408	0.2857142984867096	887	962	962	987	1457
0.01700735992168312	0.017007754661381824	1	0	2	0	0.004052267294011048	0.042724417706514584	899.9564905081772	974.9564905081772	974.9564905081772	999.9564905081772	0.0882352963089943	0.05797101557254791	0.07407407462596893	0.3333333432674408	0.2857142984867096	899	974	974	999	1457
0.03279536891385426	0.03279576365355297	1	0	2	0	0.0075	0.042724417706514584	899.9564905081772	974.9564905081772	974.9564905081772	999.9564905081772	0.0882352963089943	0.05797101557254791	0.07407407462596893	0.3333333432674408	0.2857142984867096	899	974	974	999	1457
0.04984062384661847	0.04984062384662025	1	0	2	0	0.0075	0.042724417706514584	899.9564905081772	974.9564905081772	974.9564905081772	999.9564905081772	0.0882352963089943	0.05797101557254791	0.07407407462596893	0.3333333432674408	0.2857142984867096	899	974	974	999	1457
0.0666514033983141	0.0666514033983141	1	0	2	0	0.0075	0.042724417706514584	899.9564905081772	974.9564905081772	974.9564905081772	999.9564905081772	0.0882352963089943	0.05797101557254791	0.07407407462596893	0.3333333432674408	0.2857142984867096	899	974	974	999	1457
0.08273546716456437	0.08273586190426307	1	0	2	0	0.0075	0.03963799783845007	887.317601148453	962.317601148453	962.317601148453	987.317601148453	0.0882352963089943	0.05797101557254791	0.03703703731298447	0.3333333432674408	0.2857142984867096	887	962	962	987	1457
0.09978980111040237	0.09979019585010107	1	0	2	0	0.0075	0.042724417706514584	899.9564905081772	974.9564905081772	974.9564905081772	999.9564905081772	0.0882352963089943	0.05797101557254791	0.07407407462596893	0.3333333432674408	0.2857142984867096	899	974	974	999	1457
0.11677900300594146	0.11677939774564194	1	0	2	0	0.0075	0.042724417706514584	899.9564905081772	974.9564905081772	974.9564905081772	999.9564905081772	0.0882352963089943	0.05797101557254791	0.07407407462596893	0.3333333432674408	0.2857142984867096	899	974	974	999	1457
0.13269056552382885	0.13269056552382885	1	0	2	0	0.0075	0.042724417706514584	899.9564905081772	974.9564905081772	974.9564905081772	999.9564905081772	0.0882352963089943	0.05797101557254791	0.07407407462596893	0.3333333432674408	0.2857142984867096	899	974	974	999	1457
0.1495731877006996	0.1495731877006996	1	0	2	0	0.0075	0.042724417706514584	899.9564905081772	974.9564905081772	974.9564905081772	999.9564905081772	0.0882352963089943	0.05797101557254791	0.07407407462596893	0.3333333432674408	0.2857142984867096	899	974	974	999	1457
0.16679291758032377	0.16679331232002248	1	0	2	0	0.0075	0.042724417706514584	899.9564905081772	974.9564905081772	974.9564905081772	999.9564905081772	0.0882352963089943	0.05797101557254791	0.07407407462596893	0.3333333432674408	0.2857142984867096	899	974	974	999	1457
0.18316553606637953	0.18316593080607824	1	0	2	0	0.0075	0.042724417706514584	899.9564905081772	974.9564905081772	974.9564905081772	999.9564905081772	0.0882352963089943	0.05797101557254791	0.07407407462596893	0.3333333432674408	0.2857142984867096	899	974	974	999	1457
0.1997126294992917	0.1997126294992917	1	0	2	0	0.0075	0.046347605248476254	914.7934434925103	989.7934434925103	989.7934434925103	1014.7934434925103	0.0882352963089943	0.07246376574039459	0.07407407462596893	0.3333333432674408	0.2857142984867096	914	989	989	1014	1457
0.21673696322802272	0.21673735796772142	1	0	2	0	0.0075	0.046347605248476254	914.7934434925103	989.7934434925103	989.7934434925103	1014.7934434925103	0.0882352963089943	0.07246376574039459	0.07407407462596893	0.3333333432674408	0.2857142984867096	914	989	989	1014	1457
0.23274247379421809	0.23274247379421809	1	0	2	0	0.0075	0.046347605248476254	914.7934434925103	989.7934434925103	989.7934434925103	1014.7934434925103	0.0882352963089943	0.07246376574039459	0.07407407462596893	0.3333333432674408	0.2857142984867096	914	989	989	1014	1457
0.24984654494210012	0.2498465449421019	1	0	2	0	0.0075	0.046347605248476254	914.7934434925103	989.7934434925103	989.7934434925103	1014.7934434925103	0.0882352963089943	0.07246376574039459	0.07407407462596893	0.3333333432674408	0.2857142984867096	914	989	989	1014	1457
0.2667714042667413	0.26677179900644	1	0	2	0	0.0075	0.046347605248476254	914.7934434925103	989.7934434925103	989.7934434925103	1014.7934434925103	0.0882352963089943	0.07246376574039459	0.07407407462596893	0.3333333432674408	0.2857142984867096	914	989	989	1014	1457
0.28276586212136934	0.28276744108016594	1	0	2	0	0.0075	0.046347605248476254	914.7934434925103	989.7934434925103	989.7934434925103	1014.7934434925103	0.0882352963089943	0.07246376574039459	0.07407407462596893	0.3333333432674408	0.2857142984867096	914	989	989	1014	1457
0.2997309848952856	0.2997321691143817	1	0	2	0	0.0075	0.046347605248476254	914.7934434925103	989.7934434925103	989.7934434925103	1014.7934434925103	0.0882352963089943	0.07246376574039459	0.07407407462596893	0.3333333432674408	0.2857142984867096	914	989	989	1014	1457
0.31688518798491216	0.31688558272461087	1	0	2	0	0.0075	0.046347605248476254	914.7934434925103	989.7934434925103	989.7934434925103	1014.7934434925103	0.0882352963089943	0.07246376574039459	0.07407407462596893	0.3333333432674408	0.2857142984867096	914	989	989	1014	1457
0.33269372344141956	0.33269372344141956	1	0	2	0	0.0075	0.046347605248476254	914.7934434925103	989.7934434925103	989.7934434925103	1014.7934434925103	0.0882352963089943	0.07246376574039459	0.07407407462596893	0.3333333432674408	0.2857142984867096	914	989	989	1014	1457
0.3497666101530985	0.3497666101530985	1	0	2	0	0.0075	0.046347605248476254	914.7934434925103	989.7934434925103	989.7934434925103	1014.7934434925103	0.0882352963089943	0.07246376574039459	0.07407407462596893	0.3333333432674408	0.2857142984867096	914	989	989	1014	1457
0.3667660752808075	0.3667660752808075	1	0	2	0	0.0075	0.046347605248476254	914.7934434925103	989.7934434925103	989.7934434925103	1014.7934434925103	0.0882352963089943	0.07246376574039459	0.07407407462596893	0.3333333432674408	0.2857142984867096	914	989	989	1014	1457
0.3831402727256581	0.3831398779859594	1	0	2	0	0.0075	0.042724417706514584	899.9564905081772	974.9564905081772	974.9564905081772	999.9564905081772	0.0882352963089943	0.05797101557254791	0.07407407462596893	0.3333333432674408	0.2857142984867096	899	974	974	999	1457
0.4002250016283	0.4002253963679987	1	0	2	0	0.0075	0.042724417706514584	899.9564905081772	974.9564905081772	974.9564905081772	999.9564905081772	0.0882352963089943	0.05797101557254791	0.07407407462596893	0.3333333432674408	0.2857142984867096	899	974	974	999	1457
0.41669235764206114	0.41669314712145855	1	0	2	0	0.0075	0.042724417706514584	899.9564905081772	974.9564905081772	974.9564905081772	999.9564905081772	0.0882352963089943	0.05797101557254791	0.07407407462596893	0.3333333432674408	0.2857142984867096	899	974	974	999	1457
0.4327764214083114	0.4327768161480119	1	0	2	0	0.0075	0.042724417706514584	899.9564905081772	974.9564905081772	974.9564905081772	999.9564905081772	0.0882352963089943	0.05797101557254791	0.07407407462596893	0.3333333432674408	0.2857142984867096	899	974	974	999	1457
0.44984457124360766	0.44984417650390895	1	0	2	0	0.0075	0.042724417706514584	899.9564905081772	974.9564905081772	974.9564905081772	999.9564905081772	0.0882352963089943	0.05797101557254791	0.07407407462596893	0.3333333432674408	0.2857142984867096	899	974	974	999	1457
0.46670311429885203	0.4667031142988538	1	0	2	0	0.0075	0.042724417706514584	899.9564905081772	974.9564905081772	974.9564905081772	999.9564905081772	0.0882352963089943	0.05797101557254791	0.07407407462596893	0.3333333432674408	0.2857142984867096	899	974	974	999	1457
0.48271099330323963	0.4827109933032414	1	0	2	0	0.0075	0.042724417706514584	899.9564905081772	974.9564905081772	974.9564905081772	999.9564905081772	0.0882352963089943	0.05797101557254791	0.07407407462596893	0.3333333432674408	0.2857142984867096	899	974	974	999	1457
0.49974282708624784	0.49974282708624784	1	0	2	0	0.0075	0.04118120763450861	893.6370452633128	968.6370452633128	968.6370452633128	993.6370452633128	0.0882352963089943	0.05797101557254791	0.07407407462596893	0.25	0.2857142984867096	893	968	968	993	1457
0.5169337409678612	0.5169345304472586	1	0	2	0	0.0075	0.042724417706514584	899.9564905081772	974.9564905081772	974.9564905081772	999.9564905081772	0.0882352963089943	0.05797101557254791	0.07407407462596893	0.3333333432674408	0.2857142984867096	899	974	974	999	1457
0.5326716180182878	0.5326720127579865	1	0	2	0	0.0075	0.042724417706514584	899.9564905081772	974.9564905081772	974.9564905081772	999.9564905081772	0.0882352963089943	0.05797101557254791	0.07407407462596893	0.3333333432674408	0.2857142984867096	899	974	974	999	1457
0.5496505566816587	0.5496501619419618	1	0	2	0	0.0075	0.03886639280244708	884.1578785260208	959.1578785260208	959.1578785260208	984.1578785260208	0.0882352963089943	0.05797101557254791	0.03703703731298447	0.25	0.2857142984867096	884	959	959	984	1457
0.5668264704547195	0.5668268651944182	1	0	2	0	0.0075	0.04118120763450861	893.6370452633128	968.6370452633128	968.6370452633128	993.6370452633128	0.0882352963089943	0.05797101557254791	0.07407407462596893	0.25	0.2857142984867096	893	968	968	993	1457
0.5831560623136074	0.5831564570533079	1	0	2	0	0.0075	0.042724417706514584	899.9564905081772	974.9564905081772	974.9564905081772	999.9564905081772	0.0882352963089943	0.05797101557254791	0.07407407462596893	0.3333333432674408	0.2857142984867096	899	974	974	999	1457
0.5997280243475434	0.5997284190872421	1	0	2	0	0.0075	0.03537147603699087	869.8461943714776	944.8461943714776	944.8461943714776	969.8461943714776	0.05882352963089943	0.05797101557254791	0.07407407462596893	0.3333333432674408	0.2857142984867096	869	944	944	969	1457
0.6167614370893464	0.6167614370893464	1	0	2	0	0.0075	0.04118120763450861	893.6370452633128	968.6370452633128	968.6370452633128	993.6370452633128	0.0882352963089943	0.05797101557254791	0.07407407462596893	0.25	0.2857142984867096	893	968	968	993	1457
0.6327716845319262	0.6327716845319262	1	0	2	0	0.0075	0.03886639280244708	884.1578785260208	959.1578785260208	959.1578785260208	984.1578785260208	0.0882352963089943	0.05797101557254791	0.03703703731298447	0.25	0.2857142984867096	884	959	959	984	1457
0.650141810236784	0.650141810236784	1	0	2	0	0.0075	0.03537147603699087	869.8461943714776	944.8461943714776	944.8461943714776	969.8461943714776	0.05882352963089943	0.05797101557254791	0.07407407462596893	0.3333333432674408	0.2857142984867096	869	944	944	969	1457
0.6666194294827132	0.6666194294827132	1	0	2	0	0.0075	0.046347605248476254	914.7934434925103	989.7934434925103	989.7934434925103	1014.7934434925103	0.0882352963089943	0.07246376574039459	0.07407407462596893	0.3333333432674408	0.2857142984867096	914	989	989	1014	1457
0.6827366513836601	0.6827370461233588	1	0	2	0	0.0075	0.04248958034440875	898.9948315103538	973.9948315103538	973.9948315103538	998.9948315103538	0.0882352963089943	0.07246376574039459	0.03703703731298447	0.25	0.2857142984867096	898	973	973	998	1457
0.6997009846781772	0.699700984678179	1	0	2	0	0.0075	0.03590824371088802	872.0442579960865	947.0442579960865	947.0442579960865	972.0442579960865	0.05882352963089943	0.07246376574039459	0.03703703731298447	0.3333333432674408	0.2857142984867096	872	947	947	972	1457
0.7167040024631746	0.7167040024631746	1	0	2	0	0.0075	0.035136638674885035	868.8845353736542	943.8845353736542	943.8845353736542	968.8845353736542	0.05882352963089943	0.07246376574039459	0.03703703731298447	0.25	0.2857142984867096	868	943	943	968	1457
0.7326834602092518	0.7326838549489505	1	0	2	0	0.0075	0.037451453506946564	878.3637021109462	953.3637021109462	953.3637021109462	978.3637021109462	0.05882352963089943	0.07246376574039459	0.07407407462596893	0.25	0.2857142984867096	878	953	953	978	1457
0.7496896359118388	0.7496896359118388	1	0	2	0	0.0075	0.035136638674885035	868.8845353736542	943.8845353736542	943.8845353736542	968.8845353736542	0.05882352963089943	0.07246376574039459	0.03703703731298447	0.25	0.2857142984867096	868	943	943	968	1457
0.7667123906817732	0.766712390681775	1	0	2	0	0.0075	0.03590824371088802	872.0442579960865	947.0442579960865	947.0442579960865	972.0442579960865	0.05882352963089943	0.07246376574039459	0.03703703731298447	0.3333333432674408	0.2857142984867096	872	947	947	972	1457
0.7831588254914994	0.7831592202311981	1	0	2	0	0.0075	0.03228505616892635	857.2073050117534	932.2073050117534	932.2073050117534	957.2073050117534	0.05882352963089943	0.05797101557254791	0.03703703731298447	0.3333333432674408	0.2857142984867096	857	932	932	957	1457
0.7996415763535119	0.7996411816138131	1	0	2	0	0.0075	0.035136638674885035	868.8845353736542	943.8845353736542	943.8845353736542	968.8845353736542	0.05882352963089943	0.07246376574039459	0.03703703731298447	0.25	0.2857142984867096	868	943	943	968	1457
0.8167286736943478	0.8167286736943478	1	0	2	0	0.0075	0.03590824371088802	872.0442579960865	947.0442579960865	947.0442579960865	972.0442579960865	0.05882352963089943	0.07246376574039459	0.03703703731298447	0.3333333432674408	0.2857142984867096	872	947	947	972	1457
0.8326947102906654	0.8326951050303641	1	0	2	0	0.0075	0.04118120763450861	893.6370452633128	968.6370452633128	968.6370452633128	993.6370452633128	0.0882352963089943	0.05797101557254791	0.07407407462596893	0.25	0.2857142984867096	893	968	968	993	1457
0.849835492230536	0.8498358869702347	1	0	2	0	0.0075	0.03228505616892635	857.2073050117534	932.2073050117534	932.2073050117534	957.2073050117534	0.05882352963089943	0.05797101557254791	0.03703703731298447	0.3333333432674408	0.2857142984867096	857	932	932	957	1457
0.8667133775310205	0.8667137722707192	1	0	2	0	0.0075	0.035136638674885035	868.8845353736542	943.8845353736542	943.8845353736542	968.8845353736542	0.05882352963089943	0.07246376574039459	0.03703703731298447	0.25	0.2857142984867096	868	943	943	968	1457
0.882708230125349	0.8827086248650478	1	0	2	0	0.0075	0.03590824371088802	872.0442579960865	947.0442579960865	947.0442579960865	972.0442579960865	0.05882352963089943	0.07246376574039459	0.03703703731298447	0.3333333432674408	0.2857142984867096	872	947	947	972	1457
0.899710458430949	0.8997108531706477	1	0	2	0	0.0075	0.03228505616892635	857.2073050117534	932.2073050117534	932.2073050117534	957.2073050117534	0.05882352963089943	0.05797101557254791	0.03703703731298447	0.3333333432674408	0.2857142984867096	857	932	932	957	1457
0.9167490027888352	0.9167493975285339	1	0	2	0	0.0075	0.03886639280244708	884.1578785260208	959.1578785260208	959.1578785260208	984.1578785260208	0.0882352963089943	0.05797101557254791	0.03703703731298447	0.25	0.2857142984867096	884	959	959	984	1457
0.9326984603178037	0.9326984603178037	1	0	2	0	0.0075	0.03886639280244708	884.1578785260208	959.1578785260208	959.1578785260208	984.1578785260208	0.0882352963089943	0.05797101557254791	0.03703703731298447	0.25	0.2857142984867096	884	959	959	984	1457
0.9495727929610016	0.9495727929610016	1	0	2	0	0.0075	0.03886639280244708	884.1578785260208	959.1578785260208	959.1578785260208	984.1578785260208	0.0882352963089943	0.05797101557254791	0.03703703731298447	0.25	0.2857142984867096	884	959	959	984	1457
0.9667475225149644	0.9667479172546631	1	0	2	0	0.0075	0.04118120763450861	893.6370452633128	968.6370452633128	968.6370452633128	993.6370452633128	0.0882352963089943	0.05797101557254791	0.07407407462596893	0.25	0.2857142984867096	893	968	968	993	1457
0.9831746150794505	0.9831750098191492	1	0	2	0	0.0075	0.04480439517647028	908.4739982476458	983.4739982476458	983.4739982476458	1008.4739982476458	0.0882352963089943	0.07246376574039459	0.07407407462596893	0.25	0.2857142984867096	908	983	983	1008	1457
0.9996328920801396	0.9996332868198383	1	0	2	0	0.0075	0.04248958034440875	898.9948315103538	973.9948315103538	973.9948315103538	998.9948315103538	0.0882352963089943	0.07246376574039459	0.03703703731298447	0.25	0.2857142984867096	898	973	973	998	1457
1.0166291992902572	1.0166291992902572	1	0	2	0	0.0075	0.04480439517647028	908.4739982476458	983.4739982476458	983.4739982476458	1008.4739982476458	0.0882352963089943	0.07246376574039459	0.07407407462596893	0.25	0.2857142984867096	908	983	983	1008	1457
1.0327941846947564	1.0327941846947564	1	0	2	0	0.0075	0.04480439517647028	908.4739982476458	983.4739982476458	983.4739982476458	1008.4739982476458	0.0882352963089943	0.07246376574039459	0.07407407462596893	0.25	0.2857142984867096	908	983	983	1008	1457
1.049868650365232	1.0498690451049306	1	0	2	0	0.0075	0.04480439517647028	908.4739982476458	983.4739982476458	983.4739982476458	1008.4739982476458	0.0882352963089943	0.07246376574039459	0.07407407462596893	0.25	0.2857142984867096	908	983	983	1008	1457
1.066697193203371	1.066697193203371	1	0	2	0	0.0075	0.04480439517647028	908.4739982476458	983.4739982476458	983.4739982476458	1008.4739982476458	0.0882352963089943	0.07246376574039459	0.07407407462596893	0.25	0.2857142984867096	908	983	983	1008	1457
1.082847967978715	1.082847967978715	1	0	2	0	0.0075	0.04480439517647028	908.4739982476458	983.4739982476458	983.4739982476458	1008.4739982476458	0.0882352963089943	0.07246376574039459	0.07407407462596893	0.25	0.2857142984867096	908	983	983	1008	1457
1.0997609851123915	1.0997613798520902	1	0	2	0	0.0075	0.04480439517647028	908.4739982476458	983.4739982476458	983.4739982476458	1008.4739982476458	0.0882352963089943	0.07246376574039459	0.07407407462596893	0.25	0.2857142984867096	908	983	983	1008	1457
1.1167367658581728	1.1167371605978715	1	0	2	0	0.0075	0.04480439517647028	908.4739982476458	983.4739982476458	983.4739982476458	1008.4739982476458	0.0882352963089943	0.07246376574039459	0.07407407462596893	0.25	0.2857142984867096	908	983	983	1008	1457
1.1326053017488942	1.1326053017488942	1	0	2	0	0.0075	0.046347605248476254	914.7934434925103	989.7934434925103	989.7934434925103	1014.7934434925103	0.0882352963089943	0.07246376574039459	0.07407407462596893	0.3333333432674408	0.2857142984867096	914	989	989	1014	1457
1.1498037156847847	1.1498037156847847	1	0	2	0	0.0075	0.04480439517647028	908.4739982476458	983.4739982476458	983.4739982476458	1008.4739982476458	0.0882352963089943	0.07246376574039459	0.07407407462596893	0.25	0.2857142984867096	908	983	983	1008	1457
1.1667921281009264	1.166792522840625	1	0	2	0	0.0075	0.04480439517647028	908.4739982476458	983.4739982476458	983.4739982476458	1008.4739982476458	0.0882352963089943	0.07246376574039459	0.07407407462596893	0.25	0.2857142984867096	908	983	983	1008	1457
1.1833115897549256	1.1833119844946243	1	0	2	0	0.0075	0.04480439517647028	908.4739982476458	983.4739982476458	983.4739982476458	1008.4739982476458	0.0882352963089943	0.07246376574039459	0.07407407462596893	0.25	0.2857142984867096	908	983	983	1008	1457
1.1997659193586259	1.1997663140983246	1	0	2	0	0.0075	0.04480439517647028	908.4739982476458	983.4739982476458	983.4739982476458	1008.4739982476458	0.0882352963089943	0.07246376574039459	0.07407407462596893	0.25	0.2857142984867096	908	983	983	1008	1457
1.2167985426210315	1.2167989373607302	1	0	2	0	0.0075	0.04480439517647028	908.4739982476458	983.4739982476458	983.4739982476458	1008.4739982476458	0.0882352963089943	0.07246376574039459	0.07407407462596893	0.25	0.2857142984867096	908	983	983	1008	1457
1.2327787898465044	1.2327787898465044	1	0	2	0	0.0075	0.04480439517647028	908.4739982476458	983.4739982476458	983.4739982476458	1008.4739982476458	0.0882352963089943	0.07246376574039459	0.07407407462596893	0.25	0.2857142984867096	908	983	983	1008	1457
1.2499499667431806	1.2499503614828793	1	0	2	0	0.0075	0.04480439517647028	908.4739982476458	983.4739982476458	983.4739982476458	1008.4739982476458	0.0882352963089943	0.07246376574039459	0.07407407462596893	0.25	0.2857142984867096	908	983	983	1008	1457
1.2668633786165557	1.2668637733562544	1	0	2	0	0.0075	0.04480439517647028	908.4739982476458	983.4739982476458	983.4739982476458	1008.4739982476458	0.0882352963089943	0.07246376574039459	0.07407407462596893	0.25	0.2857142984867096	908	983	983	1008	1457
1.2827658621213693	1.2827662568610698	1	0	2	0	0.0075	0.04480439517647028	908.4739982476458	983.4739982476458	983.4739982476458	1008.4739982476458	0.0882352963089943	0.07246376574039459	0.07407407462596893	0.25	0.2857142984867096	908	983	983	1008	1457
1.29986480165317	1.2998651963928687	1	0	2	0	0.0075	0.046347605248476254	914.7934434925103	989.7934434925103	989.7934434925103	1014.7934434925103	0.0882352963089943	0.07246376574039459	0.07407407462596893	0.3333333432674408	0.2857142984867096	914	989	989	1014	1457
1.3176490093020412	1.3176490093020412	1	0	2	0	0.0075	0.04480439517647028	908.4739982476458	983.4739982476458	983.4739982476458	1008.4739982476458	0.0882352963089943	0.07246376574039459	0.07407407462596893	0.25	0.2857142984867096	908	983	983	1008	1457
1.3327525396565356	1.332752934396236	1	0	2	0	0.0075	0.04480439517647028	908.4739982476458	983.4739982476458	983.4739982476458	1008.4739982476458	0.0882352963089943	0.07246376574039459	0.07407407462596893	0.25	0.2857142984867096	908	983	983	1008	1457
1.3496201617248538	1.349619766985155	1	0	2	0	0.0075	0.04480439517647028	908.4739982476458	983.4739982476458	983.4739982476458	1008.4739982476458	0.0882352963089943	0.07246376574039459	0.07407407462596893	0.25	0.2857142984867096	908	983	983	1008	1457
1.3667388382415915	1.3667392329812902	1	0	2	0	0.0075	0.04480439517647028	908.4739982476458	983.4739982476458	983.4739982476458	1008.4739982476458	0.0882352963089943	0.07246376574039459	0.07407407462596893	0.25	0.2857142984867096	908	983	983	1008	1457
1.3835756706134053	1.3835756706134053	1	0	2	0	0.0075	0.04480439517647028	908.4739982476458	983.4739982476458	983.4739982476458	1008.4739982476458	0.0882352963089943	0.07246376574039459	0.07407407462596893	0.25	0.2857142984867096	908	983	983	1008	1457
1.3995831548780941	1.3995835496177929	1	0	2	0	0.0075	0.04480439517647028	908.4739982476458	983.4739982476458	983.4739982476458	1008.4739982476458	0.0882352963089943	0.07246376574039459	0.07407407462596893	0.25	0.2857142984867096	908	983	983	1008	1457
1.4168395955497033	1.4168399902894038	1	0	2	0	0.0075	0.046347605248476254	914.7934434925103	989.7934434925103	989.7934434925103	1014.7934434925103	0.0882352963089943	0.07246376574039459	0.07407407462596893	0.3333333432674408	0.2857142984867096	914	989	989	1014	1457
1.4328522114304771	1.4328526061701758	1	0	2	0	0.0075	0.037451453506946564	878.3637021109462	953.3637021109462	953.3637021109462	978.3637021109462	0.05882352963089943	0.07246376574039459	0.07407407462596893	0.25	0.2857142984867096	878	953	953	978	1457
1.4503060219514747	1.4503060219514747	1	0	2	0	0.0075	0.04480439517647028	908.4739982476458	983.4739982476458	983.4739982476458	1008.4739982476458	0.0882352963089943	0.07246376574039459	0.07407407462596893	0.25	0.2857142984867096	908	983	983	1008	1457
1.466699166901865	1.466699166901865	1	0	2	0	0.0075	0.037451453506946564	878.3637021109462	953.3637021109462	953.3637021109462	978.3637021109462	0.05882352963089943	0.07246376574039459	0.07407407462596893	0.25	0.2857142984867096	878	953	953	978	1457
1.4825941503524032	1.4825941503524032	1	0	2	0	0.0075	0.037451453506946564	878.3637021109462	953.3637021109462	953.3637021109462	978.3637021109462	0.05882352963089943	0.07246376574039459	0.07407407462596893	0.25	0.2857142984867096	878	953	953	978	1457
1.4996247999163153	1.4996247999163153	1	0	2	0	0.0075	0.037451453506946564	878.3637021109462	953.3637021109462	953.3637021109462	978.3637021109462	0.05882352963089943	0.07246376574039459	0.07407407462596893	0.25	0.2857142984867096	878	953	953	978	1457
1.5169242672150904	1.5169246619547891	1	0	2	0	0.0075	0.037451453506946564	878.3637021109462	953.3637021109462	953.3637021109462	978.3637021109462	0.05882352963089943	0.07246376574039459	0.07407407462596893	0.25	0.2857142984867096	878	953	953	978	1457
1.5325993806534122	1.5325993806534122	1	0	2	0	0.0075	0.037451453506946564	878.3637021109462	953.3637021109462	953.3637021109462	978.3637021109462	0.05882352963089943	0.07246376574039459	0.07407407462596893	0.25	0.2857142984867096	878	953	953	978	1457
1.5501633235503665	1.5501641130297656	1	0	2	0	0.0075	0.037451453506946564	878.3637021109462	953.3637021109462	953.3637021109462	978.3637021109462	0.05882352963089943	0.07246376574039459	0.07407407462596893	0.25	0.2857142984867096	878	953	953	978	1457
1.5704257070281429	1.5704257070281429	1	0	2	0	0.0075	0.037451453506946564	878.3637021109462	953.3637021109462	953.3637021109462	978.3637021109462	0.05882352963089943	0.07246376574039459	0.07407407462596893	0.25	0.2857142984867096	878	953	953	978	1457
1.5836459342797866	1.5836459342797866	1	0	2	0	0.0075	0.035136638674885035	868.8845353736542	943.8845353736542	943.8845353736542	968.8845353736542	0.05882352963089943	0.07246376574039459	0.03703703731298447	0.25	0.2857142984867096	868	943	943	968	1457
1.5995748653444188	1.5995748653444206	1	0	2	0	0.0075	0.037451453506946564	878.3637021109462	953.3637021109462	953.3637021109462	978.3637021109462	0.05882352963089943	0.07246376574039459	0.07407407462596893	0.25	0.2857142984867096	878	953	953	978	1457
1.6167926215255495	1.6167930162652482	1	0	2	0	0.0075	0.037451453506946564	878.3637021109462	953.3637021109462	953.3637021109462	978.3637021109462	0.05882352963089943	0.07246376574039459	0.07407407462596893	0.25	0.2857142984867096	878	953	953	978	1457
1.63283839554102	1.6328387902807187	1	0	2	0	0.0075	0.035136638674885035	868.8845353736542	943.8845353736542	943.8845353736542	968.8845353736542	0.05882352963089943	0.07246376574039459	0.03703703731298447	0.25	0.2857142984867096	868	943	943	968	1457
1.650292995541415	1.650292995541415	1	0	2	0	0.0075	0.037451453506946564	878.3637021109462	953.3637021109462	953.3637021109462	978.3637021109462	0.05882352963089943	0.07246376574039459	0.07407407462596893	0.25	0.2857142984867096	878	953	953	978	1457
1.6666344295912658	1.6666344295912658	1	0	2	0	0.0075	0.037451453506946564	878.3637021109462	953.3637021109462	953.3637021109462	978.3637021109462	0.05882352963089943	0.07246376574039459	0.07407407462596893	0.25	0.2857142984867096	878	953	953	978	1457
1.6829640214501538	1.6829644161898543	1	0	2	0	0.0075	0.037451453506946564	878.3637021109462	953.3637021109462	953.3637021109462	978.3637021109462	0.05882352963089943	0.07246376574039459	0.07407407462596893	0.25	0.2857142984867096	878	953	953	978	1457
1.6996141419444477	1.6996141419444477	1	0	2	0	0.0075	0.037451453506946564	878.3637021109462	953.3637021109462	953.3637021109462	978.3637021109462	0.05882352963089943	0.07246376574039459	0.07407407462596893	0.25	0.2857142984867096	878	953	953	978	1457
1.7175720350607797	1.7175724298004784	1	0	2	0	0.0075	0.037451453506946564	878.3637021109462	953.3637021109462	953.3637021109462	978.3637021109462	0.05882352963089943	0.07246376574039459	0.07407407462596893	0.25	0.2857142984867096	878	953	953	978	1457
1.7327845135721365	1.7327849083118352	1	0	2	0	0.0075	0.037451453506946564	878.3637021109462	953.3637021109462	953.3637021109462	978.3637021109462	0.05882352963089943	0.07246376574039459	0.07407407462596893	0.25	0.2857142984867096	878	953	953	978	1457
1.7496695041872012	1.7496695041872012	1	0	2	0	0.0075	0.037451453506946564	878.3637021109462	953.3637021109462	953.3637021109462	978.3637021109462	0.05882352963089943	0.07246376574039459	0.07407407462596893	0.25	0.2857142984867096	878	953	953	978	1457
1.7668209440989369	1.7668213388386356	1	0	2	0	0.0075	0.037451453506946564	878.3637021109462	953.3637021109462	953.3637021109462	978.3637021109462	0.05882352963089943	0.07246376574039459	0.07407407462596893	0.25	0.2857142984867096	878	953	953	978	1457
1.7835508020123818	1.7835511967520805	1	0	2	0	0.0075	0.037451453506946564	878.3637021109462	953.3637021109462	953.3637021109462	978.3637021109462	0.05882352963089943	0.07246376574039459	0.07407407462596893	0.25	0.3333333432674408	878	953	953	978	1466
1.7995768390429134	1.7995764443032147	1	0	2	0	0.0075	0.037451453506946564	878.3637021109462	953.3637021109462	953.3637021109462	978.3637021109462	0.05882352963089943	0.07246376574039459	0.07407407462596893	0.25	0.2857142984867096	878	953	953	978	1457
1.8167077524903128	1.8167081472300133	1	0	2	0	0.0075	0.037451453506946564	878.3637021109462	953.3637021109462	953.3637021109462	978.3637021109462	0.05882352963089943	0.07246376574039459	0.07407407462596893	0.25	0.2857142984867096	878	953	953	978	1457
1.832701815605244	1.8327022103449426	1	0	2	0	0.0075	0.037451453506946564	878.3637021109462	953.3637021109462	953.3637021109462	978.3637021109462	0.05882352963089943	0.07246376574039459	0.07407407462596893	0.25	0.2857142984867096	878	953	953	978	1457
1.850406680574661	1.8504070753143598	1	0	2	0	0.0075	0.037451453506946564	878.3637021109462	953.3637021109462	953.3637021109462	978.3637021109462	0.05882352963089943	0.07246376574039459	0.07407407462596893	0.25	0.2857142984867096	878	953	953	978	1457
1.867367066472191	1.8673674612118898	1	0	2	0	0.0075	0.037451453506946564	878.3637021109462	953.3637021109462	953.3637021109462	978.3637021109462	0.05882352963089943	0.07246376574039459	0.07407407462596893	0.25	0.2857142984867096	878	953	953	978	1457
1.882868494443052	1.8828688891827507	1	0	2	0	0.0075	0.037451453506946564	878.3637021109462	953.3637021109462	953.3637021109462	978.3637021109462	0.05882352963089943	0.07246376574039459	0.07407407462596893	0.25	0.2857142984867096	878	953	953	978	1457
1.8999263810461784	1.899926775785877	1	0	2	0	0.0075	0.03899466357895254	884.6831473558107	959.6831473558107	959.6831473558107	984.6831473558107	0.05882352963089943	0.07246376574039459	0.07407407462596893	0.3333333432674408	0.2857142984867096	884	959	959	984	1457
1.917844405452934	1.9178448001926327	1	0	2	0	0.0075	0.037451453506946564	878.3637021109462	953.3637021109462	953.3637021109462	978.3637021109462	0.05882352963089943	0.07246376574039459	0.07407407462596893	0.25	0.2857142984867096	878	953	953	978	1457
1.9329179355903232	1.9329179355903232	1	0	2	0	0.0075	0.037451453506946564	878.3637021109462	953.3637021109462	953.3637021109462	978.3637021109462	0.05882352963089943	0.07246376574039459	0.07407407462596893	0.25	0.2857142984867096	878	953	953	978	1457
1.9497421362917748	1.9497425310314735	1	0	2	0	0.0075	0.037451453506946564	878.3637021109462	953.3637021109462	953.3637021109462	978.3637021109462	0.05882352963089943	0.07246376574039459	0.07407407462596893	0.25	0.2857142984867096	878	953	953	978	1457
1.9667289697491235	1.9667293644888222	1	0	2	0	0.0075	0.037451453506946564	878.3637021109462	953.3637021109462	953.3637021109462	978.3637021109462	0.05882352963089943	0.07246376574039459	0.07407407462596893	0.25	0.2857142984867096	878	953	953	978	1457
1.9835555388887673	1.9835555388887673	1	0	2	0	0.0075	0.037451453506946564	878.3637021109462	953.3637021109462	953.3637021109462	978.3637021109462	0.05882352963089943	0.07246376574039459	0.07407407462596893	0.25	0.2857142984867096	878	953	953	978	1457
1.9996826292821854	1.9996822345424867	1	0	2	0	0.0075	0.037451453506946564	878.3637021109462	953.3637021109462	953.3637021109462	978.3637021109462	0.05882352963089943	0.07246376574039459	0.07407407462596893	0.25	0.2857142984867096	878	953	953	978	1457
2.0172157824826353	2.017216177222334	1	0	2	0	0.0075	0.037451453506946564	878.3637021109462	953.3637021109462	953.3637021109462	978.3637021109462	0.05882352963089943	0.07246376574039459	0.07407407462596893	0.25	0.2857142984867096	878	953	953	978	1457
2.0379534325577353	2.038073828165862	1	0	2	0	0.0075	0.037451453506946564	878.3637021109462	953.3637021109462	953.3637021109462	978.3637021109462	0.05882352963089943	0.07246376574039459	0.07407407462596893	0.25	0.2857142984867096	878	953	953	978	1457
2.050232205627804	2.050232205627804	1	0	2	0	0.0075	0.035136638674885035	868.8845353736542	943.8845353736542	943.8845353736542	968.8845353736542	0.05882352963089943	0.07246376574039459	0.03703703731298447	0.25	0.2857142984867096	868	943	943	968	1457
2.0669178526949867	2.0669182474346854	1	0	2	0	0.0075	0.037451453506946564	878.3637021109462	953.3637021109462	953.3637021109462	978.3637021109462	0.05882352963089943	0.07246376574039459	0.07407407462596893	0.25	0.2857142984867096	878	953	953	978	1457
2.0826596771424004	2.0826596771424004	1	0	2	0	0.0075	0.03899466357895254	884.6831473558107	959.6831473558107	959.6831473558107	984.6831473558107	0.05882352963089943	0.07246376574039459	0.07407407462596893	0.3333333432674408	0.2857142984867096	884	959	959	984	1457
2.0997570377154045	2.0997566429757057	1	0	2	0	0.0075	0.037451453506946564	878.3637021109462	953.3637021109462	953.3637021109462	978.3637021109462	0.05882352963089943	0.07246376574039459	0.07407407462596893	0.25	0.2857142984867096	878	953	953	978	1457
2.116904530230153	2.1169041354904543	1	0	2	0	0.0075	0.037451453506946564	878.3637021109462	953.3637021109462	953.3637021109462	978.3637021109462	0.05882352963089943	0.07246376574039459	0.07407407462596893	0.25	0.2857142984867096	878	953	953	978	1457
2.132684249688648	2.132684249688648	1	0	2	0	0.0075	0.037451453506946564	878.3637021109462	953.3637021109462	953.3637021109462	978.3637021109462	0.05882352963089943	0.07246376574039459	0.07407407462596893	0.25	0.2857142984867096	878	953	953	978	1457
2.149628451258529	2.1496280565188304	1	0	2	0	0.0075	0.037451453506946564	878.3637021109462	953.3637021109462	953.3637021109462	978.3637021109462	0.05882352963089943	0.07246376574039459	0.07407407462596893	0.25	0.2857142984867096	878	953	953	978	1457
2.166719495996352	2.1667191012566533	1	0	2	0	0.0075	0.037451453506946564	878.3637021109462	953.3637021109462	953.3637021109462	978.3637021109462	0.05882352963089943	0.07246376574039459	0.07407407462596893	0.25	0.2857142984867096	878	953	953	978	1457
2.183623828856655	2.183623828856655	1	0	2	0	0.0075	0.037451453506946564	878.3637021109462	953.3637021109462	953.3637021109462	978.3637021109462	0.05882352963089943	0.07246376574039459	0.07407407462596893	0.25	0.2857142984867096	878	953	953	978	1457
2.199720129553569	2.1997205242932676	1	0	2	0	0.0075	0.037451453506946564	878.3637021109462	953.3637021109462	953.3637021109462	978.3637021109462	0.05882352963089943	0.07246376574039459	0.07407407462596893	0.25	0.2857142984867096	878	953	953	978	1457
2.2166370940842324	2.2166370940842324	1	0	2	0	0.0075	0.037451453506946564	878.3637021109462	953.3637021109462	953.3637021109462	978.3637021109462	0.05882352963089943	0.07246376574039459	0.07407407462596893	0.25	0.2857142984867096	878	953	953	978	1457
2.232669446949945	2.232669446949945	1	0	2	0	0.0075	0.04107464291155338	893.2006627228111	968.2006627228111	968.2006627228111	993.2006627228111	0.05882352963089943	0.08695652335882187	0.07407407462596893	0.25	0.2380952388048172	893	968	968	993	1447
2.250308390389666	2.2503087851293664	1	0	2	0	0.0075	0.04107464291155338	893.2006627228111	968.2006627228111	968.2006627228111	993.2006627228111	0.05882352963089943	0.08695652335882187	0.07407407462596893	0.25	0.2380952388048172	893	968	968	993	1447
2.266788772813486	2.266788772813488	1	0	2	0	0.0075	0.04107464291155338	893.2006627228111	968.2006627228111	968.2006627228111	993.2006627228111	0.05882352963089943	0.08695652335882187	0.07407407462596893	0.25	0.2380952388048172	893	968	968	993	1447
2.2827291513293844	2.2827291513293844	1	0	2	0	0.0075	0.04107464291155338	893.2006627228111	968.2006627228111	968.2006627228111	993.2006627228111	0.05882352963089943	0.08695652335882187	0.07407407462596893	0.25	0.2380952388048172	893	968	968	993	1447
2.299793353767692	2.2997937485073905	1	0	2	0	0.0075	0.04469783045351505	908.0376157071441	983.0376157071441	983.0376157071441	1008.0376157071441	0.05882352963089943	0.10144927352666855	0.07407407462596893	0.25	0.2380952388048172	908	983	983	1008	1447
2.316942819980934	2.3169432147206326	1	0	2	0	0.0075	0.04469783045351505	908.0376157071441	983.0376157071441	983.0376157071441	1008.0376157071441	0.05882352963089943	0.10144927352666855	0.07407407462596893	0.25	0.2380952388048172	908	983	983	1008	1447
2.3326550389509393	2.3326550389509393	1	0	2	0	0.0075	0.04932746039358554	926.9959503117328	1001.9959503117328	1001.9959503117328	1026.9959503117327	0.05882352963089943	0.10144927352666855	0.1111111119389534	0.3333333432674408	0.2380952388048172	926	1001	1001	1026	1447
2.3496252933409387	2.3496252933409387	1	0	2	0	0.0075	0.0506358346901834	932.353743056301	1007.353743056301	1007.353743056301	1032.353743056301	0.05882352963089943	0.11594203114509583	0.1111111119389534	0.25	0.2380952388048172	932	1007	1007	1032	1447
2.366671337753102	2.366671337753102	1	0	2	0	0.0075	0.05295064979819236	941.8329109235978	1016.8329109235978	1016.8329109235978	1041.8329109235976	0.05882352963089943	0.11594203114509583	0.1111111119389534	0.3333333432674408	0.2380952388048172	941	1016	1016	1041	1447
2.383586723324971	2.383586723324971	1	0	2	0	0.0075	0.0506358346901834	932.353743056301	1007.353743056301	1007.353743056301	1032.353743056301	0.05882352963089943	0.11594203114509583	0.1111111119389534	0.25	0.2380952388048172	932	1007	1007	1032	1447
2.3996451290108016	2.3996451290108016	1	0	2	0	0.0075	0.05295064979819236	941.8329109235978	1016.8329109235978	1016.8329109235978	1041.8329109235976	0.05882352963089943	0.11594203114509583	0.1111111119389534	0.3333333432674408	0.2380952388048172	941	1016	1016	1041	1447
2.4166931471214586	2.4166935418611573	1	0	2	0	0.0075	0.05295064979819236	941.8329109235978	1016.8329109235978	1016.8329109235978	1041.8329109235976	0.05882352963089943	0.11594203114509583	0.1111111119389534	0.3333333432674408	0.2380952388048172	941	1016	1016	1041	1447
2.4325573408754924	2.4325573408754924	1	0	2	0	0.0075	0.0506358346901834	932.353743056301	1007.353743056301	1007.353743056301	1032.353743056301	0.05882352963089943	0.11594203114509583	0.1111111119389534	0.25	0.2380952388048172	932	1007	1007	1032	1447
2.450231810888104	2.4502322056278043	1	0	2	0	0.0075	0.05295064979819236	941.8329109235978	1016.8329109235978	1016.8329109235978	1041.8329109235976	0.05882352963089943	0.11594203114509583	0.1111111119389534	0.3333333432674408	0.2380952388048172	941	1016	1016	1041	1447
2.467312987133459	2.467313381873158	1	0	2	0	0.0075	0.05295064979819236	941.8329109235978	1016.8329109235978	1016.8329109235978	1041.8329109235976	0.05882352963089943	0.11594203114509583	0.1111111119389534	0.3333333432674408	0.2380952388048172	941	1016	1016	1041	1447
2.4827816517093204	2.4827828359284183	1	0	2	0	0.0075	0.05295064979819236	941.8329109235978	1016.8329109235978	1016.8329109235978	1041.8329109235976	0.05882352963089943	0.11594203114509583	0.1111111119389534	0.3333333432674408	0.2380952388048172	941	1016	1016	1041	1447
2.4997041425957676	2.4997045373354663	1	0	2	0	0.0075	0.0506358346901834	932.353743056301	1007.353743056301	1007.353743056301	1032.353743056301	0.05882352963089943	0.11594203114509583	0.1111111119389534	0.25	0.2380952388048172	932	1007	1007	1032	1447
2.516927030392983	2.516927030392983	1	0	2	0	0.0075	0.05295064979819236	941.8329109235978	1016.8329109235978	1016.8329109235978	1041.8329109235976	0.05882352963089943	0.11594203114509583	0.1111111119389534	0.3333333432674408	0.190476194024086	941	1016	1016	1041	1438
2.532724907877622	2.5327253026173207	1	0	2	0	0.0075	0.05295064979819236	941.8329109235978	1016.8329109235978	1016.8329109235978	1041.8329109235976	0.05882352963089943	0.11594203114509583	0.1111111119389534	0.3333333432674408	0.190476194024086	941	1016	1016	1041	1438
2.5497737154676763	2.549773715467678	1	0	2	0	0.0075	0.05295064979819236	941.8329109235978	1016.8329109235978	1016.8329109235978	1041.8329109235976	0.05882352963089943	0.11594203114509583	0.1111111119389534	0.3333333432674408	0.190476194024086	941	1016	1016	1041	1438
2.5670206823865165	2.567021077126215	1	0	2	0	0.0075	0.05657383734015403	956.6698639079308	1031.6698639079307	1031.6698639079307	1056.6698639079307	0.05882352963089943	0.1304347813129425	0.1111111119389534	0.3333333432674408	0.1428571492433548	956	1031	1031	1056	1428
2.583666460744123	2.5836668554838216	1	0	2	0	0.0075	0.05657383734015403	956.6698639079308	1031.6698639079307	1031.6698639079307	1056.6698639079307	0.05882352963089943	0.1304347813129425	0.1111111119389534	0.3333333432674408	0.1428571492433548	956	1031	1031	1056	1428
2.5997339454430257	2.5997343401827244	1	0	2	0	0.0075	0.05657383734015403	956.6698639079308	1031.6698639079307	1031.6698639079307	1056.6698639079307	0.05882352963089943	0.1304347813129425	0.1111111119389534	0.3333333432674408	0.1428571492433548	956	1031	1031	1056	1428
2.6167144630651933	2.6167144630651933	1	0	2	0	0.0075	0.05657383734015403	956.6698639079308	1031.6698639079307	1031.6698639079307	1056.6698639079307	0.05882352963089943	0.1304347813129425	0.1111111119389534	0.3333333432674408	0.1428571492433548	956	1031	1031	1056	1428
2.6328636588817407	2.6328640536214394	1	0	2	0	0.0075	0.05425902223214507	947.1906960406341	1022.1906960406341	1022.1906960406341	1047.190696040634	0.05882352963089943	0.1304347813129425	0.1111111119389534	0.25	0.1428571492433548	947	1022	1022	1047	1428
2.65022667927202	2.6502270740117186	1	0	2	0	0.0075	0.0565738370642066	956.669862777926	1031.669862777926	1031.669862777926	1056.669862777926	0.05882352963089943	0.1304347813129425	0.14814814925193787	0.25	0.1428571492433548	956	1031	1031	1056	1428
2.666712193311925	2.666712193311925	1	0	2	0	0.0075	0.0565738370642066	956.669862777926	1031.669862777926	1031.669862777926	1056.669862777926	0.05882352963089943	0.1304347813129425	0.14814814925193787	0.25	0.1428571492433548	956	1031	1031	1056	1428
2.6827690200389593	2.682769020038961	1	0	2	0	0.0075	0.06019702460616827	971.5068157622591	1046.506815762259	1046.506815762259	1071.506815762259	0.05882352963089943	0.14492753148078918	0.14814814925193787	0.25	0.1428571492433548	971	1046	1046	1071	1428
2.6997278269776945	2.6997278269776945	1	0	2	0	0.0075	0.06019702460616827	971.5068157622591	1046.506815762259	1046.506815762259	1071.506815762259	0.05882352963089943	0.14492753148078918	0.14814814925193787	0.25	0.190476194024086	971	1046	1046	1071	1438
2.7169104513256332	2.716910451325635	1	0	2	0	0.0075	0.06251183897256851	980.985980592668	1055.985980592668	1055.985980592668	1080.985980592668	0.05882352963089943	0.14492753148078918	0.18518517911434174	0.25	0.190476194024086	980	1055	1055	1080	1438
2.732769118723885	2.732769513463584	1	0	2	0	0.0075	0.06613503023982048	995.8229488320649	1070.8229488320649	1070.8229488320649	1095.8229488320649	0.05882352963089943	0.15942029654979706	0.18518517911434174	0.25	0.190476194024086	995	1070	1070	1095	1438
2.749761083797317	2.7497654259340027	1	0	2	0	0.0075	0.06613503023982048	995.8229488320649	1070.8229488320649	1070.8229488320649	1095.8229488320649	0.05882352963089943	0.15942029654979706	0.18518517911434174	0.25	0.190476194024086	995	1070	1070	1095	1438
2.766756601528037	2.766756996267736	1	0	2	0	0.0075	0.06613503023982048	995.8229488320649	1070.8229488320649	1070.8229488320649	1095.8229488320649	0.05882352963089943	0.15942029654979706	0.18518517911434174	0.25	0.190476194024086	995	1070	1070	1095	1438
2.7836044866114165	2.783605276090814	1	0	2	0	0.0075	0.06251183897256851	980.985980592668	1055.985980592668	1055.985980592668	1080.985980592668	0.05882352963089943	0.14492753148078918	0.18518517911434174	0.25	0.190476194024086	980	1055	1055	1080	1438
2.7996692081324266	2.7996692081324266	1	0	2	0	0.0075	0.06251183897256851	980.985980592668	1055.985980592668	1055.985980592668	1080.985980592668	0.05882352963089943	0.14492753148078918	0.18518517911434174	0.25	0.2380952388048172	980	1055	1055	1080	1447
2.8166986734772426	2.8166990682169413	1	0	2	0	0.0075	0.0565738370642066	956.669862777926	1031.669862777926	1031.669862777926	1056.669862777926	0.05882352963089943	0.1304347813129425	0.14814814925193787	0.25	0.2380952388048172	956	1031	1031	1056	1447
2.832736947438434	2.832736947438434	1	0	2	0	0.0075	0.0565738370642066	956.669862777926	1031.669862777926	1031.669862777926	1056.669862777926	0.05882352963089943	0.1304347813129425	0.14814814925193787	0.25	0.2380952388048172	956	1031	1031	1056	1447
2.850276416474067	2.8502768112137655	1	0	2	0	0.0075	0.05295064952224493	941.832909793593	1016.832909793593	1016.832909793593	1041.832909793593	0.05882352963089943	0.11594203114509583	0.14814814925193787	0.25	0.2380952388048172	941	1016	1016	1041	1447
2.8667540357199943	2.866754430459693	1	0	2	0	0.0075	0.05295064952224493	941.832909793593	1016.832909793593	1016.832909793593	1041.832909793593	0.05882352963089943	0.11594203114509583	0.14814814925193787	0.25	0.2380952388048172	941	1016	1016	1041	1447
2.882890994605882	2.882890994605882	1	0	2	0	0.0075	0.04932746011763811	926.9959491817281	1001.9959491817281	1001.9959491817281	1026.995949181728	0.05882352963089943	0.10144927352666855	0.14814814925193787	0.25	0.2380952388048172	926	1001	1001	1026	1447
2.899726248018899	2.8997282217173943	1	0	2	0	0.0075	0.04701264528557658	917.5167824444361	992.5167824444361	992.5167824444361	1017.5167824444361	0.05882352963089943	0.10144927352666855	0.1111111119389534	0.25	0.2380952388048172	917	992	992	1017	1447
2.917330849104829	2.917330849104829	1	0	2	0	0.0075	0.04701264528557658	917.5167824444361	992.5167824444361	992.5167824444361	1017.5167824444361	0.05882352963089943	0.10144927352666855	0.1111111119389534	0.25	0.2380952388048172	917	992	992	1017	1447
2.9326921444826244	2.9326921444826244	1	0	2	0	0.0075	0.04701264528557658	917.5167824444361	992.5167824444361	992.5167824444361	1017.5167824444361	0.05882352963089943	0.10144927352666855	0.1111111119389534	0.25	0.2380952388048172	917	992	992	1017	1447
2.9496655567902135	2.9496655567902135	1	0	2	0	0.0075	0.04701264528557658	917.5167824444361	992.5167824444361	992.5167824444361	1017.5167824444361	0.05882352963089943	0.10144927352666855	0.1111111119389534	0.25	0.2380952388048172	917	992	992	1017	1447
2.9667033116687023	2.966703706408401	1	0	2	0	0.0075	0.04701264528557658	917.5167824444361	992.5167824444361	992.5167824444361	1017.5167824444361	0.05882352963089943	0.10144927352666855	0.1111111119389534	0.25	0.2380952388048172	917	992	992	1017	1447
2.983595012858645	2.9835954075983437	1	0	2	0	0.0075	0.04338945774361491	902.6798294601031	977.6798294601031	977.6798294601031	1002.6798294601031	0.05882352963089943	0.08695652335882187	0.1111111119389534	0.25	0.2380952388048172	902	977	977	1002	1447
2.9998002617124193	2.999800656452118	1	0	2	0	0.0075	0.04338945774361491	902.6798294601031	977.6798294601031	977.6798294601031	1002.6798294601031	0.05882352963089943	0.08695652335882187	0.1111111119389534	0.25	0.2380952388048172	902	977	977	1002	1447
3.0169935440322266	3.0169939387719253	1	0	2	0	0.0075	0.04338945774361491	902.6798294601031	977.6798294601031	977.6798294601031	1002.6798294601031	0.05882352963089943	0.08695652335882187	0.1111111119389534	0.25	0.2380952388048172	902	977	977	1002	1447
3.032742473794217	3.032742473794217	1	0	2	0	0.0075	0.04338945774361491	902.6798294601031	977.6798294601031	977.6798294601031	1002.6798294601031	0.05882352963089943	0.08695652335882187	0.1111111119389534	0.25	0.2380952388048172	902	977	977	1002	1447
3.0496108853419326	3.0496108853419326	1	0	2	0	0.0075	0.03603651653975248	872.5695352302864	947.5695352302864	947.5695352302864	972.5695352302864	0.029411764815449715	0.08695652335882187	0.1111111119389534	0.25	0.2380952388048172	872	947	947	972	1447
3.0668452205904124	3.0668452205904124	1	0	2	0	0.0075	0.04338945774361491	902.6798294601031	977.6798294601031	977.6798294601031	1002.6798294601031	0.05882352963089943	0.08695652335882187	0.1111111119389534	0.25	0.2380952388048172	902	977	977	1002	1447
3.08269796689318	3.08269796689318	1	0	2	0	0.0075	0.04338945774361491	902.6798294601031	977.6798294601031	977.6798294601031	1002.6798294601031	0.05882352963089943	0.08695652335882187	0.1111111119389534	0.25	0.2380952388048172	902	977	977	1002	1447
3.0997444060450423	3.099744800784743	1	0	2	0	0.0075	0.04338945774361491	902.6798294601031	977.6798294601031	977.6798294601031	1002.6798294601031	0.05882352963089943	0.08695652335882187	0.1111111119389534	0.25	0.2380952388048172	902	977	977	1002	1447
3.116907293408044	3.116907293408044	1	0	2	0	0.0075	0.04338945774361491	902.6798294601031	977.6798294601031	977.6798294601031	1002.6798294601031	0.05882352963089943	0.08695652335882187	0.1111111119389534	0.25	0.2380952388048172	902	977	977	1002	1447
3.1326731969770822	3.1326731969770822	1	0	2	0	0.0075	0.04338945774361491	902.6798294601031	977.6798294601031	977.6798294601031	1002.6798294601031	0.05882352963089943	0.08695652335882187	0.1111111119389534	0.25	0.2380952388048172	902	977	977	1002	1447
3.1497066097188853	3.149707004458584	1	0	2	0	0.0075	0.04338945774361491	902.6798294601031	977.6798294601031	977.6798294601031	1002.6798294601031	0.05882352963089943	0.08695652335882187	0.1111111119389534	0.25	0.2380952388048172	902	977	977	1002	1447
3.166741996159182	3.166741996159182	1	0	2	0	0.0075	0.04338945774361491	902.6798294601031	977.6798294601031	977.6798294601031	1002.6798294601031	0.05882352963089943	0.08695652335882187	0.1111111119389534	0.25	0.2857142984867096	902	977	977	1002	1457
3.1835855391058754	3.183585933845574	1	0	2	0	0.0075	0.04338945774361491	902.6798294601031	977.6798294601031	977.6798294601031	1002.6798294601031	0.05882352963089943	0.08695652335882187	0.1111111119389534	0.25	0.2857142984867096	902	977	977	1002	1457
3.199802235410914	3.199802235410914	1	0	2	0	0.0075	0.04338945774361491	902.6798294601031	977.6798294601031	977.6798294601031	1002.6798294601031	0.05882352963089943	0.08695652335882187	0.1111111119389534	0.25	0.2857142984867096	902	977	977	1002	1457
3.2167567002129616	3.2167567002129616	1	0	2	0	0.0075	0.04338945774361491	902.6798294601031	977.6798294601031	977.6798294601031	1002.6798294601031	0.05882352963089943	0.08695652335882187	0.1111111119389534	0.25	0.2857142984867096	902	977	977	1002	1457
3.232712473577111	3.232712473577111	1	0	2	0	0.0075	0.04701264528557658	917.5167824444361	992.5167824444361	992.5167824444361	1017.5167824444361	0.05882352963089943	0.10144927352666855	0.1111111119389534	0.25	0.2857142984867096	917	992	992	1017	1457
3.2503241799776177	3.2503245747173164	1	0	2	0	0.0075	0.04701264528557658	917.5167824444361	992.5167824444361	992.5167824444361	1017.5167824444361	0.05882352963089943	0.10144927352666855	0.1111111119389534	0.25	0.2857142984867096	917	992	992	1017	1457
3.266658113973193	3.266658113973193	1	0	2	0	0.0075	0.04701264528557658	917.5167824444361	992.5167824444361	992.5167824444361	1017.5167824444361	0.05882352963089943	0.10144927352666855	0.1111111119389534	0.25	0.2857142984867096	917	992	992	1017	1457
3.282635598020775	3.282635992760474	1	0	2	0	0.0075	0.04701264528557658	917.5167824444361	992.5167824444361	992.5167824444361	1017.5167824444361	0.05882352963089943	0.10144927352666855	0.1111111119389534	0.25	0.2857142984867096	917	992	992	1017	1457
3.2997898011104017	3.2997901958501004	1	0	2	0	0.0075	0.04701264528557658	917.5167824444361	992.5167824444361	992.5167824444361	1017.5167824444361	0.05882352963089943	0.10144927352666855	0.1111111119389534	0.25	0.2857142984867096	917	992	992	1017	1457
3.316897424915574	3.316897424915574	1	0	2	0	0.0075	0.04701264528557658	917.5167824444361	992.5167824444361	992.5167824444361	1017.5167824444361	0.05882352963089943	0.10144927352666855	0.1111111119389534	0.25	0.2857142984867096	917	992	992	1017	1457
3.332702012975094	3.332702407714793	1	0	2	0	0.0075	0.04701264528557658	917.5167824444361	992.5167824444361	992.5167824444361	1017.5167824444361	0.05882352963089943	0.10144927352666855	0.1111111119389534	0.25	0.2857142984867096	917	992	992	1017	1457
3.349677398981177	3.3496777937208755	1	0	2	0	0.0075	0.04701264528557658	917.5167824444361	992.5167824444361	992.5167824444361	1017.5167824444361	0.05882352963089943	0.10144927352666855	0.1111111119389534	0.25	0.2857142984867096	917	992	992	1017	1457
3.366749890953157	3.3667502856928557	1	0	2	0	0.0075	0.04701264528557658	917.5167824444361	992.5167824444361	992.5167824444361	1017.5167824444361	0.05882352963089943	0.10144927352666855	0.1111111119389534	0.25	0.2857142984867096	917	992	992	1017	1457
3.3835847496264773	3.3835847496264773	1	0	2	0	0.0075	0.04701264528557658	917.5167824444361	992.5167824444361	992.5167824444361	1017.5167824444361	0.05882352963089943	0.10144927352666855	0.1111111119389534	0.25	0.2857142984867096	917	992	992	1017	1457
3.399698418870136	3.3996988136098345	1	0	2	0	0.0075	0.04701264528557658	917.5167824444361	992.5167824444361	992.5167824444361	1017.5167824444361	0.05882352963089943	0.10144927352666855	0.1111111119389534	0.25	0.2857142984867096	917	992	992	1017	1457
3.4167922267858515	3.41679262152555	1	0	2	0	0.0075	0.04701264528557658	917.5167824444361	992.5167824444361	992.5167824444361	1017.5167824444361	0.05882352963089943	0.10144927352666855	0.1111111119389534	0.25	0.2857142984867096	917	992	992	1017	1457
3.432774052970119	3.432774052970119	1	0	2	0	0.0075	0.04701264528557658	917.5167824444361	992.5167824444361	992.5167824444361	1017.5167824444361	0.05882352963089943	0.10144927352666855	0.1111111119389534	0.25	0.2857142984867096	917	992	992	1017	1457
3.450264179543405	3.4502645742831035	1	0	2	0	0.0075	0.04338945774361491	902.6798294601031	977.6798294601031	977.6798294601031	1002.6798294601031	0.05882352963089943	0.08695652335882187	0.1111111119389534	0.25	0.2857142984867096	902	977	977	1002	1457
3.4671858809504528	3.467186670429852	1	0	2	0	0.0075	0.04701264528557658	917.5167824444361	992.5167824444361	992.5167824444361	1017.5167824444361	0.05882352963089943	0.10144927352666855	0.1111111119389534	0.25	0.3333333432674408	917	992	992	1017	1466
3.4827930991605847	3.482793493900285	1	0	2	0	0.0075	0.04701264528557658	917.5167824444361	992.5167824444361	992.5167824444361	1017.5167824444361	0.05882352963089943	0.10144927352666855	0.1111111119389534	0.25	0.3333333432674408	917	992	992	1017	1466
3.4996899319666124	3.4996899319666124	1	0	2	0	0.0075	0.04701264528557658	917.5167824444361	992.5167824444361	992.5167824444361	1017.5167824444361	0.05882352963089943	0.10144927352666855	0.1111111119389534	0.25	0.3333333432674408	917	992	992	1017	1466
3.516920714557802	3.5169215040371995	1	1	2	0	0.0075	0.04338945774361491	902.6798294601031	977.6798294601031	977.6798294601031	1002.6798294601031	0.05882352963089943	0.08695652335882187	0.1111111119389534	0.25	0.3333333432674408	902	977	977	1002	1466
3.711700676781213	3.711700676781213	1	1	2	0	0.0075	0.03603651653975248	872.5695352302864	947.5695352302864	947.5695352302864	972.5695352302864	0.029411764815449715	0.08695652335882187	0.1111111119389534	0.25	0.3333333432674408	872	947	947	972	1466
3.712233970114257	3.712233970114257	1	1	2	0	0.0075	0.03603651653975248	872.5695352302864	947.5695352302864	947.5695352302864	972.5695352302864	0.029411764815449715	0.08695652335882187	0.1111111119389534	0.25	0.3333333432674408	872	947	947	972	1466
3.712610157047189	3.7126097623074905	1	1	2	0	0.0075	0.03603651653975248	872.5695352302864	947.5695352302864	947.5695352302864	972.5695352302864	0.029411764815449715	0.08695652335882187	0.1111111119389534	0.25	0.3333333432674408	872	947	947	972	1466
3.7129733175700608	3.712972922830362	1	1	2	0	0.0075	0.03603651653975248	872.5695352302864	947.5695352302864	947.5695352302864	972.5695352302864	0.029411764815449715	0.08695652335882187	0.1111111119389534	0.25	0.3333333432674408	872	947	947	972	1466
3.7134335840588317	3.713433189319133	1	1	2	0	0.0075	0.03603651653975248	872.5695352302864	947.5695352302864	947.5695352302864	972.5695352302864	0.029411764815449715	0.08695652335882187	0.1111111119389534	0.25	0.3333333432674408	872	947	947	972	1466
3.7166084754560718	3.7166088701957705	1	1	2	0	0.0075	0.03603651653975248	872.5695352302864	947.5695352302864	947.5695352302864	972.5695352302864	0.029411764815449715	0.08695652335882187	0.1111111119389534	0.25	0.3333333432674408	872	947	947	972	1466
3.7335285979043267	3.7335285979043267	1	1	2	0	0.0075	0.03603651653975248	872.5695352302864	947.5695352302864	947.5695352302864	972.5695352302864	0.029411764815449715	0.08695652335882187	0.1111111119389534	0.25	0.3333333432674408	872	947	947	972	1466
3.7567767924636293	3.7567767924636293	1	1	2	0	0.0075	0.04338945774361491	902.6798294601031	977.6798294601031	977.6798294601031	1002.6798294601031	0.05882352963089943	0.08695652335882187	0.1111111119389534	0.25	0.3333333432674408	902	977	977	1002	1466
3.770188863208878	3.770188863208878	1	1	2	0	0.0075	0.04338945774361491	902.6798294601031	977.6798294601031	977.6798294601031	1002.6798294601031	0.05882352963089943	0.08695652335882187	0.1111111119389534	0.25	0.3333333432674408	902	977	977	1002	1466
3.783576460092803	3.7835768548325017	1	1	2	0	0.0075	0.03603651653975248	872.5695352302864	947.5695352302864	947.5695352302864	972.5695352302864	0.029411764815449715	0.08695652335882187	0.1111111119389534	0.25	0.3333333432674408	872	947	947	972	1466
3.799680260843992	3.799680260843992	1	1	2	0	0.0075	0.03603651653975248	872.5695352302864	947.5695352302864	947.5695352302864	972.5695352302864	0.029411764815449715	0.08695652335882187	0.1111111119389534	0.25	0.3333333432674408	872	947	947	972	1466
3.8170823604644504	3.817082755204149	1	1	2	0	0.0075	0.03603651653975248	872.5695352302864	947.5695352302864	947.5695352302864	972.5695352302864	0.029411764815449715	0.08695652335882187	0.1111111119389534	0.25	0.3333333432674408	872	947	947	972	1466
3.832727868425364	3.832727868425364	1	1	2	0	0.0075	0.04338945774361491	902.6798294601031	977.6798294601031	977.6798294601031	1002.6798294601031	0.05882352963089943	0.08695652335882187	0.1111111119389534	0.25	0.3333333432674408	902	977	977	1002	1466
3.8502720743373793	3.850272469077078	1	1	2	0	0.0075	0.04338945774361491	902.6798294601031	977.6798294601031	977.6798294601031	1002.6798294601031	0.05882352963089943	0.08695652335882187	0.1111111119389534	0.25	0.3333333432674408	902	977	977	1002	1466
3.8667512725421034	3.866751667281802	1	1	2	0	0.0075	0.04338945774361491	902.6798294601031	977.6798294601031	977.6798294601031	1002.6798294601031	0.05882352963089943	0.08695652335882187	0.1111111119389534	0.25	0.3333333432674408	902	977	977	1002	1466
3.882743756698238	3.8827441514379384	1	1	2	0	0.0075	0.04701264528557658	917.5167824444361	992.5167824444361	992.5167824444361	1017.5167824444361	0.05882352963089943	0.10144927352666855	0.1111111119389534	0.25	0.3333333432674408	917	992	992	1017	1466
3.8997479587023314	3.8997479587023314	1	1	2	0	0.0075	0.04338945774361491	902.6798294601031	977.6798294601031	977.6798294601031	1002.6798294601031	0.05882352963089943	0.08695652335882187	0.1111111119389534	0.25	0.3333333432674408	902	977	977	1002	1466
3.9168891353819006	3.9168895301215993	1	1	2	0	0.0075	0.04338945774361491	902.6798294601031	977.6798294601031	977.6798294601031	1002.6798294601031	0.05882352963089943	0.08695652335882187	0.1111111119389534	0.25	0.3333333432674408	902	977	977	1002	1466
3.9327324079318995	3.932732013192201	1	1	2	0	0.0075	0.04338945774361491	902.6798294601031	977.6798294601031	977.6798294601031	1002.6798294601031	0.05882352963089943	0.08695652335882187	0.1111111119389534	0.25	0.3333333432674408	902	977	977	1002	1466
3.949731478319908	3.949731478319908	1	1	2	0	0.0075	0.04338945774361491	902.6798294601031	977.6798294601031	977.6798294601031	1002.6798294601031	0.05882352963089943	0.08695652335882187	0.1111111119389534	0.25	0.2857142984867096	902	977	977	1002	1457
3.966729364488822	3.966729759228521	1	1	2	0	0.0075	0.04701264528557658	917.5167824444361	992.5167824444361	992.5167824444361	1017.5167824444361	0.05882352963089943	0.10144927352666855	0.1111111119389534	0.25	0.2857142984867096	917	992	992	1017	1457
3.983553170450575	3.983553565190274	1	1	2	0	0.0075	0.03603651653975248	872.5695352302864	947.5695352302864	947.5695352302864	972.5695352302864	0.029411764815449715	0.08695652335882187	0.1111111119389534	0.25	0.2857142984867096	872	947	947	972	1457
3.9997386823194105	3.9997386823194105	1	1	2	0	0.0075	0.03965970408171415	887.4064882146195	962.4064882146195	962.4064882146195	987.4064882146195	0.029411764815449715	0.10144927352666855	0.1111111119389534	0.25	0.2857142984867096	887	962	962	987	1457
4.016718015722482	4.016718410462181	1	1	2	0	0.0075	0.04338945774361491	902.6798294601031	977.6798294601031	977.6798294601031	1002.6798294601031	0.05882352963089943	0.08695652335882187	0.1111111119389534	0.25	0.2857142984867096	902	977	977	1002	1457
4.032775237189217	4.032775237189217	1	1	2	0	0.0075	0.04338945774361491	902.6798294601031	977.6798294601031	977.6798294601031	1002.6798294601031	0.05882352963089943	0.08695652335882187	0.1111111119389534	0.25	0.2857142984867096	902	977	977	1002	1457
4.0502977324178	4.050298521897197	1	1	2	0	0.0075	0.04338945774361491	902.6798294601031	977.6798294601031	977.6798294601031	1002.6798294601031	0.05882352963089943	0.08695652335882187	0.1111111119389534	0.25	0.2857142984867096	902	977	977	1002	1457
4.066749693583308	4.066749693583308	1	1	2	0	0.0075	0.03603651653975248	872.5695352302864	947.5695352302864	947.5695352302864	972.5695352302864	0.029411764815449715	0.08695652335882187	0.1111111119389534	0.25	0.2857142984867096	872	947	947	972	1457
4.0828203361998	4.082820730939499	1	1	2	0	0.0075	0.04338945774361491	902.6798294601031	977.6798294601031	977.6798294601031	1002.6798294601031	0.05882352963089943	0.08695652335882187	0.1111111119389534	0.25	0.2857142984867096	902	977	977	1002	1457
4.099846248887326	4.099846248887326	1	1	2	0	0.0075	0.03603651653975248	872.5695352302864	947.5695352302864	947.5695352302864	972.5695352302864	0.029411764815449715	0.08695652335882187	0.1111111119389534	0.25	0.2857142984867096	872	947	947	972	1457
4.116900582833164	4.116900582833164	1	1	2	0	0.0075	0.04338945774361491	902.6798294601031	977.6798294601031	977.6798294601031	1002.6798294601031	0.05882352963089943	0.08695652335882187	0.1111111119389534	0.25	0.2857142984867096	902	977	977	1002	1457
4.132711486727864	4.132711486727864	1	1	2	0	0.0075	0.04701264528557658	917.5167824444361	992.5167824444361	992.5167824444361	1017.5167824444361	0.05882352963089943	0.10144927352666855	0.1111111119389534	0.25	0.2857142984867096	917	992	992	1017	1457
4.149738583634486	4.149738583634486	1	1	2	0	0.0075	0.04701264528557658	917.5167824444361	992.5167824444361	992.5167824444361	1017.5167824444361	0.05882352963089943	0.10144927352666855	0.1111111119389534	0.25	0.2857142984867096	917	992	992	1017	1457
4.166738838241592	4.166739232981291	1	1	2	0	0.0075	0.03603651653975248	872.5695352302864	947.5695352302864	947.5695352302864	972.5695352302864	0.029411764815449715	0.08695652335882187	0.1111111119389534	0.25	0.2857142984867096	872	947	947	972	1457
4.18355159149178	4.183551986231478	1	1	2	0	0.0075	0.04338945774361491	902.6798294601031	977.6798294601031	977.6798294601031	1002.6798294601031	0.05882352963089943	0.08695652335882187	0.1111111119389534	0.25	0.2857142984867096	902	977	977	1002	1457
4.199648681668091	4.199648681668091	1	1	2	0	0.0075	0.03965970408171415	887.4064882146195	962.4064882146195	962.4064882146195	987.4064882146195	0.029411764815449715	0.10144927352666855	0.1111111119389534	0.25	0.2857142984867096	887	962	962	987	1457
4.217590390456772	4.217590785196471	1	1	2	0	0.0075	0.04338945774361491	902.6798294601031	977.6798294601031	977.6798294601031	1002.6798294601031	0.05882352963089943	0.08695652335882187	0.1111111119389534	0.25	0.2857142984867096	902	977	977	1002	1457
4.232705763002231	4.23270615774193	1	1	2	0	0.0075	0.04701264528557658	917.5167824444361	992.5167824444361	992.5167824444361	1017.5167824444361	0.05882352963089943	0.10144927352666855	0.1111111119389534	0.25	0.2857142984867096	917	992	992	1017	1457
4.250240495161478	4.2502408899011765	1	1	2	0	0.0075	0.04701264528557658	917.5167824444361	992.5167824444361	992.5167824444361	1017.5167824444361	0.05882352963089943	0.10144927352666855	0.1111111119389534	0.25	0.2857142984867096	917	992	992	1017	1457
4.266856273301977	4.266856273301977	1	1	2	0	0.0075	0.04701264528557658	917.5167824444361	992.5167824444361	992.5167824444361	1017.5167824444361	0.05882352963089943	0.10144927352666855	0.1111111119389534	0.25	0.2857142984867096	917	992	992	1017	1457
4.282670729853965	4.282670729853965	1	1	2	0	0.0075	0.04701264528557658	917.5167824444361	992.5167824444361	992.5167824444361	1017.5167824444361	0.05882352963089943	0.10144927352666855	0.1111111119389534	0.25	0.2857142984867096	917	992	992	1017	1457
4.2997183532249235	4.2997183532249235	1	1	2	0	0.0075	0.04701264528557658	917.5167824444361	992.5167824444361	992.5167824444361	1017.5167824444361	0.05882352963089943	0.10144927352666855	0.1111111119389534	0.25	0.2857142984867096	917	992	992	1017	1457
4.317150847802187	4.317151242541886	1	1	2	0	0.0075	0.04701264528557658	917.5167824444361	992.5167824444361	992.5167824444361	1017.5167824444361	0.05882352963089943	0.10144927352666855	0.1111111119389534	0.25	0.2857142984867096	917	992	992	1017	1457
4.332676749634372	4.332676749634372	1	1	2	0	0.0075	0.04701264528557658	917.5167824444361	992.5167824444361	992.5167824444361	1017.5167824444361	0.05882352963089943	0.10144927352666855	0.1111111119389534	0.25	0.2857142984867096	917	992	992	1017	1457
4.349726741443524	4.349726741443524	1	1	2	0	0.0075	0.04701264528557658	917.5167824444361	992.5167824444361	992.5167824444361	1017.5167824444361	0.05882352963089943	0.10144927352666855	0.1111111119389534	0.25	0.2857142984867096	917	992	992	1017	1457
4.366831602070803	4.366831996810502	1	1	2	0	0.0075	0.04701264528557658	917.5167824444361	992.5167824444361	992.5167824444361	1017.5167824444361	0.05882352963089943	0.10144927352666855	0.1111111119389534	0.25	0.2857142984867096	917	992	992	1017	1457
4.383553959929973	4.383554354669672	1	1	2	0	0.0075	0.04701264528557658	917.5167824444361	992.5167824444361	992.5167824444361	1017.5167824444361	0.05882352963089943	0.10144927352666855	0.1111111119389534	0.25	0.2857142984867096	917	992	992	1017	1457
4.3997260506490505	4.3997260506490505	1	1	2	0	0.0075	0.04701264528557658	917.5167824444361	992.5167824444361	992.5167824444361	1017.5167824444361	0.05882352963089943	0.10144927352666855	0.1111111119389534	0.25	0.2857142984867096	917	992	992	1017	1457
4.417260782808295	4.4172615722876944	1	1	2	0	0.0075	0.04701264528557658	917.5167824444361	992.5167824444361	992.5167824444361	1017.5167824444361	0.05882352963089943	0.10144927352666855	0.1111111119389534	0.25	0.2857142984867096	917	992	992	1017	1457
4.432807605844516	4.432807605844516	1	1	2	0	0.0075	0.04701264528557658	917.5167824444361	992.5167824444361	992.5167824444361	1017.5167824444361	0.05882352963089943	0.10144927352666855	0.1111111119389534	0.25	0.2857142984867096	917	992	992	1017	1457
4.450223126614732	4.450223126614732	1	1	2	0	0.0075	0.04701264528557658	917.5167824444361	992.5167824444361	992.5167824444361	1017.5167824444361	0.05882352963089943	0.10144927352666855	0.1111111119389534	0.25	0.2857142984867096	917	992	992	1017	1457
4.4666920615872865	4.466692456326987	1	1	2	0	0.0075	0.04701264528557658	917.5167824444361	992.5167824444361	992.5167824444361	1017.5167824444361	0.05882352963089943	0.10144927352666855	0.1111111119389534	0.25	0.2857142984867096	917	992	992	1017	1457
4.482652177088124	4.482652177088124	1	1	2	0	0.0075	0.04701264528557658	917.5167824444361	992.5167824444361	992.5167824444361	1017.5167824444361	0.05882352963089943	0.10144927352666855	0.1111111119389534	0.25	0.2857142984867096	917	992	992	1017	1457
4.499798880123475	4.499799274863173	1	1	2	0	0.0075	0.04701264528557658	917.5167824444361	992.5167824444361	992.5167824444361	1017.5167824444361	0.05882352963089943	0.10144927352666855	0.1111111119389534	0.25	0.2857142984867096	917	992	992	1017	1457
4.517696772805593	4.51769756228499	1	1	2	0	0.0075	0.04701264528557658	917.5167824444361	992.5167824444361	992.5167824444361	1017.5167824444361	0.05882352963089943	0.10144927352666855	0.1111111119389534	0.25	0.2857142984867096	917	992	992	1017	1457
4.53284135608876	4.5328413560887615	1	1	2	0	0.0075	0.04701264528557658	917.5167824444361	992.5167824444361	992.5167824444361	1017.5167824444361	0.05882352963089943	0.10144927352666855	0.1111111119389534	0.25	0.2857142984867096	917	992	992	1017	1457
4.549732662539004	4.549733057278704	1	1	2	0	0.0075	0.04701264528557658	917.5167824444361	992.5167824444361	992.5167824444361	1017.5167824444361	0.05882352963089943	0.10144927352666855	0.1111111119389534	0.25	0.2857142984867096	917	992	992	1017	1457
4.566756996267735	4.566757391007435	1	1	2	0	0.0075	0.04701264528557658	917.5167824444361	992.5167824444361	992.5167824444361	1017.5167824444361	0.05882352963089943	0.10144927352666855	0.1111111119389534	0.25	0.2857142984867096	917	992	992	1017	1457
4.583567381079732	4.58356777581943	1	1	2	0	0.0075	0.04701264528557658	917.5167824444361	992.5167824444361	992.5167824444361	1017.5167824444361	0.05882352963089943	0.10144927352666855	0.1111111119389534	0.25	0.2857142984867096	917	992	992	1017	1457
4.5997197348138705	4.599720129553569	1	1	2	0	0.0075	0.04338945774361491	902.6798294601031	977.6798294601031	977.6798294601031	1002.6798294601031	0.05882352963089943	0.08695652335882187	0.1111111119389534	0.25	0.2857142984867096	902	977	977	1002	1457
4.6167168315033855	4.616717226243084	1	1	2	0	0.0075	0.03965970408171415	887.4064882146195	962.4064882146195	962.4064882146195	987.4064882146195	0.029411764815449715	0.10144927352666855	0.1111111119389534	0.25	0.2857142984867096	887	962	962	987	1457
4.632656815279583	4.632656815279583	1	1	2	0	0.0075	0.04701264528557658	917.5167824444361	992.5167824444361	992.5167824444361	1017.5167824444361	0.05882352963089943	0.10144927352666855	0.1111111119389534	0.25	0.2857142984867096	917	992	992	1017	1457
4.65023023192931	4.650230626669009	1	1	2	0	0.0075	0.04338945774361491	902.6798294601031	977.6798294601031	977.6798294601031	1002.6798294601031	0.05882352963089943	0.08695652335882187	0.1111111119389534	0.25	0.2857142984867096	902	977	977	1002	1457
4.666893378833661	4.666893773573362	1	1	2	0	0.0075	0.04701264528557658	917.5167824444361	992.5167824444361	992.5167824444361	1017.5167824444361	0.05882352963089943	0.10144927352666855	0.1111111119389534	0.25	0.2857142984867096	917	992	992	1017	1457
4.6826486244308345	4.6826486244308345	1	1	2	0	0.0075	0.04701264528557658	917.5167824444361	992.5167824444361	992.5167824444361	1017.5167824444361	0.05882352963089943	0.10144927352666855	0.1111111119389534	0.25	0.2857142984867096	917	992	992	1017	1457
4.699806380177751	4.69980677491745	1	1	2	0	0.0075	0.04701264528557658	917.5167824444361	992.5167824444361	992.5167824444361	1017.5167824444361	0.05882352963089943	0.10144927352666855	0.1111111119389534	0.25	0.2857142984867096	917	992	992	1017	1457
4.716840187659253	4.716840187659253	1	1	2	0	0.0075	0.04701264528557658	917.5167824444361	992.5167824444361	992.5167824444361	1017.5167824444361	0.05882352963089943	0.10144927352666855	0.1111111119389534	0.25	0.2857142984867096	917	992	992	1017	1457
4.732732407931898	4.732732407931898	1	1	2	0	0.0075	0.04701264528557658	917.5167824444361	992.5167824444361	992.5167824444361	1017.5167824444361	0.05882352963089943	0.10144927352666855	0.1111111119389534	0.25	0.2857142984867096	917	992	992	1017	1457
4.749625688080636	4.749625688080638	1	1	2	0	0.0075	0.04338945774361491	902.6798294601031	977.6798294601031	977.6798294601031	1002.6798294601031	0.05882352963089943	0.08695652335882187	0.1111111119389534	0.25	0.2857142984867096	902	977	977	1002	1457
4.766709232764184	4.766709232764184	1	1	2	0	0.0075	0.04338945774361491	902.6798294601031	977.6798294601031	977.6798294601031	1002.6798294601031	0.05882352963089943	0.08695652335882187	0.1111111119389534	0.25	0.2857142984867096	902	977	977	1002	1457
4.783559091546056	4.783559091546056	1	1	2	0	0.0075	0.04338945774361491	902.6798294601031	977.6798294601031	977.6798294601031	1002.6798294601031	0.05882352963089943	0.08695652335882187	0.1111111119389534	0.25	0.2857142984867096	902	977	977	1002	1457
4.799699603089232	4.799699997828931	1	1	2	0	0.0075	0.04338945774361491	902.6798294601031	977.6798294601031	977.6798294601031	1002.6798294601031	0.05882352963089943	0.08695652335882187	0.1111111119389534	0.25	0.2857142984867096	902	977	977	1002	1457
4.816686831286278	4.816686831286278	1	1	2	0	0.0075	0.04338945774361491	902.6798294601031	977.6798294601031	977.6798294601031	1002.6798294601031	0.05882352963089943	0.08695652335882187	0.1111111119389534	0.25	0.2857142984867096	902	977	977	1002	1457
4.832719578891689	4.832719973631388	1	1	2	0	0.0075	0.04338945774361491	902.6798294601031	977.6798294601031	977.6798294601031	1002.6798294601031	0.05882352963089943	0.08695652335882187	0.1111111119389534	0.25	0.2857142984867096	902	977	977	1002	1457
4.850226679272021	4.85022707401172	1	1	2	0	0.0075	0.04338945774361491	902.6798294601031	977.6798294601031	977.6798294601031	1002.6798294601031	0.05882352963089943	0.08695652335882187	0.1111111119389534	0.25	0.2857142984867096	902	977	977	1002	1457
4.867387987676226	4.867388382415925	1	1	2	0	0.0075	0.04338945774361491	902.6798294601031	977.6798294601031	977.6798294601031	1002.6798294601031	0.05882352963089943	0.08695652335882187	0.1111111119389534	0.25	0.3333333432674408	902	977	977	1002	1466
4.882683361524327	4.882683361524327	1	1	2	0	0.0075	0.04338945774361491	902.6798294601031	977.6798294601031	977.6798294601031	1002.6798294601031	0.05882352963089943	0.08695652335882187	0.1111111119389534	0.25	0.2857142984867096	902	977	977	1002	1457
4.899618878820833	4.8996184840811345	1	1	2	0	0.0075	0.04701264528557658	917.5167824444361	992.5167824444361	992.5167824444361	1017.5167824444361	0.05882352963089943	0.10144927352666855	0.1111111119389534	0.25	0.2857142984867096	917	992	992	1017	1457
4.916813740099434	4.916813740099434	1	1	2	0	0.0075	0.04701264528557658	917.5167824444361	992.5167824444361	992.5167824444361	1017.5167824444361	0.05882352963089943	0.10144927352666855	0.1111111119389534	0.25	0.2857142984867096	917	992	992	1017	1457
4.932634512486603	4.932634907226301	1	1	2	0	0.0075	0.04701264528557658	917.5167824444361	992.5167824444361	992.5167824444361	1017.5167824444361	0.05882352963089943	0.10144927352666855	0.1111111119389534	0.25	0.2857142984867096	917	992	992	1017	1457
4.949581871974074	4.949581871974074	1	1	2	0	0.0075	0.04701264528557658	917.5167824444361	992.5167824444361	992.5167824444361	1017.5167824444361	0.05882352963089943	0.10144927352666855	0.1111111119389534	0.25	0.2857142984867096	917	992	992	1017	1457
4.967243710316325	4.967243710316325	1	1	2	0	0.0075	0.04701264528557658	917.5167824444361	992.5167824444361	992.5167824444361	1017.5167824444361	0.05882352963089943	0.10144927352666855	0.1111111119389534	0.25	0.2857142984867096	917	992	992	1017	1457
4.983533433465636	4.983533828205335	1	1	2	0	0.0075	0.04701264528557658	917.5167824444361	992.5167824444361	992.5167824444361	1017.5167824444361	0.05882352963089943	0.10144927352666855	0.1111111119389534	0.25	0.2857142984867096	917	992	992	1017	1457
4.9996656554751375	4.999666050214836	1	1	2	0	0.0075	0.04701264528557658	917.5167824444361	992.5167824444361	992.5167824444361	1017.5167824444361	0.05882352963089943	0.10144927352666855	0.1111111119389534	0.25	0.2857142984867096	917	992	992	1017	1457
5.016727884214951	5.01672827895465	1	1	2	0	0.0075	0.04701264528557658	917.5167824444361	992.5167824444361	992.5167824444361	1017.5167824444361	0.05882352963089943	0.10144927352666855	0.1111111119389534	0.25	0.2857142984867096	917	992	992	1017	1457
5.032686420756992	5.032686420756992	1	1	2	0	0.0075	0.04701264528557658	917.5167824444361	992.5167824444361	992.5167824444361	1017.5167824444361	0.05882352963089943	0.10144927352666855	0.1111111119389534	0.25	0.2857142984867096	917	992	992	1017	1457
5.050248784695151	5.05024917943485	1	1	2	0	0.0075	0.04701264528557658	917.5167824444361	992.5167824444361	992.5167824444361	1017.5167824444361	0.05882352963089943	0.10144927352666855	0.1111111119389534	0.25	0.2857142984867096	917	992	992	1017	1457
5.066695219504878	5.066695614244576	1	1	2	0	0.0075	0.04701264528557658	917.5167824444361	992.5167824444361	992.5167824444361	1017.5167824444361	0.05882352963089943	0.10144927352666855	0.1111111119389534	0.25	0.2857142984867096	917	992	992	1017	1457
5.082752835711311	5.08275323045101	1	1	2	0	0.0075	0.04701264528557658	917.5167824444361	992.5167824444361	992.5167824444361	1017.5167824444361	0.05882352963089943	0.10144927352666855	0.1111111119389534	0.25	0.2857142984867096	917	992	992	1017	1457
5.099775590481247	5.099775985220946	1	1	2	0	0.0075	0.04701264528557658	917.5167824444361	992.5167824444361	992.5167824444361	1017.5167824444361	0.05882352963089943	0.10144927352666855	0.1111111119389534	0.25	0.2857142984867096	917	992	992	1017	1457
5.117134268734839	5.117134268734839	1	1	2	0	0.0075	0.04701264528557658	917.5167824444361	992.5167824444361	992.5167824444361	1017.5167824444361	0.05882352963089943	0.10144927352666855	0.1111111119389534	0.25	0.2857142984867096	917	992	992	1017	1457
5.1330963579341695	5.133096752673868	1	1	2	0	0.0075	0.04701264528557658	917.5167824444361	992.5167824444361	992.5167824444361	1017.5167824444361	0.05882352963089943	0.10144927352666855	0.1111111119389534	0.25	0.2857142984867096	917	992	992	1017	1457
5.149601214219313	5.149600819479614	1	1	2	0	0.0075	0.04338945774361491	902.6798294601031	977.6798294601031	977.6798294601031	1002.6798294601031	0.05882352963089943	0.08695652335882187	0.1111111119389534	0.25	0.2857142984867096	902	977	977	1002	1457
5.166733706625507	5.166733706625507	1	1	2	0	0.0075	0.04701264528557658	917.5167824444361	992.5167824444361	992.5167824444361	1017.5167824444361	0.05882352963089943	0.10144927352666855	0.1111111119389534	0.25	0.2857142984867096	917	992	992	1017	1457
5.183511722782203	5.183512117521902	1	1	2	0	0.0075	0.04338945774361491	902.6798294601031	977.6798294601031	977.6798294601031	1002.6798294601031	0.05882352963089943	0.08695652335882187	0.1111111119389534	0.25	0.2857142984867096	902	977	977	1002	1457
5.199664471256041	5.199664471256041	1	1	2	0	0.0075	0.04701264528557658	917.5167824444361	992.5167824444361	992.5167824444361	1017.5167824444361	0.05882352963089943	0.10144927352666855	0.1111111119389534	0.25	0.3333333432674408	917	992	992	1017	1466
5.216627225591763	5.216627225591763	1	1	2	0	0.0075	0.04701264528557658	917.5167824444361	992.5167824444361	992.5167824444361	1017.5167824444361	0.05882352963089943	0.10144927352666855	0.1111111119389534	0.25	0.2857142984867096	917	992	992	1017	1457
5.232798921571142	5.232799316310841	1	1	2	0	0.0075	0.04338945774361491	902.6798294601031	977.6798294601031	977.6798294601031	1002.6798294601031	0.05882352963089943	0.08695652335882187	0.1111111119389534	0.25	0.2857142984867096	902	977	977	1002	1457
5.2501978632740105	5.250198258013709	1	1	2	0	0.0075	0.04338945774361491	902.6798294601031	977.6798294601031	977.6798294601031	1002.6798294601031	0.05882352963089943	0.08695652335882187	0.1111111119389534	0.25	0.2857142984867096	902	977	977	1002	1457
5.26676508843156	5.26676508843156	1	1	2	0	0.0075	0.04338945774361491	902.6798294601031	977.6798294601031	977.6798294601031	1002.6798294601031	0.05882352963089943	0.08695652335882187	0.1111111119389534	0.25	0.2857142984867096	902	977	977	1002	1457
5.28271415122083	5.282714545960529	1	1	2	0	0.0075	0.04338945774361491	902.6798294601031	977.6798294601031	977.6798294601031	1002.6798294601031	0.05882352963089943	0.08695652335882187	0.1111111119389534	0.25	0.2857142984867096	902	977	977	1002	1457
5.299781511576727	5.299781511576729	1	1	2	0	0.0075	0.04338945774361491	902.6798294601031	977.6798294601031	977.6798294601031	1002.6798294601031	0.05882352963089943	0.08695652335882187	0.1111111119389534	0.25	0.2857142984867096	902	977	977	1002	1457
5.3174611132054235	5.317461507945122	1	1	2	0	0.0075	0.04338945774361491	902.6798294601031	977.6798294601031	977.6798294601031	1002.6798294601031	0.05882352963089943	0.08695652335882187	0.1111111119389534	0.25	0.2857142984867096	902	977	977	1002	1457
5.332798724201293	5.332799118940992	1	1	2	0	0.0075	0.04338945774361491	902.6798294601031	977.6798294601031	977.6798294601031	1002.6798294601031	0.05882352963089943	0.08695652335882187	0.1111111119389534	0.25	0.2857142984867096	902	977	977	1002	1457
5.349703846540994	5.349703846540994	1	1	2	0	0.0075	0.04338945774361491	902.6798294601031	977.6798294601031	977.6798294601031	1002.6798294601031	0.05882352963089943	0.08695652335882187	0.1111111119389534	0.25	0.2857142984867096	902	977	977	1002	1457
5.366715153859666	5.366715548599364	1	1	2	0	0.0075	0.04338945774361491	902.6798294601031	977.6798294601031	977.6798294601031	1002.6798294601031	0.05882352963089943	0.08695652335882187	0.1111111119389534	0.25	0.2857142984867096	902	977	977	1002	1457
5.38353856508172	5.38353856508172	1	1	2	0	0.0075	0.04338945774361491	902.6798294601031	977.6798294601031	977.6798294601031	1002.6798294601031	0.05882352963089943	0.08695652335882187	0.1111111119389534	0.25	0.2857142984867096	902	977	977	1002	1457
5.39972249799176	5.399722497991762	1	1	2	0	0.0075	0.04338945774361491	902.6798294601031	977.6798294601031	977.6798294601031	1002.6798294601031	0.05882352963089943	0.08695652335882187	0.1111111119389534	0.25	0.2857142984867096	902	977	977	1002	1457
5.417352362418411	5.417352362418411	1	1	2	0	0.0075	0.04701264528557658	917.5167824444361	992.5167824444361	992.5167824444361	1017.5167824444361	0.05882352963089943	0.10144927352666855	0.1111111119389534	0.25	0.2857142984867096	917	992	992	1017	1457
5.432758263382169	5.432758263382169	1	1	2	0	0.0075	0.04701264528557658	917.5167824444361	992.5167824444361	992.5167824444361	1017.5167824444361	0.05882352963089943	0.10144927352666855	0.1111111119389534	0.25	0.2857142984867096	917	992	992	1017	1457
5.4502073370267805	5.450207731766479	1	1	2	0	0.0075	0.04701264528557658	917.5167824444361	992.5167824444361	992.5167824444361	1017.5167824444361	0.05882352963089943	0.10144927352666855	0.1111111119389534	0.25	0.2857142984867096	917	992	992	1017	1457
5.467121143639854	5.467121933119252	1	1	2	0	0.0075	0.04701264528557658	917.5167824444361	992.5167824444361	992.5167824444361	1017.5167824444361	0.05882352963089943	0.10144927352666855	0.1111111119389534	0.25	0.2857142984867096	917	992	992	1017	1457
5.482752046231912	5.482752046231914	1	1	2	0	0.0075	0.04701264528557658	917.5167824444361	992.5167824444361	992.5167824444361	1017.5167824444361	0.05882352963089943	0.10144927352666855	0.1111111119389534	0.25	0.2857142984867096	917	992	992	1017	1457
5.499685984569625	5.499685984569625	1	1	2	0	0.0075	0.04701264528557658	917.5167824444361	992.5167824444361	992.5167824444361	1017.5167824444361	0.05882352963089943	0.10144927352666855	0.1111111119389534	0.25	0.2857142984867096	917	992	992	1017	1457
5.516824398071302	5.516824398071302	1	0	2	0	0.0075	0.03965970408171415	887.4064882146195	962.4064882146195	962.4064882146195	987.4064882146195	0.029411764815449715	0.10144927352666855	0.1111111119389534	0.25	0.2857142984867096	887	962	962	987	1457
5.532759644971115	5.532760039710814	1	0	2	0	0.0075	0.03965970408171415	887.4064882146195	962.4064882146195	962.4064882146195	987.4064882146195	0.029411764815449715	0.10144927352666855	0.1111111119389534	0.25	0.2857142984867096	887	962	962	987	1457
5.549597661562023	5.549597661562023	1	0	2	0	0.0075	0.03965970408171415	887.4064882146195	962.4064882146195	962.4064882146195	987.4064882146195	0.029411764815449715	0.10144927352666855	0.1111111119389534	0.25	0.2857142984867096	887	962	962	987	1457
5.5670388404126605	5.567039235152359	1	0	2	0	0.0075	0.04701264528557658	917.5167824444361	992.5167824444361	992.5167824444361	1017.5167824444361	0.05882352963089943	0.10144927352666855	0.1111111119389534	0.25	0.2857142984867096	917	992	992	1017	1457
5.583459222402267	5.583459222402267	1	0	2	0	0.0075	0.03965970408171415	887.4064882146195	962.4064882146195	962.4064882146195	987.4064882146195	0.029411764815449715	0.10144927352666855	0.1111111119389534	0.25	0.2857142984867096	887	962	962	987	1457
5.5997315770048335	5.599731971744532	1	0	2	0	0.0075	0.03965970408171415	887.4064882146195	962.4064882146195	962.4064882146195	987.4064882146195	0.029411764815449715	0.10144927352666855	0.1111111119389534	0.25	0.2857142984867096	887	962	962	987	1457
5.616697883997844	5.61669906821694	1	0	2	0	0.0075	0.03965970408171415	887.4064882146195	962.4064882146195	962.4064882146195	987.4064882146195	0.029411764815449715	0.10144927352666855	0.1111111119389534	0.25	0.3333333432674408	887	962	962	987	1466
5.63273536847964	5.63273536847964	1	0	2	0	0.0075	0.04701264528557658	917.5167824444361	992.5167824444361	992.5167824444361	1017.5167824444361	0.05882352963089943	0.10144927352666855	0.1111111119389534	0.25	0.2857142984867096	917	992	992	1017	1457
5.650169047276	5.650169047276	1	0	2	0	0.0075	0.04701264528557658	917.5167824444361	992.5167824444361	992.5167824444361	1017.5167824444361	0.05882352963089943	0.10144927352666855	0.1111111119389534	0.25	0.2857142984867096	917	992	992	1017	1457
5.66735798745912	5.6673583821988185	1	0	2	0	0.0075	0.04701264528557658	917.5167824444361	992.5167824444361	992.5167824444361	1017.5167824444361	0.05882352963089943	0.10144927352666855	0.1111111119389534	0.25	0.2857142984867096	917	992	992	1017	1457
5.682660071882099	5.682660071882099	1	0	2	0	0.0075	0.03965970408171415	887.4064882146195	962.4064882146195	962.4064882146195	987.4064882146195	0.029411764815449715	0.10144927352666855	0.1111111119389534	0.25	0.2857142984867096	887	962	962	987	1457
5.699625194656013	5.699625194656013	1	0	2	0	0.0075	0.04701264528557658	917.5167824444361	992.5167824444361	992.5167824444361	1017.5167824444361	0.05882352963089943	0.10144927352666855	0.1111111119389534	0.25	0.2857142984867096	917	992	992	1017	1457
5.717165453171042	5.71716584791074	1	0	2	0	0.0075	0.04338945774361491	902.6798294601031	977.6798294601031	977.6798294601031	1002.6798294601031	0.05882352963089943	0.10144927352666855	0.1111111119389534	0.25	0.2857142984867096	902	977	977	1002	1457
5.732819645405328	5.732819645405328	1	0	2	0	0.0075	0.04701264528557658	917.5167824444361	992.5167824444361	992.5167824444361	1017.5167824444361	0.05882352963089943	0.10144927352666855	0.1111111119389534	0.25	0.2857142984867096	917	992	992	1017	1457
5.749752399523944	5.749752399523944	1	0	2	0	0.0075	0.04701264528557658	917.5167824444361	992.5167824444361	992.5167824444361	1017.5167824444361	0.05882352963089943	0.10144927352666855	0.1111111119389534	0.25	0.2857142984867096	917	992	992	1017	1457
5.766968971485976	5.766969760965376	1	0	2	0	0.0075	0.04701264528557658	917.5167824444361	992.5167824444361	992.5167824444361	1017.5167824444361	0.05882352963089943	0.10144927352666855	0.1111111119389534	0.25	0.2857142984867096	917	992	992	1017	1457
5.783494748975157	5.783495933194253	1	0	2	0	0.0075	0.04701264528557658	917.5167824444361	992.5167824444361	992.5167824444361	1017.5167824444361	0.05882352963089943	0.10144927352666855	0.1111111119389534	0.25	0.2857142984867096	917	992	992	1017	1457
5.799681839802787	5.799681839802787	1	0	2	0	0.0075	0.04701264528557658	917.5167824444361	992.5167824444361	992.5167824444361	1017.5167824444361	0.05882352963089943	0.10144927352666855	0.1111111119389534	0.25	0.2857142984867096	917	992	992	1017	1457
5.816793805744647	5.816796174182839	1	0	2	0	0.0075	0.0506358346901834	932.353743056301	1007.353743056301	1007.353743056301	1032.353743056301	0.05882352963089943	0.11594203114509583	0.1111111119389534	0.25	0.2857142984867096	932	1007	1007	1032	1457
5.832657604758982	5.8326579994986805	1	0	2	0	0.0075	0.0506358346901834	932.353743056301	1007.353743056301	1007.353743056301	1032.353743056301	0.05882352963089943	0.11594203114509583	0.1111111119389534	0.25	0.2857142984867096	932	1007	1007	1032	1457
5.850225100313226	5.850225100313226	1	0	2	0	0.0075	0.0506358346901834	932.353743056301	1007.353743056301	1007.353743056301	1032.353743056301	0.05882352963089943	0.11594203114509583	0.1111111119389534	0.25	0.2857142984867096	932	1007	1007	1032	1457
5.867005090168416	5.867005879647813	1	0	2	0	0.0075	0.0506358346901834	932.353743056301	1007.353743056301	1007.353743056301	1032.353743056301	0.05882352963089943	0.11594203114509583	0.1111111119389534	0.25	0.2857142984867096	932	1007	1007	1032	1457
5.882732309246974	5.88273388820577	1	0	2	0	0.0075	0.0506358346901834	932.353743056301	1007.353743056301	1007.353743056301	1032.353743056301	0.05882352963089943	0.11594203114509583	0.1111111119389534	0.25	0.2857142984867096	932	1007	1007	1032	1457
5.89980045908227	5.899800853821969	1	0	2	0	0.0075	0.0506358346901834	932.353743056301	1007.353743056301	1007.353743056301	1032.353743056301	0.05882352963089943	0.11594203114509583	0.1111111119389534	0.25	0.2857142984867096	932	1007	1007	1032	1457
5.9169297935708745	5.9169297935708745	1	0	2	0	0.0075	0.0506358346901834	932.353743056301	1007.353743056301	1007.353743056301	1032.353743056301	0.05882352963089943	0.11594203114509583	0.1111111119389534	0.25	0.2857142984867096	932	1007	1007	1032	1457
5.9328145137892445	5.9328145137892445	1	0	2	0	0.0075	0.0506358346901834	932.353743056301	1007.353743056301	1007.353743056301	1032.353743056301	0.05882352963089943	0.11594203114509583	0.1111111119389534	0.25	0.2857142984867096	932	1007	1007	1032	1457
5.949676609501779	5.949677004241478	1	0	2	0	0.0075	0.0506358346901834	932.353743056301	1007.353743056301	1007.353743056301	1032.353743056301	0.05882352963089943	0.11594203114509583	0.1111111119389534	0.25	0.2857142984867096	932	1007	1007	1032	1457
5.966611337318888	5.966611337318888	1	0	2	0	0.0075	0.0506358346901834	932.353743056301	1007.353743056301	1007.353743056301	1032.353743056301	0.05882352963089943	0.11594203114509583	0.1111111119389534	0.25	0.2857142984867096	932	1007	1007	1032	1457
5.983396458790162	5.983396458790162	1	0	2	0	0.0075	0.0506358346901834	932.353743056301	1007.353743056301	1007.353743056301	1032.353743056301	0.05882352963089943	0.11594203114509583	0.1111111119389534	0.25	0.2857142984867096	932	1007	1007	1032	1457
5.9998065775476	5.999806972287299	1	0	2	0	0.0075	0.0506358346901834	932.353743056301	1007.353743056301	1007.353743056301	1032.353743056301	0.05882352963089943	0.11594203114509583	0.1111111119389534	0.25	0.2857142984867096	932	1007	1007	1032	1457
6.0169923598131305	6.0169923598131305	0	0	2	0	0.0075	0.0506358346901834	932.353743056301	1007.353743056301	1007.353743056301	1032.353743056301	0.05882352963089943	0.11594203114509583	0.1111111119389534	0.25	0.2857142984867096	932	1007	1007	1032	1457
6.03729500674018	6.03729500674018	0	0	2	0	0.0074897215106593034	0.04328289348632097	902.2434488264844	977.2434488264844	977.2434488264844	1002.2434488264844	0.029411764815449715	0.11594203114509583	0.1111111119389534	0.25	0.2857142984867096	902	977	977	1002	1457
6.050153257688049	6.050153257688049	0	0	2	0	0.007458914215262049	0.04328289348632097	902.2434488264844	977.2434488264844	977.2434488264844	1002.2434488264844	0.029411764815449715	0.11594203114509583	0.1111111119389534	0.25	0.2857142984867096	902	977	977	1002	1457
6.06672956185867	6.06672956185867	0	0	2	0	0.007407662554463533	0.04328289348632097	902.2434488264844	977.2434488264844	977.2434488264844	1002.2434488264844	0.029411764815449715	0.11594203114509583	0.1111111119389534	0.25	0.2857142984867096	902	977	977	1002	1457
6.0902442057146455	6.090244600454344	0	0	2	0	0.007336107005503543	0.0455977083183825	911.7226155637763	986.7226155637763	986.7226155637763	1011.7226155637763	0.029411764815449715	0.11594203114509583	0.14814814925193787	0.25	0.2857142984867096	911	986	986	1011	1457
6.09959045756252	6.099590457562522	0	0	2	0	0.007244443697168012	0.0455977083183825	911.7226155637763	986.7226155637763	986.7226155637763	1011.7226155637763	0.029411764815449715	0.11594203114509583	0.14814814925193787	0.25	0.2857142984867096	911	986	986	1011	1457
6.116981504471413	6.116981899211112	0	0	2	0	0.007132923872213651	0.0455977083183825	911.7226155637763	986.7226155637763	986.7226155637763	1011.7226155637763	0.029411764815449715	0.1304347813129425	0.1111111119389534	0.25	0.3333333432674408	911	986	986	1011	1466
6.133053331307002	6.1330537260467	0	0	2	0	0.007001853198729013	0.04690608102828264	917.0804018108174	992.0804018108174	992.0804018108174	1017.0804018108174	0.0	0.1304347813129425	0.1111111119389534	0.25	0.2857142984867096	917	992	992	1017	1457
6.149667135749008	6.149667135749008	0	0	2	0	0.006851590932319507	0.039553139824420214	886.9701075810008	961.9701075810008	961.9701075810008	986.9701075810008	0.0	0.1304347813129425	0.1111111119389534	0.25	0.3333333432674408	886	961	961	986	1466
6.1701951790440575	6.170195179044059	0	0	2	0	0.006682548931412759	0.039553139824420214	886.9701075810008	961.9701075810008	961.9701075810008	986.9701075810008	0.0	0.1304347813129425	0.1111111119389534	0.25	0.3333333432674408	886	961	961	986	1466
6.1834083009811245	6.1834083009811245	0	0	2	0	0.006495190528383289	0.039553139824420214	886.9701075810008	961.9701075810008	961.9701075810008	986.9701075810008	0.0	0.1304347813129425	0.1111111119389534	0.25	0.3333333432674408	886	961	961	986	1466
6.1997374981003155	6.1997374981003155	0	0	2	0	0.0062900292595906805	0.039553139824420214	886.9701075810008	961.9701075810008	961.9701075810008	986.9701075810008	0.0	0.1304347813129425	0.1111111119389534	0.25	0.3333333432674408	886	961	961	986	1466
6.216822621742656	6.216823016482355	0	0	2	0	0.006067627457812106	0.043176327366381884	901.8070605653338	976.8070605653338	976.8070605653338	1001.8070605653338	0.0	0.14492753148078918	0.1111111119389534	0.25	0.3333333432674408	901	976	976	1001	1466
6.236891582768033	6.236891582768033	0	0	2	0	0.005828594710927282	0.043176327366381884	901.8070605653338	976.8070605653338	976.8070605653338	1001.8070605653338	0.0	0.14492753148078918	0.1111111119389534	0.25	0.3333333432674408	901	976	976	1001	1466
6.250154836646843	6.250155231386543	0	0	2	0	0.005573586191080457	0.043176327366381884	901.8070605653338	976.8070605653338	976.8070605653338	1001.8070605653338	0.0	0.14492753148078918	0.1111111119389534	0.25	0.3333333432674408	901	976	976	1001	1466
6.2671128541061805	6.267114038325277	0	0	2	0	0.005303300858899107	0.04911433374164281	926.1231966720273	1001.1231966720273	1001.1231966720273	1026.1231966720272	0.0	0.15942029654979706	0.1111111119389534	0.3333333432674408	0.3333333432674408	926	1001	1001	1026	1466
6.2902106528402495	6.2902106528402495	0	0	2	0	0.0050184795476914375	0.055823941151669	953.5990390160846	1028.5990390160846	1028.5990390160846	1053.5990390160846	0.0	0.17391304671764374	0.14814814925193787	0.3333333432674408	0.3333333432674408	953	1028	1028	1053	1466
6.3034900910467115	6.30349048578641	0	0	2	0	0.004719902932873782	0.05944712869363067	968.4359920004176	1043.4359920004176	1043.4359920004176	1068.4359920004176	0.0	0.18840579688549042	0.14814814925193787	0.3333333432674408	0.3333333432674408	968	1043	1043	1068	1466
6.316724528927512	6.316724528927512	0	0	2	0	0.00440838939219355	0.06615673548277512	995.9118318019641	1070.9118318019641	1070.9118318019641	1095.9118318019641	0.0	0.2028985470533371	0.18518517911434174	0.3333333432674408	0.3333333432674408	995	1070	1070	1095	1466
6.33278332935304	6.3327837240927405	0	0	2	0	0.004084792762612705	0.06924315597172137	1008.5507237041991	1083.550723704199	1083.550723704199	1108.550723704199	0.0	0.2028985470533371	0.2222222238779068	0.3333333432674408	0.3333333432674408	1008	1083	1083	1108	1466
6.349821084231531	6.349821084231531	0	0	2	0	0.0037500000000000025	0.0980115868381144	1126.3574481020785	1201.3574481020785	1201.3574481020785	1226.3574481020785	0.0882352963089943	0.21739129722118378	0.25925925374031067	0.3333333432674408	0.2857142984867096	1126	1201	1201	1226	1457
6.370201889618938	6.370201889618938	0	0	2	0	0.0034049287480466027	0.12187016536884099	1224.0583271854039	1299.0583271854039	1299.0583271854039	1324.0583271854039	0.11764705926179886	0.24637681245803833	0.37037035822868347	0.3333333432674408	0.2857142984867096	1224	1299	1299	1324	1457
6.383427248486665	6.383427643226366	0	0	2	0	0.003050524823068503	0.1359327160005952	1281.6444720224372	1356.6444720224372	1356.6444720224372	1381.6444720224372	0.14705882966518402	0.260869562625885	0.40740740299224854	0.3333333432674408	0.2857142984867096	1281	1356	1356	1381	1457
6.399668418653029	6.399668418653029	0	0	2	0	0.002687759621589753	0.15670487280061218	1366.7064541185068	1441.7064541185068	1441.7064541185068	1466.7064541185068	0.1764705926179886	0.28985506296157837	0.48148149251937866	0.3333333432674408	0.2857142984867096	1366	1441	1441	1466	1457
6.416869990506509	6.416869990506509	0	0	2	0	0.002317627457812106	0.17439061407873657	1439.1295646524263	1514.1295646524263	1514.1295646524263	1539.1295646524263	0.20588235557079315	0.3188405930995941	0.5185185074806213	0.3333333432674408	0.2857142984867096	1439	1514	1514	1539	1457
6.43729816465777	6.437298559397469	0	0	2	0	0.0019411428382689055	0.19516277087875356	1524.191546748496	1599.191546748496	1599.191546748496	1624.191546748496	0.23529411852359772	0.3478260934352875	0.5925925970077515	0.3333333432674408	0.2857142984867096	1524	1599	1599	1624	1457
6.45014931029106	6.450148915551361	0	0	2	0	0.0015593376811331942	0.22755438990798993	1656.8352266732188	1731.8352266732188	1731.8352266732188	1756.8352266732188	0.3235294222831726	0.37681159377098083	0.6296296119689941	0.3333333432674408	0.2857142984867096	1656	1731	1731	1756	1457
6.466699166901865	6.466699166901865	0	0	2	0	0.0011732584878017302	0.26298703699384207	1801.9319164897834	1876.9319164897834	1876.9319164897834	1901.9319164897834	0.3529411852359772	0.4057970941066742	0.7037037014961243	0.4166666567325592	0.2857142984867096	1801	1876	1876	1901	1457
6.490205521224166	6.490205521224166	0	0	2	0	0.0007839634745073992	0.2964068084587286	1938.7858806384936	2013.7858806384936	2013.7858806384936	2038.7858806384936	0.38235294818878174	0.4637681245803833	0.8148148059844971	0.4166666567325592	0.2857142984867096	1938	2013	2013	2038	1457
6.503434827488883	6.503434827488883	0	0	2	0	0.0003925196718220764	0.3150989875473358	2015.33035400634	2090.33035400634	2090.33035400634	2115.33035400634	0.4117647111415863	0.47826087474823	0.8888888955116272	0.4166666567325592	0.2857142984867096	2015	2090	2090	2115	1457
6.51672492366721	6.51672492366721	0	0	2	0	-2.871426524195212e-18	0.3150989875473358	2015.33035400634	2090.33035400634	2090.33035400634	2115.33035400634	0.4117647111415863	0.47826087474823	0.8888888955116272	0.4166666567325592	0.2857142984867096	2015	2090	2090	2115	1457
6.533555440203843	6.533555440203843	0	0	2	0	-0.00039251967182208215	0.3720754012465477	2248.648768104613	2323.648768104613	2323.648768104613	2348.648768104613	0.47058823704719543	0.5362318754196167	0.9629629850387573	0.5	0.2857142984867096	2248	2323	2323	2348	1457
6.557072057758312	6.557072057758312	0	0	2	0	-0.000783963474507405	0.3950341045856476	2342.664658278227	2417.664658278227	2417.664658278227	2442.664658278227	0.529411792755127	0.5507246255874634	1.0	0.5	0.2857142984867096	2342	2417	2417	2442	1457
6.566729364488822	6.5667297592285205	0	0	2	0	-0.0011732584878017358	0.4060102254152298	2387.611873075366	2462.611873075366	2462.611873075366	2487.611873075366	0.5588235259056091	0.5652173757553101	1.0	0.5	0.2857142984867096	2387	2462	2462	2487	1457
6.5834477749510025	6.583448169690701	0	0	2	0	-0.0015593376811331998	0.41325660049915314	2417.285779044032	2492.285779044032	2492.285779044032	2517.285779044032	0.5588235259056091	0.5942028760910034	1.0	0.5	0.2857142984867096	2417	2492	2492	2517	1457
6.599577233782613	6.599577233782613	0	0	2	0	-0.001941142838268911	0.4278559237718582	2477.0700078457594	2552.0700078457594	2552.0700078457594	2577.0700078457594	0.5882353186607361	0.6231883764266968	1.0	0.5	0.3333333432674408	2477	2552	2552	2577	1466
6.616762226568744	6.6167626213084425	0	0	2	0	-0.002317627457812111	0.4424552470445633	2536.8542366474867	2611.8542366474867	2611.8542366474867	2636.8542366474867	0.6176470518112183	0.6521739363670349	1.0	0.5	0.3333333432674408	2536	2611	2611	2636	1466
6.636889609069538	6.636890003809238	0	0	2	0	-0.002687759621589758	0.45705457031726837	2596.638465449214	2671.638465449214	2671.638465449214	2696.638465449214	0.7058823704719543	0.7101449370384216	1.0	0.5833333134651184	0.3333333432674408	2596	2671	2671	2696	1466
6.650139441798592	6.650139441798592	0	0	2	0	-0.003050524823068508	0.4998401552438736	2771.8454357236624	2846.8454357236624	2846.8454357236624	2871.8454357236624	0.7058823704719543	0.7101449370384216	1.0	0.5833333134651184	0.3333333432674408	2771	2846	2846	2871	1466
6.666653771836506	6.666653771836506	0	0	2	0	-0.003404928748046606	0.5217924118041992	2861.739926338196	2936.739926338196	2936.739926338196	2961.739926338196	0.7647058963775635	0.739130437374115	1.0	0.5833333134651184	0.3333333432674408	2861	2936	2936	2961	1466
6.690187363198023	6.690186968458324	0	0	2	0	-0.003750000000000004	0.5680946260690689	3051.347493752837	3126.347493752837	3126.347493752837	3151.347493752837	0.7941176295280457	0.8115941882133484	1.0	0.6666666865348816	0.3333333432674408	3051	3126	3126	3151	1466
6.703397721957197	6.7033981166968974	0	0	2	0	-0.004084792762612706	0.5790707617998123	3096.2947695702314	3171.2947695702314	3171.2947695702314	3196.2947695702314	0.8235294222831726	0.8260869383811951	1.0	0.6666666865348816	0.3333333432674408	3096	3171	3171	3196	1466
6.716717028873235	6.716717028873235	0	0	2	0	-0.004408389392193551	0.5936700701713562	3156.0789373517036	3231.0789373517036	3231.0789373517036	3256.0789373517036	0.8529411554336548	0.8550724387168884	1.0	0.6666666865348816	0.3333333432674408	3156	3231	3231	3256	1466
6.732679512812263	6.732679512812263	0	0	2	0	-0.004719902932873782	0.6082694083452225	3215.863227173686	3290.863227173686	3290.863227173686	3315.863227173686	0.8823529481887817	0.8840579986572266	1.0	0.6666666865348816	0.3333333432674408	3215	3290	3290	3315	1466
6.749568450824315	6.749568056084616	0	0	2	0	-0.005018479547691437	0.6510549932718277	3391.0701974481344	3466.0701974481344	3466.0701974481344	3491.0701974481344	0.9411764740943909	0.9130434989929199	1.0	0.75	0.3333333432674408	3391	3466	3466	3491	1466
6.770215705508395	6.770215705508395	0	0	2	0	-0.005303300858899106	0.6656543016433716	3450.8543652296066	3525.8543652296066	3525.8543652296066	3550.8543652296066	0.970588207244873	0.9420289993286133	1.0	0.75	0.3333333432674408	3450	3525	3525	3550	1466
6.783427643226364	6.783427643226364	0	0	2	0	-0.005573586191080455	0.7010869532823563	3595.951073691249	3670.951073691249	3670.951073691249	3695.951073691249	1.0	0.9710144996643066	1.0	0.8333333134651184	0.3333333432674408	3595	3670	3670	3695	1466
6.799853946311453	6.799854341051152	0	0	2	0	-0.00582859471092728	0.7083333283662796	3625.624979659915	3700.624979659915	3700.624979659915	3725.624979659915	1.0	1.0	1.0	0.8333333134651184	0.3333333432674408	3625	3700	3700	3725	1466
6.823478327803688	6.823478722543387	0	0	2	0	-0.006067627457812103	0.7291666716337204	3710.937520340085	3785.937520340085	3785.937520340085	3810.937520340085	1.0	1.0	1.0	0.9166666865348816	0.3333333432674408	3710	3785	3785	3810	1466
6.832623262405187	6.832623262405187	0	0	2	0	-0.006290029259590677	0.7291666716337204	3710.937520340085	3785.937520340085	3785.937520340085	3810.937520340085	1.0	1.0	1.0	0.9166666865348816	0.2857142984867096	3710	3785	3785	3810	1457
6.850163126180519	6.850163126180519	0	0	2	0	-0.006495190528383286	0.7083333283662796	3625.624979659915	3700.624979659915	3700.624979659915	3725.624979659915	1.0	1.0	1.0	0.8333333134651184	0.3333333432674408	3625	3700	3700	3725	1466
6.866716140708913	6.866716140708913	0	0	2	0	-0.006682548931412756	0.7291666716337204	3710.937520340085	3785.937520340085	3785.937520340085	3810.937520340085	1.0	1.0	1.0	0.9166666865348816	0.3333333432674408	3710	3785	3785	3810	1466
6.890196442211094	6.890196442211094	0	0	2	0	-0.006851590932319503	0.7083333283662796	3625.624979659915	3700.624979659915	3700.624979659915	3725.624979659915	1.0	1.0	1.0	0.8333333134651184	0.3333333432674408	3625	3700	3700	3725	1466
6.899576641673065	6.899576641673065	0	0	2	0	-0.0070018531987290095	0.6727941185235977	3480.0919153541327	3555.0919153541327	3555.0919153541327	3580.0919153541327	0.9411764740943909	1.0	1.0	0.75	0.2857142984867096	3480	3555	3555	3580	1457
6.9166574231787195	6.9166574231787195	0	0	2	0	-0.007132923872213648	0.6447144150733948	3365.1055297255516	3440.1055297255516	3440.1055297255516	3465.1055297255516	0.9411764740943909	0.9710144996643066	1.0	0.6666666865348816	0.2857142984867096	3365	3440	3440	3465	1457
6.932850435101832	6.932850829841531	0	0	2	0	-0.007244443697168009	0.5983056277036667	3175.061545446515	3250.061545446515	3250.061545446515	3275.061545446515	0.8823529481887817	0.8840579986572266	1.0	0.5	0.2857142984867096	3175	3250	3250	3275	1457
6.949654504078648	6.949654504078648	0	0	2	0	-0.007336107005503539	0.5556265860795975	3000.2908699959517	3075.2908699959517	3075.2908699959517	3100.2908699959517	0.8529411554336548	0.8695651888847351	1.0	0.5	0.2857142984867096	3000	3075	3075	3100	1457
6.970174257840023	6.970174257840023	0	0	2	0	-0.00740766255446353	0.5347932502627373	2914.978359825909	2989.978359825909	2989.978359825909	3014.978359825909	0.8529411554336548	0.8695651888847351	1.0	0.4166666567325592	0.2857142984867096	2914	2989	2989	3014	1457
6.983400800926848	6.983401195666547	0	0	2	0	-0.007458914215262048	0.5311700627207756	2900.141406841576	2975.141406841576	2975.141406841576	3000.141406841576	0.8529411554336548	0.8550724387168884	1.0	0.4166666567325592	0.2857142984867096	2900	2975	2975	3000	1457
6.999642760572609	6.999642760572609	0	0	2	0	-0.007489721510659303	0.5311700627207756	2900.141406841576	2975.141406841576	2975.141406841576	3000.141406841576	0.8529411554336548	0.8550724387168884	1.0	0.4166666567325592	0.3333333432674408	2900	2975	2975	3000	1466
7.016820648044163	7.016820648044163	0	0	2	0	-0.0075	0.5275468751788139	2885.304453857243	2960.304453857243	2960.304453857243	2985.304453857243	0.8529411554336548	0.8405796885490417	1.0	0.4166666567325592	0.3333333432674408	2885	2960	2960	2985	1466
7.03681816118406	7.03681816118406	0	0	2	0	-0.007489721510659305	0.51294756680727	2825.520286075771	2900.520286075771	2900.520286075771	2925.520286075771	0.8235294222831726	0.8115941882133484	1.0	0.3333333432674408	0.2857142984867096	2825	2900	2900	2925	1457
7.05013036278552	7.05013036278552	0	0	2	0	-0.007458914215262052	0.47751491516828537	2680.4235776141286	2755.4235776141286	2755.4235776141286	2780.4235776141286	0.7941176295280457	0.782608687877655	1.0	0.3333333432674408	0.2857142984867096	2680	2755	2755	2780	1457
7.0667319302968625	7.066731930296864	0	0	2	0	-0.0074076625544635365	0.49110186845064163	2736.0621513053775	2811.0621513053775	2811.0621513053775	2836.0621513053775	0.7941176295280457	0.7536231875419617	1.0	0.4166666567325592	0.3333333432674408	2736	2811	2811	2836	1466
7.090190126375914	7.090190126375914	0	0	2	0	-0.007336107005503547	0.4483162835240364	2560.855181030929	2635.855181030929	2635.855181030929	2660.855181030929	0.7352941036224365	0.7246376872062683	1.0	0.3333333432674408	0.3333333432674408	2560	2635	2635	2660	1466
7.103415879983341	7.10341627472304	0	0	2	0	-0.0072444436971680175	0.4373401626944542	2515.90796623379	2590.90796623379	2590.90796623379	2615.90796623379	0.7058823704719543	0.7101449370384216	1.0	0.3333333432674408	0.3333333432674408	2515	2590	2590	2615	1466
7.116700844545585	7.116700844545585	0	0	2	0	-0.007132923872213658	0.4337169751524925	2501.071013249457	2576.071013249457	2576.071013249457	2601.071013249457	0.7058823704719543	0.695652186870575	1.0	0.3333333432674408	0.3333333432674408	2501	2576	2576	2601	1466
7.132836619212375	7.132837013952074	0	0	2	0	-0.007001853198729022	0.4227408394217491	2456.1237374320626	2531.1237374320626	2531.1237374320626	2556.1237374320626	0.6764705777168274	0.6811594367027283	1.0	0.3333333432674408	0.3333333432674408	2456	2531	2531	2556	1466
7.1496813463781645	7.149681741117863	0	0	2	0	-0.006851590932319517	0.38730819523334503	2311.027059480548	2386.027059480548	2386.027059480548	2411.027059480548	0.6470588445663452	0.6521739363670349	1.0	0.25	0.3333333432674408	2311	2386	2386	2411	1466
7.170176231538518	7.1701766262782165	0	0	2	0	-0.0066825489314127715	0.3703940436244011	2241.7636086419225	2316.7636086419225	2316.7636086419225	2341.7636086419225	0.6176470518112183	0.6231883764266968	0.9629629850387573	0.25	0.3333333432674408	2241	2316	2316	2341	1466
7.183356195340886	7.183356195340886	0	0	2	0	-0.006495190528383305	0.3461269699037075	2142.3899417556822	2217.3899417556822	2217.3899417556822	2242.3899417556822	0.5588235259056091	0.5942028760910034	0.9259259104728699	0.25	0.3333333432674408	2142	2217	2217	2242	1466
7.1998105249445885	7.199810919684287	0	0	2	0	-0.006290029259590696	0.3241747133433819	2052.495451141149	2127.495451141149	2127.495451141149	2152.495451141149	0.5	0.5652173757553101	0.9259259104728699	0.25	0.2857142984867096	2052	2127	2127	2152	1457
7.216742884323505	7.216742884323505	0	0	2	0	-0.006067627457812124	0.28511887899151556	1892.561809470256	1967.561809470256	1967.561809470256	1992.561809470256	0.47058823704719543	0.52173912525177	0.8888888955116272	0.1666666716337204	0.3333333432674408	1892	1967	1967	1992	1466
7.2368126348282775	7.236813029567976	0	0	2	0	-0.005828594710927302	0.27632929490488256	1856.5684626354941	1931.5684626354941	1931.5684626354941	1956.5684626354941	0.47058823704719543	0.49275362491607666	0.8518518805503845	0.1666666716337204	0.2857142984867096	1856	1931	1931	1956	1457
7.250111415279978	7.250111810019677	0	0	2	0	-0.005573586191080479	0.26535316662471975	1811.6212173282274	1886.6212173282274	1886.6212173282274	1911.6212173282274	0.44117647409439087	0.47826087474823	0.8518518805503845	0.1666666716337204	0.2857142984867096	1811	1886	1886	1911	1457
7.266666008767167	7.266666008767169	0	0	2	0	-0.005303300858899131	0.25283382685832034	1760.3545209848219	1835.3545209848219	1835.3545209848219	1860.3545209848219	0.4117647111415863	0.4637681245803833	0.8148148059844971	0.1666666716337204	0.2857142984867096	1760	1835	1835	1860	1457
7.2826730982921575	7.2826730982921575	0	0	2	0	-0.0050184795476914635	0.24921063931635867	1745.5175680004886	1820.5175680004886	1820.5175680004886	1845.5175680004886	0.4117647111415863	0.4492753744125366	0.8148148059844971	0.1666666716337204	0.2857142984867096	1745	1820	1820	1845	1457
7.303456538172314	7.303456538172314	0	0	2	0	-0.004719902932873809	0.24185769857815753	1715.407275677555	1790.407275677555	1790.407275677555	1815.407275677555	0.38235294818878174	0.4492753744125366	0.8148148059844971	0.1666666716337204	0.2857142984867096	1715	1790	1790	1815	1457
7.316837424481362	7.316837424481362	0	0	2	0	-0.004408389392193576	0.23823450358561526	1700.5702921830944	1775.5702921830944	1775.5702921830944	1800.5702921830944	0.38235294818878174	0.43478259444236755	0.7777777910232544	0.0833333358168602	0.2857142984867096	1700	1775	1775	1800	1457
7.332720960480634	7.3327213552203325	0	0	2	0	-0.00408479276261273	0.22048759012034647	1627.896681542819	1702.896681542819	1702.896681542819	1727.896681542819	0.38235294818878174	0.43478259444236755	0.7777777910232544	0.0833333358168602	0.2857142984867096	1627	1702	1702	1727	1457
7.349840031737072	7.349840031737072	0	0	2	0	-0.003750000000000026	0.23306810704094394	1679.4138983326654	1754.4138983326654	1754.4138983326654	1779.4138983326654	0.38235294818878174	0.4202898442745209	0.7777777910232544	0.1666666716337204	0.2857142984867096	1679	1754	1754	1779	1457
7.370182942113397	7.370182942113397	0	0	2	0	-0.0034049287480466253	0.2168644025783848	1613.0597285584859	1688.0597285584859	1688.0597285584859	1713.0597285584859	0.38235294818878174	0.4202898442745209	0.7777777910232544	0.0833333358168602	0.2857142984867096	1613	1688	1688	1713	1457
7.3829350080822955	7.3829350080822955	0	0	2	0	-0.0030505248230685246	0.22944491949898227	1664.5769453483324	1739.5769453483324	1739.5769453483324	1764.5769453483324	0.38235294818878174	0.4057970941066742	0.7777777910232544	0.1666666716337204	0.3333333432674408	1664	1739	1739	1764	1466
7.39983223562802	7.39983223562802	0	0	2	0	-0.002687759621589774	0.22209197876078113	1634.4666530253987	1709.4666530253987	1709.4666530253987	1734.4666530253987	0.3529411852359772	0.4057970941066742	0.7777777910232544	0.1666666716337204	0.2857142984867096	1634	1709	1709	1734	1457
7.416702226134531	7.416702620874229	0	0	2	0	-0.002317627457812126	0.22209197876078113	1634.4666530253987	1709.4666530253987	1709.4666530253987	1734.4666530253987	0.3529411852359772	0.4057970941066742	0.7777777910232544	0.1666666716337204	0.2857142984867096	1634	1709	1709	1734	1457
7.436834345511711	7.43683474025141	0	0	2	0	-0.0019411428382689242	0.20226508675626031	1553.275530266886	1628.275530266886	1628.275530266886	1653.275530266886	0.3529411852359772	0.37681159377098083	0.7407407164573669	0.0833333358168602	0.2857142984867096	1553	1628	1628	1653	1457
7.449676412131929	7.449676412131929	0	0	2	0	-0.0015593376811332115	0.19787029347118035	1535.2788517644835	1610.2788517644835	1610.2788517644835	1635.2788517644835	0.3529411852359772	0.37681159377098083	0.7407407164573669	0.0833333358168602	0.2857142984867096	1535	1610	1610	1635	1457
7.46667508778024	7.466675482519939	0	0	2	0	-0.001173258487801746	0.18985231388590218	1502.4452253627694	1577.4452253627694	1577.4452253627694	1602.4452253627694	0.3529411852359772	0.3478260934352875	0.7037037014961243	0.0833333358168602	0.2857142984867096	1502	1577	1577	1602	1457
7.482784809626912	7.482785599106309	0	0	2	0	-0.0007839634745074134	0.17448139356242287	1439.5013066381216	1514.5013066381216	1514.5013066381216	1539.5013066381216	0.3235294222831726	0.3188405930995941	0.6666666865348816	0.0833333358168602	0.2857142984867096	1439	1514	1514	1539	1457
7.5034904857864095	7.5034904857864095	0	0	2	0	-0.00039251967182208893	0.14373954422312019	1313.6134335936772	1388.6134335936772	1388.6134335936772	1413.6134335936772	0.2647058963775635	0.260869562625885	0.5925925970077515	0.0833333358168602	0.2857142984867096	1313	1388	1388	1413	1457
7.516799529470278	7.516799529470278	0	0	2	0	-8.039065796791711e-18	0.14373954422312019	1313.6134335936772	1388.6134335936772	1388.6134335936772	1413.6134335936772	0.2647058963775635	0.260869562625885	0.5925925970077515	0.0833333358168602	0.2857142984867096	1313	1388	1388	1413	1457
7.532718986782141	7.53271938152184	0	0	2	0	0.00039251967182207294	0.11317135393619537	1188.43669436872	1263.43669436872	1263.43669436872	1288.43669436872	0.23529411852359772	0.21739129722118378	0.48148149251937866	0.0	0.2857142984867096	1188	1263	1263	1288	1457
7.549732267799305	7.549731873059606	0	0	2	0	0.0007839634745073974	0.10219522565603256	1143.4894490614533	1218.4894490614533	1218.4894490614533	1243.4894490614533	0.20588235557079315	0.2028985470533371	0.4444444477558136	0.0	0.2857142984867096	1143	1218	1218	1243	1457
7.570170310443034	7.570170310443034	0	0	2	0	0.00117325848780173	0.09121909737586975	1098.5422037541866	1173.5422037541866	1173.5422037541866	1198.5422037541866	0.1764705926179886	0.18840579688549042	0.40740740299224854	0.0	0.2857142984867096	1098	1173	1173	1198	1457
7.5829586924642225	7.582959087203919	0	0	2	0	0.0015593376811331957	0.08759590983390808	1083.7052507698536	1158.7052507698536	1158.7052507698536	1183.7052507698536	0.1764705926179886	0.17391304671764374	0.37037035822868347	0.0	0.2857142984867096	1083	1158	1158	1183	1457
7.5997043399656175	7.5997043399656175	0	0	2	0	0.0019411428382689084	0.08397272229194641	1068.8682977855206	1143.8682977855206	1143.8682977855206	1168.8682977855206	0.1764705926179886	0.15942029654979706	0.3333333432674408	0.0	0.2857142984867096	1068	1143	1143	1168	1457
7.616698673477243	7.61669906821694	0	0	2	0	0.0023176274578121103	0.0729965902864933	1023.9210372231901	1098.92103722319	1098.92103722319	1123.92103722319	0.14705882966518402	0.14492753148078918	0.29629629850387573	0.0	0.2857142984867096	1023	1098	1098	1123	1457
7.636900267041407	7.636900267041407	0	0	2	0	0.002687759621589759	0.06937340274453163	1009.084084238857	1084.084084238857	1084.084084238857	1109.084084238857	0.14705882966518402	0.1304347813129425	0.25925925374031067	0.0	0.2857142984867096	1009	1084	1084	1109	1457
7.64967325421434	7.64967325421434	0	0	2	0	0.0030505248230685103	0.0747746373584241	1031.2021399827468	1106.2021399827468	1106.2021399827468	1131.2021399827468	0.14705882966518402	0.1304347813129425	0.25925925374031067	0.0833333358168602	0.2857142984867096	1031	1106	1106	1131	1457
7.666868115492941	7.666868510232641	0	0	2	0	0.0034049287480466114	0.0740030325466284	1028.0424182784434	1103.0424182784434	1103.0424182784434	1128.0424182784434	0.14705882966518402	0.1304347813129425	0.2222222238779068	0.0833333358168602	0.2857142984867096	1028	1103	1103	1128	1457
7.682698361632879	7.682698361632879	0	0	2	0	0.0037500000000000124	0.06302690240382045	983.0951653436448	1058.0951653436448	1058.0951653436448	1083.0951653436448	0.11764705926179886	0.11594203114509583	0.2222222238779068	0.0833333358168602	0.2857142984867096	983	1058	1058	1083	1457
7.703492854224601	7.703492854224601	0	0	2	0	0.004084792762612716	0.06302690240382045	983.0951653436448	1058.0951653436448	1058.0951653436448	1083.0951653436448	0.11764705926179886	0.11594203114509583	0.2222222238779068	0.0833333358168602	0.2857142984867096	983	1058	1058	1083	1457
7.716806240045157	7.716806634784858	0	0	2	0	0.004408389392193564	0.059403712999213626	968.2582047317798	1043.2582047317799	1043.2582047317799	1068.2582047317799	0.11764705926179886	0.10144927352666855	0.2222222238779068	0.0833333358168602	0.2857142984867096	968	1043	1043	1068	1457
7.732697670838407	7.732697670838407	0	0	2	0	0.004719902932873797	0.05863210787697706	965.0984817562211	1040.0984817562212	1040.0984817562212	1065.0984817562212	0.11764705926179886	0.10144927352666855	0.18518517911434174	0.0833333358168602	0.2857142984867096	965	1040	1040	1065	1457
7.749787531357134	7.749787531357134	0	0	2	0	0.005018479547691453	0.05863210787697706	965.0984817562211	1040.0984817562212	1040.0984817562212	1065.0984817562212	0.11764705926179886	0.10144927352666855	0.18518517911434174	0.0833333358168602	0.2857142984867096	965	1040	1040	1065	1457
7.770139126006834	7.770139126006834	0	0	2	0	0.005303300858899124	0.0542373155232197	947.1018070675847	1022.1018070675847	1022.1018070675847	1047.1018070675846	0.11764705926179886	0.08695652335882187	0.14814814925193787	0.0833333358168602	0.2857142984867096	947	1022	1022	1047	1457
7.782944087095368	7.782944087095368	0	0	2	0	0.0055735861910804745	0.0542373155232197	947.1018070675847	1022.1018070675847	1022.1018070675847	1047.1018070675846	0.11764705926179886	0.08695652335882187	0.14814814925193787	0.0833333358168602	0.2857142984867096	947	1022	1022	1047	1457
7.8000315791759025	7.8000315791759025	0	0	2	0	0.0058285947109273	0.057323735391284214	959.7406964273089	1034.7406964273089	1034.7406964273089	1059.7406964273089	0.11764705926179886	0.08695652335882187	0.14814814925193787	0.1666666716337204	0.2857142984867096	959	1034	1034	1059	1457
7.816693936600858	7.816693936600858	0	0	2	0	0.006067627457812124	0.057323735391284214	959.7406964273089	1034.7406964273089	1034.7406964273089	1059.7406964273089	0.11764705926179886	0.08695652335882187	0.14814814925193787	0.1666666716337204	0.2857142984867096	959	1034	1034	1059	1457
7.836852503537854	7.836852898277554	0	0	2	0	0.006290029259590699	0.055780525457251956	953.4212517474467	1028.4212517474468	1028.4212517474468	1053.4212517474468	0.11764705926179886	0.08695652335882187	0.1111111119389534	0.1666666716337204	0.2857142984867096	953	1028	1028	1053	1457
7.849674043693737	7.849674043693737	0	0	2	0	0.006495190528383307	0.055780525457251956	953.4212517474467	1028.4212517474468	1028.4212517474468	1053.4212517474468	0.11764705926179886	0.08695652335882187	0.1111111119389534	0.1666666716337204	0.2857142984867096	953	1028	1028	1053	1457
7.86669403528578	7.86669403528578	0	0	2	0	0.006682548931412777	0.055780525457251956	953.4212517474467	1028.4212517474468	1028.4212517474468	1053.4212517474468	0.11764705926179886	0.08695652335882187	0.1111111119389534	0.1666666716337204	0.2857142984867096	953	1028	1028	1053	1457
7.882699545851976	7.882699545851976	0	0	2	0	0.006851590932319523	0.055780525457251956	953.4212517474467	1028.4212517474468	1028.4212517474468	1053.4212517474468	0.11764705926179886	0.08695652335882187	0.1111111119389534	0.1666666716337204	0.2857142984867096	953	1028	1028	1053	1457
7.903489696307011	7.903489696307011	0	0	2	0	0.007001853198729028	0.055780525457251956	953.4212517474467	1028.4212517474468	1028.4212517474468	1053.4212517474468	0.11764705926179886	0.08695652335882187	0.1111111119389534	0.1666666716337204	0.2857142984867096	953	1028	1028	1053	1457
7.916829134947685	7.916829529687385	0	0	2	0	0.007132923872213665	0.055780525457251956	953.4212517474467	1028.4212517474468	1028.4212517474468	1053.4212517474468	0.11764705926179886	0.08695652335882187	0.1111111119389534	0.1666666716337204	0.2857142984867096	953	1028	1028	1053	1457
7.932701223495696	7.932701618235393	0	0	2	0	0.0072444436971680235	0.055780525457251956	953.4212517474467	1028.4212517474468	1028.4212517474468	1053.4212517474468	0.11764705926179886	0.08695652335882187	0.1111111119389534	0.1666666716337204	0.2857142984867096	953	1028	1028	1053	1457
7.949648582983167	7.949648582983167	0	0	2	0	0.007336107005503552	0.05786050306518137	961.9387600519177	1036.9387600519176	1036.9387600519176	1061.9387600519176	0.11764705926179886	0.10144927352666855	0.07407407462596893	0.1666666716337204	0.2857142984867096	961	1036	1036	1061	1457
7.970182547373698	7.970182547373698	0	0	2	0	0.007407662554463541	0.059403712999213626	968.2582047317798	1043.2582047317799	1043.2582047317799	1068.2582047317799	0.11764705926179886	0.10144927352666855	0.1111111119389534	0.1666666716337204	0.2857142984867096	968	1043	1043	1068	1457
7.982932639644103	7.9829330343838	0	0	2	0	0.007458914215262055	0.05786050306518137	961.9387600519177	1036.9387600519176	1036.9387600519176	1061.9387600519176	0.11764705926179886	0.10144927352666855	0.07407407462596893	0.1666666716337204	0.2857142984867096	961	1036	1036	1061	1457
7.999744998154592	7.999744998154592	0	0	2	0	0.007489721510659307	0.059403712999213626	968.2582047317798	1043.2582047317799	1043.2582047317799	1068.2582047317799	0.11764705926179886	0.10144927352666855	0.1111111119389534	0.1666666716337204	0.2857142984867096	968	1043	1043	1068	1457
8.01662762033146	8.016628015071161	0	0	2	0	0.0075	0.050507562326980227	931.828467728984	1006.828467728984	1006.828467728984	1031.828467728984	0.0882352963089943	0.10144927352666855	0.07407407462596893	0.1666666716337204	0.2857142984867096	931	1006	1006	1031	1457
8.036772371379003	8.0367727661187	0	0	2	0	0.007489721510659301	0.050507562326980227	931.828467728984	1006.828467728984	1006.828467728984	1031.828467728984	0.0882352963089943	0.10144927352666855	0.07407407462596893	0.0833333358168602	0.2857142984867096	931	1006	1006	1031	1457
8.049803123575236	8.049803518314933	0	0	2	0	0.007458914215262044	0.04896435239294797	925.5090230491219	1000.5090230491219	1000.5090230491219	1025.5090230491219	0.0882352963089943	0.10144927352666855	0.07407407462596893	0.0833333358168602	0.2857142984867096	925	1000	1000	1025	1457
8.066760746294873	8.066761141034574	0	0	2	0	0.007407662554463523	0.0453411648509863	910.6720700647888	985.6720700647888	985.6720700647888	1010.6720700647888	0.0882352963089943	0.08695652335882187	0.07407407462596893	0.0833333358168602	0.2857142984867096	910	985	985	1010	1457
8.08265296656752	8.08265296656752	0	0	2	0	0.007336107005503528	0.0453411648509863	910.6720700647888	985.6720700647888	985.6720700647888	1010.6720700647888	0.0882352963089943	0.08695652335882187	0.07407407462596893	0.0833333358168602	0.2857142984867096	910	985	985	1010	1457
8.103480617293942	8.103481012033638	0	0	2	0	0.007244443697167994	0.0453411648509863	910.6720700647888	985.6720700647888	985.6720700647888	1010.6720700647888	0.0882352963089943	0.08695652335882187	0.07407407462596893	0.0833333358168602	0.2857142984867096	910	985	985	1010	1457
8.116729265803896	8.116729660543596	0	0	2	0	0.00713292387221363	0.0453411648509863	910.6720700647888	985.6720700647888	985.6720700647888	1010.6720700647888	0.0882352963089943	0.08695652335882187	0.07407407462596893	0.0833333358168602	0.2857142984867096	910	985	985	1010	1457
8.13280306633798	8.13280306633798	0	0	2	0	0.007001853198728986	0.04742114245891571	919.1895783692598	994.1895783692598	994.1895783692598	1019.1895783692598	0.0882352963089943	0.10144927352666855	0.07407407462596893	0.0	0.2857142984867096	919	994	994	1019	1457
8.149628845998228	8.149628845998228	0	0	2	0	0.006851590932319475	0.05104433186352253	934.0265389811248	1009.0265389811248	1009.0265389811248	1034.0265389811248	0.0882352963089943	0.11594203114509583	0.1111111119389534	0.0	0.2857142984867096	934	1009	1009	1034	1457
8.170149389239002	8.170148994499302	0	0	2	0	0.006682548931412723	0.06564364768564701	993.8107372727245	1068.8107372727245	1068.8107372727245	1093.8107372727245	0.11764705926179886	0.14492753148078918	0.18518517911434174	0.0	0.2857142984867096	993	1068	1068	1093	1457
8.182906981563681	8.182906981563681	0	0	2	0	0.006495190528383249	0.07289002649486065	1023.4846584964544	1098.4846584964544	1098.4846584964544	1123.4846584964544	0.11764705926179886	0.17391304671764374	0.18518517911434174	0.0	0.2857142984867096	1023	1098	1098	1123	1457
8.19994907857886	8.199949473318556	0	0	2	0	0.006290029259590635	0.08386615663766861	1068.431911431253	1143.431911431253	1143.431911431253	1168.431911431253	0.14705882966518402	0.18840579688549042	0.2222222238779068	0.0	0.2857142984867096	1068	1143	1143	1168	1457
8.216770910842117	8.216770910842117	0	0	2	0	0.0060676274578120555	0.09484228491783142	1113.3791567385197	1188.3791567385197	1188.3791567385197	1213.3791567385197	0.1764705926179886	0.2028985470533371	0.25925925374031067	0.0	0.2857142984867096	1113	1188	1188	1213	1457
8.236817766444362	8.23681816118406	0	0	2	0	0.005828594710927226	0.11199125293412326	1183.6041807652348	1258.6041807652348	1258.6041807652348	1283.6041807652348	0.20588235557079315	0.21739129722118378	0.29629629850387573	0.0833333358168602	0.2857142984867096	1183	1258	1258	1283	1457
8.249671280515846	8.249671280515846	0	0	2	0	0.0055735861910803965	0.12414748966693878	1233.3839701861143	1308.3839701861143	1308.3839701861143	1333.3839701861143	0.2647058963775635	0.23188406229019165	0.29629629850387573	0.0	0.2857142984867096	1233	1308	1308	1333	1457
8.26670469325765	8.26670469325765	0	0	2	0	0.005303300858899042	0.13471512206726605	1276.6584248654544	1351.6584248654544	1351.6584248654544	1376.6584248654544	0.2647058963775635	0.24637681245803833	0.3333333432674408	0.0833333358168602	0.2857142984867096	1276	1351	1351	1376	1457
8.28268494048312	8.282685335222821	0	0	2	0	0.005018479547691366	0.13910991411058254	1294.6550982828355	1369.6550982828355	1369.6550982828355	1394.6550982828355	0.2647058963775635	0.260869562625885	0.37037035822868347	0.0833333358168602	0.2857142984867096	1294	1369	1369	1394	1457
8.303008113874506	8.303008508614207	0	0	2	0	0.004719902932873706	0.15821058825118306	1372.8723588885946	1447.8723588885946	1447.8723588885946	1472.8723588885946	0.3235294222831726	0.2753623127937317	0.40740740299224854	0.0833333358168602	0.2857142984867096	1372	1447	1447	1472	1457
8.316809003223048	8.316809397962748	0	0	2	0	0.004408389392193469	0.15821058825118306	1372.8723588885946	1447.8723588885946	1447.8723588885946	1472.8723588885946	0.3529411852359772	0.28985506296157837	0.40740740299224854	0.0833333358168602	0.2857142984867096	1372	1447	1447	1472	1457
8.332704776152985	8.332704776152985	0	0	2	0	0.004084792762612619	0.16918671653134587	1417.8196041958613	1492.8196041958613	1492.8196041958613	1517.8196041958613	0.3529411852359772	0.28985506296157837	0.40740740299224854	0.0833333358168602	0.2857142984867096	1417	1492	1492	1517	1457
8.34970503076009	8.34970503076009	0	0	2	0	0.0037499999999999114	0.18466420312998472	1481.1999118172876	1556.1999118172876	1556.1999118172876	1581.1999118172876	0.4117647111415863	0.28985506296157837	0.4444444477558136	0.0833333358168602	0.2857142984867096	1481	1556	1556	1581	1457
8.3696022800165	8.3696022800165	0	0	2	0	0.0034049287480465078	0.19564033141014753	1526.1471571245543	1601.1471571245543	1601.1471571245543	1626.1471571245543	0.44117647409439087	0.30434781312942505	0.4444444477558136	0.0833333358168602	0.2857142984867096	1526	1601	1601	1626	1457
8.38294921871145	8.382949613451151	0	0	2	0	0.003050524823068404	0.20003513152492636	1544.1438635945733	1619.1438635945733	1619.1438635945733	1644.1438635945733	0.44117647409439087	0.3188405930995941	0.48148149251937866	0.0833333358168602	0.2857142984867096	1544	1619	1619	1644	1457
8.399685787199774	8.399686181939474	0	0	2	0	0.0026877596215896505	0.211782864306444	1592.2508293348883	1667.2508293348883	1667.2508293348883	1692.2508293348883	0.47058823704719543	0.3333333432674408	0.5185185074806213	0.0833333358168602	0.2857142984867096	1592	1667	1667	1692	1457
8.416781174074286	8.416781174074286	0	0	2	0	0.002317627457812	0.23510467330062834	1687.753637166073	1762.753637166073	1762.753637166073	1787.753637166073	0.5	0.3478260934352875	0.5555555820465088	0.1666666716337204	0.2857142984867096	1687	1762	1762	1787	1457
8.436340526148543	8.436340920888243	0	0	2	0	0.0019411428382687965	0.24235104838455168	1717.4275431347392	1792.4275431347392	1792.4275431347392	1817.4275431347392	0.5	0.37681159377098083	0.5555555820465088	0.1666666716337204	0.2857142984867096	1717	1792	1792	1817	1457
8.44983391327174	8.44983391327174	0	0	2	0	0.001559337681133082	0.2622233264056253	1798.8045216310356	1873.8045216310356	1873.8045216310356	1898.8045216310356	0.5588235259056091	0.3913043439388275	0.5925925970077515	0.1666666716337204	0.2857142984867096	1798	1873	1873	1898	1457
8.466658903452592	8.466658903452592	0	0	2	0	0.0011732584878016152	0.27474267113907835	1850.0712383145258	1925.0712383145258	1925.0712383145258	1950.0712383145258	0.5882353186607361	0.4057970941066742	0.6296296119689941	0.1666666716337204	0.2857142984867096	1850	1925	1925	1950	1457
8.482680203606735	8.482680203606735	0	0	2	0	0.0007839634745072818	0.29823813918564057	1946.285179965198	2021.285179965198	2021.285179965198	2046.285179965198	0.6470588445663452	0.43478259444236755	0.6666666865348816	0.1666666716337204	0.2857142984867096	1946	2021	2021	2046	1457
8.502943771303608	8.502944166043305	0	0	2	0	0.0003925196718219568	0.34827011078596115	2151.166103668511	2226.166103668511	2226.166103668511	2251.166103668511	0.7058823704719543	0.49275362491607666	0.7777777910232544	0.25	0.2857142984867096	2151	2226	2226	2251	1457
8.516657028439022	8.516657423178719	0	0	2	0	-1.2426921205886656e-16	0.3688074201345444	2235.266385450959	2310.266385450959	2310.266385450959	2335.266385450959	0.7352941036224365	0.5362318754196167	0.8148148059844971	0.25	0.2857142984867096	2235	2310	2310	2335	1457
8.532730828973103	8.532731223712803	0	0	2	0	-0.00039251967182220505	0.3961155286725657	2347.0930899141567	2422.0930899141567	2422.0930899141567	2447.0930899141567	0.7352941036224365	0.5652173757553101	0.8518518805503845	0.3333333432674408	0.2857142984867096	2347	2422	2422	2447	1457
8.549703846540995	8.549704241280692	0	0	2	0	-0.000783963474507529	0.4138012699506901	2419.5162004480762	2494.5162004480762	2494.5162004480762	2519.5162004480762	0.7647058963775635	0.5942028760910034	0.8888888955116272	0.3333333432674408	0.2857142984867096	2419	2494	2494	2519	1457
8.569665833108003	8.5696662278477	0	0	2	0	-0.0011732584878018542	0.42786380878569163	2477.102296977407	2552.102296977407	2552.102296977407	2577.102296977407	0.7941176295280457	0.6086956262588501	0.9259259104728699	0.3333333432674408	0.2380952388048172	2477	2552	2552	2577	1447
8.5828686918129	8.5828690865526	0	0	2	0	-0.0015593376811333186	0.4424631469595579	2536.8865867993895	2611.8865867993895	2611.8865867993895	2636.8865867993895	0.8235294222831726	0.6376811861991882	0.9259259104728699	0.3333333432674408	0.2857142984867096	2536	2611	2611	2636	1457
8.60036710791986	8.60036710791986	0	0	2	0	-0.00194114283826903	0.47048167139291763	2651.6224443539977	2726.6224443539977	2726.6224443539977	2751.6224443539977	0.8529411554336548	0.695652186870575	1.0	0.3333333432674408	0.2380952388048172	2651	2726	2726	2751	1447
8.623073324872744	8.623073719612444	0	0	2	0	-0.00231762745781223	0.5059143230319023	2796.71915281564	2871.71915281564	2871.71915281564	2896.71915281564	0.8823529481887817	0.7246376872062683	1.0	0.4166666567325592	0.2380952388048172	2796	2871	2871	2896	1447
8.636210262047948	8.636210262047948	0	0	2	0	-0.002687759621589876	0.5168904438614845	2841.666367612779	2916.666367612779	2916.666367612779	2941.666367612779	0.9117646813392639	0.739130437374115	1.0	0.4166666567325592	0.2857142984867096	2841	2916	2916	2941	1457
8.649743123141024	8.64974351788072	0	0	2	0	-0.003050524823068625	0.5314897671341896	2901.4505964145064	2976.4505964145064	2976.4505964145064	3001.4505964145064	0.9411764740943909	0.7681159377098083	1.0	0.4166666567325592	0.2380952388048172	2901	2976	2976	3001	1447
8.666731535557163	8.666731930296864	0	0	2	0	-0.0034049287480467233	0.5460890755057335	2961.2347641959786	3036.2347641959786	3036.2347641959786	3061.2347641959786	0.970588207244873	0.7971014380455017	1.0	0.4166666567325592	0.2380952388048172	2961	3036	3036	3061	1447
8.682814020364619	8.68281441510432	0	0	2	0	-0.0037500000000001204	0.5606883987784386	3021.018992997706	3096.018992997706	3096.018992997706	3121.018992997706	1.0	0.8260869383811951	1.0	0.4166666567325592	0.2380952388048172	3021	3096	3096	3121	1447
8.703006534915714	8.703006534915714	0	0	2	0	-0.004084792762612822	0.5715579614043236	3065.529851950705	3140.529851950705	3140.529851950705	3165.529851950705	1.0	0.8695651888847351	1.0	0.4166666567325592	0.2857142984867096	3065	3140	3140	3165	1457
8.716812950620037	8.716813345359737	0	0	2	0	-0.004408389392193665	0.5715579614043236	3065.529851950705	3140.529851950705	3140.529851950705	3165.529851950705	1.0	0.8985507488250732	1.0	0.4166666567325592	0.2380952388048172	3065	3140	3140	3165	1457
8.7327000392766	8.7327004340163	0	0	2	0	-0.004719902932873894	0.5788043513894081	3095.203818939626	3170.203818939626	3170.203818939626	3195.203818939626	1.0	0.8985507488250732	1.0	0.4166666567325592	0.2380952388048172	3095	3170	3170	3195	1447
8.749683714816358	8.749684109556055	0	0	2	0	-0.005018479547691547	0.5860507264733315	3124.8777249082923	3199.8777249082923	3199.8777249082923	3224.8777249082923	1.0	0.9275362491607666	1.0	0.4166666567325592	0.2380952388048172	3124	3199	3199	3224	1447
8.76967333316228	8.76967333316228	0	0	2	0	-0.005303300858899213	0.5932971015572548	3154.5516308769584	3229.5516308769584	3229.5516308769584	3254.5516308769584	1.0	0.95652174949646	1.0	0.4166666567325592	0.2380952388048172	3154	3229	3229	3254	1447
8.782924350110429	8.782924350110429	0	0	2	0	-0.005573586191080559	0.5969202890992165	3169.3885838612914	3244.3885838612914	3244.3885838612914	3269.3885838612914	1.0	0.9710144996643066	1.0	0.4166666567325592	0.2380952388048172	3169	3244	3244	3269	1447
8.799855525270248	8.799855525270248	0	0	2	0	-0.005828594710927379	0.6005434766411781	3184.2255368456244	3259.2255368456244	3259.2255368456244	3284.2255368456244	1.0	0.9855072498321533	1.0	0.4166666567325592	0.2380952388048172	3184	3259	3259	3284	1447
8.816656831069173	8.816656436329472	0	0	2	0	-0.006067627457812198	0.6041666641831398	3199.0624898299575	3274.0624898299575	3274.0624898299575	3299.0624898299575	1.0	1.0	1.0	0.4166666567325592	0.2380952388048172	3199	3274	3274	3299	1447
8.836323157601798	8.836323157601798	0	0	2	0	-0.006290029259590766	0.6041666641831398	3199.0624898299575	3274.0624898299575	3274.0624898299575	3299.0624898299575	1.0	1.0	1.0	0.4166666567325592	0.2380952388048172	3199	3274	3274	3299	1447
8.849794044562165	8.849794439301862	0	0	2	0	-0.0064951905283833706	0.6041666641831398	3199.0624898299575	3274.0624898299575	3274.0624898299575	3299.0624898299575	1.0	1.0	1.0	0.4166666567325592	0.2857142984867096	3199	3274	3274	3299	1457
8.866715745969215	8.866715745969215	0	0	2	0	-0.006682548931412833	0.6041666641831398	3199.0624898299575	3274.0624898299575	3274.0624898299575	3299.0624898299575	1.0	1.0	1.0	0.4166666567325592	0.2380952388048172	3199	3274	3274	3299	1447
8.882844415321427	8.882844810061124	0	0	2	0	-0.006851590932319573	0.6041666641831398	3199.0624898299575	3274.0624898299575	3274.0624898299575	3299.0624898299575	1.0	1.0	1.0	0.4166666567325592	0.2380952388048172	3199	3274	3274	3299	1447
8.902984034752881	8.902984034752881	0	0	2	0	-0.007001853198729073	0.6041666641831398	3199.0624898299575	3274.0624898299575	3274.0624898299575	3299.0624898299575	1.0	1.0	1.0	0.4166666567325592	0.2380952388048172	3199	3274	3274	3299	1447
8.916794792593892	8.916795187333593	0	0	2	0	-0.007132923872213704	0.625	3284.375	3359.375	3359.375	3384.375	1.0	1.0	1.0	0.5	0.2380952388048172	3284	3359	3359	3384	1447
8.932693328701719	8.93269372344142	0	0	2	0	-0.0072444436971680565	0.625	3284.375	3359.375	3359.375	3384.375	1.0	1.0	1.0	0.5	0.2380952388048172	3284	3359	3359	3384	1447
8.949704241280694	8.949703846540993	0	0	2	0	-0.007336107005503578	0.625	3284.375	3359.375	3359.375	3384.375	1.0	1.0	1.0	0.5	0.2857142984867096	3284	3359	3359	3384	1457
8.969717149268844	8.969717149268844	0	0	2	0	-0.007407662554463561	0.625	3284.375	3359.375	3359.375	3384.375	1.0	1.0	1.0	0.5	0.2380952388048172	3284	3359	3359	3384	1447
8.982900270988802	8.982900270988802	0	0	2	0	-0.007458914215262068	0.625	3284.375	3359.375	3359.375	3384.375	1.0	1.0	1.0	0.5	0.2857142984867096	3284	3359	3359	3384	1457
8.999678681885198	8.999678681885198	0	0	2	0	-0.007489721510659314	0.6041666641831398	3199.0624898299575	3274.0624898299575	3274.0624898299575	3299.0624898299575	1.0	1.0	1.0	0.4166666567325592	0.2857142984867096	3199	3274	3274	3299	1457
9.016779200375792	9.016779595115489	0	0	2	0	-0.0075	0.6041666641831398	3199.0624898299575	3274.0624898299575	3274.0624898299575	3299.0624898299575	1.0	1.0	1.0	0.4166666567325592	0.2857142984867096	3199	3274	3274	3299	1457
9.036348815682219	9.036349210421916	0	0	2	0	-0.007489721510659294	0.6041666641831398	3199.0624898299575	3274.0624898299575	3274.0624898299575	3299.0624898299575	1.0	1.0	1.0	0.4166666567325592	0.2857142984867096	3199	3274	3274	3299	1457
9.049752596893791	9.049752991633492	0	0	2	0	-0.00745891421526203	0.6041666641831398	3199.0624898299575	3274.0624898299575	3274.0624898299575	3299.0624898299575	1.0	1.0	1.0	0.4166666567325592	0.2857142984867096	3199	3274	3274	3299	1457
9.066851141685893	9.066851141685893	0	0	2	0	-0.007407662554463503	0.6041666641831398	3199.0624898299575	3274.0624898299575	3274.0624898299575	3299.0624898299575	1.0	1.0	1.0	0.4166666567325592	0.2857142984867096	3199	3274	3274	3299	1457
9.08967617528811	9.08967617528811	0	0	2	0	-0.007336107005503502	0.5833333358168602	3113.7500101700425	3188.7500101700425	3188.7500101700425	3213.7500101700425	1.0	1.0	1.0	0.3333333432674408	0.2857142984867096	3113	3188	3188	3213	1457
9.102824954654276	9.102825349393976	0	0	2	0	-0.007244443697167961	0.5797101482748985	3098.9130571857095	3173.9130571857095	3173.9130571857095	3198.9130571857095	1.0	0.9855072498321533	1.0	0.3333333432674408	0.2380952388048172	3098	3173	3173	3198	1447
9.116799134730579	9.116800318949677	0	0	2	0	-0.007132923872213591	0.5688405856490135	3054.4021982327104	3129.4021982327104	3129.4021982327104	3154.4021982327104	1.0	0.9130434989929199	1.0	0.3333333432674408	0.2857142984867096	3054	3129	3129	3154	1457
9.132688986565034	9.132688986565034	0	0	2	0	-0.007001853198728941	0.5615942105650902	3024.7282922640443	3099.7282922640443	3099.7282922640443	3124.7282922640443	1.0	0.9130434989929199	1.0	0.3333333432674408	0.2857142984867096	3024	3099	3099	3124	1457
9.14971134659527	9.14971134659527	0	0	2	0	-0.006851590932319425	0.5262681096792221	2880.0679091364145	2955.0679091364145	2955.0679091364145	2980.0679091364145	1.0	0.8550724387168884	1.0	0.25	0.2857142984867096	2880	2955	2955	2980	1457
9.169671754203483	9.169672148943183	0	0	2	0	-0.006682548931412667	0.5190217345952988	2850.3940031677485	2925.3940031677485	2925.3940031677485	2950.3940031677485	1.0	0.8260869383811951	1.0	0.25	0.2857142984867096	2850	2925	2925	2950	1457
9.182887244578742	9.182887639318443	0	0	2	0	-0.006495190528383187	0.5153985470533371	2835.5570501834154	2910.5570501834154	2910.5570501834154	2935.5570501834154	1.0	0.8115941882133484	1.0	0.25	0.2857142984867096	2835	2910	2910	2935	1457
9.19979986697272	9.19979986697272	0	0	2	0	-0.006290029259590567	0.4934462904930115	2745.662559568882	2820.662559568882	2820.662559568882	2845.662559568882	0.9411764740943909	0.782608687877655	1.0	0.25	0.2857142984867096	2745	2820	2820	2845	1457
9.216741305364708	9.216741700104409	0	0	2	0	-0.006067627457811982	0.4788469672203064	2685.8783307671547	2760.8783307671547	2760.8783307671547	2785.8783307671547	0.9117646813392639	0.7536231875419617	1.0	0.25	0.2857142984867096	2685	2760	2760	2785	1457
9.236297104781679	9.236297894261076	0	0	2	0	-0.005828594710927147	0.47160059213638306	2656.2044247984886	2731.2044247984886	2731.2044247984886	2756.2044247984886	0.9117646813392639	0.7246376872062683	1.0	0.25	0.2857142984867096	2656	2731	2731	2756	1457
9.249848518640595	9.249848518640595	0	0	2	0	-0.005573586191080312	0.43616795167326927	2511.1077621020377	2586.1077621020377	2586.1077621020377	2611.1077621020377	0.8823529481887817	0.695652186870575	1.0	0.1666666716337204	0.2857142984867096	2511	2586	2586	2611	1457
9.266712982791324	9.266712982791324	0	0	2	0	-0.005303300858898952	0.4215686284005642	2451.3235333003104	2526.3235333003104	2526.3235333003104	2551.3235333003104	0.8529411554336548	0.6666666865348816	1.0	0.1666666716337204	0.2857142984867096	2451	2526	2526	2551	1457
9.282799020256066	9.282799020256066	0	0	2	0	-0.005018479547691274	0.40542611102631065	2385.219924652742	2460.219924652742	2460.219924652742	2485.219924652742	0.8235294222831726	0.6376811861991882	0.9629629850387573	0.1666666716337204	0.2380952388048172	2385	2460	2460	2485	1447
9.30296587672674	9.302966271466437	0	0	2	0	-0.004719902932873609	0.36205835005751363	2207.628943485518	2282.628943485518	2282.628943485518	2307.628943485518	0.7058823704719543	0.5942028760910034	0.8888888955116272	0.1666666716337204	0.2857142984867096	2207	2282	2282	2307	1457
9.31665387052143	9.31665387052143	0	0	2	0	-0.004408389392193368	0.36205835005751363	2207.628943485518	2282.628943485518	2282.628943485518	2307.628943485518	0.7058823704719543	0.5942028760910034	0.8888888955116272	0.1666666716337204	0.2857142984867096	2207	2282	2282	2307	1457
9.3326996445369	9.3326996445369	0	0	2	0	-0.004084792762612514	0.32454571553310496	2054.014705108065	2129.014705108065	2129.014705108065	2154.014705108065	0.6764705777168274	0.5507246255874634	0.8518518805503845	0.0833333358168602	0.2857142984867096	2054	2129	2129	2154	1457
9.349826610587312	9.349827005327013	0	0	2	0	-0.0037499999999998025	0.2921994924545288	1921.5569216012955	1996.5569216012955	1996.5569216012955	2021.5569216012955	0.6470588445663452	0.52173912525177	0.8148148059844971	0.0	0.2857142984867096	1921	1996	1996	2021	1457
9.369673727901978	9.369673727901978	0	0	2	0	-0.003404928748046396	0.2812233567237854	1876.6096457839012	1951.6096457839012	1951.6096457839012	1976.6096457839012	0.6176470518112183	0.5072463750839233	0.8148148059844971	0.0	0.2857142984867096	1876	1951	1951	1976	1457
9.383025798213014	9.383025798213014	0	0	2	0	-0.003050524823068289	0.2702472358942032	1831.662430986762	1906.662430986762	1906.662430986762	1931.662430986762	0.5882353186607361	0.49275362491607666	0.8148148059844971	0.0	0.2857142984867096	1831	1906	1906	1931	1457
9.399571707426828	9.399571707426828	0	0	2	0	-0.002687759621589533	0.2666240483522415	1816.825478002429	1891.825478002429	1891.825478002429	1916.825478002429	0.5882353186607361	0.47826087474823	0.7777777910232544	0.0	0.2857142984867096	1816	1891	1891	1916	1457
9.416761831829044	9.416762226568745	0	0	2	0	-0.0023176274578118805	0.2556479126214981	1771.8782021850348	1846.8782021850348	1846.8782021850348	1871.8782021850348	0.5588235259056091	0.4637681245803833	0.7777777910232544	0.0	0.2857142984867096	1771	1846	1846	1871	1457
9.436314473328425	9.436314868068125	0	0	2	0	-0.0019411428382686748	0.2446717917919159	1726.9309873878956	1801.9309873878956	1801.9309873878956	1826.9309873878956	0.529411792755127	0.4492753744125366	0.7777777910232544	0.0	0.2380952388048172	1726	1801	1801	1826	1447
9.449792465603368	9.449792860343068	0	0	2	0	-0.0015593376811329591	0.2446717917919159	1726.9309873878956	1801.9309873878956	1801.9309873878956	1826.9309873878956	0.529411792755127	0.4492753744125366	0.7777777910232544	0.0	0.2857142984867096	1726	1801	1801	1826	1457
9.466711403832528	9.466711798572225	0	0	2	0	-0.0011732584878014912	0.2336956486105919	1681.9836810603738	1756.9836810603738	1756.9836810603738	1781.9836810603738	0.5	0.43478259444236755	0.7407407164573669	0.0	0.2857142984867096	1681	1756	1756	1781	1457
9.482746125136432	9.482746125136432	0	0	2	0	-0.0007839634745071568	0.23007246106863022	1667.1467280760407	1742.1467280760407	1742.1467280760407	1767.1467280760407	0.5	0.4202898442745209	0.7407407164573669	0.0	0.2380952388048172	1667	1742	1742	1767	1447
9.502948113440295	9.502948113440295	0	0	2	0	-0.0003925196718218313	0.23007246106863022	1667.1467280760407	1742.1467280760407	1742.1467280760407	1767.1467280760407	0.5	0.4202898442745209	0.7407407164573669	0.0	0.2857142984867096	1667	1742	1742	1767	1457
9.516683870738538	9.516684265478238	0	0	2	0	2.499161517667739e-16	0.22271952033042908	1637.036435753107	1712.036435753107	1712.036435753107	1737.036435753107	0.47058823704719543	0.4202898442745209	0.7407407164573669	0.0	0.2857142984867096	1637	1712	1712	1737	1457
9.532724907877624	9.53272530261732	0	0	2	0	0.00039251967182233054	0.2190963327884674	1622.199482768774	1697.199482768774	1697.199482768774	1722.199482768774	0.47058823704719543	0.4057970941066742	0.7037037014961243	0.0	0.2857142984867096	1622	1697	1697	1722	1457
9.549693188569128	9.549693188569128	0	0	2	0	0.0007839634745076539	0.2081202045083046	1577.2522374615073	1652.2522374615073	1652.2522374615073	1677.2522374615073	0.44117647409439087	0.3913043439388275	0.6666666865348816	0.0	0.2380952388048172	1577	1652	1652	1677	1447
9.569644911903966	9.569645306643666	0	0	2	0	0.0011732584878019847	0.20087382942438126	1547.5783314928412	1622.5783314928412	1622.5783314928412	1647.5783314928412	0.44117647409439087	0.36231884360313416	0.6666666865348816	0.0	0.2380952388048172	1547	1622	1622	1647	1447
9.582865139155613	9.58286553389531	0	0	2	0	0.001559337681133448	0.1972506418824196	1532.7413785085082	1607.7413785085082	1607.7413785085082	1632.7413785085082	0.44117647409439087	0.3478260934352875	0.6296296119689941	0.0	0.2857142984867096	1532	1607	1607	1632	1457
9.59972012955357	9.59972012955357	0	0	2	0	0.0019411428382691577	0.18627451360225677	1487.7941332012415	1562.7941332012415	1562.7941332012415	1587.7941332012415	0.4117647111415863	0.3333333432674408	0.6296296119689941	0.0	0.2857142984867096	1487	1562	1562	1587	1457
9.61674722646019	9.61674722646019	0	0	2	0	0.0023176274578123562	0.1826513260602951	1472.9571802169085	1547.9571802169085	1547.9571802169085	1572.9571802169085	0.4117647111415863	0.3188405930995941	0.6296296119689941	0.0	0.2857142984867096	1472	1547	1547	1572	1457
9.636324736560594	9.636325131300291	0	0	2	0	0.0026877596215899996	0.1716751903295517	1428.0099043995142	1503.0099043995142	1503.0099043995142	1528.0099043995142	0.38235294818878174	0.30434781312942505	0.5925925970077515	0.0	0.2857142984867096	1428	1503	1503	1528	1457
9.649776676015419	9.649776676015419	0	0	2	0	0.0030505248230687457	0.1716751903295517	1428.0099043995142	1503.0099043995142	1503.0099043995142	1528.0099043995142	0.38235294818878174	0.30434781312942505	0.5925925970077515	0.0	0.2857142984867096	1428	1503	1503	1528	1457
9.666708245914938	9.666708245914938	0	0	2	0	0.0034049287480468413	0.16069906204938889	1383.0626590922475	1458.0626590922475	1458.0626590922475	1483.0626590922475	0.3529411852359772	0.28985506296157837	0.5555555820465088	0.0	0.2857142984867096	1383	1458	1458	1483	1457
9.682613492597644	9.682613492597644	0	0	2	0	0.0037500000000002353	0.15707587450742722	1368.2257061079144	1443.2257061079144	1443.2257061079144	1468.2257061079144	0.3529411852359772	0.2753623127937317	0.5555555820465088	0.0	0.2857142984867096	1368	1443	1443	1468	1457
9.702990350588061	9.702990350588061	0	0	2	0	0.004084792762612933	0.14247655868530273	1308.4415078163147	1383.4415078163147	1383.4415078163147	1408.4415078163147	0.3235294222831726	0.24637681245803833	0.48148149251937866	0.0	0.2857142984867096	1308	1383	1383	1408	1457
9.716768739773775	9.716769134513472	0	0	2	0	0.004408389392193772	0.14247655868530273	1308.4415078163147	1383.4415078163147	1383.4415078163147	1408.4415078163147	0.3235294222831726	0.24637681245803833	0.48148149251937866	0.0	0.2857142984867096	1308	1383	1383	1408	1457
9.732832277075689	9.732832277075689	0	0	2	0	0.0047199029328739974	0.13150043040513992	1263.494262509048	1338.494262509048	1338.494262509048	1363.494262509048	0.2647058963775635	0.21739129722118378	0.4444444477558136	0.0	0.2857142984867096	1263	1338	1338	1363	1457
9.749569635043413	9.749569635043413	0	0	2	0	0.005018479547691645	0.11690111085772514	1203.7100489623845	1278.7100489623845	1278.7100489623845	1303.7100489623845	0.2647058963775635	0.2028985470533371	0.40740740299224854	0.0	0.2857142984867096	1203	1278	1278	1303	1457
9.769686359572338	9.769685964832641	0	0	2	0	0.005303300858899306	0.11327792331576347	1188.8730959780514	1263.8730959780514	1263.8730959780514	1288.8730959780514	0.2647058963775635	0.18840579688549042	0.40740740299224854	0.0	0.2857142984867096	1188	1263	1263	1288	1457
9.782887244578744	9.782887244578744	0	0	2	0	0.005573586191080647	0.10230179131031036	1143.925835415721	1218.925835415721	1218.925835415721	1243.925835415721	0.23529411852359772	0.17391304671764374	0.37037035822868347	0.0	0.2857142984867096	1143	1218	1218	1243	1457
9.799706708403809	9.79970710314351	0	0	2	0	0.005828594710927462	0.10230179131031036	1143.925835415721	1218.925835415721	1218.925835415721	1243.925835415721	0.23529411852359772	0.17391304671764374	0.3333333432674408	0.0	0.2857142984867096	1143	1218	1218	1243	1457
9.816761042349649	9.816761042349649	0	0	2	0	0.006067627457812276	0.09132566303014755	1098.9785901084542	1173.9785901084542	1173.9785901084542	1198.9785901084542	0.20588235557079315	0.15942029654979706	0.29629629850387573	0.0	0.2857142984867096	1098	1173	1173	1198	1457
9.836291578425895	9.836291578425895	0	0	2	0	0.006290029259590839	0.08770247176289558	1084.1416218690574	1159.1416218690574	1159.1416218690574	1184.1416218690574	0.20588235557079315	0.14492753148078918	0.25925925374031067	0.0	0.2857142984867096	1084	1159	1159	1184	1457
9.84974351788072	9.84974351788072	0	0	2	0	0.0064951905283834365	0.07672634348273277	1039.1943765617907	1114.1943765617907	1114.1943765617907	1139.1943765617907	0.1764705926179886	0.1304347813129425	0.25925925374031067	0.0	0.2857142984867096	1039	1114	1114	1139	1457
9.866765088431562	9.866765088431562	0	0	2	0	0.006682548931412893	0.07672634348273277	1039.1943765617907	1114.1943765617907	1114.1943765617907	1139.1943765617907	0.1764705926179886	0.1304347813129425	0.2222222238779068	0.0	0.2857142984867096	1039	1114	1114	1139	1457
9.88274296721884	9.88274296721884	0	0	2	0	0.006851590932319628	0.0731031559407711	1024.3574235774577	1099.3574235774577	1099.3574235774577	1124.3574235774577	0.1764705926179886	0.11594203114509583	0.2222222238779068	0.0	0.2857142984867096	1024	1099	1099	1124	1457
9.902967060945835	9.902967455685536	0	0	2	0	0.0070018531987291206	0.06575021520256996	994.247131254524	1069.247131254524	1069.247131254524	1094.247131254524	0.14705882966518402	0.11594203114509583	0.2222222238779068	0.0	0.2857142984867096	994	1069	1069	1094	1457
9.91664834416565	9.91664834416565	0	0	2	0	0.007132923872213745	0.06575021520256996	994.247131254524	1069.247131254524	1069.247131254524	1094.247131254524	0.14705882966518402	0.11594203114509583	0.18518517911434174	0.0	0.2857142984867096	994	1069	1069	1094	1457
9.932685039168048	9.932685433907745	0	0	2	0	0.007244443697168091	0.06575021520256996	994.247131254524	1069.247131254524	1069.247131254524	1094.247131254524	0.14705882966518402	0.11594203114509583	0.18518517911434174	0.0	0.2857142984867096	994	1069	1069	1094	1457
9.949734241497799	9.949734241497799	0	0	2	0	0.007336107005503606	0.06212702579796314	979.4101706426591	1054.410170642659	1054.410170642659	1079.410170642659	0.14705882966518402	0.10144927352666855	0.18518517911434174	0.0	0.2857142984867096	979	1054	1054	1079	1457
9.96964056976728	9.96964056976728	0	0	2	0	0.007407662554463582	0.05477408319711685	949.2998706921935	1024.2998706921935	1024.2998706921935	1049.2998706921935	0.11764705926179886	0.10144927352666855	0.14814814925193787	0.0	0.2857142984867096	949	1024	1024	1049	1457
9.98287816556567	9.982878560305371	0	0	2	0	0.007458914215262083	0.05477408319711685	949.2998706921935	1024.2998706921935	1024.2998706921935	1049.2998706921935	0.11764705926179886	0.10144927352666855	0.14814814925193787	0.0	0.2857142984867096	949	1024	1024	1049	1457
9.999680260843993	9.999680260843993	0	0	2	0	0.00748972151065932	0.05477408319711685	949.2998706921935	1024.2998706921935	1024.2998706921935	1049.2998706921935	0.11764705926179886	0.10144927352666855	0.14814814925193787	0.0	0.2857142984867096	949	1024	1024	1049	1457
10.016719594681275	10.016719989420976	0	0	2	0	0.0075	0.05477408319711685	949.2998706921935	1024.2998706921935	1024.2998706921935	1049.2998706921935	0.11764705926179886	0.10144927352666855	0.14814814925193787	0.0	0.2857142984867096	949	1024	1024	1049	1457
10.036324341820896	10.036324341820896	0	0	2	0	0.007489721510659287	0.05477408319711685	949.2998706921935	1024.2998706921935	1024.2998706921935	1049.2998706921935	0.11764705926179886	0.10144927352666855	0.1111111119389534	0.0	0.2857142984867096	949	1024	1024	1049	1457
10.049658254105784	10.049658254105784	0	0	2	0	0.007458914215262016	0.05477408319711685	949.2998706921935	1024.2998706921935	1024.2998706921935	1049.2998706921935	0.11764705926179886	0.10144927352666855	0.1111111119389534	0.0	0.2857142984867096	949	1024	1024	1049	1457
10.066668771945059	10.066668771945059	0	0	2	0	0.007407662554463482	0.05477408319711685	949.2998706921935	1024.2998706921935	1024.2998706921935	1049.2998706921935	0.11764705926179886	0.10144927352666855	0.1111111119389534	0.0	0.2857142984867096	949	1024	1024	1049	1457
10.082729151329383	10.082729546069084	0	0	2	0	0.007336107005503474	0.05477408319711685	949.2998706921935	1024.2998706921935	1024.2998706921935	1049.2998706921935	0.11764705926179886	0.10144927352666855	0.1111111119389534	0.0	0.2857142984867096	949	1024	1024	1049	1457
10.102982850533786	10.102983245273483	0	0	2	0	0.007244443697167927	0.05477408319711685	949.2998706921935	1024.2998706921935	1024.2998706921935	1049.2998706921935	0.11764705926179886	0.10144927352666855	0.1111111119389534	0.0	0.2857142984867096	949	1024	1024	1049	1457
10.116773476650158	10.116773476650158	0	0	2	0	0.00713292387221355	0.05477408319711685	949.2998706921935	1024.2998706921935	1024.2998706921935	1049.2998706921935	0.11764705926179886	0.10144927352666855	0.1111111119389534	0.0	0.2857142984867096	949	1024	1024	1049	1457
10.132846092965147	10.132846092965147	0	0	2	0	0.007001853198728894	0.05477408319711685	949.2998706921935	1024.2998706921935	1024.2998706921935	1049.2998706921935	0.11764705926179886	0.11594203114509583	0.1111111119389534	0.0	0.2857142984867096	949	1024	1024	1049	1457
10.150117533745311	10.150117533745311	0	0	2	0	0.00685159093231937	0.06575021520256996	994.247131254524	1069.247131254524	1069.247131254524	1094.247131254524	0.14705882966518402	0.11594203114509583	0.1111111119389534	0.0	0.2857142984867096	994	1069	1069	1094	1457
10.169613332728064	10.169614122207461	0	0	2	0	0.006682548931412607	0.06937340274453163	1009.084084238857	1084.084084238857	1084.084084238857	1109.084084238857	0.14705882966518402	0.1304347813129425	0.1111111119389534	0.0	0.2857142984867096	1009	1084	1084	1109	1457
10.18292395537073	10.18292395537073	0	0	2	0	0.00649519052838312	0.0729965902864933	1023.9210372231901	1098.92103722319	1098.92103722319	1123.92103722319	0.14705882966518402	0.14492753148078918	0.14814814925193787	0.0	0.2857142984867096	1023	1098	1098	1123	1457
10.199830261929526	10.199830261929526	0	0	2	0	0.006290029259590495	0.08759590983390808	1083.7052507698536	1158.7052507698536	1158.7052507698536	1183.7052507698536	0.1764705926179886	0.17391304671764374	0.18518517911434174	0.0	0.2857142984867096	1083	1158	1158	1183	1457
10.216706173531518	10.216706568271219	0	0	2	0	0.006067627457811904	0.09857203811407089	1128.6524960771203	1203.6524960771203	1203.6524960771203	1228.6524960771203	0.20588235557079315	0.18840579688549042	0.18518517911434174	0.0	0.2857142984867096	1128	1203	1203	1228	1457
10.236257630811801	10.236257630811801	0	0	2	0	0.005828594710927064	0.1095481663942337	1173.599741384387	1248.599741384387	1248.599741384387	1273.599741384387	0.23529411852359772	0.2028985470533371	0.2222222238779068	0.0	0.2857142984867096	1173	1248	1248	1273	1457
10.249771939139032	10.249771939139032	0	0	2	0	0.005573586191080225	0.12414748966693878	1233.3839701861143	1308.3839701861143	1308.3839701861143	1333.3839701861143	0.2647058963775635	0.23188406229019165	0.25925925374031067	0.0	0.2857142984867096	1233	1308	1308	1333	1457
10.266691666847587	10.26669166684759	0	0	2	0	0.0053033008588988595	0.14247655868530273	1308.4415078163147	1383.4415078163147	1383.4415078163147	1408.4415078163147	0.3235294222831726	0.24637681245803833	0.25925925374031067	0.0	0.2380952388048172	1308	1383	1383	1408	1447
10.282683756264026	10.282683756264026	0	0	2	0	0.005018479547691176	0.15707587450742722	1368.2257061079144	1443.2257061079144	1443.2257061079144	1468.2257061079144	0.3529411852359772	0.2753623127937317	0.3333333432674408	0.0	0.2380952388048172	1368	1443	1443	1468	1447
10.302957587193065	10.302957981932762	0	0	2	0	0.0047199029328735065	0.17540494352579117	1443.2832437381148	1518.2832437381148	1518.2832437381148	1543.2832437381148	0.4117647111415863	0.28985506296157837	0.3333333432674408	0.0	0.2857142984867096	1443	1518	1518	1543	1457
10.316721765749621	10.316722160489318	0	0	2	0	0.00440838939219326	0.18638107180595398	1488.2304890453815	1563.2304890453815	1563.2304890453815	1588.2304890453815	0.44117647409439087	0.30434781312942505	0.37037035822868347	0.0	0.2380952388048172	1488	1563	1563	1588	1447
10.332801092639487	10.332801487379184	0	0	2	0	0.004084792762612402	0.1973572075366974	1533.1777648627758	1608.1777648627758	1608.1777648627758	1633.1777648627758	0.47058823704719543	0.3188405930995941	0.40740740299224854	0.0	0.2380952388048172	1533	1608	1608	1633	1447
10.34960831953389	10.349607924794194	0	0	2	0	0.003749999999999688	0.21682099029881718	1612.8819552736563	1687.8819552736563	1687.8819552736563	1712.8819552736563	0.5	0.3333333432674408	0.40740740299224854	0.0833333358168602	0.2380952388048172	1612	1687	1687	1712	1447
10.369668201546196	10.369668201546196	0	0	2	0	0.003404928748046278	0.22856873115179716	1660.9889540666095	1735.9889540666095	1735.9889540666095	1760.9889540666095	0.529411792755127	0.3478260934352875	0.4444444477558136	0.0833333358168602	0.2380952388048172	1660	1735	1735	1760	1447
10.382873033949588	10.382873033949588	0	0	2	0	0.0030505248230681685	0.2468978001701611	1736.0464916968099	1811.0464916968099	1811.0464916968099	1836.0464916968099	0.5882353186607361	0.36231884360313416	0.4444444477558136	0.0833333358168602	0.2380952388048172	1736	1811	1811	1836	1447
10.399733945443026	10.399733945443026	0	0	2	0	0.00268775962158941	0.2594171306233347	1787.3131499025556	1862.3131499025556	1862.3131499025556	1887.3131499025556	0.6176470518112183	0.37681159377098083	0.5185185074806213	0.0833333358168602	0.2380952388048172	1787	1862	1862	1887	1447
10.41676735818483	10.41676735818483	0	0	2	0	0.0023176274578117547	0.2703932663540781	1832.2604257199498	1907.2604257199498	1907.2604257199498	1932.2604257199498	0.6470588445663452	0.3913043439388275	0.5185185074806213	0.0833333358168602	0.2380952388048172	1832	1907	1907	1932	1447
10.436221314759512	10.436221314759516	0	0	2	0	0.0019411428382685471	0.2988814644423532	1948.9195968914364	2023.9195968914364	2023.9195968914364	2048.9195968914364	0.6764705777168274	0.4202898442745209	0.5925925970077515	0.1666666716337204	0.2380952388048172	1948	2023	2023	2048	1447
10.449762070646562	10.449762465386263	0	0	2	0	0.0015593376811328297	0.3150240041683485	2015.0232970693871	2090.023297069387	2090.023297069387	2115.023297069387	0.7058823704719543	0.4492753744125366	0.6296296119689941	0.1666666716337204	0.2380952388048172	2015	2090	2090	2115	1447
10.466741404049634	10.466741798789334	0	0	2	0	0.0011732584878013604	0.331166524026129	2081.126915886998	2156.126915886998	2156.126915886998	2181.126915886998	0.7352941036224365	0.47826087474823	0.6666666865348816	0.1666666716337204	0.2380952388048172	2081	2156	2156	2181	1447
10.482683756264025	10.482684151003722	0	0	2	0	0.0007839634745070253	0.3546619895891643	2177.3408473676277	2252.3408473676277	2252.3408473676277	2277.3408473676277	0.7941176295280457	0.5072463750839233	0.7037037014961243	0.1666666716337204	0.2380952388048172	2177	2252	2252	2277	1447
10.502912192127704	10.502912586867405	0	0	2	0	0.00039251967182169927	0.39942099899053574	2360.628990866244	2435.628990866244	2435.628990866244	2460.628990866244	0.8235294222831726	0.5797101259231567	0.7777777910232544	0.25	0.2380952388048172	2360	2435	2435	2460	1447
10.516659791616911	10.516659791616911	0	0	2	0	-3.8222442962243216e-16	0.39942099899053574	2360.628990866244	2435.628990866244	2435.628990866244	2460.628990866244	0.8235294222831726	0.5797101259231567	0.7777777910232544	0.25	0.2380952388048172	2360	2435	2435	2460	1447
10.532771092422378	10.532771487162078	0	0	2	0	-0.00039251967182246265	0.4127119332551956	2415.055366680026	2490.055366680026	2490.055366680026	2515.055366680026	0.8529411554336548	0.6376811861991882	0.8518518805503845	0.25	0.2380952388048172	2415	2490	2490	2515	1447
10.549683714816355	10.549683320076658	0	0	2	0	-0.0007839634745077855	0.45770579797250255	2599.305242697398	2674.305242697398	2674.305242697398	2699.305242697398	0.8823529481887817	0.6521739363670349	0.8888888955116272	0.3333333432674408	0.2380952388048172	2599	2674	2674	2699	1447
10.569609385331079	10.569609780070776	0	0	2	0	-0.0011732584878021155	0.47230510634404643	2659.0894104788704	2734.0894104788704	2734.0894104788704	2759.0894104788704	0.9117646813392639	0.6811594367027283	0.8888888955116272	0.3333333432674408	0.2380952388048172	2659	2734	2734	2759	1447
10.582862770717417	10.582863165457118	0	0	2	0	-0.0015593376811335773	0.4937205933678297	2746.7858298412625	2821.7858298412625	2821.7858298412625	2846.7858298412625	0.970588207244873	0.695652186870575	0.9259259104728699	0.3333333432674408	0.2380952388048172	2746	2821	2821	2846	1447
10.600009868492469	10.600009868492469	0	0	2	0	-0.0019411428382692857	0.511406339613008	2819.2089607152675	2894.2089607152675	2894.2089607152675	2919.2089607152675	1.0	0.7246376872062683	0.9629629850387573	0.3333333432674408	0.2380952388048172	2819	2894	2894	2919	1447
10.61664380465911	10.616644199398811	0	0	2	0	-0.0023176274578124816	0.5217391327023506	2861.521748416126	2936.521748416126	2936.521748416126	2961.521748416126	1.0	0.7536231875419617	1.0	0.3333333432674408	0.2380952388048172	2861	2936	2936	2961	1447
10.636256446592705	10.636256051853005	0	0	2	0	-0.002687759621590123	0.528985507786274	2891.195654384792	2966.195654384792	2966.195654384792	2991.195654384792	1.0	0.782608687877655	1.0	0.3333333432674408	0.2380952388048172	2891	2966	2966	2991	1447
10.64961799065651	10.649618385396211	0	0	2	0	-0.0030505248230688667	0.5326086953282356	2906.032607369125	2981.032607369125	2981.032607369125	3006.032607369125	1.0	0.7971014380455017	1.0	0.3333333432674408	0.2380952388048172	2906	2981	2981	3006	1447
10.666805351880834	10.666805351880834	0	0	2	0	-0.003404928748046959	0.5362318828701973	2920.869560353458	2995.869560353458	2995.869560353458	3020.869560353458	1.0	0.8115941882133484	1.0	0.3333333432674408	0.2380952388048172	2920	2995	2995	3020	1447
10.682577966024754	10.682577966024754	0	0	2	0	-0.0037500000000003494	0.5434782579541206	2950.543466322124	3025.543466322124	3025.543466322124	3050.543466322124	1.0	0.8405796885490417	1.0	0.3333333432674408	0.2380952388048172	2950	3025	3025	3050	1447
10.702940218646317	10.702940613386017	0	0	2	0	-0.004084792762613043	0.5543478354811668	2995.054386295378	3070.054386295378	3070.054386295378	3095.054386295378	1.0	0.8840579986572266	1.0	0.3333333432674408	0.2380952388048172	2995	3070	3070	3095	1447
10.716737160597871	10.716737160597871	0	0	2	0	-0.004408389392193879	0.5579710230231285	3009.8913392797112	3084.8913392797112	3084.8913392797112	3109.8913392797112	1.0	0.8985507488250732	1.0	0.3333333432674408	0.2380952388048172	3009	3084	3084	3109	1447
10.732791618886717	10.732791618886717	0	0	2	0	-0.0047199029328741	0.5652173981070518	3039.5652452483773	3114.5652452483773	3114.5652452483773	3139.5652452483773	1.0	0.9275362491607666	1.0	0.3333333432674408	0.2380952388048172	3039	3114	3114	3139	1447
10.749667925228406	10.749667925228406	0	0	2	0	-0.005018479547691743	0.5688405856490135	3054.4021982327104	3129.4021982327104	3129.4021982327104	3154.4021982327104	1.0	0.9420289993286133	1.0	0.3333333432674408	0.2380952388048172	3054	3129	3129	3154	1447
10.769642543465773	10.769642543465773	0	0	2	0	-0.0053033008588994	0.5932971015572548	3154.5516308769584	3229.5516308769584	3229.5516308769584	3254.5516308769584	1.0	0.95652174949646	1.0	0.4166666567325592	0.2380952388048172	3154	3229	3229	3254	1447
10.782879349784766	10.782879744524466	0	0	2	0	-0.005573586191080736	0.6005434766411781	3184.2255368456244	3259.2255368456244	3259.2255368456244	3284.2255368456244	1.0	0.9855072498321533	1.0	0.4166666567325592	0.2380952388048172	3184	3259	3259	3284	1447
10.799739866538507	10.799739471798807	0	0	2	0	-0.0058285947109275454	0.6041666641831398	3199.0624898299575	3274.0624898299575	3274.0624898299575	3299.0624898299575	1.0	1.0	1.0	0.4166666567325592	0.2380952388048172	3199	3274	3274	3299	1447
10.816771700321516	10.816772095061213	0	0	2	0	-0.006067627457812354	0.6041666641831398	3199.0624898299575	3274.0624898299575	3274.0624898299575	3299.0624898299575	1.0	1.0	1.0	0.4166666567325592	0.2380952388048172	3199	3274	3274	3299	1447
10.836286446809813	10.83628684154951	0	0	2	0	-0.006290029259590911	0.6041666641831398	3199.0624898299575	3274.0624898299575	3274.0624898299575	3299.0624898299575	1.0	1.0	1.0	0.4166666567325592	0.2380952388048172	3199	3274	3274	3299	1447
10.849755360071685	10.849755754811381	0	0	2	0	-0.006495190528383502	0.6041666641831398	3199.0624898299575	3274.0624898299575	3274.0624898299575	3299.0624898299575	1.0	1.0	1.0	0.4166666567325592	0.2380952388048172	3199	3274	3274	3299	1447
10.867073774876003	10.867073774876003	0	0	2	0	-0.006682548931412953	0.6041666641831398	3199.0624898299575	3274.0624898299575	3274.0624898299575	3299.0624898299575	1.0	1.0	1.0	0.4166666567325592	0.2380952388048172	3199	3274	3274	3299	1447
10.889742491557504	10.889747623173589	0	0	2	0	-0.006851590932319682	0.6041666641831398	3199.0624898299575	3274.0624898299575	3274.0624898299575	3299.0624898299575	1.0	1.0	1.0	0.4166666567325592	0.2380952388048172	3199	3274	3274	3299	1447
10.902869954979936	10.902870349719636	0	0	2	0	-0.007001853198729167	0.625	3284.375	3359.375	3359.375	3384.375	1.0	1.0	1.0	0.5	0.2380952388048172	3284	3359	3359	3384	1447
10.91679558207329	10.91679597681299	0	0	2	0	-0.007132923872213786	0.625	3284.375	3359.375	3359.375	3384.375	1.0	1.0	1.0	0.5	0.2857142984867096	3284	3359	3359	3384	1457
10.932800303160088	10.932800303160088	0	0	2	0	-0.007244443697168125	0.625	3284.375	3359.375	3359.375	3384.375	1.0	1.0	1.0	0.5	0.2380952388048172	3284	3359	3359	3384	1457
10.949813584177255	10.949813584177255	0	0	2	0	-0.007336107005503633	0.625	3284.375	3359.375	3359.375	3384.375	1.0	1.0	1.0	0.5	0.2380952388048172	3284	3359	3359	3384	1447
10.96965043825975	10.96965043825975	0	0	2	0	-0.007407662554463602	0.625	3284.375	3359.375	3359.375	3384.375	1.0	1.0	1.0	0.5	0.2380952388048172	3284	3359	3359	3384	1447
10.982875007648081	10.982875402387782	0	0	2	0	-0.007458914215262096	0.625	3284.375	3359.375	3359.375	3384.375	1.0	1.0	1.0	0.5	0.2380952388048172	3284	3359	3359	3384	1447
10.999809340725493	10.99980973546519	0	0	2	0	-0.007489721510659327	0.625	3284.375	3359.375	3359.375	3384.375	1.0	1.0	1.0	0.5	0.2380952388048172	3284	3359	3359	3384	1447
11.01665130471339	11.01665130471339	0	0	2	0	-0.0075	0.625	3284.375	3359.375	3359.375	3384.375	1.0	1.0	1.0	0.5	0.2380952388048172	3284	3359	3359	3384	1447
11.036231183251983	11.036231183251983	0	0	2	0	-0.00748972151065928	0.6041666641831398	3199.0624898299575	3274.0624898299575	3274.0624898299575	3299.0624898299575	1.0	1.0	1.0	0.4166666567325592	0.2380952388048172	3199	3274	3274	3299	1447
11.049745096839517	11.049745491579214	0	0	2	0	-0.007458914215262003	0.6041666641831398	3199.0624898299575	3274.0624898299575	3274.0624898299575	3299.0624898299575	1.0	1.0	1.0	0.4166666567325592	0.2380952388048172	3199	3274	3274	3299	1447
11.066738246132045	11.066738246132045	0	0	2	0	-0.007407662554463461	0.6041666641831398	3199.0624898299575	3274.0624898299575	3274.0624898299575	3299.0624898299575	1.0	1.0	1.0	0.4166666567325592	0.2380952388048172	3199	3274	3274	3299	1447
11.089622095949379	11.089622095949379	0	0	2	0	-0.007336107005503446	0.5833333358168602	3113.7500101700425	3188.7500101700425	3188.7500101700425	3213.7500101700425	1.0	1.0	1.0	0.3333333432674408	0.2380952388048172	3113	3188	3188	3213	1447
11.102893244622164	11.102893244622164	0	0	2	0	-0.007244443697167893	0.6041666641831398	3199.0624898299575	3274.0624898299575	3274.0624898299575	3299.0624898299575	1.0	1.0	1.0	0.4166666567325592	0.2857142984867096	3199	3274	3274	3299	1457
11.116675186465164	11.116675186465164	0	0	2	0	-0.007132923872213509	0.6041666641831398	3199.0624898299575	3274.0624898299575	3274.0624898299575	3299.0624898299575	1.0	1.0	1.0	0.4166666567325592	0.2857142984867096	3199	3274	3274	3299	1457
11.13278332935304	11.13278332935304	0	0	2	0	-0.0070018531987288465	0.6041666641831398	3199.0624898299575	3274.0624898299575	3274.0624898299575	3299.0624898299575	1.0	1.0	1.0	0.4166666567325592	0.2380952388048172	3199	3274	3274	3299	1447
11.149733057278704	11.1497334520184	0	0	2	0	-0.0068515909323193175	0.6041666641831398	3199.0624898299575	3274.0624898299575	3274.0624898299575	3299.0624898299575	1.0	1.0	1.0	0.4166666567325592	0.2857142984867096	3199	3274	3274	3299	1457
11.169630306535113	11.169630306535113	0	0	2	0	-0.006682548931412546	0.5833333358168602	3113.7500101700425	3188.7500101700425	3188.7500101700425	3213.7500101700425	1.0	1.0	1.0	0.3333333432674408	0.2857142984867096	3113	3188	3188	3213	1457
11.182872639209888	11.182873033949589	0	0	2	0	-0.006495190528383055	0.5797101482748985	3098.9130571857095	3173.9130571857095	3173.9130571857095	3198.9130571857095	1.0	0.9855072498321533	1.0	0.3333333432674408	0.2380952388048172	3098	3173	3173	3198	1447
11.199614339314296	11.199614339314296	0	0	2	0	-0.006290029259590423	0.5652173981070518	3039.5652452483773	3114.5652452483773	3114.5652452483773	3139.5652452483773	1.0	0.9275362491607666	1.0	0.3333333432674408	0.2380952388048172	3039	3114	3114	3139	1447
11.21671525254459	11.21671564728429	0	0	2	0	-0.0060676274578118266	0.5151854157447815	2834.68427747488	2909.68427747488	2909.68427747488	2934.68427747488	0.9411764740943909	0.8695651888847351	1.0	0.25	0.2380952388048172	2834	2909	2909	2934	1447
11.236332236614869	11.23633263135457	0	0	2	0	-0.005828594710926981	0.48609334230422974	2715.5522367358208	2790.5522367358208	2790.5522367358208	2815.5522367358208	0.9117646813392639	0.782608687877655	1.0	0.25	0.2380952388048172	2715	2790	2790	2815	1447
11.249737991524936	11.249737991524936	0	0	2	0	-0.005573586191080136	0.46051789820194244	2610.8207931369543	2685.8207931369543	2685.8207931369543	2710.8207931369543	0.8529411554336548	0.739130437374115	1.0	0.25	0.2857142984867096	2610	2685	2685	2710	1457
11.266772193746137	11.266772193746137	0	0	2	0	-0.005303300858898766	0.421462070196867	2450.8871774561703	2525.8871774561703	2525.8871774561703	2550.8871774561703	0.8235294222831726	0.695652186870575	1.0	0.1666666716337204	0.2857142984867096	2450	2525	2525	2550	1457
11.28963078022275	11.289630780222753	0	0	2	0	-0.005018479547691077	0.39434341709187004	2339.8362929912078	2414.8362929912078	2414.8362929912078	2439.8362929912078	0.7647058963775635	0.6521739363670349	0.9629629850387573	0.1666666716337204	0.2380952388048172	2339	2414	2414	2439	1447
11.302852981172888	11.302853375912589	0	0	2	0	-0.004719902932873403	0.3782008674317672	2273.7325521330868	2348.7325521330868	2348.7325521330868	2373.7325521330868	0.7352941036224365	0.6231883764266968	0.9259259104728699	0.1666666716337204	0.2380952388048172	2273	2348	2348	2373	1447
11.316642028330469	11.316642028330469	0	0	2	0	-0.004408389392193153	0.3361868826603448	2101.6852844941122	2176.6852844941122	2176.6852844941122	2201.6852844941122	0.6764705777168274	0.5942028760910034	0.8888888955116272	0.0833333358168602	0.2380952388048172	2101	2176	2176	2201	1447
11.332805829515872	11.332805829515872	0	0	2	0	-0.004084792762612291	0.31346302159866435	2008.6310734465305	2083.6310734465305	2083.6310734465305	2108.6310734465305	0.6176470518112183	0.5652173757553101	0.8518518805503845	0.0833333358168602	0.2380952388048172	2008	2083	2083	2108	1447
11.349692793829428	11.349692793829428	0	0	2	0	-0.0037499999999995736	0.2944689199420405	1930.8502271626558	2005.8502271626558	2005.8502271626558	2030.8502271626558	0.5882353186607361	0.52173912525177	0.8148148059844971	0.0833333358168602	0.2380952388048172	1930	2005	2005	2030	1447
11.369614516947161	11.369614516947161	0	0	2	0	-0.00340492874804616	0.2834927842112971	1885.9029513452615	1960.9029513452615	1960.9029513452615	1985.9029513452615	0.5588235259056091	0.5072463750839233	0.8148148059844971	0.0833333358168602	0.2380952388048172	1885	1960	1960	1985	1447
11.382902639426996	11.382902639426996	0	0	2	0	-0.0030505248230680475	0.2790979921679806	1867.9062779278804	1942.9062779278804	1942.9062779278804	1967.9062779278804	0.5588235259056091	0.49275362491607666	0.7777777910232544	0.0833333358168602	0.2857142984867096	1867	1942	1942	1967	1457
11.39983578828531	11.39983578828531	0	0	2	0	-0.002687759621589286	0.25191816687583923	1756.6048933565617	1831.6048933565617	1831.6048933565617	1856.6048933565617	0.529411792755127	0.47826087474823	0.7777777910232544	0.0	0.2380952388048172	1756	1831	1831	1856	1447
11.416604725428934	11.416604725428934	0	0	2	0	-0.0023176274578116285	0.2637270780533184	1804.962384628339	1879.962384628339	1879.962384628339	1904.962384628339	0.529411792755127	0.4637681245803833	0.7407407164573669	0.0833333358168602	0.2380952388048172	1804	1879	1879	1904	1447
11.436214604184636	11.436214604184636	0	0	2	0	-0.0019411428382684192	0.252750942322575	1760.0151088109446	1835.0151088109446	1835.0151088109446	1860.0151088109446	0.5	0.4492753744125366	0.7407407164573669	0.0833333358168602	0.2380952388048172	1760	1835	1835	1860	1447
11.449751017934998	11.449751412674695	0	0	2	0	-0.0015593376811327004	0.23731884360313416	1696.8206645548344	1771.8206645548344	1771.8206645548344	1796.8206645548344	0.5	0.4492753744125366	0.7407407164573669	0.0	0.2857142984867096	1696	1771	1771	1796	1457
11.466744167227526	11.466744167227526	0	0	2	0	-0.0011732584878012297	0.23731884360313416	1696.8206645548344	1771.8206645548344	1771.8206645548344	1796.8206645548344	0.5	0.4492753744125366	0.7407407164573669	0.0	0.2857142984867096	1696	1771	1771	1796	1457
11.482742967218842	11.48274375669824	0	0	2	0	-0.0007839634745068937	0.22996590286493301	1666.7103722319007	1741.7103722319007	1741.7103722319007	1766.7103722319007	0.47058823704719543	0.4492753744125366	0.7407407164573669	0.0	0.2380952388048172	1666	1741	1741	1766	1447
11.502933113331741	11.502933508071438	0	0	2	0	-0.0003925196718215671	0.22634270787239075	1651.87338873744	1726.87338873744	1726.87338873744	1751.87338873744	0.47058823704719543	0.43478259444236755	0.7037037014961243	0.0	0.2857142984867096	1651	1726	1726	1751	1457
11.51673479215968	11.51673479215968	0	0	2	0	5.145327074780904e-16	0.22634270787239075	1651.87338873744	1726.87338873744	1726.87338873744	1751.87338873744	0.47058823704719543	0.43478259444236755	0.7037037014961243	0.0	0.2857142984867096	1651	1726	1726	1751	1457
11.532775829298766	11.532775829298766	0	0	2	0	0.00039251967182259476	0.22634270787239075	1651.87338873744	1726.87338873744	1726.87338873744	1751.87338873744	0.47058823704719543	0.43478259444236755	0.7037037014961243	0.0	0.2380952388048172	1651	1726	1726	1751	1447
11.549725162484728	11.549725557224425	0	0	2	0	0.0007839634745079172	0.22634270787239075	1651.87338873744	1726.87338873744	1726.87338873744	1751.87338873744	0.47058823704719543	0.43478259444236755	0.7037037014961243	0.0	0.2380952388048172	1651	1726	1726	1751	1447
11.569633069713005	11.569633069713005	0	0	2	0	0.0011732584878022462	0.22634270787239075	1651.87338873744	1726.87338873744	1726.87338873744	1751.87338873744	0.47058823704719543	0.43478259444236755	0.7037037014961243	0.0	0.2380952388048172	1651	1726	1726	1751	1447
11.582850533786756	11.582850928526456	0	0	2	0	0.001559337681133707	0.22634270787239075	1651.87338873744	1726.87338873744	1726.87338873744	1751.87338873744	0.47058823704719543	0.43478259444236755	0.7037037014961243	0.0	0.2380952388048172	1651	1726	1726	1751	1447
11.599624602546465	11.599624602546465	0	0	2	0	0.0019411428382694134	0.24100320209047676	1711.9081125605023	1786.9081125605023	1786.9081125605023	1811.9081125605023	0.47058823704719543	0.43478259444236755	0.7037037014961243	0.0833333358168602	0.2380952388048172	1711	1786	1786	1811	1447
11.61684472716579	11.616845121905486	0	0	2	0	0.0023176274578126073	0.24100320209047676	1711.9081125605023	1786.9081125605023	1786.9081125605023	1811.9081125605023	0.47058823704719543	0.43478259444236755	0.7037037014961243	0.0833333358168602	0.2380952388048172	1711	1786	1786	1811	1447
11.636249736017826	11.636250130757526	0	0	2	0	0.0026877596215902464	0.23002707381031395	1666.9608672532356	1741.9608672532356	1741.9608672532356	1766.9608672532356	0.44117647409439087	0.4202898442745209	0.7037037014961243	0.0833333358168602	0.2380952388048172	1666	1741	1741	1766	1447
11.649737991524939	11.649738386264636	0	0	2	0	0.0030505248230689877	0.23365026135227562	1681.7978202375687	1756.7978202375687	1756.7978202375687	1781.7978202375687	0.44117647409439087	0.43478259444236755	0.7037037014961243	0.0833333358168602	0.2380952388048172	1681	1756	1756	1781	1447
11.666757588377285	11.666757588377285	0	0	2	0	0.0034049287480470767	0.21536657959222794	1606.9261434301734	1681.9261434301734	1681.9261434301734	1706.9261434301734	0.44117647409439087	0.4202898442745209	0.7037037014961243	0.0	0.2380952388048172	1606	1681	1681	1706	1447
11.682703493248964	11.682703493248964	0	0	2	0	0.0037500000000004643	0.21536657959222794	1606.9261434301734	1681.9261434301734	1681.9261434301734	1706.9261434301734	0.44117647409439087	0.4202898442745209	0.7037037014961243	0.0	0.2380952388048172	1606	1681	1681	1706	1447
11.702909823689511	11.702909823689515	0	0	2	0	0.004084792762613155	0.21536657959222794	1606.9261434301734	1681.9261434301734	1681.9261434301734	1706.9261434301734	0.44117647409439087	0.4202898442745209	0.7037037014961243	0.0	0.2380952388048172	1606	1681	1681	1706	1447
11.716749002788836	11.716749397528533	0	0	2	0	0.004408389392193986	0.22925546930895913	1663.8011468201876	1738.8011468201876	1738.8011468201876	1763.8011468201876	0.44117647409439087	0.4202898442745209	0.6666666865348816	0.0833333358168602	0.2380952388048172	1663	1738	1738	1763	1447
11.73272846053491	11.73272885527461	0	0	2	0	0.004719902932874203	0.20439045131206512	1561.9788981229067	1636.9788981229067	1636.9788981229067	1661.9788981229067	0.4117647111415863	0.4057970941066742	0.6666666865348816	0.0	0.2380952388048172	1561	1636	1636	1661	1447
11.749629635477623	11.749629635477623	0	0	2	0	0.005018479547691842	0.20439045131206512	1561.9788981229067	1636.9788981229067	1636.9788981229067	1661.9788981229067	0.4117647111415863	0.4057970941066742	0.6666666865348816	0.0	0.2380952388048172	1561	1636	1636	1661	1447
11.769635832890897	11.769635438151196	0	0	2	0	0.005303300858899494	0.20076726377010345	1547.1419451385736	1622.1419451385736	1622.1419451385736	1647.1419451385736	0.4117647111415863	0.3913043439388275	0.6666666865348816	0.0	0.2380952388048172	1547	1622	1622	1647	1447
11.782856454882237	11.782856849621938	0	0	2	0	0.005573586191080825	0.18616794794797897	1487.357746846974	1562.357746846974	1562.357746846974	1587.357746846974	0.38235294818878174	0.36231884360313416	0.6296296119689941	0.0	0.2380952388048172	1487	1562	1562	1587	1447
11.799708287362604	11.799708287362604	0	0	2	0	0.005828594710927629	0.17892157286405563	1457.6838408783078	1532.6838408783078	1532.6838408783078	1557.6838408783078	0.38235294818878174	0.3333333432674408	0.5555555820465088	0.0	0.2380952388048172	1457	1532	1532	1557	1447
11.816712094626999	11.816712094626999	0	0	2	0	0.006067627457812431	0.16069906204938889	1383.0626590922475	1458.0626590922475	1458.0626590922475	1483.0626590922475	0.3529411852359772	0.28985506296157837	0.5185185074806213	0.0	0.2380952388048172	1383	1458	1458	1483	1447
11.836230788512283	11.836231183251984	0	0	2	0	0.006290029259590983	0.14972293376922607	1338.1154137849808	1413.1154137849808	1413.1154137849808	1438.1154137849808	0.3235294222831726	0.2753623127937317	0.48148149251937866	0.0	0.2380952388048172	1338	1413	1413	1438	1447
11.84972180719729	11.84972180719729	0	0	2	0	0.006495190528383569	0.1351236179471016	1278.331215493381	1353.331215493381	1353.331215493381	1378.331215493381	0.29411765933036804	0.24637681245803833	0.4444444477558136	0.0	0.2380952388048172	1278	1353	1353	1378	1447
11.866719693366202	11.866720088105902	0	0	2	0	0.006682548931413013	0.13150043040513992	1263.494262509048	1338.494262509048	1338.494262509048	1363.494262509048	0.29411765933036804	0.23188406229019165	0.4444444477558136	0.0	0.2380952388048172	1263	1338	1338	1363	1447
11.882941916027024	11.882941916027024	0	0	2	0	0.006851590932319736	0.13150043040513992	1263.494262509048	1338.494262509048	1338.494262509048	1363.494262509048	0.29411765933036804	0.23188406229019165	0.40740740299224854	0.0	0.2380952388048172	1263	1338	1338	1363	1447
11.902905481552827	11.902905481552827	0	0	2	0	0.007001853198729215	0.11690111085772514	1203.7100489623845	1278.7100489623845	1278.7100489623845	1303.7100489623845	0.2647058963775635	0.2028985470533371	0.37037035822868347	0.0	0.2380952388048172	1203	1278	1278	1303	1447
11.916744660652148	11.916745055391848	0	0	2	0	0.0071329238722138266	0.11690111085772514	1203.7100489623845	1278.7100489623845	1278.7100489623845	1303.7100489623845	0.2647058963775635	0.2028985470533371	0.37037035822868347	0.0	0.2380952388048172	1203	1278	1278	1303	1447
11.932700434016299	11.932700828755996	0	0	2	0	0.00724444369716816	0.11327792331576347	1188.8730959780514	1263.8730959780514	1263.8730959780514	1288.8730959780514	0.2647058963775635	0.17391304671764374	0.29629629850387573	0.0	0.2380952388048172	1188	1263	1263	1288	1447
11.949675030542982	11.949675030542982	0	0	2	0	0.007336107005503661	0.0986786037683487	1129.088882431388	1204.088882431388	1204.088882431388	1229.088882431388	0.23529411852359772	0.15942029654979706	0.29629629850387573	0.0	0.2380952388048172	1129	1204	1204	1229	1447
11.969610964289872	11.969610964289872	0	0	2	0	0.007407662554463622	0.09505541250109673	1114.251914191991	1189.251914191991	1189.251914191991	1214.251914191991	0.23529411852359772	0.14492753148078918	0.25925925374031067	0.0	0.2380952388048172	1114	1189	1189	1214	1447
11.982751848862064	11.982751848862064	0	0	2	0	0.00745891421526211	0.09505541250109673	1114.251914191991	1189.251914191991	1189.251914191991	1214.251914191991	0.23529411852359772	0.14492753148078918	0.25925925374031067	0.0	0.2380952388048172	1114	1189	1189	1214	1447
11.99972920856664	11.99972920856664	0	0	2	0	0.007489721510659335	0.09143222495913506	1099.414961207658	1174.414961207658	1174.414961207658	1199.414961207658	0.23529411852359772	0.1304347813129425	0.2222222238779068	0.0	0.2380952388048172	1099	1174	1174	1199	1447
12.016754726514469	12.016755121254166	0	0	2	0	0.0075	0.08407928422093391	1069.3046688847244	1144.3046688847244	1144.3046688847244	1169.3046688847244	0.20588235557079315	0.1304347813129425	0.25925925374031067	0.0	0.2380952388048172	1069	1144	1144	1169	1447
12.036250920236922	12.036251314976623	0	0	2	0	0.007489721510659273	0.09143222495913506	1099.414961207658	1174.414961207658	1174.414961207658	1199.414961207658	0.23529411852359772	0.1304347813129425	0.2222222238779068	0.0	0.2380952388048172	1099	1174	1174	1199	1447
12.049736412566142	12.049736412566142	0	0	2	0	0.0074589142152619884	0.08045609667897224	1054.4677159003913	1129.4677159003913	1129.4677159003913	1154.4677159003913	0.20588235557079315	0.11594203114509583	0.2222222238779068	0.0	0.2380952388048172	1054	1129	1129	1154	1447
12.066718114407406	12.066718114407406	0	0	2	0	0.00740766255446344	0.08045609667897224	1054.4677159003913	1129.4677159003913	1129.4677159003913	1154.4677159003913	0.20588235557079315	0.11594203114509583	0.2222222238779068	0.0	0.2380952388048172	1054	1129	1129	1154	1447
12.08272994080878	12.082730335548481	0	0	2	0	0.0073361070055034195	0.08045609667897224	1054.4677159003913	1129.4677159003913	1129.4677159003913	1154.4677159003913	0.20588235557079315	0.11594203114509583	0.18518517911434174	0.0	0.2380952388048172	1054	1129	1129	1154	1447
12.102908244730719	12.102908244730719	0	0	2	0	0.007244443697167859	0.08045609667897224	1054.4677159003913	1129.4677159003913	1129.4677159003913	1154.4677159003913	0.20588235557079315	0.11594203114509583	0.18518517911434174	0.0	0.2380952388048172	1054	1129	1129	1154	1447
12.116718607832029	12.116718607832029	0	0	2	0	0.007132923872213468	0.08045609667897224	1054.4677159003913	1129.4677159003913	1129.4677159003913	1154.4677159003913	0.20588235557079315	0.11594203114509583	0.18518517911434174	0.0	0.2380952388048172	1054	1129	1129	1154	1447
12.13266451270371	12.13266451270371	0	0	2	0	0.007001853198728799	0.08045609667897224	1054.4677159003913	1129.4677159003913	1129.4677159003913	1154.4677159003913	0.20588235557079315	0.11594203114509583	0.18518517911434174	0.0	0.2380952388048172	1054	1129	1129	1154	1447
12.14966003043443	12.14966003043443	0	0	2	0	0.006851590932319263	0.0731031559407711	1024.3574235774577	1099.3574235774577	1099.3574235774577	1124.3574235774577	0.1764705926179886	0.11594203114509583	0.18518517911434174	0.0	0.2380952388048172	1024	1099	1099	1124	1447
12.169574253497887	12.169574253497887	0	0	2	0	0.006682548931412486	0.08045609667897224	1054.4677159003913	1129.4677159003913	1129.4677159003913	1154.4677159003913	0.20588235557079315	0.11594203114509583	0.18518517911434174	0.0	0.2380952388048172	1054	1129	1129	1154	1447
12.182797243927423	12.182797243927423	0	0	2	0	0.006495190528382989	0.0731031559407711	1024.3574235774577	1099.3574235774577	1099.3574235774577	1124.3574235774577	0.1764705926179886	0.11594203114509583	0.18518517911434174	0.0	0.2380952388048172	1024	1099	1099	1124	1447
12.199590260192673	12.199590260192673	0	0	2	0	0.00629002925959035	0.0731031559407711	1024.3574235774577	1099.3574235774577	1099.3574235774577	1124.3574235774577	0.1764705926179886	0.11594203114509583	0.18518517911434174	0.0	0.2380952388048172	1024	1099	1099	1124	1447
12.216710910407903	12.216710910407903	0	0	2	0	0.0060676274578117485	0.0731031559407711	1024.3574235774577	1099.3574235774577	1099.3574235774577	1124.3574235774577	0.1764705926179886	0.11594203114509583	0.18518517911434174	0.0	0.2380952388048172	1024	1099	1099	1124	1447
12.236240657004755	12.236240657004755	0	0	2	0	0.0058285947109268975	0.0731031559407711	1024.3574235774577	1099.3574235774577	1099.3574235774577	1124.3574235774577	0.1764705926179886	0.11594203114509583	0.18518517911434174	0.0	0.2380952388048172	1024	1099	1099	1124	1447
12.249715886101805	12.249716280841506	0	0	2	0	0.005573586191080047	0.0731031559407711	1024.3574235774577	1099.3574235774577	1099.3574235774577	1124.3574235774577	0.1764705926179886	0.11594203114509583	0.18518517911434174	0.0	0.2380952388048172	1024	1099	1099	1124	1447
12.266757983116984	12.26675837785668	0	0	2	0	0.005303300858898672	0.07672634348273277	1039.1943765617907	1114.1943765617907	1114.1943765617907	1139.1943765617907	0.1764705926179886	0.1304347813129425	0.18518517911434174	0.0	0.2380952388048172	1039	1114	1114	1139	1447
12.282800993954561	12.282800993954561	0	0	2	0	0.005018479547690979	0.07672634348273277	1039.1943765617907	1114.1943765617907	1114.1943765617907	1139.1943765617907	0.1764705926179886	0.1304347813129425	0.18518517911434174	0.0	0.2380952388048172	1039	1114	1114	1139	1447
12.302921665880477	12.302922060620174	0	0	2	0	0.004719902932873301	0.08034953102469444	1054.0313295461237	1129.0313295461237	1129.0313295461237	1154.0313295461237	0.1764705926179886	0.14492753148078918	0.2222222238779068	0.0	0.2380952388048172	1054	1129	1129	1154	1447
12.316807424264253	12.31680821374365	0	0	2	0	0.004408389392193047	0.08034953102469444	1054.0313295461237	1129.0313295461237	1129.0313295461237	1154.0313295461237	0.20588235557079315	0.15942029654979706	0.2222222238779068	0.0	0.2380952388048172	1054	1129	1129	1154	1447
12.332701223495695	12.332701223495695	0	0	2	0	0.004084792762612181	0.09132566303014755	1098.9785901084542	1173.9785901084542	1173.9785901084542	1198.9785901084542	0.23529411852359772	0.17391304671764374	0.2222222238779068	0.0	0.2857142984867096	1098	1173	1173	1198	1447
12.349605161616301	12.349605161616301	0	0	2	0	0.0037499999999994586	0.11327792331576347	1188.8730959780514	1263.8730959780514	1263.8730959780514	1288.8730959780514	0.2647058963775635	0.18840579688549042	0.2222222238779068	0.0	0.2857142984867096	1188	1263	1263	1288	1457
12.369571095580296	12.369571095580296	0	0	2	0	0.003404928748046042	0.12425405159592628	1233.8203412853181	1308.8203412853181	1308.8203412853181	1333.8203412853181	0.29411765933036804	0.2028985470533371	0.25925925374031067	0.0	0.2857142984867096	1233	1308	1308	1333	1457
12.382831191541518	12.382831191541518	0	0	2	0	0.0030505248230679265	0.1462063118815422	1323.7148471549153	1398.7148471549153	1398.7148471549153	1423.7148471549153	0.3529411852359772	0.23188406229019165	0.29629629850387573	0.0	0.2857142984867096	1323	1398	1398	1423	1457
12.399685787199774	12.399685787199774	0	0	2	0	0.0026877596215891626	0.16453538089990616	1398.7723847851157	1473.7723847851157	1473.7723847851157	1498.7723847851157	0.4117647111415863	0.24637681245803833	0.3333333432674408	0.0	0.2857142984867096	1398	1473	1473	1498	1457
12.416734594789832	12.416734989529528	0	0	2	0	0.0023176274578115027	0.17540494352579117	1443.2832437381148	1518.2832437381148	1518.2832437381148	1543.2832437381148	0.4117647111415863	0.28985506296157837	0.37037035822868347	0.0	0.2857142984867096	1443	1518	1518	1543	1457
12.43621578840373	12.43621578840373	0	0	2	0	0.0019411428382682915	0.19000426679849625	1503.0674725398421	1578.0674725398421	1578.0674725398421	1603.0674725398421	0.44117647409439087	0.3188405930995941	0.40740740299224854	0.0	0.2857142984867096	1503	1578	1578	1603	1457
12.449738781004337	12.449739175744034	0	0	2	0	0.001559337681132571	0.22121578296301542	1630.8786312335483	1705.8786312335483	1705.8786312335483	1730.8786312335483	0.5	0.3478260934352875	0.4444444477558136	0.0833333358168602	0.2857142984867096	1630	1705	1705	1730	1457
12.466714561750118	12.466714956489815	0	0	2	0	0.0011732584878010991	0.2483344366888941	1741.9295182410215	1816.9295182410215	1816.9295182410215	1841.9295182410215	0.5588235259056091	0.3913043439388275	0.5185185074806213	0.0833333358168602	0.2857142984867096	1741	1816	1816	1841	1457
12.482794678119381	12.482795072859078	0	0	2	0	0.0007839634745067622	0.2637053657047175	1804.873472560818	1879.873472560818	1879.873472560818	1904.873472560818	0.5882353186607361	0.4202898442745209	0.5555555820465088	0.0833333358168602	0.2857142984867096	1804	1879	1879	1904	1457
12.502822980955782	12.502822980955782	0	0	2	0	0.000392519671821435	0.3296233125398924	2074.807464850859	2149.807464850859	2149.807464850859	2174.807464850859	0.7352941036224365	0.47826087474823	0.6296296119689941	0.1666666716337204	0.2857142984867096	2074	2149	2149	2174	1457
12.516653475781732	12.516653870521433	0	0	2	0	-6.468409853337487e-16	0.33841289911005235	2110.8008218556643	2185.8008218556643	2185.8008218556643	2210.8008218556643	0.7352941036224365	0.5072463750839233	0.6666666865348816	0.1666666716337204	0.2857142984867096	2110	2185	2185	2210	1457
12.532760829190211	12.532760829190211	0	0	2	0	-0.00039251967182272687	0.37656885758042336	2267.0494717918336	2342.0494717918336	2342.0494717918336	2367.0494717918336	0.7941176295280457	0.5362318754196167	0.7037037014961243	0.25	0.2857142984867096	2267	2342	2342	2367	1457
12.54968884643244	12.54968924117214	0	0	2	0	-0.0007839634745080487	0.3934829942882061	2336.312861610204	2411.312861610204	2411.312861610204	2436.312861610204	0.8235294222831726	0.5652173757553101	0.7407407164573669	0.25	0.2857142984867096	2336	2411	2411	2436	1457
12.569625964398425	12.569625964398425	0	0	2	0	-0.0011732584878023768	0.41039711982011795	2405.576205663383	2480.576205663383	2480.576205663383	2505.576205663383	0.8529411554336548	0.5942028760910034	0.7777777910232544	0.25	0.2857142984867096	2405	2480	2480	2505	1457
12.58282724414453	12.582828033623928	0	0	2	0	-0.0015593376811338364	0.42137325555086136	2450.5234814807773	2525.5234814807773	2525.5234814807773	2550.5234814807773	0.8823529481887817	0.6086956262588501	0.7777777910232544	0.25	0.2857142984867096	2450	2525	2525	2550	1457
12.599608418218816	12.599608418218816	0	0	2	0	-0.0019411428382695413	0.4589924484859278	2604.574076549874	2679.574076549874	2679.574076549874	2704.574076549874	0.9411764740943909	0.6231883764266968	0.8148148059844971	0.3333333432674408	0.2857142984867096	2604	2679	2679	2704	1457
12.616703805093325	12.616704199833025	0	0	2	0	-0.002317627457812733	0.48030138227306773	2691.8341604082125	2766.8341604082125	2766.8341604082125	2791.8341604082125	0.970588207244873	0.6666666865348816	0.8518518805503845	0.3333333432674408	0.2857142984867096	2691	2766	2766	2791	1457
12.636218946321323	12.63621934106102	0	0	2	0	-0.00268775962159037	0.49127751800381114	2736.7814362256067	2811.7814362256067	2811.7814362256067	2836.7814362256067	1.0	0.6811594367027283	0.8518518805503845	0.3333333432674408	0.2857142984867096	2736	2811	2811	2836	1457
12.649720228238492	12.649720228238495	0	0	2	0	-0.0030505248230691083	0.4979871235511921	2764.257270942132	2839.257270942132	2839.257270942132	2864.257270942132	1.0	0.695652186870575	0.8888888955116272	0.3333333432674408	0.2857142984867096	2764	2839	2839	2864	1457
12.666612324168137	12.666612324168137	0	0	2	0	-0.003404928748047195	0.5016103110931538	2779.0942239264646	2854.0942239264646	2854.0942239264646	2879.0942239264646	1.0	0.7101449370384216	0.8888888955116272	0.3333333432674408	0.2857142984867096	2779	2854	2854	2879	1457
12.682628887445896	12.682628887445896	0	0	2	0	-0.0037500000000005793	0.5052334986351155	2793.9311769107976	2868.9311769107976	2868.9311769107976	2893.9311769107976	1.0	0.7246376872062683	0.8888888955116272	0.3333333432674408	0.2857142984867096	2793	2868	2868	2893	1457
12.70289166566337	12.70289166566337	0	0	2	0	-0.004084792762613266	0.5119431041824964	2821.407011627323	2896.407011627323	2896.407011627323	2921.407011627323	1.0	0.739130437374115	0.9259259104728699	0.3333333432674408	0.2857142984867096	2821	2896	2896	2921	1457
12.716632554577698	12.716632554577698	0	0	2	0	-0.004408389392194093	0.5191894792664198	2851.080917595989	2926.080917595989	2926.080917595989	2951.080917595989	1.0	0.7681159377098083	0.9259259104728699	0.3333333432674408	0.2857142984867096	2851	2926	2926	2951	1457
12.732769118723885	12.732769118723885	0	0	2	0	-0.004719902932874305	0.5228126668083815	2865.917870580322	2940.917870580322	2940.917870580322	2965.917870580322	1.0	0.782608687877655	0.9259259104728699	0.3333333432674408	0.2857142984867096	2865	2940	2940	2965	1457
12.749658846215334	12.749658451475634	0	0	2	0	-0.005018479547691941	0.533145464864778	2908.2306786212657	2983.2306786212657	2983.2306786212657	3008.2306786212657	1.0	0.8115941882133484	0.9629629850387573	0.3333333432674408	0.2857142984867096	2908	2983	2983	3008	1457
12.769582148291862	12.769582148291862	0	0	2	0	-0.005303300858899587	0.5606883987784386	3021.018992997706	3096.018992997706	3096.018992997706	3121.018992997706	1.0	0.8260869383811951	1.0	0.4166666567325592	0.2857142984867096	3021	3096	3096	3121	1457
12.782915665837054	12.782915665837054	0	0	2	0	-0.0055735861910809125	0.539855070412159	2935.706513337791	3010.706513337791	3010.706513337791	3035.706513337791	1.0	0.8260869383811951	1.0	0.3333333432674408	0.2857142984867096	2935	3010	3010	3035	1457
12.79978723530236	12.79978723530236	0	0	2	0	-0.005828594710927712	0.5643115863204002	3035.855945982039	3110.855945982039	3110.855945982039	3135.855945982039	1.0	0.8405796885490417	1.0	0.4166666567325592	0.2857142984867096	3035	3110	3110	3135	1457
12.81667419961592	12.81667419961592	0	0	2	0	-0.006067627457812508	0.5434782579541206	2950.543466322124	3025.543466322124	3025.543466322124	3050.543466322124	1.0	0.8405796885490417	1.0	0.3333333432674408	0.2857142984867096	2950	3025	3025	3050	1457
12.836177103913252	12.836177103913252	0	0	2	0	-0.006290029259591055	0.5643115863204002	3035.855945982039	3110.855945982039	3110.855945982039	3135.855945982039	1.0	0.8405796885490417	1.0	0.4166666567325592	0.2857142984867096	3035	3110	3110	3135	1457
12.8497506231953	12.8497502284556	0	0	2	0	-0.006495190528383635	0.5679347738623619	3050.692898966372	3125.692898966372	3125.692898966372	3150.692898966372	1.0	0.8550724387168884	1.0	0.4166666567325592	0.2857142984867096	3050	3125	3125	3150	1457
12.866716930188309	12.866716535448612	0	0	2	0	-0.006682548931413073	0.5679347738623619	3050.692898966372	3125.692898966372	3125.692898966372	3150.692898966372	1.0	0.8550724387168884	1.0	0.4166666567325592	0.2857142984867096	3050	3125	3125	3150	1457
12.882648229691137	12.882648229691137	0	0	2	0	-0.006851590932319789	0.5715579614043236	3065.529851950705	3140.529851950705	3140.529851950705	3165.529851950705	1.0	0.8695651888847351	1.0	0.4166666567325592	0.2857142984867096	3065	3140	3140	3165	1457
12.902932718592043	12.902932718592043	0	0	2	0	-0.007001853198729263	0.5715579614043236	3065.529851950705	3140.529851950705	3140.529851950705	3165.529851950705	1.0	0.8695651888847351	1.0	0.4166666567325592	0.2857142984867096	3065	3140	3140	3165	1457
12.916735581639076	12.916735581639076	0	0	2	0	-0.007132923872213867	0.5715579614043236	3065.529851950705	3140.529851950705	3140.529851950705	3165.529851950705	1.0	0.8695651888847351	1.0	0.4166666567325592	0.2857142984867096	3065	3140	3140	3165	1457
12.932679118072565	12.932679512812262	0	0	2	0	-0.0072444436971681936	0.5679347738623619	3050.692898966372	3125.692898966372	3125.692898966372	3150.692898966372	1.0	0.8550724387168884	1.0	0.4166666567325592	0.2857142984867096	3050	3125	3125	3150	1457
12.94956371394793	12.94956371394793	0	0	2	0	-0.007336107005503688	0.550724633038044	2980.21737229079	3055.21737229079	3055.21737229079	3080.21737229079	1.0	0.8695651888847351	1.0	0.3333333432674408	0.2857142984867096	2980	3055	3055	3080	1457
12.969470042217411	12.969470042217411	0	0	2	0	-0.007407662554463643	0.5679347738623619	3050.692898966372	3125.692898966372	3125.692898966372	3150.692898966372	1.0	0.8550724387168884	1.0	0.4166666567325592	0.2857142984867096	3050	3125	3125	3150	1457
12.982791717571638	12.982791717571638	0	0	2	0	-0.007458914215262124	0.5679347738623619	3050.692898966372	3125.692898966372	3125.692898966372	3150.692898966372	1.0	0.8550724387168884	1.0	0.4166666567325592	0.2857142984867096	3050	3125	3125	3150	1457
12.999778945768687	12.999778945768687	0	0	2	0	-0.007489721510659341	0.5679347738623619	3050.692898966372	3125.692898966372	3125.692898966372	3150.692898966372	1.0	0.8550724387168884	1.0	0.4166666567325592	0.2380952388048172	3050	3125	3125	3150	1447
13.016856569356753	13.01685696409645	0	0	2	0	-0.0075	0.5434782579541206	2950.543466322124	3025.543466322124	3025.543466322124	3050.543466322124	1.0	0.8405796885490417	1.0	0.3333333432674408	0.2857142984867096	2950	3025	3025	3050	1457
13.036168814379577	13.036169209119278	0	0	2	0	-0.007489721510659266	0.5434782579541206	2950.543466322124	3025.543466322124	3025.543466322124	3050.543466322124	1.0	0.8405796885490417	1.0	0.3333333432674408	0.2380952388048172	2950	3025	3025	3050	1447
13.049679570049518	13.049679964789219	0	0	2	0	-0.0074589142152619746	0.5434782579541206	2950.543466322124	3025.543466322124	3025.543466322124	3050.543466322124	1.0	0.8405796885490417	1.0	0.3333333432674408	0.2380952388048172	2950	3025	3025	3050	1447
13.066712193311924	13.066712193311924	0	0	2	0	-0.007407662554463419	0.539855070412159	2935.706513337791	3010.706513337791	3010.706513337791	3035.706513337791	1.0	0.8260869383811951	1.0	0.3333333432674408	0.2380952388048172	2935	3010	3010	3035	1447
13.082630466404689	13.082630466404689	0	0	2	0	-0.007336107005503392	0.539855070412159	2935.706513337791	3010.706513337791	3010.706513337791	3035.706513337791	1.0	0.8260869383811951	1.0	0.3333333432674408	0.2380952388048172	2935	3010	3010	3035	1447
13.102889691964874	13.102889691964874	0	0	2	0	-0.007244443697167825	0.539855070412159	2935.706513337791	3010.706513337791	3010.706513337791	3035.706513337791	1.0	0.8260869383811951	1.0	0.3333333432674408	0.2380952388048172	2935	3010	3010	3035	1447
13.116767950294376	13.116767950294376	0	0	2	0	-0.0071329238722134276	0.539855070412159	2935.706513337791	3010.706513337791	3010.706513337791	3035.706513337791	1.0	0.8260869383811951	1.0	0.3333333432674408	0.2380952388048172	2935	3010	3010	3035	1447
13.132589117421245	13.132589117421245	0	0	2	0	-0.007001853198728752	0.539855070412159	2935.706513337791	3010.706513337791	3010.706513337791	3035.706513337791	1.0	0.8260869383811951	1.0	0.3333333432674408	0.2380952388048172	2935	3010	3010	3035	1447
13.149643846106782	13.149644240846479	0	0	2	0	-0.006851590932319209	0.5362318828701973	2920.869560353458	2995.869560353458	2995.869560353458	3020.869560353458	1.0	0.8115941882133484	1.0	0.3333333432674408	0.2380952388048172	2920	2995	2995	3020	1447
13.16956714818331	13.16956714818331	0	0	2	0	-0.006682548931412426	0.5326086953282356	2906.032607369125	2981.032607369125	2981.032607369125	3006.032607369125	1.0	0.7971014380455017	1.0	0.3333333432674408	0.2380952388048172	2906	2981	2981	3006	1447
13.182954350327536	13.182954350327536	0	0	2	0	-0.006495190528382922	0.5326086953282356	2906.032607369125	2981.032607369125	2981.032607369125	3006.032607369125	1.0	0.7971014380455017	1.0	0.3333333432674408	0.2380952388048172	2906	2981	2981	3006	1447
13.199752103469168	13.199752103469171	0	0	2	0	-0.006290029259590279	0.5326086953282356	2906.032607369125	2981.032607369125	2981.032607369125	3006.032607369125	1.0	0.7971014380455017	1.0	0.3333333432674408	0.2380952388048172	2906	2981	2981	3006	1447
13.21671880520188	13.216719199941577	0	0	2	0	-0.006067627457811671	0.5326086953282356	2906.032607369125	2981.032607369125	2981.032607369125	3006.032607369125	1.0	0.7971014380455017	1.0	0.3333333432674408	0.2380952388048172	2906	2981	2981	3006	1447
13.236188946104216	13.236188946104216	0	0	2	0	-0.005828594710926814	0.5326086953282356	2906.032607369125	2981.032607369125	2981.032607369125	3006.032607369125	1.0	0.7971014380455017	1.0	0.3333333432674408	0.2380952388048172	2906	2981	2981	3006	1447
13.249684701665602	13.249684701665602	0	0	2	0	-0.0055735861910799584	0.5326086953282356	2906.032607369125	2981.032607369125	2981.032607369125	3006.032607369125	1.0	0.7971014380455017	1.0	0.3333333432674408	0.2380952388048172	2906	2981	2981	3006	1447
13.266783246457704	13.266783246457704	0	0	2	0	-0.0053033008588985785	0.528985507786274	2891.195654384792	2966.195654384792	2966.195654384792	2991.195654384792	1.0	0.782608687877655	1.0	0.3333333432674408	0.2380952388048172	2891	2966	2966	2991	1447
13.289590911513175	13.289590911513175	0	0	2	0	-0.005018479547690881	0.5253623202443123	2876.358701400459	2951.358701400459	2951.358701400459	2976.358701400459	1.0	0.7681159377098083	1.0	0.3333333432674408	0.2380952388048172	2876	2951	2951	2976	1447
13.302811138764818	13.302811138764818	0	0	2	0	-0.004719902932873198	0.5186527146969313	2848.8828666839336	2923.8828666839336	2923.8828666839336	2948.8828666839336	1.0	0.7536231875419617	0.9629629850387573	0.3333333432674408	0.2380952388048172	2848	2923	2923	2948	1447
13.316862687822082	13.316863082561783	0	0	2	0	-0.00440838939219294	0.5186527146969313	2848.8828666839336	2923.8828666839336	2923.8828666839336	2948.8828666839336	1.0	0.739130437374115	0.9629629850387573	0.3333333432674408	0.2380952388048172	2848	2923	2923	2948	1447
13.332743460643465	13.332743460643465	0	0	2	0	-0.00408479276261207	0.5150295271549696	2834.0459136996005	2909.0459136996005	2909.0459136996005	2934.0459136996005	1.0	0.739130437374115	0.9629629850387573	0.3333333432674408	0.2380952388048172	2834	2909	2909	2934	1447
13.349857005544118	13.349857005544118	0	0	2	0	-0.003749999999999344	0.47453704103827477	2668.229183051735	2743.229183051735	2743.229183051735	2768.229183051735	1.0	0.6666666865348816	0.9259259104728699	0.25	0.2380952388048172	2668	2743	2743	2768	1447
13.369581358812466	13.369581358812466	0	0	2	0	-0.0034049287480459245	0.4503765143454075	2569.2918262444437	2644.2918262444437	2644.2918262444437	2669.2918262444437	0.970588207244873	0.6086956262588501	0.8888888955116272	0.25	0.2380952388048172	2569	2644	2644	2669	1447
13.38282684940483	13.382827244144531	0	0	2	0	-0.003050524823067806	0.40111615614574636	2367.5706594168314	2442.5706594168314	2442.5706594168314	2467.5706594168314	0.9117646813392639	0.5507246255874634	0.8518518805503845	0.1666666716337204	0.2380952388048172	2367	2442	2442	2467	1447
13.399729603306339	13.39972999804604	0	0	2	0	-0.002687759621589039	0.3739975005572225	2256.519764781826	2331.519764781826	2331.519764781826	2356.519764781826	0.8529411554336548	0.5072463750839233	0.8148148059844971	0.1666666716337204	0.2380952388048172	2256	2331	2331	2356	1447
13.416817490126574	13.416817490126574	0	0	2	0	-0.0023176274578113774	0.3269453972440075	2063.8414017142104	2138.8414017142104	2138.8414017142104	2163.8414017142104	0.7647058963775635	0.47826087474823	0.7777777910232544	0.0833333358168602	0.2380952388048172	2063	2138	2138	2163	1447
13.436203156733372	13.436203551473069	0	0	2	0	-0.0019411428382681635	0.31157446822818413	2000.897447394414	2075.897447394414	2075.897447394414	2100.897447394414	0.7352941036224365	0.4492753744125366	0.7407407164573669	0.0833333358168602	0.2380952388048172	2000	2075	2075	2100	1447
13.4496858858847	13.4496858858847	0	0	2	0	-0.0015593376811324415	0.27052153069755913	1832.7856682065046	1907.7856682065046	1907.7856682065046	1932.7856682065046	0.6176470518112183	0.4057970941066742	0.7037037014961243	0.0833333358168602	0.2380952388048172	1832	1907	1907	1932	1447
13.466811667716017	13.466812062455714	0	0	2	0	-0.0011732584878009686	0.2587738053666221	1784.6787329763174	1859.6787329763174	1859.6787329763174	1884.6787329763174	0.5882353186607361	0.3913043439388275	0.6666666865348816	0.0833333358168602	0.2857142984867096	1784	1859	1859	1884	1457
13.48264033489716	13.48264033489716	0	0	2	0	-0.0007839634745066304	0.24779766963587868	1739.7314571589231	1814.7314571589231	1814.7314571589231	1839.7314571589231	0.5588235259056091	0.37681159377098083	0.6666666865348816	0.0833333358168602	0.2380952388048172	1739	1814	1814	1839	1447
13.502889691964876	13.502889691964876	0	0	2	0	-0.0003925196718213029	0.24044473634825814	1709.621195346117	1784.621195346117	1784.621195346117	1809.621195346117	0.529411792755127	0.37681159377098083	0.6666666865348816	0.0833333358168602	0.2380952388048172	1709	1784	1784	1809	1447
13.516743871172752	13.516743871172752	0	0	2	0	7.791492631894069e-16	0.23604994306317817	1691.6245168437144	1766.6245168437144	1766.6245168437144	1791.6245168437144	0.529411792755127	0.36231884360313416	0.6296296119689941	0.0833333358168602	0.2380952388048172	1691	1766	1766	1791	1447
13.532711091988164	13.532711486727864	0	0	2	0	0.000392519671822859	0.2213440541361953	1631.4039016877196	1706.4039016877196	1706.4039016877196	1731.4039016877196	0.47058823704719543	0.36231884360313416	0.6296296119689941	0.0833333358168602	0.2380952388048172	1631	1706	1706	1731	1447
13.549694372788222	13.549694372788222	0	0	2	0	0.0007839634745081803	0.21772086659423362	1616.5669487033865	1691.5669487033865	1691.5669487033865	1716.5669487033865	0.47058823704719543	0.3478260934352875	0.6296296119689941	0.0833333358168602	0.2380952388048172	1616	1691	1691	1716	1447
13.569532805829516	13.569532805829516	0	0	2	0	0.0011732584878025075	0.21036792585603248	1586.4566563804528	1661.4566563804528	1661.4566563804528	1686.4566563804528	0.44117647409439087	0.3478260934352875	0.6296296119689941	0.0833333358168602	0.2380952388048172	1586	1661	1661	1686	1447
13.582775533243991	13.582775927983688	0	0	2	0	0.0015593376811339657	0.1972506418824196	1532.7413785085082	1607.7413785085082	1607.7413785085082	1632.7413785085082	0.44117647409439087	0.3478260934352875	0.6296296119689941	0.0	0.2380952388048172	1532	1607	1607	1632	1447
13.599643944791707	13.599643944791707	0	0	2	0	0.001941142838269669	0.20597313381271598	1568.459982963072	1643.459982963072	1643.459982963072	1668.459982963072	0.44117647409439087	0.3333333432674408	0.5925925970077515	0.0833333358168602	0.2380952388048172	1568	1643	1643	1668	1447
13.616817095386873	13.616817490126573	0	0	2	0	0.0023176274578128593	0.1826513260602951	1472.9571802169085	1547.9571802169085	1547.9571802169085	1572.9571802169085	0.4117647111415863	0.3188405930995941	0.5925925970077515	0.0	0.2380952388048172	1472	1547	1547	1572	1447
13.636201183034876	13.636201577774576	0	0	2	0	0.002687759621590494	0.1716751903295517	1428.0099043995142	1503.0099043995142	1503.0099043995142	1528.0099043995142	0.38235294818878174	0.30434781312942505	0.5555555820465088	0.0	0.2380952388048172	1428	1503	1503	1528	1447
13.649838650148125	13.649839044887825	0	0	2	0	0.0030505248230692293	0.16442881524562836	1398.3359984308481	1473.3359984308481	1473.3359984308481	1498.3359984308481	0.38235294818878174	0.2753623127937317	0.5185185074806213	0.0	0.2380952388048172	1398	1473	1473	1498	1447
13.666876010286915	13.666877194506013	0	0	2	0	0.0034049287480473127	0.1608056277036667	1383.499045446515	1458.499045446515	1458.499045446515	1483.499045446515	0.38235294818878174	0.260869562625885	0.48148149251937866	0.0	0.2380952388048172	1383	1458	1458	1483	1447
13.682980995257202	13.682981389996902	0	0	2	0	0.0037500000000006933	0.14982949942350388	1338.5518001392484	1413.5518001392484	1413.5518001392484	1438.5518001392484	0.3529411852359772	0.24637681245803833	0.48148149251937866	0.0	0.2857142984867096	1338	1413	1413	1438	1457
13.702862060185963	13.70286245492566	0	0	2	0	0.004084792762613376	0.1352301798760891	1278.7675865925848	1353.7675865925848	1353.7675865925848	1378.7675865925848	0.3235294222831726	0.21739129722118378	0.4444444477558136	0.0	0.2380952388048172	1278	1353	1353	1378	1447
13.716862293082384	13.716862293082384	0	0	2	0	0.0044083893921942	0.1352301798760891	1278.7675865925848	1353.7675865925848	1353.7675865925848	1378.7675865925848	0.29411765933036804	0.2028985470533371	0.40740740299224854	0.0	0.2380952388048172	1278	1353	1353	1378	1447
13.732709513029372	13.732709513029372	0	0	2	0	0.004719902932874409	0.12425405159592628	1233.8203412853181	1308.8203412853181	1308.8203412853181	1333.8203412853181	0.29411765933036804	0.2028985470533371	0.40740740299224854	0.0	0.2380952388048172	1233	1308	1308	1333	1447
13.749626872299734	13.749626872299734	0	0	2	0	0.005018479547692039	0.1096547357738018	1174.0361429937184	1249.0361429937184	1249.0361429937184	1274.0361429937184	0.2647058963775635	0.17391304671764374	0.37037035822868347	0.0	0.2380952388048172	1174	1249	1249	1274	1447
13.76955964812903	13.76955964812903	0	0	2	0	0.00530330085889968	0.10603154823184013	1159.1991900093853	1234.1991900093853	1234.1991900093853	1259.1991900093853	0.2647058963775635	0.15942029654979706	0.37037035822868347	0.0	0.2380952388048172	1159	1234	1234	1259	1447
13.782886455099346	13.782886455099346	0	0	2	0	0.005573586191081001	0.10603154823184013	1159.1991900093853	1234.1991900093853	1234.1991900093853	1259.1991900093853	0.2647058963775635	0.15942029654979706	0.3333333432674408	0.0	0.2380952388048172	1159	1234	1234	1259	1447
13.799705918924412	13.799705918924412	0	0	2	0	0.005828594710927795	0.10240835696458817	1144.3622217699885	1219.3622217699885	1219.3622217699885	1244.3622217699885	0.2647058963775635	0.14492753148078918	0.29629629850387573	0.0	0.2380952388048172	1144	1219	1219	1244	1447
13.816878280040184	13.816878674779884	0	0	2	0	0.006067627457812587	0.0987851694226265	1129.5252687856555	1204.5252687856555	1204.5252687856555	1229.5252687856555	0.2647058963775635	0.1304347813129425	0.29629629850387573	0.0	0.2380952388048172	1129	1204	1204	1229	1447
13.83619960407608	13.83619999881578	0	0	2	0	0.006290029259591127	0.09143222495913506	1099.414961207658	1174.414961207658	1174.414961207658	1199.414961207658	0.23529411852359772	0.1304347813129425	0.25925925374031067	0.0	0.2380952388048172	1099	1174	1174	1199	1447
13.849706807088735	13.849707201828435	0	0	2	0	0.006495190528383701	0.09143222495913506	1099.414961207658	1174.414961207658	1174.414961207658	1199.414961207658	0.23529411852359772	0.1304347813129425	0.25925925374031067	0.0	0.2380952388048172	1099	1174	1174	1199	1447
13.867020485016669	13.867020879756366	0	0	2	0	0.006682548931413134	0.08780903741717339	1084.578008223325	1159.578008223325	1159.578008223325	1184.578008223325	0.23529411852359772	0.11594203114509583	0.25925925374031067	0.0	0.2380952388048172	1084	1159	1159	1184	1447
13.889587753595583	13.889588148335283	0	0	2	0	0.006851590932319843	0.08045609667897224	1054.4677159003913	1129.4677159003913	1129.4677159003913	1154.4677159003913	0.20588235557079315	0.11594203114509583	0.25925925374031067	0.0	0.2380952388048172	1054	1129	1129	1154	1447
13.902783506985907	13.902784296465304	0	0	2	0	0.0070018531987293105	0.08045609667897224	1054.4677159003913	1129.4677159003913	1129.4677159003913	1154.4677159003913	0.20588235557079315	0.11594203114509583	0.25925925374031067	0.0	0.2380952388048172	1054	1129	1129	1154	1447
13.91671900257173	13.916719397311427	0	0	2	0	0.007132923872213908	0.08045609667897224	1054.4677159003913	1129.4677159003913	1129.4677159003913	1154.4677159003913	0.20588235557079315	0.11594203114509583	0.25925925374031067	0.0	0.2380952388048172	1054	1129	1129	1154	1447
13.93272925001431	13.932729644754007	0	0	2	0	0.007244443697168227	0.08045609667897224	1054.4677159003913	1129.4677159003913	1129.4677159003913	1154.4677159003913	0.20588235557079315	0.11594203114509583	0.25925925374031067	0.0	0.2380952388048172	1054	1129	1129	1154	1447
13.94968963591184	13.949690030651537	0	0	2	0	0.007336107005503715	0.08045609667897224	1054.4677159003913	1129.4677159003913	1129.4677159003913	1154.4677159003913	0.20588235557079315	0.11594203114509583	0.25925925374031067	0.0	0.2380952388048172	1054	1129	1129	1154	1447
13.969548595417466	13.969548595417466	0	0	2	0	0.007407662554463664	0.08045609667897224	1054.4677159003913	1129.4677159003913	1129.4677159003913	1154.4677159003913	0.20588235557079315	0.11594203114509583	0.2222222238779068	0.0	0.2380952388048172	1054	1129	1129	1154	1447
13.98277592798369	13.98277592798369	0	0	2	0	0.007458914215262138	0.0731031559407711	1024.3574235774577	1099.3574235774577	1099.3574235774577	1124.3574235774577	0.1764705926179886	0.11594203114509583	0.2222222238779068	0.0	0.2380952388048172	1024	1099	1099	1124	1447
13.999783287905371	13.999784077384769	0	0	2	0	0.007489721510659348	0.06947996653616428	1009.5204629655927	1084.5204629655927	1084.5204629655927	1109.5204629655927	0.1764705926179886	0.10144927352666855	0.2222222238779068	0.0	0.2380952388048172	1009	1084	1084	1109	1447
14.01682538492055	14.01682538492055	0	0	2	0	0.0075	0.06947996653616428	1009.5204629655927	1084.5204629655927	1084.5204629655927	1109.5204629655927	0.1764705926179886	0.10144927352666855	0.2222222238779068	0.0	0.2380952388048172	1009	1084	1084	1109	1447
14.036199604076083	14.03619999881578	0	0	2	0	0.007489721510659259	0.06947996653616428	1009.5204629655927	1084.5204629655927	1084.5204629655927	1109.5204629655927	0.1764705926179886	0.10144927352666855	0.18518517911434174	0.0	0.2380952388048172	1009	1084	1084	1109	1447
14.049760096948068	14.049760096948068	0	0	2	0	0.0074589142152619616	0.06947996653616428	1009.5204629655927	1084.5204629655927	1084.5204629655927	1109.5204629655927	0.1764705926179886	0.10144927352666855	0.18518517911434174	0.0	0.2380952388048172	1009	1084	1084	1109	1447
14.066864562835653	14.06686495757535	0	0	2	0	0.007407662554463399	0.06212702579796314	979.4101706426591	1054.410170642659	1054.410170642659	1079.410170642659	0.14705882966518402	0.10144927352666855	0.18518517911434174	0.0	0.2380952388048172	979	1054	1054	1079	1447
14.08279507285908	14.08279507285908	0	0	2	0	0.007336107005503364	0.05850383825600147	964.573217658326	1039.573217658326	1039.573217658326	1064.573217658326	0.14705882966518402	0.08695652335882187	0.18518517911434174	0.0	0.2380952388048172	964	1039	1039	1064	1447
14.10287824451361	14.102879033993007	0	0	2	0	0.00724444369716779	0.05850383825600147	964.573217658326	1039.573217658326	1039.573217658326	1064.573217658326	0.14705882966518402	0.08695652335882187	0.18518517911434174	0.0	0.2380952388048172	964	1039	1039	1064	1447
14.116708344599862	14.11670913407926	0	0	2	0	0.007132923872213387	0.05850383825600147	964.573217658326	1039.573217658326	1039.573217658326	1064.573217658326	0.14705882966518402	0.08695652335882187	0.18518517911434174	0.0	0.2380952388048172	964	1039	1039	1064	1447
14.132681486510757	14.132681881250457	0	0	2	0	0.007001853198728705	0.05850383825600147	964.573217658326	1039.573217658326	1039.573217658326	1064.573217658326	0.14705882966518402	0.08695652335882187	0.18518517911434174	0.0	0.2380952388048172	964	1039	1039	1064	1447
14.149811215739062	14.149811215739062	0	0	2	0	0.006851590932319155	0.05850383825600147	964.573217658326	1039.573217658326	1039.573217658326	1064.573217658326	0.14705882966518402	0.08695652335882187	0.14814814925193787	0.0	0.2380952388048172	964	1039	1039	1064	1447
14.16956675344361	14.16956675344361	0	0	2	0	0.006682548931412366	0.05850383825600147	964.573217658326	1039.573217658326	1039.573217658326	1064.573217658326	0.14705882966518402	0.08695652335882187	0.14814814925193787	0.0	0.2380952388048172	964	1039	1039	1064	1447
14.18278461225706	14.182785006996761	0	0	2	0	0.006495190528382856	0.05850383825600147	964.573217658326	1039.573217658326	1039.573217658326	1064.573217658326	0.14705882966518402	0.08695652335882187	0.14814814925193787	0.0	0.2380952388048172	964	1039	1039	1064	1447
14.199572496906226	14.199572496906226	0	0	2	0	0.006290029259590206	0.05850383825600147	964.573217658326	1039.573217658326	1039.573217658326	1064.573217658326	0.14705882966518402	0.08695652335882187	0.14814814925193787	0.0	0.2380952388048172	964	1039	1039	1064	1447
14.21678906886826	14.21678906886826	0	0	2	0	0.006067627457811592	0.06212702579796314	979.4101706426591	1054.410170642659	1054.410170642659	1079.410170642659	0.14705882966518402	0.10144927352666855	0.14814814925193787	0.0	0.2380952388048172	979	1054	1054	1079	1447
14.236156577448915	14.236156972188615	0	0	2	0	0.005828594710926731	0.06212702579796314	979.4101706426591	1054.410170642659	1054.410170642659	1079.410170642659	0.14705882966518402	0.10144927352666855	0.14814814925193787	0.0	0.2380952388048172	979	1054	1054	1079	1447
14.24975299163349	14.24975299163349	0	0	2	0	0.005573586191079871	0.06575021520256996	994.247131254524	1069.247131254524	1069.247131254524	1094.247131254524	0.14705882966518402	0.11594203114509583	0.14814814925193787	0.0	0.2380952388048172	994	1069	1069	1094	1447
14.266680219396322	14.266680219396322	0	0	2	0	0.005303300858898486	0.07672634348273277	1039.1943765617907	1114.1943765617907	1114.1943765617907	1139.1943765617907	0.1764705926179886	0.1304347813129425	0.14814814925193787	0.0	0.2380952388048172	1039	1114	1114	1139	1447
14.282754809409804	14.282754809409804	0	0	2	0	0.005018479547690782	0.08770247176289558	1084.1416218690574	1159.1416218690574	1159.1416218690574	1184.1416218690574	0.20588235557079315	0.14492753148078918	0.18518517911434174	0.0	0.2380952388048172	1084	1159	1159	1184	1447
14.302872718157827	14.302872718157827	0	0	2	0	0.004719902932873095	0.10592497885227203	1158.762788400054	1233.762788400054	1233.762788400054	1258.762788400054	0.23529411852359772	0.18840579688549042	0.2222222238779068	0.0	0.2380952388048172	1158	1233	1233	1258	1447
14.31670597616167	14.316706370901366	0	0	2	0	0.0044083893921928324	0.12052429839968681	1218.5470019467175	1293.5470019467175	1293.5470019467175	1318.5470019467175	0.2647058963775635	0.21739129722118378	0.25925925374031067	0.0	0.2380952388048172	1218	1293	1293	1318	1447
14.332784118832437	14.332784118832437	0	0	2	0	0.004084792762611958	0.13150043040513992	1263.494262509048	1338.494262509048	1338.494262509048	1363.494262509048	0.29411765933036804	0.23188406229019165	0.29629629850387573	0.0	0.2380952388048172	1263	1338	1338	1363	1447
14.349732662539006	14.349732662539006	0	0	2	0	0.0037499999999992296	0.14247655868530273	1308.4415078163147	1383.4415078163147	1383.4415078163147	1408.4415078163147	0.3235294222831726	0.24637681245803833	0.29629629850387573	0.0	0.2380952388048172	1308	1383	1383	1408	1447
14.369492542380241	14.369492937119938	0	0	2	0	0.0034049287480458065	0.15345268696546555	1353.3887531235814	1428.3887531235814	1428.3887531235814	1453.3887531235814	0.3529411852359772	0.260869562625885	0.3333333432674408	0.0	0.2380952388048172	1353	1428	1428	1453	1447
14.382816191432964	14.382816586172664	0	0	2	0	0.003050524823067685	0.1940971211656744	1519.8277111734367	1594.8277111734367	1594.8277111734367	1619.8277111734367	0.44117647409439087	0.30434781312942505	0.37037035822868347	0.0833333358168602	0.2857142984867096	1519	1594	1594	1619	1457
14.399695260952546	14.399695260952546	0	0	2	0	0.0026877596215889154	0.24443102444027676	1725.9450450829333	1800.9450450829333	1800.9450450829333	1825.9450450829333	0.5	0.3913043439388275	0.5185185074806213	0.1666666716337204	0.2857142984867096	1725	1800	1800	1825	1457
14.416696699778749	14.416696699778749	0	0	2	0	0.0023176274578112516	0.2789026282175824	1867.1062625509999	1942.1062625509999	1942.1062625509999	1967.1062625509999	0.5882353186607361	0.43478259444236755	0.5555555820465088	0.1666666716337204	0.2857142984867096	1867	1942	1942	1967	1457
14.43618105131024	14.436181446049938	0	0	2	0	0.0019411428382680358	0.32068178057670593	2038.1918914616108	2113.191891461611	2113.191891461611	2138.191891461611	0.6470588445663452	0.47826087474823	0.6296296119689941	0.25	0.2857142984867096	2038	2113	2113	2138	1457
14.449723780895782	14.449724175635483	0	0	2	0	0.001559337681132312	0.3375959061086178	2107.45523551479	2182.45523551479	2182.45523551479	2207.45523551479	0.6764705777168274	0.5072463750839233	0.6666666865348816	0.25	0.2380952388048172	2107	2182	2182	2207	1447
14.466682982574214	14.466683377313915	0	0	2	0	0.0011732584878008379	0.3595481626689434	2197.3497261293232	2272.3497261293232	2272.3497261293232	2297.3497261293232	0.7352941036224365	0.5362318754196167	0.6666666865348816	0.25	0.2857142984867096	2197	2272	2272	2297	1457
14.482703098509264	14.482703098509264	0	0	2	0	0.0007839634745064989	0.3838152326643467	2296.7233777604997	2371.7233777604997	2371.7233777604997	2396.7233777604997	0.7941176295280457	0.5652173757553101	0.7037037014961243	0.25	0.2380952388048172	2296	2371	2371	2396	1447
14.502850217994999	14.502849823255298	0	0	2	0	0.0003925196718211707	0.42287107998574225	2456.6570725416145	2531.6570725416145	2531.6570725416145	2556.6570725416145	0.8235294222831726	0.6086956262588501	0.7777777910232544	0.3333333432674408	0.2857142984867096	2456	2531	2531	2556	1457
14.51676716081498	14.51676716081498	0	0	2	0	-9.11457541045065e-16	0.42287107998574225	2456.6570725416145	2531.6570725416145	2531.6570725416145	2556.6570725416145	0.8529411554336548	0.6376811861991882	0.8148148059844971	0.3333333432674408	0.2857142984867096	2456	2531	2531	2556	1457
14.532690565523827	14.532692144482626	0	0	2	0	-0.00039251967182299115	0.44055682126386664	2529.0801830755336	2604.0801830755336	2604.0801830755336	2629.0801830755336	0.8529411554336548	0.6376811861991882	0.8148148059844971	0.3333333432674408	0.2857142984867096	2529	2604	2604	2629	1457
14.549816742094842	14.549816742094842	0	0	2	0	-0.0007839634745083118	0.4728418758805888	2661.287481731011	2736.287481731011	2736.287481731011	2761.287481731011	0.9117646813392639	0.695652186870575	0.8518518805503845	0.3333333432674408	0.2857142984867096	2661	2736	2736	2761	1457
14.569449121013376	14.569449121013376	0	0	2	0	-0.0011732584878026383	0.5090461314000465	2809.5439080831907	2884.5439080831907	2884.5439080831907	2909.5439080831907	0.9411764740943909	0.7246376872062683	0.8888888955116272	0.4166666567325592	0.2857142984867096	2809	2884	2884	2909	1457
14.5828690865526	14.582869481292297	0	0	2	0	-0.0015593376811340951	0.5309983879603721	2899.438398697724	2974.438398697724	2974.438398697724	2999.438398697724	1.0	0.7536231875419617	0.8888888955116272	0.4166666567325592	0.2857142984867096	2899	2974	2974	2999	1457
14.599768287796818	14.599768287796818	0	0	2	0	-0.0019411428382697968	0.5421027853441092	2944.910905984127	3019.910905984127	3019.910905984127	3044.910905984127	1.0	0.782608687877655	0.9259259104728699	0.4166666567325592	0.2380952388048172	2944	3019	3019	3044	1447
14.61681788486627	14.61681827960597	0	0	2	0	-0.002317627457812985	0.5457259728860708	2959.74785896846	3034.74785896846	3034.74785896846	3059.74785896846	1.0	0.7971014380455017	0.9259259104728699	0.4166666567325592	0.2380952388048172	2959	3034	3034	3059	1447
14.636192498761504	14.636192498761504	0	0	2	0	-0.0026877596215906176	0.5568303764786249	3005.220391679969	3080.220391679969	3080.220391679969	3105.220391679969	1.0	0.8260869383811951	0.9629629850387573	0.4166666567325592	0.2857142984867096	3005	3080	3080	3105	1457
14.64967009629675	14.64967009629675	0	0	2	0	-0.0030505248230693503	0.5640767515625482	3034.894297648635	3109.894297648635	3109.894297648635	3134.894297648635	1.0	0.8550724387168884	0.9629629850387573	0.4166666567325592	0.2857142984867096	3034	3109	3109	3134	1457
14.666664824548073	14.666664824548073	0	0	2	0	-0.0034049287480474306	0.5715579614043236	3065.529851950705	3140.529851950705	3140.529851950705	3165.529851950705	1.0	0.8695651888847351	1.0	0.4166666567325592	0.2380952388048172	3065	3140	3140	3165	1447
14.682704282728361	14.682704677468061	0	0	2	0	-0.0037500000000008082	0.5751811638474464	3080.366865955293	3155.366865955293	3155.366865955293	3180.366865955293	1.0	0.8840579986572266	1.0	0.4166666567325592	0.2857142984867096	3080	3155	3155	3180	1457
14.702837191584939	14.702837586324636	0	0	2	0	-0.004084792762613487	0.5860507264733315	3124.8777249082923	3199.8777249082923	3199.8777249082923	3224.8777249082923	1.0	0.9275362491607666	1.0	0.4166666567325592	0.2857142984867096	3124	3199	3199	3224	1457
14.716684660217934	14.716685054957635	0	0	2	0	-0.004408389392194307	0.5932971015572548	3154.5516308769584	3229.5516308769584	3229.5516308769584	3254.5516308769584	1.0	0.95652174949646	1.0	0.4166666567325592	0.2857142984867096	3154	3229	3229	3254	1457
14.732598196434315	14.732598196434315	0	0	2	0	-0.004719902932874511	0.5969202890992165	3169.3885838612914	3244.3885838612914	3244.3885838612914	3269.3885838612914	1.0	0.9710144996643066	1.0	0.4166666567325592	0.2380952388048172	3169	3244	3244	3269	1447
14.749948979893931	14.749955295729114	0	0	2	0	-0.005018479547692137	0.6005434766411781	3184.2255368456244	3259.2255368456244	3259.2255368456244	3284.2255368456244	1.0	0.9855072498321533	1.0	0.4166666567325592	0.2857142984867096	3184	3259	3259	3284	1457
14.769541884842587	14.769541884842587	0	0	2	0	-0.005303300858899775	0.6041666641831398	3199.0624898299575	3274.0624898299575	3274.0624898299575	3299.0624898299575	1.0	1.0	1.0	0.4166666567325592	0.2857142984867096	3199	3274	3274	3299	1457
14.78276527001182	14.78276566475152	0	0	2	0	-0.00557358619108109	0.6041666641831398	3199.0624898299575	3274.0624898299575	3274.0624898299575	3299.0624898299575	1.0	1.0	1.0	0.4166666567325592	0.2857142984867096	3199	3274	3274	3299	1457
14.799740656017905	14.799741050757605	0	0	2	0	-0.0058285947109278785	0.6041666641831398	3199.0624898299575	3274.0624898299575	3274.0624898299575	3299.0624898299575	1.0	1.0	1.0	0.4166666567325592	0.2857142984867096	3199	3274	3274	3299	1457
14.816752752815974	14.816752752815974	0	0	2	0	-0.006067627457812664	0.6041666641831398	3199.0624898299575	3274.0624898299575	3274.0624898299575	3299.0624898299575	1.0	1.0	1.0	0.4166666567325592	0.2857142984867096	3199	3274	3274	3299	1457
14.836169998598672	14.836169998598672	0	0	2	0	-0.006290029259591199	0.6041666641831398	3199.0624898299575	3274.0624898299575	3274.0624898299575	3299.0624898299575	1.0	1.0	1.0	0.4166666567325592	0.2857142984867096	3199	3274	3274	3299	1457
14.849766412783248	14.849766807522949	0	0	2	0	-0.006495190528383767	0.6041666641831398	3199.0624898299575	3274.0624898299575	3274.0624898299575	3299.0624898299575	1.0	1.0	1.0	0.4166666567325592	0.2857142984867096	3199	3274	3274	3299	1457
14.866673508821444	14.866673508821444	0	0	2	0	-0.006682548931413194	0.6041666641831398	3199.0624898299575	3274.0624898299575	3274.0624898299575	3299.0624898299575	1.0	1.0	1.0	0.4166666567325592	0.2857142984867096	3199	3274	3274	3299	1457
14.889548674365406	14.889548674365406	0	0	2	0	-0.006851590932319897	0.6041666641831398	3199.0624898299575	3274.0624898299575	3274.0624898299575	3299.0624898299575	1.0	1.0	1.0	0.4166666567325592	0.2857142984867096	3199	3274	3274	3299	1457
14.902771664794942	14.902772059534643	0	0	2	0	-0.007001853198729357	0.6041666641831398	3199.0624898299575	3274.0624898299575	3274.0624898299575	3299.0624898299575	1.0	1.0	1.0	0.4166666567325592	0.2857142984867096	3199	3274	3274	3299	1457
14.91668031808125	14.916680712820947	0	0	2	0	-0.00713292387221395	0.6041666641831398	3199.0624898299575	3274.0624898299575	3274.0624898299575	3299.0624898299575	1.0	1.0	1.0	0.4166666567325592	0.2857142984867096	3199	3274	3274	3299	1457
14.932669249580096	14.932669644319793	0	0	2	0	-0.007244443697168262	0.6041666641831398	3199.0624898299575	3274.0624898299575	3274.0624898299575	3299.0624898299575	1.0	1.0	1.0	0.4166666567325592	0.2857142984867096	3199	3274	3274	3299	1457
14.94969950440431	14.94969950440431	0	0	2	0	-0.007336107005503743	0.6041666641831398	3199.0624898299575	3274.0624898299575	3274.0624898299575	3299.0624898299575	1.0	1.0	1.0	0.4166666567325592	0.2857142984867096	3199	3274	3274	3299	1457
14.969510305666686	14.969510305666686	0	0	2	0	-0.007407662554463685	0.6005434766411781	3184.2255368456244	3259.2255368456244	3259.2255368456244	3284.2255368456244	1.0	0.9855072498321533	1.0	0.4166666567325592	0.2857142984867096	3184	3259	3259	3284	1457
14.982773954285195	14.982774349024895	0	0	2	0	-0.0074589142152621515	0.6005434766411781	3184.2255368456244	3259.2255368456244	3259.2255368456244	3284.2255368456244	1.0	0.9855072498321533	1.0	0.4166666567325592	0.2857142984867096	3184	3259	3259	3284	1457
14.999629734162548	14.999629734162548	0	0	2	0	-0.0074897215106593555	0.6005434766411781	3184.2255368456244	3259.2255368456244	3259.2255368456244	3284.2255368456244	1.0	0.9855072498321533	1.0	0.4166666567325592	0.2857142984867096	3184	3259	3259	3284	1457
15.016740121145611	15.016740515885312	0	0	2	0	-0.0075	0.5760869607329369	3084.0761042013764	3159.0761042013764	3159.0761042013764	3184.0761042013764	1.0	0.9710144996643066	1.0	0.3333333432674408	0.2857142984867096	3084	3159	3159	3184	1457
15.03617157755747	15.03617157755747	0	0	2	0	-0.007489721510659252	0.5724637731909752	3069.2391512170434	3144.2391512170434	3144.2391512170434	3169.2391512170434	1.0	0.95652174949646	1.0	0.3333333432674408	0.2857142984867096	3069	3144	3144	3169	1457
15.04970207021235	15.049702859691747	0	0	2	0	-0.007458914215261947	0.5688405856490135	3054.4021982327104	3129.4021982327104	3129.4021982327104	3154.4021982327104	1.0	0.9420289993286133	1.0	0.3333333432674408	0.2857142984867096	3054	3129	3129	3154	1457
15.066783246457705	15.066783246457705	0	0	2	0	-0.007407662554463379	0.5652173981070518	3039.5652452483773	3114.5652452483773	3114.5652452483773	3139.5652452483773	1.0	0.9275362491607666	1.0	0.3333333432674408	0.2857142984867096	3039	3114	3114	3139	1457
15.089548279625708	15.089548674365405	0	0	2	0	-0.007336107005503337	0.5543478354811668	2995.054386295378	3070.054386295378	3070.054386295378	3095.054386295378	1.0	0.8840579986572266	1.0	0.3333333432674408	0.2857142984867096	2995	3070	3070	3095	1457
15.10277284901404	15.10277284901404	0	0	2	0	-0.0072444436971677555	0.550724633038044	2980.21737229079	3055.21737229079	3055.21737229079	3080.21737229079	1.0	0.8695651888847351	1.0	0.3333333432674408	0.2857142984867096	2980	3055	3055	3080	1457
15.116694923450103	15.116694923450103	0	0	2	0	-0.007132923872213346	0.550724633038044	2980.21737229079	3055.21737229079	3055.21737229079	3080.21737229079	1.0	0.8695651888847351	1.0	0.3333333432674408	0.2857142984867096	2980	3055	3055	3080	1457
15.132710302508768	15.132710697248468	0	0	2	0	-0.007001853198728657	0.5434782579541206	2950.543466322124	3025.543466322124	3025.543466322124	3050.543466322124	1.0	0.8405796885490417	1.0	0.25	0.2857142984867096	2950	3025	3025	3050	1457
15.149779241823461	15.149779241823461	0	0	2	0	-0.0068515909323191015	0.5022141709923744	2781.5670302137733	2856.5670302137733	2856.5670302137733	2881.5670302137733	1.0	0.7681159377098083	0.9629629850387573	0.25	0.2857142984867096	2781	2856	2856	2881	1457
15.169496489777229	15.169496489777229	0	0	2	0	-0.006682548931412306	0.4816768430173397	2697.466672156006	2772.466672156006	2772.466672156006	2797.466672156006	0.970588207244873	0.7246376872062683	0.9259259104728699	0.25	0.2857142984867096	2697	2772	2772	2797	1457
15.182755401519353	15.18275579625905	0	0	2	0	-0.006495190528382789	0.4597245864570141	2607.5721815414727	2682.5721815414727	2682.5721815414727	2707.5721815414727	0.9117646813392639	0.695652186870575	0.9259259104728699	0.25	0.2380952388048172	2607	2682	2682	2707	1447
15.199686576679172	15.199686576679172	0	0	2	0	-0.006290029259590135	0.4451252780854702	2547.7880137600005	2622.7880137600005	2622.7880137600005	2647.7880137600005	0.8823529481887817	0.6666666865348816	0.9259259104728699	0.25	0.2380952388048172	2547	2622	2622	2647	1447
15.216623278194776	15.216623278194776	0	0	2	0	-0.006067627457811515	0.4170455720137667	2432.8016173963742	2507.8016173963742	2507.8016173963742	2532.8016173963742	0.8823529481887817	0.6376811861991882	0.8888888955116272	0.1666666716337204	0.2857142984867096	2432	2507	2507	2532	1457
15.236134866765484	15.236135656244882	0	0	2	0	-0.005828594710926648	0.41723500564694405	2433.577348124236	2508.577348124236	2508.577348124236	2533.577348124236	0.8235294222831726	0.6231883764266968	0.8888888955116272	0.25	0.2380952388048172	2433	2508	2508	2533	1447
15.249710754485724	15.249710754485724	0	0	2	0	-0.005573586191079782	0.38411716482153646	2297.9597899441915	2372.9597899441915	2372.9597899441915	2397.9597899441915	0.7941176295280457	0.5942028760910034	0.8888888955116272	0.1666666716337204	0.2380952388048172	2297	2372	2372	2397	1447
15.266762719993368	15.266763114733068	0	0	2	0	-0.005303300858898391	0.3695178564499926	2238.1756221627193	2313.1756221627193	2313.1756221627193	2338.1756221627193	0.7647058963775635	0.5652173757553101	0.8888888955116272	0.1666666716337204	0.2380952388048172	2238	2313	2313	2338	1447
15.28269796689318	15.28269796689318	0	0	2	0	-0.005018479547690684	0.35854172071924917	2193.228346345325	2268.228346345325	2268.228346345325	2293.228346345325	0.7352941036224365	0.5507246255874634	0.8888888955116272	0.1666666716337204	0.2380952388048172	2193	2268	2268	2293	1447
15.302838770543735	15.302839165283432	0	0	2	0	-0.004719902932872991	0.34756559988966695	2148.281131548186	2223.281131548186	2223.281131548186	2248.281131548186	0.7058823704719543	0.5362318754196167	0.8888888955116272	0.1666666716337204	0.2380952388048172	2148	2223	2223	2248	1447
15.316842556097447	15.316842950837144	0	0	2	0	-0.004408389392192726	0.34756559988966695	2148.281131548186	2223.281131548186	2223.281131548186	2248.281131548186	0.7058823704719543	0.5362318754196167	0.8888888955116272	0.1666666716337204	0.2380952388048172	2148	2223	2223	2248	1447
15.332767145025391	15.332767539765088	0	0	2	0	-0.004084792762611848	0.34756559988966695	2148.281131548186	2223.281131548186	2223.281131548186	2248.281131548186	0.7058823704719543	0.5362318754196167	0.8888888955116272	0.1666666716337204	0.2380952388048172	2148	2223	2223	2248	1447
15.349588582548952	15.349588582548952	0	0	2	0	-0.003749999999999115	0.34756559988966695	2148.281131548186	2223.281131548186	2223.281131548186	2248.281131548186	0.7058823704719543	0.5362318754196167	0.8888888955116272	0.1666666716337204	0.2380952388048172	2148	2223	2223	2248	1447
15.369513858323975	15.369513858323975	0	0	2	0	-0.003404928748045688	0.34756559988966695	2148.281131548186	2223.281131548186	2223.281131548186	2248.281131548186	0.7058823704719543	0.5362318754196167	0.8888888955116272	0.1666666716337204	0.2380952388048172	2148	2223	2223	2248	1447
15.382864744415913	15.382864744415913	0	0	2	0	-0.003050524823067564	0.33658946415892355	2103.3338557307916	2178.3338557307916	2178.3338557307916	2203.3338557307916	0.6764705777168274	0.52173912525177	0.8888888955116272	0.1666666716337204	0.2380952388048172	2103	2178	2178	2203	1447
15.399770656235011	15.399770656235011	0	0	2	0	-0.002687759621588792	0.33658946415892355	2103.3338557307916	2178.3338557307916	2178.3338557307916	2203.3338557307916	0.6764705777168274	0.52173912525177	0.8888888955116272	0.1666666716337204	0.2380952388048172	2103	2178	2178	2203	1447
15.416830516536633	15.41683091127633	0	0	2	0	-0.0023176274578111254	0.3240701343266317	2052.0672000675568	2127.0672000675568	2127.0672000675568	2152.0672000675568	0.6470588445663452	0.5072463750839233	0.8518518805503845	0.1666666716337204	0.2380952388048172	2052	2127	2127	2152	1447
15.436203551473069	15.436203551473069	0	0	2	0	-0.0019411428382679079	0.31671718613784994	2021.9568772344956	2096.9568772344956	2096.9568772344956	2121.9568772344956	0.6176470518112183	0.5072463750839233	0.8518518805503845	0.1666666716337204	0.2380952388048172	2021	2096	2096	2121	1447
15.449754965331985	15.449754965331985	0	0	2	0	-0.0015593376811321826	0.3057410653082677	1977.0096624373564	2052.0096624373564	2052.0096624373564	2077.0096624373564	0.5882353186607361	0.49275362491607666	0.8518518805503845	0.1666666716337204	0.2380952388048172	1977	2052	2052	2077	1447
15.466598903018378	15.466598903018378	0	0	2	0	-0.001173258487800707	0.28722254485811716	1901.1763211939897	1976.1763211939897	1976.1763211939897	2001.1763211939897	0.5882353186607361	0.49275362491607666	0.8148148059844971	0.0833333358168602	0.2380952388048172	1901	1976	1976	2001	1447
15.482697572153482	15.482697966893182	0	0	2	0	-0.0007839634745063674	0.27624640912737375	1856.2290453765954	1931.2290453765954	1931.2290453765954	1956.2290453765954	0.5588235259056091	0.47826087474823	0.8148148059844971	0.0833333358168602	0.2380952388048172	1856	1931	1931	1956	1447
15.502838770543734	15.502838770543734	0	0	2	0	-0.0003925196718210386	0.2644986837964367	1808.1221101464082	1883.1221101464082	1883.1221101464082	1908.1221101464082	0.529411792755127	0.4637681245803833	0.7777777910232544	0.0833333358168602	0.2380952388048172	1808	1883	1883	1908	1447
15.516755318624016	15.516755318624016	0	0	2	0	1.0437658189007235e-15	0.2644986837964367	1808.1221101464082	1883.1221101464082	1883.1221101464082	1908.1221101464082	0.529411792755127	0.4492753744125366	0.7777777910232544	0.0833333358168602	0.2380952388048172	1808	1883	1883	1908	1447
15.532835829732976	15.53283582973298	0	0	2	0	0.00039251967182312326	0.26087549625447504	1793.2851571620752	1868.2851571620752	1868.2851571620752	1893.2851571620752	0.5	0.4492753744125366	0.7777777910232544	0.0833333358168602	0.2380952388048172	1793	1868	1868	1893	1447
15.549730294100813	15.549730294100813	0	0	2	0	0.0007839634745084434	0.24912774733003273	1745.178125316484	1820.178125316484	1820.178125316484	1845.178125316484	0.5	0.43478259444236755	0.7407407164573669	0.0833333358168602	0.2380952388048172	1745	1820	1820	1845	1447
15.569445568356086	15.569445568356086	0	0	2	0	0.001173258487802769	0.24912774733003273	1745.178125316484	1820.178125316484	1820.178125316484	1845.178125316484	0.5	0.43478259444236755	0.7407407164573669	0.0833333358168602	0.2380952388048172	1745	1820	1820	1845	1447
15.582773164805799	15.582773164805799	0	0	2	0	0.0015593376811342246	0.2417748065918316	1715.0678329935504	1790.0678329935504	1790.0678329935504	1815.0678329935504	0.47058823704719543	0.43478259444236755	0.7407407164573669	0.0833333358168602	0.2380952388048172	1715	1790	1790	1815	1447
15.599577233782613	15.599577233782613	0	0	2	0	0.0019411428382699247	0.2373800145485151	1697.0711595761693	1772.0711595761693	1772.0711595761693	1797.0711595761693	0.47058823704719543	0.4202898442745209	0.7037037014961243	0.0833333358168602	0.2380952388048172	1697	1772	1772	1797	1447
15.616763016048141	15.616763410787842	0	0	2	0	0.002317627457813111	0.23002707381031395	1666.9608672532356	1741.9608672532356	1741.9608672532356	1766.9608672532356	0.44117647409439087	0.4202898442745209	0.7037037014961243	0.0833333358168602	0.2380952388048172	1666	1741	1741	1766	1447
15.636158156407712	15.636158551147409	0	0	2	0	0.0026877596215907408	0.22640388626835228	1652.1239142689026	1727.1239142689026	1727.1239142689026	1752.1239142689026	0.44117647409439087	0.4057970941066742	0.7037037014961243	0.0833333358168602	0.2857142984867096	1652	1727	1727	1752	1457
15.649728517772166	15.649728517772166	0	0	2	0	0.0030505248230694713	0.21905094553015114	1622.013621945969	1697.013621945969	1697.013621945969	1722.013621945969	0.4117647111415863	0.4057970941066742	0.7037037014961243	0.0833333358168602	0.2380952388048172	1622	1697	1697	1722	1447
15.666778114841621	15.666778509581318	0	0	2	0	0.0034049287480475486	0.21465615348683464	1604.0169485285878	1679.0169485285878	1679.0169485285878	1704.0169485285878	0.4117647111415863	0.3913043439388275	0.6666666865348816	0.0833333358168602	0.2380952388048172	1604	1679	1679	1704	1447
15.682779678010826	15.682780072750527	0	0	2	0	0.003750000000000923	0.21465615348683464	1604.0169485285878	1679.0169485285878	1679.0169485285878	1704.0169485285878	0.4117647111415863	0.3913043439388275	0.6666666865348816	0.0833333358168602	0.2380952388048172	1604	1679	1679	1704	1447
15.702858507528672	15.702858507528672	0	0	2	0	0.004084792762613599	0.1934143230319023	1517.03165281564	1592.03165281564	1592.03165281564	1617.03165281564	0.38235294818878174	0.3913043439388275	0.6666666865348816	0.0	0.2380952388048172	1517	1592	1592	1617	1447
15.7167924241557	15.716792818895401	0	0	2	0	0.0044083893921944145	0.19928523192159187	1541.0730247189185	1616.0730247189185	1616.0730247189185	1641.0730247189185	0.38235294818878174	0.36231884360313416	0.6296296119689941	0.0833333358168602	0.2380952388048172	1541	1616	1616	1641	1447
15.732710697248466	15.732710697248466	0	0	2	0	0.004719902932874614	0.1825447604060173	1472.5207938626409	1547.5207938626409	1547.5207938626409	1572.5207938626409	0.38235294818878174	0.3478260934352875	0.6296296119689941	0.0	0.2380952388048172	1472	1547	1547	1572	1447
15.749600819479616	15.749600819479616	0	0	2	0	0.0050184795476922355	0.16794544458389282	1412.736595571041	1487.736595571041	1487.736595571041	1512.736595571041	0.3529411852359772	0.3188405930995941	0.5925925970077515	0.0	0.2380952388048172	1412	1487	1487	1512	1447
15.769529647911925	15.769529647911925	0	0	2	0	0.005303300858899867	0.1460997462272644	1323.2784608006477	1398.2784608006477	1398.2784608006477	1423.2784608006477	0.3235294222831726	0.260869562625885	0.5185185074806213	0.0	0.2380952388048172	1323	1398	1398	1423	1447
15.782734085575617	15.782734480315318	0	0	2	0	0.005573586191081179	0.14247655868530273	1308.4415078163147	1383.4415078163147	1383.4415078163147	1408.4415078163147	0.3235294222831726	0.24637681245803833	0.48148149251937866	0.0	0.2380952388048172	1308	1383	1383	1408	1447
15.799765524618929	15.799765919358626	0	0	2	0	0.005828594710927962	0.1351236179471016	1278.331215493381	1353.331215493381	1353.331215493381	1378.331215493381	0.29411765933036804	0.24637681245803833	0.48148149251937866	0.0	0.2380952388048172	1278	1353	1353	1378	1447
15.816815911167778	15.816816305907478	0	0	2	0	0.0060676274578127425	0.13150043040513992	1263.494262509048	1338.494262509048	1338.494262509048	1363.494262509048	0.29411765933036804	0.23188406229019165	0.4444444477558136	0.0	0.2380952388048172	1263	1338	1338	1363	1447
15.836149472134336	15.836149472134336	0	0	2	0	0.006290029259591271	0.12787723913788795	1248.6572942696512	1323.6572942696512	1323.6572942696512	1348.6572942696512	0.29411765933036804	0.21739129722118378	0.4444444477558136	0.0	0.2380952388048172	1248	1323	1323	1348	1447
15.84978930768578	15.84978930768578	0	0	2	0	0.006495190528383834	0.11327792331576347	1188.8730959780514	1263.8730959780514	1263.8730959780514	1288.8730959780514	0.2647058963775635	0.18840579688549042	0.40740740299224854	0.0	0.2380952388048172	1188	1263	1263	1288	1447
15.866740614570235	15.866740614570238	0	0	2	0	0.006682548931413254	0.10230179131031036	1143.925835415721	1218.925835415721	1218.925835415721	1243.925835415721	0.23529411852359772	0.17391304671764374	0.37037035822868347	0.0	0.2380952388048172	1143	1218	1218	1243	1447
15.882600071447884	15.882600071447884	0	0	2	0	0.006851590932319951	0.0986786037683487	1129.088882431388	1204.088882431388	1204.088882431388	1229.088882431388	0.23529411852359772	0.15942029654979706	0.3333333432674408	0.0	0.2380952388048172	1129	1204	1204	1229	1447
15.902802454491445	15.902802849231145	0	0	2	0	0.007001853198729405	0.09505541250109673	1114.251914191991	1189.251914191991	1189.251914191991	1214.251914191991	0.23529411852359772	0.14492753148078918	0.29629629850387573	0.0	0.2380952388048172	1114	1189	1189	1214	1447
15.916855582507504	15.916855977247204	0	0	2	0	0.0071329238722139905	0.09505541250109673	1114.251914191991	1189.251914191991	1189.251914191991	1214.251914191991	0.20588235557079315	0.1304347813129425	0.25925925374031067	0.0	0.2380952388048172	1114	1189	1189	1214	1447
15.932706749851478	15.932707144591179	0	0	2	0	0.007244443697168296	0.08407928422093391	1069.3046688847244	1144.3046688847244	1144.3046688847244	1169.3046688847244	0.20588235557079315	0.1304347813129425	0.25925925374031067	0.0	0.2380952388048172	1069	1144	1144	1169	1447
15.949587398329856	15.949587398329856	0	0	2	0	0.007336107005503771	0.08045609667897224	1054.4677159003913	1129.4677159003913	1129.4677159003913	1154.4677159003913	0.20588235557079315	0.11594203114509583	0.2222222238779068	0.0	0.2380952388048172	1054	1129	1129	1154	1447
15.969501226653614	15.969501226653614	0	0	2	0	0.007407662554463706	0.0731031559407711	1024.3574235774577	1099.3574235774577	1099.3574235774577	1124.3574235774577	0.1764705926179886	0.11594203114509583	0.2222222238779068	0.0	0.2380952388048172	1024	1099	1099	1124	1447
15.982736454013812	15.982736454013812	0	0	2	0	0.007458914215262165	0.0731031559407711	1024.3574235774577	1099.3574235774577	1099.3574235774577	1124.3574235774577	0.1764705926179886	0.11594203114509583	0.2222222238779068	0.0	0.2380952388048172	1024	1099	1099	1124	1447
15.999746971853087	15.999746971853087	0	0	2	0	0.0074897215106593616	0.0731031559407711	1024.3574235774577	1099.3574235774577	1099.3574235774577	1124.3574235774577	0.1764705926179886	0.11594203114509583	0.2222222238779068	0.0	0.2380952388048172	1024	1099	1099	1124	1447
16.016755910733565	16.016756305473265	0	0	2	0	0.0075	0.0731031559407711	1024.3574235774577	1099.3574235774577	1099.3574235774577	1124.3574235774577	0.1764705926179886	0.11594203114509583	0.18518517911434174	0.0	0.2380952388048172	1024	1099	1099	1124	1447
16.03615855114741	16.03615855114741	0	0	2	0	0.007489721510659245	0.06947996653616428	1009.5204629655927	1084.5204629655927	1084.5204629655927	1109.5204629655927	0.1764705926179886	0.10144927352666855	0.18518517911434174	0.0	0.2380952388048172	1009	1084	1084	1109	1447
16.04977667601542	16.04977707075512	0	0	2	0	0.007458914215261934	0.06947996653616428	1009.5204629655927	1084.5204629655927	1084.5204629655927	1109.5204629655927	0.1764705926179886	0.10144927352666855	0.18518517911434174	0.0	0.2380952388048172	1009	1084	1084	1109	1447
16.067151933336362	16.067152328076055	0	0	2	0	0.007407662554463358	0.06947996653616428	1009.5204629655927	1084.5204629655927	1084.5204629655927	1109.5204629655927	0.1764705926179886	0.10144927352666855	0.18518517911434174	0.0	0.2380952388048172	1009	1084	1084	1109	1447
16.082729940808782	16.082729940808782	0	0	2	0	0.007336107005503309	0.06947996653616428	1009.5204629655927	1084.5204629655927	1084.5204629655927	1109.5204629655927	0.1764705926179886	0.10144927352666855	0.18518517911434174	0.0	0.2380952388048172	1009	1084	1084	1109	1447
16.102816270380906	16.102816270380906	0	0	2	0	0.007244443697167722	0.06212702579796314	979.4101706426591	1054.410170642659	1054.410170642659	1079.410170642659	0.14705882966518402	0.10144927352666855	0.14814814925193787	0.0	0.2380952388048172	979	1054	1054	1079	1447
16.116728476324496	16.116728476324496	0	0	2	0	0.007132923872213304	0.0731031559407711	1024.3574235774577	1099.3574235774577	1099.3574235774577	1124.3574235774577	0.1764705926179886	0.11594203114509583	0.14814814925193787	0.0	0.2380952388048172	1024	1099	1099	1124	1447
16.132755697574126	16.132755697574126	0	0	2	0	0.00700185319872861	0.0731031559407711	1024.3574235774577	1099.3574235774577	1099.3574235774577	1124.3574235774577	0.1764705926179886	0.11594203114509583	0.14814814925193787	0.0	0.2380952388048172	1024	1099	1099	1124	1447
16.149710557115874	16.149710951855575	0	0	2	0	0.006851590932319048	0.0731031559407711	1024.3574235774577	1099.3574235774577	1099.3574235774577	1124.3574235774577	0.1764705926179886	0.11594203114509583	0.14814814925193787	0.0	0.2380952388048172	1024	1099	1099	1124	1447
16.16948227914807	16.16948267388777	0	0	2	0	0.006682548931412246	0.07672634348273277	1039.1943765617907	1114.1943765617907	1114.1943765617907	1139.1943765617907	0.1764705926179886	0.1304347813129425	0.18518517911434174	0.0	0.2380952388048172	1039	1114	1114	1139	1447
16.18276921740881	16.18276921740881	0	0	2	0	0.0064951905283827235	0.09132566303014755	1098.9785901084542	1173.9785901084542	1173.9785901084542	1198.9785901084542	0.20588235557079315	0.15942029654979706	0.18518517911434174	0.0	0.2380952388048172	1098	1173	1173	1198	1447
16.19958631279568	16.19958631279568	0	0	2	0	0.006290029259590062	0.11690111085772514	1203.7100489623845	1278.7100489623845	1278.7100489623845	1303.7100489623845	0.2647058963775635	0.2028985470533371	0.25925925374031067	0.0	0.2380952388048172	1203	1278	1278	1303	1447
16.216783937252174	16.216784331991875	0	0	2	0	0.006067627457811438	0.12414748966693878	1233.3839701861143	1308.3839701861143	1308.3839701861143	1333.3839701861143	0.2647058963775635	0.23188406229019165	0.29629629850387573	0.0	0.2380952388048172	1233	1308	1308	1333	1447
16.236133682546388	16.23613407728609	0	0	2	0	0.0058285947109265645	0.1420680628054672	1306.768717188388	1381.768717188388	1381.768717188388	1406.768717188388	0.29411765933036804	0.24637681245803833	0.3333333432674408	0.0833333358168602	0.2380952388048172	1306	1381	1381	1406	1447
16.24977272861843	16.24977272861843	0	0	2	0	0.005573586191079693	0.1574389831289465	1369.712635913036	1444.712635913036	1444.712635913036	1469.712635913036	0.3235294222831726	0.2753623127937317	0.37037035822868347	0.0833333358168602	0.2380952388048172	1369	1444	1444	1469	1447
16.266731535557163	16.266731535557163	0	0	2	0	0.005303300858898298	0.1684151114091093	1414.6598812203026	1489.6598812203026	1489.6598812203026	1514.6598812203026	0.3529411852359772	0.28985506296157837	0.37037035822868347	0.0833333358168602	0.2380952388048172	1414	1489	1489	1514	1447
16.282755598889203	16.282755993628903	0	0	2	0	0.005018479547690586	0.18751578554970982	1492.8771418260617	1567.8771418260617	1567.8771418260617	1592.8771418260617	0.4117647111415863	0.30434781312942505	0.40740740299224854	0.0833333358168602	0.2380952388048172	1492	1567	1567	1592	1447
16.302802849231142	16.302803243970843	0	0	2	0	0.004719902932872889	0.2021151088224149	1552.661370627789	1627.661370627789	1627.661370627789	1652.661370627789	0.44117647409439087	0.3333333432674408	0.40740740299224854	0.0833333358168602	0.2380952388048172	1552	1627	1627	1652	1447
16.31672137100992	16.31672137100992	0	0	2	0	0.004408389392192618	0.2021151088224149	1552.661370627789	1627.661370627789	1627.661370627789	1652.661370627789	0.47058823704719543	0.3478260934352875	0.4444444477558136	0.0833333358168602	0.2380952388048172	1552	1627	1627	1652	1447
16.33274227642437	16.33274227642437	0	0	2	0	0.004084792762611737	0.21386284222481428	1600.7683389106146	1675.7683389106146	1675.7683389106146	1700.7683389106146	0.529411792755127	0.36231884360313416	0.4444444477558136	0.0833333358168602	0.2380952388048172	1600	1675	1675	1700	1447
16.349671872625393	16.349671872625393	0	0	2	0	0.0037499999999990002	0.23219191869375883	1675.8259070509425	1750.8259070509425	1750.8259070509425	1775.8259070509425	0.529411792755127	0.36231884360313416	0.4444444477558136	0.0833333358168602	0.2380952388048172	1675	1750	1750	1775	1447
16.369482279148073	16.369482279148073	0	0	2	0	0.0034049287480455706	0.2439396446455776	1723.9328448236402	1798.9328448236402	1798.9328448236402	1823.9328448236402	0.5588235259056091	0.37681159377098083	0.48148149251937866	0.0833333358168602	0.2380952388048172	1723	1798	1798	1823	1447
16.38264724284189	16.38264724284189	0	0	2	0	0.003050524823067443	0.2649466451027511	1809.9565116957658	1884.9565116957658	1884.9565116957658	1909.9565116957658	0.5882353186607361	0.3913043439388275	0.48148149251937866	0.1666666716337204	0.2380952388048172	1809	1884	1884	1909	1447
16.399595786548453	16.399595786548453	0	0	2	0	0.002687759621588668	0.28481892312382473	1891.3334901920623	1966.3334901920623	1966.3334901920623	1991.3334901920623	0.6470588445663452	0.4057970941066742	0.5185185074806213	0.1666666716337204	0.2380952388048172	1891	1966	1966	1991	1447
16.41657393573243	16.41657354099273	0	0	2	0	0.0023176274578109997	0.29360850969398467	1927.3268471968672	2002.3268471968672	2002.3268471968672	2027.3268471968672	0.6470588445663452	0.43478259444236755	0.5555555820465088	0.1666666716337204	0.2380952388048172	1927	2002	2002	2027	1447
16.43618657766602	16.43618697240572	0	0	2	0	0.0019411428382677801	0.3097510345188188	1993.430486354563	2068.430486354563	2068.430486354563	2093.430486354563	0.6764705777168274	0.4637681245803833	0.5925925970077515	0.1666666716337204	0.2380952388048172	1993	2068	2068	2093	1447
16.449581674604225	16.449581674604225	0	0	2	0	0.0015593376811320532	0.3295167543361952	2074.371109006719	2149.371109006719	2149.371109006719	2174.371109006719	0.7058823704719543	0.5072463750839233	0.6296296119689941	0.1666666716337204	0.2380952388048172	2074	2149	2149	2174	1447
16.466913905298	16.4669143000377	0	0	2	0	0.0011732584878005763	0.36690111085772514	2227.4600489623845	2302.4600489623845	2302.4600489623845	2327.4600489623845	0.7647058963775635	0.5362318754196167	0.6666666865348816	0.25	0.2380952388048172	2227	2302	2302	2327	1447
16.48953801639354	16.48953801639354	0	0	2	0	0.0007839634745062358	0.4125382819293457	2414.3442645006708	2489.3442645006708	2489.3442645006708	2514.3442645006708	0.8235294222831726	0.5797101259231567	0.7407407164573669	0.3333333432674408	0.2380952388048172	2414	2489	2489	2514	1447
16.502876665554815	16.502876665554815	0	0	2	0	0.00039251967182090644	0.43757696146214453	2516.877657187482	2591.877657187482	2591.877657187482	2616.877657187482	0.8823529481887817	0.6086956262588501	0.7777777910232544	0.3333333432674408	0.2380952388048172	2516	2591	2591	2616	1447
16.516600975401794	16.516600975401794	0	0	2	0	-1.1760740967563817e-15	0.4412001490041062	2531.714610171815	2606.714610171815	2606.714610171815	2631.714610171815	0.8823529481887817	0.6231883764266968	0.7777777910232544	0.3333333432674408	0.2380952388048172	2531	2606	2606	2631	1447
16.532635696705697	16.532635696705697	0	0	2	0	-0.0003925196718232554	0.45153295699461005	2574.027458892928	2649.027458892928	2649.027458892928	2674.027458892928	0.8823529481887817	0.6521739363670349	0.8148148059844971	0.3333333432674408	0.2380952388048172	2574	2649	2649	2674	1447
16.549688451692745	16.549688451692745	0	0	2	0	-0.000783963474508575	0.46559550079666545	2631.613575762345	2706.613575762345	2706.613575762345	2731.613575762345	0.9117646813392639	0.6666666865348816	0.8518518805503845	0.3333333432674408	0.2380952388048172	2631	2706	2706	2731	1447
16.56948622654506	16.56948622654506	0	0	2	0	-0.0011732584878028998	0.47657163652740886	2676.5608515797394	2751.5608515797394	2751.5608515797394	2776.5608515797394	0.9411764740943909	0.6811594367027283	0.8518518805503845	0.3333333432674408	0.2380952388048172	2676	2751	2751	2776	1447
16.582774743764595	16.582774743764595	0	0	2	0	-0.0015593376811343538	0.5091526896037437	2809.9802639273307	2884.9802639273307	2884.9802639273307	2909.9802639273307	0.970588207244873	0.695652186870575	0.8888888955116272	0.4166666567325592	0.2380952388048172	2809	2884	2884	2909	1447
16.599673155529416	16.599673155529416	0	0	2	0	-0.0019411428382700524	0.5016103110931538	2779.0942239264646	2854.0942239264646	2854.0942239264646	2879.0942239264646	1.0	0.7101449370384216	0.8888888955116272	0.3333333432674408	0.2380952388048172	2779	2854	2854	2879	1447
16.616669067999837	16.616668673260136	0	0	2	0	-0.0023176274578132366	0.5348564102601858	2915.237000015461	2990.237000015461	2990.237000015461	3015.237000015461	1.0	0.7536231875419617	0.9259259104728699	0.4166666567325592	0.2380952388048172	2915	2990	2990	3015	1447
16.636102498110183	16.636102498110183	0	0	2	0	-0.0026877596215908644	0.5384795978021475	2930.073952999794	3005.073952999794	3005.073952999794	3030.073952999794	1.0	0.7681159377098083	0.9259259104728699	0.4166666567325592	0.2380952388048172	2930	3005	3005	3030	1447
16.649623911751995	16.649623517012294	0	0	2	0	-0.003050524823069592	0.5459608138527399	2960.70953272697	3035.70953272697	3035.70953272697	3060.70953272697	1.0	0.782608687877655	0.9629629850387573	0.4166666567325592	0.2380952388048172	2960	3035	3035	3060	1447
16.66738127710135	16.66738167184105	0	0	2	0	-0.003404928748047666	0.5459608138527399	2960.70953272697	3035.70953272697	3035.70953272697	3060.70953272697	1.0	0.782608687877655	0.9629629850387573	0.4166666567325592	0.2380952388048172	2960	3035	3035	3060	1447
16.689428673496977	16.689428278757283	0	0	2	0	-0.0037500000000010372	0.5495840013947015	2975.546485711303	3050.546485711303	3050.546485711303	3075.546485711303	1.0	0.7971014380455017	0.9629629850387573	0.4166666567325592	0.2380952388048172	2975	3050	3050	3075	1447
16.702799296573858	16.702799296573858	0	0	2	0	-0.0040847927626137094	0.5532071889366632	2990.383438695636	3065.383438695636	3065.383438695636	3090.383438695636	1.0	0.8115941882133484	0.9629629850387573	0.4166666567325592	0.2380952388048172	2990	3065	3065	3090	1447
16.716610843894266	16.716610843894266	0	0	2	0	-0.004408389392194521	0.5606883987784386	3021.018992997706	3096.018992997706	3096.018992997706	3121.018992997706	1.0	0.8260869383811951	1.0	0.4166666567325592	0.2380952388048172	3021	3096	3096	3121	1447
16.7326029333107	16.7326029333107	0	0	2	0	-0.004719902932874717	0.5643115863204002	3035.855945982039	3110.855945982039	3110.855945982039	3135.855945982039	1.0	0.8405796885490417	1.0	0.4166666567325592	0.2380952388048172	3035	3110	3110	3135	1447
16.749629635477625	16.749629635477625	0	0	2	0	-0.0050184795476923335	0.5715579614043236	3065.529851950705	3140.529851950705	3140.529851950705	3165.529851950705	1.0	0.8695651888847351	1.0	0.4166666567325592	0.2380952388048172	3065	3140	3140	3165	1447
16.769493726599336	16.769493726599336	0	0	2	0	-0.005303300858899961	0.5751811638474464	3080.366865955293	3155.366865955293	3155.366865955293	3180.366865955293	1.0	0.8840579986572266	1.0	0.4166666567325592	0.2380952388048172	3080	3155	3155	3180	1447
16.782768822669112	16.782769217408813	0	0	2	0	-0.005573586191081266	0.5788043513894081	3095.203818939626	3170.203818939626	3170.203818939626	3195.203818939626	1.0	0.8985507488250732	1.0	0.4166666567325592	0.2380952388048172	3095	3170	3170	3195	1447
16.800273554611252	16.800273949350952	0	0	2	0	-0.005828594710928045	0.5824275389313698	3110.0407719239593	3185.0407719239593	3185.0407719239593	3210.0407719239593	1.0	0.9130434989929199	1.0	0.4166666567325592	0.2380952388048172	3110	3185	3185	3210	1447
16.822856218038417	16.822856218038417	0	0	2	0	-0.00606762745781282	0.6105072498321533	3225.027188062668	3300.027188062668	3300.027188062668	3325.027188062668	1.0	0.9420289993286133	1.0	0.5	0.2380952388048172	3225	3300	3300	3325	1447
16.835988023597537	16.835988023597537	0	0	2	0	-0.006290029259591343	0.6105072498321533	3225.027188062668	3300.027188062668	3300.027188062668	3325.027188062668	1.0	0.9420289993286133	1.0	0.5	0.2380952388048172	3225	3300	3300	3325	1447
16.8496543067088	16.8496547014485	0	0	2	0	-0.0064951905283839	0.614130437374115	3239.864141047001	3314.864141047001	3314.864141047001	3339.864141047001	1.0	0.95652174949646	1.0	0.5	0.2380952388048172	3239	3314	3314	3339	1447
16.86673390399536	16.866734298735054	0	0	2	0	-0.006682548931413314	0.6177536249160767	3254.701094031334	3329.701094031334	3329.701094031334	3354.701094031334	1.0	0.9710144996643066	1.0	0.5	0.2380952388048172	3254	3329	3329	3354	1447
16.88949183184878	16.88949183184878	0	0	2	0	-0.0068515909323200045	0.625	3284.375	3359.375	3359.375	3384.375	1.0	1.0	1.0	0.5	0.2380952388048172	3284	3359	3359	3384	1447
16.902719559154704	16.902719559154704	0	0	2	0	-0.007001853198729453	0.625	3284.375	3359.375	3359.375	3384.375	1.0	1.0	1.0	0.5	0.2380952388048172	3284	3359	3359	3384	1447
16.916826766509494	16.916827161249195	0	0	2	0	-0.007132923872214031	0.625	3284.375	3359.375	3359.375	3384.375	1.0	1.0	1.0	0.5	0.2380952388048172	3284	3359	3359	3384	1447
16.93275411861533	16.93275451335503	0	0	2	0	-0.00724444369716833	0.625	3284.375	3359.375	3359.375	3384.375	1.0	1.0	1.0	0.5	0.2380952388048172	3284	3359	3359	3384	1447
16.949705030760093	16.949705030760093	0	0	2	0	-0.0073361070055037985	0.625	3284.375	3359.375	3359.375	3384.375	1.0	1.0	1.0	0.5	0.2380952388048172	3284	3359	3359	3384	1447
16.969455831588256	16.969455831588256	0	0	2	0	-0.007407662554463726	0.625	3284.375	3359.375	3359.375	3384.375	1.0	1.0	1.0	0.5	0.2380952388048172	3284	3359	3359	3384	1447
16.98272698026104	16.982727375000742	0	0	2	0	-0.007458914215262179	0.625	3284.375	3359.375	3359.375	3384.375	1.0	1.0	1.0	0.5	0.2380952388048172	3284	3359	3359	3384	1447
16.999679866104294	16.999679866104294	0	0	2	0	-0.0074897215106593685	0.625	3284.375	3359.375	3359.375	3384.375	1.0	1.0	1.0	0.5	0.2380952388048172	3284	3359	3359	3384	1447
17.016703410353628	17.016703410353628	0	0	2	0	-0.0075	0.625	3284.375	3359.375	3359.375	3384.375	1.0	1.0	1.0	0.5	0.2380952388048172	3284	3359	3359	3384	1447
17.03615499849012	17.03615539322982	0	0	2	0	-0.007489721510659238	0.5969202890992165	3169.3885838612914	3244.3885838612914	3244.3885838612914	3269.3885838612914	1.0	0.9710144996643066	1.0	0.4166666567325592	0.2380952388048172	3169	3244	3244	3269	1447
17.049745096839516	17.049745491579216	0	0	2	0	-0.00745891421526192	0.5969202890992165	3169.3885838612914	3244.3885838612914	3244.3885838612914	3269.3885838612914	1.0	0.9710144996643066	1.0	0.4166666567325592	0.2380952388048172	3169	3244	3244	3269	1447
17.066744167227526	17.066744561967226	0	0	2	0	-0.007407662554463337	0.5932971015572548	3154.5516308769584	3229.5516308769584	3229.5516308769584	3254.5516308769584	1.0	0.95652174949646	1.0	0.4166666567325592	0.2380952388048172	3154	3229	3229	3254	1447
17.089489858150287	17.089490252889988	0	0	2	0	-0.0073361070055032816	0.5932971015572548	3154.5516308769584	3229.5516308769584	3229.5516308769584	3254.5516308769584	1.0	0.95652174949646	1.0	0.4166666567325592	0.2380952388048172	3154	3229	3229	3254	1447
17.102718374935606	17.102718769675306	0	0	2	0	-0.007244443697167687	0.5896739140152931	3139.7146778926253	3214.7146778926253	3214.7146778926253	3239.7146778926253	1.0	0.9420289993286133	1.0	0.4166666567325592	0.2380952388048172	3139	3214	3214	3239	1447
17.116719002571728	17.116719397311428	0	0	2	0	-0.007132923872213263	0.5860507264733315	3124.8777249082923	3199.8777249082923	3199.8777249082923	3224.8777249082923	1.0	0.9275362491607666	1.0	0.4166666567325592	0.2380952388048172	3124	3199	3199	3224	1447
17.132712670946958	17.13271346042636	0	0	2	0	-0.007001853198728562	0.5615942105650902	3024.7282922640443	3099.7282922640443	3099.7282922640443	3124.7282922640443	1.0	0.8840579986572266	1.0	0.3333333432674408	0.2380952388048172	3024	3099	3099	3124	1447
17.149819110533038	17.14981950527274	0	0	2	0	-0.006851590932318994	0.5471014454960823	2965.380419306457	3040.380419306457	3040.380419306457	3065.380419306457	1.0	0.8550724387168884	1.0	0.3333333432674408	0.2380952388048172	2965	3040	3040	3065	1447
17.169436094603313	17.169436489343013	0	0	2	0	-0.006682548931412186	0.539855070412159	2935.706513337791	3010.706513337791	3010.706513337791	3035.706513337791	1.0	0.8260869383811951	1.0	0.3333333432674408	0.2380952388048172	2935	3010	3010	3035	1447
17.182741190890198	17.1827415856299	0	0	2	0	-0.006495190528382658	0.5153985470533371	2835.5570501834154	2910.5570501834154	2910.5570501834154	2935.5570501834154	1.0	0.8115941882133484	1.0	0.25	0.2380952388048172	2835	2910	2910	2935	1447
17.19965302380478	17.19965302380478	0	0	2	0	-0.00629002925958999	0.5117753595113754	2820.7200971990824	2895.7200971990824	2895.7200971990824	2920.7200971990824	1.0	0.7971014380455017	1.0	0.25	0.2380952388048172	2820	2895	2895	2920	1447
17.216750779117483	17.216751173857176	0	0	2	0	-0.00606762745781136	0.528985507786274	2891.195654384792	2966.195654384792	2966.195654384792	2991.195654384792	1.0	0.782608687877655	1.0	0.3333333432674408	0.2380952388048172	2891	2966	2966	2991	1447
17.236086313782536	17.23608670852223	0	0	2	0	-0.005828594710926481	0.491238035261631	2736.619754396379	2811.619754396379	2811.619754396379	2836.619754396379	0.970588207244873	0.7536231875419617	0.9629629850387573	0.25	0.2380952388048172	2736	2811	2811	2836	1447
17.249739570483733	17.249739570483733	0	0	2	0	-0.0055735861910796046	0.48761484771966934	2721.782801412046	2796.782801412046	2796.782801412046	2821.782801412046	0.970588207244873	0.739130437374115	0.9629629850387573	0.25	0.2380952388048172	2721	2796	2796	2821	1447
17.266826667824567	17.266827062564268	0	0	2	0	-0.005303300858898205	0.480368472635746	2692.10889544338	2767.10889544338	2767.10889544338	2792.10889544338	0.970588207244873	0.7101449370384216	0.9629629850387573	0.25	0.2380952388048172	2692	2767	2767	2792	1447
17.28947604226083	17.28947604226083	0	0	2	0	-0.005018479547690488	0.4670775346457958	2637.682504374534	2712.682504374534	2712.682504374534	2737.682504374534	0.9411764740943909	0.695652186870575	0.9259259104728699	0.25	0.2380952388048172	2637	2712	2712	2737	1447
17.30272548025019	17.302725874989882	0	0	2	0	-0.004719902932872786	0.46345434710383415	2622.845551390201	2697.845551390201	2697.845551390201	2722.845551390201	0.9411764740943909	0.6811594367027283	0.9259259104728699	0.25	0.2380952388048172	2622	2697	2697	2722	1447
17.31671229199685	17.31671229199685	0	0	2	0	-0.004408389392192511	0.46345434710383415	2622.845551390201	2697.845551390201	2697.845551390201	2722.845551390201	0.9411764740943909	0.6666666865348816	0.9259259104728699	0.25	0.2380952388048172	2622	2697	2697	2722	1447
17.332720565740935	17.332720960480636	0	0	2	0	-0.004084792762611626	0.45247821137309074	2577.8982755728066	2652.8982755728066	2652.8982755728066	2677.8982755728066	0.9117646813392639	0.6521739363670349	0.8888888955116272	0.25	0.2380952388048172	2577	2652	2652	2677	1447
17.349703846540997	17.349703846540997	0	0	2	0	-0.0037499999999988857	0.40969262382498495	2402.691294563313	2477.691294563313	2477.691294563313	2502.691294563313	0.8529411554336548	0.6376811861991882	0.8888888955116272	0.1666666716337204	0.2380952388048172	2402	2477	2477	2502	1447
17.369442015698795	17.369442410438495	0	0	2	0	-0.0034049287480454526	0.4060694213818621	2387.854280558725	2462.854280558725	2462.854280558725	2487.854280558725	0.8529411554336548	0.6231883764266968	0.8888888955116272	0.1666666716337204	0.2380952388048172	2387	2462	2462	2487	1447
17.382749085684175	17.382749085684175	0	0	2	0	-0.0030505248230673224	0.39509330055227987	2342.9070657615857	2417.9070657615857	2417.9070657615857	2442.9070657615857	0.8235294222831726	0.6086956262588501	0.8888888955116272	0.1666666716337204	0.2380952388048172	2342	2417	2417	2442	1447
17.39975920878375	17.39975920878375	0	0	2	0	-0.002687759621588545	0.39509330055227987	2342.9070657615857	2417.9070657615857	2417.9070657615857	2442.9070657615857	0.8235294222831726	0.6086956262588501	0.8888888955116272	0.1666666716337204	0.2380952388048172	2342	2417	2417	2442	1447
17.416785910950672	17.416785910950672	0	0	2	0	-0.002317627457810874	0.3825739558188268	2291.640349078096	2366.640349078096	2366.640349078096	2391.640349078096	0.7941176295280457	0.5942028760910034	0.8518518805503845	0.1666666716337204	0.2380952388048172	2291	2366	2366	2391	1447
17.436110787643855	17.436111182383556	0	0	2	0	-0.0019411428382676522	0.3715978349892446	2246.6931342809567	2321.6931342809567	2321.6931342809567	2346.6931342809567	0.7647058963775635	0.5797101259231567	0.8518518805503845	0.1666666716337204	0.2380952388048172	2246	2321	2321	2346	1447
17.449751807414394	17.449751807414394	0	0	2	0	-0.0015593376811319237	0.34964557842891897	2156.7986436664232	2231.7986436664232	2231.7986436664232	2256.7986436664232	0.7058823704719543	0.5507246255874634	0.8518518805503845	0.1666666716337204	0.2380952388048172	2156	2231	2231	2256	1447
17.466784430676803	17.466784825416497	0	0	2	0	-0.0011732584878004458	0.33712623121193896	2105.53191681289	2180.53191681289	2180.53191681289	2205.53191681289	0.6764705777168274	0.5362318754196167	0.8148148059844971	0.1666666716337204	0.2380952388048172	2105	2180	2180	2205	1447
17.482664808758486	17.482664808758486	0	0	2	0	-0.0007839634745061043	0.3297732979243184	2075.421655000084	2150.421655000084	2150.421655000084	2175.421655000084	0.6470588445663452	0.5362318754196167	0.8148148059844971	0.1666666716337204	0.2380952388048172	2075	2150	2150	2175	1447
17.50277127005524	17.50277127005524	0	0	2	0	-0.00039251967182077433	0.32615011038235675	2060.5847020157507	2135.5847020157507	2135.5847020157507	2160.5847020157507	0.6470588445663452	0.52173912525177	0.8148148059844971	0.1666666716337204	0.2380952388048172	2060	2135	2135	2160	1447
17.516805450565762	17.516805845305456	0	0	2	0	1.30838237461204e-15	0.3136307656489037	2009.3179853322606	2084.317985332261	2084.317985332261	2109.317985332261	0.6176470518112183	0.5072463750839233	0.7777777910232544	0.1666666716337204	0.2380952388048172	2009	2084	2084	2109	1447
17.53282438228171	17.53282438228171	0	0	2	0	0.00039251967182338753	0.3136307656489037	2009.3179853322606	2084.317985332261	2084.317985332261	2109.317985332261	0.6176470518112183	0.5072463750839233	0.7777777910232544	0.1666666716337204	0.2380952388048172	2009	2084	2084	2109	1447
17.549725951964128	17.549725951964128	0	0	2	0	0.0007839634745087067	0.28645094035676233	1898.0166007609416	1973.0166007609416	1973.0166007609416	1998.0166007609416	0.5882353186607361	0.49275362491607666	0.7777777910232544	0.0833333358168602	0.2380952388048172	1898	1973	1973	1998	1447
17.569420699755064	17.569421094494764	0	0	2	0	0.0011732584878030303	0.2990314572773598	1949.5338175507884	2024.5338175507884	2024.5338175507884	2049.5338175507886	0.5882353186607361	0.47826087474823	0.7777777910232544	0.1666666716337204	0.2380952388048172	1949	2024	2024	2049	1447
17.582700927440925	17.582700927440925	0	0	2	0	0.0015593376811344833	0.2990314572773598	1949.5338175507884	2024.5338175507884	2024.5338175507884	2049.5338175507886	0.5882353186607361	0.47826087474823	0.7777777910232544	0.1666666716337204	0.2380952388048172	1949	2024	2024	2049	1447
17.59958433909719	17.59958433909719	0	0	2	0	0.0019411428382701804	0.27108001134093895	1835.072646441145	1910.072646441145	1910.072646441145	1935.072646441145	0.5588235259056091	0.4637681245803833	0.7407407164573669	0.0833333358168602	0.2380952388048172	1835	1910	1910	1935	1447
17.616752752815977	17.61675314755567	0	0	2	0	0.002317627457813363	0.27108001134093895	1835.072646441145	1910.072646441145	1910.072646441145	1935.072646441145	0.5588235259056091	0.4637681245803833	0.7407407164573669	0.0833333358168602	0.2380952388048172	1835	1910	1910	1935	1447
17.636103682329278	17.63610407706898	0	0	2	0	0.002687759621590988	0.26010389051135674	1790.1254316440059	1865.1254316440059	1865.1254316440059	1890.1254316440059	0.529411792755127	0.4492753744125366	0.7407407164573669	0.0833333358168602	0.2380952388048172	1790	1865	1865	1890	1447
17.64976286012596	17.64976286012596	0	0	2	0	0.003050524823069713	0.26010389051135674	1790.1254316440059	1865.1254316440059	1865.1254316440059	1890.1254316440059	0.529411792755127	0.4492753744125366	0.7407407164573669	0.0833333358168602	0.2380952388048172	1790	1865	1865	1890	1447
17.66677140426674	17.66677140426674	0	0	2	0	0.003404928748047784	0.2483561428286779	1742.018404883436	1817.018404883436	1817.018404883436	1842.018404883436	0.5	0.43478259444236755	0.7037037014961243	0.0833333358168602	0.2380952388048172	1742	1817	1817	1842	1447
17.68279902025607	17.682799414995763	0	0	2	0	0.003750000000001152	0.2483561428286779	1742.018404883436	1817.018404883436	1817.018404883436	1842.018404883436	0.5	0.43478259444236755	0.7037037014961243	0.0833333358168602	0.2380952388048172	1742	1817	1817	1842	1447
17.702767322658254	17.702767717397954	0	0	2	0	0.0040847927626138205	0.24473295528671624	1727.181451899103	1802.181451899103	1802.181451899103	1827.181451899103	0.5	0.4202898442745209	0.7037037014961243	0.0833333358168602	0.2380952388048172	1727	1802	1802	1827	1447
17.7167596607607	17.7167596607607	0	0	2	0	0.004408389392194629	0.24473295528671624	1727.181451899103	1802.181451899103	1802.181451899103	1827.181451899103	0.5	0.4202898442745209	0.7037037014961243	0.0833333358168602	0.2380952388048172	1727	1802	1802	1827	1447
17.73267596015497	17.73267635489467	0	0	2	0	0.00471990293287482	0.23375682700655342	1682.2342065918363	1757.2342065918363	1757.2342065918363	1782.2342065918363	0.47058823704719543	0.4057970941066742	0.6666666865348816	0.0833333358168602	0.2380952388048172	1682	1757	1757	1782	1447
17.749595687863533	17.749595687863533	0	0	2	0	0.0050184795476924315	0.22200909422503579	1634.1272408515215	1709.1272408515215	1709.1272408515215	1734.1272408515215	0.44117647409439087	0.3913043439388275	0.6666666865348816	0.0833333358168602	0.2380952388048172	1634	1709	1709	1734	1447
17.769540305883794	17.769540305883794	0	0	2	0	0.005303300858900055	0.206638172659793	1571.1833170418522	1646.1833170418522	1646.1833170418522	1671.1833170418522	0.4117647111415863	0.36231884360313416	0.6296296119689941	0.0833333358168602	0.2380952388048172	1571	1646	1646	1671	1447
17.782693427386647	17.782693427386647	0	0	2	0	0.005573586191081356	0.2022433806164765	1553.1866436244713	1628.1866436244713	1628.1866436244713	1653.1866436244713	0.4117647111415863	0.3478260934352875	0.5925925970077515	0.0833333358168602	0.2380952388048172	1553	1628	1628	1653	1447
17.799582760138392	17.799582760138392	0	0	2	0	0.005828594710928128	0.17529838532209396	1442.8468878939748	1517.8468878939748	1517.8468878939748	1542.8468878939748	0.38235294818878174	0.3188405930995941	0.5925925970077515	0.0	0.2380952388048172	1442	1517	1517	1542	1447
17.81684275346729	17.81684275346729	0	0	2	0	0.006067627457812898	0.1716751903295517	1428.0099043995142	1503.0099043995142	1503.0099043995142	1528.0099043995142	0.38235294818878174	0.30434781312942505	0.5555555820465088	0.0	0.2380952388048172	1428	1503	1503	1528	1447
17.836125787752408	17.83612618249211	0	0	2	0	0.006290029259591415	0.16069906204938889	1383.0626590922475	1458.0626590922475	1458.0626590922475	1483.0626590922475	0.3529411852359772	0.28985506296157837	0.5555555820465088	0.0	0.2380952388048172	1383	1458	1458	1483	1447
17.849820492121985	17.849820492121985	0	0	2	0	0.006495190528383966	0.15707587450742722	1368.2257061079144	1443.2257061079144	1443.2257061079144	1468.2257061079144	0.3529411852359772	0.2753623127937317	0.5185185074806213	0.0	0.2380952388048172	1368	1443	1443	1468	1447
17.866761141034573	17.866761535774273	0	0	2	0	0.0066825489314133735	0.1351236179471016	1278.331215493381	1353.331215493381	1353.331215493381	1378.331215493381	0.29411765933036804	0.24637681245803833	0.48148149251937866	0.0	0.2380952388048172	1278	1353	1353	1378	1447
17.882714940700225	17.882714940700225	0	0	2	0	0.006851590932320058	0.12052429839968681	1218.5470019467175	1293.5470019467175	1293.5470019467175	1318.5470019467175	0.2647058963775635	0.21739129722118378	0.4444444477558136	0.0	0.2380952388048172	1218	1293	1293	1318	1447
17.902734164523558	17.90273455926326	0	0	2	0	0.0070018531987295	0.11690111085772514	1203.7100489623845	1278.7100489623845	1278.7100489623845	1303.7100489623845	0.2647058963775635	0.2028985470533371	0.40740740299224854	0.0	0.2380952388048172	1203	1278	1278	1303	1447
17.916833082344674	17.916833082344674	0	0	2	0	0.007132923872214073	0.10592497885227203	1158.762788400054	1233.762788400054	1233.762788400054	1258.762788400054	0.23529411852359772	0.18840579688549042	0.40740740299224854	0.0	0.2380952388048172	1158	1233	1233	1258	1447
17.932837013952074	17.932837013952074	0	0	2	0	0.007244443697168365	0.10592497885227203	1158.762788400054	1233.762788400054	1233.762788400054	1258.762788400054	0.23529411852359772	0.18840579688549042	0.37037035822868347	0.0	0.2380952388048172	1158	1233	1233	1258	1447
17.949832136943094	17.949832136943094	0	0	2	0	0.007336107005503826	0.10230179131031036	1143.925835415721	1218.925835415721	1218.925835415721	1243.925835415721	0.23529411852359772	0.17391304671764374	0.37037035822868347	0.0	0.2380952388048172	1143	1218	1218	1243	1447
17.969439252520907	17.969439647260607	0	0	2	0	0.007407662554463747	0.0986786037683487	1129.088882431388	1204.088882431388	1204.088882431388	1229.088882431388	0.23529411852359772	0.15942029654979706	0.3333333432674408	0.0	0.2380952388048172	1129	1204	1204	1229	1447
17.982699743221822	17.982699743221822	0	0	2	0	0.007458914215262192	0.09505541250109673	1114.251914191991	1189.251914191991	1189.251914191991	1214.251914191991	0.23529411852359772	0.14492753148078918	0.29629629850387573	0.0	0.2380952388048172	1114	1189	1189	1214	1447
17.99981249864308	17.99981249864308	0	0	2	0	0.007489721510659376	0.08770247176289558	1084.1416218690574	1159.1416218690574	1159.1416218690574	1184.1416218690574	0.20588235557079315	0.14492753148078918	0.29629629850387573	0.0	0.2380952388048172	1084	1159	1159	1184	1447
18.016896043326632	18.016896438066325	0	0	2	0	0.0075	0.08407928422093391	1069.3046688847244	1144.3046688847244	1144.3046688847244	1169.3046688847244	0.20588235557079315	0.1304347813129425	0.25925925374031067	0.0	0.2380952388048172	1069	1144	1144	1169	1447
18.036073682112175	18.036074076851868	0	0	2	0	0.0074897215106592314	0.08407928422093391	1069.3046688847244	1144.3046688847244	1144.3046688847244	1169.3046688847244	0.20588235557079315	0.1304347813129425	0.25925925374031067	0.0	0.2380952388048172	1069	1144	1144	1169	1447
18.04966259624247	18.04966259624247	0	0	2	0	0.007458914215261905	0.08407928422093391	1069.3046688847244	1144.3046688847244	1144.3046688847244	1169.3046688847244	0.20588235557079315	0.1304347813129425	0.25925925374031067	0.0	0.2380952388048172	1069	1144	1144	1169	1447
18.06666245610988	18.06666245610988	0	0	2	0	0.007407662554463316	0.08407928422093391	1069.3046688847244	1144.3046688847244	1144.3046688847244	1169.3046688847244	0.20588235557079315	0.1304347813129425	0.25925925374031067	0.0	0.2380952388048172	1069	1144	1144	1169	1447
18.08274888831432	18.08274888831432	0	0	2	0	0.007336107005503255	0.0731031559407711	1024.3574235774577	1099.3574235774577	1099.3574235774577	1124.3574235774577	0.1764705926179886	0.11594203114509583	0.2222222238779068	0.0	0.2380952388048172	1024	1099	1099	1124	1447
18.102786664903498	18.102786664903498	0	0	2	0	0.007244443697167653	0.0731031559407711	1024.3574235774577	1099.3574235774577	1099.3574235774577	1124.3574235774577	0.1764705926179886	0.11594203114509583	0.2222222238779068	0.0	0.2380952388048172	1024	1099	1099	1124	1447
18.11677742404715	18.11677742404715	0	0	2	0	0.007132923872213222	0.0731031559407711	1024.3574235774577	1099.3574235774577	1099.3574235774577	1124.3574235774577	0.1764705926179886	0.11594203114509583	0.2222222238779068	0.0	0.2380952388048172	1024	1099	1099	1124	1447
18.132849645622436	18.132849645622436	0	0	2	0	0.007001853198728515	0.0731031559407711	1024.3574235774577	1099.3574235774577	1099.3574235774577	1124.3574235774577	0.1764705926179886	0.11594203114509583	0.2222222238779068	0.0	0.2380952388048172	1024	1099	1099	1124	1447
18.149656872516843	18.149656477777143	0	0	2	0	0.00685159093231894	0.0731031559407711	1024.3574235774577	1099.3574235774577	1099.3574235774577	1124.3574235774577	0.1764705926179886	0.11594203114509583	0.18518517911434174	0.0	0.2380952388048172	1024	1099	1099	1124	1447
18.169411226002296	18.169411226002296	0	0	2	0	0.006682548931412125	0.0731031559407711	1024.3574235774577	1099.3574235774577	1099.3574235774577	1124.3574235774577	0.1764705926179886	0.11594203114509583	0.18518517911434174	0.0	0.2380952388048172	1024	1099	1099	1124	1447
18.182729743438934	18.182729743438934	0	0	2	0	0.006495190528382592	0.07672634348273277	1039.1943765617907	1114.1943765617907	1114.1943765617907	1139.1943765617907	0.1764705926179886	0.1304347813129425	0.18518517911434174	0.0	0.2380952388048172	1039	1114	1114	1139	1447
18.19968420824098	18.19968420824098	0	0	2	0	0.006290029259589918	0.07672634348273277	1039.1943765617907	1114.1943765617907	1114.1943765617907	1139.1943765617907	0.1764705926179886	0.1304347813129425	0.18518517911434174	0.0	0.2380952388048172	1039	1114	1114	1139	1447
18.21670222613453	18.21670222613453	0	0	2	0	0.006067627457811282	0.08397272229194641	1068.8682977855206	1143.8682977855206	1143.8682977855206	1168.8682977855206	0.1764705926179886	0.15942029654979706	0.2222222238779068	0.0	0.2380952388048172	1068	1143	1143	1168	1447
18.236085524303135	18.236085919042836	0	0	2	0	0.005828594710926398	0.10230179131031036	1143.925835415721	1218.925835415721	1218.925835415721	1243.925835415721	0.23529411852359772	0.17391304671764374	0.2222222238779068	0.0	0.2380952388048172	1143	1218	1218	1243	1447
18.249764044345056	18.249764044345056	0	0	2	0	0.005573586191079517	0.12052429839968681	1218.5470019467175	1293.5470019467175	1293.5470019467175	1318.5470019467175	0.2647058963775635	0.21739129722118378	0.29629629850387573	0.0	0.2380952388048172	1218	1293	1293	1318	1447
18.266735482954154	18.266735877693854	0	0	2	0	0.005303300858898111	0.14942100354366833	1336.8790095113218	1411.8790095113218	1411.8790095113218	1436.8790095113218	0.3235294222831726	0.24637681245803833	0.3333333432674408	0.0833333358168602	0.2380952388048172	1336	1411	1411	1436	1447
18.289440910427643	18.289441305167337	0	0	2	0	0.005018479547690389	0.21949891428704615	1623.8480540054538	1698.8480540054538	1698.8480540054538	1723.8480540054538	0.47058823704719543	0.3333333432674408	0.4444444477558136	0.1666666716337204	0.2380952388048172	1623	1698	1698	1723	1447
18.302687190499405	18.302687585239106	0	0	2	0	0.004719902932872683	0.2319116871574043	1674.6783589095705	1749.6783589095705	1749.6783589095705	1774.6783589095705	0.47058823704719543	0.37681159377098083	0.48148149251937866	0.1666666716337204	0.2380952388048172	1674	1749	1749	1774	1447
18.316717028873235	18.316717423612936	0	0	2	0	0.004408389392192404	0.25540716017102016	1770.8923209003276	1845.8923209003276	1845.8923209003276	1870.8923209003276	0.529411792755127	0.4057970941066742	0.5185185074806213	0.1666666716337204	0.2380952388048172	1770	1845	1845	1870	1447
18.332707934070577	18.33270872354997	0	0	2	0	0.004084792762611515	0.2795005664229393	1869.5548195019364	1944.5548195019364	1944.5548195019364	1969.5548195019364	0.5588235259056091	0.4202898442745209	0.5555555820465088	0.25	0.2380952388048172	1869	1944	1944	1969	1447
18.349749241606354	18.349749241606354	0	0	2	0	0.0037499999999987712	0.29641471058130264	1938.8182398304343	2013.8182398304343	2013.8182398304343	2038.8182398304343	0.5882353186607361	0.4492753744125366	0.5925925970077515	0.25	0.2380952388048172	1938	2013	2013	2038	1447
18.369429384028436	18.369429778768136	0	0	2	0	0.0034049287480453347	0.3097056448459625	1993.2446156442165	2068.2446156442165	2068.2446156442165	2093.2446156442165	0.6176470518112183	0.4637681245803833	0.6296296119689941	0.25	0.2380952388048172	1993	2068	2068	2093	1447
18.382766059491217	18.382766059491217	0	0	2	0	0.0030505248230672014	0.3521281347414593	2166.964711766276	2241.964711766276	2241.964711766276	2266.964711766276	0.7058823704719543	0.49275362491607666	0.6296296119689941	0.3333333432674408	0.2380952388048172	2166	2241	2241	2266	1447
18.399595786548453	18.399596181288153	0	0	2	0	0.0026877596215884214	0.38014665917481905	2281.700569320884	2356.700569320884	2356.700569320884	2381.700569320884	0.7352941036224365	0.5507246255874634	0.7037037014961243	0.3333333432674408	0.2380952388048172	2281	2356	2356	2381	1447
18.4168084111135	18.4168088058532	0	0	2	0	0.002317627457810748	0.39420921291098177	2339.2867268704704	2414.2867268704704	2414.2867268704704	2439.2867268704704	0.7647058963775635	0.5652173757553101	0.7407407164573669	0.3333333432674408	0.2380952388048172	2339	2414	2414	2439	1447
18.436094998055907	18.436095392795607	0	0	2	0	0.0019411428382675245	0.41189494425499884	2411.7097967242203	2486.7097967242203	2486.7097967242203	2511.7097967242203	0.7941176295280457	0.5942028760910034	0.7777777910232544	0.3333333432674408	0.2380952388048172	2411	2486	2486	2511	1447
18.449687859583193	18.449687859583193	0	0	2	0	0.0015593376811317945	0.4539089232315252	2583.757040633096	2658.757040633096	2658.757040633096	2683.757040633096	0.8529411554336548	0.6231883764266968	0.8148148059844971	0.4166666567325592	0.2380952388048172	2583	2658	2658	2683	1447
18.4668160098527	18.4668164045924	0	0	2	0	0.001173258487800315	0.4613901541832788	2614.3926813805265	2689.3926813805265	2689.3926813805265	2714.3926813805265	0.8529411554336548	0.6376811861991882	0.8518518805503845	0.4166666567325592	0.2380952388048172	2614	2689	2689	2714	1447
18.482687308921314	18.482687308921314	0	0	2	0	0.0007839634745059725	0.47971922320164273	2689.450219010727	2764.450219010727	2764.450219010727	2789.450219010727	0.9117646813392639	0.6521739363670349	0.8518518805503845	0.4166666567325592	0.2380952388048172	2689	2764	2764	2789	1447
18.502690348416998	18.50269074315669	0	0	2	0	0.0003925196718206422	0.5056577786159369	2795.6686034322615	2870.6686034322615	2870.6686034322615	2895.6686034322615	0.9411764740943909	0.695652186870575	0.9259259104728699	0.4166666567325592	0.2380952388048172	2795	2870	2870	2895	1447
18.516790055717507	18.516790450457208	0	0	2	0	-1.4406906524676981e-15	0.5056577786159369	2795.6686034322615	2870.6686034322615	2870.6686034322615	2895.6686034322615	0.970588207244873	0.7246376872062683	0.9629629850387573	0.4166666567325592	0.2380952388048172	2795	2870	2870	2895	1447
18.532769908203285	18.53277069768268	0	0	2	0	-0.00039251967182351964	0.5241151154961114	2871.2513979565765	2946.2513979565765	2946.2513979565765	2971.2513979565765	0.970588207244873	0.7246376872062683	0.9629629850387573	0.5	0.2380952388048172	2871	2946	2946	2971	1447
18.549720820348043	18.549720820348043	0	0	2	0	-0.0007839634745088382	0.5670289844274521	3046.9836912304163	3121.9836912304163	3121.9836912304163	3146.9836912304163	1.0	0.7681159377098083	1.0	0.5	0.2380952388048172	3046	3121	3121	3146	1447
18.569413989180184	18.569414383919884	0	0	2	0	-0.0011732584878031609	0.5706521719694138	3061.8206442147493	3136.8206442147493	3136.8206442147493	3161.8206442147493	1.0	0.782608687877655	1.0	0.5	0.2380952388048172	3061	3136	3136	3161	1447
18.582815401953567	18.582815401953567	0	0	2	0	-0.0015593376811346127	0.5778985470533371	3091.4945501834154	3166.4945501834154	3166.4945501834154	3191.4945501834154	1.0	0.8115941882133484	1.0	0.5	0.2380952388048172	3091	3166	3166	3191	1447
18.599780129987785	18.599780129987785	0	0	2	0	-0.001941142838270308	0.5815217345952988	3106.3315031677485	3181.3315031677485	3181.3315031677485	3206.3315031677485	1.0	0.8260869383811951	1.0	0.5	0.2380952388048172	3106	3181	3181	3206	1447
18.616712489366698	18.616712489366698	0	0	2	0	-0.0023176274578134886	0.5851449221372604	3121.1684561520815	3196.1684561520815	3196.1684561520815	3221.1684561520815	1.0	0.8405796885490417	1.0	0.5	0.2380952388048172	3121	3196	3196	3221	1447
18.636081971645844	18.636081971645844	0	0	2	0	-0.002687759621591111	0.5887681096792221	3136.0054091364145	3211.0054091364145	3211.0054091364145	3236.0054091364145	1.0	0.8550724387168884	1.0	0.5	0.2380952388048172	3136	3211	3211	3236	1447
18.649669701557052	18.649669701557052	0	0	2	0	-0.003050524823069834	0.5960144996643066	3165.6793761253357	3240.6793761253357	3240.6793761253357	3265.6793761253357	1.0	0.8840579986572266	1.0	0.5	0.2380952388048172	3165	3240	3240	3265	1447
18.666713377531018	18.666713772270718	0	0	2	0	-0.003404928748047902	0.5960144996643066	3165.6793761253357	3240.6793761253357	3240.6793761253357	3265.6793761253357	1.0	0.8840579986572266	1.0	0.5	0.2380952388048172	3165	3240	3240	3265	1447
18.689431831414566	18.689431831414566	0	0	2	0	-0.003750000000001266	0.60326087474823	3195.3532820940018	3270.3532820940018	3270.3532820940018	3295.3532820940018	1.0	0.9130434989929199	1.0	0.5	0.2380952388048172	3195	3270	3270	3295	1447
18.702681269403925	18.70268166414362	0	0	2	0	-0.0040847927626139315	0.60326087474823	3195.3532820940018	3270.3532820940018	3270.3532820940018	3295.3532820940018	1.0	0.9130434989929199	1.0	0.5	0.2380952388048172	3195	3270	3270	3295	1447
18.716740318515463	18.716740318515463	0	0	2	0	-0.0044083893921947346	0.6068840622901917	3210.190235078335	3285.190235078335	3285.190235078335	3310.190235078335	1.0	0.9275362491607666	1.0	0.5	0.2380952388048172	3210	3285	3285	3310	1447
18.732797934721894	18.732797934721894	0	0	2	0	-0.004719902932874923	0.6105072498321533	3225.027188062668	3300.027188062668	3300.027188062668	3325.027188062668	1.0	0.9420289993286133	1.0	0.5	0.2380952388048172	3225	3300	3300	3325	1447
18.749574766659492	18.749574766659492	0	0	2	0	-0.0050184795476925295	0.614130437374115	3239.864141047001	3314.864141047001	3314.864141047001	3339.864141047001	1.0	0.95652174949646	1.0	0.5	0.2380952388048172	3239	3314	3314	3339	1447
18.769408857564102	18.769409252303802	0	0	2	0	-0.005303300858900148	0.6213768124580383	3269.538047015667	3344.538047015667	3344.538047015667	3369.538047015667	1.0	0.9855072498321533	1.0	0.5	0.2380952388048172	3269	3344	3344	3369	1447
18.782815796693264	18.782815796693264	0	0	2	0	-0.005573586191081444	0.6213768124580383	3269.538047015667	3344.538047015667	3344.538047015667	3369.538047015667	1.0	0.9855072498321533	1.0	0.5	0.2380952388048172	3269	3344	3344	3369	1447
18.799727234868143	18.79972684012845	0	0	2	0	-0.005828594710928212	0.625	3284.375	3359.375	3359.375	3384.375	1.0	1.0	1.0	0.5	0.2380952388048172	3284	3359	3359	3384	1447
18.8166477520561	18.8166477520561	0	0	2	0	-0.006067627457812976	0.6458333283662796	3369.687479659915	3444.687479659915	3444.687479659915	3469.687479659915	1.0	1.0	1.0	0.5833333134651184	0.2380952388048172	3369	3444	3444	3469	1447
18.83620749887006	18.83620749887006	0	0	2	0	-0.006290029259591488	0.6458333283662796	3369.687479659915	3444.687479659915	3444.687479659915	3469.687479659915	1.0	1.0	1.0	0.5833333134651184	0.2857142984867096	3369	3444	3444	3469	1457
18.849598648411273	18.849598648411273	0	0	2	0	-0.006495190528384032	0.6458333283662796	3369.687479659915	3444.687479659915	3444.687479659915	3469.687479659915	1.0	1.0	1.0	0.5833333134651184	0.2380952388048172	3369	3444	3444	3469	1447
18.866771799006436	18.866772193746137	0	0	2	0	-0.006682548931413433	0.6458333283662796	3369.687479659915	3444.687479659915	3444.687479659915	3469.687479659915	1.0	1.0	1.0	0.5833333134651184	0.2857142984867096	3369	3444	3444	3469	1457
18.88943814724975	18.88943814724975	0	0	2	0	-0.006851590932320112	0.6458333283662796	3369.687479659915	3444.687479659915	3444.687479659915	3469.687479659915	1.0	1.0	1.0	0.5833333134651184	0.2857142984867096	3369	3444	3444	3469	1457
18.902646532310428	18.902646532310428	0	0	2	0	-0.007001853198729547	0.6458333283662796	3369.687479659915	3444.687479659915	3444.687479659915	3469.687479659915	1.0	1.0	1.0	0.5833333134651184	0.2857142984867096	3369	3444	3444	3469	1457
18.91682242437281	18.916822819112504	0	0	2	0	-0.007132923872214114	0.6458333283662796	3369.687479659915	3444.687479659915	3444.687479659915	3469.687479659915	1.0	1.0	1.0	0.5833333134651184	0.2380952388048172	3369	3444	3444	3469	1447
18.932871356305867	18.932871751045568	0	0	2	0	-0.007244443697168399	0.6458333283662796	3369.687479659915	3444.687479659915	3444.687479659915	3469.687479659915	1.0	1.0	1.0	0.5833333134651184	0.2857142984867096	3369	3444	3444	3469	1457
18.949701478102803	18.949701478102803	0	0	2	0	-0.007336107005503854	0.6458333283662796	3369.687479659915	3444.687479659915	3444.687479659915	3469.687479659915	1.0	1.0	1.0	0.5833333134651184	0.2857142984867096	3369	3444	3444	3469	1457
18.96943333142542	18.96943372616512	0	0	2	0	-0.007407662554463767	0.6458333283662796	3369.687479659915	3444.687479659915	3444.687479659915	3469.687479659915	1.0	1.0	1.0	0.5833333134651184	0.2380952388048172	3369	3444	3444	3469	1447
18.982734875055016	18.982735269794716	0	0	2	0	-0.007458914215262207	0.6458333283662796	3369.687479659915	3444.687479659915	3444.687479659915	3469.687479659915	1.0	1.0	1.0	0.5833333134651184	0.2380952388048172	3369	3444	3444	3469	1447
18.999764340399828	18.999764340399828	0	0	2	0	-0.007489721510659382	0.6458333283662796	3369.687479659915	3444.687479659915	3444.687479659915	3469.687479659915	1.0	1.0	1.0	0.5833333134651184	0.2857142984867096	3369	3444	3444	3469	1457
19.016761831829044	19.016761831829044	0	0	2	0	-0.0075	0.6458333283662796	3369.687479659915	3444.687479659915	3444.687479659915	3469.687479659915	1.0	1.0	1.0	0.5833333134651184	0.2857142984867096	3369	3444	3444	3469	1457
19.036083550604644	19.036083550604644	0	0	2	0	-0.007489721510659225	0.625	3284.375	3359.375	3359.375	3384.375	1.0	1.0	1.0	0.5	0.2857142984867096	3284	3359	3359	3384	1457
19.04957299033085	19.04957299033085	0	0	2	0	-0.007458914215261892	0.625	3284.375	3359.375	3359.375	3384.375	1.0	1.0	1.0	0.5	0.2857142984867096	3284	3359	3359	3384	1457
19.06670469325765	19.06670508799735	0	0	2	0	-0.007407662554463295	0.625	3284.375	3359.375	3359.375	3384.375	1.0	1.0	1.0	0.5	0.2380952388048172	3284	3359	3359	3384	1447
19.089414462867822	19.089414462867822	0	0	2	0	-0.007336107005503227	0.6213768124580383	3269.538047015667	3344.538047015667	3344.538047015667	3369.538047015667	1.0	0.9855072498321533	1.0	0.5	0.2380952388048172	3269	3344	3344	3369	1447
19.102655216583805	19.102655611323506	0	0	2	0	-0.007244443697167619	0.5932971015572548	3154.5516308769584	3229.5516308769584	3229.5516308769584	3254.5516308769584	1.0	0.95652174949646	1.0	0.4166666567325592	0.2857142984867096	3154	3229	3229	3254	1457
19.11712163706448	19.11712203180418	0	0	2	0	-0.007132923872213181	0.5932971015572548	3154.5516308769584	3229.5516308769584	3229.5516308769584	3254.5516308769584	1.0	0.9130434989929199	1.0	0.4166666567325592	0.2380952388048172	3154	3229	3229	3254	1447
19.13279082940732	19.13279043466762	0	0	2	0	-0.007001853198728467	0.5824275389313698	3110.0407719239593	3185.0407719239593	3185.0407719239593	3210.0407719239593	1.0	0.8695651888847351	1.0	0.4166666567325592	0.2380952388048172	3110	3185	3185	3210	1447
19.14958542463136	19.14958542463136	0	0	2	0	-0.0068515909323188864	0.5643115863204002	3035.855945982039	3110.855945982039	3110.855945982039	3135.855945982039	1.0	0.8405796885490417	1.0	0.4166666567325592	0.2380952388048172	3035	3110	3110	3135	1447
19.16938872583946	19.16938872583946	0	0	2	0	-0.0066825489314120655	0.5606883987784386	3021.018992997706	3096.018992997706	3096.018992997706	3121.018992997706	1.0	0.8260869383811951	1.0	0.4166666567325592	0.2380952388048172	3021	3096	3096	3121	1447
19.182873428689284	19.182873823428984	0	0	2	0	-0.006495190528382525	0.5570652112364769	3006.182040013373	3081.182040013373	3081.182040013373	3106.182040013373	1.0	0.8115941882133484	1.0	0.4166666567325592	0.2380952388048172	3006	3081	3081	3106	1447
19.199759603523447	19.199759998263147	0	0	2	0	-0.006290029259589846	0.5326086953282356	2906.032607369125	2981.032607369125	2981.032607369125	3006.032607369125	1.0	0.7971014380455017	1.0	0.3333333432674408	0.2380952388048172	2906	2981	2981	3006	1447
19.21750315298334	19.21750354772304	0	0	2	0	-0.006067627457811204	0.528985507786274	2891.195654384792	2966.195654384792	2966.195654384792	2991.195654384792	1.0	0.782608687877655	1.0	0.3333333432674408	0.2380952388048172	2891	2966	2966	2991	1447
19.235981707762356	19.235981707762356	0	0	2	0	-0.005828594710926315	0.5070332512259483	2801.3011637702584	2876.3011637702584	2876.3011637702584	2901.3011637702584	0.9411764740943909	0.7536231875419617	1.0	0.3333333432674408	0.2380952388048172	2801	2876	2876	2901	1447
19.249741149442528	19.249741149442528	0	0	2	0	-0.005573586191079428	0.4851875528693199	2711.843028999865	2786.843028999865	2786.843028999865	2811.843028999865	0.9117646813392639	0.695652186870575	1.0	0.3333333432674408	0.2380952388048172	2711	2786	2786	2811	1447
19.266905221024622	19.266905615764323	0	0	2	0	-0.005303300858898017	0.4742114320397377	2666.895814202726	2741.895814202726	2741.895814202726	2766.895814202726	0.8823529481887817	0.6811594367027283	1.0	0.3333333432674408	0.2380952388048172	2666	2741	2741	2766	1447
19.289416831306013	19.289416831306013	0	0	2	0	-0.00501847954769029	0.4632352963089943	2621.9485383853316	2696.9485383853316	2696.9485383853316	2721.9485383853316	0.8529411554336548	0.6666666865348816	1.0	0.3333333432674408	0.2380952388048172	2621	2696	2696	2721	1447
19.30263469011947	19.30263469011947	0	0	2	0	-0.00471990293287258	0.4387787729501724	2521.799075230956	2596.799075230956	2596.799075230956	2621.799075230956	0.8529411554336548	0.6521739363670349	1.0	0.25	0.2380952388048172	2521	2596	2596	2621	1447
19.31713032133785	19.317139400350925	0	0	2	0	-0.004408389392192297	0.4522591754794121	2577.0013235881925	2652.0013235881925	2652.0013235881925	2677.0013235881925	0.8235294222831726	0.6521739363670349	1.0	0.3333333432674408	0.2380952388048172	2577	2652	2652	2677	1447
19.332794382064606	19.332794382064606	0	0	2	0	-0.004084792762611404	0.42044970393180847	2446.7415376007557	2521.7415376007557	2521.7415376007557	2546.7415376007557	0.7941176295280457	0.6376811861991882	1.0	0.25	0.2380952388048172	2446	2521	2521	2546	1447
19.34974095207268	19.34974095207268	0	0	2	0	-0.0037499999999986568	0.40947356820106506	2401.7942617833614	2476.7942617833614	2476.7942617833614	2501.7942617833614	0.7647058963775635	0.6231883764266968	1.0	0.25	0.2857142984867096	2401	2476	2476	2501	1457
19.369428989288735	19.369428989288735	0	0	2	0	-0.003404928748045217	0.3925594314932823	2332.530871964991	2407.530871964991	2407.530871964991	2432.530871964991	0.7352941036224365	0.5942028760910034	0.9629629850387573	0.25	0.2380952388048172	2332	2407	2407	2432	1447
19.38276053313544	19.38276053313544	0	0	2	0	-0.0030505248230670804	0.3852064982056618	2302.420610152185	2377.420610152185	2377.420610152185	2402.420610152185	0.7058823704719543	0.5942028760910034	0.9629629850387573	0.25	0.2380952388048172	2302	2377	2377	2402	1447
19.399737103360614	19.399737103360614	0	0	2	0	-0.002687759621588298	0.3815833106637001	2287.583657167852	2362.583657167852	2362.583657167852	2387.583657167852	0.7058823704719543	0.5797101259231567	0.9629629850387573	0.25	0.2380952388048172	2287	2362	2362	2387	1447
19.41678867412856	19.416789463607962	0	0	2	0	-0.002317627457810622	0.3706071749329567	2242.6363813504577	2317.6363813504577	2317.6363813504577	2342.6363813504577	0.6764705777168274	0.5652173757553101	0.9629629850387573	0.25	0.2380952388048172	2242	2317	2317	2342	1447
19.4360326291835	19.4360326291835	0	0	2	0	-0.0019411428382673972	0.36829235777258873	2233.157205078751	2308.157205078751	2308.157205078751	2333.157205078751	0.6764705777168274	0.5652173757553101	0.9259259104728699	0.25	0.2380952388048172	2233	2308	2308	2333	1447
19.44964088555904	19.44964088555904	0	0	2	0	-0.001559337681131665	0.3573162369430065	2188.2099902816117	2263.2099902816117	2263.2099902816117	2288.2099902816117	0.6470588445663452	0.5507246255874634	0.9259259104728699	0.25	0.2380952388048172	2188	2263	2263	2288	1447
19.467123512078047	19.467123906817747	0	0	2	0	-0.0011732584878001843	0.3499632887542248	2158.0996674485505	2233.0996674485505	2233.0996674485505	2258.0996674485505	0.6176470518112183	0.5507246255874634	0.9259259104728699	0.25	0.2380952388048172	2158	2233	2233	2258	1447
19.489423936620597	19.489423936620597	0	0	2	0	-0.000783963474505841	0.3270499792271926	2064.269664935354	2139.269664935354	2139.269664935354	2164.269664935354	0.6176470518112183	0.5362318754196167	0.9259259104728699	0.1666666716337204	0.2380952388048172	2064	2139	2139	2164	1447
19.502651663926514	19.502651663926514	0	0	2	0	-0.0003925196718205101	0.3160738583976104	2019.3224501382144	2094.3224501382147	2094.3224501382147	2119.3224501382147	0.5882353186607361	0.52173912525177	0.9259259104728699	0.1666666716337204	0.2380952388048172	2019	2094	2094	2119	1447
19.516879661629133	19.516880056368827	0	0	2	0	1.5729989303233564e-15	0.3160738583976104	2019.3224501382144	2094.3224501382147	2094.3224501382147	2119.3224501382147	0.5882353186607361	0.52173912525177	0.8888888955116272	0.1666666716337204	0.2380952388048172	2019	2094	2094	2119	1447
19.532796750502797	19.532796750502797	0	0	2	0	0.00039251967182365175	0.3145306493949007	2013.0030092721183	2088.003009272118	2088.003009272118	2113.003009272118	0.5882353186607361	0.5072463750839233	0.8888888955116272	0.1666666716337204	0.2380952388048172	2013	2088	2088	2113	1447
19.549697135966113	19.549697530705814	0	0	2	0	0.0007839634745089697	0.3035545136641573	1968.055733454724	2043.055733454724	2043.055733454724	2068.055733454724	0.5588235259056091	0.5072463750839233	0.8888888955116272	0.1666666716337204	0.2380952388048172	1968	2043	2043	2068	1447
19.56942267345356	19.56942267345356	0	0	2	0	0.0011732584878032916	0.298388117119486	1946.8993396042952	2021.8993396042952	2021.8993396042952	2046.8993396042952	0.5588235259056091	0.49275362491607666	0.8518518805503845	0.1666666716337204	0.2380952388048172	1946	2021	2021	2046	1447
19.582796454448022	19.582796454448022	0	0	2	0	0.0015593376811347424	0.298388117119486	1946.8993396042952	2021.8993396042952	2021.8993396042952	2046.8993396042952	0.5588235259056091	0.49275362491607666	0.8518518805503845	0.1666666716337204	0.2380952388048172	1946	2021	2021	2046	1447
19.599752892948565	19.599753287688266	0	0	2	0	0.0019411428382704356	0.29103518383186544	1916.789077791489	1991.789077791489	1991.789077791489	2016.789077791489	0.529411792755127	0.49275362491607666	0.8518518805503845	0.1666666716337204	0.2380952388048172	1916	1991	1991	2016	1447
19.617145124076558	19.61714591355595	0	0	2	0	0.0023176274578136143	0.2688934758397532	1826.1187835637893	1901.1187835637893	1901.1187835637893	1926.1187835637893	0.529411792755127	0.47826087474823	0.8148148059844971	0.0833333358168602	0.2380952388048172	1826	1901	1901	1926	1447
19.636106050767474	19.636106050767474	0	0	2	0	0.0026877596215912347	0.2688934758397532	1826.1187835637893	1901.1187835637893	1901.1187835637893	1926.1187835637893	0.529411792755127	0.47826087474823	0.8148148059844971	0.0833333358168602	0.2380952388048172	1826	1901	1901	1926	1447
19.649758123249576	19.649758123249576	0	0	2	0	0.0030505248230699544	0.27851583661488544	1865.522350937956	1940.522350937956	1940.522350937956	1965.522350937956	0.5	0.47826087474823	0.8148148059844971	0.1666666716337204	0.2380952388048172	1865	1940	1940	1965	1447
19.66668416679331	19.66668456153301	0	0	2	0	0.00340492874804802	0.25714573560765497	1778.011787313347	1853.011787313347	1853.011787313347	1878.011787313347	0.5	0.4637681245803833	0.7777777910232544	0.0833333358168602	0.2380952388048172	1778	1853	1853	1878	1447
19.68278480962691	19.68278480962691	0	0	2	0	0.003750000000001381	0.24539800158437386	1729.904816488011	1804.904816488011	1804.904816488011	1829.904816488011	0.47058823704719543	0.4492753744125366	0.7407407164573669	0.0833333358168602	0.2380952388048172	1729	1804	1804	1829	1447
19.702727453948683	19.702727453948683	0	0	2	0	0.0040847927626140425	0.2417748065918316	1715.0678329935504	1790.0678329935504	1790.0678329935504	1815.0678329935504	0.47058823704719543	0.43478259444236755	0.7407407164573669	0.0833333358168602	0.2380952388048172	1715	1790	1790	1815	1447
19.71718597963538	19.71718597963538	0	0	2	0	0.004408389392194842	0.24100320209047676	1711.9081125605023	1786.9081125605023	1786.9081125605023	1811.9081125605023	0.47058823704719543	0.43478259444236755	0.7037037014961243	0.0833333358168602	0.2380952388048172	1711	1786	1786	1811	1447
19.732807408474663	19.732807408474663	0	0	2	0	0.004719902932875025	0.23002707381031395	1666.9608672532356	1741.9608672532356	1741.9608672532356	1766.9608672532356	0.44117647409439087	0.4202898442745209	0.7037037014961243	0.0833333358168602	0.2380952388048172	1666	1741	1741	1766	1447
19.749867663515985	19.749867663515985	0	0	2	0	0.005018479547692628	0.22640388626835228	1652.1239142689026	1727.1239142689026	1727.1239142689026	1752.1239142689026	0.44117647409439087	0.4057970941066742	0.7037037014961243	0.0833333358168602	0.2380952388048172	1652	1727	1727	1752	1447
19.769526489994334	19.769526884734034	0	0	2	0	0.005303300858900241	0.21465615348683464	1604.0169485285878	1679.0169485285878	1679.0169485285878	1704.0169485285878	0.4117647111415863	0.3913043439388275	0.6666666865348816	0.0833333358168602	0.2380952388048172	1604	1679	1679	1704	1447
19.782793691270136	19.782793691270136	0	0	2	0	0.005573586191081533	0.18989770114421844	1502.6310861855745	1577.6310861855745	1577.6310861855745	1602.6310861855745	0.4117647111415863	0.3478260934352875	0.6296296119689941	0.0	0.2380952388048172	1502	1577	1577	1602	1447
19.799801051191814	19.799801051191814	0	0	2	0	0.005828594710928295	0.17529838532209396	1442.8468878939748	1517.8468878939748	1517.8468878939748	1542.8468878939748	0.38235294818878174	0.3188405930995941	0.5925925970077515	0.0	0.2380952388048172	1442	1517	1517	1542	1447
19.817004202004092	19.817004202004092	0	0	2	0	0.006067627457813053	0.16432224959135056	1397.8996120765805	1472.8996120765805	1472.8996120765805	1497.8996120765805	0.3529411852359772	0.30434781312942505	0.5555555820465088	0.0	0.2380952388048172	1397	1472	1472	1497	1447
19.836030655485004	19.836030655485004	0	0	2	0	0.006290029259591559	0.15707587450742722	1368.2257061079144	1443.2257061079144	1443.2257061079144	1468.2257061079144	0.3529411852359772	0.2753623127937317	0.5185185074806213	0.0	0.2380952388048172	1368	1443	1443	1468	1447
19.84963338550476	19.84963338550476	0	0	2	0	0.006495190528384097	0.1460997462272644	1323.2784608006477	1398.2784608006477	1398.2784608006477	1423.2784608006477	0.3235294222831726	0.260869562625885	0.48148149251937866	0.0	0.2380952388048172	1323	1398	1398	1423	1447
19.866858247000472	19.866858641740173	0	0	2	0	0.006682548931413494	0.13150043040513992	1263.494262509048	1338.494262509048	1338.494262509048	1363.494262509048	0.29411765933036804	0.23188406229019165	0.4444444477558136	0.0	0.2857142984867096	1263	1338	1338	1363	1457
19.889419989223605	19.889419989223605	0	0	2	0	0.006851590932320166	0.11690111085772514	1203.7100489623845	1278.7100489623845	1278.7100489623845	1303.7100489623845	0.2647058963775635	0.2028985470533371	0.40740740299224854	0.0	0.2857142984867096	1203	1278	1278	1303	1457
19.902661532418982	19.902661927158682	0	0	2	0	0.007001853198729595	0.11690111085772514	1203.7100489623845	1278.7100489623845	1278.7100489623845	1303.7100489623845	0.2647058963775635	0.2028985470533371	0.37037035822868347	0.0	0.2380952388048172	1203	1278	1278	1303	1447
19.91695939904828	19.91695979378798	0	0	2	0	0.007132923872214154	0.11690111085772514	1203.7100489623845	1278.7100489623845	1278.7100489623845	1303.7100489623845	0.23529411852359772	0.18840579688549042	0.37037035822868347	0.0	0.2380952388048172	1203	1278	1278	1303	1447
19.93283938239027	19.93283938239027	0	0	2	0	0.007244443697168434	0.10592497885227203	1158.762788400054	1233.762788400054	1233.762788400054	1258.762788400054	0.23529411852359772	0.17391304671764374	0.3333333432674408	0.0	0.2380952388048172	1158	1233	1233	1258	1447
19.949632003915816	19.949632003915816	0	0	2	0	0.007336107005503881	0.10230179131031036	1143.925835415721	1218.925835415721	1218.925835415721	1243.925835415721	0.23529411852359772	0.17391304671764374	0.29629629850387573	0.0	0.2857142984867096	1143	1218	1218	1243	1457
19.969385173182175	19.969384778442475	0	0	2	0	0.007407662554463788	0.0986786037683487	1129.088882431388	1204.088882431388	1204.088882431388	1229.088882431388	0.23529411852359772	0.15942029654979706	0.29629629850387573	0.0	0.2857142984867096	1129	1204	1204	1229	1457
19.98274632250628	19.98274632250628	0	0	2	0	0.007458914215262221	0.08770247176289558	1084.1416218690574	1159.1416218690574	1159.1416218690574	1184.1416218690574	0.20588235557079315	0.14492753148078918	0.29629629850387573	0.0	0.2857142984867096	1084	1159	1159	1184	1457
19.99972210325206	19.99972210325206	0	0	2	0	0.007489721510659389	0.08770247176289558	1084.1416218690574	1159.1416218690574	1159.1416218690574	1184.1416218690574	0.20588235557079315	0.14492753148078918	0.29629629850387573	0.0	0.2857142984867096	1084	1159	1159	1184	1457
20.01674998963808	20.01674998963808	0	0	2	0	0.0075	0.08770247176289558	1084.1416218690574	1159.1416218690574	1159.1416218690574	1184.1416218690574	0.20588235557079315	0.14492753148078918	0.25925925374031067	0.0	0.2857142984867096	1084	1159	1159	1184	1457
20.036083550604644	20.036083945344338	0	0	2	0	0.007489721510659218	0.08407928422093391	1069.3046688847244	1144.3046688847244	1144.3046688847244	1169.3046688847244	0.20588235557079315	0.1304347813129425	0.25925925374031067	0.0	0.2857142984867096	1069	1144	1144	1169	1457
20.049729307251567	20.049729307251567	0	0	2	0	0.007458914215261878	0.08407928422093391	1069.3046688847244	1144.3046688847244	1144.3046688847244	1169.3046688847244	0.20588235557079315	0.1304347813129425	0.25925925374031067	0.0	0.2857142984867096	1069	1144	1144	1169	1457
20.066750877802406	20.066751272542106	0	0	2	0	0.0074076625544632745	0.08407928422093391	1069.3046688847244	1144.3046688847244	1144.3046688847244	1169.3046688847244	0.20588235557079315	0.1304347813129425	0.25925925374031067	0.0	0.2380952388048172	1069	1144	1144	1169	1447
20.089404989115053	20.089404989115053	0	0	2	0	0.007336107005503199	0.08407928422093391	1069.3046688847244	1144.3046688847244	1144.3046688847244	1169.3046688847244	0.20588235557079315	0.1304347813129425	0.2222222238779068	0.0	0.2857142984867096	1069	1144	1144	1169	1457
20.102635479598867	20.102635479598867	0	0	2	0	0.007244443697167585	0.08407928422093391	1069.3046688847244	1144.3046688847244	1144.3046688847244	1169.3046688847244	0.20588235557079315	0.1304347813129425	0.2222222238779068	0.0	0.2857142984867096	1069	1144	1144	1169	1457
20.116778213526544	20.116778608266245	0	0	2	0	0.0071329238722131405	0.08407928422093391	1069.3046688847244	1144.3046688847244	1144.3046688847244	1169.3046688847244	0.20588235557079315	0.1304347813129425	0.2222222238779068	0.0	0.2380952388048172	1069	1144	1144	1169	1447
20.132816487487737	20.132816487487737	0	0	2	0	0.00700185319872842	0.08770247176289558	1084.1416218690574	1159.1416218690574	1159.1416218690574	1184.1416218690574	0.20588235557079315	0.14492753148078918	0.25925925374031067	0.0	0.2380952388048172	1084	1159	1159	1184	1447
20.149613845889675	20.149613845889675	0	0	2	0	0.006851590932318833	0.09494885057210922	1113.8155430927873	1188.8155430927873	1188.8155430927873	1213.8155430927873	0.20588235557079315	0.17391304671764374	0.25925925374031067	0.0	0.2380952388048172	1113	1188	1188	1213	1447
20.16939504167464	20.16939504167464	0	0	2	0	0.006682548931412006	0.1095481663942337	1173.599741384387	1248.599741384387	1248.599741384387	1273.599741384387	0.23529411852359772	0.2028985470533371	0.29629629850387573	0.0	0.2857142984867096	1173	1248	1248	1273	1457
20.182717111768568	20.18271750650827	0	0	2	0	0.006495190528382459	0.12414748966693878	1233.3839701861143	1308.3839701861143	1308.3839701861143	1333.3839701861143	0.2647058963775635	0.23188406229019165	0.3333333432674408	0.0	0.2380952388048172	1233	1308	1308	1333	1447
20.199721313772663	20.199721708512364	0	0	2	0	0.006290029259589774	0.1459931805729866	1322.8420744463801	1397.8420744463801	1397.8420744463801	1422.8420744463801	0.29411765933036804	0.28985506296157837	0.40740740299224854	0.0	0.2857142984867096	1322	1397	1397	1422	1457
20.21678906886826	20.21678946360796	0	0	2	0	0.006067627457811127	0.16059250384569168	1382.6263032481074	1457.6263032481074	1457.6263032481074	1482.6263032481074	0.3235294222831726	0.3188405930995941	0.4444444477558136	0.0	0.2380952388048172	1382	1457	1457	1482	1447
20.236021181732234	20.236021181732234	0	0	2	0	0.005828594710926231	0.18082789173004804	1465.4902166345469	1540.4902166345469	1540.4902166345469	1565.4902166345469	0.3529411852359772	0.3333333432674408	0.4444444477558136	0.0833333358168602	0.2857142984867096	1465	1540	1540	1565	1457
20.249750623195297	20.249750623195297	0	0	2	0	0.005573586191079339	0.18522268439424627	1483.4868925944384	1558.4868925944384	1558.4868925944384	1583.4868925944384	0.3529411852359772	0.3478260934352875	0.48148149251937866	0.0833333358168602	0.2857142984867096	1483	1558	1558	1583	1457
20.267425487947612	20.267425882687306	0	0	2	0	0.005303300858897924	0.19982200021637075	1543.271090886038	1618.271090886038	1618.271090886038	1643.271090886038	0.38235294818878174	0.37681159377098083	0.48148149251937866	0.0833333358168602	0.2857142984867096	1543	1618	1618	1643	1457
20.28949341080758	20.289493805547274	0	0	2	0	0.005018479547690192	0.2115697329978884	1591.378056626353	1666.378056626353	1666.378056626353	1691.378056626353	0.4117647111415863	0.3913043439388275	0.5185185074806213	0.0833333358168602	0.2857142984867096	1591	1666	1666	1691	1457
20.302740480358736	20.302740480358736	0	0	2	0	0.004719902932872478	0.22694065456313117	1654.3219804360222	1729.3219804360222	1729.3219804360222	1754.3219804360222	0.44117647409439087	0.4202898442745209	0.5555555820465088	0.0833333358168602	0.2857142984867096	1654	1729	1729	1754	1457
20.317125189721764	20.317125979201165	0	0	2	0	0.004408389392192191	0.22694065456313117	1654.3219804360222	1729.3219804360222	1729.3219804360222	1754.3219804360222	0.44117647409439087	0.43478259444236755	0.5555555820465088	0.0833333358168602	0.2857142984867096	1654	1729	1729	1754	1457
20.332848856143038	20.332849250882738	0	0	2	0	0.004084792762611293	0.24368112607870573	1722.8742112923	1797.8742112923	1797.8742112923	1822.8742112923	0.44117647409439087	0.4492753744125366	0.5925925970077515	0.1666666716337204	0.2857142984867096	1722	1797	1797	1822	1457
20.34980568938328	20.349806084122974	0	0	2	0	0.0037499999999985423	0.2582804493514108	1782.6584400940274	1857.6584400940274	1857.6584400940274	1882.6584400940274	0.47058823704719543	0.4637681245803833	0.5925925970077515	0.1666666716337204	0.2857142984867096	1782	1857	1857	1882	1457
20.369388725839464	20.369389120579164	0	0	2	0	0.003404928748045099	0.2707997866342833	1833.92512626739	1908.92512626739	1908.92512626739	1933.92512626739	0.5	0.47826087474823	0.6296296119689941	0.1666666716337204	0.2857142984867096	1833	1908	1908	1933	1457
20.382808691378685	20.382808691378685	0	0	2	0	0.00305052482306696	0.30586932599544525	1977.5348899513483	2052.5348899513483	2052.5348899513483	2077.5348899513483	0.5588235259056091	0.5072463750839233	0.6296296119689941	0.25	0.2857142984867096	1977	2052	2052	2077	1457
20.399703550486223	20.399703945225916	0	0	2	0	0.0026877596215881742	0.3191602788865566	2031.9613420404494	2106.9613420404494	2106.9613420404494	2131.9613420404494	0.5882353186607361	0.52173912525177	0.6666666865348816	0.25	0.2857142984867096	2031	2106	2106	2131	1457
20.417353151897807	20.417353546637507	0	0	2	0	0.002317627457810496	0.3227834664285183	2046.7982950247824	2121.7982950247824	2121.7982950247824	2146.7982950247824	0.5882353186607361	0.5362318754196167	0.6666666865348816	0.25	0.2857142984867096	2046	2121	2121	2146	1457
20.43605197142874	20.43605197142874	0	0	2	0	0.0019411428382672693	0.3323446549475193	2085.9513620100915	2160.9513620100915	2160.9513620100915	2185.9513620100915	0.5882353186607361	0.5652173757553101	0.7037037014961243	0.25	0.2857142984867096	2085	2160	2160	2185	1457
20.44976364960536	20.44976325486566	0	0	2	0	0.0015593376811315356	0.3456355892121792	2140.3777378238738	2215.3777378238738	2215.3777378238738	2240.3777378238738	0.6176470518112183	0.5797101259231567	0.7407407164573669	0.25	0.2857142984867096	2140	2215	2215	2240	1457
20.46738561923803	20.46738601397773	0	0	2	0	0.0011732584878000535	0.3787534355565354	2275.9953186040125	2350.9953186040125	2350.9953186040125	2375.9953186040125	0.6470588445663452	0.6086956262588501	0.7777777910232544	0.3333333432674408	0.2857142984867096	2275	2350	2350	2375	1457
20.489388015308002	20.489388015308002	0	0	2	0	0.0007839634745057094	0.40379212502344153	2378.5287519709927	2453.5287519709927	2453.5287519709927	2478.5287519709927	0.7058823704719543	0.6376811861991882	0.8148148059844971	0.3333333432674408	0.2857142984867096	2378	2453	2453	2478	1457
20.50264337439284	20.50264416387224	0	0	2	0	0.00039251967182037795	0.41785466882549693	2436.11486884041	2511.11486884041	2511.11486884041	2536.11486884041	0.7352941036224365	0.6521739363670349	0.8518518805503845	0.3333333432674408	0.2857142984867096	2436	2511	2511	2536	1457
20.51728348034098	20.517283875080672	0	0	2	0	-1.7053072081790148e-15	0.4214778563674586	2450.951821824743	2525.951821824743	2525.951821824743	2550.951821824743	0.7352941036224365	0.6666666865348816	0.8518518805503845	0.3333333432674408	0.2857142984867096	2450	2525	2525	2550	1457
20.53268701286654	20.53268701286654	0	0	2	0	-0.0003925196718237839	0.42872423145138194	2480.625727793409	2555.625727793409	2555.625727793409	2580.625727793409	0.7352941036224365	0.695652186870575	0.8518518805503845	0.3333333432674408	0.2857142984867096	2480	2555	2555	2580	1457
20.54977687338527	20.549777268124963	0	0	2	0	-0.0007839634745091013	0.4576821118869163	2599.208248176922	2674.208248176922	2674.208248176922	2699.208248176922	0.7647058963775635	0.695652186870575	0.8888888955116272	0.4166666567325592	0.2857142984867096	2599	2674	2674	2699	1457
20.569307804201216	20.569307804201216	0	0	2	0	-0.0011732584878034224	0.461305299428878	2614.045201161255	2689.045201161255	2689.045201161255	2714.045201161255	0.7647058963775635	0.7101449370384216	0.8888888955116272	0.4166666567325592	0.2857142984867096	2614	2689	2689	2714	1457
20.58267290092231	20.58267290092231	0	0	2	0	-0.0015593376811348716	0.4761394425582739	2674.7910172761317	2749.7910172761317	2749.7910172761317	2774.7910172761317	0.7941176295280457	0.7246376872062683	0.9259259104728699	0.4166666567325592	0.2857142984867096	2674	2749	2749	2774	1457
20.599592233891165	20.599592233891165	0	0	2	0	-0.0019411428382705633	0.490738765830979	2734.575246077859	2809.575246077859	2809.575246077859	2834.575246077859	0.8235294222831726	0.7536231875419617	0.9259259104728699	0.4166666567325592	0.2857142984867096	2734	2809	2809	2834	1457
20.61686999050651	20.61686999050651	0	0	2	0	-0.00231762745781374	0.5091961027111536	2810.158040602174	2885.158040602174	2885.158040602174	2910.158040602174	0.8529411554336548	0.782608687877655	0.9629629850387573	0.4166666567325592	0.2857142984867096	2810	2885	2885	2910	1457
20.63627539409825	20.636275788837942	0	0	2	0	-0.0026877596215913587	0.520172238441897	2855.105316419568	2930.105316419568	2930.105316419568	2955.105316419568	0.8823529481887817	0.7971014380455017	0.9629629850387573	0.4166666567325592	0.2857142984867096	2855	2930	2930	2955	1457
20.649744307360116	20.649744702099817	0	0	2	0	-0.0030505248230700754	0.5240302607417107	2870.903917737305	2945.903917737305	2945.903917737305	2970.903917737305	0.8823529481887817	0.7971014380455017	1.0	0.4166666567325592	0.2857142984867096	2870	2945	2945	2970	1457
20.66678206223861	20.666782456978304	0	0	2	0	-0.003404928748048138	0.5350063815712929	2915.8511325344443	2990.8511325344443	2990.8511325344443	3015.8511325344443	0.9117646813392639	0.8115941882133484	1.0	0.4166666567325592	0.2857142984867096	2915	2990	2990	3015	1457
20.689591306252872	20.689591306252872	0	0	2	0	-0.003750000000001496	0.5594629049301147	3016.00059568882	3091.00059568882	3091.00059568882	3116.00059568882	0.9117646813392639	0.8260869383811951	1.0	0.5	0.2857142984867096	3016	3091	3091	3116	1457
20.70263232168127	20.702632716420972	0	0	2	0	-0.0040847927626141535	0.5704390406608582	3060.947871506214	3135.947871506214	3135.947871506214	3160.947871506214	0.9411764740943909	0.8405796885490417	1.0	0.5	0.2857142984867096	3060	3135	3135	3160	1457
20.716831108646183	20.716831108646183	0	0	2	0	-0.00440838939219495	0.5814151614904404	3105.8950863033533	3180.8950863033533	3180.8950863033533	3205.8950863033533	0.970588207244873	0.8550724387168884	1.0	0.5	0.2857142984867096	3105	3180	3180	3205	1457
20.7328603035943	20.7328603035943	0	0	2	0	-0.0047199029328751285	0.585038349032402	3120.7320392876863	3195.7320392876863	3195.7320392876863	3220.7320392876863	0.970588207244873	0.8695651888847351	1.0	0.5	0.2857142984867096	3120	3195	3195	3220	1457
20.749580293015278	20.749580293015278	0	0	2	0	-0.005018479547692726	0.5960144996643066	3165.6793761253357	3240.6793761253357	3240.6793761253357	3265.6793761253357	1.0	0.8840579986572266	1.0	0.5	0.2857142984867096	3165	3240	3240	3265	1457
20.769361883539943	20.769362278279644	0	0	2	0	-0.005303300858900336	0.5996376872062683	3180.5163291096687	3255.5163291096687	3255.5163291096687	3280.5163291096687	1.0	0.8985507488250732	1.0	0.5	0.2857142984867096	3180	3255	3255	3280	1457
20.782695401085142	20.782696585304237	0	0	2	0	-0.005573586191081621	0.60326087474823	3195.3532820940018	3270.3532820940018	3270.3532820940018	3295.3532820940018	1.0	0.9130434989929199	1.0	0.5	0.2857142984867096	3195	3270	3270	3295	1457
20.799895788719525	20.799895788719525	0	0	2	0	-0.005828594710928378	0.6068840622901917	3210.190235078335	3285.190235078335	3285.190235078335	3310.190235078335	1.0	0.9275362491607666	1.0	0.5	0.2857142984867096	3210	3285	3285	3310	1457
20.817411178633527	20.817411178633527	0	0	2	0	-0.006067627457813132	0.6105072498321533	3225.027188062668	3300.027188062668	3300.027188062668	3325.027188062668	1.0	0.9420289993286133	1.0	0.5	0.2857142984867096	3225	3300	3300	3325	1457
20.836047629292054	20.836048024031754	0	0	2	0	-0.006290029259591632	0.6105072498321533	3225.027188062668	3300.027188062668	3300.027188062668	3325.027188062668	1.0	0.9420289993286133	1.0	0.5	0.2857142984867096	3225	3300	3300	3325	1457
20.84971470188271	20.84971509662241	0	0	2	0	-0.006495190528384164	0.6105072498321533	3225.027188062668	3300.027188062668	3300.027188062668	3325.027188062668	1.0	0.9420289993286133	1.0	0.5	0.2857142984867096	3225	3300	3300	3325	1457
20.867224170701235	20.867331934638997	0	0	2	0	-0.006682548931413554	0.614130437374115	3239.864141047001	3314.864141047001	3314.864141047001	3339.864141047001	1.0	0.95652174949646	1.0	0.5	0.2857142984867096	3239	3314	3314	3339	1457
20.889389594266802	20.889389989006496	0	0	2	0	-0.00685159093232022	0.6385869532823563	3340.013573691249	3415.013573691249	3415.013573691249	3440.013573691249	1.0	0.9710144996643066	1.0	0.5833333134651184	0.2857142984867096	3340	3415	3415	3440	1457
20.90271521701802	20.902715611757714	0	0	2	0	-0.007001853198729643	0.6385869532823563	3340.013573691249	3415.013573691249	3415.013573691249	3440.013573691249	1.0	0.9710144996643066	1.0	0.5833333134651184	0.2857142984867096	3340	3415	3415	3440	1457
20.91663413353649	20.91663413353649	0	0	2	0	-0.007132923872214195	0.6385869532823563	3340.013573691249	3415.013573691249	3415.013573691249	3440.013573691249	1.0	0.9710144996643066	1.0	0.5833333134651184	0.2857142984867096	3340	3415	3415	3440	1457
20.93287569844255	20.93287609318225	0	0	2	0	-0.007244443697168468	0.6385869532823563	3340.013573691249	3415.013573691249	3415.013573691249	3440.013573691249	1.0	0.9710144996643066	1.0	0.5833333134651184	0.2857142984867096	3340	3415	3415	3440	1457
20.94969358330883	20.94969358330883	0	0	2	0	-0.007336107005503909	0.6385869532823563	3340.013573691249	3415.013573691249	3415.013573691249	3440.013573691249	1.0	0.9710144996643066	1.0	0.5833333134651184	0.2857142984867096	3340	3415	3415	3440	1457
20.969368594114826	20.969368594114826	0	0	2	0	-0.007407662554463809	0.6177536249160767	3254.701094031334	3329.701094031334	3329.701094031334	3354.701094031334	1.0	0.9710144996643066	1.0	0.5	0.2857142984867096	3254	3329	3329	3354	1457
20.98276645423092	20.98276684897062	0	0	2	0	-0.007458914215262234	0.6385869532823563	3340.013573691249	3415.013573691249	3415.013573691249	3440.013573691249	1.0	0.9710144996643066	1.0	0.5833333134651184	0.2857142984867096	3340	3415	3415	3440	1457
20.999702366267122	20.999702761006823	0	0	2	0	-0.007489721510659397	0.614130437374115	3239.864141047001	3314.864141047001	3314.864141047001	3339.864141047001	1.0	0.95652174949646	1.0	0.5	0.2857142984867096	3239	3314	3314	3339	1457
21.01674051588531	21.01674091062501	0	0	2	0	-0.0075	0.614130437374115	3239.864141047001	3314.864141047001	3314.864141047001	3339.864141047001	1.0	0.95652174949646	1.0	0.5	0.2857142984867096	3239	3314	3314	3339	1457
21.036007365842778	21.036007365842778	0	0	2	0	-0.007489721510659211	0.614130437374115	3239.864141047001	3314.864141047001	3314.864141047001	3339.864141047001	1.0	0.95652174949646	1.0	0.5	0.2857142984867096	3239	3314	3314	3339	1457
21.049708386047527	21.049708386047527	0	0	2	0	-0.0074589142152618635	0.6105072498321533	3225.027188062668	3300.027188062668	3300.027188062668	3325.027188062668	1.0	0.9420289993286133	1.0	0.5	0.2857142984867096	3225	3300	3300	3325	1457
21.066811667716017	21.066812062455718	0	0	2	0	-0.007407662554463255	0.6105072498321533	3225.027188062668	3300.027188062668	3300.027188062668	3325.027188062668	1.0	0.9420289993286133	1.0	0.5	0.2857142984867096	3225	3300	3300	3325	1457
21.089355251913005	21.089355251913005	0	0	2	0	-0.007336107005503172	0.60326087474823	3195.3532820940018	3270.3532820940018	3270.3532820940018	3295.3532820940018	1.0	0.9130434989929199	1.0	0.5	0.2857142984867096	3195	3270	3270	3295	1457
21.102611005737543	21.102611005737543	0	0	2	0	-0.007244443697167551	0.5996376872062683	3180.5163291096687	3255.5163291096687	3255.5163291096687	3280.5163291096687	1.0	0.8985507488250732	1.0	0.5	0.2857142984867096	3180	3255	3255	3280	1457
21.11677939774564	21.11677939774564	0	0	2	0	-0.0071329238722131	0.5715579614043236	3065.529851950705	3140.529851950705	3140.529851950705	3165.529851950705	1.0	0.8695651888847351	1.0	0.4166666567325592	0.2857142984867096	3065	3140	3140	3165	1457
21.132598985913717	21.132598985913717	0	0	2	0	-0.007001853198728373	0.549605704843998	2975.6353613361716	3050.6353613361716	3050.6353613361716	3075.6353613361716	0.9411764740943909	0.8405796885490417	1.0	0.4166666567325592	0.2857142984867096	2975	3050	3050	3075	1457
21.149714109773164	21.149714109773164	0	0	2	0	-0.006851590932318779	0.5179028138518333	2845.8120227232575	2920.8120227232575	2920.8120227232575	2945.8120227232575	0.9411764740943909	0.7971014380455017	1.0	0.3333333432674408	0.2857142984867096	2845	2920	2920	2945	1457
21.16932517274796	21.16932556748766	0	0	2	0	-0.006682548931411946	0.5069266781210899	2800.8647469058633	2875.8647469058633	2875.8647469058633	2900.8647469058633	0.9117646813392639	0.782608687877655	1.0	0.3333333432674408	0.2857142984867096	2800	2875	2875	2900	1457
21.182754217300257	21.182754217300257	0	0	2	0	-0.006495190528382392	0.4996803030371666	2771.190840937197	2846.190840937197	2846.190840937197	2871.190840937197	0.9117646813392639	0.7536231875419617	1.0	0.3333333432674408	0.2857142984867096	2771	2846	2846	2871	1457
21.19962657624496	21.19962657624496	0	0	2	0	-0.006290029259589702	0.4850809946656227	2711.406673155725	2786.406673155725	2786.406673155725	2811.406673155725	0.8823529481887817	0.7246376872062683	1.0	0.3333333432674408	0.2857142984867096	2711	2786	2786	2811	1457
21.217354730856606	21.217355125596306	0	0	2	0	-0.006067627457811049	0.4741048589348793	2666.4593973383307	2741.4593973383307	2741.4593973383307	2766.4593973383307	0.8529411554336548	0.7101449370384216	1.0	0.3333333432674408	0.2857142984867096	2666	2741	2741	2766	1457
21.23602631334832	21.23602631334832	0	0	2	0	-0.005828594710926148	0.4564191325579161	2594.0363478246663	2669.0363478246663	2669.0363478246663	2694.0363478246663	0.8235294222831726	0.6811594367027283	0.9629629850387573	0.3333333432674408	0.2857142984867096	2594	2669	2669	2694	1457
21.249700885993256	21.249700885993256	0	0	2	0	-0.005573586191079251	0.4454429968271727	2549.089072007272	2624.089072007272	2624.089072007272	2649.089072007272	0.7941176295280457	0.6666666865348816	0.9629629850387573	0.3333333432674408	0.2857142984867096	2549	2624	2624	2649	1457
21.266842457412523	21.266842852152216	0	0	2	0	-0.00530330085889783	0.43873338631273784	2521.6132169506614	2596.6132169506614	2596.6132169506614	2621.6132169506614	0.7941176295280457	0.6521739363670349	0.9259259104728699	0.3333333432674408	0.2857142984867096	2521	2596	2596	2621	1457
21.289388410047707	21.289388410047707	0	0	2	0	-0.005018479547690093	0.41582007333636284	2427.783200312406	2502.783200312406	2502.783200312406	2527.783200312406	0.7941176295280457	0.6376811861991882	0.9259259104728699	0.25	0.2857142984867096	2427	2502	2502	2527	1457
21.302596005628985	21.302596400368685	0	0	2	0	-0.004719902932872375	0.40484393760561943	2382.8359244950116	2457.8359244950116	2457.8359244950116	2482.8359244950116	0.7647058963775635	0.6231883764266968	0.9259259104728699	0.25	0.2857142984867096	2382	2457	2457	2482	1457
21.317065978766948	21.31706637350665	0	0	2	0	-0.004408389392192083	0.40484393760561943	2382.8359244950116	2457.8359244950116	2457.8359244950116	2482.8359244950116	0.7647058963775635	0.6231883764266968	0.9259259104728699	0.3333333432674408	0.2857142984867096	2382	2457	2457	2482	1457
21.332790434667622	21.332790434667622	0	0	2	0	-0.004084792762611183	0.42413406304003276	2461.828988148934	2536.828988148934	2536.828988148934	2561.828988148934	0.7352941036224365	0.6086956262588501	0.9259259104728699	0.25	0.2857142984867096	2461	2536	2536	2561	1457
21.349654898818343	21.349654898818343	0	0	2	0	-0.0037499999999984273	0.3828916810452938	2292.941433880478	2367.941433880478	2367.941433880478	2392.941433880478	0.7058823704719543	0.5942028760910034	0.9259259104728699	0.25	0.2857142984867096	2292	2367	2367	2392	1457
21.369403331208318	21.369403331208318	0	0	2	0	-0.003404928748044981	0.3828916810452938	2292.941433880478	2367.941433880478	2367.941433880478	2392.941433880478	0.7058823704719543	0.5942028760910034	0.9259259104728699	0.25	0.2857142984867096	2292	2367	2367	2392	1457
21.382701716920316	21.382701716920316	0	0	2	0	-0.0030505248230668384	0.3828916810452938	2292.941433880478	2367.941433880478	2367.941433880478	2392.941433880478	0.7058823704719543	0.5942028760910034	0.9259259104728699	0.25	0.2857142984867096	2292	2367	2367	2392	1457
21.399640786874116	21.399640786874116	0	0	2	0	-0.0026877596215880506	0.37926849350333214	2278.104480896145	2353.104480896145	2353.104480896145	2378.104480896145	0.7058823704719543	0.5797101259231567	0.9259259104728699	0.25	0.2857142984867096	2278	2353	2353	2378	1457
21.41670104191543	21.416701831394832	0	0	2	0	-0.0023176274578103704	0.37926849350333214	2278.104480896145	2353.104480896145	2353.104480896145	2378.104480896145	0.7058823704719543	0.5797101259231567	0.9259259104728699	0.25	0.2857142984867096	2278	2353	2353	2378	1457
21.436201183034875	21.436201577774575	0	0	2	0	-0.0019411428382671415	0.37926849350333214	2278.104480896145	2353.104480896145	2353.104480896145	2378.104480896145	0.7058823704719543	0.5797101259231567	0.9259259104728699	0.25	0.2857142984867096	2278	2353	2353	2378	1457
21.4498477291612	21.4498477291612	0	0	2	0	-0.0015593376811314063	0.37926849350333214	2278.104480896145	2353.104480896145	2353.104480896145	2378.104480896145	0.7058823704719543	0.5797101259231567	0.9259259104728699	0.25	0.2857142984867096	2278	2353	2353	2378	1457
21.466687324710904	21.466687324710904	0	0	2	0	-0.001173258487799923	0.3719155453145504	2247.994158063084	2322.994158063084	2322.994158063084	2347.994158063084	0.6764705777168274	0.5797101259231567	0.9259259104728699	0.25	0.2857142984867096	2247	2322	2322	2347	1457
21.48274375669824	21.48274375669824	0	0	2	0	-0.0007839634745055779	0.36829235777258873	2233.157205078751	2308.157205078751	2308.157205078751	2333.157205078751	0.6764705777168274	0.5652173757553101	0.9259259104728699	0.25	0.2857142984867096	2233	2308	2308	2333	1457
21.502703374827057	21.502703374827057	0	0	2	0	-0.00039251967182024584	0.36597754433751106	2223.678044062108	2298.678044062108	2298.678044062108	2323.678044062108	0.6764705777168274	0.5652173757553101	0.8888888955116272	0.25	0.2857142984867096	2223	2298	2298	2323	1457
21.516884003765817	21.516884003765817	0	0	2	0	1.8376154860346732e-15	0.3623543567955494	2208.8410910777748	2283.8410910777748	2283.8410910777748	2308.8410910777748	0.6764705777168274	0.5507246255874634	0.8888888955116272	0.25	0.2857142984867096	2208	2283	2283	2308	1457
21.532746223821356	21.532746223821356	0	0	2	0	0.000392519671823916	0.3623543567955494	2208.8410910777748	2283.8410910777748	2283.8410910777748	2308.8410910777748	0.6764705777168274	0.5507246255874634	0.8888888955116272	0.25	0.2857142984867096	2208	2283	2283	2308	1457
21.549700293883703	21.549700293883703	0	0	2	0	0.000783963474509233	0.3513782359659672	2163.8938762806356	2238.8938762806356	2238.8938762806356	2263.8938762806356	0.6470588445663452	0.5362318754196167	0.8888888955116272	0.25	0.2857142984867096	2163	2238	2238	2263	1457
21.569364646717837	21.569364646717837	0	0	2	0	0.001173258487803553	0.34544023498892784	2139.5777622796595	2214.5777622796595	2214.5777622796595	2239.5777622796595	0.6470588445663452	0.52173912525177	0.8518518805503845	0.25	0.2857142984867096	2139	2214	2214	2239	1457
21.58266500612833	21.58266500612833	0	0	2	0	0.001559337681135001	0.3203403736798116	2036.7938302188286	2111.7938302188286	2111.7938302188286	2136.7938302188286	0.6176470518112183	0.52173912525177	0.8518518805503845	0.1666666716337204	0.2857142984867096	2036	2111	2111	2136	1457
21.59969012933646	21.59969052407616	0	0	2	0	0.0019411428382706912	0.31671718613784994	2021.9568772344956	2096.9568772344956	2096.9568772344956	2121.9568772344956	0.6176470518112183	0.5072463750839233	0.8518518805503845	0.1666666716337204	0.2857142984867096	2021	2096	2096	2121	1457
21.61674722646019	21.61674722646019	0	0	2	0	0.002317627457813866	0.31671718613784994	2021.9568772344956	2096.9568772344956	2096.9568772344956	2121.9568772344956	0.6176470518112183	0.5072463750839233	0.8518518805503845	0.1666666716337204	0.2857142984867096	2021	2096	2096	2121	1457
21.636005786883985	21.636005786883985	0	0	2	0	0.002687759621591482	0.3093642528502294	1991.8466154216894	2066.8466154216894	2066.8466154216894	2091.8466154216894	0.5882353186607361	0.5072463750839233	0.8518518805503845	0.1666666716337204	0.2857142984867096	1991	2066	2066	2091	1457
21.64969575437717	21.64969575437717	0	0	2	0	0.0030505248230701964	0.30419785382203113	1970.6902114012175	2045.6902114012175	2045.6902114012175	2070.6902114012173	0.5882353186607361	0.49275362491607666	0.8148148059844971	0.1666666716337204	0.2857142984867096	1970	2045	2045	2070	1457
21.66668495627271	21.66668495627271	0	0	2	0	0.003404928748048256	0.2968449056332494	1940.5798885681563	2015.5798885681563	2015.5798885681563	2040.5798885681563	0.5588235259056091	0.49275362491607666	0.8148148059844971	0.1666666716337204	0.2857142984867096	1940	2015	2015	2040	1457
21.68269441423589	21.68269441423589	0	0	2	0	0.00375000000000161	0.2932217180912877	1925.7429355838233	2000.7429355838233	2000.7429355838233	2025.7429355838233	0.5588235259056091	0.47826087474823	0.8148148059844971	0.1666666716337204	0.2857142984867096	1925	2000	2000	2025	1457
21.70266626929537	21.70266666403507	0	0	2	0	0.0040847927626142646	0.2880553215466164	1904.5865417333941	1979.5865417333941	1979.5865417333941	2004.5865417333941	0.5588235259056091	0.4637681245803833	0.7777777910232544	0.1666666716337204	0.2857142984867096	1904	1979	1979	2004	1457
21.716774266129555	21.716774266129555	0	0	2	0	0.004408389392195056	0.2880553215466164	1904.5865417333941	1979.5865417333941	1979.5865417333941	2004.5865417333941	0.529411792755127	0.4637681245803833	0.7777777910232544	0.1666666716337204	0.2857142984867096	1904	1979	1979	2004	1457
21.732792408366116	21.732792408366116	0	0	2	0	0.004719902932875231	0.28070238825899585	1874.476279920588	1949.476279920588	1949.476279920588	1974.476279920588	0.529411792755127	0.4492753744125366	0.7407407164573669	0.1666666716337204	0.2857142984867096	1874	1949	1949	1974	1457
21.749678977939972	21.749678977939972	0	0	2	0	0.005018479547692824	0.24550455978807106	1730.341172332151	1805.341172332151	1805.341172332151	1830.341172332151	0.5	0.4202898442745209	0.7407407164573669	0.0833333358168602	0.2857142984867096	1730	1805	1805	1830	1457
21.769536753226504	21.769537147966204	0	0	2	0	0.005303300858900429	0.23375682700655342	1682.2342065918363	1757.2342065918363	1757.2342065918363	1782.2342065918363	0.47058823704719543	0.4057970941066742	0.7037037014961243	0.0833333358168602	0.2857142984867096	1682	1757	1757	1782	1457
21.783044745718556	21.78304553519795	0	0	2	0	0.00557358619108171	0.22936203496323693	1664.2375331744552	1739.2375331744552	1739.2375331744552	1764.2375331744552	0.47058823704719543	0.3913043439388275	0.6666666865348816	0.0833333358168602	0.2857142984867096	1664	1739	1739	1764	1457
21.79980341963001	21.79980381436971	0	0	2	0	0.005828594710928461	0.21399111339799415	1601.2936093647859	1676.2936093647859	1676.2936093647859	1701.2936093647859	0.44117647409439087	0.36231884360313416	0.6296296119689941	0.0833333358168602	0.2857142984867096	1601	1676	1676	1701	1457
21.81678196355368	21.81678235829338	0	0	2	0	0.006067627457813209	0.20301498511783134	1556.3463640575192	1631.3463640575192	1631.3463640575192	1656.3463640575192	0.4117647111415863	0.3478260934352875	0.6296296119689941	0.0833333358168602	0.2857142984867096	1556	1631	1631	1656	1457
21.836018418554346	21.836018418554346	0	0	2	0	0.006290029259591703	0.19499700553255317	1523.5127376558053	1598.5127376558053	1598.5127376558053	1623.5127376558053	0.4117647111415863	0.3188405930995941	0.5925925970077515	0.0833333358168602	0.2857142984867096	1523	1598	1598	1623	1457
21.849861545050658	21.849861545050658	0	0	2	0	0.00649519052838423	0.16805200278759003	1413.1729514151812	1488.1729514151812	1488.1729514151812	1513.1729514151812	0.38235294818878174	0.28985506296157837	0.5185185074806213	0.0	0.2857142984867096	1413	1488	1488	1513	1457
21.866670350903853	21.866670350903853	0	0	2	0	0.006682548931413614	0.1460997462272644	1323.2784608006477	1398.2784608006477	1398.2784608006477	1423.2784608006477	0.3235294222831726	0.260869562625885	0.5185185074806213	0.0	0.2857142984867096	1323	1398	1398	1423	1457
21.88300823229642	21.88300823229642	0	0	2	0	0.006851590932320274	0.13150043040513992	1263.494262509048	1338.494262509048	1338.494262509048	1363.494262509048	0.29411765933036804	0.23188406229019165	0.4444444477558136	0.0	0.2857142984867096	1263	1338	1338	1363	1457
21.902687190499407	21.902686795759706	0	0	2	0	0.0070018531987296895	0.12787723913788795	1248.6572942696512	1323.6572942696512	1323.6572942696512	1348.6572942696512	0.29411765933036804	0.21739129722118378	0.40740740299224854	0.0	0.2380952388048172	1248	1323	1323	1348	1447
21.917566903444694	21.917567298184395	0	0	2	0	0.007132923872214236	0.11690111085772514	1203.7100489623845	1278.7100489623845	1278.7100489623845	1303.7100489623845	0.2647058963775635	0.2028985470533371	0.40740740299224854	0.0	0.2857142984867096	1203	1278	1278	1303	1457
21.932808197954067	21.932808197954067	0	0	2	0	0.0072444436971685015	0.11327792331576347	1188.8730959780514	1263.8730959780514	1263.8730959780514	1288.8730959780514	0.2647058963775635	0.18840579688549042	0.37037035822868347	0.0	0.2857142984867096	1188	1263	1263	1288	1457
21.94981200521846	21.94981200521846	0	0	2	0	0.007336107005503936	0.10230179131031036	1143.925835415721	1218.925835415721	1218.925835415721	1243.925835415721	0.23529411852359772	0.17391304671764374	0.37037035822868347	0.0	0.2857142984867096	1143	1218	1218	1243	1457
21.969334646500734	21.969335041240427	0	0	2	0	0.00740766255446383	0.10230179131031036	1143.925835415721	1218.925835415721	1218.925835415721	1243.925835415721	0.23529411852359772	0.17391304671764374	0.3333333432674408	0.0	0.2857142984867096	1143	1218	1218	1243	1457
21.982771191107304	21.982771191107304	0	0	2	0	0.007458914215262249	0.09132566303014755	1098.9785901084542	1173.9785901084542	1173.9785901084542	1198.9785901084542	0.20588235557079315	0.15942029654979706	0.29629629850387573	0.0	0.2857142984867096	1098	1173	1173	1198	1457
21.999703945225917	21.999703945225917	0	0	2	0	0.007489721510659403	0.08770247176289558	1084.1416218690574	1159.1416218690574	1159.1416218690574	1184.1416218690574	0.20588235557079315	0.14492753148078918	0.29629629850387573	0.0	0.2857142984867096	1084	1159	1159	1184	1457
22.016773279280308	22.01677367402001	0	0	2	0	0.0075	0.08770247176289558	1084.1416218690574	1159.1416218690574	1159.1416218690574	1184.1416218690574	0.20588235557079315	0.14492753148078918	0.29629629850387573	0.0	0.2857142984867096	1084	1159	1159	1184	1457
22.036036971320186	22.036036971320186	0	0	2	0	0.0074897215106592046	0.08770247176289558	1084.1416218690574	1159.1416218690574	1159.1416218690574	1184.1416218690574	0.20588235557079315	0.14492753148078918	0.29629629850387573	0.0	0.2857142984867096	1084	1159	1159	1184	1457
22.049694175418374	22.049694570158074	0	0	2	0	0.0074589142152618505	0.08770247176289558	1084.1416218690574	1159.1416218690574	1159.1416218690574	1184.1416218690574	0.20588235557079315	0.14492753148078918	0.25925925374031067	0.0	0.2857142984867096	1084	1159	1159	1184	1457
22.066710614353127	22.066710614353127	0	0	2	0	0.007407662554463234	0.08034953102469444	1054.0313295461237	1129.0313295461237	1129.0313295461237	1154.0313295461237	0.1764705926179886	0.14492753148078918	0.25925925374031067	0.0	0.2857142984867096	1054	1129	1129	1154	1457
22.089362357227586	22.089362357227586	0	0	2	0	0.0073361070055031445	0.07672634348273277	1039.1943765617907	1114.1943765617907	1114.1943765617907	1139.1943765617907	0.1764705926179886	0.1304347813129425	0.25925925374031067	0.0	0.2857142984867096	1039	1114	1114	1139	1457
22.102584163438024	22.102584558177725	0	0	2	0	0.007244443697167517	0.08034953102469444	1054.0313295461237	1129.0313295461237	1129.0313295461237	1154.0313295461237	0.1764705926179886	0.14492753148078918	0.25925925374031067	0.0	0.2857142984867096	1054	1129	1129	1154	1457
22.116882030067323	22.116882424807024	0	0	2	0	0.007132923872213059	0.08034953102469444	1054.0313295461237	1129.0313295461237	1129.0313295461237	1154.0313295461237	0.1764705926179886	0.14492753148078918	0.25925925374031067	0.0	0.2857142984867096	1054	1129	1129	1154	1457
22.132748986999246	22.13279082940732	0	0	2	0	0.007001853198728325	0.08034953102469444	1054.0313295461237	1129.0313295461237	1129.0313295461237	1154.0313295461237	0.1764705926179886	0.14492753148078918	0.25925925374031067	0.0	0.2857142984867096	1054	1129	1129	1154	1457
22.149724373005327	22.149724373005327	0	0	2	0	0.006851590932318725	0.08034953102469444	1054.0313295461237	1129.0313295461237	1129.0313295461237	1154.0313295461237	0.1764705926179886	0.14492753148078918	0.25925925374031067	0.0	0.2857142984867096	1054	1129	1129	1154	1457
22.169372936251513	22.169372936251513	0	0	2	0	0.006682548931411886	0.09132566303014755	1098.9785901084542	1173.9785901084542	1173.9785901084542	1198.9785901084542	0.20588235557079315	0.15942029654979706	0.25925925374031067	0.0	0.2857142984867096	1098	1173	1173	1198	1457
22.18282211252845	22.18282211252845	0	0	2	0	0.006495190528382326	0.09494885057210922	1113.8155430927873	1188.8155430927873	1188.8155430927873	1213.8155430927873	0.20588235557079315	0.17391304671764374	0.25925925374031067	0.0	0.2857142984867096	1113	1188	1188	1213	1457
22.199721708512364	22.199721708512364	0	0	2	0	0.00629002925958963	0.10219522565603256	1143.4894490614533	1218.4894490614533	1218.4894490614533	1243.4894490614533	0.20588235557079315	0.2028985470533371	0.29629629850387573	0.0	0.2857142984867096	1143	1218	1218	1243	1457
22.216636699344534	22.216636699344534	0	0	2	0	0.0060676274578109705	0.11317135393619537	1188.43669436872	1263.43669436872	1263.43669436872	1288.43669436872	0.23529411852359772	0.21739129722118378	0.29629629850387573	0.0	0.2857142984867096	1188	1263	1263	1288	1457
22.23601407641766	22.23601407641766	0	0	2	0	0.005828594710926065	0.12414748966693878	1233.3839701861143	1308.3839701861143	1308.3839701861143	1333.3839701861143	0.2647058963775635	0.23188406229019165	0.3333333432674408	0.0	0.2857142984867096	1233	1308	1308	1333	1457
22.249691017500787	22.249691017500787	0	0	2	0	0.005573586191079162	0.1351236179471016	1278.331215493381	1353.331215493381	1353.331215493381	1378.331215493381	0.29411765933036804	0.24637681245803833	0.37037035822868347	0.0	0.2857142984867096	1278	1353	1353	1378	1457
22.266705877476745	22.266706272216446	0	0	2	0	0.005303300858897737	0.14972293376922607	1338.1154137849808	1413.1154137849808	1413.1154137849808	1438.1154137849808	0.3235294222831726	0.2753623127937317	0.37037035822868347	0.0	0.2857142984867096	1338	1413	1413	1438	1457
22.282688098400712	22.282688098400712	0	0	2	0	0.005018479547689995	0.176539657269547	1447.929896518795	1522.929896518795	1522.929896518795	1547.929896518795	0.38235294818878174	0.28985506296157837	0.40740740299224854	0.0833333358168602	0.2857142984867096	1447	1522	1522	1547	1457
22.302689558937594	22.302689558937594	0	0	2	0	0.004719902932872272	0.19992856587064856	1543.7074772403057	1618.7074772403057	1618.7074772403057	1643.7074772403057	0.4117647111415863	0.3478260934352875	0.48148149251937866	0.0833333358168602	0.2857142984867096	1543	1618	1618	1643	1457
22.31694005680304	22.31694045154274	0	0	2	0	0.004408389392191976	0.22247876787995113	1636.0505544684	1711.0505544684	1711.0505544684	1736.0505544684	0.44117647409439087	0.36231884360313416	0.5185185074806213	0.1666666716337204	0.2857142984867096	1636	1711	1711	1736	1457
22.33280346107768	22.33280306633798	0	0	2	0	0.004084792762611071	0.23707808370207561	1695.8347527599997	1770.8347527599997	1770.8347527599997	1795.8347527599997	0.47058823704719543	0.3913043439388275	0.5185185074806213	0.1666666716337204	0.2857142984867096	1695	1770	1770	1795	1457
22.349635556573105	22.349635556573105	0	0	2	0	0.003749999999998313	0.2532206110104367	1761.9384020877383	1836.9384020877383	1836.9384020877383	1861.9384020877383	0.5	0.4202898442745209	0.5555555820465088	0.1666666716337204	0.2857142984867096	1761	1836	1836	1861	1457
22.369422278713856	22.369422673453556	0	0	2	0	0.0034049287480448632	0.269363150736432	1828.0421022656892	1903.0421022656892	1903.0421022656892	1928.0421022656892	0.529411792755127	0.4492753744125366	0.5925925970077515	0.1666666716337204	0.2857142984867096	1828	1903	1903	1928	1457
22.38267013774442	22.38267013774442	0	0	2	0	0.003050524823066718	0.3097056448459625	1993.2446156442165	2068.2446156442165	2068.2446156442165	2093.2446156442165	0.6176470518112183	0.4637681245803833	0.6296296119689941	0.25	0.2857142984867096	1993	2068	2068	2093	1457
22.399714603197786	22.399714997937487	0	0	2	0	0.002687759621587927	0.34121909365057945	2122.292188499123	2197.292188499123	2197.292188499123	2222.292188499123	0.6764705777168274	0.52173912525177	0.6666666865348816	0.25	0.2857142984867096	2122	2197	2197	2222	1457
22.416692357642063	22.416692357642063	0	0	2	0	0.0023176274578102446	0.36917053834523683	2236.7533545237447	2311.7533545237447	2311.7533545237447	2336.7533545237447	0.7058823704719543	0.5362318754196167	0.7037037014961243	0.3333333432674408	0.2857142984867096	2236	2311	2311	2336	1457
22.436006971103083	22.436006971103083	0	0	2	0	0.0019411428382670136	0.38323307718023836	2294.339451053076	2369.339451053076	2369.339451053076	2394.339451053076	0.7352941036224365	0.5507246255874634	0.7407407164573669	0.3333333432674408	0.2380952388048172	2294	2369	2369	2394	1447
22.449608122164044	22.449608516903737	0	0	2	0	0.0015593376811312766	0.39420921291098177	2339.2867268704704	2414.2867268704704	2414.2867268704704	2439.2867268704704	0.7647058963775635	0.5652173757553101	0.7407407164573669	0.3333333432674408	0.2380952388048172	2339	2414	2414	2439	1447
22.466597324059585	22.466597324059585	0	0	2	0	0.0011732584877997925	0.4015621461986023	2369.3969886832765	2444.3969886832765	2444.3969886832765	2469.3969886832765	0.7941176295280457	0.5652173757553101	0.7407407164573669	0.3333333432674408	0.2380952388048172	2369	2444	2444	2469	1447
22.489264856521984	22.489264856521984	0	0	2	0	0.0007839634745054463	0.4156247049018189	2426.9831665729484	2501.9831665729484	2501.9831665729484	2526.9831665729484	0.8235294222831726	0.5797101259231567	0.7777777910232544	0.3333333432674408	0.2380952388048172	2426	2501	2501	2526	1447
22.502532452537487	22.502532452537487	0	0	2	0	0.00039251967182011373	0.45028573568956354	2568.920087648763	2643.920087648763	2643.920087648763	2668.920087648763	0.8529411554336548	0.6086956262588501	0.8148148059844971	0.4166666567325592	0.2380952388048172	2568	2643	2643	2668	1447
22.516638080933483	22.516638475673176	0	0	2	0	-1.9699237638903314e-15	0.45028573568956354	2568.920087648763	2643.920087648763	2643.920087648763	2668.920087648763	0.8823529481887817	0.6231883764266968	0.8148148059844971	0.4166666567325592	0.2380952388048172	2568	2643	2643	2668	1447
22.532758855491714	22.53275846075202	0	0	2	0	-0.00039251967182404813	0.46126187142030695	2613.8673634661573	2688.8673634661573	2688.8673634661573	2713.8673634661573	0.8823529481887817	0.6376811861991882	0.8518518805503845	0.4166666567325592	0.2380952388048172	2613	2688	2688	2713	1447
22.549594898384136	22.549594898384136	0	0	2	0	-0.0007839634745093646	0.47971922320164273	2689.450219010727	2764.450219010727	2764.450219010727	2789.450219010727	0.9117646813392639	0.6521739363670349	0.8518518805503845	0.4166666567325592	0.2380952388048172	2689	2764	2764	2789	1447
22.569340567596214	22.569340962335914	0	0	2	0	-0.0011732584878036837	0.4833424107436044	2704.28717199506	2779.28717199506	2779.28717199506	2804.28717199506	0.9117646813392639	0.6666666865348816	0.8518518805503845	0.4166666567325592	0.2380952388048172	2704	2779	2779	2804	1447
22.582637769089118	22.582637769089118	0	0	2	0	-0.0015593376811351306	0.49455338123219983	2750.196096145858	2825.196096145858	2825.196096145858	2850.196096145858	0.9411764740943909	0.6666666865348816	0.8888888955116272	0.4166666567325592	0.2380952388048172	2750	2825	2825	2850	1447
22.59969131355556	22.599691708295254	0	0	2	0	-0.001941142838270819	0.505529502061782	2795.1433109429977	2870.1433109429977	2870.1433109429977	2895.1433109429977	0.970588207244873	0.6811594367027283	0.8888888955116272	0.4166666567325592	0.2380952388048172	2795	2870	2870	2895	1447
22.61672354207826	22.61672354207826	0	0	2	0	-0.0023176274578139916	0.5093875243615957	2810.9419122607346	2885.9419122607346	2885.9419122607346	2910.9419122607346	0.970588207244873	0.6811594367027283	0.9259259104728699	0.4166666567325592	0.2380952388048172	2810	2885	2885	2910	1447
22.636002628966395	22.636003023706095	0	0	2	0	-0.0026877596215916055	0.5130107119035574	2825.7788652450677	2900.7788652450677	2900.7788652450677	2925.7788652450677	0.970588207244873	0.695652186870575	0.9259259104728699	0.4166666567325592	0.2380952388048172	2825	2900	2900	2925	1447
22.64979917617825	22.64979917617825	0	0	2	0	-0.003050524823070317	0.5239868476343008	2870.726141062462	2945.726141062462	2945.726141062462	2970.726141062462	1.0	0.7101449370384216	0.9259259104728699	0.4166666567325592	0.2380952388048172	2870	2945	2945	2970	1447
22.667380487621948	22.667380487621948	0	0	2	0	-0.0034049287480483735	0.5278448761429315	2886.5247678053047	2961.5247678053047	2961.5247678053047	2986.5247678053047	1.0	0.7101449370384216	0.9629629850387573	0.4166666567325592	0.2380952388048172	2886	2961	2961	2986	1447
22.689271961836567	22.68927275131596	0	0	2	0	-0.003750000000001725	0.5551529824733734	2998.351463228464	3073.351463228464	3073.351463228464	3098.351463228464	1.0	0.739130437374115	0.9629629850387573	0.5	0.2857142984867096	2998	3073	3073	3098	1457
22.702579821301335	22.702580216041035	0	0	2	0	-0.004084792762614376	0.5634057968854904	3032.1467382460833	3107.1467382460833	3107.1467382460833	3132.1467382460833	1.0	0.7536231875419617	1.0	0.5	0.2380952388048172	3032	3107	3107	3132	1447
22.717493087121028	22.717493087121028	0	0	2	0	-0.004408389392195164	0.5634057968854904	3032.1467382460833	3107.1467382460833	3107.1467382460833	3132.1467382460833	1.0	0.7536231875419617	1.0	0.5	0.2380952388048172	3032	3107	3107	3132	1447
22.732763987107802	22.732764381847502	0	0	2	0	-0.004719902932875334	0.5670289844274521	3046.9836912304163	3121.9836912304163	3121.9836912304163	3146.9836912304163	1.0	0.7681159377098083	1.0	0.5	0.2380952388048172	3046	3121	3121	3146	1447
22.749837663298877	22.749838058038577	0	0	2	0	-0.005018479547692923	0.5706521719694138	3061.8206442147493	3136.8206442147493	3136.8206442147493	3161.8206442147493	1.0	0.782608687877655	1.0	0.5	0.2857142984867096	3061	3136	3136	3161	1457
22.76932754118615	22.76932754118615	0	0	2	0	-0.005303300858900523	0.5706521719694138	3061.8206442147493	3136.8206442147493	3136.8206442147493	3161.8206442147493	1.0	0.782608687877655	1.0	0.5	0.2380952388048172	3061	3136	3136	3161	1447
22.782762112094233	22.782762112094233	0	0	2	0	-0.005573586191081798	0.5742753595113754	3076.6575971990824	3151.6575971990824	3151.6575971990824	3176.6575971990824	1.0	0.7971014380455017	1.0	0.5	0.2857142984867096	3076	3151	3151	3176	1457
22.7996127603555	22.7996127603555	0	0	2	0	-0.005828594710928545	0.5778985470533371	3091.4945501834154	3166.4945501834154	3166.4945501834154	3191.4945501834154	1.0	0.8115941882133484	1.0	0.5	0.2857142984867096	3091	3166	3166	3191	1457
22.816881437957775	22.816881832697476	0	0	2	0	-0.006067627457813286	0.5851449221372604	3121.1684561520815	3196.1684561520815	3196.1684561520815	3221.1684561520815	1.0	0.8405796885490417	1.0	0.5	0.2857142984867096	3121	3196	3196	3221	1457
22.835958023380435	22.835958023380435	0	0	2	0	-0.006290029259591776	0.5887681096792221	3136.0054091364145	3211.0054091364145	3211.0054091364145	3236.0054091364145	1.0	0.8550724387168884	1.0	0.5	0.2857142984867096	3136	3211	3211	3236	1457
22.84971391240331	22.849713517663616	0	0	2	0	-0.006495190528384297	0.5887681096792221	3136.0054091364145	3211.0054091364145	3211.0054091364145	3236.0054091364145	1.0	0.8550724387168884	1.0	0.5	0.2857142984867096	3136	3211	3211	3236	1457
22.86673271977626	22.86673311451596	0	0	2	0	-0.0066825489314136744	0.5923912972211838	3150.8423621207476	3225.8423621207476	3225.8423621207476	3250.8423621207476	1.0	0.8695651888847351	1.0	0.5	0.2857142984867096	3150	3225	3225	3250	1457
22.889393936403486	22.889393936403486	0	0	2	0	-0.006851590932320327	0.5923912972211838	3150.8423621207476	3225.8423621207476	3225.8423621207476	3250.8423621207476	1.0	0.8695651888847351	1.0	0.5	0.2857142984867096	3150	3225	3225	3250	1457
22.902598374067182	22.902598768806882	0	0	2	0	-0.007001853198729737	0.5923912972211838	3150.8423621207476	3225.8423621207476	3225.8423621207476	3250.8423621207476	1.0	0.8695651888847351	1.0	0.5	0.2857142984867096	3150	3225	3225	3250	1457
22.916790845196907	22.916790845196907	0	0	2	0	-0.007132923872214277	0.5960144996643066	3165.6793761253357	3240.6793761253357	3240.6793761253357	3265.6793761253357	1.0	0.8840579986572266	1.0	0.5	0.2857142984867096	3165	3240	3240	3265	1457
22.932863066772192	22.932863461511893	0	0	2	0	-0.007244443697168536	0.5960144996643066	3165.6793761253357	3240.6793761253357	3240.6793761253357	3265.6793761253357	1.0	0.8840579986572266	1.0	0.5	0.2857142984867096	3165	3240	3240	3265	1457
22.949629635477628	22.949629635477628	0	0	2	0	-0.007336107005503963	0.5960144996643066	3165.6793761253357	3240.6793761253357	3240.6793761253357	3265.6793761253357	1.0	0.8840579986572266	1.0	0.5	0.2857142984867096	3165	3240	3240	3265	1457
22.969465305341025	22.969465305341025	0	0	2	0	-0.0074076625544638505	0.5923912972211838	3150.8423621207476	3225.8423621207476	3225.8423621207476	3250.8423621207476	1.0	0.8695651888847351	1.0	0.5	0.2857142984867096	3150	3225	3225	3250	1457
22.982648427060987	22.982648427060987	0	0	2	0	-0.007458914215262262	0.5923912972211838	3150.8423621207476	3225.8423621207476	3225.8423621207476	3250.8423621207476	1.0	0.8695651888847351	1.0	0.5	0.2857142984867096	3150	3225	3225	3250	1457
22.999572102166525	22.999572102166532	0	0	2	0	-0.00748972151065941	0.5923912972211838	3150.8423621207476	3225.8423621207476	3225.8423621207476	3250.8423621207476	1.0	0.8695651888847351	1.0	0.5	0.2857142984867096	3150	3225	3225	3250	1457
23.016735779008926	23.016735779008926	0	0	2	0	-0.0075	0.5923912972211838	3150.8423621207476	3225.8423621207476	3225.8423621207476	3250.8423621207476	1.0	0.8695651888847351	1.0	0.5	0.2857142984867096	3150	3225	3225	3250	1457
23.036009734280974	23.036009734280974	0	0	2	0	-0.007489721510659197	0.5923912972211838	3150.8423621207476	3225.8423621207476	3225.8423621207476	3250.8423621207476	1.0	0.8695651888847351	1.0	0.5	0.2857142984867096	3150	3225	3225	3250	1457
23.049694175418374	23.049694175418374	0	0	2	0	-0.007458914215261837	0.5923912972211838	3150.8423621207476	3225.8423621207476	3225.8423621207476	3250.8423621207476	1.0	0.8695651888847351	1.0	0.5	0.2857142984867096	3150	3225	3225	3250	1457
23.066789957032583	23.066790351772283	0	0	2	0	-0.007407662554463213	0.5923912972211838	3150.8423621207476	3225.8423621207476	3225.8423621207476	3250.8423621207476	1.0	0.8695651888847351	1.0	0.5	0.2857142984867096	3150	3225	3225	3250	1457
23.082644677033848	23.082644677033848	0	0	2	0	-0.007336107005503117	0.5887681096792221	3136.0054091364145	3211.0054091364145	3211.0054091364145	3236.0054091364145	1.0	0.8550724387168884	1.0	0.5	0.2857142984867096	3136	3211	3211	3236	1457
23.102624426887296	23.102624821626996	0	0	2	0	-0.0072444436971674814	0.5815217345952988	3106.3315031677485	3181.3315031677485	3181.3315031677485	3206.3315031677485	1.0	0.8260869383811951	1.0	0.5	0.2857142984867096	3106	3181	3181	3206	1457
23.116823213852207	23.1168236085919	0	0	2	0	-0.007132923872213018	0.5815217345952988	3106.3315031677485	3181.3315031677485	3181.3315031677485	3206.3315031677485	1.0	0.8115941882133484	1.0	0.4166666567325592	0.2857142984867096	3106	3181	3181	3206	1457
23.13300201514616	23.13300240988586	0	0	2	0	-0.0070018531987282775	0.5534420236945152	2991.34508702904	3066.34508702904	3066.34508702904	3091.34508702904	1.0	0.7971014380455017	1.0	0.4166666567325592	0.2857142984867096	2991	3066	3066	3091	1457
23.1499276639502	23.1499276639502	0	0	2	0	-0.006851590932318671	0.5534420236945152	2991.34508702904	3066.34508702904	3066.34508702904	3091.34508702904	1.0	0.7971014380455017	1.0	0.4166666567325592	0.2857142984867096	2991	3066	3066	3091	1457
23.16946964747771	23.169470042217412	0	0	2	0	-0.006682548931411825	0.5498188361525536	2976.508134044707	3051.508134044707	3051.508134044707	3076.508134044707	1.0	0.782608687877655	1.0	0.4166666567325592	0.2857142984867096	2976	3051	3051	3076	1457
23.182786585955554	23.182786585955554	0	0	2	0	-0.006495190528382261	0.5461956486105919	2961.671181060374	3036.671181060374	3036.671181060374	3061.671181060374	1.0	0.7681159377098083	1.0	0.4166666567325592	0.2857142984867096	2961	3036	3036	3061	1457
23.200242370175047	23.200242764914748	0	0	2	0	-0.006290029259589558	0.5425724610686302	2946.8342280760407	3021.8342280760407	3021.8342280760407	3046.8342280760407	1.0	0.7536231875419617	1.0	0.4166666567325592	0.2857142984867096	2946	3021	3021	3046	1457
23.21670262087423	23.21670301561393	0	0	2	0	-0.006067627457810893	0.5353260859847069	2917.1603221073747	2992.1603221073747	2992.1603221073747	3017.1603221073747	1.0	0.7246376872062683	1.0	0.4166666567325592	0.2857142984867096	2917	2992	2992	3017	1457
23.236057497784522	23.236057892524222	0	0	2	0	-0.005828594710925982	0.5133738294243813	2827.2658314928412	2902.2658314928412	2902.2658314928412	2927.2658314928412	0.9411764740943909	0.695652186870575	1.0	0.4166666567325592	0.2857142984867096	2827	2902	2902	2927	1457
23.24972141245759	23.24972180719729	0	0	2	0	-0.005573586191079074	0.47485475977997726	2669.530241299007	2744.530241299007	2744.530241299007	2769.530241299007	0.9117646813392639	0.6666666865348816	0.9629629850387573	0.3333333432674408	0.2380952388048172	2669	2744	2744	2769	1447
23.266751667281802	23.266752062021503	0	0	2	0	-0.005303300858897643	0.4712315722380156	2654.6932883146737	2729.6932883146737	2729.6932883146737	2754.6932883146737	0.9117646813392639	0.6521739363670349	0.9629629850387573	0.3333333432674408	0.2380952388048172	2654	2729	2729	2754	1447
23.289337488626565	23.289337883366258	0	0	2	0	-0.005018479547689897	0.46387863895039505	2624.5830265018676	2699.5830265018676	2699.5830265018676	2724.5830265018676	0.8823529481887817	0.6521739363670349	0.9629629850387573	0.3333333432674408	0.2380952388048172	2624	2699	2699	2724	1447
23.30256797911037	23.30256797911037	0	0	2	0	-0.004719902932872169	0.44981608024717845	2566.9968486121957	2641.9968486121957	2641.9968486121957	2666.9968486121957	0.8529411554336548	0.6376811861991882	0.9259259104728699	0.3333333432674408	0.2380952388048172	2566	2641	2641	2666	1447
23.31670794986016	23.31670834459986	0	0	2	0	-0.004408389392191869	0.43883994451643504	2522.0495727948014	2597.0495727948014	2597.0495727948014	2622.0495727948014	0.8235294222831726	0.6231883764266968	0.9259259104728699	0.3333333432674408	0.2380952388048172	2522	2597	2597	2622	1447
23.332698460317808	23.332698460317808	0	0	2	0	-0.00408479276261096	0.40122075006365776	2367.9989715106785	2442.9989715106785	2442.9989715106785	2467.9989715106785	0.7647058963775635	0.6086956262588501	0.9259259104728699	0.25	0.2380952388048172	2367	2442	2442	2467	1447
23.349705820239485	23.349705820239485	0	0	2	0	-0.0037499999999981984	0.384306613355875	2298.735581692308	2373.735581692308	2373.735581692308	2398.735581692308	0.7352941036224365	0.5797101259231567	0.8888888955116272	0.25	0.2380952388048172	2298	2373	2373	2398	1447
23.369281751381095	23.369281751381095	0	0	2	0	-0.0034049287480447453	0.3733304925262928	2253.788366895169	2328.788366895169	2328.788366895169	2353.788366895169	0.7058823704719543	0.5652173757553101	0.8888888955116272	0.25	0.2857142984867096	2253	2328	2328	2353	1457
23.38265000601978	23.38265000601978	0	0	2	0	-0.0030505248230665973	0.36739249154925346	2229.472252894193	2304.472252894193	2304.472252894193	2329.472252894193	0.7058823704719543	0.5507246255874634	0.8518518805503845	0.25	0.2857142984867096	2229	2304	2304	2329	1457
23.399628155203757	23.399628155203757	0	0	2	0	-0.002687759621587804	0.35641635581851006	2184.5249770767987	2259.5249770767987	2259.5249770767987	2284.5249770767987	0.6764705777168274	0.5362318754196167	0.8518518805503845	0.25	0.2857142984867096	2184	2259	2259	2284	1457
23.416729068434044	23.416729463173745	0	0	2	0	-0.0023176274578101184	0.32615011038235675	2060.5847020157507	2135.5847020157507	2135.5847020157507	2160.5847020157507	0.6470588445663452	0.52173912525177	0.8148148059844971	0.1666666716337204	0.2857142984867096	2060	2135	2135	2160	1457
23.435943812751276	23.435943812751276	0	0	2	0	-0.001941142838266886	0.31517397465161334	2015.6374261983567	2090.6374261983565	2090.6374261983565	2115.6374261983565	0.6176470518112183	0.5072463750839233	0.8148148059844971	0.1666666716337204	0.2857142984867096	2015	2090	2090	2115	1457
23.449696543856568	23.449696543856568	0	0	2	0	-0.0015593376811311472	0.30419785382203113	1970.6902114012175	2045.6902114012175	2045.6902114012175	2070.6902114012173	0.5882353186607361	0.49275362491607666	0.8148148059844971	0.1666666716337204	0.2857142984867096	1970	2045	2045	2070	1457
23.466797457086862	23.466797457086862	0	0	2	0	-0.0011732584877996617	0.30057466628006946	1955.8532584168845	2030.8532584168845	2030.8532584168845	2055.8532584168843	0.5882353186607361	0.47826087474823	0.8148148059844971	0.1666666716337204	0.2857142984867096	1955	2030	2030	2055	1457
23.4893244622165	23.4893244622165	0	0	2	0	-0.0007839634745053146	0.2880553215466164	1904.5865417333941	1979.5865417333941	1979.5865417333941	2004.5865417333941	0.5588235259056091	0.4637681245803833	0.7777777910232544	0.1666666716337204	0.2857142984867096	1904	1979	1979	2004	1457
23.502560873795794	23.502560873795794	0	0	2	0	-0.00039251967181998156	0.2844321340046547	1889.749588749061	1964.749588749061	1964.749588749061	1989.749588749061	0.5588235259056091	0.4492753744125366	0.7777777910232544	0.1666666716337204	0.2857142984867096	1889	1964	1964	1989	1457
23.516842556097444	23.516842950837145	0	0	2	0	2.1022320417459897e-15	0.2844321340046547	1889.749588749061	1964.749588749061	1964.749588749061	1989.749588749061	0.529411792755127	0.43478259444236755	0.7407407164573669	0.1666666716337204	0.2857142984867096	1889	1964	1964	1989	1457
23.532750171218346	23.53275056595804	0	0	2	0	0.0003925196718241803	0.2719127942382553	1838.4828924056555	1913.4828924056555	1913.4828924056555	1938.4828924056555	0.5	0.4057970941066742	0.7037037014961243	0.1666666716337204	0.2857142984867096	1838	1913	1913	1938	1457
23.549805689383277	23.549806084122977	0	0	2	0	0.0007839634745094961	0.23013363946459175	1667.3972536075032	1742.3972536075032	1742.3972536075032	1767.3972536075032	0.47058823704719543	0.3913043439388275	0.7037037014961243	0.0833333358168602	0.2857142984867096	1667	1742	1742	1767	1457
23.569313330556994	23.569313725296695	0	0	2	0	0.0011732584878038144	0.2221156598793136	1634.563627205789	1709.563627205789	1709.563627205789	1734.563627205789	0.47058823704719543	0.36231884360313416	0.6666666865348816	0.0833333358168602	0.2857142984867096	1634	1709	1709	1734	1457
23.582683164154474	23.58268316415448	0	0	2	0	0.0015593376811352598	0.21409767905227195	1601.7299957190535	1676.7299957190535	1676.7299957190535	1701.7299957190535	0.47058823704719543	0.3333333432674408	0.6296296119689941	0.0833333358168602	0.2857142984867096	1601	1676	1676	1701	1457
23.599879209652173	23.59987920965218	0	0	2	0	0.0019411428382709467	0.2023499462707543	1553.623029978739	1628.623029978739	1628.623029978739	1653.623029978739	0.44117647409439087	0.3188405930995941	0.5925925970077515	0.0833333358168602	0.2857142984867096	1553	1628	1628	1653	1457
23.616749200158687	23.616749594898387	0	0	2	0	0.0023176274578141174	0.19872675127821204	1538.7860464842784	1613.7860464842784	1613.7860464842784	1638.7860464842784	0.44117647409439087	0.30434781312942505	0.5925925970077515	0.0833333358168602	0.2857142984867096	1538	1613	1613	1638	1457
23.635969470831697	23.635969865571397	0	0	2	0	0.002687759621591729	0.17540494352579117	1443.2832437381148	1518.2832437381148	1518.2832437381148	1543.2832437381148	0.4117647111415863	0.28985506296157837	0.5555555820465088	0.0	0.2857142984867096	1443	1518	1518	1543	1457
23.64966851733795	23.649668517337957	0	0	2	0	0.0030505248230704384	0.1608056277036667	1383.499045446515	1458.499045446515	1458.499045446515	1483.499045446515	0.38235294818878174	0.260869562625885	0.5185185074806213	0.0	0.2857142984867096	1383	1458	1458	1483	1457
23.666799430785353	23.666799825525054	0	0	2	0	0.0034049287480484914	0.15355925261974335	1353.825139477849	1428.825139477849	1428.825139477849	1453.825139477849	0.38235294818878174	0.23188406229019165	0.48148149251937866	0.0	0.2857142984867096	1353	1428	1428	1453	1457
23.68939551536228	23.689395515362285	0	0	2	0	0.003750000000001839	0.14258312061429024	1308.8778789155185	1383.8778789155185	1383.8778789155185	1408.8778789155185	0.3529411852359772	0.21739129722118378	0.4444444477558136	0.0	0.2857142984867096	1308	1383	1383	1408	1457
23.702567584370676	23.702567979110377	0	0	2	0	0.004084792762614487	0.13895993307232857	1294.0409259311855	1369.0409259311855	1369.0409259311855	1394.0409259311855	0.3529411852359772	0.2028985470533371	0.40740740299224854	0.0	0.2857142984867096	1294	1369	1369	1394	1457
23.716768345034076	23.716768739773777	0	0	2	0	0.004408389392195271	0.12798380479216576	1249.0936806239188	1324.0936806239188	1324.0936806239188	1349.0936806239188	0.3235294222831726	0.18840579688549042	0.40740740299224854	0.0	0.2857142984867096	1249	1324	1324	1349	1457
23.732752539656538	23.73275293439624	0	0	2	0	0.004719902932875436	0.12436061725020409	1234.2567276395857	1309.2567276395857	1309.2567276395857	1334.2567276395857	0.3235294222831726	0.17391304671764374	0.37037035822868347	0.0	0.2857142984867096	1234	1309	1309	1334	1457
23.749740162593277	23.749740162593284	0	0	2	0	0.005018479547693022	0.11700767651200294	1204.146435316652	1279.146435316652	1279.146435316652	1304.146435316652	0.29411765933036804	0.17391304671764374	0.37037035822868347	0.0	0.2857142984867096	1204	1279	1279	1304	1457
23.76931451477609	23.76931451477609	0	0	2	0	0.005303300858900616	0.1097612977027893	1174.4725140929222	1249.4725140929222	1249.4725140929222	1274.4725140929222	0.29411765933036804	0.14492753148078918	0.3333333432674408	0.0	0.2857142984867096	1174	1249	1249	1274	1457
23.782766059491216	23.782766059491223	0	0	2	0	0.0055735861910818875	0.10240835696458817	1144.3622217699885	1219.3622217699885	1219.3622217699885	1244.3622217699885	0.2647058963775635	0.14492753148078918	0.29629629850387573	0.0	0.2857142984867096	1144	1219	1219	1244	1457
23.799604470821826	23.799604470821826	0	0	2	0	0.005828594710928628	0.10240835696458817	1144.3622217699885	1219.3622217699885	1219.3622217699885	1244.3622217699885	0.2647058963775635	0.14492753148078918	0.29629629850387573	0.0	0.2857142984867096	1144	1219	1219	1244	1457
23.81681196377079	23.81681235851049	0	0	2	0	0.006067627457813364	0.0987851694226265	1129.5252687856555	1204.5252687856555	1204.5252687856555	1229.5252687856555	0.2647058963775635	0.1304347813129425	0.29629629850387573	0.0	0.2857142984867096	1129	1204	1204	1229	1457
23.835946575929164	23.83594697066887	0	0	2	0	0.006290029259591848	0.0987851694226265	1129.5252687856555	1204.5252687856555	1204.5252687856555	1229.5252687856555	0.2647058963775635	0.1304347813129425	0.25925925374031067	0.0	0.2857142984867096	1129	1204	1204	1229	1457
23.84980391305463	23.849803913054636	0	0	2	0	0.006495190528384363	0.09143222495913506	1099.414961207658	1174.414961207658	1174.414961207658	1199.414961207658	0.23529411852359772	0.1304347813129425	0.25925925374031067	0.0	0.2857142984867096	1099	1174	1174	1199	1457
23.866821930948184	23.866822325687885	0	0	2	0	0.006682548931413734	0.08780903741717339	1084.578008223325	1159.578008223325	1159.578008223325	1184.578008223325	0.23529411852359772	0.11594203114509583	0.25925925374031067	0.0	0.2857142984867096	1084	1159	1159	1184	1457
23.88276704634046	23.88276744108017	0	0	2	0	0.006851590932320382	0.08780903741717339	1084.578008223325	1159.578008223325	1159.578008223325	1184.578008223325	0.23529411852359772	0.11594203114509583	0.25925925374031067	0.0	0.2857142984867096	1084	1159	1159	1184	1457
23.902635084859163	23.90263508485917	0	0	2	0	0.007001853198729785	0.08045609667897224	1054.4677159003913	1129.4677159003913	1129.4677159003913	1154.4677159003913	0.20588235557079315	0.11594203114509583	0.2222222238779068	0.0	0.2857142984867096	1054	1129	1129	1154	1457
23.916785713580822	23.916786108320522	0	0	2	0	0.0071329238722143175	0.08045609667897224	1054.4677159003913	1129.4677159003913	1129.4677159003913	1154.4677159003913	0.20588235557079315	0.11594203114509583	0.2222222238779068	0.0	0.2857142984867096	1054	1129	1129	1154	1457
23.932756881793225	23.932756881793225	0	0	2	0	0.00724444369716857	0.08045609667897224	1054.4677159003913	1129.4677159003913	1129.4677159003913	1154.4677159003913	0.20588235557079315	0.11594203114509583	0.2222222238779068	0.0	0.2857142984867096	1054	1129	1129	1154	1457
23.949805294643575	23.949805689383282	0	0	2	0	0.007336107005503991	0.0731031559407711	1024.3574235774577	1099.3574235774577	1099.3574235774577	1124.3574235774577	0.1764705926179886	0.11594203114509583	0.18518517911434174	0.0	0.2857142984867096	1024	1099	1099	1124	1457
23.96929280409266	23.96929319883236	0	0	2	0	0.007407662554463871	0.06947996653616428	1009.5204629655927	1084.5204629655927	1084.5204629655927	1109.5204629655927	0.1764705926179886	0.10144927352666855	0.18518517911434174	0.0	0.2857142984867096	1009	1084	1084	1109	1457
23.982737243493204	23.98273724349321	0	0	2	0	0.0074589142152622755	0.06947996653616428	1009.5204629655927	1084.5204629655927	1084.5204629655927	1109.5204629655927	0.1764705926179886	0.10144927352666855	0.18518517911434174	0.0	0.2857142984867096	1009	1084	1084	1109	1457
23.999713813718387	23.999714208458087	0	0	2	0	0.007489721510659418	0.06947996653616428	1009.5204629655927	1084.5204629655927	1084.5204629655927	1109.5204629655927	0.1764705926179886	0.10144927352666855	0.18518517911434174	0.0	0.2857142984867096	1009	1084	1084	1109	1457
24.016771305581813	24.01677130558182	0	0	2	0	0.0075	0.06947996653616428	1009.5204629655927	1084.5204629655927	1084.5204629655927	1109.5204629655927	0.1764705926179886	0.10144927352666855	0.18518517911434174	0.0	0.2857142984867096	1009	1084	1084	1109	1457
24.035943418011577	24.035943812751277	0	0	2	0	0.00748972151065919	0.06947996653616428	1009.5204629655927	1084.5204629655927	1084.5204629655927	1109.5204629655927	0.1764705926179886	0.10144927352666855	0.18518517911434174	0.0	0.2857142984867096	1009	1084	1084	1109	1457
24.049734833607346	24.049734833607353	0	0	2	0	0.007458914215261823	0.06947996653616428	1009.5204629655927	1084.5204629655927	1084.5204629655927	1109.5204629655927	0.1764705926179886	0.10144927352666855	0.18518517911434174	0.0	0.2857142984867096	1009	1084	1084	1109	1457
24.066712193311922	24.066712588051622	0	0	2	0	0.007407662554463192	0.06947996653616428	1009.5204629655927	1084.5204629655927	1084.5204629655927	1109.5204629655927	0.1764705926179886	0.10144927352666855	0.18518517911434174	0.0	0.2857142984867096	1009	1084	1084	1109	1457
24.082750862012816	24.082750862012816	0	0	2	0	0.007336107005503089	0.0731031559407711	1024.3574235774577	1099.3574235774577	1099.3574235774577	1124.3574235774577	0.1764705926179886	0.11594203114509583	0.18518517911434174	0.0	0.2857142984867096	1024	1099	1099	1124	1457
24.102607453080253	24.102607453080253	0	0	2	0	0.007244443697167448	0.0731031559407711	1024.3574235774577	1099.3574235774577	1099.3574235774577	1124.3574235774577	0.1764705926179886	0.11594203114509583	0.18518517911434174	0.0	0.2857142984867096	1024	1099	1099	1124	1457
24.116794003114492	24.1167943978542	0	0	2	0	0.007132923872212977	0.07672634348273277	1039.1943765617907	1114.1943765617907	1114.1943765617907	1139.1943765617907	0.1764705926179886	0.1304347813129425	0.18518517911434174	0.0	0.2857142984867096	1039	1114	1114	1139	1457
24.1326021438313	24.132602143831306	0	0	2	0	0.00700185319872823	0.07672634348273277	1039.1943765617907	1114.1943765617907	1114.1943765617907	1139.1943765617907	0.1764705926179886	0.1304347813129425	0.18518517911434174	0.0	0.2857142984867096	1039	1114	1114	1139	1457
24.14969516226762	24.149695162267626	0	0	2	0	0.006851590932318617	0.07672634348273277	1039.1943765617907	1114.1943765617907	1114.1943765617907	1139.1943765617907	0.1764705926179886	0.1304347813129425	0.18518517911434174	0.0	0.2857142984867096	1039	1114	1114	1139	1457
24.16930780420121	24.169308198940918	0	0	2	0	0.006682548931411765	0.07672634348273277	1039.1943765617907	1114.1943765617907	1114.1943765617907	1139.1943765617907	0.1764705926179886	0.1304347813129425	0.18518517911434174	0.0	0.2857142984867096	1039	1114	1114	1139	1457
24.182747506725377	24.182747506725377	0	0	2	0	0.006495190528382194	0.08770247176289558	1084.1416218690574	1159.1416218690574	1159.1416218690574	1184.1416218690574	0.20588235557079315	0.14492753148078918	0.18518517911434174	0.0	0.2857142984867096	1084	1159	1159	1184	1457
24.199574075865023	24.199574075865023	0	0	2	0	0.006290029259589486	0.08770247176289558	1084.1416218690574	1159.1416218690574	1159.1416218690574	1184.1416218690574	0.20588235557079315	0.14492753148078918	0.18518517911434174	0.0	0.2857142984867096	1084	1159	1159	1184	1457
24.21670538405212	24.216705384052126	0	0	2	0	0.006067627457810815	0.0986786037683487	1129.088882431388	1204.088882431388	1204.088882431388	1229.088882431388	0.23529411852359772	0.15942029654979706	0.2222222238779068	0.0	0.2857142984867096	1129	1204	1204	1229	1457
24.235982102502057	24.235982102502057	0	0	2	0	0.005828594710925898	0.10230179131031036	1143.925835415721	1218.925835415721	1218.925835415721	1243.925835415721	0.23529411852359772	0.17391304671764374	0.2222222238779068	0.0	0.2857142984867096	1143	1218	1218	1243	1457
24.249742333661622	24.249742728401323	0	0	2	0	0.005573586191078985	0.11327792331576347	1188.8730959780514	1263.8730959780514	1263.8730959780514	1288.8730959780514	0.2647058963775635	0.18840579688549042	0.25925925374031067	0.0	0.2857142984867096	1188	1263	1263	1288	1457
24.266751667281802	24.266752062021503	0	0	2	0	0.00530330085889755	0.12787723913788795	1248.6572942696512	1323.6572942696512	1323.6572942696512	1348.6572942696512	0.29411765933036804	0.21739129722118378	0.25925925374031067	0.0	0.2380952388048172	1248	1323	1323	1348	1447
24.28930867262855	24.28930867262855	0	0	2	0	0.005018479547689799	0.14982949942350388	1338.5518001392484	1413.5518001392484	1413.5518001392484	1438.5518001392484	0.3529411852359772	0.24637681245803833	0.29629629850387573	0.0	0.2380952388048172	1338	1413	1413	1438	1447
24.302553373741517	24.302553768481218	0	0	2	0	0.004719902932872067	0.1608056277036667	1383.499045446515	1458.499045446515	1458.499045446515	1483.499045446515	0.38235294818878174	0.260869562625885	0.3333333432674408	0.0	0.2380952388048172	1383	1458	1458	1483	1447
24.31671821309233	24.31671860783203	0	0	2	0	0.004408389392191762	0.1608056277036667	1383.499045446515	1458.499045446515	1458.499045446515	1483.499045446515	0.38235294818878174	0.2753623127937317	0.37037035822868347	0.0	0.2380952388048172	1383	1458	1458	1483	1447
24.33279003992792	24.33278964518822	0	0	2	0	0.00408479276261085	0.16442881524562836	1398.3359984308481	1473.3359984308481	1473.3359984308481	1498.3359984308481	0.4117647111415863	0.28985506296157837	0.37037035822868347	0.0833333358168602	0.2380952388048172	1398	1473	1473	1498	1447
24.34978437343954	24.349784373439547	0	0	2	0	0.003749999999998084	0.19486872628791096	1522.9874341489954	1597.9874341489954	1597.9874341489954	1622.9874341489954	0.44117647409439087	0.30434781312942505	0.40740740299224854	0.0833333358168602	0.2380952388048172	1522	1597	1597	1622	1447
24.36926280387555	24.369263198615258	0	0	2	0	0.0034049287480446273	0.2022216670261121	1553.097726471929	1628.097726471929	1628.097726471929	1653.097726471929	0.47058823704719543	0.30434781312942505	0.40740740299224854	0.0833333358168602	0.2380952388048172	1553	1628	1628	1653	1447
24.38273290135652	24.38273329609622	0	0	2	0	0.0030505248230664763	0.22132235606787382	1631.3150480979434	1706.3150480979434	1706.3150480979434	1731.3150480979434	0.529411792755127	0.3188405930995941	0.4444444477558136	0.0833333358168602	0.2380952388048172	1631	1706	1706	1731	1447
24.39979552483603	24.39979670905513	0	0	2	0	0.0026877596215876803	0.22494554360983549	1646.1520010822765	1721.1520010822765	1721.1520010822765	1746.1520010822765	0.529411792755127	0.3333333432674408	0.4444444477558136	0.0833333358168602	0.2380952388048172	1646	1721	1721	1746	1447
24.41680209527832	24.41680209527832	0	0	2	0	0.002317627457809993	0.22856873115179716	1660.9889540666095	1735.9889540666095	1735.9889540666095	1760.9889540666095	0.529411792755127	0.3478260934352875	0.4444444477558136	0.0833333358168602	0.2380952388048172	1660	1735	1735	1760	1447
24.435974207708078	24.435974207708085	0	0	2	0	0.001941142838266758	0.24031645710361593	1709.0958918393071	1784.0958918393071	1784.0958918393071	1809.0958918393071	0.5588235259056091	0.36231884360313416	0.48148149251937866	0.0833333358168602	0.2380952388048172	1709	1784	1784	1809	1447
24.44966338572187	24.44966338572187	0	0	2	0	0.0015593376811310177	0.25129259283435934	1754.0431676567016	1829.0431676567016	1829.0431676567016	1854.0431676567016	0.5882353186607361	0.37681159377098083	0.48148149251937866	0.0833333358168602	0.2380952388048172	1754	1829	1829	1854	1447
24.46672206180439	24.466722061804397	0	0	2	0	0.001173258487799531	0.27229957839037167	1840.066773508572	1915.066773508572	1915.066773508572	1940.066773508572	0.6176470518112183	0.3913043439388275	0.48148149251937866	0.1666666716337204	0.2380952388048172	1840	1915	1915	1940	1447
24.482711388042937	24.482711782782637	0	0	2	0	0.0007839634745051831	0.2738427873930813	1846.386214374668	1921.386214374668	1921.386214374668	1946.386214374668	0.6176470518112183	0.3913043439388275	0.5185185074806213	0.1666666716337204	0.2380952388048172	1846	1921	1921	1946	1447
24.50260034776567	24.502600742505372	0	0	2	0	0.00039251967181984945	0.30831439117038695	1987.5474318427346	2062.5474318427346	2062.5474318427346	2087.5474318427346	0.7058823704719543	0.43478259444236755	0.5555555820465088	0.1666666716337204	0.2380952388048172	1987	2062	2062	2087	1447
24.516842950837145	24.516843345576845	0	0	2	0	-2.234540319601648e-15	0.32351166009902954	2049.780248105526	2124.780248105526	2124.780248105526	2149.780248105526	0.7058823704719543	0.4492753744125366	0.5555555820465088	0.25	0.2380952388048172	2049	2124	2124	2149	1447
24.532722539439426	24.532722539439433	0	0	2	0	-0.0003925196718243124	0.3294496610760689	2074.096362106502	2149.096362106502	2149.096362106502	2174.096362106502	0.7058823704719543	0.4637681245803833	0.5925925970077515	0.25	0.2380952388048172	2074	2149	2149	2174	1447
24.549594503644435	24.549594503644435	0	0	2	0	-0.0007839634745096277	0.34404896944761276	2133.8805298879743	2208.8805298879743	2208.8805298879743	2233.8805298879743	0.7352941036224365	0.49275362491607666	0.5925925970077515	0.25	0.2380952388048172	2133	2208	2208	2233	1447
24.569307409461516	24.569307409461516	0	0	2	0	-0.0011732584878039452	0.35733991861343384	2188.3069667220116	2263.3069667220116	2263.3069667220116	2288.3069667220116	0.7647058963775635	0.5072463750839233	0.6296296119689941	0.25	0.2380952388048172	2188	2263	2263	2288	1447
24.58273566453441	24.58273605927411	0	0	2	0	-0.0015593376811353892	0.37716681427425813	2269.498104453087	2344.498104453087	2344.498104453087	2369.498104453087	0.7647058963775635	0.52173912525177	0.6666666865348816	0.3333333432674408	0.2380952388048172	2269	2344	2344	2369	1447
24.599758814044044	24.59975920878375	0	0	2	0	-0.0019411428382710746	0.3985823012980414	2357.1945238154794	2432.1945238154794	2432.1945238154794	2457.1945238154794	0.8235294222831726	0.5362318754196167	0.7037037014961243	0.3333333432674408	0.2380952388048172	2357	2432	2432	2457	1447
24.61675275281597	24.616753147555677	0	0	2	0	-0.002317627457814243	0.41989121521696626	2444.454526313477	2519.454526313477	2519.454526313477	2544.454526313477	0.8529411554336548	0.5797101259231567	0.7407407164573669	0.3333333432674408	0.2380952388048172	2444	2519	2519	2544	1447
24.6359367074367	24.6359367074367	0	0	2	0	-0.0026877596215918523	0.4428045258477882	2538.2845333466926	2613.2845333466926	2613.2845333466926	2638.2845333466926	0.8529411554336548	0.5942028760910034	0.7777777910232544	0.4166666567325592	0.2380952388048172	2538	2613	2613	2638	1447
24.64975259689379	24.649752596893798	0	0	2	0	-0.003050524823070559	0.4537806615785316	2583.231809164087	2658.231809164087	2658.231809164087	2683.231809164087	0.8823529481887817	0.6086956262588501	0.7777777910232544	0.4166666567325592	0.2380952388048172	2583	2658	2658	2683	1447
24.66677811484162	24.66677850958132	0	0	2	0	-0.0034049287480486094	0.47223800715105035	2658.8146392835515	2733.8146392835515	2733.8146392835515	2758.8146392835515	0.9117646813392639	0.6376811861991882	0.8148148059844971	0.4166666567325592	0.2380952388048172	2658	2733	2733	2758	1447
24.689264856521987	24.689264856521987	0	0	2	0	-0.003750000000001954	0.475861194693012	2673.6515922678846	2748.6515922678846	2748.6515922678846	2773.6515922678846	0.9117646813392639	0.6521739363670349	0.8148148059844971	0.4166666567325592	0.2380952388048172	2673	2748	2748	2773	1447
24.70257468968525	24.702574689685257	0	0	2	0	-0.004084792762614598	0.49069535893238614	2734.397494828121	2809.397494828121	2809.397494828121	2834.397494828121	0.9411764740943909	0.6666666865348816	0.8518518805503845	0.4166666567325592	0.2380952388048172	2734	2809	2809	2834	1447
24.71676281867829	24.716762818678298	0	0	2	0	-0.004408389392195378	0.505529502061782	2795.1433109429977	2870.1433109429977	2870.1433109429977	2895.1433109429977	0.970588207244873	0.695652186870575	0.8888888955116272	0.4166666567325592	0.2857142984867096	2795	2870	2870	2895	1457
24.732750171218342	24.73275017121835	0	0	2	0	-0.00471990293287554	0.5091526896037437	2809.9802639273307	2884.9802639273307	2884.9802639273307	2909.9802639273307	1.0	0.7246376872062683	0.9259259104728699	0.4166666567325592	0.2380952388048172	2809	2884	2884	2909	1447
24.749757136400326	24.749757531140027	0	0	2	0	-0.00501847954769312	0.5551529824733734	2998.351463228464	3073.351463228464	3073.351463228464	3098.351463228464	1.0	0.739130437374115	0.9629629850387573	0.5	0.2857142984867096	2998	3073	3073	3098	1457
24.76926319861525	24.769263593354957	0	0	2	0	-0.00530330085890071	0.5623993575572968	3028.02536919713	3103.02536919713	3103.02536919713	3128.02536919713	1.0	0.7681159377098083	0.9629629850387573	0.5	0.2857142984867096	3028	3103	3103	3128	1457
24.782818165131452	24.78281855987116	0	0	2	0	-0.005573586191081975	0.5706521719694138	3061.8206442147493	3136.8206442147493	3136.8206442147493	3161.8206442147493	1.0	0.782608687877655	1.0	0.5	0.2857142984867096	3061	3136	3136	3161	1457
24.799768682536516	24.799769077276217	0	0	2	0	-0.005828594710928711	0.5742753595113754	3076.6575971990824	3151.6575971990824	3151.6575971990824	3176.6575971990824	1.0	0.7971014380455017	1.0	0.5	0.2857142984867096	3076	3151	3151	3176	1457
24.816752358076272	24.816752752815972	0	0	2	0	-0.0060676274578134425	0.5778985470533371	3091.4945501834154	3166.4945501834154	3166.4945501834154	3191.4945501834154	1.0	0.8115941882133484	1.0	0.5	0.2857142984867096	3091	3166	3166	3191	1457
24.835981707762357	24.835982102502058	0	0	2	0	-0.00629002925959192	0.5815217345952988	3106.3315031677485	3181.3315031677485	3181.3315031677485	3206.3315031677485	1.0	0.8260869383811951	1.0	0.5	0.2857142984867096	3106	3181	3181	3206	1457
24.84979799195915	24.849797991959157	0	0	2	0	-0.006495190528384429	0.5851449221372604	3121.1684561520815	3196.1684561520815	3196.1684561520815	3221.1684561520815	1.0	0.8405796885490417	1.0	0.5	0.2857142984867096	3121	3196	3196	3221	1457
24.86682350990698	24.86682390464668	0	0	2	0	-0.006682548931413794	0.5887681096792221	3136.0054091364145	3211.0054091364145	3211.0054091364145	3236.0054091364145	1.0	0.8550724387168884	1.0	0.5	0.2857142984867096	3136	3211	3211	3236	1457
24.889290119862707	24.889290514602408	0	0	2	0	-0.006851590932320435	0.5960144996643066	3165.6793761253357	3240.6793761253357	3240.6793761253357	3265.6793761253357	1.0	0.8840579986572266	1.0	0.5	0.2857142984867096	3165	3240	3240	3265	1457
24.90254350524905	24.90254350524905	0	0	2	0	-0.007001853198729832	0.5960144996643066	3165.6793761253357	3240.6793761253357	3240.6793761253357	3265.6793761253357	1.0	0.8840579986572266	1.0	0.5	0.2857142984867096	3165	3240	3240	3265	1457
24.916766371335576	24.916766371335584	0	0	2	0	-0.007132923872214358	0.5960144996643066	3165.6793761253357	3240.6793761253357	3240.6793761253357	3265.6793761253357	1.0	0.8985507488250732	1.0	0.5	0.2857142984867096	3165	3240	3240	3265	1457
24.93272806579521	24.932728065795217	0	0	2	0	-0.007244443697168604	0.60326087474823	3195.3532820940018	3270.3532820940018	3270.3532820940018	3295.3532820940018	1.0	0.9130434989929199	1.0	0.5	0.2857142984867096	3195	3270	3270	3295	1457
24.949682135857557	24.949682135857564	0	0	2	0	-0.007336107005504019	0.60326087474823	3195.3532820940018	3270.3532820940018	3270.3532820940018	3295.3532820940018	1.0	0.9130434989929199	1.0	0.5	0.2857142984867096	3195	3270	3270	3295	1457
24.96928885669567	24.969288856695677	0	0	2	0	-0.007407662554463892	0.60326087474823	3195.3532820940018	3270.3532820940018	3270.3532820940018	3295.3532820940018	1.0	0.9130434989929199	1.0	0.5	0.2857142984867096	3195	3270	3270	3295	1457
24.982807901899285	24.982807901899292	0	0	2	0	-0.00745891421526229	0.60326087474823	3195.3532820940018	3270.3532820940018	3270.3532820940018	3295.3532820940018	1.0	0.9130434989929199	1.0	0.5	0.2857142984867096	3195	3270	3270	3295	1457
24.99981486708127	24.999814867081277	0	0	2	0	-0.007489721510659424	0.6277173906564713	3295.50271473825	3370.50271473825	3370.50271473825	3395.50271473825	1.0	0.9275362491607666	1.0	0.5833333134651184	0.2857142984867096	3295	3370	3370	3395	1457
25.016755515993864	25.016755910733565	0	0	2	0	-0.0075	0.6068840622901917	3210.190235078335	3285.190235078335	3285.190235078335	3310.190235078335	1.0	0.9275362491607666	1.0	0.5	0.2857142984867096	3210	3285	3285	3310	1457
25.03597381296838	25.035973812968386	0	0	2	0	-0.007489721510659184	0.6277173906564713	3295.50271473825	3370.50271473825	3370.50271473825	3395.50271473825	1.0	0.9275362491607666	1.0	0.5833333134651184	0.2857142984867096	3295	3370	3370	3395	1457
25.049780228672702	25.04978062341241	0	0	2	0	-0.007458914215261809	0.6068840622901917	3210.190235078335	3285.190235078335	3285.190235078335	3310.190235078335	1.0	0.9275362491607666	1.0	0.5	0.2857142984867096	3210	3285	3285	3310	1457
25.066707851175238	25.066712982791323	0	0	2	0	-0.007407662554463171	0.6068840622901917	3210.190235078335	3285.190235078335	3285.190235078335	3310.190235078335	1.0	0.9275362491607666	1.0	0.5	0.2857142984867096	3210	3285	3285	3310	1457
25.089354857173305	25.089354857173312	0	0	2	0	-0.007336107005503062	0.6068840622901917	3210.190235078335	3285.190235078335	3285.190235078335	3310.190235078335	1.0	0.9275362491607666	1.0	0.5	0.2857142984867096	3210	3285	3285	3310	1457
25.102507978676158	25.10250837341586	0	0	2	0	-0.007244443697167414	0.6068840622901917	3210.190235078335	3285.190235078335	3285.190235078335	3310.190235078335	1.0	0.9275362491607666	1.0	0.5	0.2857142984867096	3210	3285	3285	3310	1457
25.116687818135524	25.116688212875225	0	0	2	0	-0.007132923872212937	0.60326087474823	3195.3532820940018	3270.3532820940018	3270.3532820940018	3295.3532820940018	1.0	0.9130434989929199	1.0	0.5	0.2857142984867096	3195	3270	3270	3295	1457
25.132566617258412	25.13256661725842	0	0	2	0	-0.007001853198728183	0.60326087474823	3195.3532820940018	3270.3532820940018	3270.3532820940018	3295.3532820940018	1.0	0.9130434989929199	1.0	0.5	0.2857142984867096	3195	3270	3270	3295	1457
25.14959489838413	25.149594503644437	0	0	2	0	-0.006851590932318564	0.5960144996643066	3165.6793761253357	3240.6793761253357	3240.6793761253357	3265.6793761253357	1.0	0.8840579986572266	1.0	0.5	0.2857142984867096	3165	3240	3240	3265	1457
25.169263198615248	25.169263593354955	0	0	2	0	-0.006682548931411705	0.5923912972211838	3150.8423621207476	3225.8423621207476	3225.8423621207476	3250.8423621207476	1.0	0.8695651888847351	1.0	0.5	0.2857142984867096	3150	3225	3225	3250	1457
25.182741190890198	25.182741190890198	0	0	2	0	-0.0064951905283821285	0.5679347738623619	3050.692898966372	3125.692898966372	3125.692898966372	3150.692898966372	1.0	0.8550724387168884	1.0	0.4166666567325592	0.2857142984867096	3050	3125	3125	3150	1457
25.199745787633987	25.199745787633994	0	0	2	0	-0.006290029259589413	0.5606883987784386	3021.018992997706	3096.018992997706	3096.018992997706	3121.018992997706	1.0	0.8260869383811951	1.0	0.4166666567325592	0.2857142984867096	3021	3096	3096	3121	1457
25.216731042132537	25.216731436872244	0	0	2	0	-0.006067627457810738	0.5570652112364769	3006.182040013373	3081.182040013373	3081.182040013373	3106.182040013373	1.0	0.8115941882133484	1.0	0.4166666567325592	0.2857142984867096	3006	3081	3081	3106	1457
25.23593197056031	25.235931970560316	0	0	2	0	-0.005828594710925815	0.5534420236945152	2991.34508702904	3066.34508702904	3066.34508702904	3091.34508702904	1.0	0.7971014380455017	1.0	0.4166666567325592	0.2857142984867096	2991	3066	3066	3091	1457
25.249730886210358	25.249730886210365	0	0	2	0	-0.005573586191078896	0.5498188361525536	2976.508134044707	3051.508134044707	3051.508134044707	3076.508134044707	1.0	0.782608687877655	1.0	0.4166666567325592	0.2857142984867096	2976	3051	3051	3076	1457
25.266782851718006	25.266782851718006	0	0	2	0	-0.005303300858897456	0.5425724610686302	2946.8342280760407	3021.8342280760407	3021.8342280760407	3046.8342280760407	1.0	0.7536231875419617	1.0	0.4166666567325592	0.2857142984867096	2946	3021	3021	3046	1457
25.289353672954206	25.289353672954213	0	0	2	0	-0.0050184795476897	0.4961636886000633	2756.7903048172593	2831.7903048172593	2831.7903048172593	2856.7903048172593	0.9411764740943909	0.7101449370384216	1.0	0.3333333432674408	0.2857142984867096	2756	2831	2831	2856	1457
25.302566400151576	25.302566794891277	0	0	2	0	-0.0047199029328719635	0.47847794732193893	2684.36719428334	2759.36719428334	2759.36719428334	2784.36719428334	0.9117646813392639	0.6811594367027283	0.9629629850387573	0.3333333432674408	0.2857142984867096	2684	2759	2759	2784	1457
25.316790450457205	25.316790450457212	0	0	2	0	-0.0044083893921916546	0.47847794732193893	2684.36719428334	2759.36719428334	2759.36719428334	2784.36719428334	0.8529411554336548	0.6521739363670349	0.9629629850387573	0.3333333432674408	0.2857142984867096	2684	2759	2759	2784	1457
25.332763197628402	25.332763197628402	0	0	2	0	-0.004084792762610739	0.4565256907616133	2594.4727036688064	2669.4727036688064	2669.4727036688064	2694.4727036688064	0.8529411554336548	0.6376811861991882	0.9629629850387573	0.3333333432674408	0.2380952388048172	2594	2669	2669	2694	1447
25.349651346161053	25.34965134616106	0	0	2	0	-0.0037499999999979694	0.4461928778040556	2552.1598346076075	2627.1598346076075	2627.1598346076075	2652.1598346076075	0.8529411554336548	0.6231883764266968	0.9259259104728699	0.3333333432674408	0.2380952388048172	2552	2627	2627	2652	1447
25.3692466195479	25.369247014287602	0	0	2	0	-0.00340492874804451	0.43883994451643504	2522.0495727948014	2597.0495727948014	2597.0495727948014	2622.0495727948014	0.8235294222831726	0.6231883764266968	0.9259259104728699	0.3333333432674408	0.2857142984867096	2522	2597	2597	2622	1457
25.382755796259048	25.382755796259055	0	0	2	0	-0.0030505248230663553	0.42786380878569163	2477.102296977407	2552.102296977407	2552.102296977407	2577.102296977407	0.7941176295280457	0.6086956262588501	0.9259259104728699	0.3333333432674408	0.2857142984867096	2477	2552	2552	2577	1457
25.399676708186703	25.399677102926404	0	0	2	0	-0.0026877596215875567	0.42424062124372997	2462.265343993074	2537.265343993074	2537.265343993074	2562.265343993074	0.7941176295280457	0.5942028760910034	0.9259259104728699	0.3333333432674408	0.2857142984867096	2462	2537	2537	2562	1457
25.41673735796772	25.41673775270742	0	0	2	0	-0.0023176274578098673	0.41326450041414775	2417.318129195935	2492.318129195935	2492.318129195935	2517.318129195935	0.7647058963775635	0.5797101259231567	0.9259259104728699	0.3333333432674408	0.2857142984867096	2417	2492	2492	2517	1457
25.435907101959288	25.435907101959295	0	0	2	0	-0.0019411428382666302	0.3918490133903645	2329.621709833543	2404.621709833543	2404.621709833543	2429.621709833543	0.7058823704719543	0.5652173757553101	0.8888888955116272	0.3333333432674408	0.2380952388048172	2329	2404	2404	2429	1447
25.449749044236505	25.449749438976205	0	0	2	0	-0.0015593376811308885	0.37362650257569774	2255.0005280474825	2330.0005280474825	2330.0005280474825	2355.0005280474825	0.6764705777168274	0.52173912525177	0.8888888955116272	0.3333333432674408	0.2380952388048172	2255	2330	2330	2355	1447
25.466766667390353	25.466767062130053	0	0	2	0	-0.0011732584877994002	0.34413186088204384	2134.2199703119695	2209.2199703119695	2209.2199703119695	2234.2199703119695	0.6470588445663452	0.5072463750839233	0.8888888955116272	0.25	0.2857142984867096	2134	2209	2209	2234	1457
[truncated: 25,952 more rows]
