# Supplementary material for: Active inference under visuo-proprioceptive conflict: Simulation and empirical results
Source: Sci Rep. 2020 Mar 4;10:4010. doi: 10.1038/s41598-020-61097-w (PMC7055248; doi:10.1038/s41598-020-61097-w)
Supplement: Supplementary file 1 — Supplementary Information. [file 41598_2020_61097_MOESM1_ESM.zip › log_sj22_run1_20190517-142045.csv]

0	0	1	0	0	0	999	0.0744652882950683	1029.9353555683047	1104.9353555683047	1104.9353555683047	1129.9353555683047	0.2068965584039688	0.0714285746216774	0.20512820780277252	0.095238097012043	0.5384615659713745	1029	1104	1104	1129	1507
0.017276177656547986	0.017276967135947174	1	0	1	0	0.004052267294011048	0.0744652882950683	1029.9353555683047	1104.9353555683047	1104.9353555683047	1129.9353555683047	0.2068965584039688	0.0714285746216774	0.20512820780277252	0.095238097012043	0.6153846383094788	1029	1104	1104	1129	1523
0.034322616808411865	0.034322616808411865	1	0	1	0	0.0075	0.0744652882950683	1029.9353555683047	1104.9353555683047	1104.9353555683047	1129.9353555683047	0.2068965584039688	0.0714285746216774	0.20512820780277252	0.095238097012043	0.5384615659713745	1029	1104	1104	1129	1507
0.04978970242547831	0.04978970242547831	1	0	1	0	0.0075	0.0744652882950683	1029.9353555683047	1104.9353555683047	1104.9353555683047	1129.9353555683047	0.2068965584039688	0.0714285746216774	0.20512820780277252	0.095238097012043	0.6153846383094788	1029	1104	1104	1129	1523
0.06694430025480358	0.06694390551510665	1	0	1	0	0.0075	0.0744652882950683	1029.9353555683047	1104.9353555683047	1104.9353555683047	1129.9353555683047	0.2068965584039688	0.0714285746216774	0.20512820780277252	0.095238097012043	0.6153846383094788	1029	1104	1104	1129	1523
0.0838813965101064	0.0838817912498051	1	0	1	0	0.0075	0.0744652882950683	1029.9353555683047	1104.9353555683047	1104.9353555683047	1129.9353555683047	0.2068965584039688	0.0714285746216774	0.20512820780277252	0.095238097012043	0.5384615659713745	1029	1104	1104	1129	1507
0.09998953939798305	0.09998993413768176	1	0	1	0	0.0075	0.0744652882950683	1029.9353555683047	1104.9353555683047	1104.9353555683047	1129.9353555683047	0.2068965584039688	0.0714285746216774	0.20512820780277252	0.095238097012043	0.5384615659713745	1029	1104	1104	1129	1507
0.11689584595677971	0.11689584595677971	1	0	1	0	0.0075	0.07507578888055169	1032.4353554658592	1107.4353554658592	1107.4353554658592	1132.4353554658592	0.2068965584039688	0.0714285746216774	0.23076923191547394	0.095238097012043	0.5384615659713745	1032	1107	1107	1132	1507
0.13431057724759832	0.13431057724759832	1	0	1	0	0.0075	0.07507578888055169	1032.4353554658592	1107.4353554658592	1107.4353554658592	1132.4353554658592	0.2068965584039688	0.0714285746216774	0.23076923191547394	0.095238097012043	0.5384615659713745	1032	1107	1107	1132	1507
0.14998371698742474	0.14998371698742652	1	0	1	0	0.0075	0.07507578888055169	1032.4353554658592	1107.4353554658592	1107.4353554658592	1132.4353554658592	0.2068965584039688	0.0714285746216774	0.23076923191547394	0.095238097012043	0.5384615659713745	1032	1107	1107	1132	1507
0.16682173357833463	0.16682133883863592	1	0	1	0	0.0075	0.07507578888055169	1032.4353554658592	1107.4353554658592	1107.4353554658592	1132.4353554658592	0.2068965584039688	0.0714285746216774	0.23076923191547394	0.095238097012043	0.6153846383094788	1032	1107	1107	1132	1523
0.18448870353667068	0.18448870353667068	1	0	1	0	0.0075	0.07507578888055169	1032.4353554658592	1107.4353554658592	1107.4353554658592	1132.4353554658592	0.2068965584039688	0.0714285746216774	0.23076923191547394	0.095238097012043	0.6153846383094788	1032	1107	1107	1132	1523
0.20016342223529193	0.20016302749559323	1	0	1	0	0.0075	0.07507578888055169	1032.4353554658592	1107.4353554658592	1107.4353554658592	1132.4353554658592	0.2068965584039688	0.0714285746216774	0.23076923191547394	0.095238097012043	0.5384615659713745	1032	1107	1107	1132	1507
0.21686051675373896	0.21686051675373896	1	0	1	0	0.0075	0.07507578888055169	1032.4353554658592	1107.4353554658592	1107.4353554658592	1132.4353554658592	0.2068965584039688	0.0714285746216774	0.23076923191547394	0.095238097012043	0.6153846383094788	1032	1107	1107	1132	1523
0.23417182624347888	0.23417182624347888	1	0	1	0	0.0075	0.07507578888055169	1032.4353554658592	1107.4353554658592	1107.4353554658592	1132.4353554658592	0.2068965584039688	0.0714285746216774	0.23076923191547394	0.095238097012043	0.5384615659713745	1032	1107	1107	1132	1507
0.2534880186632922	0.2534876239235935	1	0	1	0	0.0075	0.07507578888055169	1032.4353554658592	1107.4353554658592	1107.4353554658592	1132.4353554658592	0.2068965584039688	0.0714285746216774	0.23076923191547394	0.095238097012043	0.5384615659713745	1032	1107	1107	1132	1507
0.2667887728134879	0.2667887728134879	1	0	1	0	0.0075	0.07507578888055169	1032.4353554658592	1107.4353554658592	1107.4353554658592	1132.4353554658592	0.2068965584039688	0.0714285746216774	0.23076923191547394	0.095238097012043	0.6153846383094788	1032	1107	1107	1132	1523
0.2839145546448041	0.2839149493845028	1	0	1	0	0.0075	0.07507578888055169	1032.4353554658592	1107.4353554658592	1107.4353554658592	1132.4353554658592	0.2068965584039688	0.0714285746216774	0.23076923191547394	0.095238097012043	0.6153846383094788	1032	1107	1107	1132	1523
0.2997728273033555	0.2997728273033555	1	0	1	0	0.0075	0.07507578888055169	1032.4353554658592	1107.4353554658592	1107.4353554658592	1132.4353554658592	0.2068965584039688	0.0714285746216774	0.23076923191547394	0.095238097012043	0.5384615659713745	1032	1107	1107	1132	1507
0.31679597681299043	0.31679597681299043	1	0	1	0	0.0075	0.07507578888055169	1032.4353554658592	1107.4353554658592	1107.4353554658592	1132.4353554658592	0.2068965584039688	0.0714285746216774	0.23076923191547394	0.095238097012043	0.6153846383094788	1032	1107	1107	1132	1523
0.33382820533569735	0.33382860007539605	1	0	1	0	0.0075	0.07507578888055169	1032.4353554658592	1107.4353554658592	1107.4353554658592	1132.4353554658592	0.2068965584039688	0.0714285746216774	0.23076923191547394	0.095238097012043	0.6153846383094788	1032	1107	1107	1132	1523
0.3498045051641814	0.3498045051641814	1	0	1	0	0.0075	0.07507578888055169	1032.4353554658592	1107.4353554658592	1107.4353554658592	1132.4353554658592	0.2068965584039688	0.0714285746216774	0.23076923191547394	0.095238097012043	0.5384615659713745	1032	1107	1107	1132	1507
0.3668312073311064	0.3668312073311064	1	0	1	0	0.0075	0.07507578888055169	1032.4353554658592	1107.4353554658592	1107.4353554658592	1132.4353554658592	0.2068965584039688	0.0714285746216774	0.23076923191547394	0.095238097012043	0.6153846383094788	1032	1107	1107	1132	1523
0.38403198970518915	0.38403277918458656	1	0	1	0	0.0075	0.07507578888055169	1032.4353554658592	1107.4353554658592	1107.4353554658592	1132.4353554658592	0.2068965584039688	0.0714285746216774	0.23076923191547394	0.095238097012043	0.6153846383094788	1032	1107	1107	1132	1523
0.4000690794472863	0.4000686847075876	1	0	1	0	0.0075	0.07507578888055169	1032.4353554658592	1107.4353554658592	1107.4353554658592	1132.4353554658592	0.2068965584039688	0.0714285746216774	0.23076923191547394	0.095238097012043	0.6153846383094788	1032	1107	1107	1132	1523
0.41695012266536047	0.41695012266536224	1	0	1	0	0.0075	0.07507578888055169	1032.4353554658592	1107.4353554658592	1107.4353554658592	1132.4353554658592	0.2068965584039688	0.0714285746216774	0.23076923191547394	0.095238097012043	0.5384615659713745	1032	1107	1107	1132	1507
0.43389392949554306	0.43389392949554306	1	0	1	0	0.0075	0.07507578888055169	1032.4353554658592	1107.4353554658592	1107.4353554658592	1132.4353554658592	0.2068965584039688	0.0714285746216774	0.23076923191547394	0.095238097012043	0.6153846383094788	1032	1107	1107	1132	1523
0.4498078604516209	0.4498078604516209	1	0	1	0	0.0075	0.07507578888055169	1032.4353554658592	1107.4353554658592	1107.4353554658592	1132.4353554658592	0.2068965584039688	0.0714285746216774	0.23076923191547394	0.095238097012043	0.5384615659713745	1032	1107	1107	1132	1507
0.4667796938004152	0.4667796938004152	1	0	1	0	0.0075	0.07507578888055169	1032.4353554658592	1107.4353554658592	1107.4353554658592	1132.4353554658592	0.2068965584039688	0.0714285746216774	0.23076923191547394	0.095238097012043	0.6153846383094788	1032	1107	1107	1132	1523
0.4838829754689016	0.4838833702086003	1	0	1	0	0.0075	0.07507578888055169	1032.4353554658592	1107.4353554658592	1107.4353554658592	1132.4353554658592	0.2068965584039688	0.0714285746216774	0.23076923191547394	0.095238097012043	0.5384615659713745	1032	1107	1107	1132	1507
0.49984901206521926	0.49984901206521926	1	0	1	0	0.0075	0.07507578888055169	1032.4353554658592	1107.4353554658592	1107.4353554658592	1132.4353554658592	0.2068965584039688	0.0714285746216774	0.23076923191547394	0.095238097012043	0.6153846383094788	1032	1107	1107	1132	1523
0.5169290040914767	0.5169293988311754	1	0	1	0	0.0075	0.07507578888055169	1032.4353554658592	1107.4353554658592	1107.4353554658592	1132.4353554658592	0.2068965584039688	0.0714285746216774	0.23076923191547394	0.095238097012043	0.6153846383094788	1032	1107	1107	1132	1523
0.5342564979088671	0.5342564979088671	1	0	1	0	0.0075	0.07507578888055169	1032.4353554658592	1107.4353554658592	1107.4353554658592	1132.4353554658592	0.2068965584039688	0.0714285746216774	0.23076923191547394	0.095238097012043	0.6153846383094788	1032	1107	1107	1132	1523
0.5499572694276083	0.5499572694276083	1	0	1	0	0.0075	0.07507578888055169	1032.4353554658592	1107.4353554658592	1107.4353554658592	1132.4353554658592	0.2068965584039688	0.0714285746216774	0.23076923191547394	0.095238097012043	0.6153846383094788	1032	1107	1107	1132	1523
0.5668166019622518	0.5668166019622518	1	0	1	0	0.0075	0.07507578888055169	1032.4353554658592	1107.4353554658592	1107.4353554658592	1132.4353554658592	0.2068965584039688	0.0714285746216774	0.23076923191547394	0.095238097012043	0.6153846383094788	1032	1107	1107	1132	1523
0.5838168565693564	0.5838168565693564	1	0	1	0	0.0075	0.07507578888055169	1032.4353554658592	1107.4353554658592	1107.4353554658592	1132.4353554658592	0.2068965584039688	0.0714285746216774	0.23076923191547394	0.095238097012043	0.6153846383094788	1032	1107	1107	1132	1523
0.6000371055316851	0.6000371055316851	1	0	1	0	0.0075	0.07507578888055169	1032.4353554658592	1107.4353554658592	1107.4353554658592	1132.4353554658592	0.2068965584039688	0.0714285746216774	0.23076923191547394	0.095238097012043	0.6153846383094788	1032	1107	1107	1132	1523
0.6169315698995188	0.6169311751598201	1	0	1	0	0.0075	0.07507578888055169	1032.4353554658592	1107.4353554658592	1107.4353554658592	1132.4353554658592	0.2068965584039688	0.0714285746216774	0.23076923191547394	0.095238097012043	0.6153846383094788	1032	1107	1107	1132	1523
0.6338836662633742	0.6338836662633742	1	0	1	0	0.0075	0.07507578888055169	1032.4353554658592	1107.4353554658592	1107.4353554658592	1132.4353554658592	0.2068965584039688	0.0714285746216774	0.23076923191547394	0.095238097012043	0.6153846383094788	1032	1107	1107	1132	1523
0.6535014398130521	0.6535014398130521	1	0	1	0	0.0075	0.07507578888055169	1032.4353554658592	1107.4353554658592	1107.4353554658592	1132.4353554658592	0.2068965584039688	0.0714285746216774	0.23076923191547394	0.095238097012043	0.5384615659713745	1032	1107	1107	1132	1507
0.6669158789964929	0.6669154842567941	1	0	1	0	0.0075	0.07507578888055169	1032.4353554658592	1107.4353554658592	1107.4353554658592	1132.4353554658592	0.2068965584039688	0.0714285746216774	0.23076923191547394	0.095238097012043	0.6153846383094788	1032	1107	1107	1132	1523
0.6838375804035426	0.6838375804035426	1	0	1	0	0.0075	0.07507578888055169	1032.4353554658592	1107.4353554658592	1107.4353554658592	1132.4353554658592	0.2068965584039688	0.0714285746216774	0.23076923191547394	0.095238097012043	0.6153846383094788	1032	1107	1107	1132	1523
0.699837959353653	0.699837959353653	1	0	1	0	0.0075	0.07507578888055169	1032.4353554658592	1107.4353554658592	1107.4353554658592	1132.4353554658592	0.2068965584039688	0.0714285746216774	0.23076923191547394	0.095238097012043	0.5384615659713745	1032	1107	1107	1132	1507
0.7168757142321418	0.7168757142321418	1	0	1	0	0.0075	0.07507578888055169	1032.4353554658592	1107.4353554658592	1107.4353554658592	1132.4353554658592	0.2068965584039688	0.0714285746216774	0.23076923191547394	0.095238097012043	0.6153846383094788	1032	1107	1107	1132	1523
0.7338811004553314	0.7338814951950319	1	0	1	0	0.0075	0.07507578888055169	1032.4353554658592	1107.4353554658592	1107.4353554658592	1132.4353554658592	0.2068965584039688	0.0714285746216774	0.23076923191547394	0.095238097012043	0.6153846383094788	1032	1107	1107	1132	1523
0.7497796365631597	0.749779241823461	1	0	1	0	0.0075	0.07507578888055169	1032.4353554658592	1107.4353554658592	1107.4353554658592	1132.4353554658592	0.2068965584039688	0.0714285746216774	0.23076923191547394	0.095238097012043	0.6153846383094788	1032	1107	1107	1132	1523
0.7667909438818299	0.7667909438818317	1	0	1	0	0.0075	0.07507578888055169	1032.4353554658592	1107.4353554658592	1107.4353554658592	1132.4353554658592	0.2068965584039688	0.0714285746216774	0.23076923191547394	0.095238097012043	0.5384615659713745	1032	1107	1107	1132	1507
0.7841081744670522	0.7841081744670522	1	0	1	0	0.0075	0.07507578888055169	1032.4353554658592	1107.4353554658592	1107.4353554658592	1132.4353554658592	0.2068965584039688	0.0714285746216774	0.23076923191547394	0.095238097012043	0.5384615659713745	1032	1107	1107	1132	1507
0.8000903953910186	0.8000903953910186	1	0	1	0	0.0075	0.07507578888055169	1032.4353554658592	1107.4353554658592	1107.4353554658592	1132.4353554658592	0.2068965584039688	0.0714285746216774	0.23076923191547394	0.095238097012043	0.6153846383094788	1032	1107	1107	1132	1523
0.8169122276542797	0.816911832914581	1	0	1	0	0.0075	0.07507578888055169	1032.4353554658592	1107.4353554658592	1107.4353554658592	1132.4353554658592	0.2068965584039688	0.0714285746216774	0.23076923191547394	0.095238097012043	0.5384615659713745	1032	1107	1107	1132	1507
0.8338027446251264	0.8338027446251264	1	0	1	0	0.0075	0.07507578888055169	1032.4353554658592	1107.4353554658592	1107.4353554658592	1132.4353554658592	0.2068965584039688	0.0714285746216774	0.23076923191547394	0.095238097012043	0.5384615659713745	1032	1107	1107	1132	1507
0.8529140671412758	0.8529136724015771	1	0	1	0	0.0075	0.07507578888055169	1032.4353554658592	1107.4353554658592	1107.4353554658592	1132.4353554658592	0.2068965584039688	0.0714285746216774	0.23076923191547394	0.095238097012043	0.6153846383094788	1032	1107	1107	1132	1523
0.8668148256336057	0.8668144308939087	1	0	1	0	0.0075	0.07507578888055169	1032.4353554658592	1107.4353554658592	1107.4353554658592	1132.4353554658592	0.2068965584039688	0.0714285746216774	0.23076923191547394	0.095238097012043	0.6153846383094788	1032	1107	1107	1132	1523
0.8838541594708911	0.8838541594708911	1	0	1	0	0.0075	0.07507578888055169	1032.4353554658592	1107.4353554658592	1107.4353554658592	1132.4353554658592	0.2068965584039688	0.0714285746216774	0.23076923191547394	0.095238097012043	0.5384615659713745	1032	1107	1107	1132	1507
0.8999923025758747	0.8999923025758747	1	0	1	0	0.0075	0.07507578888055169	1032.4353554658592	1107.4353554658592	1107.4353554658592	1132.4353554658592	0.2068965584039688	0.0714285746216774	0.23076923191547394	0.095238097012043	0.6153846383094788	1032	1107	1107	1132	1523
0.9168018979084724	0.9168015031687737	1	0	1	0	0.0075	0.07507578888055169	1032.4353554658592	1107.4353554658592	1107.4353554658592	1132.4353554658592	0.2068965584039688	0.0714285746216774	0.23076923191547394	0.095238097012043	0.6153846383094788	1032	1107	1107	1132	1523
0.9338246526784069	0.9338250474181056	1	0	1	0	0.0075	0.07507578888055169	1032.4353554658592	1107.4353554658592	1107.4353554658592	1132.4353554658592	0.2068965584039688	0.0714285746216774	0.23076923191547394	0.095238097012043	0.6153846383094788	1032	1107	1107	1132	1523
0.949772925988281	0.949772925988281	1	0	1	0	0.0075	0.07507578888055169	1032.4353554658592	1107.4353554658592	1107.4353554658592	1132.4353554658592	0.2068965584039688	0.0714285746216774	0.23076923191547394	0.095238097012043	0.6153846383094788	1032	1107	1107	1132	1523
0.9669630503904969	0.9669634451301956	1	0	1	0	0.0075	0.07507578888055169	1032.4353554658592	1107.4353554658592	1107.4353554658592	1132.4353554658592	0.2068965584039688	0.0714285746216774	0.23076923191547394	0.095238097012043	0.6153846383094788	1032	1107	1107	1132	1523
0.9838251461030314	0.9838255408427301	1	0	1	0	0.0075	0.07507578888055169	1032.4353554658592	1107.4353554658592	1107.4353554658592	1132.4353554658592	0.2068965584039688	0.0714285746216774	0.23076923191547394	0.095238097012043	0.6153846383094788	1032	1107	1107	1132	1523
1.0002640808584804	1.0002640808584804	1	0	1	0	0.0075	0.07507578888055169	1032.4353554658592	1107.4353554658592	1107.4353554658592	1132.4353554658592	0.2068965584039688	0.0714285746216774	0.23076923191547394	0.095238097012043	0.6153846383094788	1032	1107	1107	1132	1523
1.0167768319375998	1.0167768319375998	1	0	1	0	0.0075	0.07507578888055169	1032.4353554658592	1107.4353554658592	1107.4353554658592	1132.4353554658592	0.2068965584039688	0.0714285746216774	0.23076923191547394	0.095238097012043	0.5384615659713745	1032	1107	1107	1132	1507
1.034112615288663	1.0341130100283618	1	0	1	0	0.0075	0.07507578888055169	1032.4353554658592	1107.4353554658592	1107.4353554658592	1132.4353554658592	0.2068965584039688	0.0714285746216774	0.23076923191547394	0.095238097012043	0.6153846383094788	1032	1107	1107	1132	1523
1.052864724678928	1.0528643299392293	1	0	1	0	0.0075	0.07507578888055169	1032.4353554658592	1107.4353554658592	1107.4353554658592	1132.4353554658592	0.2068965584039688	0.0714285746216774	0.23076923191547394	0.095238097012043	0.6153846383094788	1032	1107	1107	1132	1523
1.066783246457705	1.0667828517180062	1	0	1	0	0.0075	0.07507578888055169	1032.4353554658592	1107.4353554658592	1107.4353554658592	1132.4353554658592	0.2068965584039688	0.0714285746216774	0.23076923191547394	0.095238097012043	0.5384615659713745	1032	1107	1107	1132	1507
1.0839244231372724	1.0839248178769711	1	0	1	0	0.0075	0.07507578888055169	1032.4353554658592	1107.4353554658592	1107.4353554658592	1132.4353554658592	0.2068965584039688	0.0714285746216774	0.23076923191547394	0.095238097012043	0.6153846383094788	1032	1107	1107	1132	1523
1.0999058545818432	1.0999058545818432	1	0	1	0	0.0075	0.07507578888055169	1032.4353554658592	1107.4353554658592	1107.4353554658592	1132.4353554658592	0.2068965584039688	0.0714285746216774	0.23076923191547394	0.095238097012043	0.6153846383094788	1032	1107	1107	1132	1523
1.1169151882020198	1.1169147934623211	1	0	1	0	0.0075	0.07507578888055169	1032.4353554658592	1107.4353554658592	1107.4353554658592	1132.4353554658592	0.2068965584039688	0.0714285746216774	0.23076923191547394	0.095238097012043	0.5384615659713745	1032	1107	1107	1132	1507
1.133854652895515	1.1338550476352136	1	0	1	0	0.0075	0.07568628982082465	1034.935356816277	1109.935356816277	1109.935356816277	1134.935356816277	0.2068965584039688	0.0714285746216774	0.25641027092933655	0.095238097012043	0.6153846383094788	1034	1109	1109	1134	1523
1.1498064788626756	1.1498064788626756	1	0	1	0	0.0075	0.07568628982082465	1034.935356816277	1109.935356816277	1109.935356816277	1134.935356816277	0.2068965584039688	0.0714285746216774	0.25641027092933655	0.095238097012043	0.6153846383094788	1034	1109	1109	1134	1523
1.1668083124285769	1.1668079176888781	1	0	1	0	0.0075	0.07568628982082465	1034.935356816277	1109.935356816277	1109.935356816277	1134.935356816277	0.2068965584039688	0.0714285746216774	0.25641027092933655	0.095238097012043	0.6153846383094788	1034	1109	1109	1134	1523
1.1838239618839346	1.1838239618839346	1	0	1	0	0.0075	0.07568628982082465	1034.935356816277	1109.935356816277	1109.935356816277	1134.935356816277	0.2068965584039688	0.0714285746216774	0.25641027092933655	0.095238097012043	0.6153846383094788	1034	1109	1109	1134	1523
1.1997738141526018	1.1997738141526018	1	0	1	0	0.0075	0.07568628982082465	1034.935356816277	1109.935356816277	1109.935356816277	1134.935356816277	0.2068965584039688	0.0714285746216774	0.25641027092933655	0.095238097012043	0.6153846383094788	1034	1109	1109	1134	1523
1.2168289375778372	1.2168289375778372	1	0	1	0	0.0075	0.07568628982082465	1034.935356816277	1109.935356816277	1109.935356816277	1134.935356816277	0.2068965584039688	0.0714285746216774	0.25641027092933655	0.095238097012043	0.5384615659713745	1034	1109	1109	1134	1507
1.2341552471761315	1.2341552471761315	1	0	1	0	0.0075	0.07568628982082465	1034.935356816277	1109.935356816277	1109.935356816277	1134.935356816277	0.2068965584039688	0.0714285746216774	0.25641027092933655	0.095238097012043	0.6153846383094788	1034	1109	1109	1134	1523
1.2499491772637832	1.2499491772637832	1	0	1	0	0.0075	0.07507578888055169	1032.4353554658592	1107.4353554658592	1107.4353554658592	1132.4353554658592	0.2068965584039688	0.0714285746216774	0.23076923191547394	0.095238097012043	0.6153846383094788	1032	1107	1107	1132	1523
1.2668767997663135	1.2668764050266148	1	0	1	0	0.0075	0.07568628982082465	1034.935356816277	1109.935356816277	1109.935356816277	1134.935356816277	0.2068965584039688	0.0714285746216774	0.25641027092933655	0.095238097012043	0.5384615659713745	1034	1109	1109	1134	1507
1.2838320540477604	1.2838320540477604	1	0	1	0	0.0075	0.07568628982082465	1034.935356816277	1109.935356816277	1109.935356816277	1134.935356816277	0.2068965584039688	0.0714285746216774	0.25641027092933655	0.095238097012043	0.6153846383094788	1034	1109	1109	1134	1523
1.3000365134221372	1.3000365134221372	1	0	1	0	0.0075	0.07568628982082465	1034.935356816277	1109.935356816277	1109.935356816277	1134.935356816277	0.2068965584039688	0.0714285746216774	0.25641027092933655	0.095238097012043	0.6153846383094788	1034	1109	1109	1134	1523
1.3168879511628049	1.3168883459025036	1	0	1	0	0.0075	0.07568628982082465	1034.935356816277	1109.935356816277	1109.935356816277	1134.935356816277	0.2068965584039688	0.0714285746216774	0.25641027092933655	0.095238097012043	0.6153846383094788	1034	1109	1109	1134	1523
1.3338637319085862	1.333864126648285	1	0	1	0	0.0075	0.07568628982082465	1034.935356816277	1109.935356816277	1109.935356816277	1134.935356816277	0.2068965584039688	0.0714285746216774	0.25641027092933655	0.095238097012043	0.6153846383094788	1034	1109	1109	1134	1523
1.3498266105873142	1.3498266105873142	1	0	1	0	0.0075	0.07568628982082465	1034.935356816277	1109.935356816277	1109.935356816277	1134.935356816277	0.2068965584039688	0.0714285746216774	0.25641027092933655	0.095238097012043	0.6153846383094788	1034	1109	1109	1134	1523
1.3668742339582725	1.3668738392185737	1	0	1	0	0.0075	0.07568628982082465	1034.935356816277	1109.935356816277	1109.935356816277	1134.935356816277	0.2068965584039688	0.0714285746216774	0.25641027092933655	0.095238097012043	0.5384615659713745	1034	1109	1109	1134	1507
1.38432804447927	1.3843284392189688	1	0	1	0	0.0075	0.07568628982082465	1034.935356816277	1109.935356816277	1109.935356816277	1134.935356816277	0.2068965584039688	0.0714285746216774	0.25641027092933655	0.095238097012043	0.6153846383094788	1034	1109	1109	1134	1523
1.3997757878510964	1.3997753931113976	1	0	1	0	0.0075	0.07568628982082465	1034.935356816277	1109.935356816277	1109.935356816277	1134.935356816277	0.2068965584039688	0.0714285746216774	0.25641027092933655	0.095238097012043	0.6153846383094788	1034	1109	1109	1134	1523
1.4169311751598208	1.4169311751598208	1	0	1	0	0.0075	0.07568628982082465	1034.935356816277	1109.935356816277	1109.935356816277	1134.935356816277	0.2068965584039688	0.0714285746216774	0.25641027092933655	0.095238097012043	0.6153846383094788	1034	1109	1109	1134	1523
1.4339641931619234	1.4339645879016238	1	0	1	0	0.0075	0.07568628982082465	1034.935356816277	1109.935356816277	1109.935356816277	1134.935356816277	0.2068965584039688	0.0714285746216774	0.25641027092933655	0.095238097012043	0.5384615659713745	1034	1109	1109	1134	1507
1.45287696160959	1.45287696160959	1	0	1	0	0.0075	0.07568628982082465	1034.935356816277	1109.935356816277	1109.935356816277	1134.935356816277	0.2068965584039688	0.0714285746216774	0.25641027092933655	0.095238097012043	0.6153846383094788	1034	1109	1109	1134	1523
1.466786404375295	1.466786404375295	1	0	1	0	0.0075	0.07568628982082465	1034.935356816277	1109.935356816277	1109.935356816277	1134.935356816277	0.2068965584039688	0.0714285746216774	0.25641027092933655	0.095238097012043	0.6153846383094788	1034	1109	1109	1134	1523
1.4838229750346876	1.4838229750346876	1	0	1	0	0.0075	0.07568628982082465	1034.935356816277	1109.935356816277	1109.935356816277	1134.935356816277	0.2068965584039688	0.0714285746216774	0.25641027092933655	0.095238097012043	0.5384615659713745	1034	1109	1109	1134	1507
1.4999386179768397	1.4999390127165402	1	0	1	0	0.0075	0.07568628982082465	1034.935356816277	1109.935356816277	1109.935356816277	1134.935356816277	0.2068965584039688	0.0714285746216774	0.25641027092933655	0.095238097012043	0.5384615659713745	1034	1109	1109	1134	1507
1.5169147934623215	1.5169147934623215	1	0	1	0	0.0075	0.07568628982082465	1034.935356816277	1109.935356816277	1109.935356816277	1134.935356816277	0.2068965584039688	0.0714285746216774	0.25641027092933655	0.095238097012043	0.5384615659713745	1034	1109	1109	1134	1507
1.5338511002382251	1.5338514949779238	1	0	1	0	0.0075	0.08430697664991477	1070.237069381401	1145.237069381401	1145.237069381401	1170.237069381401	0.24137930572032928	0.0714285746216774	0.25641027092933655	0.095238097012043	0.6153846383094788	1070	1145	1145	1170	1523
1.5498218737109273	1.549821873710929	1	0	1	0	0.0075	0.07568628982082465	1034.935356816277	1109.935356816277	1109.935356816277	1134.935356816277	0.2068965584039688	0.0714285746216774	0.25641027092933655	0.095238097012043	0.6153846383094788	1034	1109	1109	1134	1523
1.566816207222553	1.566816207222553	1	0	1	0	0.0075	0.07568628982082465	1034.935356816277	1109.935356816277	1109.935356816277	1134.935356816277	0.2068965584039688	0.0714285746216774	0.25641027092933655	0.095238097012043	0.6153846383094788	1034	1109	1109	1134	1523
1.5838705411683893	1.5838705411683893	1	0	1	0	0.0075	0.07211486053094723	1020.3103538742289	1095.310353874229	1095.310353874229	1120.310353874229	0.2068965584039688	0.05714285746216774	0.25641027092933655	0.095238097012043	0.5384615659713745	1020	1095	1095	1120	1507
1.599820788176757	1.5998203934370583	1	0	1	0	0.0075	0.07211486053094723	1020.3103538742289	1095.310353874229	1095.310353874229	1120.310353874229	0.2068965584039688	0.05714285746216774	0.25641027092933655	0.095238097012043	0.5384615659713745	1020	1095	1095	1120	1507
1.6169947282513224	1.6169947282513224	1	0	1	0	0.0075	0.07211486053094723	1020.3103538742289	1095.310353874229	1095.310353874229	1120.310353874229	0.2068965584039688	0.05714285746216774	0.25641027092933655	0.095238097012043	0.5384615659713745	1020	1095	1095	1120	1507
1.633850113388979	1.633850113388979	1	0	1	0	0.0075	0.07211486053094723	1020.3103538742289	1095.310353874229	1095.310353874229	1120.310353874229	0.2068965584039688	0.05714285746216774	0.25641027092933655	0.095238097012043	0.5384615659713745	1020	1095	1095	1120	1507
1.6528848564035652	1.6528844616638683	1	0	1	0	0.0075	0.07211486053094723	1020.3103538742289	1095.310353874229	1095.310353874229	1120.310353874229	0.2068965584039688	0.05714285746216774	0.25641027092933655	0.095238097012043	0.5384615659713745	1020	1095	1095	1120	1507
1.6669139052979993	1.6669139052979993	1	0	1	0	0.0075	0.07211486053094723	1020.3103538742289	1095.310353874229	1095.310353874229	1120.310353874229	0.2068965584039688	0.05714285746216774	0.25641027092933655	0.095238097012043	0.5384615659713745	1020	1095	1095	1120	1507
1.6838857386467936	1.6838853439070949	1	0	1	0	0.0075	0.07211486053094723	1020.3103538742289	1095.310353874229	1095.310353874229	1120.310353874229	0.2068965584039688	0.05714285746216774	0.25641027092933655	0.095238097012043	0.5384615659713745	1020	1095	1095	1120	1507
1.699766116728476	1.699766116728476	1	0	1	0	0.0075	0.07211486053094723	1020.3103538742289	1095.310353874229	1095.310353874229	1120.310353874229	0.2068965584039688	0.05714285746216774	0.25641027092933655	0.095238097012043	0.6153846383094788	1020	1095	1095	1120	1523
1.716794792593893	1.7167947925938947	1	0	1	0	0.0075	0.07211486053094723	1020.3103538742289	1095.310353874229	1095.310353874229	1120.310353874229	0.2068965584039688	0.05714285746216774	0.25641027092933655	0.095238097012043	0.5384615659713745	1020	1095	1095	1120	1507
1.7338499160191283	1.7338499160191283	1	0	1	0	0.0075	0.07211486053094723	1020.3103538742289	1095.310353874229	1095.310353874229	1120.310353874229	0.2068965584039688	0.05714285746216774	0.25641027092933655	0.095238097012043	0.5384615659713745	1020	1095	1095	1120	1507
1.7498123999581576	1.749812005218459	1	0	1	0	0.0075	0.07272536111643063	1022.8103537717834	1097.8103537717834	1097.8103537717834	1122.8103537717834	0.2068965584039688	0.05714285746216774	0.28205129504203796	0.095238097012043	0.6153846383094788	1022	1097	1097	1122	1523
1.7668548917130327	1.7668548917130327	1	0	1	0	0.0075	0.07272536111643063	1022.8103537717834	1097.8103537717834	1097.8103537717834	1122.8103537717834	0.2068965584039688	0.05714285746216774	0.28205129504203796	0.095238097012043	0.5384615659713745	1022	1097	1097	1122	1507
1.7839242257674233	1.7839242257674233	1	0	1	0	0.0075	0.07272536111643063	1022.8103537717834	1097.8103537717834	1097.8103537717834	1122.8103537717834	0.2068965584039688	0.05714285746216774	0.28205129504203796	0.095238097012043	0.5384615659713745	1022	1097	1097	1122	1507
1.7997856563435661	1.7997852616038674	1	0	1	0	0.0075	0.07629679040630805	1037.4353567138314	1112.4353567138314	1112.4353567138314	1137.4353567138314	0.2068965584039688	0.0714285746216774	0.28205129504203796	0.095238097012043	0.6153846383094788	1037	1112	1112	1137	1523
1.816917359270363	1.8169169645306642	1	0	1	0	0.0075	0.08134604794552075	1058.1120663369074	1133.1120663369074	1133.1120663369074	1158.1120663369074	0.24137930572032928	0.05714285746216774	0.28205129504203796	0.095238097012043	0.6153846383094788	1058	1133	1133	1158	1523
1.8338856399618688	1.8338856399618688	1	0	1	0	0.0075	0.08491747723539816	1072.7370692789555	1147.7370692789555	1147.7370692789555	1172.7370692789555	0.24137930572032928	0.0714285746216774	0.28205129504203796	0.095238097012043	0.5384615659713745	1072	1147	1147	1172	1507
1.853435518283355	1.8534351235436581	1	0	1	0	0.0075	0.08491747723539816	1072.7370692789555	1147.7370692789555	1147.7370692789555	1172.7370692789555	0.24137930572032928	0.0714285746216774	0.28205129504203796	0.095238097012043	0.5384615659713745	1072	1147	1147	1172	1507
1.8668503522064963	1.8668503522064963	1	0	1	0	0.0075	0.08491747723539816	1072.7370692789555	1147.7370692789555	1147.7370692789555	1172.7370692789555	0.24137930572032928	0.0714285746216774	0.28205129504203796	0.095238097012043	0.6153846383094788	1072	1147	1147	1172	1523
1.8838127118025199	1.8838123170628212	1	0	1	0	0.0075	0.08491747723539816	1072.7370692789555	1147.7370692789555	1147.7370692789555	1172.7370692789555	0.24137930572032928	0.0714285746216774	0.28205129504203796	0.095238097012043	0.5384615659713745	1072	1147	1147	1172	1507
1.8997692746460668	1.8997688799063681	1	0	1	0	0.0075	0.08491747723539816	1072.7370692789555	1147.7370692789555	1147.7370692789555	1172.7370692789555	0.24137930572032928	0.0714285746216774	0.28205129504203796	0.095238097012043	0.5384615659713745	1072	1147	1147	1172	1507
1.920075474230405	1.920075474230405	1	0	1	0	0.0075	0.08491747723539816	1072.7370692789555	1147.7370692789555	1147.7370692789555	1172.7370692789555	0.24137930572032928	0.0714285746216774	0.28205129504203796	0.095238097012043	0.5384615659713745	1072	1147	1147	1172	1507
1.933880310975935	1.933880310975935	1	0	1	0	0.0075	0.07629679040630805	1037.4353567138314	1112.4353567138314	1112.4353567138314	1137.4353567138314	0.2068965584039688	0.0714285746216774	0.28205129504203796	0.095238097012043	0.5384615659713745	1037	1112	1112	1137	1507
1.9499422693190542	1.9499418745793555	1	0	1	0	0.0075	0.07629679040630805	1037.4353567138314	1112.4353567138314	1112.4353567138314	1137.4353567138314	0.2068965584039688	0.0714285746216774	0.28205129504203796	0.095238097012043	0.5384615659713745	1037	1112	1112	1137	1507
1.9669014709974881	1.9669014709974881	1	0	1	0	0.0075	0.07629679040630805	1037.4353567138314	1112.4353567138314	1112.4353567138314	1137.4353567138314	0.2068965584039688	0.0714285746216774	0.28205129504203796	0.095238097012043	0.5384615659713745	1037	1112	1112	1137	1507
1.9868397731825684	1.9868397731825684	1	0	1	0	0.0075	0.07629679040630805	1037.4353567138314	1112.4353567138314	1112.4353567138314	1137.4353567138314	0.2068965584039688	0.0714285746216774	0.28205129504203796	0.095238097012043	0.6153846383094788	1037	1112	1112	1137	1523
2.0001507905649323	2.0001507905649323	1	0	1	0	0.0075	0.07629679040630805	1037.4353567138314	1112.4353567138314	1112.4353567138314	1137.4353567138314	0.2068965584039688	0.0714285746216774	0.28205129504203796	0.095238097012043	0.6153846383094788	1037	1112	1112	1137	1523
2.0168972275457264	2.0168972275457264	1	0	1	0	0.0075	0.07272536111643063	1022.8103537717834	1097.8103537717834	1097.8103537717834	1122.8103537717834	0.2068965584039688	0.05714285746216774	0.28205129504203796	0.095238097012043	0.5384615659713745	1022	1097	1097	1122	1507
2.0343052482616653	2.0343052482616653	1	0	1	0	0.0075	0.07211486053094723	1020.3103538742289	1095.310353874229	1095.310353874229	1120.310353874229	0.2068965584039688	0.05714285746216774	0.25641027092933655	0.095238097012043	0.5384615659713745	1020	1095	1095	1120	1507
2.0537193361267754	2.053719730866474	1	0	1	0	0.0075	0.07272536111643063	1022.8103537717834	1097.8103537717834	1097.8103537717834	1122.8103537717834	0.2068965584039688	0.05714285746216774	0.28205129504203796	0.095238097012043	0.5384615659713745	1022	1097	1097	1122	1507
2.066825088865775	2.066824694126076	1	0	1	0	0.0075	0.07272536111643063	1022.8103537717834	1097.8103537717834	1097.8103537717834	1122.8103537717834	0.2068965584039688	0.05714285746216774	0.28205129504203796	0.095238097012043	0.5384615659713745	1022	1097	1097	1122	1507
2.084297846892312	2.084297846892314	1	0	1	0	0.0075	0.07211486053094723	1020.3103538742289	1095.310353874229	1095.310353874229	1120.310353874229	0.2068965584039688	0.05714285746216774	0.25641027092933655	0.095238097012043	0.5384615659713745	1020	1095	1095	1120	1507
2.099814669711426	2.099814669711426	1	0	1	0	0.0075	0.07272536111643063	1022.8103537717834	1097.8103537717834	1097.8103537717834	1122.8103537717834	0.2068965584039688	0.05714285746216774	0.28205129504203796	0.095238097012043	0.5384615659713745	1022	1097	1097	1122	1507
2.1168034768672666	2.1168034768672666	1	0	1	0	0.0075	0.07211486053094723	1020.3103538742289	1095.310353874229	1095.310353874229	1120.310353874229	0.2068965584039688	0.05714285746216774	0.25641027092933655	0.095238097012043	0.5384615659713745	1020	1095	1095	1120	1507
2.134324393137055	2.134323998397356	1	0	1	0	0.0075	0.07211486053094723	1020.3103538742289	1095.310353874229	1095.310353874229	1120.310353874229	0.2068965584039688	0.05714285746216774	0.25641027092933655	0.095238097012043	0.6153846383094788	1020	1095	1095	1120	1523
2.1498218737109287	2.14982147897123	1	0	1	0	0.0075	0.07211486053094723	1020.3103538742289	1095.310353874229	1095.310353874229	1120.310353874229	0.2068965584039688	0.05714285746216774	0.25641027092933655	0.095238097012043	0.6153846383094788	1020	1095	1095	1120	1523
2.1668071282094807	2.166806733469782	1	0	1	0	0.0075	0.07211486053094723	1020.3103538742289	1095.310353874229	1095.310353874229	1120.310353874229	0.2068965584039688	0.05714285746216774	0.25641027092933655	0.095238097012043	0.5384615659713745	1020	1095	1095	1120	1507
2.186794772856908	2.186794772856908	1	0	1	0	0.0075	0.07211486053094723	1020.3103538742289	1095.310353874229	1095.310353874229	1120.310353874229	0.2068965584039688	0.05714285746216774	0.25641027092933655	0.095238097012043	0.5384615659713745	1020	1095	1095	1120	1507
2.200135790456379	2.2001353957166803	1	0	1	0	0.0075	0.07211486053094723	1020.3103538742289	1095.310353874229	1095.310353874229	1120.310353874229	0.2068965584039688	0.05714285746216774	0.25641027092933655	0.095238097012043	0.5384615659713745	1020	1095	1095	1120	1507
2.2168881485326537	2.2168881485326537	1	0	1	0	0.0075	0.07211486053094723	1020.3103538742289	1095.310353874229	1095.310353874229	1120.310353874229	0.2068965584039688	0.05714285746216774	0.25641027092933655	0.095238097012043	0.6153846383094788	1020	1095	1095	1120	1523
2.234098404659507	2.234098799399206	1	0	1	0	0.0075	0.07272536111643063	1022.8103537717834	1097.8103537717834	1097.8103537717834	1122.8103537717834	0.2068965584039688	0.05714285746216774	0.28205129504203796	0.095238097012043	0.6153846383094788	1022	1097	1097	1122	1523
2.249780228672707	2.249779833933008	1	0	1	0	0.0075	0.07211486053094723	1020.3103538742289	1095.310353874229	1095.310353874229	1120.310353874229	0.2068965584039688	0.05714285746216774	0.25641027092933655	0.095238097012043	0.6153846383094788	1020	1095	1095	1120	1523
2.267062722164436	2.267062722164436	1	0	1	0	0.0075	0.07211486053094723	1020.3103538742289	1095.310353874229	1095.310353874229	1120.310353874229	0.2068965584039688	0.05714285746216774	0.25641027092933655	0.095238097012043	0.5384615659713745	1020	1095	1095	1120	1507
2.284283636263158	2.284283636263158	1	0	1	0	0.0075	0.07211486053094723	1020.3103538742289	1095.310353874229	1095.310353874229	1120.310353874229	0.2068965584039688	0.05714285746216774	0.25641027092933655	0.095238097012043	0.6153846383094788	1020	1095	1095	1120	1523
2.2998940123908795	2.299893617651181	1	0	1	0	0.0075	0.07211486053094723	1020.3103538742289	1095.310353874229	1095.310353874229	1120.310353874229	0.2068965584039688	0.05714285746216774	0.25641027092933655	0.095238097012043	0.5384615659713745	1020	1095	1095	1120	1507
2.3168275559888922	2.3168275559888922	1	0	1	0	0.0075	0.07211486053094723	1020.3103538742289	1095.310353874229	1095.310353874229	1120.310353874229	0.2068965584039688	0.05714285746216774	0.25641027092933655	0.095238097012043	0.5384615659713745	1020	1095	1095	1120	1507
2.333990838091591	2.333990838091591	1	0	1	0	0.0075	0.07211486053094723	1020.3103538742289	1095.310353874229	1095.310353874229	1120.310353874229	0.2068965584039688	0.05714285746216774	0.25641027092933655	0.095238097012043	0.5384615659713745	1020	1095	1095	1120	1507
2.3499825327683297	2.3499825327683297	1	0	1	0	0.0075	0.07211486053094723	1020.3103538742289	1095.310353874229	1095.310353874229	1120.310353874229	0.2068965584039688	0.05714285746216774	0.25641027092933655	0.095238097012043	0.5384615659713745	1020	1095	1095	1120	1507
2.366959892472906	2.3669602872126045	1	0	1	0	0.0075	0.07211486053094723	1020.3103538742289	1095.310353874229	1095.310353874229	1120.310353874229	0.2068965584039688	0.05714285746216774	0.25641027092933655	0.095238097012043	0.5384615659713745	1020	1095	1095	1120	1507
2.3838176460487546	2.3838176460487546	1	0	1	0	0.0075	0.07211486053094723	1020.3103538742289	1095.310353874229	1095.310353874229	1120.310353874229	0.2068965584039688	0.05714285746216774	0.25641027092933655	0.095238097012043	0.5384615659713745	1020	1095	1095	1120	1507
2.4001784223438456	2.400178027604147	1	0	1	0	0.0075	0.07211486053094723	1020.3103538742289	1095.310353874229	1095.310353874229	1120.310353874229	0.2068965584039688	0.05714285746216774	0.25641027092933655	0.095238097012043	0.5384615659713745	1020	1095	1095	1120	1507
2.4169213066673514	2.4169209119276527	1	0	1	0	0.0075	0.07211486053094723	1020.3103538742289	1095.310353874229	1095.310353874229	1120.310353874229	0.2068965584039688	0.05714285746216774	0.25641027092933655	0.095238097012043	0.6153846383094788	1020	1095	1095	1120	1523
2.4339065611659034	2.4339065611659034	1	0	1	0	0.0075	0.07211486053094723	1020.3103538742289	1095.310353874229	1095.310353874229	1120.310353874229	0.2068965584039688	0.05714285746216774	0.25641027092933655	0.095238097012043	0.5384615659713745	1020	1095	1095	1120	1507
2.453436307762754	2.453435913023055	1	0	1	0	0.0075	0.07272536111643063	1022.8103537717834	1097.8103537717834	1097.8103537717834	1122.8103537717834	0.2068965584039688	0.05714285746216774	0.28205129504203796	0.095238097012043	0.5384615659713745	1022	1097	1097	1122	1507
2.466832194180352	2.466832194180352	1	0	1	0	0.0075	0.07211486053094723	1020.3103538742289	1095.310353874229	1095.310353874229	1120.310353874229	0.2068965584039688	0.05714285746216774	0.25641027092933655	0.095238097012043	0.5384615659713745	1020	1095	1095	1120	1507
2.4838020538306527	2.483801659090954	1	0	1	0	0.0075	0.07211486053094723	1020.3103538742289	1095.310353874229	1095.310353874229	1120.310353874229	0.2068965584039688	0.05714285746216774	0.25641027092933655	0.095238097012043	0.6153846383094788	1020	1095	1095	1120	1523
2.5000246712311736	2.5000246712311736	1	0	1	0	0.0075	0.07272536111643063	1022.8103537717834	1097.8103537717834	1097.8103537717834	1122.8103537717834	0.2068965584039688	0.05714285746216774	0.28205129504203796	0.095238097012043	0.6153846383094788	1022	1097	1097	1122	1523
2.5169191355990073	2.5169191355990073	1	0	1	0	0.0075	0.08134604794552075	1058.1120663369074	1133.1120663369074	1133.1120663369074	1158.1120663369074	0.24137930572032928	0.05714285746216774	0.28205129504203796	0.095238097012043	0.5384615659713745	1058	1133	1133	1158	1507
2.534359919709946	2.534359524970247	1	0	1	0	0.0075	0.08134604794552075	1058.1120663369074	1133.1120663369074	1133.1120663369074	1158.1120663369074	0.24137930572032928	0.05714285746216774	0.28205129504203796	0.095238097012043	0.6153846383094788	1058	1133	1133	1158	1523
2.549831347463698	2.5498309527239993	1	0	1	0	0.0075	0.08134604794552075	1058.1120663369074	1133.1120663369074	1133.1120663369074	1158.1120663369074	0.24137930572032928	0.05714285746216774	0.28205129504203796	0.095238097012043	0.5384615659713745	1058	1133	1133	1158	1507
2.566777127992374	2.5667767332526754	1	0	1	0	0.0075	0.08134604794552075	1058.1120663369074	1133.1120663369074	1133.1120663369074	1158.1120663369074	0.24137930572032928	0.05714285746216774	0.28205129504203796	0.095238097012043	0.5384615659713745	1058	1133	1133	1158	1507
2.583896988728208	2.5838965939885092	1	0	1	0	0.0075	0.08134604794552075	1058.1120663369074	1133.1120663369074	1133.1120663369074	1158.1120663369074	0.24137930572032928	0.05714285746216774	0.28205129504203796	0.095238097012043	0.6153846383094788	1058	1133	1133	1158	1523
2.599999605260301	2.599999605260301	1	0	1	0	0.0075	0.08134604794552075	1058.1120663369074	1133.1120663369074	1133.1120663369074	1158.1120663369074	0.24137930572032928	0.05714285746216774	0.28205129504203796	0.095238097012043	0.5384615659713745	1058	1133	1133	1158	1507
2.616980517622167	2.616980517622167	1	0	1	0	0.0075	0.08134604794552075	1058.1120663369074	1133.1120663369074	1133.1120663369074	1158.1120663369074	0.24137930572032928	0.05714285746216774	0.28205129504203796	0.095238097012043	0.5384615659713745	1058	1133	1133	1158	1507
2.6338074815015116	2.633807086761813	1	0	1	0	0.0075	0.07777461958696591	1043.4870672086254	1118.4870672086254	1118.4870672086254	1143.4870672086254	0.24137930572032928	0.04285714402794838	0.28205129504203796	0.095238097012043	0.5384615659713745	1043	1118	1118	1143	1507
2.6534631500622705	2.6534631500622705	1	0	1	0	0.0075	0.08134604794552075	1058.1120663369074	1133.1120663369074	1133.1120663369074	1158.1120663369074	0.24137930572032928	0.05714285746216774	0.28205129504203796	0.095238097012043	0.6153846383094788	1058	1133	1133	1158	1523
2.6668614049180626	2.6668614049180626	1	0	1	0	0.0075	0.08134604794552075	1058.1120663369074	1133.1120663369074	1133.1120663369074	1158.1120663369074	0.24137930572032928	0.05714285746216774	0.28205129504203796	0.095238097012043	0.6153846383094788	1058	1133	1133	1158	1523
2.68437284743508	2.684373242174779	1	0	1	0	0.0075	0.08195654853100415	1060.612066234462	1135.612066234462	1135.612066234462	1160.612066234462	0.24137930572032928	0.05714285746216774	0.3076923191547394	0.095238097012043	0.6153846383094788	1060	1135	1135	1160	1523
2.7000598030643648	2.7000598030643648	1	0	1	0	0.0075	0.08195654853100415	1060.612066234462	1135.612066234462	1135.612066234462	1160.612066234462	0.24137930572032928	0.05714285746216774	0.3076923191547394	0.095238097012043	0.5384615659713745	1060	1135	1135	1160	1507
2.7167809767044364	2.7167809767044364	1	0	1	0	0.0075	0.0830249246016545	1064.9870662437752	1139.9870662437752	1139.9870662437752	1164.9870662437752	0.24137930572032928	0.05714285746216774	0.28205129504203796	0.1190476194024086	0.5384615659713745	1064	1139	1139	1164	1507
2.7343472880395847	2.7343476827792834	1	0	1	0	0.0075	0.08195654853100415	1060.612066234462	1135.612066234462	1135.612066234462	1160.612066234462	0.24137930572032928	0.05714285746216774	0.3076923191547394	0.095238097012043	0.6153846383094788	1060	1135	1135	1160	1523
2.749815952615446	2.7498155578757473	1	0	1	0	0.0075	0.08378805032156872	1068.112066066824	1143.112066066824	1143.112066066824	1168.112066066824	0.24137930572032928	0.05714285746216774	0.3076923191547394	0.1190476194024086	0.6153846383094788	1068	1143	1143	1168	1523
2.7668430495220697	2.7668430495220697	1	0	1	0	0.0075	0.08378805032156872	1068.112066066824	1143.112066066824	1143.112066066824	1168.112066066824	0.24137930572032928	0.05714285746216774	0.3076923191547394	0.1190476194024086	0.6153846383094788	1068	1143	1143	1168	1523
2.784049752991633	2.7840501477313317	1	0	1	0	0.0075	0.08378805032156872	1068.112066066824	1143.112066066824	1143.112066066824	1168.112066066824	0.24137930572032928	0.05714285746216774	0.3076923191547394	0.1190476194024086	0.6153846383094788	1068	1143	1143	1168	1523
2.8000564477769245	2.800056053037226	1	0	1	0	0.0075	0.08378805032156872	1068.112066066824	1143.112066066824	1143.112066066824	1168.112066066824	0.24137930572032928	0.05714285746216774	0.3076923191547394	0.1190476194024086	0.5384615659713745	1068	1143	1143	1168	1507
2.8167764371979	2.8167760424582013	1	0	1	0	0.0075	0.08378805032156872	1068.112066066824	1143.112066066824	1143.112066066824	1168.112066066824	0.24137930572032928	0.05714285746216774	0.3076923191547394	0.1190476194024086	0.5384615659713745	1068	1143	1143	1168	1507
2.833811034158799	2.833811034158799	1	0	1	0	0.0075	0.08378805032156872	1068.112066066824	1143.112066066824	1143.112066066824	1168.112066066824	0.24137930572032928	0.05714285746216774	0.3076923191547394	0.1190476194024086	0.5384615659713745	1068	1143	1143	1168	1507
2.8534256497908874	2.8534256497908874	1	0	1	0	0.0075	0.08378805032156872	1068.112066066824	1143.112066066824	1143.112066066824	1168.112066066824	0.24137930572032928	0.05714285746216774	0.3076923191547394	0.1190476194024086	0.5384615659713745	1068	1143	1143	1168	1507
2.866806141360234	2.866806141360234	1	0	1	0	0.0075	0.08378805032156872	1068.112066066824	1143.112066066824	1143.112066066824	1168.112066066824	0.24137930572032928	0.05714285746216774	0.3076923191547394	0.1190476194024086	0.5384615659713745	1068	1143	1143	1168	1507
2.8838135012819173	2.8838135012819173	1	0	1	0	0.0075	0.08378805032156872	1068.112066066824	1143.112066066824	1143.112066066824	1168.112066066824	0.24137930572032928	0.05714285746216774	0.3076923191547394	0.1190476194024086	0.5384615659713745	1068	1143	1143	1168	1507
2.899930723182866	2.8999311179225646	1	0	1	0	0.0075	0.08378805032156872	1068.112066066824	1143.112066066824	1143.112066066824	1168.112066066824	0.24137930572032928	0.05714285746216774	0.3076923191547394	0.1190476194024086	0.5384615659713745	1068	1143	1143	1168	1507
2.916830319166783	2.916830319166783	1	0	1	0	0.0075	0.08378805032156872	1068.112066066824	1143.112066066824	1143.112066066824	1168.112066066824	0.24137930572032928	0.05714285746216774	0.3076923191547394	0.1190476194024086	0.5384615659713745	1068	1143	1143	1168	1507
2.93420360278923	2.93420360278923	1	0	1	0	0.0075	0.08378805032156872	1068.112066066824	1143.112066066824	1143.112066066824	1168.112066066824	0.24137930572032928	0.05714285746216774	0.3076923191547394	0.1190476194024086	0.5384615659713745	1068	1143	1143	1168	1507
2.949783583960148	2.949783583960148	1	0	1	0	0.0075	0.08378805032156872	1068.112066066824	1143.112066066824	1143.112066066824	1168.112066066824	0.24137930572032928	0.05714285746216774	0.3076923191547394	0.1190476194024086	0.5384615659713745	1068	1143	1143	1168	1507
2.966968576746279	2.966968576746279	1	0	1	0	0.0075	0.08378805032156872	1068.112066066824	1143.112066066824	1143.112066066824	1168.112066066824	0.24137930572032928	0.05714285746216774	0.3076923191547394	0.1190476194024086	0.5384615659713745	1068	1143	1143	1168	1507
2.9867063511643828	2.9867063511643828	1	0	1	0	0.0075	0.08378805032156872	1068.112066066824	1143.112066066824	1143.112066066824	1168.112066066824	0.24137930572032928	0.05714285746216774	0.3076923191547394	0.1190476194024086	0.6153846383094788	1068	1143	1143	1168	1523
3.0000098684924694	3.0000098684924694	1	0	1	0	0.0075	0.08735947961144613	1082.737069008872	1157.737069008872	1157.737069008872	1182.737069008872	0.24137930572032928	0.0714285746216774	0.3076923191547394	0.1190476194024086	0.5384615659713745	1082	1157	1157	1182	1507
3.0168127532501874	3.0168127532501874	1	0	1	0	0.0075	0.08812260533136035	1085.8620688319206	1160.8620688319206	1160.8620688319206	1185.8620688319206	0.24137930572032928	0.0714285746216774	0.3333333432674408	0.1190476194024086	0.6153846383094788	1085	1160	1160	1185	1523
3.0339227454935536	3.0339227454935536	1	0	1	0	0.0075	0.09674329588574077	1121.1637966521084	1196.1637966521084	1196.1637966521084	1221.1637966521084	0.27586206793785095	0.0714285746216774	0.3333333432674408	0.1190476194024086	0.6153846383094788	1121	1196	1196	1221	1523
3.0535381506050374	3.0535381506050374	1	0	1	0	0.0075	0.09674329588574077	1121.1637966521084	1196.1637966521084	1196.1637966521084	1221.1637966521084	0.27586206793785095	0.0714285746216774	0.3333333432674408	0.1190476194024086	0.5384615659713745	1121	1196	1196	1221	1507
3.0668357468376417	3.0668357468376417	1	0	1	0	0.0075	0.09674329588574077	1121.1637966521084	1196.1637966521084	1196.1637966521084	1221.1637966521084	0.27586206793785095	0.0714285746216774	0.3333333432674408	0.1190476194024086	0.5384615659713745	1121	1196	1196	1221	1507
3.084368505298393	3.084368505298393	1	0	1	0	0.0075	0.09872742343161789	1129.2887989524752	1204.2887989524752	1204.2887989524752	1229.2887989524752	0.27586206793785095	0.0714285746216774	0.3333333432674408	0.1428571492433548	0.6153846383094788	1129	1204	1204	1229	1523
3.099975723508525	3.099975723508525	1	0	1	0	0.0075	0.09872742343161789	1129.2887989524752	1204.2887989524752	1204.2887989524752	1229.2887989524752	0.27586206793785095	0.0714285746216774	0.3333333432674408	0.1428571492433548	0.6153846383094788	1129	1204	1204	1229	1523
3.1167959768129894	3.1167959768129894	1	0	1	0	0.0075	0.09872742343161789	1129.2887989524752	1204.2887989524752	1204.2887989524752	1229.2887989524752	0.27586206793785095	0.0714285746216774	0.3333333432674408	0.1428571492433548	0.6153846383094788	1129	1204	1204	1229	1523
3.13418465528369	3.1341850500233885	1	0	1	0	0.0075	0.09872742343161789	1129.2887989524752	1204.2887989524752	1204.2887989524752	1229.2887989524752	0.27586206793785095	0.0714285746216774	0.3333333432674408	0.1428571492433548	0.6153846383094788	1129	1204	1204	1229	1523
3.150002664492966	3.150002664492966	1	0	1	0	0.0075	0.09872742343161789	1129.2887989524752	1204.2887989524752	1204.2887989524752	1229.2887989524752	0.27586206793785095	0.0714285746216774	0.3333333432674408	0.1428571492433548	0.6153846383094788	1129	1204	1204	1229	1523
3.1669314712145944	3.1669310764748957	1	0	1	0	0.0075	0.09872742343161789	1129.2887989524752	1204.2887989524752	1204.2887989524752	1229.2887989524752	0.27586206793785095	0.0714285746216774	0.3333333432674408	0.1428571492433548	0.6153846383094788	1129	1204	1204	1229	1523
3.1866874036588424	3.1866874036588424	1	0	1	0	0.0075	0.09515599414174047	1114.6637960104272	1189.6637960104272	1189.6637960104272	1214.6637960104272	0.27586206793785095	0.05714285746216774	0.3333333432674408	0.1428571492433548	0.6153846383094788	1114	1189	1189	1214	1523
3.199983420932652	3.199983420932652	1	0	1	0	0.0075	0.09515599414174047	1114.6637960104272	1189.6637960104272	1189.6637960104272	1214.6637960104272	0.27586206793785095	0.05714285746216774	0.3333333432674408	0.1428571492433548	0.6153846383094788	1114	1189	1189	1214	1523
3.2169015696824115	3.2169015696824115	1	0	1	0	0.0075	0.09515599414174047	1114.6637960104272	1189.6637960104272	1189.6637960104272	1214.6637960104272	0.27586206793785095	0.05714285746216774	0.3333333432674408	0.1428571492433548	0.5384615659713745	1114	1189	1189	1214	1507
3.2339874828041513	3.2339874828041513	1	0	1	0	0.0075	0.09515599414174047	1114.6637960104272	1189.6637960104272	1189.6637960104272	1214.6637960104272	0.27586206793785095	0.05714285746216774	0.3333333432674408	0.1428571492433548	0.5384615659713745	1114	1189	1189	1214	1507
3.2534039391074536	3.2534039391074536	1	0	1	0	0.0075	0.08653530358736006	1079.3620681902394	1154.3620681902394	1154.3620681902394	1179.3620681902394	0.24137930572032928	0.05714285746216774	0.3333333432674408	0.1428571492433548	0.6153846383094788	1079	1154	1154	1179	1523
3.266837325796436	3.266836931056737	1	0	1	0	0.0075	0.08296387522880522	1064.7370690619573	1139.7370690619573	1139.7370690619573	1164.7370690619573	0.24137930572032928	0.04285714402794838	0.3333333432674408	0.1428571492433548	0.5384615659713745	1064	1139	1139	1164	1507
3.283854948950289	3.283854948950289	1	0	1	0	0.0075	0.08296387522880522	1064.7370690619573	1139.7370690619573	1139.7370690619573	1164.7370690619573	0.24137930572032928	0.04285714402794838	0.3333333432674408	0.1428571492433548	0.5384615659713745	1064	1139	1139	1164	1507
3.2999070388009386	3.2999074335406373	1	0	1	0	0.0075	0.08296387522880522	1064.7370690619573	1139.7370690619573	1139.7370690619573	1164.7370690619573	0.24137930572032928	0.04285714402794838	0.3333333432674408	0.1428571492433548	0.5384615659713745	1064	1139	1139	1164	1507
3.3168326876049754	3.3168322928652767	1	0	1	0	0.0075	0.08296387522880522	1064.7370690619573	1139.7370690619573	1139.7370690619573	1164.7370690619573	0.24137930572032928	0.04285714402794838	0.3333333432674408	0.1428571492433548	0.5384615659713745	1064	1139	1139	1164	1507
3.334037417376047	3.334038996334842	1	0	1	0	0.0075	0.08204812432670006	1060.9870691178367	1135.9870691178367	1135.9870691178367	1160.9870691178367	0.24137930572032928	0.04285714402794838	0.3076923191547394	0.1428571492433548	0.5384615659713745	1060	1135	1135	1160	1507
3.349781610261653	3.349781610261653	1	0	1	0	0.0075	0.08296387522880522	1064.7370690619573	1139.7370690619573	1139.7370690619573	1164.7370690619573	0.24137930572032928	0.04285714402794838	0.3333333432674408	0.1428571492433548	0.5384615659713745	1064	1139	1139	1164	1507
3.3669129184487527	3.3669129184487527	1	0	1	0	0.0075	0.08296387522880522	1064.7370690619573	1139.7370690619573	1139.7370690619573	1164.7370690619573	0.24137930572032928	0.04285714402794838	0.3333333432674408	0.1428571492433548	0.6153846383094788	1064	1139	1139	1164	1523
3.3843473867245084	3.3843473867245084	1	0	1	0	0.0075	0.08296387522880522	1064.7370690619573	1139.7370690619573	1139.7370690619573	1164.7370690619573	0.24137930572032928	0.04285714402794838	0.3333333432674408	0.1428571492433548	0.6153846383094788	1064	1139	1139	1164	1523
3.4000378950110814	3.4000375002713845	1	0	1	0	0.0075	0.08296387522880522	1064.7370690619573	1139.7370690619573	1139.7370690619573	1164.7370690619573	0.24137930572032928	0.04285714402794838	0.3333333432674408	0.1428571492433548	0.5384615659713745	1064	1139	1139	1164	1507
3.416824200701452	3.416824200701452	1	0	1	0	0.0075	0.09158456578318563	1100.038796882145	1175.038796882145	1175.038796882145	1200.038796882145	0.27586206793785095	0.04285714402794838	0.3333333432674408	0.1428571492433548	0.5384615659713745	1100	1175	1175	1200	1507
3.433966956339816	3.433967351079515	1	0	1	0	0.0075	0.09158456578318563	1100.038796882145	1175.038796882145	1175.038796882145	1200.038796882145	0.27586206793785095	0.04285714402794838	0.3333333432674408	0.1428571492433548	0.6153846383094788	1100	1175	1175	1200	1523
3.453435913023055	3.453435913023055	1	0	1	0	0.0075	0.09158456578318563	1100.038796882145	1175.038796882145	1175.038796882145	1200.038796882145	0.27586206793785095	0.04285714402794838	0.3333333432674408	0.1428571492433548	0.6153846383094788	1100	1175	1175	1200	1523
3.4668025887029437	3.4668021939632467	1	0	1	0	0.0075	0.09158456578318563	1100.038796882145	1175.038796882145	1175.038796882145	1200.038796882145	0.27586206793785095	0.04285714402794838	0.3333333432674408	0.1428571492433548	0.6153846383094788	1100	1175	1175	1200	1523
3.4838450804578187	3.48384468571812	1	0	1	0	0.0075	0.08296387522880522	1064.7370690619573	1139.7370690619573	1139.7370690619573	1164.7370690619573	0.24137930572032928	0.04285714402794838	0.3333333432674408	0.1428571492433548	0.6153846383094788	1064	1139	1139	1164	1523
3.499970591892442	3.499970591892442	1	0	1	0	0.0075	0.08296387522880522	1064.7370690619573	1139.7370690619573	1139.7370690619573	1164.7370690619573	0.24137930572032928	0.04285714402794838	0.3333333432674408	0.1428571492433548	0.5384615659713745	1064	1139	1139	1164	1507
3.516858345685396	3.516858345685396	1	1	1	0	0.0075	0.07939244640458909	1050.1120680267923	1125.1120680267923	1125.1120680267923	1150.1120680267923	0.24137930572032928	0.02857142873108387	0.3333333432674408	0.1428571492433548	0.5384615659713745	1050	1125	1125	1150	1507
3.7084413110884356	3.7084413110884356	1	1	1	0	0.0075	0.06726138058979342	1000.435353515204	1075.435353515204	1075.435353515204	1100.435353515204	0.2068965584039688	0.02857142873108387	0.28205129504203796	0.1190476194024086	0.5384615659713745	1000	1075	1075	1100	1507
3.7089110513299772	3.7089110513299772	1	1	1	0	0.0075	0.06726138058979342	1000.435353515204	1075.435353515204	1075.435353515204	1100.435353515204	0.2068965584039688	0.02857142873108387	0.28205129504203796	0.1190476194024086	0.5384615659713745	1000	1075	1075	1100	1507
3.7093109226448355	3.7093109226448355	1	1	1	0	0.0075	0.06726138058979342	1000.435353515204	1075.435353515204	1075.435353515204	1100.435353515204	0.2068965584039688	0.02857142873108387	0.28205129504203796	0.1190476194024086	0.5384615659713745	1000	1075	1075	1100	1507
3.709723820369753	3.709723820369753	1	1	1	0	0.0075	0.06726138058979342	1000.435353515204	1075.435353515204	1075.435353515204	1100.435353515204	0.2068965584039688	0.02857142873108387	0.28205129504203796	0.1190476194024086	0.5384615659713745	1000	1075	1075	1100	1507
3.7100463227036506	3.710045927963952	1	1	1	0	0.0075	0.06726138058979342	1000.435353515204	1075.435353515204	1075.435353515204	1100.435353515204	0.2068965584039688	0.02857142873108387	0.28205129504203796	0.1190476194024086	0.5384615659713745	1000	1075	1075	1100	1507
3.7201358694043183	3.7201354746646196	1	1	1	0	0.0075	0.06726138058979342	1000.435353515204	1075.435353515204	1075.435353515204	1100.435353515204	0.2068965584039688	0.02857142873108387	0.28205129504203796	0.1190476194024086	0.5384615659713745	1000	1075	1075	1100	1507
3.734271498017419	3.7342714980174208	1	1	1	0	0.0075	0.06726138058979342	1000.435353515204	1075.435353515204	1075.435353515204	1100.435353515204	0.2068965584039688	0.02857142873108387	0.28205129504203796	0.1190476194024086	0.5384615659713745	1000	1075	1075	1100	1507
3.7601376062589917	3.760137211519295	1	1	1	0	0.0075	0.06726138058979342	1000.435353515204	1075.435353515204	1075.435353515204	1100.435353515204	0.2068965584039688	0.02857142873108387	0.28205129504203796	0.1190476194024086	0.5384615659713745	1000	1075	1075	1100	1507
3.773475465940871	3.773475465940873	1	1	1	0	0.0075	0.06726138058979342	1000.435353515204	1075.435353515204	1075.435353515204	1100.435353515204	0.2068965584039688	0.02857142873108387	0.28205129504203796	0.1190476194024086	0.5384615659713745	1000	1075	1075	1100	1507
3.786782930665945	3.786782535926246	1	1	1	0	0.0075	0.06726138058979342	1000.435353515204	1075.435353515204	1075.435353515204	1100.435353515204	0.2068965584039688	0.02857142873108387	0.28205129504203796	0.1190476194024086	0.5384615659713745	1000	1075	1075	1100	1507
3.800150790564931	3.8001503958252325	1	1	1	0	0.0075	0.06726138058979342	1000.435353515204	1075.435353515204	1075.435353515204	1100.435353515204	0.2068965584039688	0.02857142873108387	0.28205129504203796	0.1190476194024086	0.5384615659713745	1000	1075	1075	1100	1507
3.816858543055245	3.816858543055245	1	1	1	0	0.0075	0.06726138058979342	1000.435353515204	1075.435353515204	1075.435353515204	1100.435353515204	0.2068965584039688	0.02857142873108387	0.28205129504203796	0.1190476194024086	0.5384615659713745	1000	1075	1075	1100	1507
3.840226343743277	3.840225949003578	1	1	1	0	0.0075	0.06726138058979342	1000.435353515204	1075.435353515204	1075.435353515204	1100.435353515204	0.2068965584039688	0.02857142873108387	0.28205129504203796	0.1190476194024086	0.5384615659713745	1000	1075	1075	1100	1507
3.8498299658747523	3.8498299658747523	1	1	1	0	0.0075	0.06726138058979342	1000.435353515204	1075.435353515204	1075.435353515204	1100.435353515204	0.2068965584039688	0.02857142873108387	0.28205129504203796	0.1190476194024086	0.5384615659713745	1000	1075	1075	1100	1507
3.8668017992235466	3.8668017992235466	1	1	1	0	0.0075	0.06726138058979342	1000.435353515204	1075.435353515204	1075.435353515204	1100.435353515204	0.2068965584039688	0.02857142873108387	0.28205129504203796	0.1190476194024086	0.5384615659713745	1000	1075	1075	1100	1507
3.8841261351233456	3.8841265298630443	1	1	1	0	0.0075	0.06726138058979342	1000.435353515204	1075.435353515204	1075.435353515204	1100.435353515204	0.2068965584039688	0.02857142873108387	0.28205129504203796	0.1190476194024086	0.5384615659713745	1000	1075	1075	1100	1507
3.8999638813175626	3.8999638813175626	1	1	1	0	0.0075	0.06726138058979342	1000.435353515204	1075.435353515204	1075.435353515204	1100.435353515204	0.2068965584039688	0.02857142873108387	0.28205129504203796	0.1190476194024086	0.5384615659713745	1000	1075	1075	1100	1507
3.916945977898525	3.916945977898525	1	1	1	0	0.0075	0.06726138058979342	1000.435353515204	1075.435353515204	1075.435353515204	1100.435353515204	0.2068965584039688	0.02857142873108387	0.28205129504203796	0.1190476194024086	0.5384615659713745	1000	1075	1075	1100	1507
3.9341017599469463	3.9341013652072476	1	1	1	0	0.0075	0.06726138058979342	1000.435353515204	1075.435353515204	1075.435353515204	1100.435353515204	0.2068965584039688	0.02857142873108387	0.28205129504203796	0.1190476194024086	0.5384615659713745	1000	1075	1075	1100	1507
3.950005427670858	3.950005427670858	1	1	1	0	0.0075	0.07083280941400955	1015.0603545503691	1090.060354550369	1090.060354550369	1115.060354550369	0.2068965584039688	0.04285714402794838	0.28205129504203796	0.1190476194024086	0.5384615659713745	1015	1090	1090	1115	1507
3.966966997787484	3.9669666030477853	1	1	1	0	0.0075	0.07083280941400955	1015.0603545503691	1090.060354550369	1090.060354550369	1115.060354550369	0.2068965584039688	0.04285714402794838	0.28205129504203796	0.1190476194024086	0.5384615659713745	1015	1090	1090	1115	1507
3.9838847517975466	3.9838847517975466	1	1	1	0	0.0075	0.07083280941400955	1015.0603545503691	1090.060354550369	1090.060354550369	1115.060354550369	0.2068965584039688	0.04285714402794838	0.28205129504203796	0.1190476194024086	0.5384615659713745	1015	1090	1090	1115	1507
4.0000138158894565	4.0000138158894565	1	1	1	0	0.0075	0.07159593513392376	1018.1853543734178	1093.1853543734178	1093.1853543734178	1118.1853543734178	0.2068965584039688	0.04285714402794838	0.3076923191547394	0.1190476194024086	0.5384615659713745	1018	1093	1093	1118	1507
4.016924464584941	4.016924464584941	1	1	1	0	0.0075	0.07159593513392376	1018.1853543734178	1093.1853543734178	1093.1853543734178	1118.1853543734178	0.2068965584039688	0.04285714402794838	0.3076923191547394	0.1190476194024086	0.5384615659713745	1018	1093	1093	1118	1507
4.0340194567197525	4.034019851459451	1	1	1	0	0.0075	0.07159593513392376	1018.1853543734178	1093.1853543734178	1093.1853543734178	1118.1853543734178	0.2068965584039688	0.04285714402794838	0.3076923191547394	0.1190476194024086	0.5384615659713745	1018	1093	1093	1118	1507
4.05342762348938	4.05342762348938	1	1	1	0	0.0075	0.0751673634924786	1032.8103535016999	1107.8103535016999	1107.8103535016999	1132.8103535016999	0.2068965584039688	0.05714285746216774	0.3076923191547394	0.1190476194024086	0.5384615659713745	1032	1107	1107	1132	1507
4.06679745708686	4.066797062347161	1	1	1	0	0.0075	0.0751673634924786	1032.8103535016999	1107.8103535016999	1107.8103535016999	1132.8103535016999	0.2068965584039688	0.05714285746216774	0.3076923191547394	0.1190476194024086	0.5384615659713745	1032	1107	1107	1132	1507
4.083879422811613	4.083879422811613	1	1	1	0	0.0075	0.0751673634924786	1032.8103535016999	1107.8103535016999	1107.8103535016999	1132.8103535016999	0.2068965584039688	0.05714285746216774	0.3076923191547394	0.1190476194024086	0.5384615659713745	1032	1107	1107	1132	1507
4.099901907184854	4.099901907184854	1	1	1	0	0.0075	0.07159593513392376	1018.1853543734178	1093.1853543734178	1093.1853543734178	1118.1853543734178	0.2068965584039688	0.04285714402794838	0.3076923191547394	0.1190476194024086	0.5384615659713745	1018	1093	1093	1118	1507
4.12021244890588	4.12021244890588	1	1	1	0	0.0075	0.07159593513392376	1018.1853543734178	1093.1853543734178	1093.1853543734178	1118.1853543734178	0.2068965584039688	0.04285714402794838	0.3076923191547394	0.1190476194024086	0.5384615659713745	1018	1093	1093	1118	1507
4.134387946228559	4.134388340968258	1	1	1	0	0.0075	0.07083280941400955	1015.0603545503691	1090.060354550369	1090.060354550369	1115.060354550369	0.2068965584039688	0.04285714402794838	0.28205129504203796	0.1190476194024086	0.5384615659713745	1015	1090	1090	1115	1507
4.149946216716042	4.149946216716042	1	1	1	0	0.0075	0.07083280941400955	1015.0603545503691	1090.060354550369	1090.060354550369	1115.060354550369	0.2068965584039688	0.04285714402794838	0.28205129504203796	0.1190476194024086	0.5384615659713745	1015	1090	1090	1115	1507
4.166831207331105	4.166830812591407	1	1	1	0	0.0075	0.07083280941400955	1015.0603545503691	1090.060354550369	1090.060354550369	1115.060354550369	0.2068965584039688	0.04285714402794838	0.28205129504203796	0.1190476194024086	0.5384615659713745	1015	1090	1090	1115	1507
4.186790430720222	4.186790430720222	1	1	1	0	0.0075	0.06221211885962913	979.7586267301813	1054.7586267301813	1054.7586267301813	1079.7586267301813	0.17241379618644714	0.04285714402794838	0.28205129504203796	0.1190476194024086	0.5384615659713745	979	1054	1054	1079	1507
4.200060789913611	4.200060395173912	1	1	1	0	0.0075	0.06221211885962913	979.7586267301813	1054.7586267301813	1054.7586267301813	1079.7586267301813	0.17241379618644714	0.04285714402794838	0.28205129504203796	0.1190476194024086	0.5384615659713745	979	1054	1054	1079	1507
4.216984859758853	4.216985254498553	1	1	1	0	0.0075	0.06221211885962913	979.7586267301813	1054.7586267301813	1054.7586267301813	1079.7586267301813	0.17241379618644714	0.04285714402794838	0.28205129504203796	0.1190476194024086	0.5384615659713745	979	1054	1054	1079	1507
4.233873403031206	4.233873008291507	1	1	1	0	0.0075	0.07083280941400955	1015.0603545503691	1090.060354550369	1090.060354550369	1115.060354550369	0.2068965584039688	0.04285714402794838	0.28205129504203796	0.1190476194024086	0.5384615659713745	1015	1090	1090	1115	1507
4.253966443178207	4.253966443178207	1	1	1	0	0.0075	0.07083280941400955	1015.0603545503691	1090.060354550369	1090.060354550369	1115.060354550369	0.2068965584039688	0.04285714402794838	0.28205129504203796	0.1190476194024086	0.5384615659713745	1015	1090	1090	1115	1507
4.266951405569383	4.266951405569383	1	1	1	0	0.0075	0.07083280941400955	1015.0603545503691	1090.060354550369	1090.060354550369	1115.060354550369	0.2068965584039688	0.04285714402794838	0.28205129504203796	0.1190476194024086	0.5384615659713745	1015	1090	1090	1115	1507
4.283848238375409	4.283848633115108	1	1	1	0	0.0075	0.07083280941400955	1015.0603545503691	1090.060354550369	1090.060354550369	1115.060354550369	0.2068965584039688	0.04285714402794838	0.28205129504203796	0.1190476194024086	0.5384615659713745	1015	1090	1090	1115	1507
4.299969012933646	4.299969012933646	1	1	1	0	0.0075	0.07083280941400955	1015.0603545503691	1090.060354550369	1090.060354550369	1115.060354550369	0.2068965584039688	0.04285714402794838	0.28205129504203796	0.1190476194024086	0.5384615659713745	1015	1090	1090	1115	1507
4.316841766618047	4.316841766618047	1	1	1	0	0.0075	0.07083280941400955	1015.0603545503691	1090.060354550369	1090.060354550369	1115.060354550369	0.2068965584039688	0.04285714402794838	0.28205129504203796	0.1190476194024086	0.5384615659713745	1015	1090	1090	1115	1507
4.333868074045272	4.333868074045272	1	1	1	0	0.0075	0.06221211885962913	979.7586267301813	1054.7586267301813	1054.7586267301813	1079.7586267301813	0.17241379618644714	0.04285714402794838	0.28205129504203796	0.1190476194024086	0.5384615659713745	979	1054	1054	1079	1507
4.349789505055629	4.349789505055629	1	1	1	0	0.0075	0.06221211885962913	979.7586267301813	1054.7586267301813	1054.7586267301813	1079.7586267301813	0.17241379618644714	0.04285714402794838	0.28205129504203796	0.1190476194024086	0.5384615659713745	979	1054	1054	1079	1507
4.366846207439659	4.36684581269996	1	1	1	0	0.0075	0.06578354721818397	994.3836258584633	1069.3836258584633	1069.3836258584633	1094.3836258584633	0.17241379618644714	0.05714285746216774	0.28205129504203796	0.1190476194024086	0.5384615659713745	994	1069	1069	1094	1507
4.386811351924257	4.386811351924257	1	1	1	0	0.0075	0.06578354721818397	994.3836258584633	1069.3836258584633	1069.3836258584633	1094.3836258584633	0.17241379618644714	0.05714285746216774	0.28205129504203796	0.1190476194024086	0.5384615659713745	994	1069	1069	1094	1507
4.400110132375959	4.400110132375959	1	1	1	0	0.0075	0.06578354721818397	994.3836258584633	1069.3836258584633	1069.3836258584633	1094.3836258584633	0.17241379618644714	0.05714285746216774	0.28205129504203796	0.1190476194024086	0.5384615659713745	994	1069	1069	1094	1507
4.416834858673319	4.416834858673319	1	1	1	0	0.0075	0.07440423777256439	1029.6853536786512	1104.6853536786512	1104.6853536786512	1129.6853536786512	0.2068965584039688	0.05714285746216774	0.28205129504203796	0.1190476194024086	0.5384615659713745	1029	1104	1104	1129	1507
4.43383669223922	4.433836297499521	1	1	1	0	0.0075	0.07440423777256439	1029.6853536786512	1104.6853536786512	1104.6853536786512	1129.6853536786512	0.2068965584039688	0.05714285746216774	0.28205129504203796	0.1190476194024086	0.5384615659713745	1029	1104	1104	1129	1507
4.4535176241407015	4.4535180188804	1	1	1	0	0.0075	0.06578354721818397	994.3836258584633	1069.3836258584633	1069.3836258584633	1094.3836258584633	0.17241379618644714	0.05714285746216774	0.28205129504203796	0.1190476194024086	0.5384615659713745	994	1069	1069	1094	1507
4.466921800091974	4.466921405352275	1	1	1	0	0.0075	0.06578354721818397	994.3836258584633	1069.3836258584633	1069.3836258584633	1094.3836258584633	0.17241379618644714	0.05714285746216774	0.28205129504203796	0.1190476194024086	0.5384615659713745	994	1069	1069	1094	1507
4.484115871891179	4.484115871891179	1	1	1	0	0.0075	0.06578354721818397	994.3836258584633	1069.3836258584633	1069.3836258584633	1094.3836258584633	0.17241379618644714	0.05714285746216774	0.28205129504203796	0.1190476194024086	0.5384615659713745	994	1069	1069	1094	1507
4.499889670254193	4.499889670254193	1	1	1	0	0.0075	0.06578354721818397	994.3836258584633	1069.3836258584633	1069.3836258584633	1094.3836258584633	0.17241379618644714	0.05714285746216774	0.28205129504203796	0.1190476194024086	0.5384615659713745	994	1069	1069	1094	1507
4.516883609026118	4.516883609026118	1	1	1	0	0.0075	0.07440423777256439	1029.6853536786512	1104.6853536786512	1104.6853536786512	1129.6853536786512	0.2068965584039688	0.05714285746216774	0.28205129504203796	0.1190476194024086	0.5384615659713745	1029	1104	1104	1129	1507
4.534377682996389	4.53437807773609	1	1	1	0	0.0075	0.07440423777256439	1029.6853536786512	1104.6853536786512	1104.6853536786512	1129.6853536786512	0.2068965584039688	0.05714285746216774	0.28205129504203796	0.1190476194024086	0.5384615659713745	1029	1104	1104	1129	1507
4.549896479513997	4.549896084774298	1	1	1	0	0.0075	0.06578354721818397	994.3836258584633	1069.3836258584633	1069.3836258584633	1094.3836258584633	0.17241379618644714	0.05714285746216774	0.28205129504203796	0.1190476194024086	0.5384615659713745	994	1069	1069	1094	1507
4.566888444587429	4.56688804984773	1	1	1	0	0.0075	0.06578354721818397	994.3836258584633	1069.3836258584633	1069.3836258584633	1094.3836258584633	0.17241379618644714	0.05714285746216774	0.28205129504203796	0.1190476194024086	0.5384615659713745	994	1069	1069	1094	1507
4.5839692260930835	4.5839692260930835	1	1	1	0	0.0075	0.06578354721818397	994.3836258584633	1069.3836258584633	1069.3836258584633	1094.3836258584633	0.17241379618644714	0.05714285746216774	0.28205129504203796	0.1190476194024086	0.5384615659713745	994	1069	1069	1094	1507
4.599960131290423	4.5999597365507245	1	1	1	0	0.0075	0.06578354721818397	994.3836258584633	1069.3836258584633	1069.3836258584633	1094.3836258584633	0.17241379618644714	0.05714285746216774	0.28205129504203796	0.1190476194024086	0.5384615659713745	994	1069	1069	1094	1507
4.61697301756789	4.61697301756789	1	1	1	0	0.0075	0.06578354721818397	994.3836258584633	1069.3836258584633	1069.3836258584633	1094.3836258584633	0.17241379618644714	0.05714285746216774	0.28205129504203796	0.1190476194024086	0.5384615659713745	994	1069	1069	1094	1507
4.633809455200005	4.633809455200005	1	1	1	0	0.0075	0.06578354721818397	994.3836258584633	1069.3836258584633	1069.3836258584633	1094.3836258584633	0.17241379618644714	0.05714285746216774	0.28205129504203796	0.1190476194024086	0.5384615659713745	994	1069	1069	1094	1507
4.653382228424022	4.653382228424022	1	1	1	0	0.0075	0.06578354721818397	994.3836258584633	1069.3836258584633	1069.3836258584633	1094.3836258584633	0.17241379618644714	0.05714285746216774	0.28205129504203796	0.1190476194024086	0.5384615659713745	994	1069	1069	1094	1507
4.666870878670833	4.666870483931135	1	1	1	0	0.0075	0.06578354721818397	994.3836258584633	1069.3836258584633	1069.3836258584633	1094.3836258584633	0.17241379618644714	0.05714285746216774	0.28205129504203796	0.1190476194024086	0.5384615659713745	994	1069	1069	1094	1507
4.683826922431676	4.683826922431676	1	1	1	0	0.0075	0.06578354721818397	994.3836258584633	1069.3836258584633	1069.3836258584633	1094.3836258584633	0.17241379618644714	0.05714285746216774	0.28205129504203796	0.1190476194024086	0.5384615659713745	994	1069	1069	1094	1507
4.7000250659708716	4.7000250659708716	1	1	1	0	0.0075	0.06578354721818397	994.3836258584633	1069.3836258584633	1069.3836258584633	1094.3836258584633	0.17241379618644714	0.05714285746216774	0.28205129504203796	0.1190476194024086	0.5384615659713745	994	1069	1069	1094	1507
4.716820055934615	4.716819661194917	1	1	1	0	0.0075	0.06578354721818397	994.3836258584633	1069.3836258584633	1069.3836258584633	1094.3836258584633	0.17241379618644714	0.05714285746216774	0.28205129504203796	0.1190476194024086	0.5384615659713745	994	1069	1069	1094	1507
4.733856231854309	4.733856231854309	1	1	1	0	0.0075	0.06578354721818397	994.3836258584633	1069.3836258584633	1069.3836258584633	1094.3836258584633	0.17241379618644714	0.05714285746216774	0.28205129504203796	0.1190476194024086	0.5384615659713745	994	1069	1069	1094	1507
4.749824242149121	4.749824242149121	1	1	1	0	0.0075	0.06578354721818397	994.3836258584633	1069.3836258584633	1069.3836258584633	1094.3836258584633	0.17241379618644714	0.05714285746216774	0.28205129504203796	0.1190476194024086	0.5384615659713745	994	1069	1069	1094	1507
4.766903444695981	4.766903049956282	1	1	1	0	0.0075	0.06578354721818397	994.3836258584633	1069.3836258584633	1069.3836258584633	1094.3836258584633	0.17241379618644714	0.05714285746216774	0.28205129504203796	0.1190476194024086	0.5384615659713745	994	1069	1069	1094	1507
4.783988173598624	4.783988173598624	1	1	1	0	0.0075	0.06410467056205021	987.5086259515956	1062.5086259515956	1062.5086259515956	1087.5086259515956	0.17241379618644714	0.05714285746216774	0.28205129504203796	0.095238097012043	0.5384615659713745	987	1062	1062	1087	1507
4.800181185521737	4.800180790782038	1	1	1	0	0.0075	0.06578354721818397	994.3836258584633	1069.3836258584633	1069.3836258584633	1094.3836258584633	0.17241379618644714	0.05714285746216774	0.28205129504203796	0.1190476194024086	0.5384615659713745	994	1069	1069	1094	1507
4.816903148641208	4.816903148641208	1	1	1	0	0.0075	0.06502042149826975	991.2586260354146	1066.2586260354146	1066.2586260354146	1091.2586260354146	0.17241379618644714	0.05714285746216774	0.25641027092933655	0.1190476194024086	0.5384615659713745	991	1066	1066	1091	1507
4.833829192184943	4.833829192184943	1	1	1	0	0.0075	0.06349416997656682	985.0086260540411	1060.008626054041	1060.008626054041	1085.008626054041	0.17241379618644714	0.05714285746216774	0.25641027092933655	0.095238097012043	0.5384615659713745	985	1060	1060	1085	1507
4.853889863676645	4.853890258416344	1	1	1	0	0.0075	0.06349416997656682	985.0086260540411	1060.008626054041	1060.008626054041	1085.008626054041	0.17241379618644714	0.05714285746216774	0.25641027092933655	0.095238097012043	0.5384615659713745	985	1060	1060	1085	1507
4.866896142011553	4.866895747271855	1	1	1	0	0.0075	0.06859185078814717	1005.8836289774626	1080.8836289774626	1080.8836289774626	1105.8836289774626	0.17241379618644714	0.0714285746216774	0.25641027092933655	0.1190476194024086	0.5384615659713745	1005	1080	1080	1105	1507
4.884297452152614	4.884297452152614	1	1	1	0	0.0075	0.06349416997656682	985.0086260540411	1060.008626054041	1060.008626054041	1085.008626054041	0.17241379618644714	0.05714285746216774	0.25641027092933655	0.095238097012043	0.5384615659713745	985	1060	1060	1085	1507
4.899918091512504	4.899918091512504	1	1	1	0	0.0075	0.06859185078814717	1005.8836289774626	1080.8836289774626	1080.8836289774626	1105.8836289774626	0.17241379618644714	0.0714285746216774	0.25641027092933655	0.1190476194024086	0.5384615659713745	1005	1080	1080	1105	1507
4.916876108971842	4.916876108971842	1	1	1	0	0.0075	0.06859185078814717	1005.8836289774626	1080.8836289774626	1080.8836289774626	1105.8836289774626	0.17241379618644714	0.0714285746216774	0.25641027092933655	0.1190476194024086	0.5384615659713745	1005	1080	1080	1105	1507
4.934200050131942	4.934200050131942	1	1	1	0	0.0075	0.06578354721818397	994.3836258584633	1069.3836258584633	1069.3836258584633	1094.3836258584633	0.17241379618644714	0.05714285746216774	0.28205129504203796	0.1190476194024086	0.5384615659713745	994	1069	1069	1094	1507
4.949845558092855	4.949845163353157	1	1	1	0	0.0075	0.06706559926644423	999.6336289960891	1074.633628996089	1074.633628996089	1099.633628996089	0.17241379618644714	0.0714285746216774	0.25641027092933655	0.095238097012043	0.5384615659713745	999	1074	1074	1099	1507
4.966867918123091	4.966867918123091	1	1	1	0	0.0075	0.06767609985192763	1002.1336288936436	1077.1336288936436	1077.1336288936436	1102.1336288936436	0.17241379618644714	0.0714285746216774	0.28205129504203796	0.095238097012043	0.5384615659713745	1002	1077	1077	1102	1507
4.983919488891038	4.983919883630737	1	1	1	0	0.0075	0.06706559926644423	999.6336289960891	1074.633628996089	1074.633628996089	1099.633628996089	0.17241379618644714	0.0714285746216774	0.25641027092933655	0.095238097012043	0.5384615659713745	999	1074	1074	1099	1507
5.000111316595055	5.000110921855356	1	1	1	0	0.0075	0.06706559926644423	999.6336289960891	1074.633628996089	1074.633628996089	1099.633628996089	0.17241379618644714	0.0714285746216774	0.25641027092933655	0.095238097012043	0.5384615659713745	999	1074	1074	1099	1507
5.016963938554818	5.016963938554818	1	1	1	0	0.0075	0.06706559926644423	999.6336289960891	1074.633628996089	1074.633628996089	1099.633628996089	0.17241379618644714	0.0714285746216774	0.25641027092933655	0.095238097012043	0.5384615659713745	999	1074	1074	1099	1507
5.033921561274456	5.0339215612744574	1	1	1	0	0.0075	0.07568628982082465	1034.935356816277	1109.935356816277	1109.935356816277	1134.935356816277	0.2068965584039688	0.0714285746216774	0.25641027092933655	0.095238097012043	0.5384615659713745	1034	1109	1109	1134	1507
5.05339249165619	5.05339249165619	1	1	1	0	0.0075	0.07721254134252759	1041.1853567976505	1116.1853567976505	1116.1853567976505	1141.1853567976505	0.2068965584039688	0.0714285746216774	0.25641027092933655	0.1190476194024086	0.5384615659713745	1041	1116	1116	1141	1507
5.06692298431107	5.06692298431107	1	1	1	0	0.0075	0.07629679040630805	1037.4353567138314	1112.4353567138314	1112.4353567138314	1137.4353567138314	0.2068965584039688	0.0714285746216774	0.28205129504203796	0.095238097012043	0.5384615659713745	1037	1112	1112	1137	1507
5.0843886370230305	5.0843886370230305	1	1	1	0	0.0075	0.07629679040630805	1037.4353567138314	1112.4353567138314	1112.4353567138314	1137.4353567138314	0.2068965584039688	0.0714285746216774	0.28205129504203796	0.095238097012043	0.5384615659713745	1037	1112	1112	1137	1507
5.100128487771951	5.100128487771951	1	1	1	0	0.0075	0.07629679040630805	1037.4353567138314	1112.4353567138314	1112.4353567138314	1137.4353567138314	0.2068965584039688	0.0714285746216774	0.28205129504203796	0.095238097012043	0.5384615659713745	1037	1112	1112	1137	1507
5.1170276890161706	5.1170276890161706	1	1	1	0	0.0075	0.0779756670624418	1044.3103566206992	1119.3103566206992	1119.3103566206992	1144.3103566206992	0.2068965584039688	0.0714285746216774	0.28205129504203796	0.1190476194024086	0.5384615659713745	1044	1119	1119	1144	1507
5.1338305737738885	5.13383017903419	1	1	1	0	0.0075	0.07629679040630805	1037.4353567138314	1112.4353567138314	1112.4353567138314	1137.4353567138314	0.2068965584039688	0.0714285746216774	0.28205129504203796	0.095238097012043	0.5384615659713745	1037	1112	1112	1137	1507
5.149812005218459	5.149812005218459	1	1	1	0	0.0075	0.07629679040630805	1037.4353567138314	1112.4353567138314	1112.4353567138314	1137.4353567138314	0.2068965584039688	0.0714285746216774	0.28205129504203796	0.095238097012043	0.5384615659713745	1037	1112	1112	1137	1507
5.166897128860802	5.166897128860802	1	1	1	0	0.0075	0.0779756670624418	1044.3103566206992	1119.3103566206992	1119.3103566206992	1144.3103566206992	0.2068965584039688	0.0714285746216774	0.28205129504203796	0.1190476194024086	0.5384615659713745	1044	1119	1119	1144	1507
5.184347386724509	5.184347386724509	1	1	1	0	0.0075	0.07629679040630805	1037.4353567138314	1112.4353567138314	1112.4353567138314	1137.4353567138314	0.2068965584039688	0.0714285746216774	0.28205129504203796	0.095238097012043	0.5384615659713745	1037	1112	1112	1137	1507
5.200011842190964	5.200011842190964	1	1	1	0	0.0075	0.07986821876486289	1052.0603558421135	1127.0603558421135	1127.0603558421135	1152.0603558421135	0.2068965584039688	0.08571428805589676	0.28205129504203796	0.095238097012043	0.5384615659713745	1052	1127	1127	1152	1507
5.216869201027112	5.216869595766811	1	1	1	0	0.0075	0.07986821876486289	1052.0603558421135	1127.0603558421135	1127.0603558421135	1152.0603558421135	0.2068965584039688	0.08571428805589676	0.28205129504203796	0.095238097012043	0.5384615659713745	1052	1127	1127	1152	1507
5.233938535081505	5.233938535081505	1	1	1	0	0.0075	0.08154709542099664	1058.9353557489812	1133.9353557489812	1133.9353557489812	1158.9353557489812	0.2068965584039688	0.08571428805589676	0.28205129504203796	0.1190476194024086	0.5384615659713745	1058	1133	1133	1158	1507
5.249824044779272	5.249824044779272	1	1	1	0	0.0075	0.07986821876486289	1052.0603558421135	1127.0603558421135	1127.0603558421135	1152.0603558421135	0.2068965584039688	0.08571428805589676	0.28205129504203796	0.095238097012043	0.5384615659713745	1052	1127	1127	1152	1507
5.267011800743294	5.267011406003595	1	1	1	0	0.0075	0.07629679040630805	1037.4353567138314	1112.4353567138314	1112.4353567138314	1137.4353567138314	0.2068965584039688	0.0714285746216774	0.28205129504203796	0.095238097012043	0.5384615659713745	1037	1112	1112	1137	1507
5.283817843418603	5.283817843418603	1	1	1	0	0.0075	0.07986821876486289	1052.0603558421135	1127.0603558421135	1127.0603558421135	1152.0603558421135	0.2068965584039688	0.08571428805589676	0.28205129504203796	0.095238097012043	0.5384615659713745	1052	1127	1127	1152	1507
5.29985216998281	5.29985216998281	1	1	1	0	0.0075	0.07629679040630805	1037.4353567138314	1112.4353567138314	1112.4353567138314	1137.4353567138314	0.2068965584039688	0.0714285746216774	0.28205129504203796	0.095238097012043	0.5384615659713745	1037	1112	1112	1137	1507
5.31680229264817	5.31680229264817	1	1	1	0	0.0075	0.07629679040630805	1037.4353567138314	1112.4353567138314	1112.4353567138314	1137.4353567138314	0.2068965584039688	0.0714285746216774	0.28205129504203796	0.095238097012043	0.5384615659713745	1037	1112	1112	1137	1507
5.334032285759962	5.334032285759962	1	1	1	0	0.0075	0.07629679040630805	1037.4353567138314	1112.4353567138314	1112.4353567138314	1137.4353567138314	0.2068965584039688	0.0714285746216774	0.28205129504203796	0.095238097012043	0.5384615659713745	1037	1112	1112	1137	1507
5.349830163244603	5.349830163244603	1	1	1	0	0.0075	0.07629679040630805	1037.4353567138314	1112.4353567138314	1112.4353567138314	1137.4353567138314	0.2068965584039688	0.0714285746216774	0.28205129504203796	0.095238097012043	0.5384615659713745	1037	1112	1112	1137	1507
5.366827259934118	5.366826865194419	1	1	1	0	0.0075	0.07629679040630805	1037.4353567138314	1112.4353567138314	1112.4353567138314	1137.4353567138314	0.2068965584039688	0.0714285746216774	0.28205129504203796	0.095238097012043	0.5384615659713745	1037	1112	1112	1137	1507
5.38393843639658	5.38393843639658	1	1	1	0	0.0075	0.07629679040630805	1037.4353567138314	1112.4353567138314	1112.4353567138314	1137.4353567138314	0.2068965584039688	0.0714285746216774	0.28205129504203796	0.095238097012043	0.5384615659713745	1037	1112	1112	1137	1507
5.399890262363741	5.399889867624042	1	1	1	0	0.0075	0.07629679040630805	1037.4353567138314	1112.4353567138314	1112.4353567138314	1137.4353567138314	0.2068965584039688	0.0714285746216774	0.28205129504203796	0.095238097012043	0.5384615659713745	1037	1112	1112	1137	1507
5.4169564385005415	5.41695683324024	1	1	1	0	0.0075	0.07629679040630805	1037.4353567138314	1112.4353567138314	1112.4353567138314	1137.4353567138314	0.2068965584039688	0.0714285746216774	0.28205129504203796	0.095238097012043	0.5384615659713745	1037	1112	1112	1137	1507
5.434288274454618	5.434288274454618	1	1	1	0	0.0075	0.06706559926644423	999.6336289960891	1074.633628996089	1074.633628996089	1099.633628996089	0.17241379618644714	0.0714285746216774	0.25641027092933655	0.095238097012043	0.5384615659713745	999	1074	1074	1099	1507
5.453390517957695	5.453390517957695	1	1	1	0	0.0075	0.06706559926644423	999.6336289960891	1074.633628996089	1074.633628996089	1099.633628996089	0.17241379618644714	0.0714285746216774	0.25641027092933655	0.095238097012043	0.5384615659713745	999	1074	1074	1099	1507
5.46687166815023	5.46687166815023	1	1	1	0	0.0075	0.06706559926644423	999.6336289960891	1074.633628996089	1074.633628996089	1099.633628996089	0.17241379618644714	0.0714285746216774	0.25641027092933655	0.095238097012043	0.5384615659713745	999	1074	1074	1099	1507
5.483829685609567	5.483829685609567	1	1	1	0	0.0075	0.06706559926644423	999.6336289960891	1074.633628996089	1074.633628996089	1099.633628996089	0.17241379618644714	0.0714285746216774	0.25641027092933655	0.095238097012043	0.5384615659713745	999	1074	1074	1099	1507
5.499946512770816	5.499946512770816	1	1	1	0	0.0075	0.06706559926644423	999.6336289960891	1074.633628996089	1074.633628996089	1099.633628996089	0.17241379618644714	0.0714285746216774	0.25641027092933655	0.095238097012043	0.5384615659713745	999	1074	1074	1099	1507
5.519977184045411	5.5199775787851095	1	0	1	0	0.0075	0.06706559926644423	999.6336289960891	1074.633628996089	1074.633628996089	1099.633628996089	0.17241379618644714	0.0714285746216774	0.25641027092933655	0.095238097012043	0.5384615659713745	999	1074	1074	1099	1507
5.534219392377182	5.534219392377182	1	0	1	0	0.0075	0.06706559926644423	999.6336289960891	1074.633628996089	1074.633628996089	1099.633628996089	0.17241379618644714	0.0714285746216774	0.25641027092933655	0.095238097012043	0.5384615659713745	999	1074	1074	1099	1507
5.549806478862676	5.549806084122977	1	0	1	0	0.0075	0.06706559926644423	999.6336289960891	1074.633628996089	1074.633628996089	1099.633628996089	0.17241379618644714	0.0714285746216774	0.25641027092933655	0.095238097012043	0.5384615659713745	999	1074	1074	1099	1507
5.566813838784359	5.566813838784359	1	0	1	0	0.0075	0.06859185078814717	1005.8836289774626	1080.8836289774626	1080.8836289774626	1105.8836289774626	0.17241379618644714	0.0714285746216774	0.25641027092933655	0.1190476194024086	0.5384615659713745	1005	1080	1080	1105	1507
5.583891857112123	5.583891857112125	1	0	1	0	0.0075	0.07568628982082465	1034.935356816277	1109.935356816277	1109.935356816277	1134.935356816277	0.2068965584039688	0.0714285746216774	0.25641027092933655	0.095238097012043	0.5384615659713745	1034	1109	1109	1134	1507
5.6	5.6	1	0	1	0	0.0075	0.07568628982082465	1034.935356816277	1109.935356816277	1109.935356816277	1134.935356816277	0.2068965584039688	0.0714285746216774	0.25641027092933655	0.095238097012043	0.5384615659713745	1034	1109	1109	1134	1507
5.616929990940722	5.616929990940726	1	0	1	0	0.0075	0.07568628982082465	1034.935356816277	1109.935356816277	1109.935356816277	1134.935356816277	0.2068965584039688	0.0714285746216774	0.25641027092933655	0.095238097012043	0.5384615659713745	1034	1109	1109	1134	1507
5.633909719083494	5.633909719083494	1	0	1	0	0.0075	0.07629679040630805	1037.4353567138314	1112.4353567138314	1112.4353567138314	1137.4353567138314	0.2068965584039688	0.0714285746216774	0.28205129504203796	0.095238097012043	0.5384615659713745	1037	1112	1112	1137	1507
5.649842992284814	5.649842992284814	1	0	1	0	0.0075	0.07629679040630805	1037.4353567138314	1112.4353567138314	1112.4353567138314	1137.4353567138314	0.2068965584039688	0.0714285746216774	0.28205129504203796	0.095238097012043	0.5384615659713745	1037	1112	1112	1137	1507
5.666883115601493	5.666883115601493	1	0	1	0	0.0075	0.07986821876486289	1052.0603558421135	1127.0603558421135	1127.0603558421135	1152.0603558421135	0.2068965584039688	0.08571428805589676	0.28205129504203796	0.095238097012043	0.5384615659713745	1052	1127	1127	1152	1507
5.6838588963472745	5.683858896347278	1	0	1	0	0.0075	0.07986821876486289	1052.0603558421135	1127.0603558421135	1127.0603558421135	1152.0603558421135	0.2068965584039688	0.08571428805589676	0.28205129504203796	0.095238097012043	0.5384615659713745	1052	1127	1127	1152	1507
5.699900722965758	5.699901117705458	1	0	1	0	0.0075	0.07986821876486289	1052.0603558421135	1127.0603558421135	1127.0603558421135	1152.0603558421135	0.2068965584039688	0.08571428805589676	0.28205129504203796	0.095238097012043	0.5384615659713745	1052	1127	1127	1152	1507
5.716801897908471	5.716801897908471	1	0	1	0	0.0075	0.07986821876486289	1052.0603558421135	1127.0603558421135	1127.0603558421135	1152.0603558421135	0.2068965584039688	0.08571428805589676	0.28205129504203796	0.095238097012043	0.5384615659713745	1052	1127	1127	1152	1507
5.734003864501652	5.7340034697619515	1	0	1	0	0.0075	0.07986821876486289	1052.0603558421135	1127.0603558421135	1127.0603558421135	1152.0603558421135	0.2068965584039688	0.08571428805589676	0.28205129504203796	0.095238097012043	0.5384615659713745	1052	1127	1127	1152	1507
5.749785162918943	5.749784768179243	1	0	1	0	0.0075	0.07629679040630805	1037.4353567138314	1112.4353567138314	1112.4353567138314	1137.4353567138314	0.2068965584039688	0.0714285746216774	0.28205129504203796	0.095238097012043	0.5384615659713745	1037	1112	1112	1137	1507
5.766796470237612	5.766796075497915	1	0	1	0	0.0075	0.0779756670624418	1044.3103566206992	1119.3103566206992	1119.3103566206992	1144.3103566206992	0.2068965584039688	0.0714285746216774	0.28205129504203796	0.1190476194024086	0.5384615659713745	1044	1119	1119	1144	1507
5.784905548658575	5.784905548658575	1	0	1	0	0.0075	0.07629679040630805	1037.4353567138314	1112.4353567138314	1112.4353567138314	1137.4353567138314	0.2068965584039688	0.0714285746216774	0.28205129504203796	0.095238097012043	0.5384615659713745	1037	1112	1112	1137	1507
5.7999561838934355	5.7999561838934355	1	0	1	0	0.0075	0.07629679040630805	1037.4353567138314	1112.4353567138314	1112.4353567138314	1137.4353567138314	0.2068965584039688	0.0714285746216774	0.28205129504203796	0.095238097012043	0.5384615659713745	1037	1112	1112	1137	1507
5.816839990289402	5.816839990289402	1	0	1	0	0.0075	0.06706559926644423	999.6336289960891	1074.633628996089	1074.633628996089	1099.633628996089	0.17241379618644714	0.0714285746216774	0.25641027092933655	0.095238097012043	0.5384615659713745	999	1074	1074	1099	1507
5.834158799833421	5.834158799833421	1	0	1	0	0.0075	0.06706559926644423	999.6336289960891	1074.633628996089	1074.633628996089	1099.633628996089	0.17241379618644714	0.0714285746216774	0.25641027092933655	0.095238097012043	0.5384615659713745	999	1074	1074	1099	1507
5.853553150713591	5.853553150713591	1	0	1	0	0.0075	0.06706559926644423	999.6336289960891	1074.633628996089	1074.633628996089	1099.633628996089	0.17241379618644714	0.0714285746216774	0.25641027092933655	0.095238097012043	0.5384615659713745	999	1074	1074	1099	1507
5.866771404266743	5.866771404266743	1	0	1	0	0.0075	0.06706559926644423	999.6336289960891	1074.633628996089	1074.633628996089	1099.633628996089	0.17241379618644714	0.0714285746216774	0.25641027092933655	0.095238097012043	0.5384615659713745	999	1074	1074	1099	1507
5.883912975686009	5.883912975686009	1	0	1	0	0.0075	0.06706559926644423	999.6336289960891	1074.633628996089	1074.633628996089	1099.633628996089	0.17241379618644714	0.0714285746216774	0.25641027092933655	0.095238097012043	0.5384615659713745	999	1074	1074	1099	1507
5.900006513205028	5.900006513205028	1	0	1	0	0.0075	0.06706559926644423	999.6336289960891	1074.633628996089	1074.633628996089	1099.633628996089	0.17241379618644714	0.0714285746216774	0.25641027092933655	0.095238097012043	0.5384615659713745	999	1074	1074	1099	1507
5.916887556423106	5.916887556423106	1	0	1	0	0.0075	0.06645509832617127	997.1336276456714	1072.1336276456714	1072.1336276456714	1097.1336276456714	0.17241379618644714	0.0714285746216774	0.23076923191547394	0.095238097012043	0.5384615659713745	997	1072	1072	1097	1507
5.9338187315829245	5.933818336843228	1	0	1	0	0.0075	0.06645509832617127	997.1336276456714	1072.1336276456714	1072.1336276456714	1097.1336276456714	0.17241379618644714	0.0714285746216774	0.23076923191547394	0.095238097012043	0.5384615659713745	997	1072	1072	1097	1507
5.949870031954177	5.94987003195418	1	0	1	0	0.0075	0.06706559926644423	999.6336289960891	1074.633628996089	1074.633628996089	1099.633628996089	0.17241379618644714	0.0714285746216774	0.25641027092933655	0.095238097012043	0.5384615659713745	999	1074	1074	1099	1507
5.966892786724113	5.966892786724113	1	0	1	0	0.0075	0.06706559926644423	999.6336289960891	1074.633628996089	1074.633628996089	1099.633628996089	0.17241379618644714	0.0714285746216774	0.25641027092933655	0.095238097012043	0.5384615659713745	999	1074	1074	1099	1507
5.983808567035684	5.983808567035684	1	0	1	0	0.0075	0.06706559926644423	999.6336289960891	1074.633628996089	1074.633628996089	1099.633628996089	0.17241379618644714	0.0714285746216774	0.25641027092933655	0.095238097012043	0.5384615659713745	999	1074	1074	1099	1507
5.99995776285223	5.999957368112533	1	0	1	0	0.0075	0.06706559926644423	999.6336289960891	1074.633628996089	1074.633628996089	1099.633628996089	0.17241379618644714	0.0714285746216774	0.25641027092933655	0.095238097012043	0.5384615659713745	999	1074	1074	1099	1507
6.017014859975962	6.017014859975962	0	0	1	0	0.0075	0.06706559926644423	999.6336289960891	1074.633628996089	1074.633628996089	1099.633628996089	0.17241379618644714	0.0714285746216774	0.25641027092933655	0.095238097012043	0.5384615659713745	999	1074	1074	1099	1507
6.039956736529014	6.039956736529014	0	0	1	0	0.0074897215106593034	0.06706559926644423	999.6336289960891	1074.633628996089	1074.633628996089	1099.633628996089	0.17241379618644714	0.0714285746216774	0.25641027092933655	0.095238097012043	0.5384615659713745	999	1074	1074	1099	1507
6.053359728261192	6.053360123000889	0	0	1	0	0.007458914215262049	0.06706559926644423	999.6336289960891	1074.633628996089	1074.633628996089	1099.633628996089	0.17241379618644714	0.0714285746216774	0.25641027092933655	0.095238097012043	0.5384615659713745	999	1074	1074	1099	1507
6.066789957032583	6.066789957032583	0	0	1	0	0.007407662554463533	0.06706559926644423	999.6336289960891	1074.633628996089	1074.633628996089	1099.633628996089	0.17241379618644714	0.0714285746216774	0.25641027092933655	0.095238097012043	0.5384615659713745	999	1074	1074	1099	1507
6.084393768639114	6.084393373899417	0	0	1	0	0.007336107005503543	0.06706559926644423	999.6336289960891	1074.633628996089	1074.633628996089	1099.633628996089	0.17241379618644714	0.0714285746216774	0.25641027092933655	0.095238097012043	0.5384615659713745	999	1074	1074	1099	1507
6.106669719320337	6.10666932458064	0	0	1	0	0.007244443697168012	0.06706559926644423	999.6336289960891	1074.633628996089	1074.633628996089	1099.633628996089	0.17241379618644714	0.0714285746216774	0.25641027092933655	0.095238097012043	0.5384615659713745	999	1074	1074	1099	1507
6.11990020980415	6.11989981506445	0	0	1	0	0.007132923872213651	0.06706559926644423	999.6336289960891	1074.633628996089	1074.633628996089	1099.633628996089	0.17241379618644714	0.0714285746216774	0.25641027092933655	0.095238097012043	0.5384615659713745	999	1074	1074	1099	1507
6.1342517610324805	6.1342517610324805	0	0	1	0	0.007001853198729013	0.06706559926644423	999.6336289960891	1074.633628996089	1074.633628996089	1099.633628996089	0.17241379618644714	0.0714285746216774	0.25641027092933655	0.095238097012043	0.5384615659713745	999	1074	1074	1099	1507
6.149802136725988	6.149802136725988	0	0	1	0	0.006851590932319507	0.06706559926644423	999.6336289960891	1074.633628996089	1074.633628996089	1099.633628996089	0.17241379618644714	0.0714285746216774	0.25641027092933655	0.095238097012043	0.5384615659713745	999	1074	1074	1099	1507
6.16677831221147	6.166777917471773	0	0	1	0	0.006682548931412759	0.06706559926644423	999.6336289960891	1074.633628996089	1074.633628996089	1099.633628996089	0.17241379618644714	0.0714285746216774	0.25641027092933655	0.095238097012043	0.5384615659713745	999	1074	1074	1099	1507
6.186625824265832	6.186625429526135	0	0	1	0	0.006495190528383289	0.06706559926644423	999.6336289960891	1074.633628996089	1074.633628996089	1099.633628996089	0.17241379618644714	0.0714285746216774	0.25641027092933655	0.095238097012043	0.5384615659713745	999	1074	1074	1099	1507
6.199885130747656	6.199885130747656	0	0	1	0	0.0062900292595906805	0.06706559926644423	999.6336289960891	1074.633628996089	1074.633628996089	1099.633628996089	0.17241379618644714	0.0714285746216774	0.25641027092933655	0.095238097012043	0.5384615659713745	999	1074	1074	1099	1507
6.216971043869396	6.216971043869396	0	0	1	0	0.006067627457812106	0.06706559926644423	999.6336289960891	1074.633628996089	1074.633628996089	1099.633628996089	0.17241379618644714	0.0714285746216774	0.25641027092933655	0.095238097012043	0.5384615659713745	999	1074	1074	1099	1507
6.239972131377268	6.239972131377268	0	0	1	0	0.005828594710927282	0.06706559926644423	999.6336289960891	1074.633628996089	1074.633628996089	1099.633628996089	0.17241379618644714	0.0714285746216774	0.25641027092933655	0.095238097012043	0.5384615659713745	999	1074	1074	1099	1507
6.2532448590088485	6.2532448590088485	0	0	1	0	0.005573586191080457	0.06706559926644423	999.6336289960891	1074.633628996089	1074.633628996089	1099.633628996089	0.17241379618644714	0.0714285746216774	0.25641027092933655	0.095238097012043	0.5384615659713745	999	1074	1074	1099	1507
6.266838904755232	6.266838904755232	0	0	1	0	0.005303300858899107	0.06706559926644423	999.6336289960891	1074.633628996089	1074.633628996089	1099.633628996089	0.17241379618644714	0.0714285746216774	0.25641027092933655	0.095238097012043	0.5384615659713745	999	1074	1074	1099	1507
6.284065345209736	6.284066134689134	0	0	1	0	0.0050184795476914375	0.06706559926644423	999.6336289960891	1074.633628996089	1074.633628996089	1099.633628996089	0.17241379618644714	0.0714285746216774	0.25641027092933655	0.095238097012043	0.5384615659713745	999	1074	1074	1099	1507
6.306789720188764	6.306789325449067	0	0	1	0	0.004719902932873782	0.06706559926644423	999.6336289960891	1074.633628996089	1074.633628996089	1099.633628996089	0.17241379618644714	0.0714285746216774	0.25641027092933655	0.095238097012043	0.5384615659713745	999	1074	1074	1099	1507
6.320023763329868	6.320023763329868	0	0	1	0	0.00440838939219355	0.06706559926644423	999.6336289960891	1074.633628996089	1074.633628996089	1099.633628996089	0.17241379618644714	0.0714285746216774	0.25641027092933655	0.095238097012043	0.5384615659713745	999	1074	1074	1099	1507
6.334022812007191	6.334022812007191	0	0	1	0	0.004084792762612705	0.06706559926644423	999.6336289960891	1074.633628996089	1074.633628996089	1099.633628996089	0.17241379618644714	0.0714285746216774	0.25641027092933655	0.095238097012043	0.5384615659713745	999	1074	1074	1099	1507
6.349997532876884	6.349997532876884	0	0	1	0	0.0037500000000000025	0.06706559926644423	999.6336289960891	1074.633628996089	1074.633628996089	1099.633628996089	0.17241379618644714	0.0714285746216774	0.25641027092933655	0.095238097012043	0.5384615659713745	999	1074	1074	1099	1507
6.373507439856471	6.373507834596172	0	0	1	0	0.0034049287480466027	0.07063702762499907	1014.2586281243712	1089.2586281243712	1089.2586281243712	1114.2586281243712	0.17241379618644714	0.08571428805589676	0.25641027092933655	0.095238097012043	0.5384615659713745	1014	1089	1089	1114	1507
6.386766746338296	6.386766351598599	0	0	1	0	0.003050524823068503	0.07063702762499907	1014.2586281243712	1089.2586281243712	1089.2586281243712	1114.2586281243712	0.17241379618644714	0.08571428805589676	0.25641027092933655	0.095238097012043	0.5384615659713745	1014	1089	1089	1114	1507
6.400100263883488	6.400100263883488	0	0	1	0	0.002687759621589753	0.07063702762499907	1014.2586281243712	1089.2586281243712	1089.2586281243712	1114.2586281243712	0.17241379618644714	0.08571428805589676	0.25641027092933655	0.095238097012043	0.5384615659713745	1014	1089	1089	1114	1507
6.416826174399947	6.416826174399947	0	0	1	0	0.002317627457812106	0.08078396970108243	1055.8103559259325	1130.8103559259325	1130.8103559259325	1155.8103559259325	0.2068965584039688	0.08571428805589676	0.25641027092933655	0.1190476194024086	0.5384615659713745	1055	1130	1130	1155	1507
6.433832350102534	6.433831955362834	0	0	1	0	0.0019411428382689055	0.07292640486661622	1023.6336279287934	1098.6336279287934	1098.6336279287934	1123.6336279287934	0.17241379618644714	0.08571428805589676	0.28205129504203796	0.1190476194024086	0.5384615659713745	1023	1098	1098	1123	1507
6.453358544042096	6.453358149302396	0	0	1	0	0.0015593376811331942	0.08511852377955148	1073.5603548772633	1148.5603548772633	1148.5603548772633	1173.5603548772633	0.2068965584039688	0.10000000149011612	0.28205129504203796	0.1190476194024086	0.5384615659713745	1073	1148	1148	1173	1507
6.466832588920052	6.466832194180352	0	0	1	0	0.0011732584878017302	0.08511852377955148	1073.5603548772633	1148.5603548772633	1148.5603548772633	1173.5603548772633	0.2068965584039688	0.10000000149011612	0.28205129504203796	0.1190476194024086	0.5384615659713745	1073	1148	1148	1173	1507
6.48382573821258	6.483826132952277	0	0	1	0	0.0007839634745073992	0.09036882931960155	1095.0603560637683	1170.0603560637683	1170.0603560637683	1195.0603560637683	0.2068965584039688	0.11428571492433548	0.28205129504203796	0.1428571492433548	0.5384615659713745	1095	1170	1170	1195	1507
6.499864012173774	6.499864012173774	0	0	1	0	0.0003925196718220764	0.0956191361969353	1116.56036272645	1191.56036272645	1191.56036272645	1216.56036272645	0.2068965584039688	0.12857143580913544	0.28205129504203796	0.1666666716337204	0.5384615659713745	1116	1191	1191	1216	1507
6.520095211215345	6.520094816475645	0	0	1	0	-2.871426524195212e-18	0.10566187074114552	1157.6853606849909	1232.6853606849909	1232.6853606849909	1257.6853606849909	0.2068965584039688	0.15714286267757416	0.3076923191547394	0.190476194024086	0.5384615659713745	1157	1232	1232	1257	1507
6.533899258481476	6.533899653221173	0	0	1	0	-0.00039251967182208215	0.1266146693083029	1243.4870708175004	1318.4870708175004	1318.4870708175004	1343.4870708175004	0.24137930572032928	0.18571428954601288	0.3333333432674408	0.2380952388048172	0.5384615659713745	1243	1318	1318	1343	1507
6.549937927182366	6.549937927182366	0	0	1	0	-0.000783963474507405	0.158630162109058	1374.5905138365924	1449.5905138365924	1449.5905138365924	1474.5905138365924	0.3103448152542114	0.2142857164144516	0.38461539149284363	0.2857142984867096	0.5384615659713745	1374	1449	1449	1474	1507
6.5732749381738955	6.573274543434195	0	0	1	0	-0.0011732584878017358	0.21378363289566704	1600.4439767077565	1675.4439767077565	1675.4439767077565	1700.4439767077565	0.37931033968925476	0.30000001192092896	0.4615384638309479	0.380952388048172	0.5384615659713745	1600	1675	1675	1700	1507
6.586600166185413	6.586599771445716	0	0	1	0	-0.0015593376811331998	0.26797293092013863	1822.3491521179676	1897.3491521179676	1897.3491521179676	1922.3491521179676	0.48275861144065857	0.3571428656578064	0.5128205418586731	0.4523809552192688	0.5384615659713745	1822	1897	1897	1922	1507
6.5998709201185015	6.599870525378801	0	0	1	0	-0.001941142838268911	0.31873079420264094	2030.2026022598147	2105.2026022598147	2105.2026022598147	2130.2026022598147	0.5517241358757019	0.41428571939468384	0.5641025900840759	0.5476190447807312	0.5384615659713745	2030	2105	2105	2130	1507
6.616800516319525	6.616800516319525	0	0	1	0	-0.002317627457812111	0.36826765318929944	2233.056039810181	2308.056039810181	2308.056039810181	2333.056039810181	0.6206896305084229	0.4714285731315613	0.6153846383094788	0.6190476417541504	0.5384615659713745	2233	2308	2308	2333	1507
6.634388143598407	6.634388143598407	0	0	1	0	-0.002687759621589758	0.42825669889885276	2478.7111819908023	2553.7111819908023	2553.7111819908023	2578.7111819908023	0.7241379022598267	0.5285714268684387	0.6666666865348816	0.6904761791229248	0.5384615659713745	2478	2553	2553	2578	1507
6.653543676960819	6.653543676960819	0	0	1	0	-0.003050524823068508	0.5065555138574851	2799.3448292464013	2874.3448292464013	2874.3448292464013	2899.3448292464013	0.8965517282485962	0.5857142806053162	0.692307710647583	0.7857142686843872	0.5384615659713745	2799	2874	2874	2899	1507
6.666873247109024	6.666873247109024	0	0	1	0	-0.003404928748046606	0.6020935863092705	3190.5732359364624	3265.5732359364624	3265.5732359364624	3290.5732359364624	0.9655172228813171	0.7285714149475098	0.7692307829856873	0.9285714030265808	0.5384615659713745	3190	3265	3265	3290	1507
6.683839948841737	6.683839948841737	0	0	1	0	-0.003750000000000004	0.6466727642039967	3373.124969415366	3448.124969415366	3448.124969415366	3473.124969415366	1.0	0.7857142686843872	0.8205128312110901	0.976190447807312	0.5384615659713745	3373	3448	3448	3473	1507
6.699972170851236	6.699972565590937	0	0	1	0	-0.004084792762612706	0.6622710675001144	3437.0000214129686	3512.0000214129686	3512.0000214129686	3537.0000214129686	1.0	0.8285714387893677	0.8205128312110901	1.0	0.5384615659713745	3437	3512	3512	3537	1507
6.720172580196305	6.720172580196305	0	0	1	0	-0.004408389392193551	0.6858058571815491	3533.3749851584435	3608.3749851584435	3608.3749851584435	3633.3749851584435	1.0	0.8714285492897034	0.8717948794364929	1.0	0.5384615659713745	3533	3608	3608	3633	1507
6.734222550294771	6.734222945034471	0	0	1	0	-0.004719902932873782	0.6965201497077942	3577.250013053417	3652.250013053417	3652.250013053417	3677.250013053417	1.0	0.9142857193946838	0.8717948794364929	1.0	0.5384615659713745	3577	3652	3652	3677	1507
6.749932400826584	6.749932400826584	0	0	1	0	-0.005018479547691437	0.7100732624530792	3632.7500097453594	3707.7500097453594	3707.7500097453594	3732.7500097453594	1.0	0.9428571462631226	0.8974359035491943	1.0	0.5384615659713745	3632	3707	3707	3732	1507
6.774002048699035	6.774002048699035	0	0	1	0	-0.005303300858899106	0.7307692319154739	3717.500004693866	3792.500004693866	3792.500004693866	3817.500004693866	1.0	1.0	0.9230769276618958	1.0	0.5384615659713745	3717	3792	3792	3817	1507
6.783960147080013	6.783960147080013	0	0	1	0	-0.005573586191080455	0.7307692319154739	3717.500004693866	3792.500004693866	3792.500004693866	3817.500004693866	1.0	1.0	0.9230769276618958	1.0	0.5384615659713745	3717	3792	3792	3817	1507
6.799975920878374	6.799975526138677	0	0	1	0	-0.00582859471092728	0.7307692319154739	3717.500004693866	3792.500004693866	3792.500004693866	3817.500004693866	1.0	1.0	0.9230769276618958	1.0	0.6153846383094788	3717	3792	3792	3817	1523
6.816959596418133	6.817027491646321	0	0	1	0	-0.006067627457812103	0.7371794879436493	3743.750003129244	3818.750003129244	3818.750003129244	3843.750003129244	1.0	1.0	0.9487179517745972	1.0	0.5384615659713745	3743	3818	3818	3843	1507
6.8338955084543365	6.8338955084543365	0	0	1	0	-0.006290029259590677	0.7371794879436493	3743.750003129244	3818.750003129244	3818.750003129244	3843.750003129244	1.0	1.0	0.9487179517745972	1.0	0.6153846383094788	3743	3818	3818	3843	1523
6.853497097676364	6.853497492416064	0	0	1	0	-0.006495190528383286	0.7371794879436493	3743.750003129244	3818.750003129244	3818.750003129244	3843.750003129244	1.0	1.0	0.9487179517745972	1.0	0.6153846383094788	3743	3818	3818	3843	1523
6.866789562292887	6.866789167553186	0	0	1	0	-0.006682548931412756	0.7371794879436493	3743.750003129244	3818.750003129244	3818.750003129244	3843.750003129244	1.0	1.0	0.9487179517745972	1.0	0.6153846383094788	3743	3818	3818	3843	1523
6.883849422594505	6.883849027854808	0	0	1	0	-0.006851590932319503	0.7371794879436493	3743.750003129244	3818.750003129244	3818.750003129244	3843.750003129244	1.0	1.0	0.9487179517745972	1.0	0.6153846383094788	3743	3818	3818	3843	1523
6.90678774649027	6.906787351750573	0	0	1	0	-0.0070018531987290095	0.7371794879436493	3743.750003129244	3818.750003129244	3818.750003129244	3843.750003129244	1.0	1.0	0.9487179517745972	1.0	0.6153846383094788	3743	3818	3818	3843	1523
6.919936131116739	6.919936131116739	0	0	1	0	-0.007132923872213648	0.7371794879436493	3743.750003129244	3818.750003129244	3818.750003129244	3843.750003129244	1.0	1.0	0.9487179517745972	1.0	0.6153846383094788	3743	3818	3818	3843	1523
6.9343362353280185	6.9343362353280185	0	0	1	0	-0.007244443697168009	0.7371794879436493	3743.750003129244	3818.750003129244	3818.750003129244	3843.750003129244	1.0	1.0	0.9487179517745972	1.0	0.6153846383094788	3743	3818	3818	3843	1523
6.94996358526279	6.94996358526279	0	0	1	0	-0.007336107005503539	0.7371794879436493	3743.750003129244	3818.750003129244	3818.750003129244	3843.750003129244	1.0	1.0	0.9487179517745972	1.0	0.6153846383094788	3743	3818	3818	3843	1523
6.973938100867834	6.973938100867834	0	0	1	0	-0.00740766255446353	0.7371794879436493	3743.750003129244	3818.750003129244	3818.750003129244	3843.750003129244	1.0	1.0	0.9487179517745972	1.0	0.5384615659713745	3743	3818	3818	3843	1507
6.986644771771374	6.986644377031677	0	0	1	0	-0.007458914215262048	0.7307692319154739	3717.500004693866	3792.500004693866	3792.500004693866	3817.500004693866	1.0	1.0	0.9230769276618958	1.0	0.5384615659713745	3717	3792	3792	3817	1507
6.999895788719524	6.999895788719524	0	0	1	0	-0.007489721510659303	0.7236263751983643	3688.2500064373016	3763.2500064373016	3763.2500064373016	3788.2500064373016	1.0	0.9714285731315613	0.9230769276618958	1.0	0.6153846383094788	3688	3763	3763	3788	1523
7.016972228088491	7.016972228088491	0	0	1	0	-0.0075	0.7129120826721191	3644.374978542328	3719.374978542328	3719.374978542328	3744.374978542328	1.0	0.9285714030265808	0.9230769276618958	1.0	0.6153846383094788	3644	3719	3719	3744	1523
7.0340715623599905	7.0340715623599905	0	0	1	0	-0.007489721510659305	0.6957875490188599	3574.250013232231	3649.250013232231	3649.250013232231	3674.250013232231	1.0	0.8857142925262451	0.8974359035491943	1.0	0.6153846383094788	3574	3649	3649	3674	1523
7.0537726259861095	7.0537726259861095	0	0	1	0	-0.007458914215262052	0.6619047529094821	3435.4999631643295	3510.4999631643295	3510.4999631643295	3535.4999631643295	1.0	0.8142856955528259	0.8974359035491943	0.9285714030265808	0.6153846383094788	3435	3510	3510	3535	1523
7.066823904646679	7.066823904646679	0	0	1	0	-0.0074076625544635365	0.615567759443552	3245.7499749213457	3320.7499749213457	3320.7499749213457	3345.7499749213457	1.0	0.7571428418159485	0.8461538553237915	0.8333333134651184	0.5384615659713745	3245	3320	3320	3345	1507
7.083922844178478	7.083923238918178	0	0	1	0	-0.007336107005503547	0.5518546694109583	2984.844871237874	3059.844871237874	3059.844871237874	3084.844871237874	0.8965517282485962	0.6857143044471741	0.8205128312110901	0.761904776096344	0.5384615659713745	2984	3059	3059	3084	1507
7.106788930709367	7.106788535969667	0	0	1	0	-0.0072444436971680175	0.48557218213330255	2713.418085835874	2788.418085835874	2788.418085835874	2813.418085835874	0.8620689511299133	0.5857142806053162	0.7692307829856873	0.6428571343421936	0.5384615659713745	2713	2788	2788	2813	1507
7.120017052754989	7.120019421193181	0	0	1	0	-0.007132923872213658	0.45264094922423226	2578.564687073231	2653.564687073231	2653.564687073231	2678.564687073231	0.7931034564971924	0.5571428537368774	0.7435897588729858	0.6190476417541504	0.5384615659713745	2578	2653	2653	2678	1507
7.134783080667031	7.134783080667031	0	0	1	0	-0.007001853198729022	0.4324512634339932	2495.8879237622023	2570.8879237622023	2570.8879237622023	2595.8879237622023	0.7586206793785095	0.5285714268684387	0.7435897588729858	0.5952380895614624	0.5384615659713745	2495	2570	2570	2595	1507
7.149990032822608	7.1499904275623045	0	0	1	0	-0.006851590932319517	0.40432507564769704	2380.7111847773194	2455.7111847773194	2455.7111847773194	2480.7111847773194	0.7241379022598267	0.5	0.7179487347602844	0.5476190447807312	0.5384615659713745	2380	2455	2455	2480	1507
7.173303754171904	7.173303754171904	0	0	1	0	-0.0066825489314127715	0.38450171580135617	2299.5345262065534	2374.5345262065534	2374.5345262065534	2399.5345262065534	0.6896551847457886	0.48571428656578064	0.692307710647583	0.523809552192688	0.5384615659713745	2299	2374	2374	2399	1507
7.186509376054694	7.186508981314997	0	0	1	0	-0.006495190528383305	0.35599658638238907	2182.8060212358832	2257.8060212358832	2257.8060212358832	2282.8060212358832	0.6206896305084229	0.4571428596973419	0.692307710647583	0.5	0.5384615659713745	2182	2257	2257	2282	1507
7.19982947245013	7.1998290777104295	0	0	1	0	-0.006290029259590696	0.34059935063123703	2119.7543408349156	2194.7543408349156	2194.7543408349156	2219.7543408349156	0.5862069129943848	0.44285714626312256	0.6666666865348816	0.5	0.5384615659713745	2119	2194	2194	2219	1507
7.217029465344815	7.217032623262405	0	0	1	0	-0.006067627457812124	0.3330596684226914	2088.8793421909213	2163.8793421909213	2163.8793421909213	2188.8793421909213	0.5862069129943848	0.4285714328289032	0.6666666865348816	0.4761904776096344	0.5384615659713745	2088	2163	2163	2188	1507
7.239944894338052	7.2399444995983515	0	0	1	0	-0.005828594710927302	0.3104279858306942	1996.2026019766927	2071.2026019766927	2071.2026019766927	2096.2026019766927	0.5517241358757019	0.4000000059604645	0.6410256624221802	0.4523809552192688	0.5384615659713745	1996	2071	2071	2096	1507
7.25329854360788	7.253298543607883	0	0	1	0	-0.005573586191080479	0.30029367614578417	1954.702603816986	2029.702603816986	2029.702603816986	2054.702603816986	0.5517241358757019	0.3857142925262451	0.6153846383094788	0.4285714328289032	0.5384615659713745	1954	2029	2029	2054	1507
7.266827852043665	7.266827457303968	0	0	1	0	-0.005303300858899131	0.2782724940915102	1864.5258633047345	1939.5258633047345	1939.5258633047345	1964.5258633047345	0.517241358757019	0.3571428656578064	0.5897436141967773	0.4047619104385376	0.5384615659713745	1864	1939	1939	1964	1507
7.284223241089244	7.284223241089244	0	0	1	0	-0.0050184795476914635	0.26012799811523335	1790.2241522818806	1865.2241522818806	1865.2241522818806	1890.2241522818806	0.48275861144065857	0.34285715222358704	0.5641025900840759	0.380952388048172	0.5384615659713745	1790	1865	1865	1890	1507
7.306690245784672	7.306690245784672	0	0	1	0	-0.004719902932873809	0.2283693391543169	1660.1724438369276	1735.1724438369276	1735.1724438369276	1760.1724438369276	0.4482758641242981	0.2857142984867096	0.5384615659713745	0.3333333432674408	0.5384615659713745	1660	1735	1735	1760	1507
7.31998428935999	7.31998428935999	0	0	1	0	-0.004408389392193576	0.2283693391543169	1660.1724438369276	1735.1724438369276	1735.1724438369276	1760.1724438369276	0.4482758641242981	0.2857142984867096	0.5384615659713745	0.3333333432674408	0.5384615659713745	1660	1735	1735	1760	1507
7.334287682345071	7.33428728760537	0	0	1	0	-0.00408479276261273	0.21960865567928423	1624.297445006669	1699.297445006669	1699.297445006669	1724.297445006669	0.4482758641242981	0.27142858505249023	0.5128205418586731	0.3095238208770752	0.5384615659713745	1624	1699	1699	1724	1507
7.349960427345199	7.3499608220848955	0	0	1	0	-0.003750000000000026	0.20253253351528566	1554.3707247450948	1629.3707247450948	1629.3707247450948	1654.3707247450948	0.4137931168079376	0.2571428716182709	0.4871794879436493	0.2857142984867096	0.5384615659713745	1554	1629	1629	1654	1507
7.373428886656416	7.373428886656416	0	0	1	0	-0.0034049287480466253	0.1844922359964568	1480.4957064054906	1555.4957064054906	1555.4957064054906	1580.4957064054906	0.4137931168079376	0.2142857164144516	0.4615384638309479	0.2380952388048172	0.5384615659713745	1480	1555	1555	1580	1507
7.386719772314141	7.386719377574444	0	0	1	0	-0.0030505248230685246	0.1621531750893127	1389.0172519907355	1464.0172519907355	1464.0172519907355	1489.0172519907355	0.3448275923728943	0.20000000298023224	0.43589743971824646	0.2380952388048172	0.5384615659713745	1389	1464	1464	1489	1507
7.399963289208014	7.399963289208014	0	0	1	0	-0.002687759621589774	0.1621531750893127	1389.0172519907355	1464.0172519907355	1464.0172519907355	1489.0172519907355	0.3448275923728943	0.20000000298023224	0.43589743971824646	0.2380952388048172	0.5384615659713745	1389	1464	1464	1489	1507
7.416793805744646	7.416793805744646	0	0	1	0	-0.002317627457812126	0.13518693846660657	1278.5905130207539	1353.5905130207539	1353.5905130207539	1378.5905130207539	0.3103448152542114	0.15714286267757416	0.38461539149284363	0.190476194024086	0.5384615659713745	1278	1353	1353	1378	1507
7.434158799833419	7.43415919457312	0	0	1	0	-0.0019411428382689242	0.13161551010805173	1263.9655138924718	1338.9655138924718	1338.9655138924718	1363.9655138924718	0.3103448152542114	0.1428571492433548	0.38461539149284363	0.190476194024086	0.5384615659713745	1263	1338	1338	1363	1507
7.453469465897452	7.453469071157752	0	0	1	0	-0.0015593376811332115	0.11606564169001377	1200.2888027206063	1275.2888027206063	1275.2888027206063	1300.2888027206063	0.27586206793785095	0.12857143580913544	0.3589743673801422	0.1666666716337204	0.5384615659713745	1200	1275	1275	1300	1507
7.466813641414511	7.466813641414511	0	0	1	0	-0.001173258487801746	0.10637657509909737	1160.6120750308037	1235.6120750308037	1235.6120750308037	1260.6120750308037	0.24137930572032928	0.12857143580913544	0.3333333432674408	0.1666666716337204	0.5384615659713745	1160	1235	1235	1260	1507
7.484091792769554	7.484092187509251	0	0	1	0	-0.0007839634745074134	0.09128458022170671	1098.810356007889	1173.810356007889	1173.810356007889	1198.810356007889	0.2068965584039688	0.11428571492433548	0.3076923191547394	0.1428571492433548	0.5384615659713745	1098	1173	1173	1198	1507
7.506767614765632	7.506767220025935	0	0	1	0	-0.00039251967182208893	0.07292640486661622	1023.6336279287934	1098.6336279287934	1098.6336279287934	1123.6336279287934	0.17241379618644714	0.08571428805589676	0.28205129504203796	0.1190476194024086	0.5384615659713745	1023	1098	1098	1123	1507
7.519989815715771	7.519989420976074	0	0	1	0	-8.039065796791711e-18	0.07124752821048247	1016.7586280219257	1091.7586280219257	1091.7586280219257	1116.7586280219257	0.17241379618644714	0.08571428805589676	0.28205129504203796	0.095238097012043	0.5384615659713745	1016	1091	1091	1116	1507
7.533955311518703	7.533956495737797	0	0	1	0	0.00039251967182207294	0.058444908712063814	964.3319011759013	1039.3319011759013	1039.3319011759013	1064.3319011759013	0.13793103396892548	0.0714285746216774	0.25641027092933655	0.095238097012043	0.5384615659713745	964	1039	1039	1064	1507
7.549824242149121	7.549824242149121	0	0	1	0	0.0007839634745073974	0.058444908712063814	964.3319011759013	1039.3319011759013	1039.3319011759013	1064.3319011759013	0.13793103396892548	0.0714285746216774	0.25641027092933655	0.095238097012043	0.5384615659713745	964	1039	1039	1064	1507
7.566967787266883	7.566967787266883	0	0	1	0	0.00117325848780173	0.05186939685718045	937.4051801301539	1012.4051801301539	1012.4051801301539	1037.405180130154	0.1034482792019844	0.08571428805589676	0.25641027092933655	0.0714285746216774	0.5384615659713745	937	1012	1012	1037	1507
7.586723719711131	7.58672332497143	0	0	1	0	0.0015593376811331957	0.05186939685718045	937.4051801301539	1012.4051801301539	1012.4051801301539	1037.405180130154	0.1034482792019844	0.08571428805589676	0.25641027092933655	0.0714285746216774	0.5384615659713745	937	1012	1012	1037	1507
7.600022500162829	7.6000221054231325	0	0	1	0	0.0019411428382689084	0.05141152114003569	935.5301790684462	1010.5301790684462	1010.5301790684462	1035.5301790684462	0.1034482792019844	0.08571428805589676	0.23076923191547394	0.0714285746216774	0.5384615659713745	935	1010	1010	1035	1507
7.6169501226653615	7.6169501226653615	0	0	1	0	0.0023176274578121103	0.05141152114003569	935.5301790684462	1010.5301790684462	1010.5301790684462	1035.5301790684462	0.1034482792019844	0.08571428805589676	0.23076923191547394	0.0714285746216774	0.5384615659713745	935	1010	1010	1035	1507
7.640070026822563	7.640069632082863	0	0	1	0	0.002687759621589759	0.041417204072159944	894.603450675495	969.603450675495	969.603450675495	994.603450675495	0.06896551698446274	0.08571428805589676	0.23076923191547394	0.0476190485060215	0.5384615659713745	894	969	969	994	1507
7.65362459859907	7.65362459859907	0	0	1	0	0.0030505248230685103	0.041417204072159944	894.603450675495	969.603450675495	969.603450675495	994.603450675495	0.06896551698446274	0.08571428805589676	0.23076923191547394	0.0476190485060215	0.5384615659713745	894	969	969	994	1507
7.666835746837641	7.666835746837641	0	0	1	0	0.0034049287480466114	0.05003789462654036	929.9051784956828	1004.9051784956828	1004.9051784956828	1029.9051784956828	0.1034482792019844	0.08571428805589676	0.23076923191547394	0.0476190485060215	0.5384615659713745	929	1004	1004	1029	1507
7.683839554102036	7.683839554102036	0	0	1	0	0.0037500000000000124	0.048664268220505326	924.2801783629693	999.2801783629693	999.2801783629693	1024.2801783629693	0.1034482792019844	0.08571428805589676	0.23076923191547394	0.02380952425301075	0.5384615659713745	924	999	999	1024	1507
7.699850985763714	7.699850591024013	0	0	1	0	0.004084792762612716	0.0536093229850952	944.5301776239648	1019.5301776239648	1019.5301776239648	1044.5301776239648	0.1034482792019844	0.10000000149011612	0.23076923191547394	0.0476190485060215	0.5384615659713745	944	1019	1019	1044	1507
7.720052579327877	7.720052579327877	0	0	1	0	0.004408389392193564	0.04361500602467975	903.6034496710636	978.6034496710636	978.6034496710636	1003.6034496710636	0.06896551698446274	0.10000000149011612	0.23076923191547394	0.02380952425301075	0.5384615659713745	903	978	978	1003	1507
7.7340125487750235	7.734012943514724	0	0	1	0	0.004719902932873797	0.04718643438323459	918.2284487993456	993.2284487993456	993.2284487993456	1018.2284487993456	0.06896551698446274	0.11428571492433548	0.23076923191547394	0.02380952425301075	0.5384615659713745	918	993	993	1018	1507
7.749968322139175	7.749968322139175	0	0	1	0	0.005018479547691453	0.05075786460443458	932.8534555551596	1007.8534555551596	1007.8534555551596	1032.8534555551596	0.06896551698446274	0.12857143580913544	0.23076923191547394	0.02380952425301075	0.5384615659713745	932	1007	1007	1032	1507
7.773714678198328	7.773714678198328	0	0	1	0	0.005303300858899124	0.045708603339931576	912.1767306770198	987.1767306770198	987.1767306770198	1012.1767306770198	0.03448275849223137	0.1428571492433548	0.23076923191547394	0.02380952425301075	0.5384615659713745	912	987	987	1012	1507
7.786649113908062	7.786648719168362	0	0	1	0	0.0055735861910804745	0.045708603339931576	912.1767306770198	987.1767306770198	987.1767306770198	1012.1767306770198	0.03448275849223137	0.1428571492433548	0.23076923191547394	0.02380952425301075	0.5384615659713745	912	987	987	1012	1507
7.800054474078429	7.800054474078429	0	0	1	0	0.0058285947109273	0.045708603339931576	912.1767306770198	987.1767306770198	987.1767306770198	1012.1767306770198	0.03448275849223137	0.1428571492433548	0.23076923191547394	0.02380952425301075	0.5384615659713745	912	987	987	1012	1507
7.816871964205003	7.816871964205003	0	0	1	0	0.006067627457812124	0.037087913716873734	876.8750066705979	951.8750066705979	951.8750066705979	976.8750066705979	0.0	0.1428571492433548	0.23076923191547394	0.02380952425301075	0.5384615659713745	876	951	951	976	1507
7.840059368850696	7.840058974110995	0	0	1	0	0.006290029259590699	0.040506716929057725	890.8750058244914	965.8750058244914	965.8750058244914	990.8750058244914	0.0	0.15714286267757416	0.20512820780277252	0.02380952425301075	0.5384615659713745	890	965	965	990	1507
7.853621045941779	7.853621440681479	0	0	1	0	0.006495190528383307	0.040506716929057725	890.8750058244914	965.8750058244914	965.8750058244914	990.8750058244914	0.0	0.15714286267757416	0.20512820780277252	0.02380952425301075	0.5384615659713745	890	965	965	990	1507
7.866790351772284	7.866789957032584	0	0	1	0	0.006682548931412777	0.040506716929057725	890.8750058244914	965.8750058244914	965.8750058244914	990.8750058244914	0.0	0.15714286267757416	0.20512820780277252	0.02380952425301075	0.5384615659713745	890	965	965	990	1507
7.884292715276228	7.884293899495326	0	0	1	0	0.006851590932319523	0.040506716929057725	890.8750058244914	965.8750058244914	965.8750058244914	990.8750058244914	0.0	0.15714286267757416	0.20512820780277252	0.02380952425301075	0.5384615659713745	890	965	965	990	1507
7.9067881412299705	7.90678774649027	0	0	1	0	0.007001853198729028	0.040506716929057725	890.8750058244914	965.8750058244914	965.8750058244914	990.8750058244914	0.0	0.15714286267757416	0.20512820780277252	0.02380952425301075	0.5384615659713745	890	965	965	990	1507
7.9199519207046905	7.9199519207046905	0	0	1	0	0.007132923872213665	0.040506716929057725	890.8750058244914	965.8750058244914	965.8750058244914	990.8750058244914	0.0	0.15714286267757416	0.20512820780277252	0.02380952425301075	0.5384615659713745	890	965	965	990	1507
7.933993996009182	7.933994390748879	0	0	1	0	0.0072444436971680235	0.040506716929057725	890.8750058244914	965.8750058244914	965.8750058244914	990.8750058244914	0.0	0.15714286267757416	0.20512820780277252	0.02380952425301075	0.5384615659713745	890	965	965	990	1507
7.949819505272735	7.949819505272735	0	0	1	0	0.007336107005503552	0.036935288570502885	876.2500066962093	951.2500066962093	951.2500066962093	976.2500066962093	0.0	0.1428571492433548	0.20512820780277252	0.02380952425301075	0.5384615659713745	876	951	951	976	1507
7.9670352877553725	7.9670352877553725	0	0	1	0	0.007407662554463541	0.036935288570502885	876.2500066962093	951.2500066962093	951.2500066962093	976.2500066962093	0.0	0.1428571492433548	0.20512820780277252	0.02380952425301075	0.5384615659713745	876	951	951	976	1507
7.986707535383481	7.98670714064378	0	0	1	0	0.007458914215262055	0.033363860211948045	861.6250075679272	936.6250075679272	936.6250075679272	961.6250075679272	0.0	0.12857143580913544	0.20512820780277252	0.02380952425301075	0.5384615659713745	861	936	936	961	1507
7.999973552440181	7.9999731577004844	0	0	1	0	0.007489721510659307	0.033363860211948045	861.6250075679272	936.6250075679272	936.6250075679272	961.6250075679272	0.0	0.12857143580913544	0.20512820780277252	0.02380952425301075	0.5384615659713745	861	936	936	961	1507
8.016929990940724	8.016929990940724	0	0	1	0	0.0075	0.033363860211948045	861.6250075679272	936.6250075679272	936.6250075679272	961.6250075679272	0.0	0.12857143580913544	0.20512820780277252	0.02380952425301075	0.5384615659713745	861	936	936	961	1507
8.040050289837623	8.040049895097926	0	0	1	0	0.007489721510659301	0.033363860211948045	861.6250075679272	936.6250075679272	936.6250075679272	961.6250075679272	0.0	0.12857143580913544	0.20512820780277252	0.02380952425301075	0.5384615659713745	861	936	936	961	1507
8.053429991927572	8.053430386667273	0	0	1	0	0.007458914215262044	0.0384131196138059	882.3017248185351	957.3017248185351	957.3017248185351	982.3017248185351	0.03448275849223137	0.11428571492433548	0.20512820780277252	0.02380952425301075	0.5384615659713745	882	957	957	982	1507
8.066957721404563	8.066957721404563	0	0	1	0	0.007407662554463523	0.0384131196138059	882.3017248185351	957.3017248185351	957.3017248185351	982.3017248185351	0.03448275849223137	0.11428571492433548	0.20512820780277252	0.02380952425301075	0.5384615659713745	882	957	957	982	1507
8.083852185772397	8.083852185772397	0	0	1	0	0.007336107005503528	0.0434623808783089	902.9784496966749	977.9784496966749	977.9784496966749	1002.9784496966749	0.06896551698446274	0.10000000149011612	0.20512820780277252	0.02380952425301075	0.5384615659713745	902	977	977	1002	1507
8.106698930058048	8.106698930058048	0	0	1	0	0.007244443697167994	0.041111953779418245	893.3534507267177	968.3534507267177	968.3534507267177	993.3534507267177	0.06896551698446274	0.08571428805589676	0.20512820780277252	0.0476190485060215	0.5384615659713745	893	968	968	993	1507
8.119962578676557	8.119962183936856	0	0	1	0	0.00713292387221363	0.04585596568250212	912.7801794698462	987.7801794698462	987.7801794698462	1012.7801794698462	0.1034482792019844	0.0714285746216774	0.1794871836900711	0.0476190485060215	0.5384615659713745	912	987	987	1012	1507
8.134330708972236	8.134330708972236	0	0	1	0	0.007001853198728986	0.04335291258949828	902.5301770539954	977.5301770539954	977.5301770539954	1002.5301770539954	0.1034482792019844	0.05714285746216774	0.1794871836900711	0.0714285746216774	0.5384615659713745	902	977	977	1002	1507
8.149864505598394	8.149864505598394	0	0	1	0	0.006851590932319475	0.051973601281233545	937.8318972466514	1012.8318972466514	1012.8318972466514	1037.8318972466514	0.13793103396892548	0.05714285746216774	0.1794871836900711	0.0714285746216774	0.5384615659713745	937	1012	1012	1037	1507
8.166953971377424	8.166953971377424	0	0	1	0	0.006682548931412723	0.04947054895239181	927.5818979600444	1002.5818979600444	1002.5818979600444	1027.5818979600444	0.13793103396892548	0.04285714402794838	0.1794871836900711	0.095238097012043	0.4615384638309479	927	1002	1002	1027	1492
8.186674377248782	8.186673982509085	0	0	1	0	0.006495190528383249	0.05304197731094665	942.2068970883265	1017.2068970883265	1017.2068970883265	1042.2068970883265	0.13793103396892548	0.05714285746216774	0.1794871836900711	0.095238097012043	0.5384615659713745	942	1017	1017	1042	1507
8.200033947614095	8.200033552874395	0	0	1	0	0.006290029259590635	0.05304197731094665	942.2068970883265	1017.2068970883265	1017.2068970883265	1042.2068970883265	0.13793103396892548	0.05714285746216774	0.1794871836900711	0.095238097012043	0.5384615659713745	942	1017	1017	1042	1507
8.216843937686392	8.216843937686392	0	0	1	0	0.0060676274578120555	0.05661340660082406	956.8319000303745	1031.8319000303745	1031.8319000303745	1056.8319000303745	0.13793103396892548	0.0714285746216774	0.1794871836900711	0.095238097012043	0.5384615659713745	956	1031	1031	1056	1507
8.234276827003352	8.234276827003352	0	0	1	0	0.005828594710927226	0.06630247318491758	996.5086276922375	1071.5086276922375	1071.5086276922375	1096.5086276922375	0.17241379618644714	0.0714285746216774	0.1794871836900711	0.1190476194024086	0.5384615659713745	996	1071	1071	1096	1507
8.253336438618962	8.253336043879266	0	0	1	0	0.0055735861910803965	0.07063702726338664	1014.2586266435683	1089.2586266435683	1089.2586266435683	1114.2586266435683	0.17241379618644714	0.08571428805589676	0.20512820780277252	0.1190476194024086	0.5384615659713745	1014	1089	1089	1114	1507
8.26683298365975	8.26683298365975	0	0	1	0	0.005303300858899042	0.07925771781776705	1049.560354463756	1124.560354463756	1124.560354463756	1149.560354463756	0.2068965584039688	0.08571428805589676	0.20512820780277252	0.1190476194024086	0.5384615659713745	1049	1124	1124	1149	1507
8.2844956114814	8.2844956114814	0	0	1	0	0.005018479547691366	0.0828291461763219	1064.1853535920382	1139.1853535920382	1139.1853535920382	1164.1853535920382	0.2068965584039688	0.10000000149011612	0.20512820780277252	0.1190476194024086	0.5384615659713745	1064	1139	1139	1164	1507
8.306720640741478	8.306720640741478	0	0	1	0	0.004719902932873706	0.08853732698320688	1087.5603539962322	1162.5603539962322	1162.5603539962322	1187.5603539962322	0.2068965584039688	0.11428571492433548	0.23076923191547394	0.1428571492433548	0.5384615659713745	1087	1162	1162	1187	1507
8.31996415763535	8.319963762895654	0	0	1	0	0.004408389392193469	0.08853732698320688	1087.5603539962322	1162.5603539962322	1162.5603539962322	1187.5603539962322	0.2068965584039688	0.11428571492433548	0.23076923191547394	0.1428571492433548	0.5384615659713745	1087	1162	1162	1187	1507
8.334067022853453	8.334067022853453	0	0	1	0	0.004084792762612619	0.08853732698320688	1087.5603539962322	1162.5603539962322	1162.5603539962322	1187.5603539962322	0.2068965584039688	0.11428571492433548	0.23076923191547394	0.1428571492433548	0.5384615659713745	1087	1162	1162	1187	1507
8.34992371655321	8.349923716553214	0	0	1	0	0.0037499999999999114	0.09302450863869638	1105.9353628754616	1180.9353628754616	1180.9353628754616	1205.9353628754616	0.2068965584039688	0.12857143580913544	0.25641027092933655	0.1428571492433548	0.5384615659713745	1105	1180	1180	1205	1507
8.373429676135814	8.373429676135814	0	0	1	0	0.0034049287480465078	0.11832449364138176	1209.5388014614582	1284.5388014614582	1284.5388014614582	1309.5388014614582	0.27586206793785095	0.15714286267757416	0.28205129504203796	0.1428571492433548	0.5384615659713745	1209	1284	1284	1309	1507
8.386750956750344	8.386750956750344	0	0	1	0	0.003050524823068404	0.12464317469260633	1235.4138003662229	1310.4138003662229	1310.4138003662229	1335.4138003662229	0.27586206793785095	0.17142857611179352	0.3076923191547394	0.1666666716337204	0.5384615659713745	1235	1310	1310	1335	1507
8.399962894468317	8.399962499728616	0	0	1	0	0.0026877596215896505	0.12464317469260633	1235.4138003662229	1310.4138003662229	1310.4138003662229	1335.4138003662229	0.27586206793785095	0.17142857611179352	0.3076923191547394	0.1666666716337204	0.5384615659713745	1235	1310	1310	1335	1507
8.417099334271498	8.417099334271498	0	0	1	0	0.002317627457812	0.12928297908769715	1254.4137993641198	1329.4137993641198	1329.4137993641198	1354.4137993641198	0.27586206793785095	0.18571428954601288	0.3333333432674408	0.1666666716337204	0.5384615659713745	1254	1329	1329	1354	1507
8.44003844764666	8.44003844764666	0	0	1	0	0.0019411428382687965	0.14254347031187808	1308.7155109271407	1383.7155109271407	1383.7155109271407	1408.7155109271407	0.3103448152542114	0.20000000298023224	0.3589743673801422	0.1666666716337204	0.5384615659713745	1308	1383	1383	1408	1507
8.453384596862215	8.453384202122514	0	0	1	0	0.001559337681133082	0.14611489867043292	1323.3405100554228	1398.3405100554228	1398.3405100554228	1423.3405100554228	0.3103448152542114	0.2142857164144516	0.3589743673801422	0.1666666716337204	0.5384615659713745	1323	1398	1398	1423	1507
8.466866141794448	8.466865747054747	0	0	1	0	0.0011732584878016152	0.16166477453905148	1387.0172517374158	1462.0172517374158	1462.0172517374158	1487.0172517374158	0.3448275923728943	0.22857142984867096	0.38461539149284363	0.190476194024086	0.5384615659713745	1387	1462	1462	1487	1507
8.48434679461496	8.484347189354661	0	0	1	0	0.0007839634745072818	0.1724706384807061	1431.2672645784914	1506.2672645784914	1506.2672645784914	1531.2672645784914	0.3448275923728943	0.2571428716182709	0.41025641560554504	0.2142857164144516	0.5384615659713745	1431	1506	1506	1531	1507
8.506738009288224	8.506738009288224	0	0	1	0	0.0003925196718219568	0.1800103206073772	1462.1422628872097	1537.1422628872097	1537.1422628872097	1562.1422628872097	0.3448275923728943	0.27142858505249023	0.43589743971824646	0.2380952388048172	0.5384615659713745	1462	1537	1537	1562	1507
8.51993928903433	8.51993889429463	0	0	1	0	-1.2426921205886656e-16	0.1937286872348506	1518.3189742267132	1593.3189742267132	1593.3189742267132	1618.3189742267132	0.37931033968925476	0.2857142984867096	0.4615384638309479	0.2380952388048172	0.5384615659713745	1518	1593	1593	1618	1507
8.533845968622142	8.533845968622142	0	0	1	0	-0.00039251967182220505	0.20172624657969918	1551.068979743868	1626.068979743868	1626.068979743868	1651.068979743868	0.37931033968925476	0.30000001192092896	0.4871794879436493	0.261904776096344	0.5384615659713745	1551	1626	1626	1651	1507
8.549894900555202	8.549894900555202	0	0	1	0	-0.000783963474507529	0.21681824694950502	1612.870721258223	1687.870721258223	1687.870721258223	1712.870721258223	0.4137931168079376	0.3142857253551483	0.4871794879436493	0.2857142984867096	0.5384615659713745	1612	1687	1687	1712	1507
8.573456123695632	8.573456123695632	0	0	1	0	-0.0011732584878018542	0.2308418660700977	1670.2974415570502	1745.2974415570502	1745.2974415570502	1770.2974415570502	0.4482758641242981	0.3285714387893677	0.5128205418586731	0.2857142984867096	0.5384615659713745	1670	1745	1745	1770	1507
8.586701614288	8.586701614288	0	0	1	0	-0.0015593376811333186	0.2569839198492532	1777.3491517826917	1852.3491517826917	1852.3491517826917	1877.3491517826917	0.48275861144065857	0.3571428656578064	0.5641025900840759	0.3333333432674408	0.5384615659713745	1777	1852	1852	1877	1507
8.599914341485366	8.599913946745666	0	0	1	0	-0.00194114283826903	0.2569839198492532	1777.3491517826917	1852.3491517826917	1852.3491517826917	1877.3491517826917	0.48275861144065857	0.3571428656578064	0.5641025900840759	0.3333333432674408	0.5384615659713745	1777	1852	1852	1877	1507
8.617020386331742	8.617020386331742	0	0	1	0	-0.00231762745781223	0.27253378834916564	1841.0258632898333	1916.0258632898333	1916.0258632898333	1941.0258632898333	0.517241358757019	0.3857142925262451	0.5897436141967773	0.380952388048172	0.5384615659713745	1841	1916	1916	1941	1507
8.640054237234612	8.640053842494911	0	0	1	0	-0.002687759621589876	0.3123942235614354	2004.2543454840782	2079.254345484078	2079.254345484078	2104.254345484078	0.5862069129943848	0.41428571939468384	0.6153846383094788	0.4047619104385376	0.5384615659713745	2004	2079	2079	2104	1507
8.653397623272273	8.653397623272273	0	0	1	0	-0.003050524823068625	0.31596565191999026	2018.8793446123602	2093.87934461236	2093.87934461236	2118.87934461236	0.5862069129943848	0.4285714328289032	0.6153846383094788	0.4047619104385376	0.5384615659713745	2018	2093	2093	2118	1507
8.666988511101067	8.666988511101067	0	0	1	0	-0.0034049287480467233	0.3431887101286497	2130.3577679768205	2205.3577679768205	2205.3577679768205	2230.3577679768205	0.6551724076271057	0.44285714626312256	0.6410256624221802	0.4285714328289032	0.5384615659713745	2130	2205	2205	2230	1507
8.68386126478547	8.68386126478547	0	0	1	0	-0.0037500000000001204	0.36209633922766127	2207.784509137273	2282.784509137273	2282.784509137273	2307.784509137273	0.6896551847457886	0.4571428596973419	0.6666666865348816	0.4523809552192688	0.5384615659713745	2207	2282	2282	2307	1507
8.700027039669365	8.700027434409066	0	0	1	0	-0.004084792762612822	0.3732074497947617	2253.2845069095492	2328.2845069095492	2328.2845069095492	2353.2845069095492	0.6896551847457886	0.48571428656578064	0.6666666865348816	0.4761904776096344	0.5384615659713745	2253	2328	2328	2353	1507
8.720067184696731	8.720066789957034	0	0	1	0	-0.004408389392193665	0.39614437520504	2347.2112164646387	2422.2112164646387	2422.2112164646387	2447.2112164646387	0.7241379022598267	0.5142857432365417	0.692307710647583	0.5	0.5384615659713745	2347	2422	2422	2447	1507
8.73435163017627	8.73435163017627	0	0	1	0	-0.004719902932873894	0.4029209241271019	2374.9611843004823	2449.9611843004823	2449.9611843004823	2474.9611843004823	0.7241379022598267	0.5285714268684387	0.7179487347602844	0.5	0.5384615659713745	2374	2449	2449	2474	1507
8.749780031302858	8.749779636563158	0	0	1	0	-0.005018479547691547	0.4193865636838954	2442.3879782855515	2517.3879782855515	2517.3879782855515	2542.3879782855515	0.7586206793785095	0.5428571701049805	0.7179487347602844	0.523809552192688	0.5384615659713745	2442	2517	2517	2542	1507
8.766796470237612	8.766796470237615	0	0	1	0	-0.005303300858899213	0.43942361345039327	2524.4396970793605	2599.4396970793605	2599.4396970793605	2624.4396970793605	0.7931034564971924	0.5714285969734192	0.7179487347602844	0.5476190447807312	0.5384615659713745	2524	2599	2599	2624	1507
8.786676350947278	8.786676350947278	0	0	1	0	-0.005573586191080559	0.4753157778100654	2671.418110132218	2746.418110132218	2746.418110132218	2771.418110132218	0.8620689511299133	0.6142857074737549	0.7435897588729858	0.5714285969734192	0.5384615659713745	2671	2746	2746	2771	1507
8.799942368003979	8.799942368003979	0	0	1	0	-0.005828594710927379	0.4907003867920938	2734.4180839136243	2809.4180839136243	2809.4180839136243	2834.4180839136243	0.8620689511299133	0.6428571343421936	0.7692307829856873	0.5952380895614624	0.5384615659713745	2734	2809	2809	2834	1507
8.816967096472407	8.81696709647241	0	0	1	0	-0.006067627457812198	0.4980874511530402	2764.6681124716997	2839.6681124716997	2839.6681124716997	2864.6681124716997	0.8620689511299133	0.6571428775787354	0.7948718070983887	0.5952380895614624	0.6153846383094788	2764	2839	2839	2864	1523
8.84000686847076	8.84000686847076	0	0	1	0	-0.006290029259590766	0.5185823875942219	2848.594877198339	2923.594877198339	2923.594877198339	2948.594877198339	0.8965517282485962	0.6857143044471741	0.7948718070983887	0.6190476417541504	0.5384615659713745	2848	2923	2923	2948	1507
8.853284727718425	8.853284727718425	0	0	1	0	-0.0064951905283833706	0.5355058763817553	2917.896563783288	2992.896563783288	2992.896563783288	3017.896563783288	0.931034505367279	0.699999988079071	0.7948718070983887	0.6428571343421936	0.6153846383094788	2917	2992	2992	3017	1523
8.866831404700957	8.866831404700957	0	0	1	0	-0.006682548931412833	0.5516536226894102	2984.0215849131346	3059.0215849131346	3059.0215849131346	3084.0215849131346	0.931034505367279	0.7285714149475098	0.8205128312110901	0.6666666865348816	0.6153846383094788	2984	3059	3059	3084	1523
8.884314820699359	8.884314820699359	0	0	1	0	-0.006851590932319573	0.5724664321567259	3069.2500396817923	3144.2500396817923	3144.2500396817923	3169.2500396817923	1.0	0.7428571581840515	0.8205128312110901	0.6666666865348816	0.5384615659713745	3069	3144	3144	3169	1507
8.906718667042984	8.906718667042984	0	0	1	0	-0.007001853198729073	0.5924908374146227	3151.24997921288	3226.24997921288	3226.24997921288	3251.24997921288	1.0	0.7857142686843872	0.8461538553237915	0.6904761791229248	0.6153846383094788	3151	3226	3226	3251	1523
8.919921131008184	8.919920736268487	0	0	1	0	-0.007132923872213704	0.6010989093191021	3186.500033661723	3261.500033661723	3261.500033661723	3286.500033661723	1.0	0.800000011920929	0.8461538553237915	0.7142857313156128	0.6153846383094788	3186	3261	3261	3286	1523
8.934260445305853	8.934260840045553	0	0	1	0	-0.0072444436971680565	0.6097069537137454	3221.7499754577875	3296.7499754577875	3296.7499754577875	3321.7499754577875	1.0	0.8142856955528259	0.8461538553237915	0.738095223903656	0.6153846383094788	3221	3296	3296	3321	1523
8.94981753157424	8.949817136834543	0	0	1	0	-0.007336107005503578	0.6267704512100662	3291.624997705221	3366.624997705221	3366.624997705221	3391.624997705221	1.0	0.8428571224212646	0.8717948794364929	0.761904776096344	0.6153846383094788	3291	3366	3366	3391	1523
8.966800417634602	8.966800022894901	0	0	1	0	-0.007407662554463561	0.6303418870192017	3306.250027343631	3381.250027343631	3381.250027343631	3406.250027343631	1.0	0.8571428656578064	0.8717948794364929	0.761904776096344	0.6153846383094788	3306	3381	3381	3406	1523
8.986574508104994	8.986574508104994	0	0	1	0	-0.007458914215262068	0.6339133079271759	3320.8749959617853	3395.8749959617853	3395.8749959617853	3420.8749959617853	1.0	0.8714285492897034	0.8717948794364929	0.761904776096344	0.6153846383094788	3320	3395	3395	3420	1523
8.99979078795965	8.99979078795965	0	0	1	0	-0.007489721510659314	0.6512820427016024	3391.999964863062	3466.999964863062	3466.999964863062	3491.999964863062	1.0	0.8999999761581421	0.8974359035491943	0.7857142686843872	0.6153846383094788	3392	3467	3467	3492	1523
9.016904727600004	9.0169051223397	0	0	1	0	-0.0075	0.6548534785107378	3406.6249945014715	3481.6249945014715	3481.6249945014715	3506.6249945014715	1.0	0.9142857193946838	0.8974359035491943	0.7857142686843872	0.6153846383094788	3406	3481	3481	3506	1523
9.040023842277805	9.040023447538108	0	0	1	0	-0.007489721510659294	0.6780219752437029	3501.4999886229634	3576.4999886229634	3576.4999886229634	3601.4999886229634	1.0	0.9428571462631226	0.9230769276618958	0.8333333134651184	0.6153846383094788	3501	3576	3576	3601	1523
9.053319464811917	9.053319464811917	0	0	1	0	-0.00745891421526203	0.6815933961516771	3516.124957241118	3591.124957241118	3591.124957241118	3616.124957241118	1.0	0.9571428298950195	0.9230769276618958	0.8333333134651184	0.6153846383094788	3516	3591	3591	3616	1523
9.066825088865773	9.066825088865773	0	0	1	0	-0.007407662554463503	0.6851648319608126	3530.7499868795276	3605.7499868795276	3605.7499868795276	3630.7499868795276	1.0	0.9714285731315613	0.9230769276618958	0.8333333134651184	0.6153846383094788	3530	3605	3605	3630	1523
9.083907844069923	9.083907844069923	0	0	1	0	-0.007336107005503502	0.6851648319608126	3530.7499868795276	3605.7499868795276	3605.7499868795276	3630.7499868795276	1.0	0.9714285731315613	0.9230769276618958	0.8333333134651184	0.6153846383094788	3530	3605	3605	3630	1523
9.106796036023944	9.106795641284247	0	0	1	0	-0.007244443697167961	0.6851648319608126	3530.7499868795276	3605.7499868795276	3605.7499868795276	3630.7499868795276	1.0	0.9714285731315613	0.9230769276618958	0.8333333134651184	0.6153846383094788	3530	3605	3605	3630	1523
9.120038368698722	9.120038368698722	0	0	1	0	-0.007132923872213591	0.6851648319608126	3530.7499868795276	3605.7499868795276	3605.7499868795276	3630.7499868795276	1.0	0.9714285731315613	0.9230769276618958	0.8333333134651184	0.6153846383094788	3530	3605	3605	3630	1523
9.13417439205152	9.13417439205152	0	0	1	0	-0.007001853198728941	0.6851648319608126	3530.7499868795276	3605.7499868795276	3605.7499868795276	3630.7499868795276	1.0	0.9714285731315613	0.9230769276618958	0.8333333134651184	0.6153846383094788	3530	3605	3605	3630	1523
9.149819110533038	9.149819505272735	0	0	1	0	-0.006851590932319425	0.6760988978348372	3493.6249866336584	3568.6249866336584	3568.6249866336584	3593.6249866336584	1.0	0.9571428298950195	0.9230769276618958	0.8095238208770752	0.6153846383094788	3493	3568	3568	3593	1523
9.173510203034365	9.173510597774062	0	0	1	0	-0.006682548931412667	0.6598901081379953	3427.249992825091	3502.249992825091	3502.249992825091	3527.249992825091	1.0	0.9142857193946838	0.9230769276618958	0.7857142686843872	0.6153846383094788	3427	3502	3502	3527	1523
9.186827141512207	9.186827141512207	0	0	1	0	-0.006495190528383187	0.65082417401202	3390.1249925792217	3465.1249925792217	3465.1249925792217	3490.1249925792217	1.0	0.8999999761581421	0.9230769276618958	0.761904776096344	0.6153846383094788	3390	3465	3465	3490	1523
9.199793551137542	9.199793156397842	0	0	1	0	-0.006290029259590567	0.65082417401202	3390.1249925792217	3465.1249925792217	3465.1249925792217	3490.1249925792217	1.0	0.8999999761581421	0.9230769276618958	0.761904776096344	0.6153846383094788	3390	3465	3465	3490	1523
9.216976964964879	9.216976964964879	0	0	1	0	-0.006067627457811982	0.6255494501892027	3286.624998524785	3361.624998524785	3361.624998524785	3386.624998524785	1.0	0.8428571224212646	0.9230769276618958	0.7142857313156128	0.6153846383094788	3286	3361	3361	3386	1523
9.23988055176715	9.239880157027454	0	0	1	0	-0.005828594710927147	0.6084859523108008	3216.7499747127295	3291.7499747127295	3291.7499747127295	3316.7499747127295	1.0	0.8142856955528259	0.8974359035491943	0.6904761791229248	0.6153846383094788	3216	3291	3291	3316	1523
9.253232227338486	9.253232622078187	0	0	1	0	-0.005573586191080312	0.5924298013122673	3151.0000363737345	3226.0000363737345	3226.0000363737345	3251.0000363737345	1.0	0.7714285850524902	0.8974359035491943	0.6666666865348816	0.6153846383094788	3151	3226	3226	3251	1523
9.26682627308487	9.266825878345173	0	0	1	0	-0.005303300858898952	0.5620142363184684	3026.4482977241278	3101.4482977241278	3101.4482977241278	3126.4482977241278	0.9655172228813171	0.7428571581840515	0.8717948794364929	0.6190476417541504	0.6153846383094788	3026	3101	3101	3126	1523
9.283891659742274	9.283891265002577	0	0	1	0	-0.005018479547691274	0.5374900029928984	2926.021562255919	3001.021562255919	3001.021562255919	3026.021562255919	0.931034505367279	0.699999988079071	0.8717948794364929	0.5952380895614624	0.6153846383094788	2926	3001	3001	3026	1523
9.299841117271242	9.299841117271242	0	0	1	0	-0.004719902932873609	0.512874199957638	2825.219848826528	2900.219848826528	2900.219848826528	2925.219848826528	0.8965517282485962	0.6714285612106323	0.8461538553237915	0.5714285969734192	0.6153846383094788	2825	2900	2900	2925	1523
9.319876525422224	9.319876525422224	0	0	1	0	-0.004408389392193368	0.4714875357528019	2655.7414589077234	2730.7414589077234	2730.7414589077234	2755.7414589077234	0.8275862336158752	0.6285714507102966	0.8205128312110901	0.523809552192688	0.6153846383094788	2655	2730	2730	2755	1523
9.334157418244473	9.334157812984174	0	0	1	0	-0.004084792762612514	0.4321891739236712	2494.8146672174335	2569.8146672174335	2569.8146672174335	2594.8146672174335	0.7931034564971924	0.5571428537368774	0.7948718070983887	0.4761904776096344	0.6153846383094788	2494	2569	2569	2594	1523
9.349979769590437	9.34997937485074	0	0	1	0	-0.0037499999999998025	0.40522294475154563	2384.3879587575793	2459.3879587575793	2459.3879587575793	2484.3879587575793	0.7586206793785095	0.5142857432365417	0.7692307829856873	0.4523809552192688	0.5384615659713745	2384	2459	2459	2484	1507
9.37345651843533	9.37345651843533	0	0	1	0	-0.003404928748046396	0.38213337930567537	2289.8361882567406	2364.8361882567406	2364.8361882567406	2389.8361882567406	0.7241379022598267	0.48571428656578064	0.7435897588729858	0.4285714328289032	0.5384615659713745	2289	2364	2364	2389	1507
9.3866041135824	9.3866041135824	0	0	1	0	-0.003050524823068289	0.34456233636581857	2135.982767418027	2210.982767418027	2210.982767418027	2235.982767418027	0.6551724076271057	0.44285714626312256	0.692307710647583	0.4047619104385376	0.5384615659713745	2135	2210	2210	2235	1507
9.399843683079286	9.399843288339586	0	0	1	0	-0.002687759621589533	0.3258073324012378	2059.1810261830688	2134.1810261830688	2134.1810261830688	2159.1810261830688	0.6206896305084229	0.4285714328289032	0.6666666865348816	0.380952388048172	0.5384615659713745	2059	2134	2134	2159	1507
9.417065386657402	9.417065386657402	0	0	1	0	-0.0023176274578118805	0.2989810996840143	1949.3276032060387	2024.3276032060387	2024.3276032060387	2049.3276032060385	0.5517241358757019	0.4000000059604645	0.6410256624221802	0.380952388048172	0.5384615659713745	1949	2024	2024	2049	1507
9.439861999001309	9.439861999001309	0	0	1	0	-0.0019411428382686748	0.2784988051041579	1865.4526069015267	1940.4526069015267	1940.4526069015267	1965.4526069015267	0.5517241358757019	0.3571428656578064	0.6153846383094788	0.3333333432674408	0.5384615659713745	1865	1940	1940	1965	1507
9.45321880618873	9.45321880618873	0	0	1	0	-0.0015593376811329591	0.26059850203430557	1792.1508658304813	1867.1508658304813	1867.1508658304813	1892.1508658304813	0.517241358757019	0.3285714387893677	0.5897436141967773	0.3333333432674408	0.5384615659713745	1792	1867	1867	1892	1507
9.466812457195413	9.466812457195413	0	0	1	0	-0.0011732584878014912	0.24291188146132114	1719.7241545841102	1794.7241545841102	1794.7241545841102	1819.7241545841102	0.48275861144065857	0.3142857253551483	0.5641025900840759	0.3095238208770752	0.5384615659713745	1719	1794	1794	1819	1507
9.483855343689989	9.483855343689989	0	0	1	0	-0.0007839634745071568	0.23576902474421146	1690.474156327546	1765.474156327546	1765.474156327546	1790.474156327546	0.48275861144065857	0.2857142984867096	0.5641025900840759	0.3095238208770752	0.5384615659713745	1690	1765	1765	1790	1507
9.499958749701477	9.499959144441178	0	0	1	0	-0.0003925196718218313	0.21838765444008867	1619.2974449321632	1694.2974449321632	1694.2974449321632	1719.2974449321632	0.4482758641242981	0.27142858505249023	0.5384615659713745	0.2857142984867096	0.5384615659713745	1619	1694	1694	1719	1507
9.51992586788457	9.51992586788457	0	0	1	0	2.499161517667739e-16	0.2043640374482334	1561.8707333505158	1636.8707333505158	1636.8707333505158	1661.8707333505158	0.4137931168079376	0.2571428716182709	0.5128205418586731	0.2857142984867096	0.5384615659713745	1561	1636	1636	1661	1507
9.533954916779003	9.533955311518703	0	0	1	0	0.00039251967182233054	0.19606122369986023	1527.8707110509276	1602.8707110509276	1602.8707110509276	1627.8707110509276	0.4137931168079376	0.24285714328289032	0.4871794879436493	0.261904776096344	0.5384615659713745	1527	1602	1602	1627	1507
9.549799373548097	9.5497989788084	0	0	1	0	0.0007839634745076539	0.18601848743628524	1486.745706051588	1561.745706051588	1561.745706051588	1586.745706051588	0.4137931168079376	0.2142857164144516	0.4871794879436493	0.2380952388048172	0.5384615659713745	1486	1561	1561	1586	1507
9.566967392527182	9.566967392527182	0	0	1	0	0.0011732584878019847	0.16720243355984798	1409.6939654275775	1484.6939654275775	1484.6939654275775	1509.6939654275775	0.37931033968925476	0.18571428954601288	0.43589743971824646	0.2380952388048172	0.5384615659713745	1409	1484	1484	1509	1507
9.586557534297945	9.586557534297945	0	0	1	0	0.001559337681133448	0.13161551010805173	1263.9655138924718	1338.9655138924718	1338.9655138924718	1363.9655138924718	0.3103448152542114	0.1428571492433548	0.38461539149284363	0.190476194024086	0.5384615659713745	1263	1338	1338	1363	1507
9.599846051517478	9.599846051517478	0	0	1	0	0.0019411428382691577	0.13161551010805173	1263.9655138924718	1338.9655138924718	1338.9655138924718	1363.9655138924718	0.3103448152542114	0.1428571492433548	0.38461539149284363	0.190476194024086	0.5384615659713745	1263	1338	1338	1363	1507
9.61697341230759	9.61697341230759	0	0	1	0	0.0023176274578123562	0.12575470455563986	1239.9655151553452	1314.9655151553452	1314.9655151553452	1339.9655151553452	0.3103448152542114	0.12857143580913544	0.38461539149284363	0.1666666716337204	0.5384615659713745	1239	1314	1314	1339	1507
9.639843840975164	9.639843840975164	0	0	1	0	0.0026877596215899996	0.10785440707372296	1166.6637969668955	1241.6637969668955	1241.6637969668955	1266.6637969668955	0.27586206793785095	0.10000000149011612	0.3333333432674408	0.1666666716337204	0.5384615659713745	1166	1241	1241	1266	1507
9.653188805971624	9.653188805971624	0	0	1	0	0.0030505248230687457	0.10229885179017273	1143.9137980807573	1218.9137980807573	1218.9137980807573	1243.9137980807573	0.27586206793785095	0.08571428805589676	0.3333333432674408	0.1428571492433548	0.5384615659713745	1143	1218	1218	1243	1507
9.666798641305956	9.666798246566259	0	0	1	0	0.0034049287480468413	0.10138310088806757	1140.1637981366366	1215.1637981366366	1215.1637981366366	1240.1637981366366	0.27586206793785095	0.08571428805589676	0.3076923191547394	0.1428571492433548	0.5384615659713745	1140	1215	1215	1240	1507
9.684074029483106	9.684074424222807	0	0	1	0	0.0037500000000002353	0.09598017016582655	1118.0387968290597	1193.0387968290597	1193.0387968290597	1218.0387968290597	0.27586206793785095	0.0714285746216774	0.3076923191547394	0.1190476194024086	0.5384615659713745	1118	1193	1193	1218	1507
9.706580113408716	9.706580113408716	0	0	1	0	0.004084792762612933	0.0830249246016545	1064.9870662437752	1139.9870662437752	1139.9870662437752	1164.9870662437752	0.24137930572032928	0.05714285746216774	0.28205129504203796	0.1190476194024086	0.5384615659713745	1064	1139	1139	1164	1507
9.719805077536744	9.719805077536744	0	0	1	0	0.004408389392193772	0.0830249246016545	1064.9870662437752	1139.9870662437752	1139.9870662437752	1164.9870662437752	0.24137930572032928	0.05714285746216774	0.28205129504203796	0.1190476194024086	0.5384615659713745	1064	1139	1139	1164	1507
9.734074128168032	9.734074128168032	0	0	1	0	0.0047199029328739974	0.07716411900148251	1040.9870673110709	1115.9870673110709	1115.9870673110709	1140.9870673110709	0.24137930572032928	0.04285714402794838	0.25641027092933655	0.095238097012043	0.5384615659713745	1040	1115	1115	1140	1507
9.749807663081771	9.749807268342074	0	0	1	0	0.005018479547691645	0.0685434321723924	1005.6853547459468	1080.6853547459468	1080.6853547459468	1105.6853547459468	0.2068965584039688	0.04285714402794838	0.25641027092933655	0.095238097012043	0.5384615659713745	1005	1080	1080	1105	1507
9.766828049413515	9.766827654673818	0	0	1	0	0.005303300858899306	0.06298787610932857	982.9353526677005	1057.9353526677005	1057.9353526677005	1082.9353526677005	0.2068965584039688	0.02857142873108387	0.23076923191547394	0.0714285746216774	0.5384615659713745	982	1057	1057	1082	1507
9.786513323451683	9.786513323451683	0	0	1	0	0.005573586191080647	0.054367185554948155	947.6336248475127	1022.6336248475127	1022.6336248475127	1047.6336248475127	0.17241379618644714	0.02857142873108387	0.23076923191547394	0.0714285746216774	0.5384615659713745	947	1022	1022	1047	1507
9.800018158026145	9.800018158026145	0	0	1	0	0.005828594710927462	0.054367185554948155	947.6336248475127	1022.6336248475127	1022.6336248475127	1047.6336248475127	0.17241379618644714	0.02857142873108387	0.23076923191547394	0.0714285746216774	0.5384615659713745	947	1022	1022	1047	1507
9.816832884974826	9.816832490235125	0	0	1	0	0.006067627457812276	0.05079575696356267	933.0086247657891	1008.0086247657891	1008.0086247657891	1033.0086247657891	0.17241379618644714	0.014285714365541935	0.23076923191547394	0.0714285746216774	0.5384615659713745	933	1008	1008	1033	1507
9.833882876783978	9.833883271523675	0	0	1	0	0.006290029259590839	0.05033788151251009	931.1336247937288	1006.1336247937288	1006.1336247937288	1031.1336247937288	0.17241379618644714	0.014285714365541935	0.20512820780277252	0.0714285746216774	0.5384615659713745	931	1006	1006	1031	1507
9.853357754562698	9.853357754562698	0	0	1	0	0.0064951905283834365	0.041717190958129674	895.831896973541	970.831896973541	970.831896973541	995.831896973541	0.13793103396892548	0.014285714365541935	0.20512820780277252	0.0714285746216774	0.5384615659713745	895	970	970	995	1507
9.866815220373304	9.866815220373304	0	0	1	0	0.006682548931412893	0.04049618960294522	890.8318964240607	965.8318964240607	965.8318964240607	990.8318964240607	0.13793103396892548	0.014285714365541935	0.20512820780277252	0.0476190485060215	0.5384615659713745	890	965	965	990	1507
9.884242583334483	9.884242583334483	0	0	1	0	0.006851590932319628	0.04049618960294522	890.8318964240607	965.8318964240607	965.8318964240607	990.8318964240607	0.13793103396892548	0.014285714365541935	0.20512820780277252	0.0476190485060215	0.5384615659713745	890	965	965	990	1507
9.90651458661872	9.90651458661872	0	0	1	0	0.0070018531987291206	0.04049618960294522	890.8318964240607	965.8318964240607	965.8318964240607	990.8318964240607	0.13793103396892548	0.014285714365541935	0.20512820780277252	0.0476190485060215	0.5384615659713745	890	965	965	990	1507
9.919265073628821	9.919264678889125	0	0	1	0	0.007132923872213745	0.04049618960294522	890.8318964240607	965.8318964240607	965.8318964240607	990.8318964240607	0.13793103396892548	0.014285714365541935	0.20512820780277252	0.0476190485060215	0.5384615659713745	890	965	965	990	1507
9.933813599966843	9.933813205227143	0	0	1	0	0.007244443697168091	0.04049618960294522	890.8318964240607	965.8318964240607	965.8318964240607	990.8318964240607	0.13793103396892548	0.014285714365541935	0.20512820780277252	0.0476190485060215	0.5384615659713745	890	965	965	990	1507
9.949822268450628	9.949822268450628	0	0	1	0	0.007336107005503606	0.03544692950259544	870.1551763131283	945.1551763131283	945.1551763131283	970.1551763131283	0.1034482792019844	0.02857142873108387	0.20512820780277252	0.0476190485060215	0.5384615659713745	870	945	945	970	1507
9.966863970726102	9.966863575986405	0	0	1	0	0.007407662554463582	0.03514167920985374	868.9051763643511	943.9051763643511	943.9051763643511	968.9051763643511	0.1034482792019844	0.02857142873108387	0.1794871836900711	0.0476190485060215	0.5384615659713745	868	943	943	968	1507
9.986529507779334	9.986529507779334	0	0	1	0	0.007458914215262083	0.034073303096560405	864.5301761804149	939.5301761804149	939.5301761804149	964.5301761804149	0.1034482792019844	0.02857142873108387	0.1794871836900711	0.02380952425301075	0.5384615659713745	864	939	939	964	1507
9.999833419847118	9.999833025107417	0	0	1	0	0.00748972151065932	0.034073303096560405	864.5301761804149	939.5301761804149	939.5301761804149	964.5301761804149	0.1034482792019844	0.02857142873108387	0.1794871836900711	0.02380952425301075	0.5384615659713745	864	939	939	964	1507
10.01684433242609	10.01684433242609	0	0	1	0	0.0075	0.034073303096560405	864.5301761804149	939.5301761804149	939.5301761804149	964.5301761804149	0.1034482792019844	0.02857142873108387	0.1794871836900711	0.02380952425301075	0.5384615659713745	864	939	939	964	1507
10.034003272392102	10.034003667131802	0	0	1	0	0.007489721510659287	0.040190939310203525	889.5818964752834	964.5818964752834	964.5818964752834	989.5818964752834	0.13793103396892548	0.014285714365541935	0.1794871836900711	0.0476190485060215	0.5384615659713745	889	964	964	989	1507
10.053339991276253	10.053339991276253	0	0	1	0	0.007458914215262016	0.040190939310203525	889.5818964752834	964.5818964752834	964.5818964752834	989.5818964752834	0.13793103396892548	0.014285714365541935	0.1794871836900711	0.0476190485060215	0.5384615659713745	889	964	964	989	1507
10.066816799332102	10.066817194071799	0	0	1	0	0.007407662554463482	0.04049618960294522	890.8318964240607	965.8318964240607	965.8318964240607	990.8318964240607	0.13793103396892548	0.014285714365541935	0.20512820780277252	0.0476190485060215	0.5384615659713745	890	965	965	990	1507
10.08389994927595	10.08389994927595	0	0	1	0	0.007336107005503474	0.04049618960294522	890.8318964240607	965.8318964240607	965.8318964240607	990.8318964240607	0.13793103396892548	0.014285714365541935	0.20512820780277252	0.0476190485060215	0.5384615659713745	890	965	965	990	1507
10.099897565048167	10.099897565048167	0	0	1	0	0.007244443697167927	0.03692476101155974	876.2068963423371	951.2068963423371	951.2068963423371	976.2068963423371	0.13793103396892548	0.0	0.20512820780277252	0.0476190485060215	0.5384615659713745	876	951	951	976	1507
10.119887972873489	10.119887578133788	0	0	1	0	0.00713292387221355	0.04049618960294522	890.8318964240607	965.8318964240607	965.8318964240607	990.8318964240607	0.13793103396892548	0.014285714365541935	0.20512820780277252	0.0476190485060215	0.5384615659713745	890	965	965	990	1507
10.133837284348768	10.133837284348768	0	0	1	0	0.007001853198728894	0.04049618960294522	890.8318964240607	965.8318964240607	965.8318964240607	990.8318964240607	0.13793103396892548	0.014285714365541935	0.20512820780277252	0.0476190485060215	0.5384615659713745	890	965	965	990	1507
10.149916611238634	10.149916611238634	0	0	1	0	0.00685159093231937	0.041717190958129674	895.831896973541	970.831896973541	970.831896973541	995.831896973541	0.13793103396892548	0.014285714365541935	0.20512820780277252	0.0714285746216774	0.5384615659713745	895	970	970	995	1507
10.173313227924677	10.173313227924677	0	0	1	0	0.006682548931412607	0.041717190958129674	895.831896973541	970.831896973541	970.831896973541	995.831896973541	0.13793103396892548	0.014285714365541935	0.20512820780277252	0.0714285746216774	0.5384615659713745	895	970	970	995	1507
10.18603766211466	10.18603766211466	0	0	1	0	0.00649519052838312	0.041717190958129674	895.831896973541	970.831896973541	970.831896973541	995.831896973541	0.13793103396892548	0.014285714365541935	0.20512820780277252	0.0714285746216774	0.5384615659713745	895	970	970	995	1507
10.199806577547601	10.199806182807901	0	0	1	0	0.006290029259590495	0.041717190958129674	895.831896973541	970.831896973541	970.831896973541	995.831896973541	0.13793103396892548	0.014285714365541935	0.20512820780277252	0.0714285746216774	0.5384615659713745	895	970	970	995	1507
10.216894464367833	10.216894464367833	0	0	1	0	0.006067627457811904	0.041717190958129674	895.831896973541	970.831896973541	970.831896973541	995.831896973541	0.13793103396892548	0.014285714365541935	0.20512820780277252	0.0714285746216774	0.5384615659713745	895	970	970	995	1507
10.2398651569189	10.239864762179199	0	0	1	0	0.005828594710927064	0.03814576236674419	881.2068968918175	956.2068968918175	956.2068968918175	981.2068968918175	0.13793103396892548	0.0	0.20512820780277252	0.0714285746216774	0.5384615659713745	881	956	956	981	1507
10.252682354938095	10.252682354938095	0	0	1	0	0.005573586191080225	0.03814576236674419	881.2068968918175	956.2068968918175	956.2068968918175	981.2068968918175	0.13793103396892548	0.0	0.20512820780277252	0.0714285746216774	0.5384615659713745	881	956	956	981	1507
10.266809694017521	10.266809694017521	0	0	1	0	0.0053033008588988595	0.03936676353088811	886.2068966589868	961.2068966589868	961.2068966589868	986.2068966589868	0.13793103396892548	0.0	0.20512820780277252	0.095238097012043	0.5384615659713745	886	961	961	986	1507
10.283858501607579	10.283858501607579	0	0	1	0	0.005018479547691176	0.047730621877803	920.4568965896033	995.4568965896033	995.4568965896033	1020.4568965896033	0.13793103396892548	0.02857142873108387	0.20512820780277252	0.1190476194024086	0.5384615659713745	920	995	995	1020	1507
10.299965065536657	10.299965065536657	0	0	1	0	0.0047199029328735065	0.051302050702019125	935.0818976247683	1010.0818976247683	1010.0818976247683	1035.0818976247683	0.13793103396892548	0.04285714402794838	0.20512820780277252	0.1190476194024086	0.5384615659713745	935	1010	1010	1035	1507
10.319863893751862	10.319863499012165	0	0	1	0	0.00440838939219326	0.054873479060573965	949.7068967530504	1024.7068967530504	1024.7068967530504	1049.7068967530504	0.13793103396892548	0.05714285746216774	0.20512820780277252	0.1190476194024086	0.5384615659713745	949	1024	1024	1049	1507
10.334379656694885	10.334380051434582	0	0	1	0	0.004084792762612402	0.06920235135316194	1008.3836287911981	1083.3836287911981	1083.3836287911981	1108.3836287911981	0.17241379618644714	0.0714285746216774	0.23076923191547394	0.1428571492433548	0.5384615659713745	1008	1083	1083	1108	1507
10.349794636671714	10.349794241932013	0	0	1	0	0.003749999999999688	0.07368953114600629	1026.7586300428957	1101.7586300428957	1101.7586300428957	1126.7586300428957	0.17241379618644714	0.08571428805589676	0.25641027092933655	0.1428571492433548	0.5384615659713745	1026	1101	1101	1126	1507
10.366883707711043	10.366883312971343	0	0	1	0	0.003404928748046278	0.07726095950456113	1041.3836291711777	1116.3836291711777	1116.3836291711777	1141.3836291711777	0.17241379618644714	0.10000000149011612	0.25641027092933655	0.1428571492433548	0.5384615659713745	1041	1116	1116	1141	1507
10.38666608771511	10.38666569297541	0	0	1	0	0.0030505248230681685	0.0956191361969353	1116.56036272645	1191.56036272645	1191.56036272645	1216.56036272645	0.2068965584039688	0.12857143580913544	0.28205129504203796	0.1666666716337204	0.5384615659713745	1116	1191	1191	1216	1507
10.399800656452118	10.399800656452118	0	0	1	0	0.00268775962158941	0.0956191361969353	1116.56036272645	1191.56036272645	1191.56036272645	1216.56036272645	0.2068965584039688	0.12857143580913544	0.28205129504203796	0.1666666716337204	0.5384615659713745	1116	1191	1191	1216	1507
10.41694064891259	10.41694064891259	0	0	1	0	0.0023176274578117547	0.10383036895058095	1150.185360852629	1225.185360852629	1225.185360852629	1250.185360852629	0.2068965584039688	0.15714286267757416	0.3076923191547394	0.1666666716337204	0.5384615659713745	1150	1225	1225	1250	1507
10.434334458999373	10.434334458999373	0	0	1	0	0.0019411428382685471	0.11204160170422661	1183.810358978808	1258.810358978808	1258.810358978808	1283.810358978808	0.2068965584039688	0.18571428954601288	0.3333333432674408	0.1666666716337204	0.5384615659713745	1183	1258	1258	1283	1507
10.453413412860225	10.453413807599922	0	0	1	0	0.0015593376811328297	0.12423371689187157	1233.737070672214	1308.737070672214	1308.737070672214	1333.737070672214	0.24137930572032928	0.20000000298023224	0.3333333432674408	0.1666666716337204	0.5384615659713745	1233	1308	1308	1333	1507
10.466815220373306	10.466814825633605	0	0	1	0	0.0011732584878013604	0.139630963900769	1296.788797173649	1371.788797173649	1371.788797173649	1396.788797173649	0.27586206793785095	0.2142857164144516	0.3589743673801422	0.190476194024086	0.5384615659713745	1296	1371	1371	1396	1507
10.48433811034159	10.48433811034159	0	0	1	0	0.0007839634745070253	0.14442339343029065	1316.4137960970402	1391.4137960970402	1391.4137960970402	1416.4137960970402	0.27586206793785095	0.22857142984867096	0.38461539149284363	0.190476194024086	0.5384615659713745	1316	1391	1391	1416	1507
10.5067135354269	10.506713140687204	0	0	1	0	0.00039251967182169927	0.16384994420103538	1395.9655215032399	1470.9655215032399	1470.9655215032399	1495.9655215032399	0.3103448152542114	0.2571428716182709	0.41025641560554504	0.2142857164144516	0.5384615659713745	1395	1470	1470	1495	1507
10.519396521948515	10.519396521948515	0	0	1	0	-3.8222442962243216e-16	0.16384994420103538	1395.9655215032399	1470.9655215032399	1470.9655215032399	1495.9655215032399	0.3103448152542114	0.2571428716182709	0.41025641560554504	0.2142857164144516	0.5384615659713745	1395	1470	1470	1495	1507
10.533890574208101	10.533890574208105	0	0	1	0	-0.00039251967182246265	0.1800103206073772	1462.1422628872097	1537.1422628872097	1537.1422628872097	1562.1422628872097	0.3448275923728943	0.27142858505249023	0.43589743971824646	0.2380952388048172	0.5384615659713745	1462	1537	1537	1562	1507
10.549980164330137	10.549980164330137	0	0	1	0	-0.0007839634745077855	0.19647594155136483	1529.568980652839	1604.568980652839	1604.568980652839	1629.568980652839	0.37931033968925476	0.2857142984867096	0.4615384638309479	0.261904776096344	0.5384615659713745	1529	1604	1604	1629	1507
10.57332112271865	10.573320727978953	0	0	1	0	-0.0011732584878021155	0.22901036213714998	1662.7974329516292	1737.7974329516292	1737.7974329516292	1762.7974329516292	0.4482758641242981	0.3285714387893677	0.4871794879436493	0.2857142984867096	0.5384615659713745	1662	1737	1737	1762	1507
10.586112662657428	10.586112267917727	0	0	1	0	-0.0015593376811335773	0.24608648430114854	1732.7241532132034	1807.7241532132034	1807.7241532132034	1832.7241532132034	0.48275861144065857	0.34285715222358704	0.5128205418586731	0.3095238208770752	0.5384615659713745	1732	1807	1807	1832	1507
10.599787235302362	10.599787235302362	0	0	1	0	-0.0019411428382692857	0.25841859613473606	1783.224151171744	1858.224151171744	1858.224151171744	1883.224151171744	0.48275861144065857	0.37142857909202576	0.5384615659713745	0.3333333432674408	0.5384615659713745	1783	1858	1858	1883	1507
10.6168092005929	10.6168088058532	0	0	1	0	-0.0023176274578124816	0.270610711322381	1833.1508628651502	1908.1508628651502	1908.1508628651502	1933.1508628651502	0.517241358757019	0.3857142925262451	0.5384615659713745	0.3333333432674408	0.5384615659713745	1833	1908	1908	1933	1507
10.633892350536748	10.633892350536748	0	0	1	0	-0.002687759621590123	0.28829733934594604	1905.577604621649	1980.577604621649	1980.577604621649	2005.577604621649	0.5517241358757019	0.4000000059604645	0.5641025900840759	0.3571428656578064	0.5384615659713745	1905	1980	1980	2005	1507
10.653283543499327	10.653283543499327	0	0	1	0	-0.0030505248230688667	0.2918687677045009	1920.202603749931	1995.202603749931	1995.202603749931	2020.202603749931	0.5517241358757019	0.41428571939468384	0.5641025900840759	0.3571428656578064	0.5384615659713745	1920	1995	1995	2020	1507
10.666801799223546	10.666801799223546	0	0	1	0	-0.003404928748046959	0.30986064599692753	1993.8793453574183	2068.879345357418	2068.879345357418	2093.879345357418	0.5862069129943848	0.4285714328289032	0.5897436141967773	0.380952388048172	0.5384615659713745	1993	2068	2068	2093	1507
10.68389323870107	10.683893633440768	0	0	1	0	-0.0037500000000003494	0.3403498822952802	2118.732767999172	2193.732767999172	2193.732767999172	2218.732767999172	0.6551724076271057	0.4571428596973419	0.6153846383094788	0.4047619104385376	0.5384615659713745	2118	2193	2193	2218	1507
10.699791774808897	10.699791774808897	0	0	1	0	-0.004084792762613043	0.36252368948398495	2209.5345084369183	2284.5345084369183	2284.5345084369183	2309.5345084369183	0.6896551847457886	0.48571428656578064	0.6410256624221802	0.4285714328289032	0.5384615659713745	2209	2284	2284	2309	1507
10.719898236105657	10.719897841365956	0	0	1	0	-0.004408389392193879	0.3660951178425398	2224.1595075652003	2299.1595075652003	2299.1595075652003	2324.1595075652003	0.6896551847457886	0.5	0.6410256624221802	0.4285714328289032	0.5384615659713745	2224	2299	2299	2324	1507
10.73393281135587	10.733933206095571	0	0	1	0	-0.0047199029328741	0.3821028617457447	2289.7112188488245	2364.7112188488245	2364.7112188488245	2389.7112188488245	0.7241379022598267	0.5142857432365417	0.6410256624221802	0.4523809552192688	0.5384615659713745	2289	2364	2364	2389	1507
10.749818321053638	10.749818321053638	0	0	1	0	-0.005018479547691743	0.4047345443377419	2382.387959063053	2457.387959063053	2457.387959063053	2482.387959063053	0.7586206793785095	0.5428571701049805	0.6666666865348816	0.4761904776096344	0.5384615659713745	2382	2457	2457	2482	1507
10.766992655867906	10.766993050607603	0	0	1	0	-0.0053033008588994	0.41905078291893005	2441.0129560530186	2516.0129560530186	2516.0129560530186	2541.0129560530186	0.7586206793785095	0.5714285969734192	0.692307710647583	0.5	0.5384615659713745	2441	2516	2516	2541	1507
10.786492007507949	10.786491612768252	0	0	1	0	-0.005573586191080736	0.4439844765287617	2543.116431385279	2618.116431385279	2618.116431385279	2643.116431385279	0.8275862336158752	0.5857142806053162	0.692307710647583	0.523809552192688	0.5384615659713745	2543	2618	2618	2643	1507
10.799780524727481	10.799780129987784	0	0	1	0	-0.0058285947109275454	0.46737926473365743	2638.918089084327	2713.918089084327	2713.918089084327	2738.918089084327	0.8620689511299133	0.6142857074737549	0.7179487347602844	0.5476190447807312	0.5384615659713745	2638	2713	2713	2738	1507
10.81714078193987	10.817141571419267	0	0	1	0	-0.006067627457812354	0.4780324997337164	2682.543086409569	2757.543086409569	2757.543086409569	2782.543086409569	0.8965517282485962	0.6571428775787354	0.7435897588729858	0.5714285969734192	0.5384615659713745	2682	2757	2757	2782	1507
10.834305248261664	10.834305248261664	0	0	1	0	-0.006290029259590911	0.5104143156127616	2815.146622434259	2890.146622434259	2890.146622434259	2915.146622434259	0.931034505367279	0.6857143044471741	0.7435897588729858	0.5714285969734192	0.5384615659713745	2815	2890	2890	2915	1507
10.852720249949176	10.852720644688876	0	0	1	0	-0.006495190528383502	0.5222274887856546	2863.5215665772557	2938.5215665772557	2938.5215665772557	2963.5215665772557	0.931034505367279	0.699999988079071	0.7692307829856873	0.5952380895614624	0.5384615659713745	2863	2938	2938	2963	1507
10.86680377292204	10.866803378182343	0	0	1	0	-0.006682548931412953	0.5425697850002038	2946.8232695758347	3021.8232695758347	3021.8232695758347	3046.8232695758347	0.9655172228813171	0.7285714149475098	0.7692307829856873	0.6190476417541504	0.5384615659713745	2946	3021	3021	3046	1507
10.883898765056852	10.883899159796552	0	0	1	0	-0.006851590932319682	0.5670329634741549	3046.9999854266644	3121.9999854266644	3121.9999854266644	3146.9999854266644	1.0	0.7571428418159485	0.7948718070983887	0.6428571343421936	0.5384615659713745	3047	3122	3122	3147	1507
10.89984151201094	10.89984151201094	0	0	1	0	-0.007001853198729167	0.5706043992832903	3061.625015065074	3136.625015065074	3136.625015065074	3161.625015065074	1.0	0.7714285850524902	0.7948718070983887	0.6428571343421936	0.6153846383094788	3061	3136	3136	3161	1523
10.919394942989719	10.919394942989719	0	0	1	0	-0.007132923872213786	0.5831807097818098	3113.125006556511	3188.125006556511	3188.125006556511	3213.125006556511	1.0	0.7857142686843872	0.8205128312110901	0.6666666865348816	0.6153846383094788	3113	3188	3188	3213	1523
10.934335445848621	10.934335840588322	0	0	1	0	-0.007244443697168125	0.5867521455909452	3127.7500361949205	3202.7500361949205	3202.7500361949205	3227.7500361949205	1.0	0.800000011920929	0.8205128312110901	0.6666666865348816	0.6153846383094788	3127	3202	3202	3227	1523
10.94996674318038	10.94996674318038	0	0	1	0	-0.007336107005503633	0.5903235664989195	3142.375004813075	3217.375004813075	3217.375004813075	3242.375004813075	1.0	0.8142856955528259	0.8205128312110901	0.6666666865348816	0.5384615659713745	3142	3217	3217	3242	1507
10.972833619190666	10.972833224450966	0	0	1	0	-0.007407662554463602	0.6032051299408678	3195.125007107854	3270.125007107854	3270.125007107854	3295.125007107854	1.0	0.8285714387893677	0.8461538553237915	0.6904761791229248	0.5384615659713745	3195	3270	3270	3295	1507
10.98615095240821	10.986150557668509	0	0	1	0	-0.007458914215262096	0.6067765508488421	3209.7499757260084	3284.7499757260084	3284.7499757260084	3309.7499757260084	1.0	0.8428571224212646	0.8461538553237915	0.6904761791229248	0.6153846383094788	3209	3284	3284	3309	1523
10.999925788936629	10.999925394196932	0	0	1	0	-0.007489721510659327	0.6067765508488421	3209.7499757260084	3284.7499757260084	3284.7499757260084	3309.7499757260084	1.0	0.8428571224212646	0.8461538553237915	0.6904761791229248	0.6153846383094788	3209	3284	3284	3309	1523
11.016853411439161	11.016853411439161	0	0	1	0	-0.0075	0.6153846227533215	3245.0000301748514	3320.0000301748514	3320.0000301748514	3345.0000301748514	1.0	0.8571428656578064	0.8461538553237915	0.7142857313156128	0.5384615659713745	3245	3320	3320	3345	1507
11.039516207025184	11.039515812285483	0	0	1	0	-0.00748972151065928	0.6153846227533215	3245.0000301748514	3320.0000301748514	3320.0000301748514	3345.0000301748514	1.0	0.8571428656578064	0.8461538553237915	0.7142857313156128	0.6153846383094788	3245	3320	3320	3345	1523
11.052693012909963	11.052693012909963	0	0	1	0	-0.007458914215262003	0.6067765508488421	3209.7499757260084	3284.7499757260084	3284.7499757260084	3309.7499757260084	1.0	0.8428571224212646	0.8461538553237915	0.6904761791229248	0.6153846383094788	3209	3284	3284	3309	1523
11.066782456978306	11.066782062238609	0	0	1	0	-0.007407662554463461	0.6067765508488421	3209.7499757260084	3284.7499757260084	3284.7499757260084	3309.7499757260084	1.0	0.8428571224212646	0.8461538553237915	0.6904761791229248	0.5384615659713745	3209	3284	3284	3309	1507
11.083892054481971	11.083892449221672	0	0	1	0	-0.007336107005503446	0.6032051299408678	3195.125007107854	3270.125007107854	3270.125007107854	3295.125007107854	1.0	0.8285714387893677	0.8461538553237915	0.6904761791229248	0.6153846383094788	3195	3270	3270	3295	1523
11.100011250081415	11.100013618519608	0	0	1	0	-0.007244443697167893	0.5910256497370892	3145.25003567338	3220.25003567338	3220.25003567338	3245.25003567338	1.0	0.800000011920929	0.8461538553237915	0.6666666865348816	0.5384615659713745	3145	3220	3220	3245	1507
11.119477443586764	11.119477443586764	0	0	1	0	-0.007132923872213509	0.5752747211155	3080.7499829679728	3155.7499829679728	3155.7499829679728	3180.7499829679728	1.0	0.7571428418159485	0.8461538553237915	0.6428571343421936	0.6153846383094788	3080	3155	3155	3180	1523
11.134142023396222	11.13414241813592	0	0	1	0	-0.0070018531987288465	0.5540777285639038	2993.9482984691863	3068.9482984691863	3068.9482984691863	3093.9482984691863	0.9655172228813171	0.7428571581840515	0.8205128312110901	0.6190476417541504	0.6153846383094788	2993	3068	3068	3093	1523
11.149835689600387	11.149835689600387	0	0	1	0	-0.0068515909323193175	0.5420508610769215	2944.6982761099935	3019.6982761099935	3019.6982761099935	3044.6982761099935	0.9655172228813171	0.7142857313156128	0.8205128312110901	0.5952380895614624	0.6153846383094788	2944	3019	3019	3044	1523
11.166831602070804	11.166831602070804	0	0	1	0	-0.006682548931412546	0.5214033264380236	2860.1466217637067	2935.1466217637067	2935.1466217637067	2960.1466217637067	0.931034505367279	0.6857143044471741	0.8205128312110901	0.5714285969734192	0.5384615659713745	2860	2935	2935	2960	1507
11.186013582993034	11.186013582993034	0	0	1	0	-0.006495190528383055	0.5008168072963954	2775.8448258787394	2850.8448258787394	2850.8448258787394	2875.8448258787394	0.8965517282485962	0.6714285612106323	0.7948718070983887	0.5476190447807312	0.6153846383094788	2775	2850	2850	2875	1523
11.199893815021031	11.199893420281331	0	0	1	0	-0.006290029259590423	0.4767504617917524	2677.293141037226	2752.293141037226	2752.293141037226	2777.293141037226	0.8620689511299133	0.6285714507102966	0.7948718070983887	0.523809552192688	0.5384615659713745	2677	2752	2752	2777	1507
11.216820253304466	11.216820253304466	0	0	1	0	-0.0060676274578118266	0.44900847807690347	2563.68971772492	2638.68971772492	2638.68971772492	2663.68971772492	0.7931034564971924	0.6000000238418579	0.7692307829856873	0.523809552192688	0.5384615659713745	2563	2638	2638	2663	1507
11.239414364182899	11.239414364182899	0	0	1	0	-0.005828594710926981	0.4029946101690678	2375.2629286423326	2450.2629286423326	2450.2629286423326	2475.2629286423326	0.7586206793785095	0.5285714268684387	0.7179487347602844	0.4523809552192688	0.5384615659713745	2375	2450	2450	2475	1507
11.252878145828689	11.252878145828689	0	0	1	0	-0.005573586191080136	0.38021030244263976	2281.9611885026097	2356.9611885026097	2356.9611885026097	2381.9611885026097	0.7241379022598267	0.5	0.692307710647583	0.4285714328289032	0.5384615659713745	2281	2356	2356	2381	1507
11.266793904429573	11.26679429916927	0	0	1	0	-0.005303300858898766	0.3541598315276797	2175.2845101058483	2250.2845101058483	2250.2845101058483	2275.2845101058483	0.6896551847457886	0.4571428596973419	0.6666666865348816	0.4047619104385376	0.5384615659713745	2175	2250	2250	2275	1507
11.283808369665834	11.283808369665834	0	0	1	0	-0.005018479547691077	0.33198602433897495	2084.4827696681023	2159.4827696681023	2159.4827696681023	2184.4827696681023	0.6551724076271057	0.4285714328289032	0.6410256624221802	0.380952388048172	0.5384615659713745	2084	2159	2159	2184	1507
11.299988355178886	11.299988355178886	0	0	1	0	-0.004719902932873403	0.3101174674191318	1994.9310290813448	2069.9310290813446	2069.9310290813446	2094.9310290813446	0.6206896305084229	0.4000000059604645	0.6153846383094788	0.3571428656578064	0.5384615659713745	1994	2069	2069	2094	1507
11.319345600527374	11.319345600527374	0	0	1	0	-0.004408389392193153	0.2799334813896408	1871.327606290579	1946.327606290579	1946.327606290579	1971.327606290579	0.5517241358757019	0.37142857909202576	0.5897436141967773	0.3333333432674408	0.5384615659713745	1871	1946	1946	1971	1507
11.333871231962863	11.333871231962863	0	0	1	0	-0.004084792762612291	0.26203317831978845	1798.0258652195337	1873.0258652195337	1873.0258652195337	1898.0258652195337	0.517241358757019	0.34285715222358704	0.5641025900840759	0.3333333432674408	0.5384615659713745	1798	1873	1873	1898	1507
11.349852268667735	11.349851873928035	0	0	1	0	-0.0037499999999995736	0.24954844135177012	1746.9008673354988	1821.9008673354988	1821.9008673354988	1846.9008673354988	0.517241358757019	0.3142857253551483	0.5384615659713745	0.3095238208770752	0.5384615659713745	1746	1821	1821	1846	1507
11.366930286995498	11.366930286995498	0	0	1	0	-0.00340492874804616	0.23537219922548402	1688.8491558283572	1763.8491558283572	1763.8491558283572	1788.8491558283572	0.48275861144065857	0.30000001192092896	0.5128205418586731	0.3095238208770752	0.5384615659713745	1688	1763	1763	1788	1507
11.38595713521611	11.38595713521611	0	0	1	0	-0.0030505248230680475	0.20253253351528566	1554.3707247450948	1629.3707247450948	1629.3707247450948	1654.3707247450948	0.4137931168079376	0.2571428716182709	0.4871794879436493	0.2857142984867096	0.5384615659713745	1554	1629	1629	1654	1507
11.399833419847116	11.399833419847116	0	0	1	0	-0.002687759621589286	0.20253253351528566	1554.3707247450948	1629.3707247450948	1629.3707247450948	1654.3707247450948	0.4137931168079376	0.2571428716182709	0.4871794879436493	0.2857142984867096	0.5384615659713745	1554	1629	1629	1654	1507
11.416958412199037	11.416958806938734	0	0	1	0	-0.0023176274578116285	0.18219022439185517	1471.068968884647	1546.068968884647	1546.068968884647	1571.068968884647	0.37931033968925476	0.22857142984867096	0.4615384638309479	0.261904776096344	0.5384615659713745	1471	1546	1546	1571	1507
11.434143799724865	11.434143799724868	0	0	1	0	-0.0019411428382684192	0.14461917237757327	1317.2155108861625	1392.2155108861625	1392.2155108861625	1417.2155108861625	0.3103448152542114	0.18571428954601288	0.38461539149284363	0.2142857164144516	0.5384615659713745	1317	1392	1392	1417	1507
11.452604985957134	11.452604985957134	0	0	1	0	-0.0015593376811327004	0.13610268935506598	1282.3405129089952	1357.3405129089952	1357.3405129089952	1382.3405129089952	0.3103448152542114	0.15714286267757416	0.3589743673801422	0.2142857164144516	0.5384615659713745	1282	1357	1357	1382	1507
11.46679824656626	11.46679785182656	0	0	1	0	-0.0011732584878012297	0.11698139257847318	1204.0388026088476	1279.0388026088476	1279.0388026088476	1304.0388026088476	0.27586206793785095	0.12857143580913544	0.3333333432674408	0.190476194024086	0.5384615659713745	1204	1279	1279	1304	1507
11.48382534347288	11.483824948733183	0	0	1	0	-0.0007839634745068937	0.11035745939574182	1176.9137962255627	1251.9137962255627	1251.9137962255627	1276.9137962255627	0.27586206793785095	0.11428571492433548	0.3076923191547394	0.1666666716337204	0.5384615659713745	1176	1251	1251	1276	1507
11.500023092272379	11.500023487012076	0	0	1	0	-0.0003925196718215671	0.09541808779013683	1115.7370695006102	1190.7370695006102	1190.7370695006102	1215.7370695006102	0.24137930572032928	0.10000000149011612	0.28205129504203796	0.1428571492433548	0.5384615659713745	1115	1190	1190	1215	1507
11.519360205896227	11.519359811156527	0	0	1	0	5.145327074780904e-16	0.08679740096104671	1080.4353569354862	1155.4353569354862	1155.4353569354862	1180.4353569354862	0.2068965584039688	0.10000000149011612	0.28205129504203796	0.1428571492433548	0.5384615659713745	1080	1155	1155	1180	1507
11.533826231637203	11.533826231637203	0	0	1	0	0.00039251967182259476	0.07368953114600629	1026.7586300428957	1101.7586300428957	1101.7586300428957	1126.7586300428957	0.17241379618644714	0.08571428805589676	0.25641027092933655	0.1428571492433548	0.5384615659713745	1026	1101	1101	1126	1507
11.550007006629652	11.550007006629652	0	0	1	0	0.0007839634745079172	0.0642572953348686	988.1336243962869	1063.133624396287	1063.133624396287	1088.133624396287	0.17241379618644714	0.05714285746216774	0.23076923191547394	0.1190476194024086	0.5384615659713745	988	1063	1063	1088	1507
11.566828838892913	11.566828444153213	0	0	1	0	0.0011732584878022462	0.05426297848191344	947.2068968834355	1022.2068968834355	1022.2068968834355	1047.2068968834355	0.13793103396892548	0.05714285746216774	0.23076923191547394	0.095238097012043	0.5384615659713745	947	1022	1022	1047	1507
11.58612489958809	11.58612489958809	0	0	1	0	0.001559337681133707	0.05426297848191344	947.2068968834355	1022.2068968834355	1022.2068968834355	1047.2068968834355	0.13793103396892548	0.05714285746216774	0.23076923191547394	0.095238097012043	0.5384615659713745	947	1022	1022	1047	1507
11.599784472124469	11.599784077384772	0	0	1	0	0.0019411428382694134	0.050081049537875205	930.081897857599	1005.081897857599	1005.081897857599	1030.081897857599	0.13793103396892548	0.04285714402794838	0.20512820780277252	0.095238097012043	0.5384615659713745	930	1005	1005	1030	1507
11.616781568813984	11.616781963553684	0	0	1	0	0.0023176274578126073	0.04650962071365908	915.4568968224339	990.4568968224339	990.4568968224339	1015.4568968224339	0.13793103396892548	0.02857142873108387	0.20512820780277252	0.095238097012043	0.5384615659713745	915	990	990	1015	1507
11.634398012090877	11.634398012090877	0	0	1	0	0.0026877596215902464	0.03666793085777989	875.1551768626086	950.1551768626086	950.1551768626086	975.1551768626086	0.1034482792019844	0.02857142873108387	0.20512820780277252	0.0714285746216774	0.5384615659713745	875	950	950	975	1507
11.652756960741165	11.652756960741165	0	0	1	0	0.0030505248230689877	0.04483074409846258	908.5818970832042	983.5818970832042	983.5818970832042	1008.5818970832042	0.13793103396892548	0.02857142873108387	0.1794871836900711	0.0714285746216774	0.5384615659713745	908	983	983	1008	1507
11.666842852152218	11.666842457412521	0	0	1	0	0.0034049287480470767	0.03621005540672731	873.2801768905483	948.2801768905483	948.2801768905483	973.2801768905483	0.1034482792019844	0.02857142873108387	0.1794871836900711	0.0714285746216774	0.5384615659713745	873	948	948	973	1507
11.68426626771641	11.68426626771641	0	0	1	0	0.0037500000000004643	0.03871310803406987	883.5301773995161	958.5301773995161	958.5301773995161	983.5301773995161	0.1034482792019844	0.04285714402794838	0.1794871836900711	0.0476190485060215	0.5384615659713745	883	958	958	983	1507
11.706038135802299	11.706038135802299	0	0	1	0	0.004084792762613155	0.03871310803406987	883.5301773995161	958.5301773995161	958.5301773995161	983.5301773995161	0.1034482792019844	0.04285714402794838	0.1794871836900711	0.0476190485060215	0.5384615659713745	883	958	958	983	1507
11.71929783702382	11.719297442284123	0	0	1	0	0.004408389392193986	0.029787167186947752	846.978449630551	921.978449630551	921.978449630551	946.978449630551	0.06896551698446274	0.04285714402794838	0.1538461595773697	0.0476190485060215	0.5384615659713745	846	921	921	946	1507
11.73387202144226	11.733871626702562	0	0	1	0	0.004719902932874203	0.03335859554550259	861.6034487588331	936.6034487588331	936.6034487588331	961.6034487588331	0.06896551698446274	0.05714285746216774	0.1538461595773697	0.0476190485060215	0.5384615659713745	861	936	936	961	1507
11.749829373765206	11.749829373765206	0	0	1	0	0.005018479547691842	0.03335859554550259	861.6034487588331	936.6034487588331	936.6034487588331	961.6034487588331	0.06896551698446274	0.05714285746216774	0.1538461595773697	0.0476190485060215	0.5384615659713745	861	936	936	961	1507
11.766845023220561	11.766845023220561	0	0	1	0	0.005303300858899494	0.03335859554550259	861.6034487588331	936.6034487588331	936.6034487588331	961.6034487588331	0.06896551698446274	0.05714285746216774	0.1538461595773697	0.0476190485060215	0.5384615659713745	861	936	936	961	1507
11.786054241182008	11.786054241182008	0	0	1	0	0.005573586191080825	0.03116079367656302	852.6034501055256	927.6034501055256	927.6034501055256	952.6034501055256	0.06896551698446274	0.04285714402794838	0.1794871836900711	0.0714285746216774	0.5384615659713745	852	927	927	952	1507
11.799791182699348	11.799791182699348	0	0	1	0	0.005828594710927629	0.03116079367656302	852.6034501055256	927.6034501055256	927.6034501055256	952.6034501055256	0.06896551698446274	0.04285714402794838	0.1794871836900711	0.0714285746216774	0.5384615659713745	852	927	927	952	1507
11.816941043652289	11.816941043652289	0	0	1	0	0.006067627457812431	0.03116079367656302	852.6034501055256	927.6034501055256	927.6034501055256	952.6034501055256	0.06896551698446274	0.04285714402794838	0.1794871836900711	0.0714285746216774	0.5384615659713745	852	927	927	952	1507
11.839751866625349	11.839751471885652	0	0	1	0	0.006290029259590983	0.03621005540672731	873.2801768905483	948.2801768905483	948.2801768905483	973.2801768905483	0.1034482792019844	0.02857142873108387	0.1794871836900711	0.0714285746216774	0.5384615659713745	873	948	948	973	1507
11.853148937262045	11.853148937262045	0	0	1	0	0.006495190528383569	0.04650962071365908	915.4568968224339	990.4568968224339	990.4568968224339	1015.4568968224339	0.13793103396892548	0.02857142873108387	0.20512820780277252	0.095238097012043	0.5384615659713745	915	990	990	1015	1507
11.866829431002461	11.86682903626276	0	0	1	0	0.006682548931413013	0.04589912012817568	912.9568969248794	987.9568969248794	987.9568969248794	1012.9568969248794	0.13793103396892548	0.02857142873108387	0.1794871836900711	0.095238097012043	0.5384615659713745	912	987	987	1012	1507
11.883892449221673	11.88389284396137	0	0	1	0	0.006851590932319736	0.04589912012817568	912.9568969248794	987.9568969248794	987.9568969248794	1012.9568969248794	0.13793103396892548	0.02857142873108387	0.1794871836900711	0.095238097012043	0.5384615659713745	912	987	987	1012	1507
11.89984822258582	11.899847827846123	0	0	1	0	0.007001853198729215	0.04589912012817568	912.9568969248794	987.9568969248794	987.9568969248794	1012.9568969248794	0.13793103396892548	0.02857142873108387	0.1794871836900711	0.095238097012043	0.5384615659713745	912	987	987	1012	1507
11.919795603783975	11.919795209044278	0	0	1	0	0.0071329238722138266	0.04947054895239181	927.5818979600444	1002.5818979600444	1002.5818979600444	1027.5818979600444	0.13793103396892548	0.04285714402794838	0.1794871836900711	0.095238097012043	0.5384615659713745	927	1002	1002	1027	1507
11.934418341185363	11.934418341185363	0	0	1	0	0.00724444369716816	0.05053892498210491	931.9568978017196	1006.9568978017196	1006.9568978017196	1031.9568978017196	0.13793103396892548	0.04285714402794838	0.1794871836900711	0.1190476194024086	0.5384615659713745	931	1006	1006	1031	1507
11.949789899795327	11.949789899795327	0	0	1	0	0.007336107005503661	0.06349416961495438	985.0086245732382	1060.0086245732382	1060.0086245732382	1085.0086245732382	0.17241379618644714	0.05714285746216774	0.20512820780277252	0.1190476194024086	0.5384615659713745	985	1060	1060	1085	1507
11.966951208199532	11.966951208199532	0	0	1	0	0.007407662554463622	0.06828660045105678	1004.6336288470775	1079.6336288470775	1079.6336288470775	1104.6336288470775	0.17241379618644714	0.0714285746216774	0.20512820780277252	0.1428571492433548	0.5384615659713745	1004	1079	1079	1104	1507
11.986435559731024	11.986435164991327	0	0	1	0	0.00745891421526211	0.08047871936399204	1054.5603557955474	1129.5603557955474	1129.5603557955474	1154.5603557955474	0.2068965584039688	0.08571428805589676	0.20512820780277252	0.1428571492433548	0.5384615659713745	1054	1129	1129	1154	1507
11.99983618302501	11.99983578828531	0	0	1	0	0.007489721510659335	0.08496589862465204	1072.93535486795	1147.93535486795	1147.93535486795	1172.93535486795	0.2068965584039688	0.10000000149011612	0.23076923191547394	0.1428571492433548	0.5384615659713745	1072	1147	1147	1172	1507
12.017013281017164	12.017013281017164	0	0	1	0	0.0075	0.08853732698320688	1087.5603539962322	1162.5603539962322	1162.5603539962322	1187.5603539962322	0.2068965584039688	0.11428571492433548	0.23076923191547394	0.1428571492433548	0.5384615659713745	1087	1162	1162	1187	1507
12.039942525899857	12.039942525899857	0	0	1	0	0.007489721510659273	0.08853732698320688	1087.5603539962322	1162.5603539962322	1162.5603539962322	1187.5603539962322	0.2068965584039688	0.11428571492433548	0.23076923191547394	0.1428571492433548	0.5384615659713745	1087	1162	1162	1187	1507
12.05315406887813	12.05315406887813	0	0	1	0	0.0074589142152619884	0.10210307033207172	1143.1120730098337	1218.1120730098337	1218.1120730098337	1243.1120730098337	0.24137930572032928	0.12857143580913544	0.23076923191547394	0.1666666716337204	0.5384615659713745	1143	1218	1218	1243	1507
12.066783641197404	12.066783246457703	0	0	1	0	0.00740766255446344	0.10674287534804427	1162.1120745502412	1237.1120745502412	1237.1120745502412	1262.1120745502412	0.24137930572032928	0.1428571492433548	0.25641027092933655	0.1666666716337204	0.5384615659713745	1162	1237	1237	1262	1507
12.083875870154323	12.083875870154323	0	0	1	0	0.0073361070055034195	0.1113826797431351	1181.1120735481381	1256.1120735481381	1256.1120735481381	1281.1120735481381	0.24137930572032928	0.15714286267757416	0.28205129504203796	0.1666666716337204	0.5384615659713745	1181	1256	1256	1281	1507
12.09980677491745	12.09980677491745	0	0	1	0	0.007244443697167859	0.12357479865607035	1231.038800496608	1306.038800496608	1306.038800496608	1331.038800496608	0.27586206793785095	0.17142857611179352	0.28205129504203796	0.1666666716337204	0.5384615659713745	1231	1306	1306	1331	1507
12.119810998632229	12.119810998632229	0	0	1	0	0.007132923872213468	0.1271462270146252	1245.66379962489	1320.66379962489	1320.66379962489	1345.66379962489	0.27586206793785095	0.18571428954601288	0.28205129504203796	0.1666666716337204	0.5384615659713745	1245	1320	1320	1345	1507
12.134385972530065	12.134385972530065	0	0	1	0	0.007001853198728799	0.12821460305116117	1250.038799494505	1325.038799494505	1325.038799494505	1350.038799494505	0.27586206793785095	0.18571428954601288	0.3076923191547394	0.1666666716337204	0.5384615659713745	1250	1325	1325	1350	1507
12.149970295837669	12.149970295837669	0	0	1	0	0.006851590932319263	0.131786031409716	1264.663798622787	1339.663798622787	1339.663798622787	1364.663798622787	0.27586206793785095	0.20000000298023224	0.3076923191547394	0.1666666716337204	0.5384615659713745	1264	1339	1339	1364	1507
12.173172305852212	12.173171911112515	0	0	1	0	0.006682548931412486	0.14040671823880613	1299.965511187911	1374.965511187911	1374.965511187911	1399.965511187911	0.3103448152542114	0.20000000298023224	0.3076923191547394	0.1666666716337204	0.5384615659713745	1299	1374	1374	1399	1507
12.186488454850661	12.186488454850661	0	0	1	0	0.006495190528382989	0.14504652263389695	1318.965510185808	1393.965510185808	1393.965510185808	1418.965510185808	0.3103448152542114	0.2142857164144516	0.3333333432674408	0.1666666716337204	0.5384615659713745	1318	1393	1393	1418	1507
12.199845262038082	12.199844867298381	0	0	1	0	0.00629002925959035	0.14504652263389695	1318.965510185808	1393.965510185808	1393.965510185808	1418.965510185808	0.3103448152542114	0.2142857164144516	0.3333333432674408	0.1666666716337204	0.5384615659713745	1318	1393	1393	1418	1507
12.216937885734698	12.216937885734698	0	0	1	0	0.0060676274578117485	0.1592227721971179	1377.0172521471977	1452.0172521471977	1452.0172521471977	1477.0172521471977	0.3448275923728943	0.22857142984867096	0.3333333432674408	0.190476194024086	0.5384615659713745	1377	1452	1452	1477	1507
12.239849762070648	12.239849762070648	0	0	1	0	0.0058285947109268975	0.16401520172663953	1396.6422510705888	1471.6422510705888	1471.6422510705888	1496.6422510705888	0.3448275923728943	0.24285714328289032	0.3589743673801422	0.190476194024086	0.5384615659713745	1396	1471	1471	1496	1507
12.25315130570024	12.25315130570024	0	0	1	0	0.005573586191080047	0.16401520172663953	1396.6422510705888	1471.6422510705888	1471.6422510705888	1496.6422510705888	0.3448275923728943	0.24285714328289032	0.3589743673801422	0.190476194024086	0.5384615659713745	1396	1471	1471	1496	1507
12.26683298365975	12.266832588920053	0	0	1	0	0.005303300858898672	0.17620732063957478	1446.5689780190587	1521.5689780190587	1521.5689780190587	1546.5689780190587	0.37931033968925476	0.2571428716182709	0.3589743673801422	0.190476194024086	0.5384615659713745	1446	1521	1521	1546	1507
12.283836790924145	12.283836790924145	0	0	1	0	0.005018479547690979	0.18099975016909642	1466.1939769424498	1541.1939769424498	1541.1939769424498	1566.1939769424498	0.37931033968925476	0.27142858505249023	0.38461539149284363	0.190476194024086	0.5384615659713745	1466	1541	1541	1566	1507
12.299834406696363	12.299834011956666	0	0	1	0	0.004719902932873301	0.18099975016909642	1466.1939769424498	1541.1939769424498	1541.1939769424498	1566.1939769424498	0.37931033968925476	0.27142858505249023	0.38461539149284363	0.190476194024086	0.5384615659713745	1466	1541	1541	1566	1507
12.319831130356864	12.319831130356864	0	0	1	0	0.004408389392193047	0.1882341820269059	1495.8189754001796	1570.8189754001796	1570.8189754001796	1595.8189754001796	0.37931033968925476	0.2857142984867096	0.41025641560554504	0.2142857164144516	0.5384615659713745	1495	1570	1570	1595	1507
12.33408123348261	12.33408123348261	0	0	1	0	0.004084792762612181	0.1968548763065766	1531.1207184754312	1606.1207184754312	1606.1207184754312	1631.1207184754312	0.4137931168079376	0.2857142984867096	0.41025641560554504	0.2142857164144516	0.5384615659713745	1531	1606	1606	1631	1507
12.349976611672847	12.349976611672847	0	0	1	0	0.0037499999999994586	0.20042630466513145	1545.7457176037133	1620.7457176037133	1620.7457176037133	1645.7457176037133	0.4137931168079376	0.30000001192092896	0.41025641560554504	0.2142857164144516	0.5384615659713745	1545	1620	1620	1645	1507
12.373353886113648	12.373353886113648	0	0	1	0	0.003404928748046042	0.2053713593290839	1565.9957164525986	1640.9957164525986	1640.9957164525986	1665.9957164525986	0.4137931168079376	0.3142857253551483	0.43589743971824646	0.2142857164144516	0.5384615659713745	1565	1640	1640	1665	1507
12.386471875783311	12.386471481043614	0	0	1	0	0.0030505248230679265	0.21658667362089268	1611.9224284775555	1686.9224284775555	1686.9224284775555	1711.9224284775555	0.4482758641242981	0.3142857253551483	0.43589743971824646	0.2380952388048172	0.5384615659713745	1611	1686	1686	1711	1507
12.399792761658144	12.399792366918444	0	0	1	0	0.0026877596215891626	0.21658667362089268	1611.9224284775555	1686.9224284775555	1686.9224284775555	1711.9224284775555	0.4482758641242981	0.3142857253551483	0.43589743971824646	0.2380952388048172	0.5384615659713745	1611	1686	1686	1711	1507
12.417010123099576	12.417010517839273	0	0	1	0	0.0023176274578115027	0.22168435341927595	1632.797427251935	1707.797427251935	1707.797427251935	1732.797427251935	0.4482758641242981	0.3285714387893677	0.4615384638309479	0.2380952388048172	0.5384615659713745	1632	1707	1707	1732	1507
12.439866735877693	12.439866735877693	0	0	1	0	0.0019411428382682915	0.23030504024836607	1668.099139817059	1743.099139817059	1743.099139817059	1768.099139817059	0.48275861144065857	0.3285714387893677	0.4615384638309479	0.2380952388048172	0.5384615659713745	1668	1743	1743	1768	1507
12.453146568823854	12.453146568823854	0	0	1	0	0.001559337681132571	0.2338764686069209	1682.724138945341	1757.724138945341	1757.724138945341	1782.724138945341	0.48275861144065857	0.34285715222358704	0.4615384638309479	0.2380952388048172	0.5384615659713745	1682	1757	1757	1782	1507
12.466859825959268	12.466859825959268	0	0	1	0	0.0011732584878010991	0.23662372292343514	1693.9741453714669	1768.9741453714669	1768.9741453714669	1793.9741453714669	0.48275861144065857	0.34285715222358704	0.4615384638309479	0.261904776096344	0.5384615659713745	1693	1768	1768	1793	1507
12.483860080566373	12.483860080566373	0	0	1	0	0.0007839634745067622	0.24692328642230477	1736.150857899338	1811.150857899338	1811.150857899338	1836.150857899338	0.517241358757019	0.34285715222358704	0.4871794879436493	0.261904776096344	0.5384615659713745	1736	1811	1811	1836	1507
12.499785853713416	12.499785853713416	0	0	1	0	0.000392519671821435	0.25406614313941445	1765.4008561559021	1840.4008561559021	1840.4008561559021	1865.4008561559021	0.517241358757019	0.37142857909202576	0.4871794879436493	0.261904776096344	0.5384615659713745	1765	1840	1840	1865	1507
12.519814551289517	12.519814156549817	0	0	1	0	-6.468409853337487e-16	0.25696602087099474	1777.2758554667234	1852.2758554667234	1852.2758554667234	1877.2758554667234	0.517241358757019	0.37142857909202576	0.4871794879436493	0.2857142984867096	0.5384615659713745	1777	1852	1852	1877	1507
12.534167681476642	12.534167286736945	0	0	1	0	-0.00039251967182272687	0.2674182190836132	1820.077607147396	1895.077607147396	1895.077607147396	1920.077607147396	0.5517241358757019	0.37142857909202576	0.5128205418586731	0.2857142984867096	0.5384615659713745	1820	1895	1895	1920	1507
12.549821084231532	12.549820689491831	0	0	1	0	-0.0007839634745080487	0.270989647442168	1834.7026062756781	1909.7026062756781	1909.7026062756781	1934.7026062756781	0.5517241358757019	0.3857142925262451	0.5128205418586731	0.2857142984867096	0.5384615659713745	1834	1909	1909	1934	1507
12.566819759879841	12.566820154619538	0	0	1	0	-0.0011732584878023768	0.2831817700803936	1884.6293484792118	1959.6293484792118	1959.6293484792118	1984.6293484792118	0.5862069129943848	0.4000000059604645	0.5128205418586731	0.2857142984867096	0.5384615659713745	1884	1959	1959	1984	1507
12.586493586466744	12.586493586466744	0	0	1	0	-0.0015593376811338364	0.2968390794409501	1940.5560303106906	2015.5560303106906	2015.5560303106906	2040.5560303106906	0.6206896305084229	0.4000000059604645	0.5384615659713745	0.3095238208770752	0.5384615659713745	1940	2015	2015	2040	1507
12.599778551028987	12.599778551028987	0	0	1	0	-0.0019411428382695413	0.30041050779950496	1955.1810294389727	2030.1810294389727	2030.1810294389727	2055.1810294389725	0.6206896305084229	0.41428571939468384	0.5384615659713745	0.3095238208770752	0.5384615659713745	1955	2030	2030	2055	1507
12.616840385029104	12.616840385029104	0	0	1	0	-0.002317627457812733	0.3039819361580598	1969.8060285672548	2044.8060285672548	2044.8060285672548	2069.8060285672545	0.6206896305084229	0.4285714328289032	0.5384615659713745	0.3095238208770752	0.5384615659713745	1969	2044	2044	2069	1507
12.634358538120999	12.634358538120999	0	0	1	0	-0.00268775962159037	0.321515939047194	2041.6077703982594	2116.607770398259	2116.607770398259	2141.607770398259	0.6551724076271057	0.44285714626312256	0.5641025900840759	0.3333333432674408	0.5384615659713745	2041	2116	2116	2141	1507
12.65315051622084	12.65315051622084	0	0	1	0	-0.0030505248230691083	0.3358448137584915	2100.2845123410225	2175.2845123410225	2175.2845123410225	2200.2845123410225	0.6896551847457886	0.4571428596973419	0.5897436141967773	0.3333333432674408	0.5384615659713745	2100	2175	2175	2200	1507
12.66679508864867	12.66679508864867	0	0	1	0	-0.003404928748047195	0.3515472999422542	2164.5861932635307	2239.5861932635307	2239.5861932635307	2264.5861932635307	0.7241379022598267	0.4714285731315613	0.5897436141967773	0.3571428656578064	0.5384615659713745	2164	2239	2239	2264	1507
12.683940607464923	12.683940607464923	0	0	1	0	-0.0037500000000005793	0.3515472999422542	2164.5861932635307	2239.5861932635307	2239.5861932635307	2264.5861932635307	0.7241379022598267	0.4714285731315613	0.5897436141967773	0.3571428656578064	0.5384615659713745	2164	2239	2239	2264	1507
12.706489323277996	12.706489323277996	0	0	1	0	-0.004084792762613266	0.3732632317276665	2253.512933924794	2328.512933924794	2328.512933924794	2353.512933924794	0.7586206793785095	0.5	0.6153846383094788	0.380952388048172	0.5384615659713745	2253	2328	2328	2353	1507
12.719732840171869	12.719732840171869	0	0	1	0	-0.004408389392194093	0.3732632317276665	2253.512933924794	2328.512933924794	2328.512933924794	2353.512933924794	0.7586206793785095	0.5	0.6153846383094788	0.380952388048172	0.5384615659713745	2253	2328	2328	2353	1507
12.733926495520691	12.733926890260388	0	0	1	0	-0.004719902932874305	0.3891183653976018	2318.4397063031793	2393.4397063031793	2393.4397063031793	2418.4397063031793	0.7931034564971924	0.5142857432365417	0.6153846383094788	0.4047619104385376	0.5384615659713745	2318	2393	2393	2418	1507
12.749899242691889	12.749899242691889	0	0	1	0	-0.005018479547691941	0.40772073677717113	2394.6164171025157	2469.6164171025157	2469.6164171025157	2494.6164171025157	0.8275862336158752	0.5285714268684387	0.6410256624221802	0.4285714328289032	0.5384615659713745	2394	2469	2469	2494	1507
12.773236253683415	12.773236253683415	0	0	1	0	-0.005303300858899587	0.4337712151427118	2501.2931260094047	2576.2931260094047	2576.2931260094047	2601.2931260094047	0.8620689511299133	0.5714285969734192	0.6666666865348816	0.4523809552192688	0.5384615659713745	2501	2576	2576	2601	1507
12.786476217919997	12.7864758231803	0	0	1	0	-0.0055735861910809125	0.4488632080755828	2563.0948370695114	2638.0948370695114	2638.0948370695114	2663.0948370695114	0.8965517282485962	0.5857142806053162	0.692307710647583	0.4523809552192688	0.5384615659713745	2563	2638	2638	2663	1507
12.799846051517477	12.79984565677778	0	0	1	0	-0.005828594710927712	0.4488632080755828	2563.0948370695114	2638.0948370695114	2638.0948370695114	2663.0948370695114	0.8965517282485962	0.5857142806053162	0.692307710647583	0.4523809552192688	0.5384615659713745	2563	2638	2638	2663	1507
12.816932359378917	12.816932359378917	0	0	1	0	-0.006067627457812508	0.4796450808644295	2689.1466061398387	2764.1466061398387	2764.1466061398387	2789.1466061398387	0.931034505367279	0.6285714507102966	0.7179487347602844	0.5	0.5384615659713745	2689	2764	2764	2789	1507
12.839798445909807	12.839798445909807	0	0	1	0	-0.006290029259591055	0.4832165017724037	2703.771574757993	2778.771574757993	2778.771574757993	2803.771574757993	0.931034505367279	0.6428571343421936	0.7179487347602844	0.5	0.5384615659713745	2703	2778	2778	2803	1507
12.852994594039824	12.852994594039824	0	0	1	0	-0.006495190528383635	0.5066113006755693	2799.573276266456	2874.573276266456	2874.573276266456	2899.573276266456	0.9655172228813171	0.6714285612106323	0.7435897588729858	0.523809552192688	0.5384615659713745	2799	2874	2874	2899	1507
12.866838115275833	12.866838115275833	0	0	1	0	-0.006682548931413073	0.5303113536684068	2896.6249932721257	2971.6249932721257	2971.6249932721257	2996.6249932721257	1.0	0.699999988079071	0.7692307829856873	0.5476190447807312	0.5384615659713745	2896	2971	2971	2996	1507
12.883857317388482	12.883857317388482	0	0	1	0	-0.006851590932319789	0.5420329705044464	2944.6250142157082	3019.6250142157082	3019.6250142157082	3044.6250142157082	1.0	0.7285714149475098	0.7692307829856873	0.5714285969734192	0.5384615659713745	2944	3019	3019	3044	1507
12.906438401856857	12.906438401856857	0	0	1	0	-0.007001853198729263	0.5662698437515488	3043.8750101625924	3118.8750101625924	3118.8750101625924	3143.8750101625924	1.0	0.7571428418159485	0.8205128312110901	0.6190476417541504	0.5384615659713745	3043	3118	3118	3143	1507
12.919653497492416	12.919653497492416	0	0	1	0	-0.007132923872213867	0.5734127004686584	3073.1250084191565	3148.1250084191565	3148.1250084191565	3173.1250084191565	1.0	0.7857142686843872	0.8205128312110901	0.6190476417541504	0.5384615659713745	3073	3148	3148	3173	1507
12.934273866455612	12.934273866455612	0	0	1	0	-0.0072444436971681936	0.5859890136417452	3124.6250108629465	3199.6250108629465	3199.6250108629465	3224.6250108629465	1.0	0.800000011920929	0.8461538553237915	0.6428571343421936	0.5384615659713745	3124	3199	3199	3224	1507
12.949840031737072	12.949839636997375	0	0	1	0	-0.007336107005503688	0.5981685064541988	3174.500033929944	3249.500033929944	3249.500033929944	3274.500033929944	1.0	0.8285714387893677	0.8461538553237915	0.6666666865348816	0.5384615659713745	3174	3249	3249	3274	1507
12.96691686584574	12.96691686584574	0	0	1	0	-0.007407662554463643	0.6147741157475117	3242.5000039860606	3317.5000039860606	3317.5000039860606	3342.5000039860606	1.0	0.8571428656578064	0.8717948794364929	0.6904761791229248	0.5384615659713745	3242	3317	3317	3342	1507
12.986456875674758	12.986456480935061	0	0	1	0	-0.007458914215262124	0.6235347980763013	3278.3749981224537	3353.3749981224537	3353.3749981224537	3378.3749981224537	1.0	0.8714285492897034	0.8717948794364929	0.7142857313156128	0.5384615659713745	3278	3353	3353	3378	1507
12.999840919901395	12.999840525161694	0	0	1	0	-0.007489721510659341	0.6316849883004423	3311.750027090311	3386.750027090311	3386.750027090311	3411.750027090311	1.0	0.8857142925262451	0.8974359035491943	0.7142857313156128	0.5384615659713745	3311	3386	3386	3411	1507
13.01680249001802	13.01680249001802	0	0	1	0	-0.0075	0.6405982825818661	3348.249967172742	3423.249967172742	3423.249967172742	3448.249967172742	1.0	0.8999999761581421	0.8974359035491943	0.738095223903656	0.5384615659713745	3348	3423	3423	3448	1507
13.033888403139759	13.033888008400062	0	0	1	0	-0.007489721510659266	0.6530830260452625	3399.3749916553497	3474.3749916553497	3474.3749916553497	3499.3749916553497	1.0	0.9285714030265808	0.8974359035491943	0.761904776096344	0.5384615659713745	3399	3474	3474	3499	1507
13.053222358846018	13.053222753585718	0	0	1	0	-0.0074589142152619746	0.6566544618543979	3414.0000212937593	3489.0000212937593	3489.0000212937593	3514.0000212937593	1.0	0.9428571462631226	0.8974359035491943	0.761904776096344	0.5384615659713745	3414	3489	3489	3514	1507
13.066840088974327	13.066840088974327	0	0	1	0	-0.007407662554463419	0.6615384665382651	3434.0000204741955	3509.0000204741955	3509.0000204741955	3534.0000204741955	1.0	0.9428571462631226	0.9230769276618958	0.761904776096344	0.5384615659713745	3434	3509	3509	3534	1507
13.084113898192683	13.084114292932384	0	0	1	0	-0.007336107005503392	0.6615384665382651	3434.0000204741955	3509.0000204741955	3509.0000204741955	3534.0000204741955	1.0	0.9428571462631226	0.9230769276618958	0.761904776096344	0.5384615659713745	3434	3509	3509	3534	1507
13.106460112540287	13.106460112540287	0	0	1	0	-0.007244443697167825	0.6579670307291297	3419.374990835786	3494.374990835786	3494.374990835786	3519.374990835786	1.0	0.9285714030265808	0.9230769276618958	0.761904776096344	0.5384615659713745	3419	3494	3494	3519	1507
13.119749813978917	13.119749813978917	0	0	1	0	-0.0071329238722134276	0.6579670307291297	3419.374990835786	3494.374990835786	3494.374990835786	3519.374990835786	1.0	0.9285714030265808	0.9230769276618958	0.761904776096344	0.5384615659713745	3419	3494	3494	3519	1507
13.134311761466694	13.134312156206395	0	0	1	0	-0.007001853198728752	0.6615384665382651	3434.0000204741955	3509.0000204741955	3509.0000204741955	3534.0000204741955	1.0	0.9428571462631226	0.9230769276618958	0.761904776096344	0.5384615659713745	3434	3509	3509	3534	1507
13.149839242257674	13.149838847517977	0	0	1	0	-0.006851590932319209	0.6615384665382651	3434.0000204741955	3509.0000204741955	3509.0000204741955	3534.0000204741955	1.0	0.9428571462631226	0.9230769276618958	0.761904776096344	0.5384615659713745	3434	3509	3509	3534	1507
13.166835154728094	13.166834759988394	0	0	1	0	-0.006682548931412426	0.6579670307291297	3419.374990835786	3494.374990835786	3494.374990835786	3519.374990835786	1.0	0.9285714030265808	0.9230769276618958	0.761904776096344	0.5384615659713745	3419	3494	3494	3519	1507
13.186475033700901	13.186474638961204	0	0	1	0	-0.006495190528382922	0.6524725186573717	3396.874963901937	3471.874963901937	3471.874963901937	3496.874963901937	1.0	0.9285714030265808	0.9230769276618958	0.738095223903656	0.5384615659713745	3396	3471	3471	3496	1507
13.199832235628023	13.199831840888322	0	0	1	0	-0.006290029259590279	0.6524725186573717	3396.874963901937	3471.874963901937	3471.874963901937	3496.874963901937	1.0	0.9285714030265808	0.9230769276618958	0.738095223903656	0.5384615659713745	3396	3471	3471	3496	1507
13.216900385463315	13.216900385463315	0	0	1	0	-0.006067627457811671	0.6524725186573717	3396.874963901937	3471.874963901937	3471.874963901937	3496.874963901937	1.0	0.9285714030265808	0.9230769276618958	0.738095223903656	0.5384615659713745	3396	3471	3471	3496	1507
13.239796077471613	13.239795682731916	0	0	1	0	-0.005828594710926814	0.6398351636234221	3345.1249950379133	3420.1249950379133	3420.1249950379133	3445.1249950379133	1.0	0.8999999761581421	0.9230769276618958	0.7142857313156128	0.5384615659713745	3345	3420	3420	3445	1507
13.25310630537458	13.25310630537458	0	0	1	0	-0.0055735861910799584	0.6227716657450202	3275.2499712258577	3350.2499712258577	3350.2499712258577	3375.2499712258577	1.0	0.8714285492897034	0.8974359035491943	0.6904761791229248	0.5384615659713745	3275	3350	3350	3375	1507
13.267005879647812	13.267005879647812	0	0	1	0	-0.0053033008588985785	0.6102869356544609	3224.1250015050173	3299.1250015050173	3299.1250015050173	3324.1250015050173	1.0	0.8428571224212646	0.8974359035491943	0.6666666865348816	0.5384615659713745	3224	3299	3299	3324	1507
13.283930738972455	13.283931133712152	0	0	1	0	-0.005018479547690881	0.5942307712830903	3158.375008404255	3233.375008404255	3233.375008404255	3258.375008404255	1.0	0.800000011920929	0.8974359035491943	0.6428571343421936	0.5384615659713745	3158	3233	3233	3258	1507
13.306400112106076	13.306399717366375	0	0	1	0	-0.004719902932873198	0.5286377509544185	2889.7715901583438	2964.7715901583438	2964.7715901583438	2989.7715901583438	0.931034505367279	0.699999988079071	0.8461538553237915	0.5714285969734192	0.5384615659713745	2889	2964	2964	2989	1507
13.31968468192862	13.31968428718892	0	0	1	0	-0.00440838939219294	0.5286377509544185	2889.7715901583438	2964.7715901583438	2964.7715901583438	2989.7715901583438	0.931034505367279	0.699999988079071	0.8461538553237915	0.5714285969734192	0.5384615659713745	2889	2964	2964	2989	1507
13.333902021659366	13.333902021659366	0	0	1	0	-0.00408479276261207	0.45709233722843967	2596.7931209504604	2671.7931209504604	2671.7931209504604	2696.7931209504604	0.8620689511299133	0.6000000238418579	0.7692307829856873	0.4761904776096344	0.5384615659713745	2596	2671	2671	2696	1507
13.35000463819146	13.350005032931158	0	0	1	0	-0.003749999999999344	0.4267073122827707	2472.366443797946	2547.366443797946	2547.366443797946	2572.366443797946	0.8275862336158752	0.5428571701049805	0.7435897588729858	0.4523809552192688	0.5384615659713745	2472	2547	2547	2572	1507
13.373176253249202	13.373176253249202	0	0	1	0	-0.0034049287480459245	0.3908761810233887	2325.6379612907767	2400.6379612907767	2400.6379612907767	2425.6379612907767	0.7586206793785095	0.5142857432365417	0.7179487347602844	0.4047619104385376	0.5384615659713745	2325	2400	2400	2425	1507
13.386462402030542	13.386462007290842	0	0	1	0	-0.003050524823067806	0.3623836854147533	2208.9611917734146	2283.9611917734146	2283.9611917734146	2308.9611917734146	0.7241379022598267	0.4714285731315613	0.6666666865348816	0.380952388048172	0.5384615659713745	2208	2283	2283	2308	1507
13.399825919792839	13.399825525053142	0	0	1	0	-0.002687759621589039	0.33174182398196983	2083.4827692061663	2158.4827692061663	2158.4827692061663	2183.4827692061663	0.6551724076271057	0.44285714626312256	0.6410256624221802	0.3571428656578064	0.5384615659713745	2083	2158	2158	2183	1507
13.416892885409037	13.416892885409037	0	0	1	0	-0.0023176274578113774	0.2956970323864212	1935.8793476223948	2010.8793476223948	2010.8793476223948	2035.8793476223948	0.5862069129943848	0.4000000059604645	0.5897436141967773	0.3333333432674408	0.5384615659713745	1935	2010	2010	2035	1507
13.439775945746977	13.439775945746977	0	0	1	0	-0.0019411428382681635	0.2511357427716838	1753.4008666500451	1828.4008666500451	1828.4008666500451	1853.4008666500451	0.517241358757019	0.3285714387893677	0.5128205418586731	0.3095238208770752	0.5384615659713745	1753	1828	1828	1853	1507
13.453178937479152	13.453178937479152	0	0	1	0	-0.0015593376811324415	0.2333880699807107	1680.7241465710104	1755.7241465710104	1755.7241465710104	1780.7241465710104	0.48275861144065857	0.30000001192092896	0.4871794879436493	0.3095238208770752	0.5384615659713745	1680	1755	1755	1780	1507
13.466804957141136	13.466804562401439	0	0	1	0	-0.0011732584878009686	0.2128931468987203	1596.7974365502596	1671.7974365502596	1671.7974365502596	1696.7974365502596	0.4482758641242981	0.27142858505249023	0.4615384638309479	0.2857142984867096	0.5384615659713745	1596	1671	1671	1696	1507
13.483801264351253	13.483801659090954	0	0	1	0	-0.0007839634745066304	0.20932171854016546	1582.1724374219775	1657.1724374219775	1657.1724374219775	1682.1724374219775	0.4482758641242981	0.2571428716182709	0.4615384638309479	0.2857142984867096	0.5384615659713745	1582	1657	1657	1682	1507
13.499939012716538	13.499939012716538	0	0	1	0	-0.0003925196718213029	0.19529809782301988	1524.7457105852664	1599.7457105852664	1599.7457105852664	1624.7457105852664	0.4137931168079376	0.24285714328289032	0.43589743971824646	0.2857142984867096	0.5384615659713745	1524	1599	1599	1624	1507
13.519825998740782	13.519825998740782	0	0	1	0	7.791492631894069e-16	0.17883247105229616	1457.3189689591527	1532.3189689591527	1532.3189689591527	1557.3189689591527	0.37931033968925476	0.22857142984867096	0.41025641560554504	0.261904776096344	0.5384615659713745	1457	1532	1532	1557	1507
13.53386215294979	13.533862547689491	0	0	1	0	0.000392519671822859	0.17526104269374132	1442.6939698308706	1517.6939698308706	1517.6939698308706	1542.6939698308706	0.37931033968925476	0.2142857164144516	0.41025641560554504	0.261904776096344	0.5384615659713745	1442	1517	1517	1542	1507
13.549805689383277	13.549805689383277	0	0	1	0	0.0007839634745081803	0.1692476104785744	1418.0689649097621	1493.0689649097621	1493.0689649097621	1518.0689649097621	0.37931033968925476	0.20000000298023224	0.41025641560554504	0.2380952388048172	0.5384615659713745	1418	1493	1493	1518	1507
13.56703568249507	13.56703568249507	0	0	1	0	0.0011732584878025075	0.15910067220965585	1376.5172526985407	1451.5172526985407	1451.5172526985407	1476.5172526985407	0.3448275923728943	0.20000000298023224	0.38461539149284363	0.2380952388048172	0.5384615659713745	1376	1451	1451	1476	1507
13.586400427897832	13.586400427897832	0	0	1	0	0.0015593376811339657	0.13967411771362082	1296.9655120372772	1371.9655120372772	1371.9655120372772	1396.9655120372772	0.3103448152542114	0.17142857611179352	0.3589743673801422	0.2142857164144516	0.5384615659713745	1296	1371	1371	1396	1507
13.599893025541633	13.599893025541633	0	0	1	0	0.001941142838269669	0.13967411771362082	1296.9655120372772	1371.9655120372772	1371.9655120372772	1396.9655120372772	0.3103448152542114	0.17142857611179352	0.3589743673801422	0.2142857164144516	0.5384615659713745	1296	1371	1371	1396	1507
13.616835648152716	13.616835648152716	0	0	1	0	0.0023176274578128593	0.13610268935506598	1282.3405129089952	1357.3405129089952	1357.3405129089952	1382.3405129089952	0.3103448152542114	0.15714286267757416	0.3589743673801422	0.2142857164144516	0.5384615659713745	1282	1357	1357	1382	1507
13.633897087413132	13.633897087413132	0	0	1	0	0.002687759621590494	0.11698139257847318	1204.0388026088476	1279.0388026088476	1279.0388026088476	1304.0388026088476	0.27586206793785095	0.12857143580913544	0.3333333432674408	0.190476194024086	0.5384615659713745	1204	1279	1279	1304	1507
13.65339170217679	13.65339170217679	0	0	1	0	0.0030505248230692293	0.11035745939574182	1176.9137962255627	1251.9137962255627	1251.9137962255627	1276.9137962255627	0.27586206793785095	0.11428571492433548	0.3076923191547394	0.1666666716337204	0.5384615659713745	1176	1251	1251	1276	1507
13.666829036262762	13.666828641523065	0	0	1	0	0.0034049287480473127	0.1017367688413614	1141.6120684053749	1216.6120684053749	1216.6120684053749	1241.6120684053749	0.24137930572032928	0.11428571492433548	0.3076923191547394	0.1666666716337204	0.5384615659713745	1141	1216	1216	1241	1507
13.684137977314311	13.684138372054008	0	0	1	0	0.0037500000000006933	0.09709696444627058	1122.612069407478	1197.612069407478	1197.612069407478	1222.612069407478	0.24137930572032928	0.10000000149011612	0.28205129504203796	0.1666666716337204	0.5384615659713745	1122	1197	1197	1222	1507
13.70660103461275	13.70660103461275	0	0	1	0	0.004084792762613376	0.08231022170038671	1062.0603578630835	1137.0603578630835	1137.0603578630835	1162.0603578630835	0.2068965584039688	0.08571428805589676	0.25641027092933655	0.1428571492433548	0.5384615659713745	1062	1137	1137	1162	1507
13.719844156766925	13.719844156766925	0	0	1	0	0.0044083893921942	0.08231022170038671	1062.0603578630835	1137.0603578630835	1137.0603578630835	1162.0603578630835	0.2068965584039688	0.08571428805589676	0.25641027092933655	0.1428571492433548	0.5384615659713745	1062	1137	1137	1162	1507
13.73415899720327	13.73415899720327	0	0	1	0	0.004719902932874409	0.07216327914670201	1020.5086281057447	1095.5086281057447	1095.5086281057447	1120.5086281057447	0.17241379618644714	0.08571428805589676	0.25641027092933655	0.1190476194024086	0.5384615659713745	1020	1095	1095	1120	1507
13.749795031411413	13.749794636671712	0	0	1	0	0.005018479547692039	0.05563660478048818	952.8318965760991	1027.831896576099	1027.831896576099	1052.831896576099	0.13793103396892548	0.05714285746216774	0.23076923191547394	0.1190476194024086	0.5384615659713745	952	1027	1027	1052	1507
13.76683002311201	13.76682962837231	0	0	1	0	0.00530330085889968	0.053652477896430045	944.706896985881	1019.706896985881	1019.706896985881	1044.706896985881	0.13793103396892548	0.05714285746216774	0.20512820780277252	0.095238097012043	0.5384615659713745	944	1019	1019	1044	1507
13.786538192052706	13.786538192052706	0	0	1	0	0.005573586191081001	0.04503178920469478	909.4051767932251	984.4051767932251	984.4051767932251	1009.4051767932251	0.1034482792019844	0.05714285746216774	0.20512820780277252	0.095238097012043	0.5384615659713745	909	984	984	1009	1507
13.799784472124468	13.799784077384771	0	0	1	0	0.005828594710927795	0.04381078804055086	904.4051770260558	979.4051770260558	979.4051770260558	1004.4051770260558	0.1034482792019844	0.05714285746216774	0.20512820780277252	0.0714285746216774	0.5384615659713745	904	979	979	1004	1507
13.81698328080006	13.81698328080006	0	0	1	0	0.006067627457812587	0.03473222203511786	867.2284492338076	942.2284492338076	942.2284492338076	967.2284492338076	0.06896551698446274	0.05714285746216774	0.1794871836900711	0.0714285746216774	0.5384615659713745	867	942	942	967	1507
13.839796472211312	13.839796472211312	0	0	1	0	0.006290029259591127	0.03473222203511786	867.2284492338076	942.2284492338076	942.2284492338076	967.2284492338076	0.06896551698446274	0.05714285746216774	0.1794871836900711	0.0714285746216774	0.5384615659713745	867	942	942	967	1507
13.853184858574636	13.853185253314333	0	0	1	0	0.006495190528383701	0.03116079367656302	852.6034501055256	927.6034501055256	927.6034501055256	952.6034501055256	0.06896551698446274	0.04285714402794838	0.1794871836900711	0.0714285746216774	0.5384615659713745	852	927	927	952	1507
13.866802588702946	13.866802588702946	0	0	1	0	0.006682548931413134	0.03116079367656302	852.6034501055256	927.6034501055256	927.6034501055256	952.6034501055256	0.06896551698446274	0.04285714402794838	0.1794871836900711	0.0714285746216774	0.5384615659713745	852	927	927	952	1507
13.883869554319144	13.883869554319144	0	0	1	0	0.006851590932319843	0.03116079367656302	852.6034501055256	927.6034501055256	927.6034501055256	952.6034501055256	0.06896551698446274	0.04285714402794838	0.1794871836900711	0.0714285746216774	0.5384615659713745	852	927	927	952	1507
13.899946118031117	13.899946118031117	0	0	1	0	0.0070018531987293105	0.027589364852346893	837.9784490703605	912.9784490703605	912.9784490703605	937.9784490703605	0.06896551698446274	0.02857142873108387	0.1794871836900711	0.0714285746216774	0.5384615659713745	837	912	912	937	1507
13.920028105466553	13.920027710726853	0	0	1	0	0.007132923872213908	0.03621005540672731	873.2801768905483	948.2801768905483	948.2801768905483	973.2801768905483	0.1034482792019844	0.02857142873108387	0.1794871836900711	0.0714285746216774	0.5384615659713745	873	948	948	973	1507
13.933889389989005	13.933889389989005	0	0	1	0	0.007244443697168227	0.03621005540672731	873.2801768905483	948.2801768905483	948.2801768905483	973.2801768905483	0.1034482792019844	0.02857142873108387	0.1794871836900711	0.0714285746216774	0.5384615659713745	873	948	948	973	1507
13.949836873819482	13.949836873819482	0	0	1	0	0.007336107005503715	0.03370700284505493	863.0301766504999	938.0301766504999	938.0301766504999	963.0301766504999	0.1034482792019844	0.014285714365541935	0.1794871836900711	0.095238097012043	0.5384615659713745	863	938	938	963	1507
13.966869102342187	13.966869102342187	0	0	1	0	0.007407662554463664	0.03370700284505493	863.0301766504999	938.0301766504999	938.0301766504999	963.0301766504999	0.1034482792019844	0.014285714365541935	0.1794871836900711	0.095238097012043	0.5384615659713745	863	938	938	963	1507
13.98651766558837	13.98651766558837	0	0	1	0	0.007458914215262138	0.04125931550707709	893.9568970014807	968.9568970014807	968.9568970014807	993.9568970014807	0.13793103396892548	0.014285714365541935	0.1794871836900711	0.0714285746216774	0.5384615659713745	893	968	968	993	1507
13.999840919901395	13.999840919901395	0	0	1	0	0.007489721510659348	0.04125931550707709	893.9568970014807	968.9568970014807	968.9568970014807	993.9568970014807	0.13793103396892548	0.014285714365541935	0.1794871836900711	0.0714285746216774	0.5384615659713745	893	968	968	993	1507
14.016830911276333	14.016830516536633	0	0	1	0	0.0075	0.042327691536790196	898.3318968431558	973.3318968431558	973.3318968431558	998.3318968431558	0.13793103396892548	0.014285714365541935	0.1794871836900711	0.095238097012043	0.5384615659713745	898	973	973	998	1507
14.033873797770905	14.033873797770905	0	0	1	0	0.007489721510659259	0.042327691536790196	898.3318968431558	973.3318968431558	973.3318968431558	998.3318968431558	0.13793103396892548	0.014285714365541935	0.1794871836900711	0.095238097012043	0.5384615659713745	898	973	973	998	1507
14.053280385581736	14.053280385581736	0	0	1	0	0.0074589142152619616	0.042327691536790196	898.3318968431558	973.3318968431558	973.3318968431558	998.3318968431558	0.13793103396892548	0.014285714365541935	0.1794871836900711	0.095238097012043	0.5384615659713745	898	973	973	998	1507
14.066783641197404	14.066783246457703	0	0	1	0	0.007407662554463399	0.044159193286417514	905.8318965078797	980.8318965078797	980.8318965078797	1005.8318965078797	0.13793103396892548	0.014285714365541935	0.20512820780277252	0.1190476194024086	0.5384615659713745	905	980	980	1005	1507
14.084249688649063	14.08425008338876	0	0	1	0	0.007336107005503364	0.047730621877803	920.4568965896033	995.4568965896033	995.4568965896033	1020.4568965896033	0.13793103396892548	0.02857142873108387	0.20512820780277252	0.1190476194024086	0.5384615659713745	920	995	995	1020	1507
14.106547350013717	14.106547350013717	0	0	1	0	0.00724444369716779	0.06114374280262452	975.3836267767474	1050.3836267767474	1050.3836267767474	1075.3836267767474	0.17241379618644714	0.04285714402794838	0.20512820780277252	0.1428571492433548	0.5384615659713745	975	1050	1050	1075	1507
14.11985520947849	14.11985520947849	0	0	1	0	0.007132923872213387	0.06114374280262452	975.3836267767474	1050.3836267767474	1050.3836267767474	1075.3836267767474	0.17241379618644714	0.04285714402794838	0.20512820780277252	0.1428571492433548	0.5384615659713745	975	1050	1050	1075	1507
14.13425847160736	14.13425847160736	0	0	1	0	0.007001853198728705	0.06114374280262452	975.3836267767474	1050.3836267767474	1050.3836267767474	1075.3836267767474	0.17241379618644714	0.04285714402794838	0.20512820780277252	0.1428571492433548	0.4615384638309479	975	1050	1050	1075	1492
14.14986963721448	14.149869242474782	0	0	1	0	0.006851590932319155	0.06471517116117936	990.0086259050295	1065.0086259050295	1065.0086259050295	1090.0086259050295	0.17241379618644714	0.05714285746216774	0.20512820780277252	0.1428571492433548	0.5384615659713745	990	1065	1065	1090	1507
14.166940550227665	14.166940944967365	0	0	1	0	0.006682548931412366	0.0695076016152007	1009.6336286142468	1084.6336286142468	1084.6336286142468	1109.6336286142468	0.17241379618644714	0.0714285746216774	0.20512820780277252	0.1666666716337204	0.5384615659713745	1009	1084	1084	1109	1507
14.186537402573308	14.186537402573308	0	0	1	0	0.006495190528382856	0.07414740601029152	1028.6336276121438	1103.6336276121438	1103.6336276121438	1128.6336276121438	0.17241379618644714	0.08571428805589676	0.23076923191547394	0.1666666716337204	0.5384615659713745	1028	1103	1103	1128	1507
14.199799866972722	14.199799472233021	0	0	1	0	0.006290029259590206	0.08633952492322677	1078.5603545606136	1153.5603545606136	1153.5603545606136	1178.5603545606136	0.2068965584039688	0.10000000149011612	0.23076923191547394	0.1666666716337204	0.5384615659713745	1078	1153	1153	1178	1507
14.216858148315549	14.216858148315549	0	0	1	0	0.006067627457811592	0.08991095328178161	1093.1853536888957	1168.1853536888957	1168.1853536888957	1193.1853536888957	0.2068965584039688	0.11428571492433548	0.23076923191547394	0.1666666716337204	0.5384615659713745	1093	1168	1168	1193	1507
14.239865946398297	14.239865946398297	0	0	1	0	0.005828594710926731	0.10317144698948943	1147.4870754219592	1222.4870754219592	1222.4870754219592	1247.4870754219592	0.24137930572032928	0.12857143580913544	0.25641027092933655	0.1666666716337204	0.5384615659713745	1147	1222	1222	1247	1507
14.253160779453008	14.253161174192709	0	0	1	0	0.005573586191079871	0.10674287534804427	1162.1120745502412	1237.1120745502412	1237.1120745502412	1262.1120745502412	0.24137930572032928	0.1428571492433548	0.25641027092933655	0.1666666716337204	0.5384615659713745	1162	1237	1237	1262	1507
14.266840878453724	14.266840878453724	0	0	1	0	0.005303300858898486	0.11031430370659911	1176.7370736785233	1251.7370736785233	1251.7370736785233	1276.7370736785233	0.24137930572032928	0.15714286267757416	0.25641027092933655	0.1666666716337204	0.5384615659713745	1176	1251	1251	1276	1507
14.283862843744263	14.283862843744263	0	0	1	0	0.005018479547690782	0.11495410810168993	1195.7370726764202	1270.7370726764202	1270.7370726764202	1295.7370726764202	0.24137930572032928	0.17142857611179352	0.28205129504203796	0.1666666716337204	0.5384615659713745	1195	1270	1270	1295	1507
14.299915328334613	14.299915328334613	0	0	1	0	0.004719902932873095	0.12020441311637853	1217.23707171157	1292.23707171157	1292.23707171157	1317.23707171157	0.24137930572032928	0.18571428954601288	0.28205129504203796	0.190476194024086	0.5384615659713745	1217	1292	1292	1317	1507
14.319861130573972	14.319861130573972	0	0	1	0	0.0044083893921928324	0.13361753320028058	1272.163798455149	1347.163798455149	1347.163798455149	1372.163798455149	0.27586206793785095	0.20000000298023224	0.3076923191547394	0.190476194024086	0.5384615659713745	1272	1347	1347	1372	1507
14.334311761466694	14.334311761466694	0	0	1	0	0.004084792762611958	0.13718896155883542	1286.788797583431	1361.788797583431	1361.788797583431	1386.788797583431	0.27586206793785095	0.2142857164144516	0.3076923191547394	0.190476194024086	0.5384615659713745	1286	1361	1361	1386	1507
14.349813189437555	14.349813189437555	0	0	1	0	0.0037499999999992296	0.15060207791744717	1341.7155090719461	1416.7155090719461	1416.7155090719461	1441.7155090719461	0.3103448152542114	0.22857142984867096	0.3333333432674408	0.190476194024086	0.5384615659713745	1341	1416	1416	1441	1507
14.366837917905986	14.366837523166286	0	0	1	0	0.0034049287480458065	0.15060207791744717	1341.7155090719461	1416.7155090719461	1416.7155090719461	1441.7155090719461	0.3103448152542114	0.22857142984867096	0.3333333432674408	0.190476194024086	0.5384615659713745	1341	1416	1416	1441	1507
14.386555955339151	14.386555955339151	0	0	1	0	0.003050524823067685	0.16758663381048466	1411.2672654539347	1486.2672654539347	1486.2672654539347	1511.2672654539347	0.3448275923728943	0.2571428716182709	0.3589743673801422	0.190476194024086	0.5384615659713745	1411	1486	1486	1511	1507
14.399841314641094	14.399840919901393	0	0	1	0	0.0026877596215889154	0.16758663381048466	1411.2672654539347	1486.2672654539347	1486.2672654539347	1511.2672654539347	0.3448275923728943	0.2571428716182709	0.3589743673801422	0.190476194024086	0.5384615659713745	1411	1486	1486	1511	1507
14.417077228848367	14.417077623588064	0	0	1	0	0.0023176274578112516	0.16972338586991087	1420.017265137285	1495.017265137285	1495.017265137285	1520.017265137285	0.3448275923728943	0.27142858505249023	0.38461539149284363	0.2142857164144516	0.5384615659713745	1420	1495	1495	1520	1507
14.439906999326968	14.439906604587271	0	0	1	0	0.0019411428382680358	0.1882341820269059	1495.8189754001796	1570.8189754001796	1570.8189754001796	1595.8189754001796	0.37931033968925476	0.2857142984867096	0.41025641560554504	0.2142857164144516	0.5384615659713745	1495	1570	1570	1595	1507
14.453274859225957	14.453274859225957	0	0	1	0	0.001559337681132312	0.2028683069934193	1555.745717138052	1630.745717138052	1630.745717138052	1655.745717138052	0.4137931168079376	0.30000001192092896	0.41025641560554504	0.2380952388048172	0.5384615659713745	1555	1630	1630	1655	1507
14.466847983768304	14.466847983768304	0	0	1	0	0.0011732584878008379	0.20439455843324772	1561.9957167841494	1636.9957167841494	1636.9957167841494	1661.9957167841494	0.4137931168079376	0.30000001192092896	0.43589743971824646	0.2380952388048172	0.5384615659713745	1561	1636	1636	1661	1507
14.483829685609567	14.483829290869867	0	0	1	0	0.0007839634745064989	0.20796598679180256	1576.6207159124315	1651.6207159124315	1651.6207159124315	1676.6207159124315	0.4137931168079376	0.3142857253551483	0.43589743971824646	0.2380952388048172	0.5384615659713745	1576	1651	1651	1676	1507
14.49992953896377	14.49992953896377	0	0	1	0	0.0003925196718211707	0.22443160773579018	1644.0474336780608	1719.0474336780608	1719.0474336780608	1744.0474336780608	0.4482758641242981	0.3285714387893677	0.4615384638309479	0.261904776096344	0.5384615659713745	1644	1719	1719	1744	1507
14.519934946897642	14.519934552157942	0	0	1	0	-9.11457541045065e-16	0.23662372292343514	1693.9741453714669	1768.9741453714669	1768.9741453714669	1793.9741453714669	0.48275861144065857	0.34285715222358704	0.4615384638309479	0.261904776096344	0.5384615659713745	1693	1768	1768	1793	1507
14.534161365641463	14.53416176038116	0	0	1	0	-0.00039251967182299115	0.24477390568334978	1727.3491437733173	1802.3491437733173	1802.3491437733173	1827.3491437733173	0.48275861144065857	0.3571428656578064	0.4871794879436493	0.2857142984867096	0.5384615659713745	1727	1802	1802	1827	1507
14.550113191608624	14.550113191608624	0	0	1	0	-0.0007839634745083118	0.2533945925124399	1762.6508563384414	1837.6508563384414	1837.6508563384414	1862.6508563384414	0.517241358757019	0.3571428656578064	0.4871794879436493	0.2857142984867096	0.5384615659713745	1762	1837	1837	1862	1507
14.57332783329353	14.57332783329353	0	0	1	0	-0.0011732584878026383	0.2826628447652446	1882.5043493136766	1957.5043493136766	1957.5043493136766	1982.5043493136766	0.5862069129943848	0.3857142925262451	0.5128205418586731	0.3095238208770752	0.5384615659713745	1882	1957	1957	1982	1507
14.586495954904937	14.58649556016524	0	0	1	0	-0.0015593376811340951	0.3000442076187868	1953.681030198932	2028.681030198932	2028.681030198932	2053.6810301989317	0.6206896305084229	0.4000000059604645	0.5384615659713745	0.3333333432674408	0.5384615659713745	1953	2028	2028	2053	1507
14.599853946311452	14.599853946311455	0	0	1	0	-0.0019411428382697968	0.3091101413626811	1990.8060288801792	2065.806028880179	2065.806028880179	2090.806028880179	0.6206896305084229	0.41428571939468384	0.5641025900840759	0.3571428656578064	0.5384615659713745	1990	2065	2065	2090	1507
14.617042491754873	14.617042491754873	0	0	1	0	-0.002317627457812985	0.32130226400090667	2040.7327710837128	2115.7327710837126	2115.7327710837126	2140.7327710837126	0.6551724076271057	0.4285714328289032	0.5641025900840759	0.3571428656578064	0.5384615659713745	2040	2115	2115	2140	1507
14.639908578285763	14.639908578285763	0	0	1	0	-0.0026877596215906176	0.3306734480136626	2079.107769615948	2154.107769615948	2154.107769615948	2179.107769615948	0.6551724076271057	0.44285714626312256	0.5897436141967773	0.380952388048172	0.5384615659713745	2079	2154	2154	2179	1507
14.653165516329395	14.653165516329395	0	0	1	0	-0.0030505248230693503	0.34286557065188816	2129.034511819482	2204.034511819482	2204.034511819482	2229.034511819482	0.6896551847457886	0.4571428596973419	0.5897436141967773	0.380952388048172	0.5384615659713745	2129	2204	2204	2229	1507
14.666797457086862	14.666797457086862	0	0	1	0	-0.0034049287480474306	0.36116268431201526	2203.9611922577024	2278.9611922577024	2278.9611922577024	2303.9611922577024	0.7241379022598267	0.4714285731315613	0.6153846383094788	0.4047619104385376	0.5384615659713745	2203	2278	2278	2303	1507
14.68406060833335	14.684181398681176	0	0	1	0	-0.0037500000000008082	0.37701781053136996	2268.88793412596	2343.88793412596	2343.88793412596	2368.88793412596	0.7586206793785095	0.48571428656578064	0.6153846383094788	0.4285714328289032	0.5384615659713745	2268	2343	2343	2368	1507
14.699908223020035	14.699908223020035	0	0	1	0	-0.004084792762613487	0.39934425030508613	2360.3147049993277	2435.3147049993277	2435.3147049993277	2460.3147049993277	0.7931034564971924	0.5142857432365417	0.6410256624221802	0.4523809552192688	0.5384615659713745	2360	2435	2435	2460	1507
14.719884814955897	14.719884814955897	0	0	1	0	-0.004408389392194307	0.4058155489582864	2386.814672984183	2461.814672984183	2461.814672984183	2486.814672984183	0.7931034564971924	0.5285714268684387	0.6666666865348816	0.4523809552192688	0.5384615659713745	2386	2461	2461	2486	1507
14.733832547472382	14.733832547472382	0	0	1	0	-0.004719902932874511	0.4255473538050576	2467.616413831711	2542.616413831711	2542.616413831711	2567.616413831711	0.8275862336158752	0.5571428537368774	0.6666666865348816	0.4761904776096344	0.5384615659713745	2467	2542	2542	2567	1507
14.749945821976343	14.749945821976343	0	0	1	0	-0.005018479547692137	0.4255473538050576	2467.616413831711	2542.616413831711	2542.616413831711	2567.616413831711	0.8275862336158752	0.5571428537368774	0.6666666865348816	0.4761904776096344	0.5384615659713745	2467	2542	2542	2567	1507
14.77356625607159	14.77356625607159	0	0	1	0	-0.005303300858899775	0.44848427176475525	2561.5430928766727	2636.5430928766727	2636.5430928766727	2661.5430928766727	0.8620689511299133	0.5857142806053162	0.692307710647583	0.5	0.5384615659713745	2561	2636	2636	2661	1507
14.786448191401384	14.786447796661687	0	0	1	0	-0.00557358619108109	0.4606764018535614	2611.469865590334	2686.469865590334	2686.469865590334	2711.469865590334	0.8965517282485962	0.6000000238418579	0.692307710647583	0.5	0.5384615659713745	2611	2686	2686	2711	1507
14.799814867081274	14.799814867081274	0	0	1	0	-0.0058285947109278785	0.48034715452328136	2692.021597772837	2767.021597772837	2767.021597772837	2792.021597772837	0.931034505367279	0.6142857074737549	0.7179487347602844	0.523809552192688	0.5384615659713745	2692	2767	2767	2792	1507
14.816947754227169	14.816947754227169	0	0	1	0	-0.006067627457812664	0.4839185903324168	2706.6466274112468	2781.6466274112468	2781.6466274112468	2806.6466274112468	0.931034505367279	0.6285714507102966	0.7179487347602844	0.523809552192688	0.5384615659713745	2706	2781	2781	2806	1507
14.839940946941063	14.839940552201366	0	0	1	0	-0.006290029259591199	0.49176351001010854	2738.7715734913945	2813.7715734913945	2813.7715734913945	2838.7715734913945	0.931034505367279	0.6428571343421936	0.7179487347602844	0.5476190447807312	0.5384615659713745	2738	2813	2813	2838	1507
14.853228674681198	14.853228674681198	0	0	1	0	-0.006495190528383767	0.5074660034807028	2803.073284253478	2878.073284253478	2878.073284253478	2903.073284253478	0.9655172228813171	0.6571428775787354	0.7435897588729858	0.5476190447807312	0.5384615659713745	2803	2878	2878	2903	1507
14.86680377292204	14.866803378182343	0	0	1	0	-0.006682548931413194	0.5154635591821357	2835.823274850846	2910.823274850846	2910.823274850846	2935.823274850846	0.9655172228813171	0.6714285612106323	0.7435897588729858	0.5714285969734192	0.5384615659713745	2835	2910	2910	2935	1507
14.883935870588537	14.883935870588537	0	0	1	0	-0.006851590932319897	0.5313186928793625	2900.7500473409896	2975.7500473409896	2975.7500473409896	3000.7500473409896	1.0	0.6857143044471741	0.7692307829856873	0.5714285969734192	0.5384615659713745	2900	2975	2975	3000	1507
14.899783485275222	14.899783485275222	0	0	1	0	-0.007001853198729357	0.5394688624438349	2934.124991707504	3009.124991707504	3009.124991707504	3034.124991707504	1.0	0.699999988079071	0.7692307829856873	0.5952380895614624	0.5384615659713745	2934	3009	3009	3034	1507
14.919722182200001	14.919722182200005	0	0	1	0	-0.00713292387221395	0.5430402982529703	2948.7500213459134	3023.7500213459134	3023.7500213459134	3048.7500213459134	1.0	0.7142857313156128	0.7692307829856873	0.5952380895614624	0.5384615659713745	2948	3023	3023	3048	1507
14.934090312495684	14.934090312495684	0	0	1	0	-0.007244443697168262	0.5551587331571568	2998.3750122785573	3073.3750122785573	3073.3750122785573	3098.3750122785573	1.0	0.7285714149475098	0.7948718070983887	0.6190476417541504	0.5384615659713745	2998	3073	3073	3098	1507
14.94982463688882	14.94982463688882	0	0	1	0	-0.007336107005503743	0.5587301689662922	3013.000041916967	3088.000041916967	3088.000041916967	3113.000041916967	1.0	0.7428571581840515	0.7948718070983887	0.6190476417541504	0.5384615659713745	3013	3088	3088	3113	1507
14.967047129946334	14.967047129946334	0	0	1	0	-0.007407662554463685	0.5706043992832903	3061.625015065074	3136.625015065074	3136.625015065074	3161.625015065074	1.0	0.7714285850524902	0.7948718070983887	0.6428571343421936	0.5384615659713745	3061	3136	3136	3161	1507
14.98643713868982	14.98643713868982	0	0	1	0	-0.0074589142152621515	0.5867521455909452	3127.7500361949205	3202.7500361949205	3202.7500361949205	3227.7500361949205	1.0	0.800000011920929	0.8205128312110901	0.6666666865348816	0.5384615659713745	3127	3202	3202	3227	1507
14.999813682862179	14.999813288122478	0	0	1	0	-0.0074897215106593555	0.5867521455909452	3127.7500361949205	3202.7500361949205	3202.7500361949205	3227.7500361949205	1.0	0.800000011920929	0.8205128312110901	0.6666666865348816	0.5384615659713745	3127	3202	3202	3227	1507
15.016849464042174	15.016849069302474	0	0	1	0	-0.0075	0.6032051299408678	3195.125007107854	3270.125007107854	3270.125007107854	3295.125007107854	1.0	0.8285714387893677	0.8461538553237915	0.6904761791229248	0.5384615659713745	3195	3270	3270	3295	1507
15.033887218920665	15.033887613660362	0	0	1	0	-0.007489721510659252	0.6032051299408678	3195.125007107854	3270.125007107854	3270.125007107854	3295.125007107854	1.0	0.8285714387893677	0.8461538553237915	0.6904761791229248	0.6153846383094788	3195	3270	3270	3295	1523
15.053131963454998	15.053131963454998	0	0	1	0	-0.007458914215261947	0.6032051299408678	3195.125007107854	3270.125007107854	3270.125007107854	3295.125007107854	1.0	0.8285714387893677	0.8461538553237915	0.6904761791229248	0.5384615659713745	3195	3270	3270	3295	1507
15.066893378833662	15.066893378833662	0	0	1	0	-0.007407662554463379	0.6032051299408678	3195.125007107854	3270.125007107854	3270.125007107854	3295.125007107854	1.0	0.8285714387893677	0.8461538553237915	0.6904761791229248	0.5384615659713745	3195	3270	3270	3295	1507
15.083835606705048	15.083835606705048	0	0	1	0	-0.007336107005503337	0.6032051299408678	3195.125007107854	3270.125007107854	3270.125007107854	3295.125007107854	1.0	0.8285714387893677	0.8461538553237915	0.6904761791229248	0.5384615659713745	3195	3270	3270	3295	1507
15.100028618628162	15.100028618628162	0	0	1	0	-0.0072444436971677555	0.6032051299408678	3195.125007107854	3270.125007107854	3270.125007107854	3295.125007107854	1.0	0.8285714387893677	0.8461538553237915	0.6904761791229248	0.5384615659713745	3195	3270	3270	3295	1507
15.119711918967834	15.119711918967834	0	0	1	0	-0.007132923872213346	0.5996336941317324	3180.4999774694443	3255.4999774694443	3255.4999774694443	3280.4999774694443	1.0	0.8142856955528259	0.8461538553237915	0.6904761791229248	0.5384615659713745	3180	3255	3255	3280	1507
15.134334261629526	15.134334261629526	0	0	1	0	-0.007001853198728657	0.5945970706450634	3159.8750042915344	3234.8750042915344	3234.8750042915344	3259.8750042915344	1.0	0.8142856955528259	0.8461538553237915	0.6666666865348816	0.5384615659713745	3159	3234	3234	3259	1507
15.150085954569409	15.150085954569409	0	0	1	0	-0.0068515909323191015	0.5910256497370892	3145.25003567338	3220.25003567338	3220.25003567338	3245.25003567338	1.0	0.800000011920929	0.8461538553237915	0.6666666865348816	0.5384615659713745	3145	3220	3220	3245	1507
15.17345336051774	15.17345336051774	0	0	1	0	-0.006682548931412306	0.5910256497370892	3145.25003567338	3220.25003567338	3220.25003567338	3245.25003567338	1.0	0.800000011920929	0.8461538553237915	0.6666666865348816	0.5384615659713745	3145	3220	3220	3245	1507
15.186544113148187	15.186543718408487	0	0	1	0	-0.006495190528382789	0.5824175778326097	3109.999981224537	3184.999981224537	3184.999981224537	3209.999981224537	1.0	0.7857142686843872	0.8461538553237915	0.6428571343421936	0.5384615659713745	3110	3185	3185	3210	1507
15.199806577547601	15.199806182807901	0	0	1	0	-0.006290029259590135	0.5788461569246355	3095.3750126063824	3170.3750126063824	3170.3750126063824	3195.3750126063824	1.0	0.7714285850524902	0.8461538553237915	0.6428571343421936	0.5384615659713745	3095	3170	3170	3195	1507
15.216941043652291	15.216941043652291	0	0	1	0	-0.006067627457811515	0.5752747211155	3080.7499829679728	3155.7499829679728	3155.7499829679728	3180.7499829679728	1.0	0.7571428418159485	0.8461538553237915	0.6428571343421936	0.5384615659713745	3080	3155	3155	3180	1507
15.23989357817721	15.239893183437513	0	0	1	0	-0.005828594710926648	0.5542429762645664	2994.6249878033996	3069.6249878033996	3069.6249878033996	3094.6249878033996	1.0	0.7285714149475098	0.8205128312110901	0.5952380895614624	0.5384615659713745	2994	3069	3069	3094	1507
15.253135910851988	15.253135516112287	0	0	1	0	-0.005573586191079782	0.538479425267786	2930.073246471584	3005.073246471584	3005.073246471584	3030.073246471584	0.9655172228813171	0.699999988079071	0.8205128312110901	0.5952380895614624	0.5384615659713745	2930	3005	3005	3030	1507
15.2667844306768	15.266784035937103	0	0	1	0	-0.005303300858898391	0.5300240058165331	2895.448303818703	2970.448303818703	2970.448303818703	2995.448303818703	0.9655172228813171	0.6857143044471741	0.8205128312110901	0.5714285969734192	0.5384615659713745	2895	2970	2970	2995	1507
15.283884159687997	15.283884159687997	0	0	1	0	-0.005018479547690684	0.5129478798590155	2825.5215680226684	2900.5215680226684	2900.5215680226684	2925.5215680226684	0.931034505367279	0.6714285612106323	0.8205128312110901	0.5476190447807312	0.5384615659713745	2825	2900	2900	2925	1507
15.306490902236792	15.306490902236792	0	0	1	0	-0.004719902932872991	0.48505325629961504	2711.2930845469236	2786.2930845469236	2786.2930845469236	2811.2930845469236	0.8620689511299133	0.6428571343421936	0.7948718070983887	0.5476190447807312	0.5384615659713745	2711	2786	2786	2811	1507
15.319808235454335	15.319808235454335	0	0	1	0	-0.004408389392192726	0.46455834660410744	2627.36642934382	2702.36642934382	2702.36642934382	2727.36642934382	0.8275862336158752	0.6142857074737549	0.7948718070983887	0.523809552192688	0.5384615659713745	2627	2702	2702	2727	1507
15.333989653872496	15.333989653872496	0	0	1	0	-0.004084792762611848	0.44947897642850876	2565.6164084747434	2640.6164084747434	2640.6164084747434	2665.6164084747434	0.8275862336158752	0.5857142806053162	0.7692307829856873	0.5	0.5384615659713745	2565	2640	2640	2665	1507
15.349800163027496	15.349800163027496	0	0	1	0	-0.003749999999999115	0.43775736532368503	2517.61641100049	2592.61641100049	2592.61641100049	2617.61641100049	0.8275862336158752	0.5571428537368774	0.7692307829856873	0.4761904776096344	0.5384615659713745	2517	2592	2592	2617	1507
15.366976076800555	15.366976076800555	0	0	1	0	-0.003404928748045688	0.40589448791429383	2387.137928009033	2462.137928009033	2462.137928009033	2487.137928009033	0.7586206793785095	0.5285714268684387	0.7435897588729858	0.4523809552192688	0.5384615659713745	2387	2462	2462	2487	1507
15.386361743407353	15.386361743407353	0	0	1	0	-0.003050524823067564	0.36444676634702056	2217.409508191049	2292.409508191049	2292.409508191049	2317.409508191049	0.6896551847457886	0.4714285731315613	0.692307710647583	0.4285714328289032	0.5384615659713745	2217	2292	2292	2317	1507
15.399846840996876	15.399846840996876	0	0	1	0	-0.002687759621588792	0.36444676634702056	2217.409508191049	2292.409508191049	2292.409508191049	2317.409508191049	0.6896551847457886	0.4714285731315613	0.692307710647583	0.4285714328289032	0.5384615659713745	2217	2292	2292	2317	1507
15.41705986030162	15.41705986030162	0	0	1	0	-0.0023176274578111254	0.33334701460978344	2090.056024827063	2165.056024827063	2165.056024827063	2190.056024827063	0.5862069129943848	0.41428571939468384	0.6410256624221802	0.380952388048172	0.5384615659713745	2090	2165	2165	2190	1507
15.439703708382101	15.439703708382101	0	0	1	0	-0.0019411428382679079	0.2992074108331195	1950.2543473616245	2025.2543473616245	2025.2543473616245	2050.2543473616242	0.5862069129943848	0.4000000059604645	0.5897436141967773	0.3571428656578064	0.5384615659713745	1950	2025	2025	2050	1507
15.452993409820728	15.452993409820728	0	0	1	0	-0.0015593376811321826	0.28115448262883636	1876.3276063650849	1951.3276063650849	1951.3276063650849	1976.3276063650849	0.5517241358757019	0.37142857909202576	0.5641025900840759	0.3571428656578064	0.5384615659713745	1876	1951	1951	1976	1507
15.466810878236618	15.466810878236618	0	0	1	0	-0.001173258487800707	0.274225300958014	1847.9526074230673	1922.9526074230673	1922.9526074230673	1947.9526074230673	0.5517241358757019	0.3571428656578064	0.5641025900840759	0.3333333432674408	0.5384615659713745	1847	1922	1922	1947	1507
15.483901133495046	15.483901133495046	0	0	1	0	-0.0007839634745063674	0.25632499788816165	1774.650866352022	1849.650866352022	1849.650866352022	1874.650866352022	0.517241358757019	0.3285714387893677	0.5384615659713745	0.3333333432674408	0.5384615659713745	1774	1849	1849	1874	1507
15.499920065210997	15.499920065210997	0	0	1	0	-0.0003925196718210386	0.24199613062744474	1715.9741549193864	1790.9741549193864	1790.9741549193864	1815.9741549193864	0.48275861144065857	0.3142857253551483	0.5128205418586731	0.3333333432674408	0.5384615659713745	1715	1790	1790	1815	1507
15.519722182200002	15.519721787460306	0	0	1	0	1.0437658189007235e-15	0.22119595479306575	1630.7974348776042	1705.7974348776042	1705.7974348776042	1730.7974348776042	0.4482758641242981	0.2857142984867096	0.4871794879436493	0.3095238208770752	0.5384615659713745	1630	1705	1705	1730	1507
15.53398096959912	15.533981364338821	0	0	1	0	0.00039251967182312326	0.19789272528573854	1535.3707100450993	1610.3707100450993	1610.3707100450993	1635.3707100450993	0.4137931168079376	0.24285714328289032	0.43589743971824646	0.3095238208770752	0.5384615659713745	1535	1610	1610	1635	1507
15.549968322139172	15.549968322139172	0	0	1	0	0.0007839634745084434	0.181274473380584	1467.3189684934914	1542.3189684934914	1542.3189684934914	1567.3189684934914	0.37931033968925476	0.22857142984867096	0.41025641560554504	0.2857142984867096	0.5384615659713745	1467	1542	1542	1567	1507
15.573547308566049	15.573547308566049	0	0	1	0	0.001173258487802769	0.1655109298343842	1402.7672576718032	1477.7672576718032	1477.7672576718032	1502.7672576718032	0.3448275923728943	0.20000000298023224	0.41025641560554504	0.2857142984867096	0.5384615659713745	1402	1477	1477	1502	1507
15.58637279611892	15.58637279611892	0	0	1	0	0.0015593376811342246	0.15781862247776202	1371.2672590464354	1446.2672590464354	1446.2672590464354	1471.2672590464354	0.3448275923728943	0.18571428954601288	0.38461539149284363	0.261904776096344	0.5384615659713745	1371	1446	1446	1471	1507
15.599863420064224	15.599863420064224	0	0	1	0	0.0019411428382699247	0.14562649983953646	1321.3405168429017	1396.3405168429017	1396.3405168429017	1421.3405168429017	0.3103448152542114	0.17142857611179352	0.38461539149284363	0.261904776096344	0.5384615659713745	1321	1396	1396	1421	1507
15.616989201895539	15.61698959663524	0	0	1	0	0.002317627457813111	0.14037619481120212	1299.8405177518725	1374.8405177518725	1374.8405177518725	1399.8405177518725	0.3103448152542114	0.15714286267757416	0.3589743673801422	0.261904776096344	0.5384615659713745	1299	1374	1374	1399	1507
15.639910157244557	15.63990976250486	0	0	1	0	0.0026877596215907408	0.12094964642846395	1220.2888021245599	1295.2888021245599	1295.2888021245599	1320.2888021245599	0.27586206793785095	0.12857143580913544	0.3333333432674408	0.2380952388048172	0.5384615659713745	1220	1295	1295	1320	1507
15.653737494152917	15.653737494152917	0	0	1	0	0.0030505248230694713	0.1018283440639357	1141.9870689418167	1216.9870689418167	1216.9870689418167	1241.9870689418167	0.24137930572032928	0.10000000149011612	0.3076923191547394	0.2142857164144516	0.5384615659713745	1141	1216	1216	1241	1507
15.666979432087995	15.666979826827696	0	0	1	0	0.0034049287480475486	0.0952044127438495	1114.8620701860636	1189.8620701860636	1189.8620701860636	1214.8620701860636	0.24137930572032928	0.08571428805589676	0.28205129504203796	0.190476194024086	0.5384615659713745	1114	1189	1189	1214	1507
15.683897975577455	15.683897975577455	0	0	1	0	0.003750000000000923	0.0952044127438495	1114.8620701860636	1189.8620701860636	1189.8620701860636	1214.8620701860636	0.24137930572032928	0.08571428805589676	0.28205129504203796	0.190476194024086	0.5384615659713745	1114	1189	1189	1214	1507
15.699910986197928	15.699910986197928	0	0	1	0	0.004084792762613599	0.0899541077291609	1093.3620711509138	1168.3620711509138	1168.3620711509138	1193.3620711509138	0.24137930572032928	0.0714285746216774	0.28205129504203796	0.1666666716337204	0.5384615659713745	1093	1168	1168	1193	1507
15.719883630736803	15.719883235997102	0	0	1	0	0.0044083893921944145	0.0802650448635348	1053.685358716175	1128.685358716175	1128.685358716175	1153.685358716175	0.2068965584039688	0.0714285746216774	0.25641027092933655	0.1666666716337204	0.5384615659713745	1053	1128	1128	1153	1507
15.73423241878724	15.73423241878724	0	0	1	0	0.004719902932874614	0.07516736405195446	1032.8103557927534	1107.8103557927534	1107.8103557927534	1132.8103557927534	0.2068965584039688	0.05714285746216774	0.25641027092933655	0.1428571492433548	0.5384615659713745	1032	1107	1107	1132	1507
15.749899242691889	15.749899242691889	0	0	1	0	0.0050184795476922355	0.0706801842591101	1014.4353545410559	1089.4353545410559	1089.4353545410559	1114.4353545410559	0.2068965584039688	0.04285714402794838	0.23076923191547394	0.1428571492433548	0.5384615659713745	1014	1089	1089	1114	1507
15.773293885679436	15.773293885679436	0	0	1	0	0.005303300858899867	0.06068586697631376	973.5086252680048	1048.5086252680048	1048.5086252680048	1073.5086252680048	0.17241379618644714	0.04285714402794838	0.23076923191547394	0.1190476194024086	0.5384615659713745	973	1048	1048	1073	1507
15.78667161407089	15.78667161407089	0	0	1	0	0.005573586191081179	0.05711443815209763	958.8836242328398	1033.8836242328398	1033.8836242328398	1058.8836242328398	0.17241379618644714	0.02857142873108387	0.23076923191547394	0.1190476194024086	0.5384615659713745	958	1033	1033	1058	1507
15.799823946094346	15.799823946094346	0	0	1	0	0.005828594710927962	0.05711443815209763	958.8836242328398	1033.8836242328398	1033.8836242328398	1058.8836242328398	0.17241379618644714	0.02857142873108387	0.23076923191547394	0.1190476194024086	0.5384615659713745	958	1033	1033	1058	1507
15.816819463825066	15.81681906908537	0	0	1	0	0.0060676274578127425	0.056351312432183415	955.7586244097911	1030.758624409791	1030.758624409791	1055.758624409791	0.17241379618644714	0.02857142873108387	0.20512820780277252	0.1190476194024086	0.5384615659713745	955	1030	1030	1055	1507
15.834407485843649	15.834407485843649	0	0	1	0	0.006290029259591271	0.056351312432183415	955.7586244097911	1030.758624409791	1030.758624409791	1055.758624409791	0.17241379618644714	0.02857142873108387	0.20512820780277252	0.1190476194024086	0.5384615659713745	955	1030	1030	1055	1507
15.853162753151501	15.853162753151505	0	0	1	0	0.006495190528383834	0.042938192122273594	900.8318967407104	975.8318967407104	975.8318967407104	1000.8318967407104	0.13793103396892548	0.014285714365541935	0.20512820780277252	0.095238097012043	0.5384615659713745	900	975	975	1000	1507
15.866789167553186	15.866789167553186	0	0	1	0	0.006682548931413254	0.044159193286417514	905.8318965078797	980.8318965078797	980.8318965078797	1005.8318965078797	0.13793103396892548	0.014285714365541935	0.20512820780277252	0.1190476194024086	0.5384615659713745	905	980	980	1005	1507
15.883813501281917	15.883813501281917	0	0	1	0	0.006851590932319951	0.044159193286417514	905.8318965078797	980.8318965078797	980.8318965078797	1005.8318965078797	0.13793103396892548	0.014285714365541935	0.20512820780277252	0.1190476194024086	0.5384615659713745	905	980	980	1005	1507
15.899852169982807	15.899852564722508	0	0	1	0	0.007001853198729405	0.05277988384079793	941.1336243280675	1016.1336243280675	1016.1336243280675	1041.1336243280675	0.17241379618644714	0.014285714365541935	0.20512820780277252	0.1190476194024086	0.5384615659713745	941	1016	1016	1041	1507
15.920081395325887	15.920081395325887	0	0	1	0	0.0071329238722139905	0.05277988384079793	941.1336243280675	1016.1336243280675	1016.1336243280675	1041.1336243280675	0.17241379618644714	0.014285714365541935	0.20512820780277252	0.1190476194024086	0.5384615659713745	941	1016	1016	1041	1507
15.934429788636628	15.934429788636628	0	0	1	0	0.007244443697168296	0.05277988384079793	941.1336243280675	1016.1336243280675	1016.1336243280675	1041.1336243280675	0.17241379618644714	0.014285714365541935	0.20512820780277252	0.1190476194024086	0.5384615659713745	941	1016	1016	1041	1507
15.950012138245736	15.950012138245736	0	0	1	0	0.007336107005503771	0.05277988384079793	941.1336243280675	1016.1336243280675	1016.1336243280675	1041.1336243280675	0.17241379618644714	0.014285714365541935	0.20512820780277252	0.1190476194024086	0.5384615659713745	941	1016	1016	1041	1507
15.973108752760712	15.973108358021012	0	0	1	0	0.007407662554463706	0.05277988384079793	941.1336243280675	1016.1336243280675	1016.1336243280675	1041.1336243280675	0.17241379618644714	0.014285714365541935	0.20512820780277252	0.1190476194024086	0.5384615659713745	941	1016	1016	1041	1507
15.98639884893904	15.98639884893904	0	0	1	0	0.007458914215262165	0.05277988384079793	941.1336243280675	1016.1336243280675	1016.1336243280675	1041.1336243280675	0.17241379618644714	0.014285714365541935	0.20512820780277252	0.1190476194024086	0.5384615659713745	941	1016	1016	1041	1507
15.99983539354561	15.999835393545613	0	0	1	0	0.0074897215106593616	0.05277988384079793	941.1336243280675	1016.1336243280675	1016.1336243280675	1041.1336243280675	0.17241379618644714	0.014285714365541935	0.20512820780277252	0.1190476194024086	0.5384615659713745	941	1016	1016	1041	1507
16.01706933405439	16.017068939314694	0	0	1	0	0.0075	0.05277988384079793	941.1336243280675	1016.1336243280675	1016.1336243280675	1041.1336243280675	0.17241379618644714	0.014285714365541935	0.20512820780277252	0.1190476194024086	0.5384615659713745	941	1016	1016	1041	1507
16.039710024217282	16.039710024217282	0	0	1	0	0.007489721510659245	0.05277988384079793	941.1336243280675	1016.1336243280675	1016.1336243280675	1041.1336243280675	0.17241379618644714	0.014285714365541935	0.20512820780277252	0.1190476194024086	0.5384615659713745	941	1016	1016	1041	1507
16.05299696247802	16.052997357217716	0	0	1	0	0.007458914215261934	0.05277988384079793	941.1336243280675	1016.1336243280675	1016.1336243280675	1041.1336243280675	0.17241379618644714	0.014285714365541935	0.20512820780277252	0.1190476194024086	0.4615384638309479	941	1016	1016	1041	1492
16.066795878128065	16.066795878128065	0	0	1	0	0.007407662554463358	0.053543009560712146	944.2586241511162	1019.2586241511162	1019.2586241511162	1044.2586241511162	0.17241379618644714	0.014285714365541935	0.23076923191547394	0.1190476194024086	0.5384615659713745	944	1019	1019	1044	1507
16.08386994905884	16.08387034379854	0	0	1	0	0.007336107005503309	0.054916636289128073	949.8836256039795	1024.8836256039795	1024.8836256039795	1049.8836256039795	0.17241379618644714	0.014285714365541935	0.23076923191547394	0.1428571492433548	0.5384615659713745	949	1024	1024	1049	1507
16.099959144441176	16.099959144441176	0	0	1	0	0.007244443697167722	0.05848806488051356	964.508625685703	1039.508625685703	1039.508625685703	1064.508625685703	0.17241379618644714	0.02857142873108387	0.23076923191547394	0.1428571492433548	0.5384615659713745	964	1039	1039	1064	1507
16.119837446192044	16.119837446192044	0	0	1	0	0.007132923872213304	0.05848806488051356	964.508625685703	1039.508625685703	1039.508625685703	1064.508625685703	0.17241379618644714	0.02857142873108387	0.23076923191547394	0.1428571492433548	0.5384615659713745	964	1039	1039	1064	1507
16.13439386732404	16.13439426206374	0	0	1	0	0.00700185319872861	0.05848806488051356	964.508625685703	1039.508625685703	1039.508625685703	1064.508625685703	0.17241379618644714	0.02857142873108387	0.23076923191547394	0.1428571492433548	0.4615384638309479	964	1039	1039	1064	1492
16.149857400283818	16.149857400283818	0	0	1	0	0.006851590932319048	0.062059493704729685	979.133626720868	1054.133626720868	1054.133626720868	1079.133626720868	0.17241379618644714	0.04285714402794838	0.23076923191547394	0.1428571492433548	0.5384615659713745	979	1054	1054	1079	1507
16.173981916974398	16.1739823117141	0	0	1	0	0.006682548931412246	0.06563092206328452	993.7586258491501	1068.7586258491501	1068.7586258491501	1093.7586258491501	0.17241379618644714	0.05714285746216774	0.23076923191547394	0.1428571492433548	0.5384615659713745	993	1068	1068	1093	1507
16.186316743081694	16.186316348341993	0	0	1	0	0.0064951905283827235	0.06700454836185926	999.3836255418137	1074.3836255418137	1074.3836255418137	1099.3836255418137	0.17241379618644714	0.05714285746216774	0.23076923191547394	0.1666666716337204	0.5384615659713745	999	1074	1074	1099	1507
16.199843288339586	16.19984289359989	0	0	1	0	0.006290029259590062	0.06700454836185926	999.3836255418137	1074.3836255418137	1074.3836255418137	1099.3836255418137	0.17241379618644714	0.05714285746216774	0.23076923191547394	0.1666666716337204	0.5384615659713745	999	1074	1074	1099	1507
16.21687670108139	16.21687670108139	0	0	1	0	0.006067627457811438	0.06700454836185926	999.3836255418137	1074.3836255418137	1074.3836255418137	1099.3836255418137	0.17241379618644714	0.05714285746216774	0.23076923191547394	0.1666666716337204	0.5384615659713745	999	1074	1074	1099	1507
16.239695813588124	16.239695418848427	0	0	1	0	0.0058285947109265645	0.0791966682061171	1049.3103563040495	1124.3103563040495	1124.3103563040495	1149.3103563040495	0.2068965584039688	0.0714285746216774	0.23076923191547394	0.1666666716337204	0.5384615659713745	1049	1124	1124	1149	1507
16.253054989213737	16.253054989213737	0	0	1	0	0.005573586191079693	0.08276809656467193	1063.9353554323316	1138.9353554323316	1138.9353554323316	1163.9353554323316	0.2068965584039688	0.08571428805589676	0.23076923191547394	0.1666666716337204	0.5384615659713745	1063	1138	1138	1163	1507
16.266783641197403	16.266783246457706	0	0	1	0	0.005303300858898298	0.08633952492322677	1078.5603545606136	1153.5603545606136	1153.5603545606136	1178.5603545606136	0.2068965584039688	0.10000000149011612	0.23076923191547394	0.1666666716337204	0.5384615659713745	1078	1153	1153	1178	1507
16.2838506068136	16.283850212073904	0	0	1	0	0.005018479547690586	0.09097932993919933	1097.5603561010212	1172.5603561010212	1172.5603561010212	1197.5603561010212	0.2068965584039688	0.11428571492433548	0.25641027092933655	0.1666666716337204	0.5384615659713745	1097	1172	1172	1197	1507
16.29984585414763	16.29984585414763	0	0	1	0	0.004719902932872889	0.09097932993919933	1097.5603561010212	1172.5603561010212	1172.5603561010212	1197.5603561010212	0.2068965584039688	0.11428571492433548	0.25641027092933655	0.1666666716337204	0.5384615659713745	1097	1172	1172	1197	1507
16.319687050366813	16.319687050366813	0	0	1	0	0.004408389392192618	0.09455076016039932	1112.1853628568351	1187.1853628568351	1187.1853628568351	1212.1853628568351	0.2068965584039688	0.12857143580913544	0.25641027092933655	0.1666666716337204	0.5384615659713745	1112	1187	1187	1212	1507
16.334153865587187	16.334154260326883	0	0	1	0	0.004084792762611737	0.10674287534804427	1162.1120745502412	1237.1120745502412	1237.1120745502412	1262.1120745502412	0.24137930572032928	0.1428571492433548	0.25641027092933655	0.1666666716337204	0.5384615659713745	1162	1237	1237	1262	1507
16.34978003130286	16.34978003130286	0	0	1	0	0.0037499999999990002	0.1113826797431351	1181.1120735481381	1256.1120735481381	1256.1120735481381	1281.1120735481381	0.24137930572032928	0.15714286267757416	0.28205129504203796	0.1666666716337204	0.5384615659713745	1181	1256	1256	1281	1507
16.366811865085864	16.366811470346168	0	0	1	0	0.0034049287480455706	0.11663298475782369	1202.612072583288	1277.612072583288	1277.612072583288	1302.612072583288	0.24137930572032928	0.17142857611179352	0.28205129504203796	0.190476194024086	0.5384615659713745	1202	1277	1277	1302	1507
16.38638858570687	16.38638858570687	0	0	1	0	0.003050524823067443	0.13718896155883542	1286.788797583431	1361.788797583431	1361.788797583431	1386.788797583431	0.27586206793785095	0.2142857164144516	0.3076923191547394	0.190476194024086	0.5384615659713745	1286	1361	1361	1386	1507
16.3998397356823	16.3998393409426	0	0	1	0	0.002687759621588668	0.13840996272980222	1291.78879737854	1366.78879737854	1366.78879737854	1391.78879737854	0.27586206793785095	0.2142857164144516	0.3333333432674408	0.190476194024086	0.5384615659713745	1291	1366	1366	1391	1507
16.41681867434567	16.41681827960597	0	0	1	0	0.0023176274578109997	0.1561576332009974	1364.4655079580843	1439.4655079580843	1439.4655079580843	1464.4655079580843	0.3103448152542114	0.24285714328289032	0.3333333432674408	0.2142857164144516	0.5384615659713745	1364	1439	1439	1464	1507
16.4341323522736	16.4341323522736	0	0	1	0	0.0019411428382677801	0.16110269159024015	1384.7155220620334	1459.7155220620334	1459.7155220620334	1484.7155220620334	0.3103448152542114	0.2571428716182709	0.3589743673801422	0.2142857164144516	0.5384615659713745	1384	1459	1459	1484	1507
16.45310867381277	16.45310827907307	0	0	1	0	0.0015593376811320532	0.17695781772772035	1449.6422635950148	1524.6422635950148	1524.6422635950148	1549.6422635950148	0.3448275923728943	0.27142858505249023	0.38461539149284363	0.2380952388048172	0.5384615659713745	1449	1524	1524	1549	1507
16.466817194071798	16.4668167993321	0	0	1	0	0.0011732584878005763	0.18205549752610362	1470.5172623693943	1545.5172623693943	1545.5172623693943	1570.5172623693943	0.3448275923728943	0.2857142984867096	0.41025641560554504	0.2380952388048172	0.5384615659713745	1470	1545	1545	1570	1507
16.483881001770406	16.483881001770406	0	0	1	0	0.0007839634745062358	0.20888173920858621	1580.3707220591605	1655.3707220591605	1655.3707220591605	1680.3707220591605	0.4137931168079376	0.3142857253551483	0.41025641560554504	0.261904776096344	0.5384615659713745	1580	1655	1655	1680	1507
16.4999196704713	16.499920065210997	0	0	1	0	0.00039251967182090644	0.22717886033293966	1655.2974330633879	1730.2974330633879	1730.2974330633879	1755.2974330633879	0.4482758641242981	0.3285714387893677	0.4615384638309479	0.2857142984867096	0.5384615659713745	1655	1730	1730	1755	1507
16.519646392177837	16.51964599743814	0	0	1	0	-1.1760740967563817e-15	0.2307502886914945	1669.92243219167	1744.92243219167	1744.92243219167	1769.92243219167	0.4482758641242981	0.34285715222358704	0.4615384638309479	0.2857142984867096	0.5384615659713745	1669	1744	1744	1769	1507
16.53408123348261	16.53408123348261	0	0	1	0	-0.0003925196718232554	0.24767378341493007	1739.2241430841386	1814.2241430841386	1814.2241430841386	1839.2241430841386	0.48275861144065857	0.3571428656578064	0.4871794879436493	0.3095238208770752	0.5384615659713745	1739	1814	1814	1839	1507
16.54982068949183	16.54982068949183	0	0	1	0	-0.000783963474508575	0.2627657763341553	1801.025854088366	1876.025854088366	1876.025854088366	1901.025854088366	0.517241358757019	0.37142857909202576	0.4871794879436493	0.3333333432674408	0.5384615659713745	1801	1876	1876	1901	1507
16.566786601745143	16.566786207005446	0	0	1	0	-0.0011732584878028998	0.26847395924930906	1824.4008631259205	1899.4008631259205	1899.4008631259205	1924.4008631259205	0.517241358757019	0.3857142925262451	0.5128205418586731	0.3333333432674408	0.5384615659713745	1824	1899	1899	1924	1507
16.586365690804342	16.586365690804342	0	0	1	0	-0.0015593376811343538	0.2895793904969981	1910.8276040852072	1985.8276040852072	1985.8276040852072	2010.8276040852072	0.5517241358757019	0.41428571939468384	0.5384615659713745	0.3571428656578064	0.5384615659713745	1910	1985	1985	2010	1507
16.599804998588805	16.59980460384911	0	0	1	0	-0.0019411428382700524	0.2895793904969981	1910.8276040852072	1985.8276040852072	1985.8276040852072	2010.8276040852072	0.5517241358757019	0.41428571939468384	0.5384615659713745	0.3571428656578064	0.5384615659713745	1910	1985	1985	2010	1507
16.61717907169065	16.61717907169065	0	0	1	0	-0.0023176274578132366	0.3014052129545055	1959.2543470487	2034.2543470487	2034.2543470487	2059.2543470487	0.6206896305084229	0.4285714328289032	0.5641025900840759	0.4047619104385376	0.5384615659713745	1959	2034	2034	2059	1507
16.639677260822282	16.639677260822282	0	0	1	0	-0.0026877596215908644	0.3229685047043258	2047.5560267642143	2122.556026764214	2122.556026764214	2147.556026764214	0.6206896305084229	0.44285714626312256	0.5641025900840759	0.4047619104385376	0.5384615659713745	2047	2122	2122	2147	1507
16.653032094311207	16.653032094311207	0	0	1	0	-0.003050524823069592	0.3412656332656141	2122.4827682226896	2197.4827682226896	2197.4827682226896	2222.4827682226896	0.6551724076271057	0.4571428596973419	0.5897436141967773	0.4285714328289032	0.5384615659713745	2122	2197	2197	2222	1507
16.66680377292204	16.66680377292204	0	0	1	0	-0.003404928748047666	0.359868012095764	2198.6595095321536	2273.6595095321536	2273.6595095321536	2298.6595095321536	0.6896551847457886	0.4714285731315613	0.6153846383094788	0.4523809552192688	0.5384615659713745	2198	2273	2273	2298	1507
16.683899949275947	16.68389994927595	0	0	1	0	-0.0037500000000010372	0.3756315481913832	2263.2111898437142	2338.2111898437142	2338.2111898437142	2363.2111898437142	0.7241379022598267	0.5	0.6153846383094788	0.4523809552192688	0.5384615659713745	2263	2338	2338	2363	1507
16.706413138516133	16.706413138516133	0	0	1	0	-0.0040847927626137094	0.3894899113692789	2319.961187057197	2394.961187057197	2394.961187057197	2419.961187057197	0.7241379022598267	0.5285714268684387	0.6410256624221802	0.4761904776096344	0.5384615659713745	2319	2394	2394	2419	1507
16.719623497275307	16.71962349727531	0	0	1	0	-0.004408389392194521	0.3894899113692789	2319.961187057197	2394.961187057197	2394.961187057197	2419.961187057197	0.7241379022598267	0.5285714268684387	0.6410256624221802	0.4761904776096344	0.5384615659713745	2319	2394	2394	2419	1507
16.73384912653973	16.73384912653973	0	0	1	0	-0.004719902932874717	0.40513136237859726	2384.012928940356	2459.012928940356	2459.012928940356	2484.012928940356	0.7586206793785095	0.5285714268684387	0.6666666865348816	0.5	0.5384615659713745	2384	2459	2459	2484	1507
16.74985029496924	16.749849900229542	0	0	1	0	-0.0050184795476923335	0.4173234924674034	2433.939701654017	2508.939701654017	2508.939701654017	2533.939701654017	0.7931034564971924	0.5428571701049805	0.6666666865348816	0.5	0.5384615659713745	2433	2508	2508	2533	1507
16.766951208199533	16.766951208199533	0	0	1	0	-0.005303300858899961	0.4248631721924223	2464.8146901279697	2539.8146901279697	2539.8146901279697	2564.8146901279697	0.7931034564971924	0.5571428537368774	0.6666666865348816	0.523809552192688	0.5384615659713745	2464	2539	2539	2564	1507
16.7863799014335	16.7863799014335	0	0	1	0	-0.005573586191081266	0.45260515590727124	2578.4181134402756	2653.4181134402756	2653.4181134402756	2678.4181134402756	0.8620689511299133	0.5857142806053162	0.692307710647583	0.523809552192688	0.5384615659713745	2578	2653	2653	2678	1507
16.79982039343706	16.79982039343706	0	0	1	0	-0.005828594710928045	0.45260515590727124	2578.4181134402756	2653.4181134402756	2653.4181134402756	2678.4181134402756	0.8620689511299133	0.5857142806053162	0.692307710647583	0.523809552192688	0.5384615659713745	2578	2653	2653	2678	1507
16.81693354359801	16.81693354359801	0	0	1	0	-0.00606762745781282	0.4638688864507081	2624.54309001565	2699.54309001565	2699.54309001565	2724.54309001565	0.8620689511299133	0.6142857074737549	0.692307710647583	0.5476190447807312	0.5384615659713745	2624	2699	2699	2724	1507
16.83978739319824	16.839786998458543	0	0	1	0	-0.006290029259591343	0.4752242100107802	2671.043139994145	2746.043139994145	2746.043139994145	2771.043139994145	0.8620689511299133	0.6285714507102966	0.7179487347602844	0.5714285969734192	0.5384615659713745	2671	2746	2746	2771	1507
16.853188411231923	16.853188411231923	0	0	1	0	-0.0064951905283839	0.4838449042904509	2706.3448830693965	2781.3448830693965	2781.3448830693965	2806.3448830693965	0.8965517282485962	0.6285714507102966	0.7179487347602844	0.5714285969734192	0.5384615659713745	2706	2781	2781	2806	1507
16.866808904538125	16.866808509798425	0	0	1	0	-0.006682548931413314	0.48741632519842515	2720.969851687551	2795.969851687551	2795.969851687551	2820.969851687551	0.8965517282485962	0.6428571343421936	0.7179487347602844	0.5714285969734192	0.5384615659713745	2720	2795	2795	2820	1507
16.88387310697643	16.88387310697643	0	0	1	0	-0.0068515909323200045	0.48741632519842515	2720.969851687551	2795.969851687551	2795.969851687551	2820.969851687551	0.8965517282485962	0.6428571343421936	0.7179487347602844	0.5714285969734192	0.5384615659713745	2720	2795	2795	2820	1507
16.899810722314438	16.899810722314438	0	0	1	0	-0.007001853198729453	0.4909877610075606	2735.5948813259606	2810.5948813259606	2810.5948813259606	2835.5948813259606	0.8965517282485962	0.6571428775787354	0.7179487347602844	0.5714285969734192	0.5384615659713745	2735	2810	2810	2835	1507
16.919672839737657	16.919672839737657	0	0	1	0	-0.007132923872214031	0.4988326806852523	2767.7198274061084	2842.7198274061084	2842.7198274061084	2867.7198274061084	0.8965517282485962	0.6714285612106323	0.7179487347602844	0.5952380895614624	0.5384615659713745	2767	2842	2842	2867	1507
16.933874389880454	16.933874389880454	0	0	1	0	-0.00724444369716833	0.5148404393258694	2833.2715990394354	2908.2715990394354	2908.2715990394354	2933.2715990394354	0.931034505367279	0.6857143044471741	0.7435897588729858	0.5952380895614624	0.5384615659713745	2833	2908	2908	2933	1507
16.950055559612604	16.950055559612604	0	0	1	0	-0.0073361070055037985	0.5228379950273023	2866.021589636803	2941.021589636803	2941.021589636803	2966.021589636803	0.931034505367279	0.699999988079071	0.7435897588729858	0.6190476417541504	0.5384615659713745	2866	2941	2941	2966	1507
16.973454939476536	16.973454939476536	0	0	1	0	-0.007407662554463726	0.5350301102149473	2915.9483013302092	2990.9483013302092	2990.9483013302092	3015.9483013302092	0.9655172228813171	0.7142857313156128	0.7435897588729858	0.6190476417541504	0.5384615659713745	2915	2990	2990	3015	1507
16.986306479849524	16.986306479849524	0	0	1	0	-0.007458914215262179	0.5435771127487277	2950.94827670604	3025.94827670604	3025.94827670604	3050.94827670604	0.9655172228813171	0.7142857313156128	0.7692307829856873	0.6428571343421936	0.5384615659713745	2950	3025	3025	3050	1507
16.9998713148582	16.9998713148582	0	0	1	0	-0.0074897215106593685	0.5593406637455081	3015.5000180378556	3090.5000180378556	3090.5000180378556	3115.5000180378556	1.0	0.7428571581840515	0.7692307829856873	0.6428571343421936	0.5384615659713745	3015	3090	3090	3115	1507
17.017090255258427	17.017090255258427	0	0	1	0	-0.0075	0.5674908447724123	3048.8750093430285	3123.8750093430285	3123.8750093430285	3148.8750093430285	1.0	0.7714285850524902	0.7948718070983887	0.6666666865348816	0.5384615659713745	3048	3123	3123	3148	1507
17.039695024108727	17.039694629369027	0	0	1	0	-0.007489721510659238	0.5789072056356659	3095.625007078052	3170.625007078052	3170.625007078052	3195.625007078052	1.0	0.7857142686843872	0.7948718070983887	0.6666666865348816	0.5384615659713745	3095	3170	3170	3195	1507
17.05293143568802	17.05293143568802	0	0	1	0	-0.00745891421526192	0.5836385792355543	3114.999981969595	3189.999981969595	3189.999981969595	3214.999981969595	1.0	0.7857142686843872	0.7948718070983887	0.6904761791229248	0.5384615659713745	3115	3190	3190	3215	1507
17.066802588702945	17.066802588702945	0	0	1	0	-0.007407662554463337	0.5872100150446897	3129.6250116080046	3204.6250116080046	3204.6250116080046	3229.6250116080046	1.0	0.800000011920929	0.7948718070983887	0.6904761791229248	0.5384615659713745	3129	3204	3204	3229	1507
17.084421795157727	17.084421795157727	0	0	1	0	-0.0073361070055032816	0.5872100150446897	3129.6250116080046	3204.6250116080046	3204.6250116080046	3229.6250116080046	1.0	0.800000011920929	0.7948718070983887	0.6904761791229248	0.5384615659713745	3129	3204	3204	3229	1507
17.106345638027644	17.106345243287944	0	0	1	0	-0.007244443697167687	0.590781435952664	3144.249980226159	3219.249980226159	3219.249980226159	3244.249980226159	1.0	0.8142856955528259	0.7948718070983887	0.6904761791229248	0.5384615659713745	3144	3219	3219	3244	1507
17.11964323426025	17.11964323426025	0	0	1	0	-0.007132923872213263	0.590781435952664	3144.249980226159	3219.249980226159	3219.249980226159	3244.249980226159	1.0	0.8142856955528259	0.7948718070983887	0.6904761791229248	0.5384615659713745	3144	3219	3219	3244	1507
17.133857810813105	17.133857810813105	0	0	1	0	-0.007001853198728562	0.590781435952664	3144.249980226159	3219.249980226159	3219.249980226159	3244.249980226159	1.0	0.8142856955528259	0.7948718070983887	0.6904761791229248	0.5384615659713745	3144	3219	3219	3244	1507
17.149812005218458	17.14981161047876	0	0	1	0	-0.006851590932318994	0.5952075650421982	3162.3749788478017	3237.3749788478017	3237.3749788478017	3262.3749788478017	1.0	0.8142856955528259	0.8205128312110901	0.6904761791229248	0.5384615659713745	3162	3237	3237	3262	1507
17.16684541796026	17.166845023220564	0	0	1	0	-0.006682548931412186	0.5872100150446897	3129.6250116080046	3204.6250116080046	3204.6250116080046	3229.6250116080046	1.0	0.800000011920929	0.7948718070983887	0.6904761791229248	0.5384615659713745	3129	3204	3204	3229	1507
17.186331348450548	17.186331348450548	0	0	1	0	-0.006495190528382658	0.5789072056356659	3095.625007078052	3170.625007078052	3170.625007078052	3195.625007078052	1.0	0.7857142686843872	0.7948718070983887	0.6666666865348816	0.5384615659713745	3095	3170	3170	3195	1507
17.1998393409426	17.1998393409426	0	0	1	0	-0.00629002925958999	0.5789072056356659	3095.625007078052	3170.625007078052	3170.625007078052	3195.625007078052	1.0	0.7857142686843872	0.7948718070983887	0.6666666865348816	0.5384615659713745	3095	3170	3170	3195	1507
17.2170985447921	17.2170985447921	0	0	1	0	-0.00606762745781136	0.5753357847276916	3081.0000384598975	3156.0000384598975	3156.0000384598975	3181.0000384598975	1.0	0.7571428418159485	0.7948718070983887	0.6428571343421936	0.5384615659713745	3081	3156	3156	3181	1507
17.23971318213487	17.23971318213487	0	0	1	0	-0.005828594710926481	0.5634615425661806	3032.37501680851	3107.37501680851	3107.37501680851	3132.37501680851	1.0	0.7428571581840515	0.7948718070983887	0.6428571343421936	0.5384615659713745	3032	3107	3107	3132	1507
17.253087752608735	17.253088147348436	0	0	1	0	-0.0055735861910796046	0.5515873122491826	2983.7500436604028	3058.7500436604028	3058.7500436604028	3083.7500436604028	1.0	0.7142857313156128	0.7948718070983887	0.6190476417541504	0.5384615659713745	2983	3058	3058	3083	1507
17.26681443089391	17.26681443089391	0	0	1	0	-0.005303300858898205	0.5272767472561899	2884.1982800140977	2959.1982800140977	2959.1982800140977	2984.1982800140977	0.9655172228813171	0.6857143044471741	0.7692307829856873	0.5952380895614624	0.5384615659713745	2884	2959	2959	2984	1507
17.28388060703071	17.28388060703071	0	0	1	0	-0.005018479547690488	0.5069344625040726	2800.8966239541774	2875.8966239541774	2875.8966239541774	2900.8966239541774	0.931034505367279	0.6571428775787354	0.7692307829856873	0.5714285969734192	0.5384615659713745	2800	2875	2875	2900	1507
17.306406822680955	17.306406427941255	0	0	1	0	-0.004719902932872786	0.4542714190170152	2585.241460874677	2660.241460874677	2660.241460874677	2685.241460874677	0.8275862336158752	0.6000000238418579	0.7435897588729858	0.523809552192688	0.5384615659713745	2585	2660	2660	2685	1507
17.319611260344647	17.319611260344647	0	0	1	0	-0.004408389392192511	0.4542714190170152	2585.241460874677	2660.241460874677	2660.241460874677	2685.241460874677	0.8275862336158752	0.6000000238418579	0.7435897588729858	0.523809552192688	0.5384615659713745	2585	2660	2660	2685	1507
17.333838073828165	17.333838468567865	0	0	1	0	-0.004084792762611626	0.4230316652847006	2457.314669340849	2532.314669340849	2532.314669340849	2557.314669340849	0.7931034564971924	0.5571428537368774	0.7179487347602844	0.4761904776096344	0.5384615659713745	2457	2532	2532	2557	1507
17.350006217150256	17.350006217150256	0	0	1	0	-0.0037499999999988857	0.41283630568793406	2415.56467179209	2490.56467179209	2490.56467179209	2515.56467179209	0.7931034564971924	0.5285714268684387	0.692307710647583	0.4761904776096344	0.5384615659713745	2415	2490	2490	2515	1507
17.37316006892155	17.37316006892155	0	0	1	0	-0.0034049287480454526	0.3965233115158675	2348.7629606574774	2423.7629606574774	2423.7629606574774	2448.7629606574774	0.7586206793785095	0.5142857432365417	0.692307710647583	0.4523809552192688	0.5384615659713745	2348	2423	2423	2448	1507
17.38636253288675	17.386362138147053	0	0	1	0	-0.0030505248230673224	0.3814313036818353	2286.9611885771155	2361.9611885771155	2361.9611885771155	2386.9611885771155	0.7241379022598267	0.5	0.6666666865348816	0.4523809552192688	0.5384615659713745	2286	2361	2361	2386	1507
17.399828682970732	17.399828682970732	0	0	1	0	-0.002687759621588545	0.3738916214732897	2256.086189933121	2331.086189933121	2331.086189933121	2356.086189933121	0.7241379022598267	0.48571428656578064	0.6666666865348816	0.4285714328289032	0.5384615659713745	2256	2331	2331	2356	1507
17.417148676733845	17.417149071473542	0	0	1	0	-0.002317627457810874	0.34651593813019943	2143.9827666431665	2218.9827666431665	2218.9827666431665	2243.9827666431665	0.6551724076271057	0.4714285731315613	0.6410256624221802	0.4047619104385376	0.5384615659713745	2143	2218	2218	2243	1507
17.439705682080593	17.439705682080593	0	0	1	0	-0.0019411428382676522	0.31368889577768666	2009.556028209627	2084.5560282096267	2084.5560282096267	2109.5560282096267	0.6206896305084229	0.41428571939468384	0.6153846383094788	0.3571428656578064	0.5384615659713745	2009	2084	2084	2109	1507
17.453092489485122	17.453092489485122	0	0	1	0	-0.0015593376811319237	0.2956359824745647	1935.6293482333424	2010.6293482333424	2010.6293482333424	2035.6293482333424	0.5862069129943848	0.3857142925262451	0.5897436141967773	0.3571428656578064	0.5384615659713745	1935	2010	2010	2035	1507
17.466827852043664	17.466827852043668	0	0	1	0	-0.0011732584878004458	0.27779672931656885	1862.5776065513494	1937.5776065513494	1937.5776065513494	1962.5776065513494	0.5517241358757019	0.37142857909202576	0.5641025900840759	0.3333333432674408	0.5384615659713745	1862	1937	1937	1962	1507
17.48426310979882	17.48426271505912	0	0	1	0	-0.0007839634745061043	0.2566912980688798	1776.1508655920627	1851.1508655920627	1851.1508655920627	1876.1508655920627	0.517241358757019	0.34285715222358704	0.5384615659713745	0.3095238208770752	0.5384615659713745	1776	1851	1851	1876	1507
17.50651774453631	17.50651774453631	0	0	1	0	-0.00039251967182077433	0.23894362758403886	1703.4741549566393	1778.4741549566393	1778.4741549566393	1803.4741549566393	0.48275861144065857	0.3142857253551483	0.5128205418586731	0.3095238208770752	0.5384615659713745	1703	1778	1778	1803	1507
17.519731655952775	17.519731655952775	0	0	1	0	1.30838237461204e-15	0.21324681859095018	1598.245722129941	1673.245722129941	1673.245722129941	1698.245722129941	0.4137931168079376	0.30000001192092896	0.4871794879436493	0.2857142984867096	0.5384615659713745	1598	1673	1673	1698	1507
17.53396202209358	17.533962022093583	0	0	1	0	0.00039251967182338753	0.19208033743140462	1511.568981781602	1586.568981781602	1586.568981781602	1611.568981781602	0.37931033968925476	0.2571428716182709	0.4615384638309479	0.2857142984867096	0.5384615659713745	1511	1586	1586	1611	1507
17.549877137268755	17.549876742529058	0	0	1	0	0.0007839634745087067	0.1840827760806305	1478.8189680501819	1553.8189680501819	1553.8189680501819	1578.8189680501819	0.37931033968925476	0.24285714328289032	0.43589743971824646	0.261904776096344	0.5384615659713745	1478	1553	1553	1578	1507
17.573262306503533	17.573262701243234	0	0	1	0	0.0011732584878030303	0.16419835200803912	1397.3922514729202	1472.3922514729202	1472.3922514729202	1497.3922514729202	0.3448275923728943	0.2142857164144516	0.41025641560554504	0.2380952388048172	0.5384615659713745	1397	1472	1472	1497	1507
17.586304111411334	17.586304111411334	0	0	1	0	0.0015593376811344833	0.15910067220965585	1376.5172526985407	1451.5172526985407	1451.5172526985407	1476.5172526985407	0.3448275923728943	0.20000000298023224	0.38461539149284363	0.2380952388048172	0.5384615659713745	1376	1451	1451	1476	1507
17.599827498751637	17.599827498751637	0	0	1	0	0.0019411428382701804	0.15910067220965585	1376.5172526985407	1451.5172526985407	1451.5172526985407	1476.5172526985407	0.3448275923728943	0.20000000298023224	0.38461539149284363	0.2380952388048172	0.5384615659713745	1376	1451	1451	1476	1507
17.616874727382896	17.616874727382896	0	0	1	0	0.002317627457813363	0.1469085495714303	1326.590510495007	1401.590510495007	1401.590510495007	1426.590510495007	0.3103448152542114	0.18571428954601288	0.38461539149284363	0.2380952388048172	0.5384615659713745	1326	1401	1401	1426	1507
17.63387498199	17.63387498199	0	0	1	0	0.002687759621590988	0.10836070202409276	1168.7370747886598	1243.7370747886598	1243.7370747886598	1268.7370747886598	0.24137930572032928	0.12857143580913544	0.3333333432674408	0.190476194024086	0.5384615659713745	1168	1243	1243	1268	1507
17.65321209561385	17.65321209561385	0	0	1	0	0.003050524823069713	0.10356827063192597	1149.1120682377368	1224.1120682377368	1224.1120682377368	1249.1120682377368	0.24137930572032928	0.11428571492433548	0.3076923191547394	0.190476194024086	0.5384615659713745	1149	1224	1224	1249	1507
17.666794299169272	17.66679390442957	0	0	1	0	0.003404928748047784	0.09816534048280656	1126.9870692770928	1201.9870692770928	1201.9870692770928	1226.9870692770928	0.24137930572032928	0.10000000149011612	0.3076923191547394	0.1666666716337204	0.5384615659713745	1126	1201	1201	1226	1507
17.68383758040354	17.68383797514324	0	0	1	0	0.003750000000001152	0.08490484925862563	1072.6853577140719	1147.6853577140719	1147.6853577140719	1172.6853577140719	0.2068965584039688	0.08571428805589676	0.28205129504203796	0.1666666716337204	0.5384615659713745	1072	1147	1147	1172	1507
17.69997019715274	17.699970197152744	0	0	1	0	0.0040847927626138205	0.08133342090007079	1058.0603585857898	1133.0603585857898	1133.0603585857898	1158.0603585857898	0.2068965584039688	0.0714285746216774	0.28205129504203796	0.1666666716337204	0.5384615659713745	1058	1133	1133	1158	1507
17.719627049932598	17.7196266551929	0	0	1	0	0.004408389392194629	0.06654667349757404	997.5086279725657	1072.5086279725656	1072.5086279725656	1097.5086279725656	0.17241379618644714	0.05714285746216774	0.25641027092933655	0.1428571492433548	0.5384615659713745	997	1072	1072	1097	1507
17.73383333695178	17.73383333695178	0	0	1	0	0.00471990293287482	0.062059493704729685	979.133626720868	1054.133626720868	1054.133626720868	1079.133626720868	0.17241379618644714	0.04285714402794838	0.23076923191547394	0.1428571492433548	0.5384615659713745	979	1054	1054	1079	1507
17.749815952615446	17.74981555787575	0	0	1	0	0.0050184795476924315	0.047730621877803	920.4568965896033	995.4568965896033	995.4568965896033	1020.4568965896033	0.13793103396892548	0.02857142873108387	0.20512820780277252	0.1190476194024086	0.5384615659713745	920	995	995	1020	1507
17.766803575552192	17.76680318081249	0	0	1	0	0.005303300858900055	0.044159193286417514	905.8318965078797	980.8318965078797	980.8318965078797	1005.8318965078797	0.13793103396892548	0.014285714365541935	0.20512820780277252	0.1190476194024086	0.5384615659713745	905	980	980	1005	1507
17.786287532343984	17.786287532343984	0	0	1	0	0.005573586191081356	0.044159193286417514	905.8318965078797	980.8318965078797	980.8318965078797	1005.8318965078797	0.13793103396892548	0.014285714365541935	0.20512820780277252	0.1190476194024086	0.5384615659713745	905	980	980	1005	1507
17.79978486686417	17.79978486686417	0	0	1	0	0.005828594710928128	0.03875626294540471	883.7068967614323	958.7068967614323	958.7068967614323	983.7068967614323	0.13793103396892548	0.0	0.1794871836900711	0.095238097012043	0.4615384638309479	883	958	958	983	1492
17.8170661761368	17.8170665708765	0	0	1	0	0.006067627457812898	0.03875626294540471	883.7068967614323	958.7068967614323	958.7068967614323	983.7068967614323	0.13793103396892548	0.0	0.1794871836900711	0.095238097012043	0.4615384638309479	883	958	958	983	1492
17.839619234086562	17.839619234086562	0	0	1	0	0.006290029259591415	0.03875626294540471	883.7068967614323	958.7068967614323	958.7068967614323	983.7068967614323	0.13793103396892548	0.0	0.1794871836900711	0.095238097012043	0.5384615659713745	883	958	958	983	1507
17.852979199191573	17.852979199191573	0	0	1	0	0.006495190528383966	0.038145762359921315	881.2068968638778	956.2068968638778	956.2068968638778	981.2068968638778	0.13793103396892548	0.0	0.1538461595773697	0.095238097012043	0.5384615659713745	881	956	956	981	1507
17.866799430785353	17.866799036045656	0	0	1	0	0.0066825489314133735	0.03723001146463903	877.4568969476968	952.4568969476968	952.4568969476968	977.4568969476968	0.13793103396892548	0.0	0.1538461595773697	0.0714285746216774	0.5384615659713745	877	952	952	977	1507
17.883850606813603	17.883850606813603	0	0	1	0	0.006851590932320058	0.03723001146463903	877.4568969476968	952.4568969476968	952.4568969476968	977.4568969476968	0.13793103396892548	0.0	0.1538461595773697	0.0714285746216774	0.5384615659713745	877	952	952	977	1507
17.89980361699986	17.89980322226016	0	0	1	0	0.0070018531987295	0.03723001146463903	877.4568969476968	952.4568969476968	952.4568969476968	977.4568969476968	0.13793103396892548	0.0	0.1538461595773697	0.0714285746216774	0.5384615659713745	877	952	952	977	1507
17.919602970810974	17.919602970810974	0	0	1	0	0.007132923872214073	0.03723001146463903	877.4568969476968	952.4568969476968	952.4568969476968	977.4568969476968	0.13793103396892548	0.0	0.1538461595773697	0.0714285746216774	0.5384615659713745	877	952	952	977	1507
17.933918600726717	17.933918995466414	0	0	1	0	0.007244443697168365	0.038145762359921315	881.2068968638778	956.2068968638778	956.2068968638778	981.2068968638778	0.13793103396892548	0.0	0.1538461595773697	0.095238097012043	0.5384615659713745	881	956	956	981	1507
17.949828979025504	17.949828979025508	0	0	1	0	0.007336107005503826	0.03875626294540471	883.7068967614323	958.7068967614323	958.7068967614323	983.7068967614323	0.13793103396892548	0.0	0.1794871836900711	0.095238097012043	0.5384615659713745	883	958	958	983	1507
17.96697212940357	17.96697212940357	0	0	1	0	0.007407662554463747	0.03875626294540471	883.7068967614323	958.7068967614323	958.7068967614323	983.7068967614323	0.13793103396892548	0.0	0.1794871836900711	0.095238097012043	0.4615384638309479	883	958	958	983	1492
17.9862831902073	17.9862831902073	0	0	1	0	0.007458914215262192	0.039824638975117815	888.0818966031075	963.0818966031075	963.0818966031075	988.0818966031075	0.13793103396892548	0.0	0.1794871836900711	0.1190476194024086	0.4615384638309479	888	963	963	988	1492
17.999789603740552	17.999789603740552	0	0	1	0	0.007489721510659376	0.039824638975117815	888.0818966031075	963.0818966031075	963.0818966031075	988.0818966031075	0.13793103396892548	0.0	0.1794871836900711	0.1190476194024086	0.4615384638309479	888	963	963	988	1492
18.017016438934757	18.017016833674454	0	0	1	0	0.0075	0.0433960675665033	902.706896684831	977.706896684831	977.706896684831	1002.706896684831	0.13793103396892548	0.014285714365541935	0.1794871836900711	0.1190476194024086	0.4615384638309479	902	977	977	1002	1492
18.039619628826262	18.039619628826262	0	0	1	0	0.0074897215106592314	0.04803587252192282	921.7068979772739	996.7068979772739	996.7068979772739	1021.7068979772739	0.13793103396892548	0.02857142873108387	0.1794871836900711	0.1428571492433548	0.4615384638309479	921	996	996	1021	1492
18.05307748937657	18.05307748937657	0	0	1	0	0.007458914215261905	0.056656563076303235	957.0086257974617	1032.0086257974617	1032.0086257974617	1057.0086257974617	0.17241379618644714	0.02857142873108387	0.1794871836900711	0.1428571492433548	0.4615384638309479	957	1032	1032	1057	1492
18.066856273301976	18.06685587856228	0	0	1	0	0.007407662554463316	0.057572313978408396	960.7586257415824	1035.7586257415824	1035.7586257415824	1060.7586257415824	0.17241379618644714	0.02857142873108387	0.20512820780277252	0.1428571492433548	0.4615384638309479	960	1035	1035	1060	1492
18.084209030460087	18.084209030460087	0	0	1	0	0.007336107005503255	0.06114374280262452	975.3836267767474	1050.3836267767474	1050.3836267767474	1075.3836267767474	0.17241379618644714	0.04285714402794838	0.20512820780277252	0.1428571492433548	0.4615384638309479	975	1050	1050	1075	1492
18.10650156020866	18.10650156020866	0	0	1	0	0.007244443697167653	0.06593617232532328	995.0086256721988	1070.0086256721988	1070.0086256721988	1095.0086256721988	0.17241379618644714	0.05714285746216774	0.20512820780277252	0.1666666716337204	0.4615384638309479	995	1070	1070	1095	1492
18.119508233283266	18.119508233283266	0	0	1	0	0.007132923872213222	0.06593617232532328	995.0086256721988	1070.0086256721988	1070.0086256721988	1095.0086256721988	0.17241379618644714	0.05714285746216774	0.20512820780277252	0.1666666716337204	0.4615384638309479	995	1070	1070	1095	1492
18.133896100563884	18.133896100563884	0	0	1	0	0.007001853198728515	0.0695076016152007	1009.6336286142468	1084.6336286142468	1084.6336286142468	1109.6336286142468	0.17241379618644714	0.0714285746216774	0.20512820780277252	0.1666666716337204	0.4615384638309479	1009	1084	1084	1109	1492
18.14992095337532	18.14992134811502	0	0	1	0	0.00685159093231894	0.07307902997375554	1024.258627742529	1099.258627742529	1099.258627742529	1124.258627742529	0.17241379618644714	0.08571428805589676	0.20512820780277252	0.1666666716337204	0.4615384638309479	1024	1099	1099	1124	1492
18.173216121958777	18.173216121958777	0	0	1	0	0.006682548931412125	0.10210307033207172	1143.1120730098337	1218.1120730098337	1218.1120730098337	1243.1120730098337	0.24137930572032928	0.12857143580913544	0.23076923191547394	0.1666666716337204	0.4615384638309479	1143	1218	1218	1243	1492
18.18621450549971	18.18621450549971	0	0	1	0	0.006495190528382592	0.10826912686974721	1168.3620745316148	1243.3620745316148	1243.3620745316148	1268.3620745316148	0.24137930572032928	0.1428571492433548	0.25641027092933655	0.190476194024086	0.4615384638309479	1168	1243	1243	1268	1492
18.199811314423986	18.199811314423986	0	0	1	0	0.006290029259589918	0.11541198358685689	1197.612072788179	1272.612072788179	1272.612072788179	1297.612072788179	0.24137930572032928	0.17142857611179352	0.25641027092933655	0.190476194024086	0.5384615659713745	1197	1272	1272	1297	1507
18.21689880650452	18.21689880650452	0	0	1	0	0.006067627457811282	0.1252536753122041	1237.9138004034758	1312.9138004034758	1312.9138004034758	1337.9138004034758	0.27586206793785095	0.17142857611179352	0.28205129504203796	0.190476194024086	0.5384615659713745	1237	1312	1312	1337	1507
18.234236958293778	18.234236958293778	0	0	1	0	0.005828594710926398	0.13239653202931378	1267.16379866004	1342.16379866004	1342.16379866004	1367.16379866004	0.27586206793785095	0.20000000298023224	0.28205129504203796	0.190476194024086	0.5384615659713745	1267	1342	1342	1367	1507
18.25302222581874	18.25302222581874	0	0	1	0	0.005573586191079517	0.14580964838792554	1322.090510148555	1397.090510148555	1397.090510148555	1422.090510148555	0.3103448152542114	0.2142857164144516	0.3076923191547394	0.190476194024086	0.5384615659713745	1322	1397	1397	1422	1507
18.266798246566257	18.266798246566257	0	0	1	0	0.005303300858898111	0.1698275859512034	1420.443964470178	1495.443964470178	1495.443964470178	1520.443964470178	0.37931033968925476	0.22857142984867096	0.3333333432674408	0.2142857164144516	0.5384615659713745	1420	1495	1495	1520	1507
18.284061792552446	18.284062187292147	0	0	1	0	0.005018479547690389	0.178344072699001	1455.318977702409	1530.318977702409	1530.318977702409	1555.318977702409	0.37931033968925476	0.2571428716182709	0.3589743673801422	0.2142857164144516	0.5384615659713745	1455	1530	1530	1555	1507
18.306405243722157	18.306405243722157	0	0	1	0	0.004719902932872683	0.19410762369578138	1519.8707190342247	1594.8707190342247	1594.8707190342247	1619.8707190342247	0.4137931168079376	0.2857142984867096	0.3589743673801422	0.2142857164144516	0.5384615659713745	1519	1594	1594	1619	1507
18.3196270499326	18.3196270499326	0	0	1	0	0.004408389392192404	0.19777062719503602	1534.8707183636725	1609.8707183636725	1609.8707183636725	1634.8707183636725	0.4137931168079376	0.2857142984867096	0.38461539149284363	0.2380952388048172	0.5384615659713745	1534	1609	1609	1634	1507
18.33428373494808	18.33428373494808	0	0	1	0	0.004084792762611515	0.20996274238268098	1584.7974300570786	1659.7974300570786	1659.7974300570786	1684.7974300570786	0.4482758641242981	0.30000001192092896	0.38461539149284363	0.2380952388048172	0.5384615659713745	1584	1659	1659	1684	1507
18.34996634844068	18.34996634844068	0	0	1	0	0.0037499999999987712	0.21506042218106425	1605.672428831458	1680.672428831458	1680.672428831458	1705.672428831458	0.4482758641242981	0.3142857253551483	0.41025641560554504	0.2380952388048172	0.5384615659713745	1605	1680	1680	1705	1507
18.373061778736556	18.373061778736556	0	0	1	0	0.0034049287480453347	0.2383152280544114	1700.9008588828146	1775.9008588828146	1775.9008588828146	1800.9008588828146	0.517241358757019	0.3285714387893677	0.41025641560554504	0.261904776096344	0.5384615659713745	1700	1775	1775	1800	1507
18.386355032832473	18.386354638092776	0	0	1	0	0.0030505248230672014	0.2461601605454644	1733.0258574336767	1808.0258574336767	1808.0258574336767	1833.0258574336767	0.517241358757019	0.34285715222358704	0.43589743971824646	0.2857142984867096	0.5384615659713745	1733	1808	1808	1833	1507
18.399846446257175	18.399846446257175	0	0	1	0	0.0026877596215884214	0.2461601605454644	1733.0258574336767	1808.0258574336767	1808.0258574336767	1833.0258574336767	0.517241358757019	0.34285715222358704	0.43589743971824646	0.2857142984867096	0.5384615659713745	1733	1808	1808	1833	1507
18.416832884974827	18.416832884974827	0	0	1	0	0.002317627457810748	0.2601837849879003	1790.4525995254517	1865.4525995254517	1865.4525995254517	1890.4525995254517	0.5517241358757019	0.3571428656578064	0.4615384638309479	0.2857142984867096	0.5384615659713745	1790	1865	1865	1890	1507
18.433820113171873	18.433820113171873	0	0	1	0	0.0019411428382675245	0.27710728716191646	1859.754340928048	1934.754340928048	1934.754340928048	1959.754340928048	0.5862069129943848	0.37142857909202576	0.4871794879436493	0.3095238208770752	0.5384615659713745	1859	1934	1934	1959	1507
18.45311183173036	18.45311222647006	0	0	1	0	0.0015593376811317945	0.2892993948989808	1909.6810221113265	1984.6810221113265	1984.6810221113265	2009.6810221113265	0.6206896305084229	0.3857142925262451	0.4871794879436493	0.3095238208770752	0.5384615659713745	1909	1984	1984	2009	1507
18.466832194180352	18.466831799440655	0	0	1	0	0.001173258487800315	0.30652814982538557	1980.2327735349538	2055.2327735349536	2055.2327735349536	2080.2327735349536	0.6551724076271057	0.4000000059604645	0.5128205418586731	0.3333333432674408	0.5384615659713745	1980	2055	2055	2080	1507
18.48392126521968	18.48392126521968	0	0	1	0	0.0007839634745059725	0.3187202724636111	2030.1595157384875	2105.1595157384872	2105.1595157384872	2130.1595157384872	0.6896551847457886	0.41428571939468384	0.5128205418586731	0.3333333432674408	0.5384615659713745	2030	2105	2105	2130	1507
18.49986203847528	18.49986203847528	0	0	1	0	0.0003925196718206422	0.3276335810730746	2066.6595144942403	2141.6595144942403	2141.6595144942403	2166.6595144942403	0.6896551847457886	0.4285714328289032	0.5384615659713745	0.3571428656578064	0.5384615659713745	2066	2141	2141	2166	1507
18.51982678822018	18.51982639348048	0	0	1	0	-1.4406906524676981e-15	0.34547281932990925	2139.711195155978	2214.711195155978	2214.711195155978	2239.711195155978	0.7241379022598267	0.44285714626312256	0.5641025900840759	0.380952388048172	0.5384615659713745	2139	2214	2214	2239	1507
18.533881495195033	18.533881495195033	0	0	1	0	-0.00039251967182351964	0.3514862500303977	2164.3361938744783	2239.3361938744783	2239.3361938744783	2264.3361938744783	0.7241379022598267	0.4571428596973419	0.5897436141967773	0.380952388048172	0.5384615659713745	2164	2239	2239	2264	1507
18.54996950635827	18.54996950635827	0	0	1	0	-0.0007839634745088382	0.36718875111532157	2228.6379358172417	2303.6379358172417	2303.6379358172417	2328.6379358172417	0.7586206793785095	0.4714285731315613	0.5897436141967773	0.4047619104385376	0.5384615659713745	2228	2303	2303	2328	1507
18.573320727978953	18.573320727978953	0	0	1	0	-0.0011732584878031609	0.3978306274492662	2354.116419404745	2429.116419404745	2429.116419404745	2454.116419404745	0.8275862336158752	0.5	0.6153846383094788	0.4285714328289032	0.5384615659713745	2354	2429	2429	2454	1507
18.586306874589223	18.586306874589223	0	0	1	0	-0.0015593376811346127	0.41658562396326637	2430.9181301295757	2505.9181301295757	2505.9181301295757	2530.9181301295757	0.8620689511299133	0.5142857432365417	0.6410256624221802	0.4523809552192688	0.5384615659713745	2430	2505	2505	2530	1507
18.599842498860188	18.599842498860188	0	0	1	0	-0.001941142838270308	0.427544109395936	2475.793127976358	2550.793127976358	2550.793127976358	2575.793127976358	0.8620689511299133	0.5428571701049805	0.6410256624221802	0.4761904776096344	0.5384615659713745	2475	2550	2550	2575	1507
18.616899990723617	18.616899990723617	0	0	1	0	-0.0023176274578134886	0.44278872746323783	2538.219838961959	2613.219838961959	2613.219838961959	2638.219838961959	0.8965517282485962	0.5571428537368774	0.6666666865348816	0.4761904776096344	0.5384615659713745	2538	2613	2613	2638	1507
18.639762524597216	18.639762524597216	0	0	1	0	-0.002687759621591111	0.45710496604442596	2596.8448359519243	2671.8448359519243	2671.8448359519243	2696.8448359519243	0.8965517282485962	0.5857142806053162	0.692307710647583	0.5	0.5384615659713745	2596	2671	2671	2696	1507
18.653316306894325	18.653316701634026	0	0	1	0	-0.003050524823069834	0.4734179802757481	2663.6466292291884	2738.6466292291884	2738.6466292291884	2763.6466292291884	0.931034505367279	0.6000000238418579	0.692307710647583	0.523809552192688	0.5384615659713745	2663	2738	2738	2763	1507
18.66681995724969	18.666819562509993	0	0	1	0	-0.003404928748047902	0.4889678339017909	2727.3232798278336	2802.3232798278336	2802.3232798278336	2827.3232798278336	0.9655172228813171	0.6142857074737549	0.7179487347602844	0.523809552192688	0.5384615659713745	2727	2802	2802	2827	1507
18.68388652812619	18.68388613338649	0	0	1	0	-0.003750000000001266	0.5054334627603145	2794.750030003488	2869.750030003488	2869.750030003488	2894.750030003488	1.0	0.6285714507102966	0.7179487347602844	0.5476190447807312	0.5384615659713745	2794	2869	2869	2894	1507
18.700006118465332	18.700006118465332	0	0	1	0	-0.0040847927626139315	0.5204212498533858	2856.125018149615	2931.125018149615	2931.125018149615	2956.125018149615	1.0	0.6714285612106323	0.7179487347602844	0.5714285969734192	0.5384615659713745	2856	2931	2931	2956	1507
18.71981336707042	18.71981336707042	0	0	1	0	-0.0044083893921947346	0.5239926856625212	2870.7500477880244	2945.7500477880244	2945.7500477880244	2970.7500477880244	1.0	0.6857143044471741	0.7179487347602844	0.5714285969734192	0.5384615659713745	2870	2945	2945	2970	1507
18.73405873331978	18.73405833858008	0	0	1	0	-0.004719902932874923	0.5356532338920239	2918.499992787838	2993.499992787838	2993.499992787838	3018.499992787838	1.0	0.699999988079071	0.7435897588729858	0.5952380895614624	0.5384615659713745	2918	2993	2993	3018	1507
18.7498949005552	18.7498949005552	0	0	1	0	-0.0050184795476925295	0.5472222254025922	2965.8750130236153	3040.8750130236153	3040.8750130236153	3065.8750130236153	1.0	0.7285714149475098	0.7435897588729858	0.6190476417541504	0.5384615659713745	2965	3040	3040	3065	1507
18.773195595494443	18.773195200754742	0	0	1	0	-0.005303300858900148	0.55476191508901	2996.750042289496	3071.750042289496	3071.750042289496	3096.750042289496	1.0	0.7428571581840515	0.7692307829856873	0.6190476417541504	0.5384615659713745	2996	3071	3071	3096	1507
18.78633805902543	18.78633766428573	0	0	1	0	-0.005573586191081444	0.5629120846534823	3030.12498665601	3105.12498665601	3105.12498665601	3130.12498665601	1.0	0.7571428418159485	0.7692307829856873	0.6428571343421936	0.5384615659713745	3030	3105	3105	3130	1507
18.799846840996874	18.799846446257177	0	0	1	0	-0.005828594710928212	0.570054941370592	3059.3749849125743	3134.3749849125743	3134.3749849125743	3159.3749849125743	1.0	0.7857142686843872	0.7692307829856873	0.6428571343421936	0.5384615659713745	3059	3134	3134	3159	1507
18.816898017025125	18.816898017025125	0	0	1	0	-0.006067627457812976	0.5824786414448013	3110.2500367164616	3185.2500367164616	3185.2500367164616	3210.2500367164616	1.0	0.800000011920929	0.7948718070983887	0.6666666865348816	0.5384615659713745	3110	3185	3185	3210	1507
18.839805945964084	18.839805551224384	0	0	1	0	-0.006290029259591488	0.5943528717617994	3158.8750098645687	3233.8750098645687	3233.8750098645687	3258.8750098645687	1.0	0.8285714387893677	0.7948718070983887	0.6904761791229248	0.5384615659713745	3158	3233	3233	3258	1507
18.853101568498193	18.853101568498193	0	0	1	0	-0.006495190528384032	0.6072344325291805	3211.625001206994	3286.625001206994	3286.625001206994	3311.625001206994	1.0	0.8428571224212646	0.8205128312110901	0.7142857313156128	0.5384615659713745	3211	3286	3286	3311	1507
18.866789957032584	18.866789562292887	0	0	1	0	-0.006682548931413433	0.610805868338316	3226.2500308454037	3301.2500308454037	3301.2500308454037	3326.2500308454037	1.0	0.8571428656578064	0.8205128312110901	0.7142857313156128	0.5384615659713745	3226	3301	3301	3326	1507
18.884415084582848	18.884415084582848	0	0	1	0	-0.006851590932320112	0.6192612877895689	3260.874973498285	3335.874973498285	3335.874973498285	3360.874973498285	1.0	0.8714285492897034	0.8205128312110901	0.738095223903656	0.5384615659713745	3260	3335	3335	3360	1507
18.90640879637945	18.90640879637945	0	0	1	0	-0.007001853198729547	0.6275641029571002	3294.8750016093254	3369.8750016093254	3369.8750016093254	3394.8750016093254	1.0	0.8857142925262451	0.8461538553237915	0.738095223903656	0.5384615659713745	3294	3369	3369	3394	1507
18.919711918967835	18.919711524228134	0	0	1	0	-0.007132923872214114	0.6275641029571002	3294.8750016093254	3369.8750016093254	3369.8750016093254	3394.8750016093254	1.0	0.8857142925262451	0.8461538553237915	0.738095223903656	0.5384615659713745	3294	3369	3369	3394	1507
18.934515447151263	18.934515447151263	0	0	1	0	-0.007244443697168399	0.6311355238650744	3309.49997022748	3384.49997022748	3384.49997022748	3409.49997022748	1.0	0.8999999761581421	0.8461538553237915	0.738095223903656	0.5384615659713745	3309	3384	3384	3409	1507
18.94984437387376	18.94984397913406	0	0	1	0	-0.007336107005503854	0.6361721599604184	3330.1249950379133	3405.1249950379133	3405.1249950379133	3430.1249950379133	1.0	0.8999999761581421	0.8461538553237915	0.761904776096344	0.5384615659713745	3330	3405	3405	3430	1507
18.966825680975322	18.966825680975322	0	0	1	0	-0.007407662554463767	0.6311355238650744	3309.49997022748	3384.49997022748	3384.49997022748	3409.49997022748	1.0	0.8999999761581421	0.8461538553237915	0.738095223903656	0.5384615659713745	3309	3384	3384	3409	1507
18.98634358538121	18.98634358538121	0	0	1	0	-0.007458914215262207	0.6311355238650744	3309.49997022748	3384.49997022748	3384.49997022748	3409.49997022748	1.0	0.8999999761581421	0.8461538553237915	0.738095223903656	0.5384615659713745	3309	3384	3384	3409	1507
18.999797893274227	18.99979749853453	0	0	1	0	-0.007489721510659382	0.6311355238650744	3309.49997022748	3384.49997022748	3384.49997022748	3409.49997022748	1.0	0.8999999761581421	0.8461538553237915	0.738095223903656	0.5384615659713745	3309	3384	3384	3409	1507
19.01686959576681	19.01686959576681	0	0	1	0	-0.0075	0.6311355238650744	3309.49997022748	3384.49997022748	3384.49997022748	3409.49997022748	1.0	0.8999999761581421	0.8461538553237915	0.738095223903656	0.5384615659713745	3309	3384	3384	3409	1507
19.039743971831374	19.039743577091677	0	0	1	0	-0.007489721510659225	0.6275641029571002	3294.8750016093254	3369.8750016093254	3369.8750016093254	3394.8750016093254	1.0	0.8857142925262451	0.8461538553237915	0.738095223903656	0.5384615659713745	3294	3369	3369	3394	1507
19.05308577891024	19.05308577891024	0	0	1	0	-0.007458914215261892	0.6189560436612958	3259.624998793006	3334.624998793006	3334.624998793006	3359.624998793006	1.0	0.8714285492897034	0.8461538553237915	0.7142857313156128	0.5384615659713745	3259	3334	3334	3359	1507
19.066821536208487	19.066821141468786	0	0	1	0	-0.007407662554463295	0.6118131869441861	3230.375000536442	3305.375000536442	3305.375000536442	3330.375000536442	1.0	0.8428571224212646	0.8461538553237915	0.7142857313156128	0.5384615659713745	3230	3305	3305	3330	1507
19.083814685501014	19.083814685501014	0	0	1	0	-0.007336107005503227	0.5996336941317324	3180.4999774694443	3255.4999774694443	3255.4999774694443	3280.4999774694443	1.0	0.8142856955528259	0.8461538553237915	0.6904761791229248	0.5384615659713745	3180	3255	3255	3280	1507
19.099987960439186	19.099988355178887	0	0	1	0	-0.007244443697167619	0.5874542139279537	3130.6250060349703	3205.6250060349703	3205.6250060349703	3230.6250060349703	1.0	0.7857142686843872	0.8461538553237915	0.6666666865348816	0.5384615659713745	3130	3205	3205	3230	1507
19.119724550638196	19.119724550638196	0	0	1	0	-0.007132923872213181	0.5591269870344391	3014.6250119060282	3089.6250119060282	3089.6250119060282	3114.6250119060282	1.0	0.7285714149475098	0.8205128312110901	0.6190476417541504	0.5384615659713745	3014	3089	3089	3114	1507
19.133887021550812	19.133887416290513	0	0	1	0	-0.007001853198728467	0.5468559268047812	2964.375020265579	3039.375020265579	3039.375020265579	3064.375020265579	1.0	0.7142857313156128	0.7948718070983887	0.5952380895614624	0.5384615659713745	2964	3039	3039	3064	1507
19.149852663407433	19.149852663407433	0	0	1	0	-0.0068515909323188864	0.5349816964877832	2915.750047117472	2990.750047117472	2990.750047117472	3015.750047117472	1.0	0.6857143044471741	0.7948718070983887	0.5714285969734192	0.5384615659713745	2915	2990	2990	3015	1507
19.166971734663868	19.166971734663868	0	0	1	0	-0.0066825489314120655	0.5183760807263837	2847.7500505745415	2922.7500505745415	2922.7500505745415	2947.7500505745415	1.0	0.6571428775787354	0.7948718070983887	0.523809552192688	0.5384615659713745	2847	2922	2922	2947	1507
19.186241742538925	19.186241742538925	0	0	1	0	-0.006495190528382525	0.4956833405809089	2754.823279678822	2829.823279678822	2829.823279678822	2854.823279678822	0.9655172228813171	0.6142857074737549	0.7692307829856873	0.523809552192688	0.5384615659713745	2754	2829	2829	2854	1507
19.199786445822962	19.199786445822962	0	0	1	0	-0.006290029259589846	0.4590890928193181	2604.9698350951076	2679.9698350951076	2679.9698350951076	2704.9698350951076	0.8965517282485962	0.5857142806053162	0.7435897588729858	0.4761904776096344	0.5384615659713745	2604	2679	2679	2704	1507
19.217138808241376	19.217138808241376	0	0	1	0	-0.006067627457811204	0.44384447475201627	2542.5431241095066	2617.5431241095066	2617.5431241095066	2642.5431241095066	0.8620689511299133	0.5428571701049805	0.7179487347602844	0.4523809552192688	0.5384615659713745	2542	2617	2617	2642	1507
19.239828446126914	19.239828051387214	0	0	1	0	-0.005828594710926315	0.42885667810691874	2481.168096847832	2556.168096847832	2556.168096847832	2581.168096847832	0.8620689511299133	0.5285714268684387	0.7179487347602844	0.4523809552192688	0.5384615659713745	2481	2556	2556	2581	1507
19.253064857706207	19.253064857706207	0	0	1	0	-0.005573586191079428	0.40964382109078734	2402.491447366774	2477.491447366774	2477.491447366774	2502.491447366774	0.8275862336158752	0.5142857432365417	0.692307710647583	0.4285714328289032	0.5384615659713745	2402	2477	2477	2502	1507
19.266840483714027	19.266840483714027	0	0	1	0	-0.005303300858898017	0.39470443839118596	2341.3146752119064	2416.3146752119064	2416.3146752119064	2441.3146752119064	0.7931034564971924	0.5	0.6666666865348816	0.4285714328289032	0.5384615659713745	2341	2416	2416	2441	1507
19.28419876722792	19.28419876722792	0	0	1	0	-0.00501847954769029	0.37854406190296963	2275.1379334926605	2350.1379334926605	2350.1379334926605	2375.1379334926605	0.7586206793785095	0.48571428656578064	0.6666666865348816	0.4047619104385376	0.5384615659713745	2275	2350	2350	2375	1507
19.306481428484023	19.306481033744323	0	0	1	0	-0.00471990293287258	0.3601858834298248	2199.9611926451325	2274.9611926451325	2274.9611926451325	2299.9611926451325	0.7241379022598267	0.4571428596973419	0.6410256624221802	0.4047619104385376	0.5384615659713745	2199	2274	2274	2299	1507
19.319778629976927	19.319778629976927	0	0	1	0	-0.004408389392192297	0.3417361446352669	2124.409512281418	2199.409512281418	2199.409512281418	2224.409512281418	0.6896551847457886	0.44285714626312256	0.6153846383094788	0.380952388048172	0.5384615659713745	2124	2199	2199	2224	1507
19.33421978711688	19.33421978711688	0	0	1	0	-0.004084792762611404	0.3381647162767121	2109.784513153136	2184.784513153136	2184.784513153136	2209.784513153136	0.6896551847457886	0.4285714328289032	0.6153846383094788	0.380952388048172	0.5384615659713745	2109	2184	2184	2209	1507
19.349939900880862	19.349939900880862	0	0	1	0	-0.0037499999999986568	0.3250694787709705	2056.159515567124	2131.159515567124	2131.159515567124	2156.159515567124	0.6896551847457886	0.4000000059604645	0.5897436141967773	0.3571428656578064	0.5384615659713745	2056	2131	2131	2156	1507
19.373359017729733	19.373359412469433	0	0	1	0	-0.003404928748045217	0.30472717335918453	1972.8577749058607	2047.8577749058607	2047.8577749058607	2072.8577749058604	0.6551724076271057	0.37142857909202576	0.5384615659713745	0.3571428656578064	0.5384615659713745	1972	2047	2047	2072	1507
19.38627213749573	19.38627213749573	0	0	1	0	-0.0030505248230670804	0.28575849418456745	1895.1810336858036	1970.1810336858036	1970.1810336858036	1995.1810336858036	0.6206896305084229	0.34285715222358704	0.5384615659713745	0.3333333432674408	0.5384615659713745	1895	1970	1970	1995	1507
19.399913946745666	19.399913946745666	0	0	1	0	-0.002687759621588298	0.28575849418456745	1895.1810336858036	1970.1810336858036	1970.1810336858036	1995.1810336858036	0.6206896305084229	0.34285715222358704	0.5384615659713745	0.3333333432674408	0.5384615659713745	1895	1970	1970	1995	1507
19.416988412416142	19.416988412416142	0	0	1	0	-0.002317627457810622	0.27142963437443113	1836.5043527632954	1911.5043527632954	1911.5043527632954	1936.5043527632954	0.5862069129943848	0.3142857253551483	0.5128205418586731	0.3333333432674408	0.5384615659713745	1836	1911	1911	1936	1507
19.439726998024327	19.43972660328463	0	0	1	0	-0.0019411428382673972	0.25925014536914226	1786.6293452866375	1861.6293452866375	1861.6293452866375	1886.6293452866375	0.5862069129943848	0.30000001192092896	0.4871794879436493	0.3095238208770752	0.5384615659713745	1786	1861	1861	1886	1507
19.453039594365485	19.453039594365485	0	0	1	0	-0.001559337681131665	0.2470580227309167	1736.702603083104	1811.702603083104	1811.702603083104	1836.702603083104	0.5517241358757019	0.2857142984867096	0.4871794879436493	0.3095238208770752	0.5384615659713745	1736	1811	1811	1836	1507
19.46679114125168	19.466790746511982	0	0	1	0	-0.0011732584878001843	0.24150246743372072	1713.9526041410863	1788.9526041410863	1788.9526041410863	1813.9526041410863	0.5517241358757019	0.27142858505249023	0.4615384638309479	0.3095238208770752	0.5384615659713745	1713	1788	1788	1813	1507
19.4838190276377	19.483818632898	0	0	1	0	-0.000783963474505841	0.23288177315405	1678.6508610658348	1753.6508610658348	1753.6508610658348	1778.6508610658348	0.517241358757019	0.27142858505249023	0.4615384638309479	0.3095238208770752	0.5384615659713745	1678	1753	1753	1778	1507
19.49978427475462	19.49978427475462	0	0	1	0	-0.0003925196718205101	0.21611090356504525	1609.9741500988603	1684.9741500988603	1684.9741500988603	1709.9741500988603	0.48275861144065857	0.2571428716182709	0.43589743971824646	0.2857142984867096	0.5384615659713745	1609	1684	1684	1709	1507
19.519732050692472	19.519731655952775	0	0	1	0	1.5729989303233564e-15	0.20391878465211	1560.0474231503904	1635.0474231503904	1635.0474231503904	1660.0474231503904	0.4482758641242981	0.24285714328289032	0.43589743971824646	0.2857142984867096	0.5384615659713745	1560	1635	1635	1660	1507
19.534169260435437	19.534169655175138	0	0	1	0	0.00039251967182365175	0.1786314319450777	1456.495713815093	1531.495713815093	1531.495713815093	1556.495713815093	0.4137931168079376	0.20000000298023224	0.38461539149284363	0.261904776096344	0.5384615659713745	1456	1531	1531	1556	1507
19.550020427779412	19.55002082251911	0	0	1	0	0.0007839634745089697	0.15905225088180786	1376.3189673610032	1451.3189673610032	1451.3189673610032	1476.3189673610032	0.37931033968925476	0.17142857611179352	0.3589743673801422	0.2380952388048172	0.5384615659713745	1376	1451	1451	1476	1507
19.573731652005375	19.573732046745075	0	0	1	0	0.0011732584878032916	0.13977832897078424	1297.3922571353614	1372.3922571353614	1372.3922571353614	1397.3922571353614	0.3448275923728943	0.1428571492433548	0.3333333432674408	0.2142857164144516	0.5384615659713745	1297	1372	1372	1397	1507
19.58642411227976	19.58642371754006	0	0	1	0	0.0015593376811347424	0.1231600770656297	1229.3405155837536	1304.3405155837536	1304.3405155837536	1329.3405155837536	0.3103448152542114	0.12857143580913544	0.28205129504203796	0.190476194024086	0.5384615659713745	1229	1304	1304	1329	1507
19.59983184088832	19.599831446148624	0	0	1	0	0.0019411428382704356	0.10464927896411502	1153.538797358051	1228.538797358051	1228.538797358051	1253.538797358051	0.27586206793785095	0.10000000149011612	0.25641027092933655	0.1666666716337204	0.5384615659713745	1153	1228	1228	1253	1507
19.61701841263325	19.61701841263325	0	0	1	0	0.0023176274578136143	0.09138878339376205	1099.2370679974556	1174.2370679974556	1174.2370679974556	1199.2370679974556	0.24137930572032928	0.08571428805589676	0.23076923191547394	0.1666666716337204	0.5384615659713745	1099	1174	1174	1199	1507
19.639796077471612	19.639795682731915	0	0	1	0	0.0026877596215912347	0.0769072910054372	1039.9353566672653	1114.9353566672653	1114.9353566672653	1139.9353566672653	0.2068965584039688	0.0714285746216774	0.20512820780277252	0.1428571492433548	0.5384615659713745	1039	1114	1114	1139	1507
19.6530988053203	19.653098410580604	0	0	1	0	0.0030505248230699544	0.06471517116117936	990.0086259050295	1065.0086259050295	1065.0086259050295	1090.0086259050295	0.17241379618644714	0.05714285746216774	0.20512820780277252	0.1428571492433548	0.5384615659713745	990	1065	1065	1090	1507
19.666843641631615	19.66684324689192	0	0	1	0	0.00340492874804802	0.06022799190051936	971.6336268326268	1046.6336268326268	1046.6336268326268	1071.6336268326268	0.17241379618644714	0.04285714402794838	0.1794871836900711	0.1428571492433548	0.4615384638309479	971	1046	1046	1071	1492
19.684013634309196	19.684014029048896	0	0	1	0	0.003750000000001381	0.06022799190051936	971.6336268326268	1046.6336268326268	1046.6336268326268	1071.6336268326268	0.17241379618644714	0.04285714402794838	0.1794871836900711	0.1428571492433548	0.5384615659713745	971	1046	1046	1071	1507
19.706520112974502	19.7065197182348	0	0	1	0	0.0040847927626140425	0.06022799190051936	971.6336268326268	1046.6336268326268	1046.6336268326268	1071.6336268326268	0.17241379618644714	0.04285714402794838	0.1794871836900711	0.1428571492433548	0.5384615659713745	971	1046	1046	1071	1507
19.719712708447233	19.719712708447233	0	0	1	0	0.004408389392194842	0.051607301346138945	936.331899012439	1011.331899012439	1011.331899012439	1036.331899012439	0.13793103396892548	0.04285714402794838	0.1794871836900711	0.1428571492433548	0.5384615659713745	936	1011	1011	1036	1507
19.73388228467443	19.73388188993473	0	0	1	0	0.004719902932875025	0.051607301346138945	936.331899012439	1011.331899012439	1011.331899012439	1036.331899012439	0.13793103396892548	0.04285714402794838	0.1794871836900711	0.1428571492433548	0.4615384638309479	936	1011	1011	1036	1492
19.749836479079782	19.749836084340085	0	0	1	0	0.005018479547692628	0.051607301346138945	936.331899012439	1011.331899012439	1011.331899012439	1036.331899012439	0.13793103396892548	0.04285714402794838	0.1794871836900711	0.1428571492433548	0.4615384638309479	936	1011	1011	1036	1492
19.767046735206637	19.767047129946334	0	0	1	0	0.005303300858900241	0.04803587252192282	921.7068979772739	996.7068979772739	996.7068979772739	1021.7068979772739	0.13793103396892548	0.02857142873108387	0.1794871836900711	0.1428571492433548	0.5384615659713745	921	996	996	1021	1507
19.786357401270667	19.786357401270667	0	0	1	0	0.005573586191081533	0.04803587252192282	921.7068979772739	996.7068979772739	996.7068979772739	1021.7068979772739	0.13793103396892548	0.02857142873108387	0.1794871836900711	0.1428571492433548	0.4615384638309479	921	996	996	1021	1492
19.799799077493326	19.799798682753625	0	0	1	0	0.005828594710928295	0.04803587252192282	921.7068979772739	996.7068979772739	996.7068979772739	1021.7068979772739	0.13793103396892548	0.02857142873108387	0.1794871836900711	0.1428571492433548	0.4615384638309479	921	996	996	1021	1492
19.817094202655415	19.817094202655415	0	0	1	0	0.006067627457813053	0.04803587252192282	921.7068979772739	996.7068979772739	996.7068979772739	1021.7068979772739	0.13793103396892548	0.02857142873108387	0.1794871836900711	0.1428571492433548	0.4615384638309479	921	996	996	1021	1492
19.83963581315391	19.83963581315391	0	0	1	0	0.006290029259591559	0.044464443930537334	907.0818978955504	982.0818978955504	982.0818978955504	1007.0818978955504	0.13793103396892548	0.014285714365541935	0.1794871836900711	0.1428571492433548	0.4615384638309479	907	982	982	1007	1492
19.852910119744287	19.85290972500459	0	0	1	0	0.006495190528384097	0.044464443930537334	907.0818978955504	982.0818978955504	982.0818978955504	1007.0818978955504	0.13793103396892548	0.014285714365541935	0.1794871836900711	0.1428571492433548	0.4615384638309479	907	982	982	1007	1492
19.86694153707691	19.86694153707691	0	0	1	0	0.006682548931413494	0.03477537887476803	867.4051764921751	942.4051764921751	942.4051764921751	967.4051764921751	0.1034482792019844	0.014285714365541935	0.1794871836900711	0.1190476194024086	0.5384615659713745	867	942	942	967	1507
19.88383126456836	19.88383126456836	0	0	1	0	0.006851590932320166	0.035843755238802066	871.7801777028944	946.7801777028944	946.7801777028944	971.7801777028944	0.1034482792019844	0.014285714365541935	0.1794871836900711	0.1428571492433548	0.4615384638309479	871	946	946	971	1492
19.89994177589443	19.89994177589443	0	0	1	0	0.007001853198729595	0.044464443930537334	907.0818978955504	982.0818978955504	982.0818978955504	1007.0818978955504	0.13793103396892548	0.014285714365541935	0.1794871836900711	0.1428571492433548	0.4615384638309479	907	982	982	1007	1492
19.919721392720604	19.919721392720604	0	0	1	0	0.007132923872214154	0.03941518383018755	886.405177784618	961.405177784618	961.405177784618	986.405177784618	0.1034482792019844	0.02857142873108387	0.1794871836900711	0.1428571492433548	0.5384615659713745	886	961	961	986	1507
19.93391070593274	19.93391110067244	0	0	1	0	0.007244443697168434	0.04803587252192282	921.7068979772739	996.7068979772739	996.7068979772739	1021.7068979772739	0.13793103396892548	0.02857142873108387	0.1794871836900711	0.1428571492433548	0.4615384638309479	921	996	996	1021	1492
19.949832136943098	19.949831742203397	0	0	1	0	0.007336107005503881	0.04803587252192282	921.7068979772739	996.7068979772739	996.7068979772739	1021.7068979772739	0.13793103396892548	0.02857142873108387	0.1794871836900711	0.1428571492433548	0.4615384638309479	921	996	996	1021	1492
19.96704239306995	19.96704278780965	0	0	1	0	0.007407662554463788	0.04803587252192282	921.7068979772739	996.7068979772739	996.7068979772739	1021.7068979772739	0.13793103396892548	0.02857142873108387	0.1794871836900711	0.1428571492433548	0.4615384638309479	921	996	996	1021	1492
19.986252795250493	19.986252795250493	0	0	1	0	0.007458914215262221	0.04803587252192282	921.7068979772739	996.7068979772739	996.7068979772739	1021.7068979772739	0.13793103396892548	0.02857142873108387	0.1794871836900711	0.1428571492433548	0.4615384638309479	921	996	996	1021	1492
19.999817630259166	19.99981723551947	0	0	1	0	0.007489721510659389	0.04803587252192282	921.7068979772739	996.7068979772739	996.7068979772739	1021.7068979772739	0.13793103396892548	0.02857142873108387	0.1794871836900711	0.1428571492433548	0.4615384638309479	921	996	996	1021	1492
20.01683762185121	20.01683762185121	0	0	1	0	0.0075	0.051607301346138945	936.331899012439	1011.331899012439	1011.331899012439	1036.331899012439	0.13793103396892548	0.04285714402794838	0.1794871836900711	0.1428571492433548	0.4615384638309479	936	1011	1011	1036	1492
20.03394564039608	20.03394564039608	0	0	1	0	0.007489721510659218	0.051607301346138945	936.331899012439	1011.331899012439	1011.331899012439	1036.331899012439	0.13793103396892548	0.04285714402794838	0.1794871836900711	0.1428571492433548	0.4615384638309479	936	1011	1011	1036	1492
20.05330328048427	20.053303675223965	0	0	1	0	0.007458914215261878	0.06471517116117936	990.0086259050295	1065.0086259050295	1065.0086259050295	1090.0086259050295	0.17241379618644714	0.05714285746216774	0.20512820780277252	0.1428571492433548	0.4615384638309479	990	1065	1065	1090	1492
20.067025221893054	20.067025221893054	0	0	1	0	0.0074076625544632745	0.0695076016152007	1009.6336286142468	1084.6336286142468	1084.6336286142468	1109.6336286142468	0.17241379618644714	0.0714285746216774	0.20512820780277252	0.1666666716337204	0.5384615659713745	1009	1084	1084	1109	1507
20.084750613326808	20.084751008066505	0	0	1	0	0.007336107005503199	0.07414740601029152	1028.6336276121438	1103.6336276121438	1103.6336276121438	1128.6336276121438	0.17241379618644714	0.08571428805589676	0.23076923191547394	0.1666666716337204	0.4615384638309479	1028	1103	1103	1128	1492
20.106325901042705	20.106325506303005	0	0	1	0	0.007244443697167585	0.08633952492322677	1078.5603545606136	1153.5603545606136	1153.5603545606136	1178.5603545606136	0.2068965584039688	0.10000000149011612	0.23076923191547394	0.1666666716337204	0.5384615659713745	1078	1153	1153	1178	1507
20.119564286320493	20.119564286320493	0	0	1	0	0.0071329238722131405	0.08991095328178161	1093.1853536888957	1168.1853536888957	1168.1853536888957	1193.1853536888957	0.2068965584039688	0.11428571492433548	0.23076923191547394	0.1666666716337204	0.5384615659713745	1093	1168	1168	1193	1507
20.134061101757972	20.134061101757972	0	0	1	0	0.00700185319872842	0.10674287534804427	1162.1120745502412	1237.1120745502412	1237.1120745502412	1262.1120745502412	0.24137930572032928	0.1428571492433548	0.25641027092933655	0.1666666716337204	0.4615384638309479	1162	1237	1237	1262	1492
20.149819505272735	20.149819505272735	0	0	1	0	0.006851590932318833	0.11893499426097953	1212.038801498711	1287.038801498711	1287.038801498711	1312.038801498711	0.27586206793785095	0.15714286267757416	0.25641027092933655	0.1666666716337204	0.5384615659713745	1212	1287	1287	1312	1507
20.166980024197542	20.166980024197542	0	0	1	0	0.006682548931412006	0.13387436214129422	1273.2155129685998	1348.2155129685998	1348.2155129685998	1373.2155129685998	0.3103448152542114	0.17142857611179352	0.28205129504203796	0.190476194024086	0.5384615659713745	1273	1348	1348	1373	1507
20.186291085001272	20.186291085001272	0	0	1	0	0.006495190528382459	0.14580964838792554	1322.090510148555	1397.090510148555	1397.090510148555	1422.090510148555	0.3103448152542114	0.2142857164144516	0.3076923191547394	0.190476194024086	0.4615384638309479	1322	1397	1397	1422	1492
20.199802235410914	20.199801840671217	0	0	1	0	0.006290029259589774	0.14580964838792554	1322.090510148555	1397.090510148555	1397.090510148555	1422.090510148555	0.3103448152542114	0.2142857164144516	0.3076923191547394	0.190476194024086	0.4615384638309479	1322	1397	1397	1422	1492
20.216825779660248	20.21682538492055	0	0	1	0	0.006067627457811127	0.1592227721971179	1377.0172521471977	1452.0172521471977	1452.0172521471977	1477.0172521471977	0.3448275923728943	0.22857142984867096	0.3333333432674408	0.190476194024086	0.5384615659713745	1377	1452	1452	1477	1507
20.234092088824326	20.234092483564027	0	0	1	0	0.005828594710926231	0.18191550105755583	1469.943976830691	1544.943976830691	1544.943976830691	1569.943976830691	0.37931033968925476	0.27142858505249023	0.3589743673801422	0.2142857164144516	0.5384615659713745	1469	1544	1544	1569	1507
20.253091700005722	20.253091700005722	0	0	1	0	0.005573586191079339	0.2027283105248715	1555.1724315993488	1630.1724315993488	1630.1724315993488	1655.1724315993488	0.4482758641242981	0.2857142984867096	0.3589743673801422	0.2142857164144516	0.5384615659713745	1555	1630	1630	1655	1507
20.26680653609993	20.26680653609993	0	0	1	0	0.005303300858897924	0.20410193683026912	1560.797431319952	1635.797431319952	1635.797431319952	1660.797431319952	0.4482758641242981	0.2857142984867096	0.38461539149284363	0.2142857164144516	0.5384615659713745	1560	1635	1635	1660	1507
20.283828106650773	20.283828106650773	0	0	1	0	0.005018479547690192	0.21353417074123582	1599.4224291853607	1674.4224291853607	1674.4224291853607	1699.4224291853607	0.4482758641242981	0.3142857253551483	0.38461539149284363	0.2380952388048172	0.5384615659713745	1599	1674	1674	1699	1507
20.2999512496472	20.2999512496472	0	0	1	0	0.004719902932872478	0.22368110901015437	1640.9741413965821	1715.9741413965821	1715.9741413965821	1740.9741413965821	0.48275861144065857	0.3142857253551483	0.41025641560554504	0.2380952388048172	0.5384615659713745	1640	1715	1715	1740	1507
20.31979086690759	20.31979047216789	0	0	1	0	0.004408389392192191	0.2296945412253213	1665.5991463176906	1740.5991463176906	1740.5991463176906	1765.5991463176906	0.48275861144065857	0.3285714387893677	0.41025641560554504	0.261904776096344	0.5384615659713745	1665	1740	1740	1765	1507
20.334119128493693	20.33411952323339	0	0	1	0	0.004084792762611293	0.24356553308274576	1722.4008579738438	1797.4008579738438	1797.4008579738438	1822.4008579738438	0.517241358757019	0.34285715222358704	0.43589743971824646	0.261904776096344	0.5384615659713745	1722	1797	1797	1822	1507
20.349943058798452	20.349943058798452	0	0	1	0	0.0037499999999985423	0.2471369614413006	1737.0258571021259	1812.0258571021259	1812.0258571021259	1837.0258571021259	0.517241358757019	0.3571428656578064	0.43589743971824646	0.261904776096344	0.5384615659713745	1737	1812	1812	1837	1507
20.373332175430217	20.373332570169914	0	0	1	0	0.003404928748045099	0.27237590762612585	1840.3793417289853	1915.3793417289853	1915.3793417289853	1940.3793417289853	0.5862069129943848	0.37142857909202576	0.4615384638309479	0.2857142984867096	0.5384615659713745	1840	1915	1915	1940	1507
20.386354243353075	20.386354243353075	0	0	1	0	0.00305052482306696	0.277778837788891	1862.5043407455087	1937.5043407455087	1937.5043407455087	1962.5043407455087	0.5862069129943848	0.3857142925262451	0.4871794879436493	0.2857142984867096	0.5384615659713745	1862	1937	1937	1962	1507
20.39984249886019	20.39984249886019	0	0	1	0	0.0026877596215881742	0.29287082325753566	1924.3060212396085	1999.3060212396085	1999.3060212396085	2024.3060212396085	0.6206896305084229	0.4000000059604645	0.4871794879436493	0.3095238208770752	0.5384615659713745	1924	1999	1999	2024	1507
20.416816700647175	20.416816700647175	0	0	1	0	0.002317627457810496	0.2984263808608638	1947.0560296252372	2022.0560296252372	2022.0560296252372	2047.0560296252372	0.6206896305084229	0.41428571939468384	0.5128205418586731	0.3095238208770752	0.5384615659713745	1947	2022	2022	2047	1507
20.43404590427957	20.43404590427957	0	0	1	0	0.0019411428382672693	0.3100995781839404	1994.857772663236	2069.8577726632357	2069.8577726632357	2094.8577726632357	0.6551724076271057	0.41428571939468384	0.5128205418586731	0.3333333432674408	0.5384615659713745	1994	2069	2069	2094	1507
20.453296569909387	20.453296569909387	0	0	1	0	0.0015593376811315356	0.31367100654249525	2009.482771791518	2084.4827717915177	2084.4827717915177	2109.4827717915177	0.6551724076271057	0.4285714328289032	0.5128205418586731	0.3333333432674408	0.5384615659713745	2009	2084	2084	2109	1507
20.466837325796437	20.466837325796437	0	0	1	0	0.0011732584878000535	0.32799988125379276	2068.159513734281	2143.159513734281	2143.159513734281	2168.159513734281	0.6896551847457886	0.44285714626312256	0.5384615659713745	0.3333333432674408	0.5384615659713745	2068	2143	2143	2168	1507
20.483930738972454	20.48393113371215	0	0	1	0	0.0007839634745057094	0.3456864943761966	2140.586194470525	2215.586194470525	2215.586194470525	2240.586194470525	0.7241379022598267	0.4571428596973419	0.5641025900840759	0.3571428656578064	0.5384615659713745	2140	2215	2215	2240	1507
20.499909012499433	20.49990940723913	0	0	1	0	0.00039251967182037795	0.35261567604701893	2168.9611934125423	2243.9611934125423	2243.9611934125423	2268.9611934125423	0.7241379022598267	0.4714285731315613	0.5641025900840759	0.380952388048172	0.5384615659713745	2168	2243	2243	2268	1507
20.519750603458313	20.519750208718616	0	0	1	0	-1.7053072081790148e-15	0.3672498010271781	2228.887935206294	2303.887935206294	2303.887935206294	2328.887935206294	0.7586206793785095	0.48571428656578064	0.5897436141967773	0.380952388048172	0.5384615659713745	2228	2303	2303	2328	1507
20.53416176038116	20.534161365641463	0	0	1	0	-0.0003925196718237839	0.3707601794738764	2243.2629349455237	2318.2629349455237	2318.2629349455237	2343.2629349455237	0.7586206793785095	0.48571428656578064	0.5897436141967773	0.4047619104385376	0.5384615659713745	2243	2318	2318	2343	1507
20.549840031737073	20.549840031737073	0	0	1	0	-0.0007839634745091013	0.38295230211210196	2293.1896771490574	2368.1896771490574	2368.1896771490574	2393.1896771490574	0.7931034564971924	0.5	0.5897436141967773	0.4047619104385376	0.5384615659713745	2293	2368	2368	2393	1507
20.566947655542243	20.566947655542243	0	0	1	0	-0.0011732584878034224	0.40140206325840166	2368.7414490431547	2443.7414490431547	2443.7414490431547	2468.7414490431547	0.8275862336158752	0.5142857432365417	0.6153846383094788	0.4285714328289032	0.5384615659713745	2368	2443	2443	2468	1507
20.586464770468734	20.586464770468734	0	0	1	0	-0.0015593376811348716	0.41129217258630657	2409.2414467409253	2484.2414467409253	2484.2414467409253	2509.2414467409253	0.8275862336158752	0.5428571701049805	0.6410256624221802	0.4285714328289032	0.5384615659713745	2409	2484	2484	2509	1507
20.599853156832054	20.599852762092357	0	0	1	0	-0.0019411428382705633	0.41129217258630657	2409.2414467409253	2484.2414467409253	2484.2414467409253	2509.2414467409253	0.8275862336158752	0.5428571701049805	0.6410256624221802	0.4285714328289032	0.5384615659713745	2409	2484	2484	2509	1507
20.61710209744939	20.61710209744939	0	0	1	0	-0.00231762745781374	0.4272999015883503	2474.7930970042944	2549.7930970042944	2549.7930970042944	2574.7930970042944	0.8620689511299133	0.5714285969734192	0.6410256624221802	0.4523809552192688	0.5384615659713745	2474	2549	2549	2574	1507
20.639815024977153	20.639814630237456	0	0	1	0	-0.0026877596215913587	0.4413108899006768	2532.1680941432714	2607.1680941432714	2607.1680941432714	2632.1680941432714	0.8620689511299133	0.5857142806053162	0.6666666865348816	0.4761904776096344	0.5384615659713745	2532	2607	2607	2632	1507
20.653098410580604	20.653098410580604	0	0	1	0	-0.0030505248230700754	0.45350301998948295	2582.0948668569326	2657.0948668569326	2657.0948668569326	2682.0948668569326	0.8965517282485962	0.6000000238418579	0.6666666865348816	0.4761904776096344	0.5384615659713745	2582	2657	2657	2682	1507
20.666876799766314	20.666876405026617	0	0	1	0	-0.003404928748048138	0.47286851704120636	2661.39657728374	2736.39657728374	2736.39657728374	2761.39657728374	0.931034505367279	0.6142857074737549	0.692307710647583	0.5	0.5384615659713745	2661	2736	2736	2761	1507
20.683903896672938	20.683903896672938	0	0	1	0	-0.003750000000001496	0.4764399528503418	2676.0216069221497	2751.0216069221497	2751.0216069221497	2776.0216069221497	0.931034505367279	0.6285714507102966	0.692307710647583	0.5	0.5384615659713745	2676	2751	2751	2776	1507
20.70637563824475	20.70637524350505	0	0	1	0	-0.0040847927626141535	0.5075270461057277	2803.323253802955	2878.323253802955	2878.323253802955	2903.323253802955	0.9655172228813171	0.6714285612106323	0.7179487347602844	0.5476190447807312	0.5384615659713745	2803	2878	2878	2903	1507
20.719675602915547	20.719675602915547	0	0	1	0	-0.00440838939219495	0.5075270461057277	2803.323253802955	2878.323253802955	2878.323253802955	2903.323253802955	0.9655172228813171	0.6714285612106323	0.7179487347602844	0.5476190447807312	0.5384615659713745	2803	2878	2878	2903	1507
20.7337954419407	20.733795047201	0	0	1	0	-0.0047199029328751285	0.5276556892709419	2885.750047564507	2960.750047564507	2960.750047564507	2985.750047564507	1.0	0.6857143044471741	0.7435897588729858	0.5714285969734192	0.5384615659713745	2885	2960	2960	2985	1507
20.749864505598396	20.7498641108587	0	0	1	0	-0.005018479547692726	0.5392246697011593	2933.1250224262476	3008.1250224262476	3008.1250224262476	3033.1250224262476	1.0	0.7142857313156128	0.7435897588729858	0.5952380895614624	0.5384615659713745	2933	3008	3008	3033	1507
20.767150157007716	20.767150157007716	0	0	1	0	-0.005303300858900336	0.5466117191609445	2963.374989964068	3038.374989964068	3038.374989964068	3063.374989964068	1.0	0.7285714149475098	0.7692307829856873	0.5952380895614624	0.5384615659713745	2963	3038	3038	3063	1507
20.786319506259584	20.786319506259584	0	0	1	0	-0.005573586191081621	0.5706043992832903	3061.625015065074	3136.625015065074	3136.625015065074	3161.625015065074	1.0	0.7714285850524902	0.7948718070983887	0.6428571343421936	0.5384615659713745	3061	3136	3136	3161	1507
20.79978407738477	20.79978407738477	0	0	1	0	-0.005828594710928378	0.5777472560004	3090.875013321638	3165.875013321638	3165.875013321638	3190.875013321638	1.0	0.800000011920929	0.7948718070983887	0.6428571343421936	0.5384615659713745	3090	3165	3165	3190	1507
20.817063018219212	20.817063018219212	0	0	1	0	-0.006067627457813132	0.5938950023080549	3157.0000344514847	3232.0000344514847	3232.0000344514847	3257.0000344514847	1.0	0.8285714387893677	0.8205128312110901	0.6666666865348816	0.5384615659713745	3157	3232	3232	3257	1507
20.839607391895598	20.839607391895598	0	0	1	0	-0.006290029259591632	0.6023504217593079	3191.624977104366	3266.624977104366	3266.624977104366	3291.624977104366	1.0	0.8428571224212646	0.8205128312110901	0.6904761791229248	0.5384615659713745	3191	3266	3266	3291	1507
20.852794855752247	20.852794461012547	0	0	1	0	-0.006495190528384164	0.610805868338316	3226.2500308454037	3301.2500308454037	3301.2500308454037	3326.2500308454037	1.0	0.8571428656578064	0.8205128312110901	0.7142857313156128	0.5384615659713745	3226	3301	3301	3326	1507
20.86702640611215	20.86702640611215	0	0	1	0	-0.006682548931413554	0.6189560436612958	3259.624998793006	3334.624998793006	3334.624998793006	3359.624998793006	1.0	0.8714285492897034	0.8461538553237915	0.7142857313156128	0.5384615659713745	3259	3334	3334	3359	1507
20.88390508089203	20.88390508089203	0	0	1	0	-0.00685159093232022	0.6311355238650744	3309.49997022748	3384.49997022748	3384.49997022748	3409.49997022748	1.0	0.8999999761581421	0.8461538553237915	0.738095223903656	0.5384615659713745	3309	3384	3384	3409	1507
20.90627616384066	20.90627576910096	0	0	1	0	-0.007001853198729643	0.6347069596742099	3324.1249998658895	3399.1249998658895	3399.1249998658895	3424.1249998658895	1.0	0.9142857193946838	0.8461538553237915	0.738095223903656	0.5384615659713745	3324	3399	3399	3424	1507
20.919486917339533	20.919486917339533	0	0	1	0	-0.007132923872214195	0.6347069596742099	3324.1249998658895	3399.1249998658895	3399.1249998658895	3424.1249998658895	1.0	0.9142857193946838	0.8461538553237915	0.738095223903656	0.5384615659713745	3324	3399	3399	3424	1507
20.9338262316372	20.9338262316372	0	0	1	0	-0.007244443697168468	0.6347069596742099	3324.1249998658895	3399.1249998658895	3399.1249998658895	3424.1249998658895	1.0	0.9142857193946838	0.8461538553237915	0.738095223903656	0.5384615659713745	3324	3399	3399	3424	1507
20.94987595304966	20.94987595304966	0	0	1	0	-0.007336107005503909	0.6347069596742099	3324.1249998658895	3399.1249998658895	3399.1249998658895	3424.1249998658895	1.0	0.9142857193946838	0.8461538553237915	0.738095223903656	0.5384615659713745	3324	3399	3399	3424	1507
20.967018313948323	20.967018313948326	0	0	1	0	-0.007407662554463809	0.6311355238650744	3309.49997022748	3384.49997022748	3384.49997022748	3409.49997022748	1.0	0.8999999761581421	0.8461538553237915	0.738095223903656	0.5384615659713745	3309	3384	3384	3409	1507
20.986322269437476	20.986322269437476	0	0	1	0	-0.007458914215262234	0.6225274794704312	3274.2500284314156	3349.2500284314156	3349.2500284314156	3374.2500284314156	1.0	0.8857142925262451	0.8461538553237915	0.7142857313156128	0.5384615659713745	3274	3349	3349	3374	1507
20.999875656994885	20.999875262255188	0	0	1	0	-0.007489721510659397	0.6189560436612958	3259.624998793006	3334.624998793006	3334.624998793006	3359.624998793006	1.0	0.8714285492897034	0.8461538553237915	0.7142857313156128	0.5384615659713745	3259	3334	3334	3359	1507
21.017094992134812	21.017094992134812	0	0	1	0	-0.0075	0.6153846227533215	3245.0000301748514	3320.0000301748514	3320.0000301748514	3345.0000301748514	1.0	0.8428571224212646	0.8461538553237915	0.6904761791229248	0.5384615659713745	3245	3320	3320	3345	1507
21.039599497101623	21.039599497101623	0	0	1	0	-0.007489721510659211	0.5981685064541988	3174.500033929944	3249.500033929944	3249.500033929944	3274.500033929944	1.0	0.8285714387893677	0.8461538553237915	0.6666666865348816	0.5384615659713745	3174	3249	3249	3274	1507
21.052862750980434	21.052862356240738	0	0	1	0	-0.0074589142152618635	0.5945970706450634	3159.8750042915344	3234.8750042915344	3234.8750042915344	3259.8750042915344	1.0	0.8142856955528259	0.8461538553237915	0.6666666865348816	0.5384615659713745	3159	3234	3234	3259	1507
21.066813246674812	21.066813246674812	0	0	1	0	-0.007407662554463255	0.5859890136417452	3124.6250108629465	3199.6250108629465	3199.6250108629465	3224.6250108629465	1.0	0.800000011920929	0.8461538553237915	0.6428571343421936	0.5384615659713745	3124	3199	3199	3224	1507
21.083852975251794	21.083852975251794	0	0	1	0	-0.007336107005503172	0.5824175778326097	3109.999981224537	3184.999981224537	3184.999981224537	3209.999981224537	1.0	0.7857142686843872	0.8461538553237915	0.6428571343421936	0.5384615659713745	3110	3185	3185	3210	1507
21.099823748724496	21.0998233539848	0	0	1	0	-0.007244443697167551	0.5698412795606842	3058.500039801002	3133.500039801002	3133.500039801002	3158.500039801002	1.0	0.7714285850524902	0.8205128312110901	0.6190476417541504	0.5384615659713745	3058	3133	3133	3158	1507
21.119741129705545	21.119740734965845	0	0	1	0	-0.0071329238722131	0.5613858329816761	3023.8749860599637	3098.8749860599637	3098.8749860599637	3123.8749860599637	1.0	0.7571428418159485	0.8205128312110901	0.5952380895614624	0.5384615659713745	3023	3098	3098	3123	1507
21.1341175495349	21.1341175495349	0	0	1	0	-0.007001853198728373	0.5493589777212877	2974.6250137686734	3049.6250137686734	3049.6250137686734	3074.6250137686734	1.0	0.7285714149475098	0.8205128312110901	0.5714285969734192	0.5384615659713745	2974	3049	3049	3074	1507
21.149812399958158	21.149812399958158	0	0	1	0	-0.006851590932318779	0.5338217319513561	2910.999992340803	2985.999992340803	2985.999992340803	3010.999992340803	1.0	0.699999988079071	0.7948718070983887	0.5476190447807312	0.5384615659713745	2911	2986	2986	3011	1507
21.173142305635107	21.173142305635107	0	0	1	0	-0.006682548931411946	0.4914708882570267	2737.573287412524	2812.573287412524	2812.573287412524	2837.573287412524	0.9655172228813171	0.6285714507102966	0.7435897588729858	0.5	0.5384615659713745	2737	2812	2812	2837	1507
21.18629740083645	21.18629740083645	0	0	1	0	-0.006495190528382392	0.4626605286284535	2619.594864733517	2694.594864733517	2694.594864733517	2719.594864733517	0.8965517282485962	0.6000000238418579	0.7435897588729858	0.4761904776096344	0.5384615659713745	2619	2694	2694	2719	1507
21.199814472341576	21.199814472341576	0	0	1	0	-0.006290029259589702	0.4626605286284535	2619.594864733517	2694.594864733517	2694.594864733517	2719.594864733517	0.8965517282485962	0.6000000238418579	0.7435897588729858	0.4761904776096344	0.5384615659713745	2619	2694	2694	2719	1507
21.216788674128562	21.216788674128562	0	0	1	0	-0.006067627457811049	0.4218359213772711	2452.418098039925	2527.418098039925	2527.418098039925	2552.418098039925	0.8620689511299133	0.5285714268684387	0.692307710647583	0.4285714328289032	0.5384615659713745	2452	2527	2527	2552	1507
21.23384892916988	21.23384892916988	0	0	1	0	-0.005828594710926148	0.41826450046929686	2437.7931294217706	2512.7931294217706	2512.7931294217706	2537.7931294217706	0.8620689511299133	0.5142857432365417	0.692307710647583	0.4285714328289032	0.5384615659713745	2437	2512	2512	2537	1507
21.253033673270004	21.253033278530307	0	0	1	0	-0.005573586191079251	0.39578545046231106	2345.7414196431637	2420.7414196431637	2420.7414196431637	2445.7414196431637	0.8275862336158752	0.48571428656578064	0.6666666865348816	0.4047619104385376	0.5384615659713745	2345	2420	2420	2445	1507
21.266809299277824	21.266809299277824	0	0	1	0	-0.00530330085889783	0.3809987003477211	2285.1896779239178	2360.1896779239178	2360.1896779239178	2385.1896779239178	0.7931034564971924	0.4714285731315613	0.6410256624221802	0.4047619104385376	0.5384615659713745	2285	2360	2360	2385	1507
21.28435034727225	21.28435034727225	0	0	1	0	-0.005018479547690093	0.36621195023313113	2224.637936204672	2299.637936204672	2299.637936204672	2324.637936204672	0.7586206793785095	0.4571428596973419	0.6153846383094788	0.4047619104385376	0.5384615659713745	2224	2299	2299	2324	1507
21.306311690413548	21.306311690413548	0	0	1	0	-0.004719902932872375	0.3200202128498546	2035.4827716201546	2110.4827716201544	2110.4827716201544	2135.4827716201544	0.6551724076271057	0.41428571939468384	0.5897436141967773	0.3571428656578064	0.5384615659713745	2035	2110	2110	2135	1507
21.31953902297977	21.31953862824007	0	0	1	0	-0.004408389392192083	0.314159407283797	2011.4827728271487	2086.4827728271484	2086.4827728271484	2111.4827728271484	0.6551724076271057	0.4000000059604645	0.5641025900840759	0.3571428656578064	0.5384615659713745	2011	2086	2086	2111	1507
21.33415860246357	21.33415860246357	0	0	1	0	-0.004084792762611183	0.29967790743806866	1952.1810309588911	2027.1810309588911	2027.1810309588911	2052.181030958891	0.6206896305084229	0.3857142925262451	0.5384615659713745	0.3571428656578064	0.5384615659713745	1952	2027	2027	2052	1507
21.349957664167306	21.349957664167306	0	0	1	0	-0.0037499999999984273	0.2842806715231676	1889.1293498873713	1964.1293498873713	1964.1293498873713	1989.1293498873713	0.5862069129943848	0.37142857909202576	0.5384615659713745	0.3333333432674408	0.5384615659713745	1889	1964	1964	1989	1507
21.373160858400947	21.37316085840095	0	0	1	0	-0.003404928748044981	0.2785724910915408	1865.7543510198595	1940.7543510198595	1940.7543510198595	1965.7543510198595	0.5862069129943848	0.3571428656578064	0.5128205418586731	0.3333333432674408	0.5384615659713745	1865	1940	1940	1965	1507
21.386685429960348	21.386685429960348	0	0	1	0	-0.0030505248230668384	0.26638036845331525	1815.827608816326	1890.827608816326	1890.827608816326	1915.827608816326	0.5517241358757019	0.34285715222358704	0.5128205418586731	0.3333333432674408	0.5384615659713745	1815	1890	1890	1915	1507
21.39985157787326	21.39985157787326	0	0	1	0	-0.0026877596215880506	0.2606721855381615	1792.4525997787714	1867.4525997787714	1867.4525997787714	1892.4525997787714	0.5517241358757019	0.3285714387893677	0.4871794879436493	0.3333333432674408	0.5384615659713745	1792	1867	1867	1892	1507
21.4170022283056	21.4170022283056	0	0	1	0	-0.0023176274578103704	0.24848006289993596	1742.5258575752378	1817.5258575752378	1817.5258575752378	1842.5258575752378	0.517241358757019	0.3142857253551483	0.4871794879436493	0.3333333432674408	0.5384615659713745	1742	1817	1817	1842	1507
21.44022476478448	21.440225159524182	0	0	1	0	-0.0019411428382671415	0.23140394304206957	1672.5991467572749	1747.5991467572749	1747.5991467572749	1772.5991467572749	0.48275861144065857	0.30000001192092896	0.4615384638309479	0.3095238208770752	0.5384615659713745	1672	1747	1747	1772	1507
21.449917598087882	21.449917598087882	0	0	1	0	-0.0015593376811314063	0.22783251468351473	1657.9741476289928	1732.9741476289928	1732.9741476289928	1757.9741476289928	0.48275861144065857	0.2857142984867096	0.4615384638309479	0.3095238208770752	0.5384615659713745	1657	1732	1732	1757	1507
21.466940747597516	21.466940747597516	0	0	1	0	-0.001173258487799923	0.21365627255722863	1599.9224361218512	1674.9224361218512	1674.9224361218512	1699.9224361218512	0.4482758641242981	0.27142858505249023	0.43589743971824646	0.3095238208770752	0.5384615659713745	1599	1674	1674	1699	1507
21.483871922757334	21.483871528017637	0	0	1	0	-0.0007839634745055779	0.20749021673595514	1574.6724375337362	1649.6724375337362	1649.6724375337362	1674.6724375337362	0.4482758641242981	0.2571428716182709	0.43589743971824646	0.2857142984867096	0.5384615659713745	1574	1649	1649	1674	1507
21.499953618085392	21.499953618085396	0	0	1	0	-0.00039251967182024584	0.19346659601880956	1517.245710697025	1592.245710697025	1592.245710697025	1617.245710697025	0.4137931168079376	0.24285714328289032	0.41025641560554504	0.2857142984867096	0.5384615659713745	1517	1592	1592	1617	1507
21.51960968138585	21.51960968138585	0	0	1	0	1.8376154860346732e-15	0.17883247105229616	1457.3189689591527	1532.3189689591527	1532.3189689591527	1557.3189689591527	0.37931033968925476	0.22857142984867096	0.41025641560554504	0.261904776096344	0.5384615659713745	1457	1532	1532	1557	1507
21.53381359996684	21.533813205227144	0	0	1	0	0.000392519671823916	0.17358216602396181	1435.8189698681235	1510.8189698681235	1510.8189698681235	1535.8189698681235	0.37931033968925476	0.2142857164144516	0.38461539149284363	0.261904776096344	0.5384615659713745	1435	1510	1510	1535	1507
21.550023585697	21.550023585697	0	0	1	0	0.000783963474509233	0.1626236792403627	1390.9439664892852	1465.9439664892852	1465.9439664892852	1490.9439664892852	0.37931033968925476	0.18571428954601288	0.3589743673801422	0.2380952388048172	0.5384615659713745	1390	1465	1465	1490	1507
21.57305112076469	21.57305112076469	0	0	1	0	0.001173258487803553	0.13472906304966836	1276.715513188392	1351.715513188392	1351.715513188392	1376.715513188392	0.3103448152542114	0.15714286267757416	0.3333333432674408	0.2142857164144516	0.4615384638309479	1276	1351	1351	1376	1492
21.58619871591176	21.586198321172063	0	0	1	0	0.001559337681135001	0.12917350776611813	1253.9655143022537	1328.9655143022537	1328.9655143022537	1353.9655143022537	0.3103448152542114	0.1428571492433548	0.3333333432674408	0.190476194024086	0.5384615659713745	1253	1328	1328	1353	1507
21.5998385514632	21.5998385514632	0	0	1	0	0.0019411428382706912	0.12917350776611813	1253.9655143022537	1328.9655143022537	1328.9655143022537	1353.9655143022537	0.3103448152542114	0.1428571492433548	0.3333333432674408	0.190476194024086	0.5384615659713745	1253	1328	1328	1353	1507
21.61702512320813	21.617025123208126	0	0	1	0	0.002317627457813866	0.11576039140750638	1199.0388028137386	1274.0388028137386	1274.0388028137386	1299.0388028137386	0.24137930572032928	0.12857143580913544	0.3076923191547394	0.1666666716337204	0.4615384638309479	1199	1274	1274	1299	1492
21.63961686564837	21.639616470908674	0	0	1	0	0.002687759621591482	0.10066839280482542	1137.23706853576	1212.23706853576	1212.23706853576	1237.23706853576	0.24137930572032928	0.11428571492433548	0.28205129504203796	0.1666666716337204	0.4615384638309479	1137	1212	1212	1237	1492
21.65301590998356	21.653016304723256	0	0	1	0	0.0030505248230701964	0.10066839280482542	1137.23706853576	1212.23706853576	1212.23706853576	1237.23706853576	0.24137930572032928	0.11428571492433548	0.28205129504203796	0.1666666716337204	0.4615384638309479	1137	1212	1212	1237	1492
21.66684245741252	21.666842062672824	0	0	1	0	0.003404928748048256	0.10066839280482542	1137.23706853576	1212.23706853576	1212.23706853576	1237.23706853576	0.24137930572032928	0.11428571492433548	0.28205129504203796	0.1666666716337204	0.5384615659713745	1137	1212	1212	1237	1507
21.68386402796336	21.683864422703056	0	0	1	0	0.00375000000000161	0.09097932993919933	1097.5603561010212	1172.5603561010212	1172.5603561010212	1197.5603561010212	0.2068965584039688	0.11428571492433548	0.25641027092933655	0.1666666716337204	0.5384615659713745	1097	1172	1172	1197	1507
21.70000927638292	21.700009276382918	0	0	1	0	0.0040847927626142646	0.08945307841749639	1091.3103561196476	1166.3103561196476	1166.3103561196476	1191.3103561196476	0.2068965584039688	0.11428571492433548	0.25641027092933655	0.1428571492433548	0.5384615659713745	1091	1166	1166	1191	1507
21.719696129379884	21.719695734640187	0	0	1	0	0.004408389392195056	0.08083238786311597	1056.0086282994598	1131.0086282994598	1131.0086282994598	1156.0086282994598	0.17241379618644714	0.11428571492433548	0.25641027092933655	0.1428571492433548	0.5384615659713745	1056	1131	1131	1156	1507
21.73420320804953	21.734203208049532	0	0	1	0	0.004719902932875231	0.07221169730873556	1020.7069004792721	1095.706900479272	1095.706900479272	1120.706900479272	0.13793103396892548	0.11428571492433548	0.25641027092933655	0.1428571492433548	0.5384615659713745	1020	1095	1095	1120	1507
21.7499264797311	21.749926084991404	0	0	1	0	0.005018479547692824	0.06992231914603012	1011.3318969029933	1086.3318969029933	1086.3318969029933	1111.3318969029933	0.13793103396892548	0.11428571492433548	0.23076923191547394	0.1190476194024086	0.5384615659713745	1011	1086	1086	1111	1507
21.766846996919057	21.766846996919053	0	0	1	0	0.005303300858900429	0.05773020209574001	961.4051775820553	1036.4051775820553	1036.4051775820553	1061.4051775820553	0.1034482792019844	0.10000000149011612	0.23076923191547394	0.1190476194024086	0.5384615659713745	961	1036	1036	1061	1507
21.786378717214404	21.7863783224747	0	0	1	0	0.00557358619108171	0.05635657579716527	955.7801778893918	1030.7801778893918	1030.7801778893918	1055.7801778893918	0.1034482792019844	0.10000000149011612	0.23076923191547394	0.095238097012043	0.5384615659713745	955	1030	1030	1055	1507
21.79981999869736	21.799819998697362	0	0	1	0	0.005828594710928461	0.05217464685312703	938.6551788635552	1013.6551788635552	1013.6551788635552	1038.6551788635552	0.1034482792019844	0.08571428805589676	0.20512820780277252	0.095238097012043	0.5384615659713745	938	1013	1013	1038	1507
21.81678867412856	21.816788279388863	0	0	1	0	0.006067627457813209	0.043553956298746616	903.3534510433674	978.3534510433674	978.3534510433674	1003.3534510433674	0.06896551698446274	0.08571428805589676	0.20512820780277252	0.095238097012043	0.5384615659713745	903	978	978	1003	1507
21.834201826460585	21.83420182646059	0	0	1	0	0.006290029259591703	0.043553956298746616	903.3534510433674	978.3534510433674	978.3534510433674	1003.3534510433674	0.06896551698446274	0.08571428805589676	0.20512820780277252	0.095238097012043	0.5384615659713745	903	978	978	1003	1507
21.85321604301084	21.853216043010836	0	0	1	0	0.00649519052838423	0.03325439006049227	861.1767272977158	936.1767272977158	936.1767272977158	961.1767272977158	0.03448275849223137	0.08571428805589676	0.1794871836900711	0.0714285746216774	0.5384615659713745	861	936	936	961	1507
21.8667836411974	21.866783246457704	0	0	1	0	0.006682548931413614	0.03325439006049227	861.1767272977158	936.1767272977158	936.1767272977158	961.1767272977158	0.03448275849223137	0.08571428805589676	0.1794871836900711	0.0714285746216774	0.5384615659713745	861	936	936	961	1507
21.884187319776657	21.884187319776654	0	0	1	0	0.006851590932320274	0.030140837152990013	848.4267281414941	923.4267281414941	923.4267281414941	948.4267281414941	0.03448275849223137	0.0714285746216774	0.20512820780277252	0.0714285746216774	0.5384615659713745	848	923	923	948	1507
21.906396954188487	21.906396954188484	0	0	1	0	0.0070018531987296895	0.03325439006049227	861.1767272977158	936.1767272977158	936.1767272977158	961.1767272977158	0.03448275849223137	0.08571428805589676	0.1794871836900711	0.0714285746216774	0.5384615659713745	861	936	936	961	1507
21.91965349749242	21.919653102752715	0	0	1	0	0.007132923872214236	0.03325439006049227	861.1767272977158	936.1767272977158	936.1767272977158	961.1767272977158	0.03448275849223137	0.08571428805589676	0.1794871836900711	0.0714285746216774	0.5384615659713745	861	936	936	961	1507
21.93381794210353	21.933817942103527	0	0	1	0	0.0072444436971685015	0.029682961701937433	846.5517281694338	921.5517281694338	921.5517281694338	946.5517281694338	0.03448275849223137	0.0714285746216774	0.1794871836900711	0.0714285746216774	0.5384615659713745	846	921	921	946	1507
21.950023190957303	21.950022796217606	0	0	1	0	0.007336107005503936	0.03325439006049227	861.1767272977158	936.1767272977158	936.1767272977158	961.1767272977158	0.03448275849223137	0.08571428805589676	0.1794871836900711	0.0714285746216774	0.5384615659713745	861	936	936	961	1507
21.973513360951955	21.97351336095195	0	0	1	0	0.00740766255446383	0.03937202735470838	886.2284520175308	961.2284520175308	961.2284520175308	986.2284520175308	0.06896551698446274	0.0714285746216774	0.1794871836900711	0.095238097012043	0.5384615659713745	886	961	961	986	1507
21.986344769600308	21.986344769600304	0	0	1	0	0.007458914215262249	0.03937202735470838	886.2284520175308	961.2284520175308	961.2284520175308	986.2284520175308	0.06896551698446274	0.0714285746216774	0.1794871836900711	0.095238097012043	0.5384615659713745	886	961	961	986	1507
21.999799866972722	21.999799472233025	0	0	1	0	0.007489721510659403	0.03937202735470838	886.2284520175308	961.2284520175308	961.2284520175308	986.2284520175308	0.06896551698446274	0.0714285746216774	0.1794871836900711	0.095238097012043	0.5384615659713745	886	961	961	986	1507
22.01681749012657	22.016817490126574	0	0	1	0	0.0075	0.04442128861921138	906.9051768956706	981.9051768956706	981.9051768956706	1006.9051768956706	0.1034482792019844	0.05714285746216774	0.1794871836900711	0.095238097012043	0.5384615659713745	906	981	981	1006	1507
22.033869060894517	22.03386906089452	0	0	1	0	0.0074897215106592046	0.054873479060573965	949.7068967530504	1024.7068967530504	1024.7068967530504	1049.7068967530504	0.13793103396892548	0.05714285746216774	0.20512820780277252	0.1190476194024086	0.5384615659713745	949	1024	1024	1049	1507
22.05375407322027	22.053754467959966	0	0	1	0	0.0074589142152618505	0.051302050702019125	935.0818976247683	1010.0818976247683	1010.0818976247683	1035.0818976247683	0.13793103396892548	0.04285714402794838	0.20512820780277252	0.1190476194024086	0.5384615659713745	935	1010	1010	1035	1507
22.06684640480951	22.066846010069806	0	0	1	0	0.007407662554463234	0.051302050702019125	935.0818976247683	1010.0818976247683	1010.0818976247683	1035.0818976247683	0.13793103396892548	0.04285714402794838	0.20512820780277252	0.1190476194024086	0.5384615659713745	935	1010	1010	1035	1507
22.084194819830934	22.08419481983093	0	0	1	0	0.0073361070055031445	0.06349416961495438	985.0086245732382	1060.0086245732382	1060.0086245732382	1085.0086245732382	0.17241379618644714	0.05714285746216774	0.20512820780277252	0.1190476194024086	0.5384615659713745	985	1060	1060	1085	1507
22.106323927344214	22.10632392734421	0	0	1	0	0.007244443697167517	0.06471517116117936	990.0086259050295	1065.0086259050295	1065.0086259050295	1090.0086259050295	0.17241379618644714	0.05714285746216774	0.20512820780277252	0.1428571492433548	0.5384615659713745	990	1065	1065	1090	1507
22.119617970919528	22.11961757617983	0	0	1	0	0.007132923872213059	0.06471517116117936	990.0086259050295	1065.0086259050295	1065.0086259050295	1090.0086259050295	0.17241379618644714	0.05714285746216774	0.20512820780277252	0.1428571492433548	0.5384615659713745	990	1065	1065	1090	1507
22.13426873483953	22.134269129579227	0	0	1	0	0.007001853198728325	0.06828660045105678	1004.6336288470775	1079.6336288470775	1079.6336288470775	1104.6336288470775	0.17241379618644714	0.0714285746216774	0.20512820780277252	0.1428571492433548	0.5384615659713745	1004	1079	1079	1104	1507
22.150048849037724	22.15004884903772	0	0	1	0	0.006851590932318725	0.08047871936399204	1054.5603557955474	1129.5603557955474	1129.5603557955474	1154.5603557955474	0.2068965584039688	0.08571428805589676	0.20512820780277252	0.1428571492433548	0.5384615659713745	1054	1129	1129	1154	1507
22.173103621144627	22.17310362114463	0	0	1	0	0.006682548931411886	0.08633952492322677	1078.5603545606136	1153.5603545606136	1153.5603545606136	1178.5603545606136	0.2068965584039688	0.10000000149011612	0.23076923191547394	0.1666666716337204	0.5384615659713745	1078	1153	1153	1178	1507
22.18632779579326	22.186327401053557	0	0	1	0	0.006495190528382326	0.09853164011087173	1128.4870662540197	1203.4870662540197	1203.4870662540197	1228.4870662540197	0.24137930572032928	0.11428571492433548	0.23076923191547394	0.1666666716337204	0.5384615659713745	1128	1203	1203	1228	1507
22.199863814803926	22.199863420064222	0	0	1	0	0.00629002925958963	0.10317144698948943	1147.4870754219592	1222.4870754219592	1222.4870754219592	1247.4870754219592	0.24137930572032928	0.12857143580913544	0.25641027092933655	0.1666666716337204	0.5384615659713745	1147	1222	1222	1247	1507
22.216854595658255	22.21685459565826	0	0	1	0	0.0060676274578109705	0.11031430370659911	1176.7370736785233	1251.7370736785233	1251.7370736785233	1276.7370736785233	0.24137930572032928	0.15714286267757416	0.25641027092933655	0.1666666716337204	0.5384615659713745	1176	1251	1251	1276	1507
22.23420340541938	22.234203405419382	0	0	1	0	0.005828594710926065	0.1252536753122041	1237.9138004034758	1312.9138004034758	1312.9138004034758	1337.9138004034758	0.27586206793785095	0.17142857611179352	0.28205129504203796	0.190476194024086	0.5384615659713745	1237	1312	1312	1337	1507
22.253064857706207	22.25306485770621	0	0	1	0	0.005573586191079162	0.1252536753122041	1237.9138004034758	1312.9138004034758	1312.9138004034758	1337.9138004034758	0.27586206793785095	0.17142857611179352	0.28205129504203796	0.190476194024086	0.5384615659713745	1237	1312	1312	1337	1507
22.266838510015532	22.266838510015535	0	0	1	0	0.005303300858897737	0.13361753320028058	1272.163798455149	1347.163798455149	1347.163798455149	1372.163798455149	0.27586206793785095	0.20000000298023224	0.3076923191547394	0.190476194024086	0.5384615659713745	1272	1347	1347	1372	1507
22.283922449438776	22.28392244943878	0	0	1	0	0.005018479547689995	0.14580964838792554	1322.090510148555	1397.090510148555	1397.090510148555	1422.090510148555	0.3103448152542114	0.2142857164144516	0.3076923191547394	0.190476194024086	0.5384615659713745	1322	1397	1397	1422	1507
22.29982690664209	22.299826906642085	0	0	1	0	0.004719902932872272	0.15060207791744717	1341.7155090719461	1416.7155090719461	1416.7155090719461	1441.7155090719461	0.3103448152542114	0.22857142984867096	0.3333333432674408	0.190476194024086	0.5384615659713745	1341	1416	1416	1441	1507
22.31970126099597	22.319701260995966	0	0	1	0	0.004408389392191976	0.1553945074469688	1361.3405079953372	1436.3405079953372	1436.3405079953372	1461.3405079953372	0.3103448152542114	0.24285714328289032	0.3589743673801422	0.190476194024086	0.5384615659713745	1361	1436	1436	1461	1507
22.333842415964853	22.33384241596485	0	0	1	0	0.004084792762611071	0.16972338586991087	1420.017265137285	1495.017265137285	1495.017265137285	1520.017265137285	0.3448275923728943	0.2571428716182709	0.3589743673801422	0.2142857164144516	0.5384615659713745	1420	1495	1495	1520	1507
22.34998253276833	22.349982532768326	0	0	1	0	0.003749999999998313	0.18328912736295344	1475.5689765512943	1550.5689765512943	1550.5689765512943	1575.5689765512943	0.37931033968925476	0.27142858505249023	0.38461539149284363	0.2142857164144516	0.5384615659713745	1475	1550	1550	1575	1507
22.373107173801912	22.373107173801916	0	0	1	0	0.0034049287480448632	0.1882341820269059	1495.8189754001796	1570.8189754001796	1570.8189754001796	1595.8189754001796	0.37931033968925476	0.2857142984867096	0.41025641560554504	0.2142857164144516	0.5384615659713745	1495	1570	1570	1595	1507
22.38635582231187	22.386355427572173	0	0	1	0	0.003050524823066718	0.2028683069934193	1555.745717138052	1630.745717138052	1630.745717138052	1655.745717138052	0.4137931168079376	0.30000001192092896	0.41025641560554504	0.2380952388048172	0.5384615659713745	1555	1630	1630	1655	1507
22.399837761983804	22.399837367244107	0	0	1	0	0.002687759621587927	0.2028683069934193	1555.745717138052	1630.745717138052	1630.745717138052	1655.745717138052	0.4137931168079376	0.30000001192092896	0.41025641560554504	0.2380952388048172	0.5384615659713745	1555	1630	1630	1655	1507
22.41682775335874	22.41682735861904	0	0	1	0	0.0023176274578102446	0.20796598679180256	1576.6207159124315	1651.6207159124315	1651.6207159124315	1676.6207159124315	0.4137931168079376	0.3142857253551483	0.43589743971824646	0.2380952388048172	0.5384615659713745	1576	1651	1651	1676	1507
22.4340044566112	22.434004456611202	0	0	1	0	0.0019411428382670136	0.24019515128198998	1708.599144499749	1783.599144499749	1783.599144499749	1808.599144499749	0.48275861144065857	0.3571428656578064	0.4615384638309479	0.261904776096344	0.5384615659713745	1708	1783	1783	1808	1507
22.452995383519223	22.45299538351922	0	0	1	0	0.0015593376811312766	0.24834533404190462	1741.9741429015994	1816.9741429015994	1816.9741429015994	1841.9741429015994	0.48275861144065857	0.37142857909202576	0.4871794879436493	0.2857142984867096	0.5384615659713745	1741	1816	1816	1841	1507
22.466791930731077	22.46679193073108	0	0	1	0	0.0011732584877997925	0.2605374492295496	1791.9008545950055	1866.9008545950055	1866.9008545950055	1891.9008545950055	0.517241358757019	0.3857142925262451	0.4871794879436493	0.2857142984867096	0.5384615659713745	1791	1866	1866	1891	1507
22.484542190765858	22.484542190765854	0	0	1	0	0.0007839634745054463	0.268992884564458	1826.5258622914555	1901.5258622914555	1901.5258622914555	1926.5258622914555	0.517241358757019	0.4000000059604645	0.5128205418586731	0.3095238208770752	0.5384615659713745	1826	1901	1901	1926	1507
22.50635590125981	22.506355901259813	0	0	1	0	0.00039251967182011373	0.2863742623191614	1897.702604196966	1972.702604196966	1972.702604196966	1997.702604196966	0.5517241358757019	0.41428571939468384	0.5384615659713745	0.3333333432674408	0.5384615659713745	1897	1972	1972	1997	1507
22.519660997546694	22.51966099754669	0	0	1	0	-1.9699237638903314e-15	0.2863742623191614	1897.702604196966	1972.702604196966	1972.702604196966	1997.702604196966	0.5517241358757019	0.41428571939468384	0.5384615659713745	0.3333333432674408	0.5384615659713745	1897	1972	1972	1997	1507
22.534216629199292	22.53421662919929	0	0	1	0	-0.00039251967182404813	0.30177151313522366	1960.7543462887409	2035.7543462887409	2035.7543462887409	2060.7543462887406	0.5862069129943848	0.4285714328289032	0.5384615659713745	0.3571428656578064	0.5384615659713745	1960	2035	2035	2060	1507
22.549889768939117	22.54988976893912	0	0	1	0	-0.0007839634745093646	0.3112037470598361	1999.3793442100289	2074.3793442100286	2074.3793442100286	2099.3793442100286	0.5862069129943848	0.4571428596973419	0.5641025900840759	0.3571428656578064	0.5384615659713745	1999	2074	2074	2099	1507
22.573235069464317	22.57323506946432	0	0	1	0	-0.0011732584878036837	0.35351880581569617	2172.6595098152757	2247.6595098152757	2247.6595098152757	2272.6595098152757	0.6896551847457886	0.48571428656578064	0.5897436141967773	0.4047619104385376	0.5384615659713745	2172	2247	2247	2272	1507
22.586286348124887	22.58628595338519	0	0	1	0	-0.0015593376811351306	0.36334786523174456	2212.909508123994	2287.909508123994	2287.909508123994	2312.909508123994	0.6896551847457886	0.5	0.6153846383094788	0.4285714328289032	0.5384615659713745	2212	2287	2287	2312	1507
22.599812103903382	22.599812103903385	0	0	1	0	-0.001941142838270819	0.3696665536516752	2238.78453720361	2313.78453720361	2313.78453720361	2338.78453720361	0.6896551847457886	0.5142857432365417	0.6410256624221802	0.4285714328289032	0.5384615659713745	2238	2313	2313	2338	1507
22.616817884866272	22.616817884866276	0	0	1	0	-0.0023176274578139916	0.3892457184628544	2318.9612171053886	2393.9612171053886	2393.9612171053886	2418.9612171053886	0.7241379022598267	0.5428571701049805	0.6410256624221802	0.4523809552192688	0.5384615659713745	2318	2393	2393	2418	1507
22.633848139690485	22.633848139690482	0	0	1	0	-0.0026877596215916055	0.40143783365049934	2368.8879287987947	2443.8879287987947	2443.8879287987947	2468.8879287987947	0.7586206793785095	0.5571428537368774	0.6410256624221802	0.4523809552192688	0.5384615659713745	2368	2443	2443	2468	1507
22.65292867251013	22.652928672510132	0	0	1	0	-0.003050524823070317	0.4204980953345223	2446.939700394869	2521.939700394869	2521.939700394869	2546.939700394869	0.7931034564971924	0.5714285969734192	0.6666666865348816	0.4761904776096344	0.5384615659713745	2446	2521	2521	2546	1507
22.666966800417633	22.666966800417637	0	0	1	0	-0.0034049287480483735	0.43481433391571045	2505.5646973848343	2580.5646973848343	2580.5646973848343	2605.5646973848343	0.7931034564971924	0.6000000238418579	0.692307710647583	0.5	0.5384615659713745	2505	2580	2580	2605	1507
22.68427258355159	22.684272978291293	0	0	1	0	-0.003750000000001725	0.4470064491033554	2555.4914090782404	2630.4914090782404	2630.4914090782404	2655.4914090782404	0.8275862336158752	0.6142857074737549	0.692307710647583	0.5	0.5384615659713745	2555	2630	2630	2655	1507
22.706359453917102	22.7063594539171	0	0	1	0	-0.004084792762614376	0.47382005849018505	2665.2931395173077	2740.2931395173077	2740.2931395173077	2765.2931395173077	0.8620689511299133	0.6571428775787354	0.7179487347602844	0.523809552192688	0.5384615659713745	2665	2740	2740	2765	1507
22.71961402352254	22.71961362878284	0	0	1	0	-0.004408389392195164	0.4816649781678768	2697.4180855974555	2772.4180855974555	2772.4180855974555	2797.4180855974555	0.8620689511299133	0.6714285612106323	0.7179487347602844	0.5476190447807312	0.5384615659713745	2697	2772	2772	2797	1507
22.73444794666277	22.734448341402473	0	0	1	0	-0.004719902932875334	0.49736748653963225	2761.719857379794	2836.719857379794	2836.719857379794	2861.719857379794	0.8965517282485962	0.6857143044471741	0.7435897588729858	0.5476190447807312	0.5384615659713745	2761	2836	2836	2861	1507
22.74978832083653	22.749787926096833	0	0	1	0	-0.005018479547692923	0.5089364780502006	2809.0948776155715	2884.0948776155715	2884.0948776155715	2909.0948776155715	0.8965517282485962	0.7142857313156128	0.7435897588729858	0.5714285969734192	0.5384615659713745	2809	2884	2884	2909	1507
22.773045199669205	22.77304559440891	0	0	1	0	-0.005303300858900523	0.5247915968462662	2874.02158908546	2949.02158908546	2949.02158908546	2974.02158908546	0.931034505367279	0.7285714149475098	0.7692307829856873	0.5714285969734192	0.5384615659713745	2874	2949	2949	2974	1507
22.7861856895017	22.786185689501703	0	0	1	0	-0.005573586191081798	0.5489495101501944	2972.9482440650463	3047.9482440650463	3047.9482440650463	3072.9482440650463	0.9655172228813171	0.7571428418159485	0.7948718070983887	0.5952380895614624	0.5384615659713745	2972	3047	3047	3072	1507
22.7998405251617	22.799840525161695	0	0	1	0	-0.005828594710928545	0.5489495101501944	2972.9482440650463	3047.9482440650463	3047.9482440650463	3072.9482440650463	0.9655172228813171	0.7571428418159485	0.7948718070983887	0.5952380895614624	0.5384615659713745	2972	3047	3047	3072	1507
22.81687946425928	22.816879464259284	0	0	1	0	-0.006067627457813286	0.5572523314037312	3006.9482970982795	3081.9482970982795	3081.9482970982795	3106.9482970982795	0.9655172228813171	0.7714285850524902	0.7948718070983887	0.6428571343421936	0.5384615659713745	3006	3081	3081	3106	1507
22.839699366245412	22.839699366245416	0	0	1	0	-0.006290029259591776	0.5777472560004	3090.875013321638	3165.875013321638	3165.875013321638	3190.875013321638	1.0	0.800000011920929	0.7948718070983887	0.6428571343421936	0.5384615659713745	3090	3165	3165	3190	1507
22.853021041599646	22.853021041599643	0	0	1	0	-0.006495190528384297	0.5854395557290468	3122.374980710447	3197.374980710447	3197.374980710447	3222.374980710447	1.0	0.8142856955528259	0.8205128312110901	0.6428571343421936	0.5384615659713745	3122	3197	3197	3222	1507
22.86681008875722	22.866810088757223	0	0	1	0	-0.0066825489314136744	0.5854395557290468	3122.374980710447	3197.374980710447	3197.374980710447	3222.374980710447	1.0	0.8142856955528259	0.8205128312110901	0.6428571343421936	0.5384615659713745	3122	3197	3197	3222	1507
22.88406060833335	22.884060608333353	0	0	1	0	-0.006851590932320327	0.5854395557290468	3122.374980710447	3197.374980710447	3197.374980710447	3222.374980710447	1.0	0.8142856955528259	0.8205128312110901	0.6428571343421936	0.5384615659713745	3122	3197	3197	3222	1507
22.90637721720355	22.906377217203545	0	0	1	0	-0.007001853198729737	0.5938950023080549	3157.0000344514847	3232.0000344514847	3232.0000344514847	3257.0000344514847	1.0	0.8285714387893677	0.8205128312110901	0.6666666865348816	0.5384615659713745	3157	3232	3232	3257	1507
22.91968665562711	22.919686655627114	0	0	1	0	-0.007132923872214277	0.5938950023080549	3157.0000344514847	3232.0000344514847	3232.0000344514847	3257.0000344514847	1.0	0.8285714387893677	0.8205128312110901	0.6666666865348816	0.5384615659713745	3157	3232	3232	3257	1507
22.934163339339953	22.934163339339957	0	0	1	0	-0.007244443697168536	0.5938950023080549	3157.0000344514847	3232.0000344514847	3232.0000344514847	3257.0000344514847	1.0	0.8285714387893677	0.8205128312110901	0.6666666865348816	0.5384615659713745	3157	3232	3232	3257	1507
22.949819110533035	22.949818715793338	0	0	1	0	-0.007336107005503963	0.5938950023080549	3157.0000344514847	3232.0000344514847	3232.0000344514847	3257.0000344514847	1.0	0.8285714387893677	0.8205128312110901	0.6666666865348816	0.5384615659713745	3157	3232	3232	3257	1507
22.96688015505375	22.966879760314054	0	0	1	0	-0.0074076625544638505	0.5890109915381823	3137.0000103488564	3212.0000103488564	3212.0000103488564	3237.0000103488564	1.0	0.8285714387893677	0.8205128312110901	0.6428571343421936	0.5384615659713745	3137	3212	3212	3237	1507
22.986377138255605	22.98637713825561	0	0	1	0	-0.007458914215262262	0.5854395557290468	3122.374980710447	3197.374980710447	3197.374980710447	3222.374980710447	1.0	0.8142856955528259	0.8205128312110901	0.6428571343421936	0.5384615659713745	3122	3197	3197	3222	1507
22.99983578828531	22.999835788285313	0	0	1	0	-0.00748972151065941	0.5854395557290468	3122.374980710447	3197.374980710447	3197.374980710447	3222.374980710447	1.0	0.8142856955528259	0.8205128312110901	0.6428571343421936	0.5384615659713745	3122	3197	3197	3222	1507
23.016860516753738	23.01686051675374	0	0	1	0	-0.0075	0.5818681348210726	3107.7500120922923	3182.7500120922923	3182.7500120922923	3207.7500120922923	1.0	0.800000011920929	0.8205128312110901	0.6428571343421936	0.5384615659713745	3107	3182	3182	3207	1507
23.039675681863486	23.03967528712379	0	0	1	0	-0.007489721510659197	0.5698412795606842	3058.500039801002	3133.500039801002	3133.500039801002	3158.500039801002	1.0	0.7714285850524902	0.8205128312110901	0.6190476417541504	0.5384615659713745	3058	3133	3133	3158	1507
23.053083015732348	23.05308301573235	0	0	1	0	-0.007458914215261837	0.5527651387020054	2988.573242984712	3063.573242984712	3063.573242984712	3088.573242984712	0.9655172228813171	0.7571428418159485	0.8205128312110901	0.5952380895614624	0.5384615659713745	2988	3063	3063	3088	1507
23.066793509689873	23.06679350968987	0	0	1	0	-0.007407662554463213	0.540738283441617	2939.323270693422	3014.323270693422	3014.323270693422	3039.323270693422	0.9655172228813171	0.7285714149475098	0.8205128312110901	0.5714285969734192	0.5384615659713745	2939	3014	3014	3039	1507
23.084037318691124	23.08403810817052	0	0	1	0	-0.007336107005503117	0.5165803582931758	2840.396567210555	2915.396567210555	2915.396567210555	2940.396567210555	0.931034505367279	0.699999988079071	0.7948718070983887	0.5476190447807312	0.5384615659713745	2840	2915	2915	2940	1507
23.106397348928184	23.106396954188487	0	0	1	0	-0.0072444436971674814	0.4601932689547539	2609.491436369717	2684.491436369717	2684.491436369717	2709.491436369717	0.8275862336158752	0.6285714507102966	0.7692307829856873	0.5	0.5384615659713745	2609	2684	2684	2709	1507
23.11966178702609	23.119661787026093	0	0	1	0	-0.007132923872213018	0.44184771916113785	2534.3664099648595	2609.3664099648595	2609.3664099648595	2634.3664099648595	0.8275862336158752	0.5857142806053162	0.7435897588729858	0.4761904776096344	0.5384615659713745	2534	2609	2609	2634	1507
23.133902021659367	23.13390202165937	0	0	1	0	-0.0070018531987282775	0.4065660459782032	2389.887958280742	2464.887958280742	2464.887958280742	2489.887958280742	0.7586206793785095	0.5428571701049805	0.7179487347602844	0.4523809552192688	0.5384615659713745	2389	2464	2464	2489	1507
23.149824636888816	23.14982463688882	0	0	1	0	-0.006851590932318671	0.3837817382517752	2296.5862181410193	2371.5862181410193	2371.5862181410193	2396.5862181410193	0.7241379022598267	0.5142857432365417	0.692307710647583	0.4285714328289032	0.5384615659713745	2296	2371	2371	2396	1507
23.166812259825562	23.166811865085865	0	0	1	0	-0.006682548931411825	0.3613026882447894	2204.5345083624125	2279.5345083624125	2279.5345083624125	2304.5345083624125	0.6896551847457886	0.48571428656578064	0.6666666865348816	0.4047619104385376	0.5384615659713745	2204	2279	2279	2304	1507
23.18632424313597	23.186323848396274	0	0	1	0	-0.006495190528382261	0.34651593813019943	2143.9827666431665	2218.9827666431665	2218.9827666431665	2243.9827666431665	0.6551724076271057	0.4714285731315613	0.6410256624221802	0.4047619104385376	0.5384615659713745	2143	2218	2218	2243	1507
23.1998377619838	23.199837761983805	0	0	1	0	-0.006290029259589558	0.31587407669741596	2018.5043440759184	2093.504344075918	2093.504344075918	2118.504344075918	0.5862069129943848	0.44285714626312256	0.6153846383094788	0.380952388048172	0.5384615659713745	2018	2093	2093	2118	1507
23.21686959576681	23.216869201027112	0	0	1	0	-0.006067627457810893	0.3036819540591904	1968.5776018723848	2043.5776018723848	2043.5776018723848	2068.5776018723845	0.5517241358757019	0.4285714328289032	0.6153846383094788	0.380952388048172	0.5384615659713745	1968	2043	2043	2068	1507
23.239708445258486	23.23970805051879	0	0	1	0	-0.005828594710925982	0.29415814491200365	1929.577603414655	2004.577603414655	2004.577603414655	2029.577603414655	0.5517241358757019	0.41428571939468384	0.5897436141967773	0.3571428656578064	0.5384615659713745	1929	2004	2004	2029	1507
23.253382623163724	23.25338301790342	0	0	1	0	-0.005573586191079074	0.2819660222737781	1879.6508612111213	1954.6508612111213	1954.6508612111213	1979.6508612111213	0.517241358757019	0.4000000059604645	0.5897436141967773	0.3571428656578064	0.5384615659713745	1879	1954	1954	1979	1507
23.266812457195414	23.266812062455717	0	0	1	0	-0.005303300858897643	0.27274746339545297	1841.9008626043799	1916.9008626043799	1916.9008626043799	1941.9008626043799	0.517241358757019	0.3857142925262451	0.5641025900840759	0.3333333432674408	0.5384615659713745	1841	1916	1916	1941	1507
23.28385692264878	23.283856527909084	0	0	1	0	-0.005018479547689897	0.2548471677761812	1768.599152043462	1843.599152043462	1843.599152043462	1868.599152043462	0.48275861144065857	0.3571428656578064	0.5384615659713745	0.3333333432674408	0.5384615659713745	1768	1843	1843	1868	1507
23.300006907944727	23.30000690794473	0	0	1	0	-0.004719902932872169	0.2288451106429683	1662.1207280829553	1737.1207280829553	1737.1207280829553	1762.1207280829553	0.4137931168079376	0.34285715222358704	0.5128205418586731	0.3095238208770752	0.5384615659713745	1662	1737	1737	1762	1507
23.319595865496396	23.3195954707567	0	0	1	0	-0.004408389392191869	0.2110974304014146	1589.4439774937928	1664.4439774937928	1664.4439774937928	1689.4439774937928	0.37931033968925476	0.3142857253551483	0.4871794879436493	0.3095238208770752	0.5384615659713745	1589	1664	1664	1689	1507
23.33430347193302	23.334303471933023	0	0	1	0	-0.00408479276261096	0.20197044674566378	1552.0689794234931	1627.0689794234931	1627.0689794234931	1652.0689794234931	0.37931033968925476	0.2857142984867096	0.4615384638309479	0.3095238208770752	0.5384615659713745	1552	1627	1627	1652	1507
23.349936742963273	23.34993674296327	0	0	1	0	-0.0037499999999981984	0.18162814879810418	1468.7672693282366	1543.7672693282366	1543.7672693282366	1568.7672693282366	0.3448275923728943	0.2571428716182709	0.43589743971824646	0.2857142984867096	0.5384615659713745	1468	1543	1543	1568	1507
23.37309256843306	23.373092568433062	0	0	1	0	-0.0034049287480447453	0.14414866972755602	1315.2888025343418	1390.2888025343418	1390.2888025343418	1415.2888025343418	0.27586206793785095	0.20000000298023224	0.38461539149284363	0.261904776096344	0.5384615659713745	1315	1390	1390	1415	1507
23.38627608489272	23.386275690153024	0	0	1	0	-0.0030505248230665973	0.12304324094974806	1228.8620716892183	1303.8620716892183	1303.8620716892183	1328.8620716892183	0.24137930572032928	0.17142857611179352	0.3333333432674408	0.2380952388048172	0.5384615659713745	1228	1303	1303	1328	1507
23.399786840562662	23.399786445822965	0	0	1	0	-0.002687759621587804	0.12304324094974806	1228.8620716892183	1303.8620716892183	1303.8620716892183	1328.8620716892183	0.24137930572032928	0.17142857611179352	0.3333333432674408	0.2380952388048172	0.5384615659713745	1228	1303	1303	1328	1507
23.416948148966867	23.41694814896687	0	0	1	0	-0.0023176274578101184	0.10886699883710771	1170.810360237956	1245.810360237956	1245.810360237956	1270.810360237956	0.2068965584039688	0.1428571492433548	0.3076923191547394	0.2142857164144516	0.5384615659713745	1170	1245	1245	1270	1507
23.439695813588123	23.439695813588127	0	0	1	0	-0.001941142838266886	0.09729801285306905	1123.4353626333177	1198.4353626333177	1198.4353626333177	1223.4353626333177	0.2068965584039688	0.12857143580913544	0.28205129504203796	0.190476194024086	0.5384615659713745	1123	1198	1198	1223	1507
23.453001304614702	23.453001304614705	0	0	1	0	-0.0015593376811311472	0.09372658263186906	1108.8103558775038	1183.8103558775038	1183.8103558775038	1208.8103558775038	0.2068965584039688	0.11428571492433548	0.28205129504203796	0.190476194024086	0.5384615659713745	1108	1183	1183	1208	1507
23.46682982574216	23.466829825742163	0	0	1	0	-0.0011732584877996617	0.09250558146090226	1103.8103560823947	1178.8103560823947	1178.8103560823947	1203.8103560823947	0.2068965584039688	0.11428571492433548	0.25641027092933655	0.190476194024086	0.5384615659713745	1103	1178	1178	1203	1507
23.483876659633722	23.48387705437342	0	0	1	0	-0.0007839634745053146	0.07878721102626407	1047.6336291525513	1122.6336291525513	1122.6336291525513	1147.6336291525513	0.17241379618644714	0.10000000149011612	0.25641027092933655	0.1666666716337204	0.5384615659713745	1047	1122	1122	1147	1507
23.50684893114358	23.506849325883277	0	0	1	0	-0.00039251967181998156	0.07521578266770923	1033.0086300242692	1108.0086300242692	1108.0086300242692	1133.0086300242692	0.17241379618644714	0.08571428805589676	0.25641027092933655	0.1666666716337204	0.5384615659713745	1033	1108	1108	1133	1507
23.519589944400913	23.519589944400916	0	0	1	0	2.1022320417459897e-15	0.07521578266770923	1033.0086300242692	1108.0086300242692	1108.0086300242692	1133.0086300242692	0.17241379618644714	0.08571428805589676	0.25641027092933655	0.1666666716337204	0.5384615659713745	1033	1108	1108	1133	1507
23.53415465506658	23.534154260326883	0	0	1	0	0.0003925196718241803	0.06920235135316194	1008.3836287911981	1083.3836287911981	1083.3836287911981	1108.3836287911981	0.17241379618644714	0.0714285746216774	0.23076923191547394	0.1428571492433548	0.5384615659713745	1008	1083	1083	1108	1507
23.549845163353154	23.549845163353158	0	0	1	0	0.0007839634745094961	0.06920235135316194	1008.3836287911981	1083.3836287911981	1083.3836287911981	1108.3836287911981	0.17241379618644714	0.0714285746216774	0.23076923191547394	0.1428571492433548	0.5384615659713745	1008	1083	1083	1108	1507
23.56682568097532	23.566825286235623	0	0	1	0	0.0011732584878038144	0.059208034070365595	967.4568995181471	1042.456899518147	1042.456899518147	1067.456899518147	0.13793103396892548	0.0714285746216774	0.23076923191547394	0.1190476194024086	0.5384615659713745	967	1042	1042	1067	1507
23.58623700566254	23.586237005662543	0	0	1	0	0.0015593376811352598	0.054873479060573965	949.7068967530504	1024.7068967530504	1024.7068967530504	1049.7068967530504	0.13793103396892548	0.05714285746216774	0.20512820780277252	0.1190476194024086	0.5384615659713745	949	1024	1024	1049	1507
23.59979513009634	23.599795130096336	0	0	1	0	0.0019411428382709467	0.054873479060573965	949.7068967530504	1024.7068967530504	1024.7068967530504	1049.7068967530504	0.13793103396892548	0.05714285746216774	0.20512820780277252	0.1190476194024086	0.5384615659713745	949	1024	1024	1049	1507
23.616982886060363	23.61698367553976	0	0	1	0	0.0023176274578141174	0.03641109865031436	874.1034489730373	949.1034489730373	949.1034489730373	974.1034489730373	0.06896551698446274	0.05714285746216774	0.20512820780277252	0.095238097012043	0.5384615659713745	874	949	949	974	1507
23.63968989249264	23.639689892492644	0	0	1	0	0.002687759621591729	0.038303651324995275	881.8534521758556	956.8534521758556	956.8534521758556	981.8534521758556	0.06896551698446274	0.0714285746216774	0.1794871836900711	0.0714285746216774	0.5384615659713745	881	956	956	981	1507
23.653037225927292	23.65303762066699	0	0	1	0	0.0030505248230704384	0.038303651324995275	881.8534521758556	956.8534521758556	956.8534521758556	981.8534521758556	0.06896551698446274	0.0714285746216774	0.1794871836900711	0.0714285746216774	0.5384615659713745	881	956	956	981	1507
23.666814036154207	23.66681364141451	0	0	1	0	0.0034049287480484914	0.029682961701937433	846.5517281694338	921.5517281694338	921.5517281694338	946.5517281694338	0.03448275849223137	0.0714285746216774	0.1794871836900711	0.0714285746216774	0.5384615659713745	846	921	921	946	1507
23.6842706098531	23.684271004592798	0	0	1	0	0.003750000000001839	0.029225086250884852	844.6767281973734	919.6767281973734	919.6767281973734	944.6767281973734	0.03448275849223137	0.0714285746216774	0.1538461595773697	0.0714285746216774	0.5384615659713745	844	919	919	944	1507
23.706305769318064	23.706305769318067	0	0	1	0	0.004084792762614487	0.028309335212322165	840.9267276944593	915.9267276944593	915.9267276944593	940.9267276944593	0.03448275849223137	0.0714285746216774	0.1538461595773697	0.0476190485060215	0.5384615659713745	840	915	915	940	1507
23.719592312839104	23.719592312839108	0	0	1	0	0.004408389392195271	0.028309335212322165	840.9267276944593	915.9267276944593	915.9267276944593	940.9267276944593	0.03448275849223137	0.0714285746216774	0.1538461595773697	0.0476190485060215	0.5384615659713745	840	915	915	940	1507
23.733871231962866	23.733871231962862	0	0	1	0	0.004719902932875436	0.019688645589264323	805.6250036880374	880.6250036880374	880.6250036880374	905.6250036880374	0.0	0.0714285746216774	0.1538461595773697	0.0476190485060215	0.5384615659713745	805	880	880	905	1507
23.750044506901034	23.750044506901038	0	0	1	0	0.005018479547693022	0.019688645589264323	805.6250036880374	880.6250036880374	880.6250036880374	905.6250036880374	0.0	0.0714285746216774	0.1538461595773697	0.0476190485060215	0.5384615659713745	805	880	880	905	1507
23.773362965126722	23.77336335986642	0	0	1	0	0.005303300858900616	0.028309335212322165	840.9267276944593	915.9267276944593	915.9267276944593	940.9267276944593	0.03448275849223137	0.0714285746216774	0.1538461595773697	0.0476190485060215	0.5384615659713745	840	915	915	940	1507
23.786277663851514	23.786277269111817	0	0	1	0	0.0055735861910818875	0.029225086250884852	844.6767281973734	919.6767281973734	919.6767281973734	944.6767281973734	0.03448275849223137	0.0714285746216774	0.1538461595773697	0.0714285746216774	0.5384615659713745	844	919	919	944	1507
23.799847630476272	23.79984802521597	0	0	1	0	0.005828594710928628	0.029225086250884852	844.6767281973734	919.6767281973734	919.6767281973734	944.6767281973734	0.03448275849223137	0.0714285746216774	0.1538461595773697	0.0714285746216774	0.5384615659713745	844	919	919	944	1507
23.816907490777893	23.81690788551759	0	0	1	0	0.006067627457813364	0.03427434658406528	865.3534492617473	940.3534492617473	940.3534492617473	965.3534492617473	0.1034482792019844	0.05714285746216774	0.1794871836900711	0.0714285746216774	0.5384615659713745	865	940	940	965	1507
23.839700945204207	23.83970094520421	0	0	1	0	0.006290029259591848	0.04084986026065654	892.2801777673885	967.2801777673885	967.2801777673885	992.2801777673885	0.1034482792019844	0.04285714402794838	0.1794871836900711	0.095238097012043	0.5384615659713745	892	967	967	992	1507
23.85300564675139	23.85300604149109	0	0	1	0	0.006495190528384363	0.04023935967517314	889.780177869834	964.780177869834	964.780177869834	989.780177869834	0.1034482792019844	0.04285714402794838	0.1538461595773697	0.095238097012043	0.5384615659713745	889	964	964	989	1507
23.86680653609993	23.866806536099933	0	0	1	0	0.006682548931413734	0.05243147672546325	939.706897190772	1014.706897190772	1014.706897190772	1039.706897190772	0.13793103396892548	0.05714285746216774	0.1538461595773697	0.095238097012043	0.5384615659713745	939	1014	1014	1039	1507
23.88384271201963	23.883842317279925	0	0	1	0	0.006851590932320382	0.05411035334065975	946.5818969300017	1021.5818969300017	1021.5818969300017	1046.5818969300017	0.13793103396892548	0.05714285746216774	0.1794871836900711	0.1190476194024086	0.5384615659713745	946	1021	1021	1046	1507
23.899782301056128	23.89978190631643	0	0	1	0	0.007001853198729785	0.05411035334065975	946.5818969300017	1021.5818969300017	1021.5818969300017	1046.5818969300017	0.13793103396892548	0.05714285746216774	0.1794871836900711	0.1190476194024086	0.4615384638309479	946	1021	1021	1046	1492
23.91950981224206	23.919509812242065	0	0	1	0	0.0071329238722143175	0.0587501589945712	965.581901082769	1040.581901082769	1040.581901082769	1065.581901082769	0.13793103396892548	0.0714285746216774	0.1794871836900711	0.1428571492433548	0.5384615659713745	965	1040	1040	1065	1507
23.933835705389974	23.93383570538997	0	0	1	0	0.00724444369716857	0.06737084954895162	1000.8836289029568	1075.8836289029568	1075.8836289029568	1100.8836289029568	0.17241379618644714	0.0714285746216774	0.1794871836900711	0.1428571492433548	0.5384615659713745	1000	1075	1075	1100	1507
23.950043322681942	23.95004332268194	0	0	1	0	0.007336107005503991	0.0755820822957744	1034.5086270011961	1109.5086270011961	1109.5086270011961	1134.5086270011961	0.17241379618644714	0.10000000149011612	0.1794871836900711	0.1666666716337204	0.5384615659713745	1034	1109	1109	1134	1507
23.972936251512344	23.972935856772647	0	0	1	0	0.007407662554463871	0.08777420120870966	1084.435353949666	1159.435353949666	1159.435353949666	1184.435353949666	0.2068965584039688	0.11428571492433548	0.1794871836900711	0.1666666716337204	0.5384615659713745	1084	1159	1159	1184	1507
23.986195557994172	23.98619555799417	0	0	1	0	0.0074589142152622755	0.09241400746644562	1103.4353605750948	1178.4353605750948	1178.4353605750948	1203.4353605750948	0.2068965584039688	0.12857143580913544	0.20512820780277252	0.1666666716337204	0.5384615659713745	1103	1178	1178	1203	1507
23.999827104011935	23.99982710401194	0	0	1	0	0.007489721510659418	0.10103469429553574	1138.7370731402189	1213.7370731402189	1213.7370731402189	1238.7370731402189	0.24137930572032928	0.12857143580913544	0.20512820780277252	0.1666666716337204	0.5384615659713745	1138	1213	1213	1238	1507
24.016983675539755	24.01698328080006	0	0	1	0	0.0075	0.10460612265409058	1153.362072268501	1228.362072268501	1228.362072268501	1253.362072268501	0.24137930572032928	0.1428571492433548	0.20512820780277252	0.1666666716337204	0.5384615659713745	1153	1228	1228	1253	1507
24.039692655670535	24.03969265567053	0	0	1	0	0.00748972151065919	0.1092459270491814	1172.3620712663978	1247.3620712663978	1247.3620712663978	1272.3620712663978	0.24137930572032928	0.15714286267757416	0.23076923191547394	0.1666666716337204	0.5384615659713745	1172	1247	1247	1272	1507
24.05298985716344	24.052989857163443	0	0	1	0	0.007458914215261823	0.11541198358685689	1197.612072788179	1272.612072788179	1272.612072788179	1297.612072788179	0.24137930572032928	0.17142857611179352	0.25641027092933655	0.190476194024086	0.5384615659713745	1197	1272	1272	1297	1507
24.066828641523067	24.066830220481858	0	0	1	0	0.007407662554463192	0.12760410249979215	1247.5387997366488	1322.5387997366488	1322.5387997366488	1347.5387997366488	0.27586206793785095	0.18571428954601288	0.25641027092933655	0.190476194024086	0.5384615659713745	1247	1322	1322	1347	1507
24.083875870154323	24.08387626489402	0	0	1	0	0.007336107005503089	0.131175530858347	1262.1637988649309	1337.1637988649309	1337.1637988649309	1362.1637988649309	0.27586206793785095	0.20000000298023224	0.25641027092933655	0.190476194024086	0.5384615659713745	1262	1337	1337	1362	1507
24.09983795935365	24.099837959353653	0	0	1	0	0.007244443697167448	0.13474695921690183	1276.788797993213	1351.788797993213	1351.788797993213	1376.788797993213	0.27586206793785095	0.2142857164144516	0.25641027092933655	0.190476194024086	0.5384615659713745	1276	1351	1351	1376	1507
24.119540207198867	24.11954020719887	0	0	1	0	0.007132923872212977	0.14816007557551358	1331.715509481728	1406.715509481728	1406.715509481728	1431.715509481728	0.3103448152542114	0.22857142984867096	0.28205129504203796	0.190476194024086	0.5384615659713745	1331	1406	1406	1431	1507
24.13387320566136	24.133873205661356	0	0	1	0	0.00700185319872823	0.14816007557551358	1331.715509481728	1406.715509481728	1406.715509481728	1431.715509481728	0.3103448152542114	0.22857142984867096	0.28205129504203796	0.190476194024086	0.5384615659713745	1331	1406	1406	1431	1507
24.149831347463696	24.149830952724	0	0	1	0	0.006851590932318617	0.15173150393406842	1346.3405086100101	1421.3405086100101	1421.3405086100101	1446.3405086100101	0.3103448152542114	0.24285714328289032	0.28205129504203796	0.190476194024086	0.5384615659713745	1346	1421	1421	1446	1507
[truncated: 26,031 more rows]
