# Supplementary material for: Active inference under visuo-proprioceptive conflict: Simulation and empirical results
Source: Sci Rep. 2020 Mar 4;10:4010. doi: 10.1038/s41598-020-61097-w (PMC7055248; doi:10.1038/s41598-020-61097-w)
Supplement: Supplementary file 1 — Supplementary Information. [file 41598_2020_61097_MOESM1_ESM.zip › log_sj22_run2_20190517-142925.csv]

0	0	1	0	0	0	999	0.07107351153941924	1016.0460297539219	1091.0460297539219	1091.0460297539219	1116.0460297539219	0.21212121844291687	0.06756756454706192	0.18421052396297455	0.02500000037252903	1.0	1016	1091	1091	1116	1600
0.021136337170862163	0.02113673191056087	1	0	1	30	0.004052267294011048	0.07107351153941924	1016.0460297539219	1091.0460297539219	1091.0460297539219	1116.0460297539219	0.21212121844291687	0.06756756454706192	0.18421052396297455	0.02500000037252903	1.0	1016	1091	1091	1116	1600
0.03431195883654503	0.03431195883654503	1	0	1	30	0.0075	0.07090903782824937	1015.3725099066812	1090.3725099066812	1090.3725099066812	1115.3725099066812	0.21212121844291687	0.06756756454706192	0.15789473056793213	0.02500000037252903	1.0	1016	1091	1091	1116	1600
0.04956154287958725	0.04956154287958725	1	0	1	30	0.0075	0.07189587990900403	1019.4136282273715	1094.4136282273716	1094.4136282273716	1119.4136282273716	0.21212121844291687	0.06756756454706192	0.15789473056793213	0.05000000074505806	1.0	1016	1091	1091	1116	1600
0.06654837633693411	0.06654837633693411	1	0	1	30	0.0075	0.0681885553768983	1004.2321342683986	1079.2321342683986	1079.2321342683986	1104.2321342683986	0.21212121844291687	0.054054055362939835	0.1315789520740509	0.05000000074505806	1.0	1016	1091	1091	1116	1600
0.08274375669823897	0.08274375669823897	1	0	1	30	0.0075	0.07576431317843105	1035.2548624656752	1110.2548624656752	1110.2548624656752	1135.2548624656752	0.24242424964904785	0.054054055362939835	0.1315789520740509	0.05000000074505806	1.0	1016	1091	1091	1116	1600
0.10092941462076332	0.10092941462076332	1	0	1	30	0.0075	0.07543536575609132	1033.9078227711939	1108.9078227711939	1108.9078227711939	1133.9078227711939	0.24242424964904785	0.054054055362939835	0.10526315867900848	0.05000000074505806	1.0	1016	1091	1091	1116	1600
0.11654847502185817	0.11654847502185994	1	0	1	30	0.0075	0.07172803917507592	1018.726320421936	1093.726320421936	1093.726320421936	1118.726320421936	0.24242424964904785	0.04054053872823715	0.07894736528396606	0.05000000074505806	1.0	1016	1091	1091	1116	1600
0.13253898547950094	0.13253859073980223	1	0	1	30	0.0075	0.07172803917507592	1018.726320421936	1093.726320421936	1093.726320421936	1118.726320421936	0.24242424964904785	0.04054053872823715	0.07894736528396606	0.05000000074505806	1.0	1016	1091	1091	1116	1600
0.1496209512042519	0.1496209512042519	1	0	1	30	0.0075	0.07139909184586846	1017.3792811088313	1092.3792811088313	1092.3792811088313	1117.3792811088313	0.24242424964904785	0.04054053872823715	0.05263157933950424	0.05000000074505806	1.0	1016	1091	1091	1116	1600
0.16778371422424776	0.16778371422424776	1	0	1	30	0.0075	0.06769176670840304	1002.1977846709106	1077.1977846709106	1077.1977846709106	1102.1977846709106	0.24242424964904785	0.027027027681469917	0.02631578966975212	0.05000000074505806	1.0	1016	1091	1091	1116	1600
0.18303369300698868	0.1830340877466874	1	0	1	30	0.0075	0.0597870615310967	969.828016969841	1044.828016969841	1044.828016969841	1069.828016969841	0.21212121844291687	0.027027027681469917	0.0	0.07500000298023224	1.0	1016	1091	1091	1116	1600
0.20008605325433315	0.20008605325433315	1	0	1	30	0.0075	0.0597870615310967	969.828016969841	1044.828016969841	1044.828016969841	1069.828016969841	0.21212121844291687	0.027027027681469917	0.0	0.07500000298023224	1.0	1016	1091	1091	1116	1600
0.21655577770628653	0.21655538296658783	1	0	1	30	0.0075	0.05221130372956395	938.8052887725644	1013.8052887725644	1013.8052887725644	1038.8052887725644	0.1818181872367859	0.027027027681469917	0.0	0.05000000074505806	1.0	1016	1091	1091	1116	1600
0.23435340650491554	0.23435301176521683	1	0	1	30	0.0075	0.044635545928031206	907.7825605752878	982.7825605752878	982.7825605752878	1007.7825605752878	0.1515151560306549	0.027027027681469917	0.0	0.07500000298023224	1.0	1016	1091	1091	1116	1600
0.24950470036296402	0.24950470036296402	1	0	1	30	0.0075	0.041257167467847466	893.9481007808354	968.9481007808354	968.9481007808354	993.9481007808354	0.1515151560306549	0.013513513840734959	0.0	0.05000000074505806	1.0	1016	1091	1091	1116	1600
0.26665653501439834	0.26665653501439834	1	0	1	30	0.0075	0.044635545928031206	907.7825605752878	982.7825605752878	982.7825605752878	1007.7825605752878	0.1515151560306549	0.027027027681469917	0.0	0.05000000074505806	1.0	1016	1091	1091	1116	1600
0.2829174421657008	0.2829174421657008	1	0	1	30	0.0075	0.044635545928031206	907.7825605752878	982.7825605752878	982.7825605752878	1007.7825605752878	0.1515151560306549	0.027027027681469917	0.0	0.05000000074505806	1.0	1016	1091	1091	1116	1600
0.3010805999253954	0.3010805999253954	1	0	1	30	0.0075	0.044635545928031206	907.7825605752878	982.7825605752878	982.7825605752878	1007.7825605752878	0.1515151560306549	0.027027027681469917	0.0	0.07500000298023224	1.0	1016	1091	1091	1116	1600
0.3164671586439116	0.3164667639042129	1	0	1	30	0.0075	0.044635545928031206	907.7825605752878	982.7825605752878	982.7825605752878	1007.7825605752878	0.1515151560306549	0.027027027681469917	0.0	0.07500000298023224	1.0	1016	1091	1091	1116	1600
0.332945962108937	0.332945962108937	1	0	1	30	0.0075	0.044635545928031206	907.7825605752878	982.7825605752878	982.7825605752878	1007.7825605752878	0.1515151560306549	0.027027027681469917	0.0	0.07500000298023224	1.0	1016	1091	1091	1116	1600
0.34973187305960884	0.34973187305960884	1	0	1	30	0.0075	0.03705978812649846	876.7598323780112	951.7598323780112	951.7598323780112	976.7598323780112	0.12121212482452393	0.027027027681469917	0.0	0.07500000298023224	1.0	1016	1091	1091	1116	1600
0.36764121319299115	0.36764081845329244	1	0	1	30	0.0075	0.03368140966631472	862.9253725835588	937.9253725835588	937.9253725835588	962.9253725835588	0.12121212482452393	0.013513513840734959	0.0	0.07500000298023224	1.0	1016	1091	1091	1116	1600
0.3826867168117669	0.3826871115514656	1	0	1	30	0.0075	0.034174830742229365	864.9459318894293	939.9459318894293	939.9459318894293	964.9459318894293	0.12121212482452393	0.013513513840734959	0.02631578966975212	0.07500000298023224	1.0	1016	1091	1091	1116	1600
0.39959973394544335	0.39959973394544335	1	0	1	30	0.0075	0.03063197858190458	850.4379522928992	925.4379522928992	925.4379522928992	950.4379522928992	0.12121212482452393	0.0	0.02631578966975212	0.05000000074505806	1.0	1016	1091	1091	1116	1600
0.4166422257003184	0.4166422257003184	1	0	1	30	0.0075	0.030796452282045625	851.1114720949769	926.1114720949769	926.1114720949769	951.1114720949769	0.12121212482452393	0.0	0.02631578966975212	0.07500000298023224	1.0	1016	1091	1091	1116	1600
0.43430169560437726	0.43430169560437726	1	0	1	30	0.0075	0.030796452282045625	851.1114720949769	926.1114720949769	926.1114720949769	951.1114720949769	0.12121212482452393	0.0	0.02631578966975212	0.07500000298023224	1.0	1016	1091	1091	1116	1600
0.449544174332841	0.4495445690725397	1	0	1	30	0.0075	0.03128987335796027	853.1320314008473	928.1320314008473	928.1320314008473	953.1320314008473	0.12121212482452393	0.0	0.05263157933950424	0.07500000298023224	1.0	1016	1091	1091	1116	1600
0.4666383769882554	0.4666383769882554	1	0	1	30	0.0075	0.03466825181814401	866.9664911952997	941.9664911952997	941.9664911952997	966.9664911952997	0.12121212482452393	0.013513513840734959	0.05263157933950424	0.07500000298023224	1.0	1016	1091	1091	1116	1600
0.48269796689318234	0.48269796689318234	1	0	1	30	0.0075	0.03466825181814401	866.9664911952997	941.9664911952997	941.9664911952997	966.9664911952997	0.12121212482452393	0.013513513840734959	0.05263157933950424	0.07500000298023224	1.0	1016	1091	1091	1116	1600
0.5010012572459406	0.5010012572459406	1	0	1	30	0.0075	0.03466825181814401	866.9664911952997	941.9664911952997	941.9664911952997	966.9664911952997	0.12121212482452393	0.013513513840734959	0.05263157933950424	0.07500000298023224	1.0	1016	1091	1091	1116	1600
0.5166053175384828	0.5166053175384828	1	0	1	30	0.0075	0.034174830742229365	864.9459318894293	939.9459318894293	939.9459318894293	964.9459318894293	0.12121212482452393	0.013513513840734959	0.02631578966975212	0.07500000298023224	1.0	1016	1091	1091	1116	1600
0.5326629337449162	0.5326629337449162	1	0	1	30	0.0075	0.022727273404598236	818.0681845918298	893.0681845918298	893.0681845918298	918.0681845918298	0.09090909361839294	0.0	0.0	0.07500000298023224	1.0	1015	1090	1090	1115	1600
0.5495925299459401	0.5495925299459401	1	0	1	30	0.0075	0.022727273404598236	818.0681845918298	893.0681845918298	893.0681845918298	918.0681845918298	0.06060606241226196	0.0	0.0	0.07500000298023224	1.0	1019	1094	1094	1119	1600
0.5676830556010604	0.5676830556010604	1	0	1	30	0.0075	0.01515151560306549	787.0454563945532	862.0454563945532	862.0454563945532	887.0454563945532	0.06060606241226196	0.0	0.0	0.07500000298023224	1.0	1004	1079	1079	1104	1600
0.5826531639373709	0.5826531639373709	1	0	1	30	0.0075	0.01852989406324923	800.8799161890056	875.8799161890056	875.8799161890056	900.8799161890056	0.06060606241226196	0.013513513840734959	0.0	0.07500000298023224	1.0	1035	1110	1110	1135	1600
0.5995957865484556	0.5995957865484556	1	0	1	30	0.0075	0.026105651864781976	831.9026443862822	906.9026443862822	906.9026443862822	931.9026443862822	0.09090909361839294	0.013513513840734959	0.0	0.07500000298023224	1.0	1033	1108	1108	1133	1600
0.616605120168634	0.616605120168634	1	0	1	30	0.0075	0.026105651864781976	831.9026443862822	906.9026443862822	906.9026443862822	931.9026443862822	0.09090909361839294	0.013513513840734959	0.0	0.07500000298023224	1.0	1018	1093	1093	1118	1600
0.6343585381209991	0.6343581433813004	1	0	1	30	0.0075	0.026105651864781976	831.9026443862822	906.9026443862822	906.9026443862822	931.9026443862822	0.09090909361839294	0.013513513840734959	0.0	0.07500000298023224	1.0	1018	1093	1093	1118	1600
0.6495789114263335	0.6495789114263335	1	0	1	30	0.0075	0.026105651864781976	831.9026443862822	906.9026443862822	906.9026443862822	931.9026443862822	0.09090909361839294	0.013513513840734959	0.0	0.07500000298023224	0.9166666865348816	1017	1092	1092	1117	1600
0.6666498244395189	0.6666498244395189	1	0	1	30	0.0075	0.01852989406324923	800.8799161890056	875.8799161890056	875.8799161890056	900.8799161890056	0.06060606241226196	0.013513513840734959	0.0	0.07500000298023224	0.9166666865348816	1002	1077	1077	1102	1600
0.682785993846009	0.6827863885857077	1	0	1	30	0.0075	0.01515151560306549	787.0454563945532	862.0454563945532	862.0454563945532	887.0454563945532	0.06060606241226196	0.0	0.0	0.07500000298023224	0.9166666865348816	969	1044	1044	1069	1600
0.7010415206952167	0.7010415206952167	1	0	1	30	0.0075	0.01515151560306549	787.0454563945532	862.0454563945532	862.0454563945532	887.0454563945532	0.06060606241226196	0.0	0.0	0.07500000298023224	0.9166666865348816	969	1044	1044	1069	1600
0.7166076859766743	0.7166076859766761	1	0	1	30	0.0075	0.01515151560306549	787.0454563945532	862.0454563945532	862.0454563945532	887.0454563945532	0.06060606241226196	0.0	0.0	0.07500000298023224	0.9166666865348816	938	1013	1013	1038	1600
0.7326830654695531	0.7326834602092518	1	0	1	30	0.0075	0.01515151560306549	787.0454563945532	862.0454563945532	862.0454563945532	887.0454563945532	0.06060606241226196	0.0	0.0	0.07500000298023224	0.8333333134651184	907	982	982	1007	1600
0.7496588462153344	0.7496584514756357	1	0	1	30	0.0075	0.01515151560306549	787.0454563945532	862.0454563945532	862.0454563945532	887.0454563945532	0.06060606241226196	0.0	0.0	0.07500000298023224	0.8333333134651184	893	968	968	993	1600
0.7676976609699153	0.767698055709614	1	0	1	30	0.0075	0.01852989406324923	800.8799161890056	875.8799161890056	875.8799161890056	900.8799161890056	0.06060606241226196	0.013513513840734959	0.0	0.07500000298023224	0.8333333134651184	907	982	982	1007	1600
0.7827554015193527	0.7827554015193527	1	0	1	30	0.0075	0.026105651864781976	831.9026443862822	906.9026443862822	906.9026443862822	931.9026443862822	0.09090909361839294	0.013513513840734959	0.0	0.07500000298023224	0.8333333134651184	907	982	982	1007	1600
0.7995736811253238	0.7995736811253238	1	0	1	30	0.0075	0.02997745140088036	847.7576634866051	922.7576634866051	922.7576634866051	947.7576634866051	0.09090909361839294	0.027027027681469917	0.02631578966975212	0.07500000298023224	0.8333333134651184	907	982	982	1007	1600
0.8165044615454455	0.8165040668057468	1	0	1	30	0.0075	0.037553209202413104	878.7803916838817	953.7803916838817	953.7803916838817	978.7803916838817	0.12121212482452393	0.027027027681469917	0.02631578966975212	0.07500000298023224	0.8333333134651184	907	982	982	1007	1600
0.8344552493471991	0.8344552493471991	1	0	1	30	0.0075	0.037553209202413104	878.7803916838817	953.7803916838817	953.7803916838817	978.7803916838817	0.12121212482452393	0.027027027681469917	0.02631578966975212	0.07500000298023224	0.8333333134651184	907	982	982	1007	1600
0.8496337802444618	0.8496337802444636	1	0	1	30	0.0075	0.041425008040019556	894.63540792388	969.63540792388	969.63540792388	994.63540792388	0.12121212482452393	0.04054053872823715	0.05263157933950424	0.07500000298023224	0.8333333134651184	876	951	951	976	1600
0.8666754825199394	0.8666758772596381	1	0	1	30	0.0075	0.0490007658415523	925.6581361211566	1000.6581361211566	1000.6581361211566	1025.6581361211568	0.1515151560306549	0.04054053872823715	0.05263157933950424	0.07500000298023224	0.8333333134651184	862	937	937	962	1600
0.8827465198761306	0.8827465198761306	1	0	1	30	0.0075	0.0490007658415523	925.6581361211566	1000.6581361211566	1000.6581361211566	1025.6581361211568	0.1515151560306549	0.04054053872823715	0.05263157933950424	0.07500000298023224	0.8333333134651184	864	939	939	964	1600
0.9009455989484145	0.9009455989484145	1	0	1	30	0.0075	0.0490007658415523	925.6581361211566	1000.6581361211566	1000.6581361211566	1025.6581361211568	0.1515151560306549	0.04054053872823715	0.05263157933950424	0.07500000298023224	0.8333333134651184	850	925	925	950	1600
0.9166637390139005	0.9166637390139005	1	0	1	30	0.0075	0.0490007658415523	925.6581361211566	1000.6581361211566	1000.6581361211566	1025.6581361211568	0.1515151560306549	0.04054053872823715	0.05263157933950424	0.07500000298023224	0.8333333134651184	851	926	926	951	1600
0.9327813556545479	0.9327817503942466	1	0	1	30	0.0075	0.04093158696410491	892.6148486180097	967.6148486180097	967.6148486180097	992.6148486180097	0.12121212482452393	0.04054053872823715	0.02631578966975212	0.07500000298023224	0.8333333134651184	851	926	926	951	1600
0.9494843712684773	0.9494843712684773	1	0	1	30	0.0075	0.04850734476563766	923.6375768152863	998.6375768152863	998.6375768152863	1023.6375768152863	0.1515151560306549	0.04054053872823715	0.02631578966975212	0.07500000298023224	0.75	853	928	928	953	1600
0.9677197663930475	0.9677193716533488	1	0	1	30	0.0075	0.04850734476563766	923.6375768152863	998.6375768152863	998.6375768152863	1023.6375768152863	0.1515151560306549	0.04054053872823715	0.02631578966975212	0.07500000298023224	0.8333333134651184	866	941	941	966	1600
0.9826180321041793	0.9826180321041793	1	0	1	30	0.0075	0.04850734476563766	923.6375768152863	998.6375768152863	998.6375768152863	1023.6375768152863	0.1515151560306549	0.04054053872823715	0.02631578966975212	0.07500000298023224	0.75	866	941	941	966	1600
0.9996786818851984	0.9996786818851984	1	0	1	30	0.0075	0.05188572392431333	937.4720394700631	1012.4720394700631	1012.4720394700631	1037.472039470063	0.1515151560306549	0.054054055362939835	0.02631578966975212	0.07500000298023224	0.75	866	941	941	966	1600
1.0167105156682066	1.0167105156682066	1	0	1	30	0.0075	0.05188572392431333	937.4720394700631	1012.4720394700631	1012.4720394700631	1037.472039470063	0.1515151560306549	0.054054055362939835	0.02631578966975212	0.07500000298023224	0.75	864	939	939	964	1600
1.0343502485873248	1.0343502485873266	1	0	1	30	0.0075	0.05188572392431333	937.4720394700631	1012.4720394700631	1012.4720394700631	1037.472039470063	0.1515151560306549	0.054054055362939835	0.02631578966975212	0.07500000298023224	0.75	818	893	893	918	1600
1.0496175959168124	1.0496175959168124	1	0	1	30	0.0075	0.05188572392431333	937.4720394700631	1012.4720394700631	1012.4720394700631	1037.472039470063	0.1515151560306549	0.054054055362939835	0.02631578966975212	0.07500000298023224	0.75	818	893	893	918	1600
1.0666478507410257	1.0666478507410257	1	0	1	30	0.0075	0.04093158696410491	892.6148486180097	967.6148486180097	967.6148486180097	992.6148486180097	0.12121212482452393	0.04054053872823715	0.02631578966975212	0.07500000298023224	0.75	787	862	862	887	1600
1.0827196775766144	1.082720072316313	1	0	1	30	0.0075	0.04093158696410491	892.6148486180097	967.6148486180097	967.6148486180097	992.6148486180097	0.12121212482452393	0.04054053872823715	0.02631578966975212	0.07500000298023224	0.75	800	875	875	900	1600
1.1010245468881692	1.1010241521484705	1	0	1	30	0.0075	0.04093158696410491	892.6148486180097	967.6148486180097	967.6148486180097	992.6148486180097	0.12121212482452393	0.04054053872823715	0.02631578966975212	0.07500000298023224	0.75	831	906	906	931	1600
1.116613607072157	1.116613607072157	1	0	1	30	0.0075	0.041425008040019556	894.63540792388	969.63540792388	969.63540792388	994.63540792388	0.12121212482452393	0.04054053872823715	0.05263157933950424	0.07500000298023224	0.75	831	906	906	931	1600
1.1326451704584706	1.1326455651981693	1	0	1	30	0.0075	0.041425008040019556	894.63540792388	969.63540792388	969.63540792388	994.63540792388	0.12121212482452393	0.04054053872823715	0.05263157933950424	0.07500000298023224	0.75	831	906	906	931	1600
1.1496355565731076	1.1496355565731076	1	0	1	30	0.0075	0.041425008040019556	894.63540792388	969.63540792388	969.63540792388	994.63540792388	0.12121212482452393	0.04054053872823715	0.05263157933950424	0.07500000298023224	0.75	831	906	906	931	1583
1.1676862135186514	1.1676862135186514	1	0	1	30	0.0075	0.04480338719869523	908.4698705786569	983.4698705786569	983.4698705786569	1008.4698705786569	0.12121212482452393	0.054054055362939835	0.05263157933950424	0.07500000298023224	0.75	800	875	875	900	1583
1.182712374892187	1.182712374892187	1	0	1	30	0.0075	0.05237914500022797	939.4925987759335	1014.4925987759335	1014.4925987759335	1039.4925987759336	0.1515151560306549	0.054054055362939835	0.05263157933950424	0.07500000298023224	0.75	787	862	862	887	1583
1.1996198656700816	1.1996198656700816	1	0	1	30	0.0075	0.05237914500022797	939.4925987759335	1014.4925987759335	1014.4925987759335	1039.4925987759336	0.1515151560306549	0.054054055362939835	0.05263157933950424	0.07500000298023224	0.75	787	862	862	887	1583
1.2166264361123673	1.2166264361123673	1	0	1	30	0.0075	0.05625094330232394	955.3476128230166	1030.3476128230166	1030.3476128230166	1055.3476128230166	0.1515151560306549	0.06756756454706192	0.07894736528396606	0.07500000298023224	0.75	787	862	862	887	1583
1.2342519584023304	1.2342519584023304	1	0	1	30	0.0075	0.05625094330232394	955.3476128230166	1030.3476128230166	1030.3476128230166	1055.3476128230166	0.1515151560306549	0.06756756454706192	0.07894736528396606	0.07500000298023224	0.75	787	862	862	887	1566
1.2495702271529598	1.2495702271529598	1	0	1	30	0.0075	0.057402259150618	960.0622512217807	1035.0622512217808	1035.0622512217808	1060.0622512217808	0.1515151560306549	0.06756756454706192	0.10526315867900848	0.10000000149011612	0.75	787	862	862	887	1566
1.2666253505781953	1.2666253505781953	1	0	1	30	0.0075	0.05674436444808778	957.3681724149194	1032.3681724149194	1032.3681724149194	1057.3681724149194	0.1515151560306549	0.06756756454706192	0.10526315867900848	0.07500000298023224	0.75	800	875	875	900	1566
1.2827200723163124	1.2827200723163141	1	0	1	30	0.0075	0.057402259150618	960.0622512217807	1035.0622512217808	1035.0622512217808	1060.0622512217808	0.1515151560306549	0.06756756454706192	0.10526315867900848	0.10000000149011612	0.75	831	906	906	931	1566
1.3009984940680486	1.3009984940680486	1	0	1	30	0.0075	0.049826501349085256	929.0395230245041	1004.0395230245041	1004.0395230245041	1029.0395230245042	0.12121212482452393	0.06756756454706192	0.10526315867900848	0.10000000149011612	0.75	847	922	922	947	1566
1.316628212441012	1.316628212441012	1	0	1	30	0.0075	0.049826501349085256	929.0395230245041	1004.0395230245041	1004.0395230245041	1029.0395230245042	0.12121212482452393	0.06756756454706192	0.10526315867900848	0.10000000149011612	0.75	878	953	953	978	1566
1.3326195123780504	1.332619907117751	1	0	1	30	0.0075	0.0607806373779711	973.8967100627916	1048.8967100627917	1048.8967100627917	1073.8967100627917	0.1515151560306549	0.0810810774564743	0.10526315867900848	0.10000000149011612	0.75	878	953	953	978	1566
1.349657661996238	1.3496580567359384	1	0	1	30	0.0075	0.0607806373779711	973.8967100627916	1048.8967100627917	1048.8967100627917	1073.8967100627917	0.1515151560306549	0.0810810774564743	0.10526315867900848	0.10000000149011612	0.75	894	969	969	994	1566
1.367668844971904	1.367668844971904	1	0	1	30	0.0075	0.0607806373779711	973.8967100627916	1048.8967100627917	1048.8967100627917	1073.8967100627917	0.1515151560306549	0.0810810774564743	0.10526315867900848	0.10000000149011612	0.6666666865348816	925	1000	1000	1025	1566
1.3826354006509245	1.3826354006509245	1	0	1	30	0.0075	0.0607806373779711	973.8967100627916	1048.8967100627917	1048.8967100627917	1073.8967100627917	0.1515151560306549	0.0810810774564743	0.10526315867900848	0.10000000149011612	0.6666666865348816	925	1000	1000	1025	1566
1.3996842082409824	1.3996846029806793	1	0	1	30	0.0075	0.05386277442111781	945.5680612544775	1020.5680612544775	1020.5680612544775	1045.5680612544775	0.12121212482452393	0.0810810774564743	0.1315789520740509	0.10000000149011612	0.75	925	1000	1000	1025	1566
1.4167148578048927	1.4167148578048927	1	0	1	30	0.0075	0.05048439619376471	931.7336024134665	1006.7336024134665	1006.7336024134665	1031.7336024134665	0.12121212482452393	0.06756756454706192	0.1315789520740509	0.10000000149011612	0.75	925	1000	1000	1025	1566
1.4345373552045455	1.4345373552045455	1	0	1	30	0.0075	0.05048439619376471	931.7336024134665	1006.7336024134665	1006.7336024134665	1031.7336024134665	0.12121212482452393	0.06756756454706192	0.1315789520740509	0.10000000149011612	0.75	892	967	967	992	1566
1.449562332358985	1.449562332358985	1	0	1	30	0.0075	0.05048439619376471	931.7336024134665	1006.7336024134665	1006.7336024134665	1031.7336024134665	0.12121212482452393	0.06756756454706192	0.1315789520740509	0.10000000149011612	0.75	923	998	998	1023	1550
1.4666111399490394	1.4666111399490394	1	0	1	30	0.0075	0.05048439619376471	931.7336024134665	1006.7336024134665	1006.7336024134665	1031.7336024134665	0.12121212482452393	0.06756756454706192	0.1315789520740509	0.10000000149011612	0.75	923	998	998	1023	1566
1.482783230668117	1.482783230668117	1	0	1	30	0.0075	0.05048439619376471	931.7336024134665	1006.7336024134665	1006.7336024134665	1031.7336024134665	0.12121212482452393	0.06756756454706192	0.1315789520740509	0.10000000149011612	0.75	923	998	998	1023	1550
1.5009933624519665	1.5009933624519665	1	0	1	30	0.0075	0.05048439619376471	931.7336024134665	1006.7336024134665	1006.7336024134665	1031.7336024134665	0.12121212482452393	0.06756756454706192	0.1315789520740509	0.10000000149011612	0.75	937	1012	1012	1037	1550
1.5167292658038978	1.5167292658038978	1	0	1	30	0.0075	0.051142290665915136	934.4276802769225	1009.4276802769225	1009.4276802769225	1034.4276802769225	0.12121212482452393	0.06756756454706192	0.15789473056793213	0.10000000149011612	0.75	937	1012	1012	1037	1550
1.5327853030515346	1.532785697791235	1	0	1	30	0.0075	0.05871804846744788	965.4504084741991	1040.450408474199	1040.450408474199	1065.450408474199	0.1515151560306549	0.06756756454706192	0.15789473056793213	0.10000000149011612	0.75	937	1012	1012	1037	1550
1.5496355565731061	1.5496355565731061	1	0	1	30	0.0075	0.06209642669480098	979.28486731521	1054.28486731521	1054.28486731521	1079.28486731521	0.1515151560306549	0.0810810774564743	0.15789473056793213	0.10000000149011612	0.75	937	1012	1012	1037	1550
1.5676747660673858	1.5676747660673858	1	0	1	30	0.0075	0.06209642669480098	979.28486731521	1054.28486731521	1054.28486731521	1079.28486731521	0.1515151560306549	0.0810810774564743	0.15789473056793213	0.10000000149011612	0.75	892	967	967	992	1550
1.5826429007052045	1.5826429007052045	1	0	1	30	0.0075	0.06275432153948043	981.9789467041724	1056.9789467041724	1056.9789467041724	1081.9789467041724	0.1515151560306549	0.0810810774564743	0.18421052396297455	0.10000000149011612	0.75	892	967	967	992	1550
1.599648681668091	1.5996482869283941	1	0	1	30	0.0075	0.07033007934101318	1013.001674901449	1088.001674901449	1088.001674901449	1113.001674901449	0.1818181872367859	0.0810810774564743	0.18421052396297455	0.10000000149011612	0.75	892	967	967	992	1550
1.6166193307977874	1.616619725537488	1	0	1	30	0.0075	0.07370845943101142	1026.8361413699918	1101.8361413699918	1101.8361413699918	1126.8361413699918	0.1818181872367859	0.09459459781646729	0.18421052396297455	0.10000000149011612	0.75	894	969	969	994	1550
1.6343616960385905	1.6343616960385905	1	0	1	30	0.0075	0.07370845943101142	1026.8361413699918	1101.8361413699918	1101.8361413699918	1126.8361413699918	0.1818181872367859	0.09459459781646729	0.18421052396297455	0.10000000149011612	0.75	894	969	969	994	1550
1.6496716752555454	1.6496716752555454	1	0	1	30	0.0075	0.07436635427569088	1029.530220758954	1104.530220758954	1104.530220758954	1129.530220758954	0.1818181872367859	0.09459459781646729	0.21052631735801697	0.10000000149011612	0.75	894	969	969	994	1550
1.6665286393519967	1.6665286393519967	1	0	1	30	0.0075	0.07436635427569088	1029.530220758954	1104.530220758954	1104.530220758954	1129.530220758954	0.1818181872367859	0.09459459781646729	0.21052631735801697	0.10000000149011612	0.75	908	983	983	1008	1550
1.6826849404831226	1.6826853352228195	1	0	1	30	0.0075	0.0798828904516995	1052.1204363997094	1127.1204363997094	1127.1204363997094	1152.1204363997094	0.1818181872367859	0.10810811072587967	0.2368421107530594	0.125	0.6666666865348816	939	1014	1014	1039	1550
1.6997325638540826	1.6997325638540826	1	0	1	30	0.0075	0.08745864825323224	1083.143164596986	1158.143164596986	1158.143164596986	1183.143164596986	0.21212121844291687	0.10810811072587967	0.2368421107530594	0.125	0.6666666865348816	939	1014	1014	1039	1550
1.7166424230701676	1.7166424230701676	1	0	1	30	0.0075	0.08745864825323224	1083.143164596986	1158.143164596986	1158.143164596986	1183.143164596986	0.21212121844291687	0.10810811072587967	0.2368421107530594	0.125	0.5833333134651184	955	1030	1030	1055	1550
1.7327087235499743	1.7327087235499743	1	0	1	30	0.0075	0.08745864825323224	1083.143164596986	1158.143164596986	1158.143164596986	1183.143164596986	0.21212121844291687	0.10810811072587967	0.2368421107530594	0.125	0.5833333134651184	955	1030	1030	1055	1550
1.749639503970096	1.7496402934494935	1	0	1	30	0.0075	0.08745864825323224	1083.143164596986	1158.143164596986	1158.143164596986	1183.143164596986	0.21212121844291687	0.10810811072587967	0.2368421107530594	0.125	0.5833333134651184	960	1035	1035	1060	1550
1.7676870029980467	1.7676870029980467	1	0	1	30	0.0075	0.08745864825323224	1083.143164596986	1158.143164596986	1158.143164596986	1183.143164596986	0.21212121844291687	0.10810811072587967	0.2368421107530594	0.125	0.5833333134651184	957	1032	1032	1057	1550
1.7826144794468899	1.7826148741865904	1	0	1	30	0.0075	0.08745864825323224	1083.143164596986	1158.143164596986	1158.143164596986	1183.143164596986	0.21212121844291687	0.10810811072587967	0.2368421107530594	0.125	0.5833333134651184	960	1035	1035	1060	1550
1.7996755239676094	1.7996755239676094	1	0	1	30	0.0075	0.08828101679682732	1086.5107637830079	1161.5107637830079	1161.5107637830079	1186.5107637830079	0.21212121844291687	0.10810811072587967	0.2631579041481018	0.125	0.5833333134651184	929	1004	1004	1029	1550
1.8165218300921904	1.8165214353524934	1	0	1	30	0.0075	0.08828101679682732	1086.5107637830079	1161.5107637830079	1161.5107637830079	1186.5107637830079	0.21212121844291687	0.10810811072587967	0.2631579041481018	0.125	0.5833333134651184	929	1004	1004	1029	1550
1.8344631441411767	1.8344631441411767	1	0	1	30	0.0075	0.08828101679682732	1086.5107637830079	1161.5107637830079	1161.5107637830079	1186.5107637830079	0.21212121844291687	0.10810811072587967	0.2631579041481018	0.125	0.5833333134651184	973	1048	1048	1073	1550
1.8496531224897037	1.8496531224897037	1	0	1	30	0.0075	0.08828101679682732	1086.5107637830079	1161.5107637830079	1161.5107637830079	1186.5107637830079	0.21212121844291687	0.10810811072587967	0.2631579041481018	0.125	0.5833333134651184	973	1048	1048	1073	1550
1.8667615357742715	1.8667615357742715	1	0	1	30	0.0075	0.0891033848747611	1089.8783610621467	1164.8783610621467	1164.8783610621467	1189.8783610621467	0.21212121844291687	0.10810811072587967	0.28947368264198303	0.125	0.5833333134651184	973	1048	1048	1073	1533
1.8831669176553252	1.8831677071347226	1	0	1	30	0.0075	0.10005752090364695	1134.7355481004342	1209.7355481004342	1209.7355481004342	1234.7355481004342	0.24242424964904785	0.12162162363529205	0.28947368264198303	0.125	0.5833333134651184	973	1048	1048	1073	1533
1.8995900628228224	1.8995900628228224	1	0	1	30	0.0075	0.10005752090364695	1134.7355481004342	1209.7355481004342	1209.7355481004342	1234.7355481004342	0.24242424964904785	0.12162162363529205	0.28947368264198303	0.125	0.5833333134651184	945	1020	1020	1045	1550
1.9165986069636016	1.9165986069636052	1	0	1	30	0.0075	0.10005752090364695	1134.7355481004342	1209.7355481004342	1209.7355481004342	1234.7355481004342	0.24242424964904785	0.12162162363529205	0.28947368264198303	0.125	0.5833333134651184	931	1006	1006	1031	1550
1.932814908528945	1.932814908528945	1	0	1	30	0.0075	0.0924817631021142	1103.7128199031577	1178.7128199031577	1178.7128199031577	1203.7128199031577	0.21212121844291687	0.12162162363529205	0.28947368264198303	0.125	0.5833333134651184	931	1006	1006	1031	1550
1.949737794155089	1.949737794155089	1	0	1	30	0.0075	0.09165939502418041	1100.3452226240188	1175.3452226240188	1175.3452226240188	1200.3452226240188	0.21212121844291687	0.12162162363529205	0.2631579041481018	0.15000000596046448	0.5833333134651184	931	1006	1006	1031	1550
1.9677000294081086	1.9677000294081086	1	0	1	30	0.0075	0.08828101679682732	1086.5107637830079	1161.5107637830079	1161.5107637830079	1186.5107637830079	0.21212121844291687	0.10810811072587967	0.2631579041481018	0.125	0.5833333134651184	931	1006	1006	1031	1550
1.982681190455983	1.9826815851956834	1	0	1	30	0.0075	0.09330413231724188	1107.0804218391054	1182.0804218391054	1182.0804218391054	1207.0804218391054	0.21212121844291687	0.12162162363529205	0.2631579041481018	0.15000000596046448	0.5833333134651184	931	1006	1006	1031	1550
1.9996494711474906	1.9996498658871875	1	0	1	30	0.0075	0.08828101679682732	1086.5107637830079	1161.5107637830079	1161.5107637830079	1186.5107637830079	0.21212121844291687	0.10810811072587967	0.2631579041481018	0.125	0.5833333134651184	931	1006	1006	1031	1550
2.016715252544591	2.016715252544591	1	0	1	30	0.0075	0.08828101679682732	1086.5107637830079	1161.5107637830079	1161.5107637830079	1186.5107637830079	0.21212121844291687	0.10810811072587967	0.2631579041481018	0.125	0.5833333134651184	934	1009	1009	1034	1550
2.034371959270759	2.034371959270759	1	0	1	30	0.0075	0.08828101679682732	1086.5107637830079	1161.5107637830079	1161.5107637830079	1186.5107637830079	0.21212121844291687	0.10810811072587967	0.2631579041481018	0.125	0.5833333134651184	965	1040	1040	1065	1550
2.049633385504764	2.049633385504764	1	0	1	30	0.0075	0.08828101679682732	1086.5107637830079	1161.5107637830079	1161.5107637830079	1186.5107637830079	0.21212121844291687	0.10810811072587967	0.2631579041481018	0.125	0.5833333134651184	979	1054	1054	1079	1550
2.0664966654363948	2.0664966654363948	1	0	1	30	0.0075	0.08992575408988879	1093.2459629980945	1168.2459629980945	1168.2459629980945	1193.2459629980945	0.21212121844291687	0.10810811072587967	0.2631579041481018	0.15000000596046448	0.5833333134651184	979	1054	1054	1079	1550
2.082731914507276	2.082731914507276	1	0	1	30	0.0075	0.08828101679682732	1086.5107637830079	1161.5107637830079	1161.5107637830079	1186.5107637830079	0.21212121844291687	0.10810811072587967	0.2631579041481018	0.125	0.5833333134651184	981	1056	1056	1081	1550
2.101014283656001	2.101014283656001	1	0	1	30	0.0075	0.08992575408988879	1093.2459629980945	1168.2459629980945	1168.2459629980945	1193.2459629980945	0.21212121844291687	0.10810811072587967	0.2631579041481018	0.15000000596046448	0.5833333134651184	1013	1088	1088	1113	1550
2.1166001859223993	2.116600580662096	1	0	1	30	0.0075	0.08992575408988879	1093.2459629980945	1168.2459629980945	1168.2459629980945	1193.2459629980945	0.21212121844291687	0.10810811072587967	0.2631579041481018	0.15000000596046448	0.5833333134651184	1026	1101	1101	1126	1550
2.1329179355903225	2.1329179355903225	1	0	1	30	0.0075	0.08992575408988879	1093.2459629980945	1168.2459629980945	1168.2459629980945	1193.2459629980945	0.21212121844291687	0.10810811072587967	0.2631579041481018	0.15000000596046448	0.5833333134651184	1026	1101	1101	1126	1550
2.1497216098274397	2.14972200456714	1	0	1	30	0.0075	0.10186673185150874	1142.1442669319283	1217.1442669319283	1217.1442669319283	1242.1442669319283	0.24242424964904785	0.12162162363529205	0.28947368264198303	0.15000000596046448	0.5833333134651184	1029	1104	1104	1129	1550
2.1676368710563043	2.1676368710563043	1	0	1	30	0.0075	0.10186673185150874	1142.1442669319283	1217.1442669319283	1217.1442669319283	1242.1442669319283	0.24242424964904785	0.12162162363529205	0.28947368264198303	0.15000000596046448	0.5833333134651184	1029	1104	1104	1129	1550
2.1826977695233314	2.1826977695233314	1	0	1	30	0.0075	0.10186673185150874	1142.1442669319283	1217.1442669319283	1217.1442669319283	1242.1442669319283	0.24242424964904785	0.12162162363529205	0.28947368264198303	0.15000000596046448	0.5833333134651184	1052	1127	1127	1152	1533
2.199637234216828	2.199637234216828	1	0	1	30	0.0075	0.10186673185150874	1142.1442669319283	1217.1442669319283	1217.1442669319283	1242.1442669319283	0.24242424964904785	0.12162162363529205	0.28947368264198303	0.15000000596046448	0.5833333134651184	1083	1158	1158	1183	1533
2.2165115668600226	2.2165111721203257	1	0	1	30	0.0075	0.10186673185150874	1142.1442669319283	1217.1442669319283	1217.1442669319283	1242.1442669319283	0.24242424964904785	0.12162162363529205	0.28947368264198303	0.15000000596046448	0.5833333134651184	1083	1158	1158	1183	1516
2.2343818277632277	2.234382222502928	1	0	1	30	0.0075	0.10186673185150874	1142.1442669319283	1217.1442669319283	1217.1442669319283	1242.1442669319283	0.24242424964904785	0.12162162363529205	0.28947368264198303	0.15000000596046448	0.5833333134651184	1083	1158	1158	1183	1516
2.2495587797016956	2.249558384961995	1	0	1	30	0.0075	0.09330413231724188	1107.0804218391054	1182.0804218391054	1182.0804218391054	1207.0804218391054	0.21212121844291687	0.12162162363529205	0.2631579041481018	0.15000000596046448	0.5833333134651184	1083	1158	1158	1183	1516
2.2667291671189727	2.2667291671189727	1	0	1	30	0.0075	0.09330413231724188	1107.0804218391054	1182.0804218391054	1182.0804218391054	1207.0804218391054	0.21212121844291687	0.12162162363529205	0.2631579041481018	0.15000000596046448	0.5833333134651184	1083	1158	1158	1183	1516
2.2825538869031288	2.2825538869031288	1	0	1	30	0.0075	0.09330413231724188	1107.0804218391054	1182.0804218391054	1182.0804218391054	1207.0804218391054	0.21212121844291687	0.12162162363529205	0.2631579041481018	0.15000000596046448	0.5833333134651184	1083	1158	1158	1183	1516
2.3010048099032314	2.3010048099032314	1	0	1	30	0.0075	0.08992575408988879	1093.2459629980945	1168.2459629980945	1168.2459629980945	1193.2459629980945	0.21212121844291687	0.10810811072587967	0.2631579041481018	0.15000000596046448	0.5833333134651184	1086	1161	1161	1186	1516
2.3166799233415514	2.3166803180812483	1	0	1	30	0.0075	0.10186673185150874	1142.1442669319283	1217.1442669319283	1217.1442669319283	1242.1442669319283	0.24242424964904785	0.12162162363529205	0.28947368264198303	0.15000000596046448	0.5833333134651184	1086	1161	1161	1186	1516
2.3326795128122644	2.3326795128122644	1	0	1	30	0.0075	0.10186673185150874	1142.1442669319283	1217.1442669319283	1217.1442669319283	1242.1442669319283	0.24242424964904785	0.12162162363529205	0.28947368264198303	0.15000000596046448	0.5833333134651184	1086	1161	1161	1186	1516
2.3496643725711177	2.3496643725711177	1	0	1	30	0.0075	0.10186673185150874	1142.1442669319283	1217.1442669319283	1217.1442669319283	1242.1442669319283	0.24242424964904785	0.12162162363529205	0.28947368264198303	0.15000000596046448	0.5833333134651184	1086	1161	1161	1186	1516
2.3676668712734124	2.3676672660131093	1	0	1	30	0.0075	0.10285357358424285	1146.1853838274744	1221.1853838274744	1221.1853838274744	1246.1853838274744	0.24242424964904785	0.12162162363529205	0.31578946113586426	0.15000000596046448	0.5833333134651184	1089	1164	1164	1189	1516
2.3825951372016494	2.38259553194135	1	0	1	30	0.0075	0.10285357358424285	1146.1853838274744	1221.1853838274744	1221.1853838274744	1246.1853838274744	0.24242424964904785	0.12162162363529205	0.31578946113586426	0.15000000596046448	0.5833333134651184	1134	1209	1209	1234	1516
2.399608023479116	2.399608023479116	1	0	1	30	0.0075	0.10285357358424285	1146.1853838274744	1221.1853838274744	1221.1853838274744	1246.1853838274744	0.24242424964904785	0.12162162363529205	0.31578946113586426	0.15000000596046448	0.5833333134651184	1134	1209	1209	1234	1516
2.4166907786832663	2.4166907786832663	1	0	1	30	0.0075	0.10285357358424285	1146.1853838274744	1221.1853838274744	1221.1853838274744	1246.1853838274744	0.24242424964904785	0.12162162363529205	0.31578946113586426	0.15000000596046448	0.5833333134651184	1134	1209	1209	1234	1516
2.434326958945098	2.434326564205401	1	0	1	30	0.0075	0.10285357358424285	1146.1853838274744	1221.1853838274744	1221.1853838274744	1246.1853838274744	0.24242424964904785	0.12162162363529205	0.31578946113586426	0.15000000596046448	0.5833333134651184	1103	1178	1178	1203	1516
2.449642069778138	2.449642069778138	1	0	1	30	0.0075	0.10285357358424285	1146.1853838274744	1221.1853838274744	1221.1853838274744	1246.1853838274744	0.24242424964904785	0.12162162363529205	0.31578946113586426	0.15000000596046448	0.5833333134651184	1100	1175	1175	1200	1516
2.466532192009284	2.466532192009284	1	0	1	30	0.0075	0.10285357358424285	1146.1853838274744	1221.1853838274744	1221.1853838274744	1246.1853838274744	0.24242424964904785	0.12162162363529205	0.31578946113586426	0.15000000596046448	0.5833333134651184	1086	1161	1161	1186	1516
2.482536913096082	2.4825373078357824	1	0	1	30	0.0075	0.10186673185150874	1142.1442669319283	1217.1442669319283	1217.1442669319283	1242.1442669319283	0.24242424964904785	0.12162162363529205	0.28947368264198303	0.15000000596046448	0.6666666865348816	1107	1182	1182	1207	1516
2.499574273234872	2.499574273234872	1	0	1	30	0.0075	0.10186673185150874	1142.1442669319283	1217.1442669319283	1217.1442669319283	1242.1442669319283	0.24242424964904785	0.12162162363529205	0.28947368264198303	0.15000000596046448	0.6666666865348816	1086	1161	1161	1186	1516
2.5166159755103497	2.5166159755103497	1	0	1	30	0.0075	0.094290974049976	1111.1215387346517	1186.1215387346517	1186.1215387346517	1211.1215387346517	0.21212121844291687	0.12162162363529205	0.28947368264198303	0.15000000596046448	0.5833333134651184	1086	1161	1161	1186	1516
2.532650696814253	2.532650696814253	1	0	1	30	0.0075	0.094290974049976	1111.1215387346517	1186.1215387346517	1186.1215387346517	1211.1215387346517	0.21212121844291687	0.12162162363529205	0.28947368264198303	0.15000000596046448	0.5833333134651184	1086	1161	1161	1186	1516
2.5496402934494906	2.549640688189191	1	0	1	30	0.0075	0.0909125958226229	1097.2870798936408	1172.2870798936408	1172.2870798936408	1197.2870798936408	0.21212121844291687	0.10810811072587967	0.28947368264198303	0.15000000596046448	0.5833333134651184	1086	1161	1161	1186	1516
2.5675776601014864	2.5675776601014864	1	0	1	30	0.0075	0.0909125958226229	1097.2870798936408	1172.2870798936408	1172.2870798936408	1197.2870798936408	0.21212121844291687	0.10810811072587967	0.28947368264198303	0.15000000596046448	0.5833333134651184	1093	1168	1168	1193	1516
2.582776717463089	2.582776717463089	1	0	1	30	0.0075	0.0909125958226229	1097.2870798936408	1172.2870798936408	1172.2870798936408	1197.2870798936408	0.21212121844291687	0.10810811072587967	0.28947368264198303	0.15000000596046448	0.5833333134651184	1086	1161	1161	1186	1516
2.599634076299237	2.599634471038934	1	0	1	30	0.0075	0.0909125958226229	1097.2870798936408	1172.2870798936408	1172.2870798936408	1197.2870798936408	0.21212121844291687	0.10810811072587967	0.28947368264198303	0.15000000596046448	0.5833333134651184	1093	1168	1168	1193	1516
2.6166205150168853	2.6166201202771884	1	0	1	30	0.0075	0.0909125958226229	1097.2870798936408	1172.2870798936408	1172.2870798936408	1197.2870798936408	0.21212121844291687	0.10810811072587967	0.28947368264198303	0.15000000596046448	0.5833333134651184	1093	1168	1168	1193	1516
2.6343234062878107	2.6343234062878107	1	0	1	30	0.0075	0.0909125958226229	1097.2870798936408	1172.2870798936408	1172.2870798936408	1197.2870798936408	0.21212121844291687	0.10810811072587967	0.28947368264198303	0.15000000596046448	0.5833333134651184	1093	1168	1168	1193	1516
2.649588779918803	2.649588779918803	1	0	1	30	0.0075	0.08333683802109015	1066.2643516963642	1141.2643516963642	1141.2643516963642	1166.2643516963642	0.1818181872367859	0.10810811072587967	0.28947368264198303	0.15000000596046448	0.5833333134651184	1142	1217	1217	1242	1516
2.666587060827416	2.666587060827416	1	0	1	30	0.0075	0.08992575408988879	1093.2459629980945	1168.2459629980945	1168.2459629980945	1193.2459629980945	0.21212121844291687	0.10810811072587967	0.2631579041481018	0.15000000596046448	0.5833333134651184	1142	1217	1217	1242	1516
2.6827761253535396	2.6827761253535396	1	0	1	30	0.0075	0.08234999628835604	1062.2232348008179	1137.2232348008179	1137.2232348008179	1162.2232348008179	0.1818181872367859	0.10810811072587967	0.2631579041481018	0.15000000596046448	0.5833333134651184	1142	1217	1217	1242	1516
2.7010991526912367	2.7010991526912367	1	0	1	30	0.0075	0.08234999628835604	1062.2232348008179	1137.2232348008179	1137.2232348008179	1162.2232348008179	0.1818181872367859	0.10810811072587967	0.2631579041481018	0.15000000596046448	0.5833333134651184	1142	1217	1217	1242	1516
2.7167209762702225	2.7167209762702225	1	0	1	30	0.0075	0.08234999628835604	1062.2232348008179	1137.2232348008179	1137.2232348008179	1162.2232348008179	0.1818181872367859	0.10810811072587967	0.2631579041481018	0.15000000596046448	0.5833333134651184	1142	1217	1217	1242	1516
2.7326487231157603	2.7326491178554573	1	0	1	30	0.0075	0.08234999628835604	1062.2232348008179	1137.2232348008179	1137.2232348008179	1162.2232348008179	0.1818181872367859	0.10810811072587967	0.2631579041481018	0.15000000596046448	0.5833333134651184	1142	1217	1217	1242	1516
2.74948318704938	2.74948318704938	1	0	1	30	0.0075	0.08234999628835604	1062.2232348008179	1137.2232348008179	1137.2232348008179	1162.2232348008179	0.1818181872367859	0.10810811072587967	0.2631579041481018	0.15000000596046448	0.5833333134651184	1107	1182	1182	1207	1516
2.7666673903561136	2.766667785095814	1	0	1	30	0.0075	0.08992575408988879	1093.2459629980945	1168.2459629980945	1168.2459629980945	1193.2459629980945	0.21212121844291687	0.10810811072587967	0.2631579041481018	0.15000000596046448	0.5833333134651184	1107	1182	1182	1207	1516
2.7826539534167676	2.7826539534167676	1	0	1	30	0.0075	0.0909125958226229	1097.2870798936408	1172.2870798936408	1172.2870798936408	1197.2870798936408	0.21212121844291687	0.10810811072587967	0.28947368264198303	0.15000000596046448	0.5833333134651184	1107	1182	1182	1207	1516
2.7996561817223675	2.799656576462068	1	0	1	30	0.0075	0.0909125958226229	1097.2870798936408	1172.2870798936408	1172.2870798936408	1197.2870798936408	0.21212121844291687	0.10810811072587967	0.28947368264198303	0.15000000596046448	0.5833333134651184	1093	1168	1168	1193	1516
2.8165111721203235	2.8165107773806266	1	0	1	30	0.0075	0.094290974049976	1111.1215387346517	1186.1215387346517	1186.1215387346517	1211.1215387346517	0.21212121844291687	0.12162162363529205	0.28947368264198303	0.15000000596046448	0.5833333134651184	1142	1217	1217	1242	1516
2.8343439327521462	2.8343439327521462	1	0	1	30	0.0075	0.0909125958226229	1097.2870798936408	1172.2870798936408	1172.2870798936408	1197.2870798936408	0.21212121844291687	0.10810811072587967	0.28947368264198303	0.15000000596046448	0.5833333134651184	1142	1217	1217	1242	1516
2.8496586488454856	2.849659043585186	1	0	1	30	0.0075	0.094290974049976	1111.1215387346517	1186.1215387346517	1186.1215387346517	1211.1215387346517	0.21212121844291687	0.12162162363529205	0.28947368264198303	0.15000000596046448	0.5833333134651184	1142	1217	1217	1242	1516
2.8665866660877146	2.8665866660877146	1	0	1	30	0.0075	0.094290974049976	1111.1215387346517	1186.1215387346517	1186.1215387346517	1211.1215387346517	0.21212121844291687	0.12162162363529205	0.28947368264198303	0.15000000596046448	0.5833333134651184	1146	1221	1221	1246	1516
2.8826055978036695	2.8826055978036695	1	0	1	30	0.0075	0.094290974049976	1111.1215387346517	1186.1215387346517	1186.1215387346517	1211.1215387346517	0.21212121844291687	0.12162162363529205	0.28947368264198303	0.15000000596046448	0.5833333134651184	1146	1221	1221	1246	1516
2.899574667974571	2.8995750627142716	1	0	1	30	0.0075	0.094290974049976	1111.1215387346517	1186.1215387346517	1186.1215387346517	1211.1215387346517	0.21212121844291687	0.12162162363529205	0.28947368264198303	0.15000000596046448	0.5833333134651184	1146	1221	1221	1246	1516
2.916728476324499	2.9167288710641994	1	0	1	30	0.0075	0.0909125958226229	1097.2870798936408	1172.2870798936408	1172.2870798936408	1197.2870798936408	0.21212121844291687	0.10810811072587967	0.28947368264198303	0.15000000596046448	0.5833333134651184	1146	1221	1221	1246	1516
2.9326230650353384	2.9326230650353384	1	0	1	30	0.0075	0.0909125958226229	1097.2870798936408	1172.2870798936408	1172.2870798936408	1197.2870798936408	0.21212121844291687	0.10810811072587967	0.28947368264198303	0.15000000596046448	0.5833333134651184	1146	1221	1221	1246	1516
2.949715688731958	2.949715688731958	1	0	1	30	0.0075	0.0909125958226229	1097.2870798936408	1172.2870798936408	1172.2870798936408	1197.2870798936408	0.21212121844291687	0.10810811072587967	0.28947368264198303	0.15000000596046448	0.5833333134651184	1146	1221	1221	1246	1516
2.9666831799440647	2.9666831799440647	1	0	1	30	0.0075	0.0909125958226229	1097.2870798936408	1172.2870798936408	1172.2870798936408	1197.2870798936408	0.21212121844291687	0.10810811072587967	0.28947368264198303	0.15000000596046448	0.5833333134651184	1146	1221	1221	1246	1516
2.982619611062974	2.9826200058026746	1	0	1	30	0.0075	0.08992575408988879	1093.2459629980945	1168.2459629980945	1168.2459629980945	1193.2459629980945	0.21212121844291687	0.10810811072587967	0.2631579041481018	0.15000000596046448	0.5833333134651184	1142	1217	1217	1242	1533
2.999718550594773	2.999718550594773	1	0	1	30	0.0075	0.08234999628835604	1062.2232348008179	1137.2232348008179	1137.2232348008179	1162.2232348008179	0.1818181872367859	0.10810811072587967	0.2631579041481018	0.15000000596046448	0.5833333134651184	1142	1217	1217	1242	1533
3.0167065682712195	3.0167065682712195	1	0	1	30	0.0075	0.08234999628835604	1062.2232348008179	1137.2232348008179	1137.2232348008179	1162.2232348008179	0.1818181872367859	0.10810811072587967	0.2631579041481018	0.15000000596046448	0.5833333134651184	1111	1186	1186	1211	1516
3.0342760375239575	3.0342760375239575	1	0	1	30	0.0075	0.08234999628835604	1062.2232348008179	1137.2232348008179	1137.2232348008179	1162.2232348008179	0.1818181872367859	0.10810811072587967	0.2631579041481018	0.15000000596046448	0.5833333134651184	1111	1186	1186	1211	1516
3.0496322012856663	3.0496322012856663	1	0	1	30	0.0075	0.08234999628835604	1062.2232348008179	1137.2232348008179	1137.2232348008179	1162.2232348008179	0.1818181872367859	0.10810811072587967	0.2631579041481018	0.15000000596046448	0.5833333134651184	1097	1172	1172	1197	1516
3.066584692389222	3.066584692389222	1	0	1	30	0.0075	0.08234999628835604	1062.2232348008179	1137.2232348008179	1137.2232348008179	1162.2232348008179	0.1818181872367859	0.10810811072587967	0.2631579041481018	0.15000000596046448	0.5833333134651184	1097	1172	1172	1197	1516
3.082580334462948	3.082580729202645	1	0	1	30	0.0075	0.08234999628835604	1062.2232348008179	1137.2232348008179	1137.2232348008179	1162.2232348008179	0.1818181872367859	0.10810811072587967	0.2631579041481018	0.15000000596046448	0.5833333134651184	1097	1172	1172	1197	1516
3.10106559981684	3.10106559981684	1	0	1	30	0.0075	0.08234999628835604	1062.2232348008179	1137.2232348008179	1137.2232348008179	1162.2232348008179	0.1818181872367859	0.10810811072587967	0.2631579041481018	0.15000000596046448	0.5833333134651184	1097	1172	1172	1197	1516
3.1166507126038407	3.1166511073435412	1	0	1	30	0.0075	0.08234999628835604	1062.2232348008179	1137.2232348008179	1137.2232348008179	1162.2232348008179	0.1818181872367859	0.10810811072587967	0.2631579041481018	0.15000000596046448	0.5833333134651184	1097	1172	1172	1197	1516
3.132802276858582	3.132802276858582	1	0	1	30	0.0075	0.08234999628835604	1062.2232348008179	1137.2232348008179	1137.2232348008179	1162.2232348008179	0.1818181872367859	0.10810811072587967	0.2631579041481018	0.15000000596046448	0.5833333134651184	1097	1172	1172	1197	1516
3.14954397696299	3.14954397696299	1	0	1	30	0.0075	0.08234999628835604	1062.2232348008179	1137.2232348008179	1137.2232348008179	1162.2232348008179	0.1818181872367859	0.10810811072587967	0.2631579041481018	0.15000000596046448	0.5833333134651184	1066	1141	1141	1166	1516
3.1667123906817753	3.1667123906817753	1	0	1	30	0.0075	0.07995845979373706	1052.4298928553533	1127.4298928553533	1127.4298928553533	1152.4298928553533	0.1818181872367859	0.09459459781646729	0.28947368264198303	0.15000000596046448	0.5833333134651184	1093	1168	1168	1193	1516
3.18276250683393	3.18276250683393	1	0	1	30	0.0075	0.08234999628835604	1062.2232348008179	1137.2232348008179	1137.2232348008179	1162.2232348008179	0.1818181872367859	0.10810811072587967	0.2631579041481018	0.15000000596046448	0.5833333134651184	1062	1137	1137	1162	1516
3.1996265762449614	3.1996265762449614	1	0	1	30	0.0075	0.08333683802109015	1066.2643516963642	1141.2643516963642	1141.2643516963642	1166.2643516963642	0.1818181872367859	0.10810811072587967	0.28947368264198303	0.15000000596046448	0.5833333134651184	1062	1137	1137	1162	1516
3.2166260413726686	3.2166264361123655	1	0	1	30	0.0075	0.08333683802109015	1066.2643516963642	1141.2643516963642	1141.2643516963642	1166.2643516963642	0.1818181872367859	0.10810811072587967	0.28947368264198303	0.15000000596046448	0.5833333134651184	1062	1137	1137	1162	1516
3.2343230115481116	3.2343230115481116	1	0	1	30	0.0075	0.08234999628835604	1062.2232348008179	1137.2232348008179	1137.2232348008179	1162.2232348008179	0.1818181872367859	0.10810811072587967	0.2631579041481018	0.15000000596046448	0.5833333134651184	1062	1137	1137	1162	1516
3.2495682534544645	3.2495682534544645	1	0	1	30	0.0075	0.08234999628835604	1062.2232348008179	1137.2232348008179	1137.2232348008179	1162.2232348008179	0.1818181872367859	0.10810811072587967	0.2631579041481018	0.15000000596046448	0.5833333134651184	1062	1137	1137	1162	1516
3.2666170610445224	3.2666170610445224	1	0	1	30	0.0075	0.08234999628835604	1062.2232348008179	1137.2232348008179	1137.2232348008179	1162.2232348008179	0.1818181872367859	0.10810811072587967	0.2631579041481018	0.15000000596046448	0.5833333134651184	1093	1168	1168	1193	1516
3.2828290204731747	3.2828290204731747	1	0	1	30	0.0075	0.0747742384868233	1031.2005066035413	1106.2005066035413	1106.2005066035413	1131.2005066035413	0.1515151560306549	0.10810811072587967	0.2631579041481018	0.15000000596046448	0.5833333134651184	1097	1172	1172	1197	1516
3.3009238882649807	3.300923493525284	1	0	1	30	0.0075	0.07040901796794252	1013.3249285787247	1088.3249285787247	1088.3249285787247	1113.3249285787247	0.1515151560306549	0.09459459781646729	0.2368421107530594	0.15000000596046448	0.5833333134651184	1097	1172	1172	1197	1516
3.3165725541434856	3.3165725541434856	1	0	1	30	0.0075	0.07040901796794252	1013.3249285787247	1088.3249285787247	1088.3249285787247	1113.3249285787247	0.1515151560306549	0.09459459781646729	0.2368421107530594	0.15000000596046448	0.5833333134651184	1111	1186	1186	1211	1516
3.3325906963800396	3.3325906963800396	1	0	1	30	0.0075	0.07040901796794252	1013.3249285787247	1088.3249285787247	1088.3249285787247	1113.3249285787247	0.1515151560306549	0.09459459781646729	0.2368421107530594	0.15000000596046448	0.5833333134651184	1097	1172	1172	1197	1516
3.3497097676364778	3.3497097676364778	1	0	1	30	0.0075	0.07040901796794252	1013.3249285787247	1088.3249285787247	1088.3249285787247	1113.3249285787247	0.1515151560306549	0.09459459781646729	0.2368421107530594	0.15000000596046448	0.5833333134651184	1111	1186	1186	1211	1516
3.3665497579258794	3.3665493631861825	1	0	1	30	0.0075	0.06892875442281365	1007.2632493614219	1082.263249361422	1082.263249361422	1107.263249361422	0.1515151560306549	0.09459459781646729	0.2368421107530594	0.125	0.5833333134651184	1111	1186	1186	1211	1516
3.382750664642968	3.3827510593826684	1	0	1	30	0.0075	0.07040901796794252	1013.3249285787247	1088.3249285787247	1088.3249285787247	1113.3249285787247	0.1515151560306549	0.09459459781646729	0.2368421107530594	0.15000000596046448	0.5833333134651184	1111	1186	1186	1211	1516
3.3996881556379694	3.3996881556379694	1	0	1	30	0.0075	0.07040901796794252	1013.3249285787247	1088.3249285787247	1088.3249285787247	1113.3249285787247	0.1515151560306549	0.09459459781646729	0.2368421107530594	0.15000000596046448	0.5833333134651184	1111	1186	1186	1211	1516
3.4165036720660478	3.4165036720660478	1	0	1	30	0.0075	0.06892875442281365	1007.2632493614219	1082.263249361422	1082.263249361422	1107.263249361422	0.1515151560306549	0.09459459781646729	0.2368421107530594	0.125	0.5833333134651184	1097	1172	1172	1197	1516
3.434311169357146	3.434311169357146	1	0	1	30	0.0075	0.06975112296640873	1010.6308485474437	1085.6308485474437	1085.6308485474437	1110.6308485474437	0.1515151560306549	0.09459459781646729	0.2631579041481018	0.125	0.5833333134651184	1097	1172	1172	1197	1516
3.4496515435309067	3.4496515435309067	1	0	1	30	0.0075	0.08234999628835604	1062.2232348008179	1137.2232348008179	1137.2232348008179	1162.2232348008179	0.1818181872367859	0.10810811072587967	0.2631579041481018	0.15000000596046448	0.5833333134651184	1097	1172	1172	1197	1516
3.46667824569783	3.46667824569783	1	0	1	30	0.0075	0.08070525899529457	1055.4880355857313	1130.4880355857313	1130.4880355857313	1155.4880355857313	0.1818181872367859	0.10810811072587967	0.2631579041481018	0.125	0.5833333134651184	1097	1172	1172	1197	1516
3.482590202955416	3.482590202955416	1	0	1	30	0.0075	0.08070525899529457	1055.4880355857313	1130.4880355857313	1130.4880355857313	1155.4880355857313	0.1818181872367859	0.10810811072587967	0.2631579041481018	0.125	0.5833333134651184	1093	1168	1168	1193	1516
3.500962967495161	3.5009633622348577	1	1	1	30	0.0075	0.08070525899529457	1055.4880355857313	1130.4880355857313	1130.4880355857313	1155.4880355857313	0.1818181872367859	0.10810811072587967	0.2631579041481018	0.125	0.5833333134651184	1062	1137	1137	1162	1516
3.693496071353147	3.693496071353147	1	1	1	30	0.0075	0.07040901796794252	1013.3249285787247	1088.3249285787247	1088.3249285787247	1113.3249285787247	0.1515151560306549	0.09459459781646729	0.2368421107530594	0.15000000596046448	0.5833333134651184	1062	1137	1137	1162	1516
3.6941067336671534	3.6941067336671534	1	1	1	30	0.0075	0.07040901796794252	1013.3249285787247	1088.3249285787247	1088.3249285787247	1113.3249285787247	0.1515151560306549	0.09459459781646729	0.2368421107530594	0.15000000596046448	0.5833333134651184	1062	1137	1137	1162	1516
3.694598974071523	3.694598974071523	1	1	1	30	0.0075	0.07040901796794252	1013.3249285787247	1088.3249285787247	1088.3249285787247	1113.3249285787247	0.1515151560306549	0.09459459781646729	0.2368421107530594	0.15000000596046448	0.5833333134651184	1062	1137	1137	1162	1516
3.6950592405602922	3.6950588458205953	1	1	1	30	0.0075	0.07040901796794252	1013.3249285787247	1088.3249285787247	1088.3249285787247	1113.3249285787247	0.1515151560306549	0.09459459781646729	0.2368421107530594	0.15000000596046448	0.5833333134651184	1062	1137	1137	1162	1516
3.695760298265318	3.695760298265318	1	1	1	30	0.0075	0.07040901796794252	1013.3249285787247	1088.3249285787247	1088.3249285787247	1113.3249285787247	0.1515151560306549	0.09459459781646729	0.2368421107530594	0.15000000596046448	0.5833333134651184	1062	1137	1137	1162	1516
3.6996038787122796	3.6996038787122796	1	1	1	30	0.0075	0.07040901796794252	1013.3249285787247	1088.3249285787247	1088.3249285787247	1113.3249285787247	0.1515151560306549	0.09459459781646729	0.2368421107530594	0.15000000596046448	0.5833333134651184	1062	1137	1137	1162	1516
3.717970327416845	3.7179699326771445	1	1	1	30	0.0075	0.06892875442281365	1007.2632493614219	1082.263249361422	1082.263249361422	1107.263249361422	0.1515151560306549	0.09459459781646729	0.2368421107530594	0.125	0.5833333134651184	1062	1137	1137	1162	1516
3.7331180686176015	3.7331180686176015	1	1	1	30	0.0075	0.06892875442281365	1007.2632493614219	1082.263249361422	1082.263249361422	1107.263249361422	0.1515151560306549	0.09459459781646729	0.2368421107530594	0.125	0.5833333134651184	1062	1137	1137	1162	1516
3.7542903271010513	3.7542903271010513	1	1	1	30	0.0075	0.08234999628835604	1062.2232348008179	1137.2232348008179	1137.2232348008179	1162.2232348008179	0.1818181872367859	0.10810811072587967	0.2631579041481018	0.15000000596046448	0.6666666865348816	1062	1137	1137	1162	1516
3.767523186023057	3.7675227912833567	1	1	1	30	0.0075	0.08234999628835604	1062.2232348008179	1137.2232348008179	1137.2232348008179	1162.2232348008179	0.1818181872367859	0.10810811072587967	0.2631579041481018	0.15000000596046448	0.6666666865348816	1052	1127	1127	1152	1516
3.782975666271268	3.782975666271268	1	1	1	30	0.0075	0.08333683802109015	1066.2643516963642	1141.2643516963642	1141.2643516963642	1166.2643516963642	0.1818181872367859	0.10810811072587967	0.28947368264198303	0.15000000596046448	0.6666666865348816	1062	1137	1137	1162	1516
3.799668418653029	3.799668418653029	1	1	1	30	0.0075	0.08234999628835604	1062.2232348008179	1137.2232348008179	1137.2232348008179	1162.2232348008179	0.1818181872367859	0.10810811072587967	0.2631579041481018	0.15000000596046448	0.6666666865348816	1066	1141	1141	1166	1516
3.816585777923395	3.8165853831836944	1	1	1	30	0.0075	0.0713958602594702	1017.3660477625305	1092.3660477625303	1092.3660477625303	1117.3660477625303	0.1515151560306549	0.09459459781646729	0.2631579041481018	0.15000000596046448	0.5833333134651184	1066	1141	1141	1166	1516
3.834287090235522	3.8342866954958215	1	1	1	30	0.0075	0.07040901796794252	1013.3249285787247	1088.3249285787247	1088.3249285787247	1113.3249285787247	0.1515151560306549	0.09459459781646729	0.2368421107530594	0.15000000596046448	0.6666666865348816	1062	1137	1137	1162	1516
3.8496547014484985	3.8496547014484985	1	1	1	30	0.0075	0.07040901796794252	1013.3249285787247	1088.3249285787247	1088.3249285787247	1113.3249285787247	0.1515151560306549	0.09459459781646729	0.2368421107530594	0.15000000596046448	0.6666666865348816	1062	1137	1137	1162	1516
3.866538113104765	3.866538113104765	1	1	1	30	0.0075	0.07040901796794252	1013.3249285787247	1088.3249285787247	1088.3249285787247	1113.3249285787247	0.1515151560306549	0.09459459781646729	0.2368421107530594	0.15000000596046448	0.6666666865348816	1062	1137	1137	1162	1516
3.8827283618499866	3.8827283618499866	1	1	1	30	0.0075	0.07040901796794252	1013.3249285787247	1088.3249285787247	1088.3249285787247	1113.3249285787247	0.1515151560306549	0.09459459781646729	0.2368421107530594	0.15000000596046448	0.5833333134651184	1031	1106	1106	1131	1516
3.8995608520851146	3.8995608520851146	1	1	1	30	0.0075	0.07040901796794252	1013.3249285787247	1088.3249285787247	1088.3249285787247	1113.3249285787247	0.1515151560306549	0.09459459781646729	0.2368421107530594	0.15000000596046448	0.6666666865348816	1013	1088	1088	1113	1516
3.9166893970943217	3.9166893970943217	1	1	1	30	0.0075	0.07040901796794252	1013.3249285787247	1088.3249285787247	1088.3249285787247	1113.3249285787247	0.1515151560306549	0.09459459781646729	0.2368421107530594	0.15000000596046448	0.6666666865348816	1013	1088	1088	1113	1516
3.9331113580427246	3.9331113580427246	1	1	1	30	0.0075	0.0713958602594702	1017.3660477625305	1092.3660477625303	1092.3660477625303	1117.3660477625303	0.1515151560306549	0.09459459781646729	0.2631579041481018	0.15000000596046448	0.6666666865348816	1013	1088	1088	1113	1516
3.9496730568444907	3.9496730568444907	1	1	1	30	0.0075	0.0713958602594702	1017.3660477625305	1092.3660477625303	1092.3660477625303	1117.3660477625303	0.1515151560306549	0.09459459781646729	0.2631579041481018	0.15000000596046448	0.6666666865348816	1013	1088	1088	1113	1516
3.967599370784919	3.967599370784919	1	1	1	30	0.0075	0.0713958602594702	1017.3660477625305	1092.3660477625303	1092.3660477625303	1117.3660477625303	0.1515151560306549	0.09459459781646729	0.2631579041481018	0.15000000596046448	0.5833333134651184	1007	1082	1082	1107	1516
3.9828979025506097	3.9828979025506097	1	1	1	30	0.0075	0.07040901796794252	1013.3249285787247	1088.3249285787247	1088.3249285787247	1113.3249285787247	0.1515151560306549	0.09459459781646729	0.2368421107530594	0.15000000596046448	0.6666666865348816	1013	1088	1088	1113	1516
3.99965578698267	3.999656181722367	1	1	1	30	0.0075	0.06703063787794428	999.4904621101819	1074.4904621101819	1074.4904621101819	1099.4904621101819	0.1515151560306549	0.0810810774564743	0.2368421107530594	0.15000000596046448	0.6666666865348816	1013	1088	1088	1113	1516
4.016574725211827	4.01657433047213	1	1	1	30	0.0075	0.07040901796794252	1013.3249285787247	1088.3249285787247	1088.3249285787247	1113.3249285787247	0.1515151560306549	0.09459459781646729	0.2368421107530594	0.15000000596046448	0.6666666865348816	1007	1082	1082	1107	1516
4.0343589328607	4.034359327600397	1	1	1	30	0.0075	0.07040901796794252	1013.3249285787247	1088.3249285787247	1088.3249285787247	1113.3249285787247	0.1515151560306549	0.09459459781646729	0.2368421107530594	0.15000000596046448	0.5833333134651184	1010	1085	1085	1110	1516
4.04961838539621	4.04961838539621	1	1	1	30	0.0075	0.07040901796794252	1013.3249285787247	1088.3249285787247	1088.3249285787247	1113.3249285787247	0.1515151560306549	0.09459459781646729	0.2368421107530594	0.15000000596046448	0.5833333134651184	1062	1137	1137	1162	1516
4.066587850306812	4.066588245046512	1	1	1	30	0.0075	0.07040901796794252	1013.3249285787247	1088.3249285787247	1088.3249285787247	1113.3249285787247	0.1515151560306549	0.09459459781646729	0.2368421107530594	0.15000000596046448	0.5833333134651184	1055	1130	1130	1155	1516
4.082712177522337	4.082712177522337	1	1	1	30	0.0075	0.07040901796794252	1013.3249285787247	1088.3249285787247	1088.3249285787247	1113.3249285787247	0.1515151560306549	0.09459459781646729	0.2368421107530594	0.15000000596046448	0.6666666865348816	1055	1130	1130	1155	1516
4.100802703177459	4.100802703177459	1	1	1	30	0.0075	0.06703063787794428	999.4904621101819	1074.4904621101819	1074.4904621101819	1099.4904621101819	0.1515151560306549	0.0810810774564743	0.2368421107530594	0.15000000596046448	0.6666666865348816	1055	1130	1130	1155	1516
4.116551238199749	4.116550843460052	1	1	1	30	0.0075	0.05945488007641153	968.4677339129053	1043.4677339129053	1043.4677339129053	1068.4677339129053	0.12121212482452393	0.0810810774564743	0.2368421107530594	0.15000000596046448	0.5833333134651184	1013	1088	1088	1113	1516
4.1327075393308785	4.1327075393308785	1	1	1	30	0.0075	0.05945488007641153	968.4677339129053	1043.4677339129053	1043.4677339129053	1068.4677339129053	0.12121212482452393	0.0810810774564743	0.2368421107530594	0.15000000596046448	0.5833333134651184	1013	1088	1088	1113	1516
4.149694767527924	4.149694767527924	1	1	1	30	0.0075	0.05945488007641153	968.4677339129053	1043.4677339129053	1043.4677339129053	1068.4677339129053	0.12121212482452393	0.0810810774564743	0.21052631735801697	0.15000000596046448	0.5833333134651184	1013	1088	1088	1113	1516
4.1675113438320945	4.1675113438320945	1	1	1	30	0.0075	0.05945488007641153	968.4677339129053	1043.4677339129053	1043.4677339129053	1068.4677339129053	0.12121212482452393	0.0810810774564743	0.2368421107530594	0.15000000596046448	0.5833333134651184	1013	1088	1088	1113	1516
4.182704480098211	4.182704480098211	1	1	1	30	0.0075	0.05945488007641153	968.4677339129053	1043.4677339129053	1043.4677339129053	1068.4677339129053	0.12121212482452393	0.0810810774564743	0.2368421107530594	0.15000000596046448	0.5833333134651184	1013	1088	1088	1113	1516
4.199498680582556	4.199498680582556	1	1	1	30	0.0075	0.05945488007641153	968.4677339129053	1043.4677339129053	1043.4677339129053	1068.4677339129053	0.12121212482452393	0.0810810774564743	0.2368421107530594	0.15000000596046448	0.5833333134651184	1013	1088	1088	1113	1516
4.216608672825922	4.216610251784717	1	1	1	30	0.0075	0.05846803778488385	964.4266147290994	1039.4266147290994	1039.4266147290994	1064.4266147290994	0.12121212482452393	0.0810810774564743	0.21052631735801697	0.15000000596046448	0.5833333134651184	1007	1082	1082	1107	1516
4.2342231424043195	4.2342231424043195	1	1	1	30	0.0075	0.05846803778488385	964.4266147290994	1039.4266147290994	1039.4266147290994	1064.4266147290994	0.12121212482452393	0.0810810774564743	0.21052631735801697	0.15000000596046448	0.5833333134651184	1007	1082	1082	1107	1516
4.249509042499652	4.249509042499652	1	1	1	30	0.0075	0.05846803778488385	964.4266147290994	1039.4266147290994	1039.4266147290994	1064.4266147290994	0.12121212482452393	0.0810810774564743	0.21052631735801697	0.15000000596046448	0.5833333134651184	1062	1137	1137	1162	1533
4.266531007790187	4.266531007790187	1	1	1	30	0.0075	0.05945488007641153	968.4677339129053	1043.4677339129053	1043.4677339129053	1068.4677339129053	0.12121212482452393	0.0810810774564743	0.2368421107530594	0.15000000596046448	0.5833333134651184	1062	1137	1137	1162	1533
4.282824678336487	4.282825073076188	1	1	1	30	0.0075	0.05945488007641153	968.4677339129053	1043.4677339129053	1043.4677339129053	1068.4677339129053	0.12121212482452393	0.0810810774564743	0.2368421107530594	0.15000000596046448	0.5833333134651184	1066	1141	1141	1166	1533
4.300877703720223	4.300877703720223	1	1	1	30	0.0075	0.05945488007641153	968.4677339129053	1043.4677339129053	1043.4677339129053	1068.4677339129053	0.12121212482452393	0.0810810774564743	0.2368421107530594	0.15000000596046448	0.5833333134651184	1062	1137	1137	1162	1533
4.316521632722344	4.316521632722344	1	1	1	30	0.0075	0.05945488007641153	968.4677339129053	1043.4677339129053	1043.4677339129053	1068.4677339129053	0.12121212482452393	0.0810810774564743	0.2368421107530594	0.15000000596046448	0.5833333134651184	1017	1092	1092	1117	1516
4.332743460643465	4.332743855383166	1	1	1	30	0.0075	0.06283326016640978	982.3022003814481	1057.302200381448	1057.302200381448	1082.302200381448	0.12121212482452393	0.09459459781646729	0.2368421107530594	0.15000000596046448	0.5833333134651184	1013	1088	1088	1113	1533
4.349531345292631	4.349531345292631	1	1	1	30	0.0075	0.05945488007641153	968.4677339129053	1043.4677339129053	1043.4677339129053	1068.4677339129053	0.12121212482452393	0.0810810774564743	0.2368421107530594	0.15000000596046448	0.5833333134651184	1013	1088	1088	1113	1533
4.367477001478301	4.367476606738601	1	1	1	30	0.0075	0.06283326016640978	982.3022003814481	1057.302200381448	1057.302200381448	1082.302200381448	0.12121212482452393	0.09459459781646729	0.2368421107530594	0.15000000596046448	0.5833333134651184	1013	1088	1088	1113	1533
4.382603426735324	4.382603426735324	1	1	1	30	0.0075	0.06283326016640978	982.3022003814481	1057.302200381448	1057.302200381448	1082.302200381448	0.12121212482452393	0.09459459781646729	0.2368421107530594	0.15000000596046448	0.5833333134651184	1013	1088	1088	1113	1516
4.39950065428105	4.3995002595413535	1	1	1	30	0.0075	0.06283326016640978	982.3022003814481	1057.302200381448	1057.302200381448	1082.302200381448	0.12121212482452393	0.09459459781646729	0.2368421107530594	0.15000000596046448	0.5833333134651184	1013	1088	1088	1113	1533
4.416515908996709	4.416515908996709	1	1	1	30	0.0075	0.06283326016640978	982.3022003814481	1057.302200381448	1057.302200381448	1082.302200381448	0.12121212482452393	0.09459459781646729	0.2368421107530594	0.15000000596046448	0.5833333134651184	1013	1088	1088	1113	1533
4.434304458782266	4.434304853521967	1	1	1	30	0.0075	0.07040901796794252	1013.3249285787247	1088.3249285787247	1088.3249285787247	1113.3249285787247	0.1515151560306549	0.09459459781646729	0.2368421107530594	0.15000000596046448	0.6666666865348816	1017	1092	1092	1117	1533
4.449789702425479	4.449789702425479	1	1	1	30	0.0075	0.07040901796794252	1013.3249285787247	1088.3249285787247	1088.3249285787247	1113.3249285787247	0.1515151560306549	0.09459459781646729	0.2368421107530594	0.15000000596046448	0.5833333134651184	1017	1092	1092	1117	1533
4.466553507953018	4.466553902692718	1	1	1	30	0.0075	0.07040901796794252	1013.3249285787247	1088.3249285787247	1088.3249285787247	1113.3249285787247	0.1515151560306549	0.09459459781646729	0.2368421107530594	0.15000000596046448	0.5833333134651184	1017	1092	1092	1117	1516
4.482729546069082	4.482729940808783	1	1	1	30	0.0075	0.07040901796794252	1013.3249285787247	1088.3249285787247	1088.3249285787247	1113.3249285787247	0.1515151560306549	0.09459459781646729	0.2368421107530594	0.15000000596046448	0.5833333134651184	1013	1088	1088	1113	1533
4.500812571669927	4.500812571669927	1	1	1	30	0.0075	0.06703063787794428	999.4904621101819	1074.4904621101819	1074.4904621101819	1099.4904621101819	0.1515151560306549	0.0810810774564743	0.2368421107530594	0.15000000596046448	0.5833333134651184	999	1074	1074	1099	1533
4.51668623917673	4.51668623917673	1	1	1	30	0.0075	0.06703063787794428	999.4904621101819	1074.4904621101819	1074.4904621101819	1099.4904621101819	0.1515151560306549	0.0810810774564743	0.2368421107530594	0.15000000596046448	0.5833333134651184	1013	1088	1088	1113	1533
4.532871356305867	4.532871751045567	1	1	1	30	0.0075	0.07040901796794252	1013.3249285787247	1088.3249285787247	1088.3249285787247	1113.3249285787247	0.1515151560306549	0.09459459781646729	0.2368421107530594	0.15000000596046448	0.6666666865348816	1013	1088	1088	1113	1516
4.549696741226418	4.549696741226418	1	1	1	30	0.0075	0.07040901796794252	1013.3249285787247	1088.3249285787247	1088.3249285787247	1113.3249285787247	0.1515151560306549	0.0810810774564743	0.2368421107530594	0.15000000596046448	0.5833333134651184	1013	1088	1088	1113	1516
4.567499501641132	4.567499501641132	1	1	1	30	0.0075	0.06283326016640978	982.3022003814481	1057.302200381448	1057.302200381448	1082.302200381448	0.12121212482452393	0.09459459781646729	0.2368421107530594	0.15000000596046448	0.5833333134651184	1013	1088	1088	1113	1516
4.58254421578051	4.58254421578051	1	1	1	30	0.0075	0.06283326016640978	982.3022003814481	1057.302200381448	1057.302200381448	1082.302200381448	0.12121212482452393	0.09459459781646729	0.2368421107530594	0.15000000596046448	0.5833333134651184	1013	1088	1088	1113	1533
4.5995069701162326	4.5995069701162326	1	1	1	30	0.0075	0.05945488007641153	968.4677339129053	1043.4677339129053	1043.4677339129053	1068.4677339129053	0.12121212482452393	0.0810810774564743	0.2368421107530594	0.15000000596046448	0.5833333134651184	999	1074	1074	1099	1533
4.616629988769654	4.616630778249055	1	1	1	30	0.0075	0.05945488007641153	968.4677339129053	1043.4677339129053	1043.4677339129053	1068.4677339129053	0.12121212482452393	0.0810810774564743	0.2368421107530594	0.15000000596046448	0.5833333134651184	968	1043	1043	1068	1516
4.63436840661347	4.634368801353167	1	1	1	30	0.0075	0.05945488007641153	968.4677339129053	1043.4677339129053	1043.4677339129053	1068.4677339129053	0.12121212482452393	0.0810810774564743	0.2368421107530594	0.15000000596046448	0.5833333134651184	968	1043	1043	1068	1516
4.649577332467539	4.649578121946936	1	1	1	30	0.0075	0.05945488007641153	968.4677339129053	1043.4677339129053	1043.4677339129053	1068.4677339129053	0.12121212482452393	0.0810810774564743	0.2368421107530594	0.15000000596046448	0.5833333134651184	968	1043	1043	1068	1516
4.666497060176093	4.666496665436396	1	1	1	30	0.0075	0.05945488007641153	968.4677339129053	1043.4677339129053	1043.4677339129053	1068.4677339129053	0.12121212482452393	0.0810810774564743	0.2368421107530594	0.15000000596046448	0.5833333134651184	968	1043	1043	1068	1516
4.683063890593944	4.683063890593944	1	1	1	30	0.0075	0.05945488007641153	968.4677339129053	1043.4677339129053	1043.4677339129053	1068.4677339129053	0.12121212482452393	0.0810810774564743	0.2368421107530594	0.15000000596046448	0.5833333134651184	968	1043	1043	1068	1516
4.701156784687258	4.701156784687258	1	1	1	30	0.0075	0.05945488007641153	968.4677339129053	1043.4677339129053	1043.4677339129053	1068.4677339129053	0.12121212482452393	0.0810810774564743	0.2368421107530594	0.15000000596046448	0.5833333134651184	968	1043	1043	1068	1516
4.716552027679148	4.716552027679148	1	1	1	30	0.0075	0.05945488007641153	968.4677339129053	1043.4677339129053	1043.4677339129053	1068.4677339129053	0.12121212482452393	0.0810810774564743	0.2368421107530594	0.15000000596046448	0.5833333134651184	964	1039	1039	1064	1516
4.732685828647446	4.732685828647446	1	1	1	30	0.0075	0.06283326016640978	982.3022003814481	1057.302200381448	1057.302200381448	1082.302200381448	0.12121212482452393	0.09459459781646729	0.2368421107530594	0.15000000596046448	0.5833333134651184	964	1039	1039	1064	1516
4.749609898492688	4.749609503752987	1	1	1	30	0.0075	0.06283326016640978	982.3022003814481	1057.302200381448	1057.302200381448	1082.302200381448	0.12121212482452393	0.09459459781646729	0.2368421107530594	0.15000000596046448	0.5833333134651184	964	1039	1039	1064	1516
4.767570554786909	4.767570160047212	1	1	1	30	0.0075	0.05945488007641153	968.4677339129053	1043.4677339129053	1043.4677339129053	1068.4677339129053	0.12121212482452393	0.0810810774564743	0.2368421107530594	0.15000000596046448	0.5833333134651184	968	1043	1043	1068	1516
4.782584873969482	4.782584873969482	1	1	1	30	0.0075	0.05945488007641153	968.4677339129053	1043.4677339129053	1043.4677339129053	1068.4677339129053	0.12121212482452393	0.0810810774564743	0.2368421107530594	0.15000000596046448	0.5833333134651184	968	1043	1043	1068	1516
4.799605655040926	4.799605260301226	1	1	1	30	0.0075	0.05945488007641153	968.4677339129053	1043.4677339129053	1043.4677339129053	1068.4677339129053	0.12121212482452393	0.0810810774564743	0.2368421107530594	0.15000000596046448	0.5833333134651184	968	1043	1043	1068	1516
4.816543146035924	4.816542751296227	1	1	1	30	0.0075	0.05945488007641153	968.4677339129053	1043.4677339129053	1043.4677339129053	1068.4677339129053	0.12121212482452393	0.0810810774564743	0.2368421107530594	0.15000000596046448	0.5833333134651184	968	1043	1043	1068	1516
4.834236958293777	4.834236958293777	1	1	1	30	0.0075	0.06703063787794428	999.4904621101819	1074.4904621101819	1074.4904621101819	1099.4904621101819	0.1515151560306549	0.0810810774564743	0.2368421107530594	0.15000000596046448	0.5833333134651184	982	1057	1057	1082	1516
4.8495453585519375	4.8495453585519375	1	1	1	30	0.0075	0.05945488007641153	968.4677339129053	1043.4677339129053	1043.4677339129053	1068.4677339129053	0.12121212482452393	0.0810810774564743	0.2368421107530594	0.15000000596046448	0.5833333134651184	968	1043	1043	1068	1516
4.866708640654638	4.866709035394335	1	1	1	30	0.0075	0.05945488007641153	968.4677339129053	1043.4677339129053	1043.4677339129053	1068.4677339129053	0.12121212482452393	0.0810810774564743	0.2368421107530594	0.15000000596046448	0.5833333134651184	982	1057	1057	1082	1516
4.882511255015663	4.882510860275962	1	1	1	30	0.0075	0.05797461653128266	962.4060546956025	1037.4060546956025	1037.4060546956025	1062.4060546956025	0.12121212482452393	0.0810810774564743	0.2368421107530594	0.125	0.5833333134651184	982	1057	1057	1082	1516
4.90095980957757	4.90095980957757	1	1	1	30	0.0075	0.05945488007641153	968.4677339129053	1043.4677339129053	1043.4677339129053	1068.4677339129053	0.12121212482452393	0.0810810774564743	0.2368421107530594	0.15000000596046448	0.5833333134651184	982	1057	1057	1082	1516
4.916640449371675	4.916640054631975	1	1	1	30	0.0075	0.05945488007641153	968.4677339129053	1043.4677339129053	1043.4677339129053	1068.4677339129053	0.12121212482452393	0.0810810774564743	0.2368421107530594	0.15000000596046448	0.5833333134651184	982	1057	1057	1082	1516
4.93276082919021	4.932760829190213	1	1	1	30	0.0075	0.05945488007641153	968.4677339129053	1043.4677339129053	1043.4677339129053	1068.4677339129053	0.12121212482452393	0.0810810774564743	0.2368421107530594	0.15000000596046448	0.5833333134651184	1013	1088	1088	1113	1533
4.9495416085247985	4.949541213785102	1	1	1	30	0.0075	0.05945488007641153	968.4677339129053	1043.4677339129053	1043.4677339129053	1068.4677339129053	0.12121212482452393	0.0810810774564743	0.2368421107530594	0.15000000596046448	0.5833333134651184	1013	1088	1088	1113	1516
4.967591475990945	4.967591475990945	1	1	1	30	0.0075	0.05945488007641153	968.4677339129053	1043.4677339129053	1043.4677339129053	1068.4677339129053	0.12121212482452393	0.0810810774564743	0.2368421107530594	0.15000000596046448	0.5833333134651184	1013	1088	1088	1113	1516
4.982592768763459	4.982592768763459	1	1	1	30	0.0075	0.05945488007641153	968.4677339129053	1043.4677339129053	1043.4677339129053	1068.4677339129053	0.12121212482452393	0.0810810774564743	0.2368421107530594	0.15000000596046448	0.5833333134651184	1013	1088	1088	1113	1516
4.999702366267124	4.999702761006825	1	1	1	30	0.0075	0.05945488007641153	968.4677339129053	1043.4677339129053	1043.4677339129053	1068.4677339129053	0.12121212482452393	0.0810810774564743	0.2368421107530594	0.15000000596046448	0.5833333134651184	999	1074	1074	1099	1516
5.016512356339421	5.016512356339421	1	1	1	30	0.0075	0.05945488007641153	968.4677339129053	1043.4677339129053	1043.4677339129053	1068.4677339129053	0.12121212482452393	0.0810810774564743	0.2368421107530594	0.15000000596046448	0.5833333134651184	999	1074	1074	1099	1516
5.034272879606364	5.034272879606364	1	1	1	30	0.0075	0.05945488007641153	968.4677339129053	1043.4677339129053	1043.4677339129053	1068.4677339129053	0.12121212482452393	0.0810810774564743	0.2368421107530594	0.15000000596046448	0.5833333134651184	1013	1088	1088	1113	1533
5.04965706988669	5.049656675146993	1	1	1	30	0.0075	0.05945488007641153	968.4677339129053	1043.4677339129053	1043.4677339129053	1068.4677339129053	0.12121212482452393	0.0810810774564743	0.2368421107530594	0.15000000596046448	0.5833333134651184	1013	1088	1088	1113	1516
5.066612324168135	5.066612324168135	1	1	1	30	0.0075	0.05945488007641153	968.4677339129053	1043.4677339129053	1043.4677339129053	1068.4677339129053	0.12121212482452393	0.0810810774564743	0.2368421107530594	0.15000000596046448	0.5833333134651184	982	1057	1057	1082	1516
5.082817573021911	5.082817573021911	1	1	1	30	0.0075	0.05846803778488385	964.4266147290994	1039.4266147290994	1039.4266147290994	1064.4266147290994	0.12121212482452393	0.0810810774564743	0.21052631735801697	0.15000000596046448	0.5833333134651184	982	1057	1057	1082	1516
5.100905730238837	5.1009053354991405	1	1	1	30	0.0075	0.05846803778488385	964.4266147290994	1039.4266147290994	1039.4266147290994	1064.4266147290994	0.12121212482452393	0.0810810774564743	0.21052631735801697	0.15000000596046448	0.5833333134651184	968	1043	1043	1068	1516
5.116512553709269	5.116512553709272	1	1	1	30	0.0075	0.05715224798768759	959.0384555095807	1034.0384555095807	1034.0384555095807	1059.0384555095807	0.12121212482452393	0.0810810774564743	0.21052631735801697	0.125	0.5833333134651184	968	1043	1043	1068	1516
5.133015436295922	5.133015436295922	1	1	1	30	0.0075	0.05797461653128266	962.4060546956025	1037.4060546956025	1037.4060546956025	1062.4060546956025	0.12121212482452393	0.0810810774564743	0.2368421107530594	0.125	0.5833333134651184	968	1043	1043	1068	1516
5.149490292363959	5.1494898976242585	1	1	1	30	0.0075	0.05797461653128266	962.4060546956025	1037.4060546956025	1037.4060546956025	1062.4060546956025	0.12121212482452393	0.0810810774564743	0.2368421107530594	0.125	0.5833333134651184	968	1043	1043	1068	1516
5.167595423387931	5.167595423387931	1	1	1	30	0.0075	0.05945488007641153	968.4677339129053	1043.4677339129053	1043.4677339129053	1068.4677339129053	0.12121212482452393	0.0810810774564743	0.2368421107530594	0.15000000596046448	0.5833333134651184	968	1043	1043	1068	1516
5.182938560739585	5.182938165999888	1	1	1	30	0.0075	0.05945488007641153	968.4677339129053	1043.4677339129053	1043.4677339129053	1068.4677339129053	0.12121212482452393	0.0810810774564743	0.2368421107530594	0.15000000596046448	0.5833333134651184	968	1043	1043	1068	1516
5.199603681342429	5.199603681342433	1	1	1	30	0.0075	0.0618464178748821	978.2610811976422	1053.2610811976422	1053.2610811976422	1078.2610811976422	0.12121212482452393	0.09459459781646729	0.21052631735801697	0.15000000596046448	0.5833333134651184	968	1043	1043	1068	1516
5.216605120168632	5.216605120168632	1	1	1	30	0.0075	0.06942217567641484	1009.2838093949188	1084.2838093949188	1084.2838093949188	1109.2838093949188	0.1515151560306549	0.09459459781646729	0.21052631735801697	0.15000000596046448	0.5833333134651184	968	1043	1043	1068	1516
5.234357748641601	5.234357748641601	1	1	1	30	0.0075	0.07040901796794252	1013.3249285787247	1088.3249285787247	1088.3249285787247	1113.3249285787247	0.1515151560306549	0.09459459781646729	0.2368421107530594	0.15000000596046448	0.5833333134651184	982	1057	1057	1082	1516
5.249511805677541	5.249511805677541	1	1	1	30	0.0075	0.07040901796794252	1013.3249285787247	1088.3249285787247	1088.3249285787247	1113.3249285787247	0.1515151560306549	0.09459459781646729	0.2368421107530594	0.15000000596046448	0.5833333134651184	982	1057	1057	1082	1516
5.266640350686748	5.266640350686748	1	1	1	30	0.0075	0.06942217567641484	1009.2838093949188	1084.2838093949188	1084.2838093949188	1109.2838093949188	0.1515151560306549	0.09459459781646729	0.21052631735801697	0.15000000596046448	0.5833333134651184	968	1043	1043	1068	1516
5.282918231645096	5.282918231645096	1	1	1	30	0.0075	0.07040901796794252	1013.3249285787247	1088.3249285787247	1088.3249285787247	1113.3249285787247	0.1515151560306549	0.09459459781646729	0.2368421107530594	0.15000000596046448	0.5833333134651184	968	1043	1043	1068	1516
5.300955467440884	5.300955467440884	1	1	1	30	0.0075	0.07040901796794252	1013.3249285787247	1088.3249285787247	1088.3249285787247	1113.3249285787247	0.1515151560306549	0.09459459781646729	0.2368421107530594	0.15000000596046448	0.5833333134651184	968	1043	1043	1068	1516
5.316564659349508	5.316564659349508	1	1	1	30	0.0075	0.06942217567641484	1009.2838093949188	1084.2838093949188	1084.2838093949188	1109.2838093949188	0.1515151560306549	0.09459459781646729	0.21052631735801697	0.15000000596046448	0.5833333134651184	968	1043	1043	1068	1516
5.333097147413566	5.333097147413566	1	1	1	30	0.0075	0.06942217567641484	1009.2838093949188	1084.2838093949188	1084.2838093949188	1109.2838093949188	0.1515151560306549	0.09459459781646729	0.21052631735801697	0.15000000596046448	0.5833333134651184	999	1074	1074	1099	1516
5.349637135531902	5.349637530271602	1	1	1	30	0.0075	0.06942217567641484	1009.2838093949188	1084.2838093949188	1084.2838093949188	1109.2838093949188	0.1515151560306549	0.09459459781646729	0.21052631735801697	0.15000000596046448	0.5833333134651184	968	1043	1043	1068	1516
5.367645555329679	5.367645950069376	1	1	1	30	0.0075	0.06942217567641484	1009.2838093949188	1084.2838093949188	1084.2838093949188	1109.2838093949188	0.1515151560306549	0.09459459781646729	0.21052631735801697	0.15000000596046448	0.5833333134651184	968	1043	1043	1068	1516
5.382576584435808	5.382576979175509	1	1	1	30	0.0075	0.06942217567641484	1009.2838093949188	1084.2838093949188	1084.2838093949188	1109.2838093949188	0.1515151560306549	0.09459459781646729	0.21052631735801697	0.15000000596046448	0.5833333134651184	962	1037	1037	1062	1516
5.399596576027852	5.399596181288155	1	1	1	30	0.0075	0.07040901796794252	1013.3249285787247	1088.3249285787247	1088.3249285787247	1113.3249285787247	0.1515151560306549	0.09459459781646729	0.2368421107530594	0.15000000596046448	0.5833333134651184	968	1043	1043	1068	1516
5.417025912687526	5.417026307427227	1	1	1	30	0.0075	0.07040901796794252	1013.3249285787247	1088.3249285787247	1088.3249285787247	1113.3249285787247	0.1515151560306549	0.09459459781646729	0.2368421107530594	0.15000000596046448	0.5833333134651184	968	1043	1043	1068	1516
5.434316695712928	5.434316300973231	1	1	1	30	0.0075	0.07040901796794252	1013.3249285787247	1088.3249285787247	1088.3249285787247	1113.3249285787247	0.1515151560306549	0.09459459781646729	0.2368421107530594	0.15000000596046448	0.5833333134651184	968	1043	1043	1068	1516
5.449504305623266	5.449504305623266	1	1	1	30	0.0075	0.07040901796794252	1013.3249285787247	1088.3249285787247	1088.3249285787247	1113.3249285787247	0.1515151560306549	0.09459459781646729	0.2368421107530594	0.15000000596046448	0.5833333134651184	968	1043	1043	1068	1516
5.466900089408542	5.466900089408542	1	1	1	30	0.0075	0.07040901796794252	1013.3249285787247	1088.3249285787247	1088.3249285787247	1113.3249285787247	0.1515151560306549	0.09459459781646729	0.2368421107530594	0.15000000596046448	0.5833333134651184	968	1043	1043	1068	1516
5.482542834191564	5.482542834191564	1	1	1	30	0.0075	0.07040901796794252	1013.3249285787247	1088.3249285787247	1088.3249285787247	1113.3249285787247	0.1515151560306549	0.09459459781646729	0.2368421107530594	0.15000000596046448	0.5833333134651184	968	1043	1043	1068	1516
5.5010888894590675	5.501088494719371	1	0	1	30	0.0075	0.07798477576947527	1044.3476567760013	1119.3476567760013	1119.3476567760013	1144.3476567760013	0.1818181872367859	0.09459459781646729	0.2368421107530594	0.15000000596046448	0.5833333134651184	968	1043	1043	1068	1516
5.516538606529389	5.516538606529389	1	0	1	30	0.0075	0.07798477576947527	1044.3476567760013	1119.3476567760013	1119.3476567760013	1144.3476567760013	0.1818181872367859	0.09459459781646729	0.2368421107530594	0.15000000596046448	0.5	968	1043	1043	1068	1516
5.532933725178273	5.532933725178276	1	0	1	30	0.0075	0.07798477576947527	1044.3476567760013	1119.3476567760013	1119.3476567760013	1144.3476567760013	0.1818181872367859	0.09459459781646729	0.2368421107530594	0.15000000596046448	0.5	968	1043	1043	1068	1516
5.549762268016414	5.549762268016414	1	0	1	30	0.0075	0.07798477576947527	1044.3476567760013	1119.3476567760013	1119.3476567760013	1144.3476567760013	0.1818181872367859	0.09459459781646729	0.2368421107530594	0.15000000596046448	0.5	968	1043	1043	1068	1516
5.567586739114558	5.567587133854259	1	0	1	30	0.0075	0.07798477576947527	1044.3476567760013	1119.3476567760013	1119.3476567760013	1144.3476567760013	0.1818181872367859	0.09459459781646729	0.2368421107530594	0.15000000596046448	0.5	968	1043	1043	1068	1516
5.58255092635539	5.58255092635539	1	0	1	30	0.0075	0.07798477576947527	1044.3476567760013	1119.3476567760013	1119.3476567760013	1144.3476567760013	0.1818181872367859	0.09459459781646729	0.2368421107530594	0.15000000596046448	0.5	964	1039	1039	1064	1516
5.599505391157438	5.599504996417737	1	0	1	30	0.0075	0.07798477576947527	1044.3476567760013	1119.3476567760013	1119.3476567760013	1144.3476567760013	0.1818181872367859	0.09459459781646729	0.2368421107530594	0.15000000596046448	0.5	964	1039	1039	1064	1516
5.616505251024842	5.616505251024842	1	0	1	30	0.0075	0.07798477576947527	1044.3476567760013	1119.3476567760013	1119.3476567760013	1144.3476567760013	0.1818181872367859	0.09459459781646729	0.2368421107530594	0.15000000596046448	0.5	959	1034	1034	1059	1516
5.634250774183235	5.634250379443534	1	0	1	30	0.0075	0.07798477576947527	1044.3476567760013	1119.3476567760013	1119.3476567760013	1144.3476567760013	0.1818181872367859	0.09459459781646729	0.2368421107530594	0.15000000596046448	0.5	962	1037	1037	1062	1516
5.649488121295613	5.6494877265559165	1	0	1	30	0.0075	0.07798477576947527	1044.3476567760013	1119.3476567760013	1119.3476567760013	1144.3476567760013	0.1818181872367859	0.09459459781646729	0.2368421107530594	0.15000000596046448	0.5	962	1037	1037	1062	1516
5.666599692497774	5.6665992977580775	1	0	1	30	0.0075	0.08136315399682836	1058.1821156170122	1133.1821156170122	1133.1821156170122	1158.1821156170122	0.1818181872367859	0.10810811072587967	0.2368421107530594	0.15000000596046448	0.5	968	1043	1043	1068	1516
5.682660466621799	5.682660466621799	1	0	1	30	0.0075	0.07378739619529562	1027.1593874197356	1102.1593874197356	1102.1593874197356	1127.1593874197356	0.1515151560306549	0.10810811072587967	0.2368421107530594	0.15000000596046448	0.5	968	1043	1043	1068	1516
5.700923888264983	5.700923888264983	1	0	1	30	0.0075	0.07040901796794252	1013.3249285787247	1088.3249285787247	1088.3249285787247	1113.3249285787247	0.1515151560306549	0.09459459781646729	0.2368421107530594	0.15000000596046448	0.5	978	1053	1053	1078	1516
5.716484527190657	5.716484527190657	1	0	1	30	0.0075	0.07378739619529562	1027.1593874197356	1102.1593874197356	1102.1593874197356	1127.1593874197356	0.1515151560306549	0.10810811072587967	0.2368421107530594	0.15000000596046448	0.5	1009	1084	1084	1109	1516
5.73310267376935	5.73310267376935	1	0	1	30	0.0075	0.07040901796794252	1013.3249285787247	1088.3249285787247	1088.3249285787247	1113.3249285787247	0.1515151560306549	0.09459459781646729	0.2368421107530594	0.15000000596046448	0.5	1013	1088	1088	1113	1516
5.749687267473645	5.749687267473648	1	0	1	30	0.0075	0.07378739619529562	1027.1593874197356	1102.1593874197356	1102.1593874197356	1127.1593874197356	0.1515151560306549	0.10810811072587967	0.2368421107530594	0.15000000596046448	0.5	1013	1088	1088	1113	1516
5.767645160589977	5.767645160589977	1	0	1	30	0.0075	0.07378739619529562	1027.1593874197356	1102.1593874197356	1102.1593874197356	1127.1593874197356	0.1515151560306549	0.10810811072587967	0.2368421107530594	0.15000000596046448	0.5	1009	1084	1084	1109	1516
5.782556847450872	5.782556847450872	1	0	1	30	0.0075	0.07378739619529562	1027.1593874197356	1102.1593874197356	1102.1593874197356	1127.1593874197356	0.1515151560306549	0.10810811072587967	0.2368421107530594	0.15000000596046448	0.5	1013	1088	1088	1113	1516
5.7995973655072515	5.799597760246948	1	0	1	30	0.0075	0.07378739619529562	1027.1593874197356	1102.1593874197356	1102.1593874197356	1127.1593874197356	0.1515151560306549	0.10810811072587967	0.2368421107530594	0.15000000596046448	0.5	1013	1088	1088	1113	1516
5.816662752164655	5.8166623574249545	1	0	1	30	0.0075	0.07378739619529562	1027.1593874197356	1102.1593874197356	1102.1593874197356	1127.1593874197356	0.1515151560306549	0.10810811072587967	0.2368421107530594	0.15000000596046448	0.5	1009	1084	1084	1109	1516
5.834237353033478	5.834237353033478	1	0	1	30	0.0075	0.08737311082843102	1082.792888842425	1157.792888842425	1157.792888842425	1182.792888842425	0.1818181872367859	0.12162162363529205	0.2631579041481018	0.17499999701976776	0.5	1009	1084	1084	1109	1516
5.849652333010306	5.849652333010306	1	0	1	30	0.0075	0.09075148719313897	1096.6273400559041	1171.6273400559041	1171.6273400559041	1196.6273400559041	0.1818181872367859	0.13513512909412384	0.2631579041481018	0.17499999701976776	0.5833333134651184	1009	1084	1084	1109	1516
5.866553113213319	5.866553113213319	1	0	1	30	0.0075	0.10285694037417048	1146.199170832228	1221.199170832228	1221.199170832228	1246.199170832228	0.21212121844291687	0.14864864945411682	0.28947368264198303	0.17499999701976776	0.5833333134651184	1009	1084	1084	1109	1516
5.883174812449299	5.883174812449303	1	0	1	30	0.0075	0.11273869672103931	1186.664963072656	1261.664963072656	1261.664963072656	1286.664963072656	0.21212121844291687	0.1756756752729416	0.31578946113586426	0.20000000298023224	0.5833333134651184	1009	1084	1084	1109	1516
5.900890730130284	5.900890335390587	1	0	1	30	0.0075	0.1286270447173401	1251.7277481175079	1326.7277481175079	1326.7277481175079	1351.7277481175079	0.24242424964904785	0.18918919563293457	0.3684210479259491	0.22499999403953552	0.5833333134651184	1013	1088	1088	1113	1516
5.916479790314272	5.916479395574575	1	0	1	30	0.0075	0.1469069290906191	1326.5838746260852	1401.5838746260852	1401.5838746260852	1426.5838746260852	0.27272728085517883	0.21621622145175934	0.3947368562221527	0.25	0.5833333134651184	1013	1088	1088	1113	1516
5.933022936350197	5.933022936350197	1	0	1	30	0.0075	0.16814733869151066	1413.563351941736	1488.563351941736	1488.563351941736	1513.563351941736	0.3030303120613098	0.2432432472705841	0.42105263471603394	0.30000001192092896	0.5833333134651184	1013	1088	1088	1113	1516
5.949546345401183	5.949546345401183	1	0	1	30	0.0075	0.19992402684139576	1543.6888899155156	1618.6888899155156	1618.6888899155156	1643.6888899155156	0.3636363744735718	0.2702702581882477	0.4736842215061188	0.4000000059604645	0.5833333134651184	1013	1088	1088	1113	1516
5.9676325289196175	5.9676325289196175	1	0	1	30	0.0075	0.2573063551595336	1778.6695243782901	1853.6695243782901	1853.6695243782901	1878.6695243782901	0.4545454680919647	0.3378378450870514	0.5263158082962036	0.44999998807907104	0.5833333134651184	1013	1088	1088	1113	1516
5.983045140458254	5.983045140458254	1	0	1	30	0.0075	0.27393152564764023	1846.7495975270867	1921.7495975270867	1921.7495975270867	1946.7495975270867	0.4545454680919647	0.36486485600471497	0.5526315569877625	0.5	0.5833333134651184	1013	1088	1088	1113	1516
5.9995626284137575	5.999562233674061	1	0	1	30	0.0075	0.29179356088371655	1919.8946318188193	1994.8946318188193	1994.8946318188193	2019.8946318188193	0.4848484992980957	0.37837839126586914	0.5789473652839661	0.5249999761581421	0.5833333134651184	1044	1119	1119	1144	1516
6.01666472586315	6.0166651206028465	0	0	1	30	0.0075	0.3171458051196838	2023.7120719651052	2098.712071965105	2098.712071965105	2123.712071965105	0.5151515007019043	0.4054054021835327	0.6052631735801697	0.574999988079071	0.5833333134651184	1044	1119	1119	1144	1500
6.034126431178121	6.034126431178121	0	0	1	30	0.0074897215106593034	0.34315595775842667	2130.223647020757	2205.223647020757	2205.223647020757	2230.223647020757	0.5454545617103577	0.4324324429035187	0.6315789222717285	0.625	0.5833333134651184	1044	1119	1119	1144	1500
6.049796807740057	6.049796807740057	0	0	1	30	0.007458914215262049	0.35886986526219466	2194.5720982486873	2269.5720982486873	2269.5720982486873	2294.5720982486873	0.5454545617103577	0.44594594836235046	0.6578947305679321	0.675000011920929	0.6666666865348816	1044	1119	1119	1144	1500
6.074434486039044	6.074434486039044	0	0	1	30	0.007407662554463533	0.4173145852982998	2433.9032267965376	2508.9032267965376	2508.9032267965376	2533.9032267965376	0.6363636255264282	0.5	0.7105262875556946	0.75	0.6666666865348816	1044	1119	1119	1144	1500
6.082820730939501	6.082820730939501	0	0	1	30	0.007336107005503543	0.42513374672516413	2465.9226928395474	2540.9226928395474	2540.9226928395474	2565.9226928395474	0.6363636255264282	0.5135135054588318	0.7105262875556946	0.7749999761581421	0.6666666865348816	1044	1119	1119	1144	1500
6.10156534027549	6.101566129754888	0	0	1	30	0.007244443697168012	0.44917022209418445	2564.3520594756856	2639.3520594756856	2639.3520594756856	2664.3520594756856	0.6666666865348816	0.5405405163764954	0.7368420958518982	0.800000011920929	0.6666666865348816	1044	1119	1119	1144	1500
6.116510185271077	6.116510185271077	0	0	1	30	0.007132923872213651	0.4571538720672068	2597.0451061152116	2672.0451061152116	2672.0451061152116	2697.0451061152116	0.6666666865348816	0.5540540814399719	0.7368420958518982	0.824999988079071	0.5833333134651184	1044	1119	1119	1144	1500
6.1326254334735335	6.1326254334735335	0	0	1	30	0.007001853198729013	0.4735356341655317	2664.1284219078525	2739.1284219078525	2739.1284219078525	2764.1284219078525	0.6969696879386902	0.5675675868988037	0.7631579041481018	0.824999988079071	0.6666666865348816	1044	1119	1119	1144	1500
6.154309274606591	6.154309274606591	0	0	1	30	0.006851590932319507	0.48168375425432863	2697.4949736714757	2772.4949736714757	2772.4949736714757	2797.4949736714757	0.6969696879386902	0.5810810923576355	0.7631579041481018	0.8500000238418579	0.6666666865348816	1044	1119	1119	1144	1500
6.167348316336499	6.167348316336499	0	0	1	30	0.006682548931412759	0.4974076282233	2761.8842375744134	2836.8842375744134	2836.8842375744134	2861.8842375744134	0.7272727489471436	0.5945945978164673	0.7631579041481018	0.875	0.6666666865348816	1058	1133	1133	1158	1500
6.182713953850984	6.182713953850984	0	0	1	30	0.006495190528383289	0.5114767936499494	2819.497469996543	2894.497469996543	2894.497469996543	2919.497469996543	0.7272727489471436	0.6081081032752991	0.7894737124443054	0.8999999761581421	0.6666666865348816	1027	1102	1102	1127	1500
6.199536970333339	6.199537365073036	0	0	1	30	0.0062900292595906805	0.5224309203656095	2864.354618897171	2939.354618897171	2939.354618897171	2964.354618897171	0.7575757503509521	0.6216216087341309	0.7894737124443054	0.8999999761581421	0.6666666865348816	1013	1088	1088	1113	1500
6.2207723871685925	6.220771992428892	0	0	1	30	0.006067627457812106	0.5258092967303174	2878.18907011065	2953.18907011065	2953.18907011065	2978.18907011065	0.7575757503509521	0.6351351141929626	0.7894737124443054	0.8999999761581421	0.6666666865348816	1027	1102	1102	1127	1500
6.234110246850472	6.234109852110771	0	0	1	30	0.005828594710927282	0.5402074078195973	2937.149335021251	3012.149335021251	3012.149335021251	3037.149335021251	0.7575757503509521	0.6486486196517944	0.8157894611358643	0.925000011920929	0.5833333134651184	1013	1088	1088	1113	1500
6.24953154266248	6.24953154266248	0	0	1	30	0.005573586191080457	0.5613589350330201	3023.7648389602173	3098.7648389602173	3098.7648389602173	3123.7648389602173	0.7878788113594055	0.662162184715271	0.8157894611358643	0.9750000238418579	0.5833333134651184	1027	1102	1102	1127	1500
6.266556665870608	6.266556665870608	0	0	1	30	0.005303300858899107	0.579793319106102	3099.2536417394876	3174.2536417394876	3174.2536417394876	3199.2536417394876	0.7878788113594055	0.6891891956329346	0.8421052694320679	1.0	0.6666666865348816	1027	1102	1102	1127	1500
6.287439185415158	6.287439185415158	0	0	1	30	0.0050184795476914375	0.5907474458217621	3144.1107906401157	3219.1107906401157	3219.1107906401157	3244.1107906401157	0.8181818127632141	0.7027027010917664	0.8421052694320679	1.0	0.6666666865348816	1027	1102	1102	1127	1500
6.300655070530118	6.300655070530118	0	0	1	30	0.004719902932873782	0.6116589158773422	3229.7432605177164	3304.7432605177164	3304.7432605177164	3329.7432605177164	0.8484848737716675	0.7297297120094299	0.8684210777282715	1.0	0.6666666865348816	1027	1102	1102	1127	1500
6.316544922364569	6.316544527624872	0	0	1	30	0.00440838939219355	0.6184156835079193	3257.4122239649296	3332.4122239649296	3332.4122239649296	3357.4122239649296	0.8484848737716675	0.7567567825317383	0.8684210777282715	1.0	0.6666666865348816	1027	1102	1102	1127	1500
6.333079384127123	6.333078989387422	0	0	1	30	0.004084792762612705	0.6359487473964691	3329.210120588541	3404.210120588541	3404.210120588541	3429.210120588541	0.8787878751754761	0.7702702879905701	0.8947368264198303	1.0	0.6666666865348816	1082	1157	1157	1182	1500
6.3540953256898565	6.3540953256898565	0	0	1	30	0.0037500000000000025	0.6845284402370453	3528.1439627707005	3603.1439627707005	3603.1439627707005	3628.1439627707005	0.939393937587738	0.8513513803482056	0.9473684430122375	1.0	0.5833333134651184	1096	1171	1171	1196	1516
6.367447001261192	6.367446606521495	0	0	1	30	0.0034049287480466027	0.7054398953914642	3613.776371628046	3688.776371628046	3688.776371628046	3713.776371628046	0.9696969985961914	0.8783783912658691	0.9736841917037964	1.0	0.5833333134651184	1146	1221	1221	1246	1516
6.3830013243516905	6.3830013243516905	0	0	1	30	0.003050524823068503	0.7297297269105911	3713.2432316988707	3788.2432316988707	3788.2432316988707	3813.2432316988707	1.0	0.9189189076423645	1.0	1.0	0.6666666865348816	1186	1261	1261	1286	1516
6.399538944031834	6.399538549292133	0	0	1	30	0.002687759621589753	0.736486479640007	3740.9121341258287	3815.9121341258287	3815.9121341258287	3840.9121341258287	1.0	0.9459459185600281	1.0	1.0	0.6666666865348816	1251	1326	1326	1351	1516
6.420794492591723	6.420794492591723	0	0	1	30	0.002317627457812106	0.746621623635292	3782.415548786521	3857.415548786521	3857.415548786521	3882.415548786521	1.0	0.9864864945411682	1.0	1.0	0.6666666865348816	1326	1401	1401	1426	1516
6.434443407156236	6.434443407156236	0	0	1	30	0.0019411428382689055	0.75	3796.25	3871.25	3871.25	3896.25	1.0	1.0	1.0	1.0	0.5833333134651184	1413	1488	1488	1513	1516
6.449600227370068	6.449599832630367	0	0	1	30	0.0015593376811331942	0.75	3796.25	3871.25	3871.25	3896.25	1.0	1.0	1.0	1.0	0.6666666865348816	1543	1618	1618	1643	1516
6.466526270913802	6.466526270913802	0	0	1	30	0.0011732584878017302	0.75	3796.25	3871.25	3871.25	3896.25	1.0	1.0	1.0	1.0	0.6666666865348816	1778	1853	1853	1878	1516
6.487564712639367	6.487564712639367	0	0	1	30	0.0007839634745073992	0.75	3796.25	3871.25	3871.25	3896.25	1.0	1.0	1.0	1.0	0.6666666865348816	1846	1921	1921	1946	1516
6.501523103127722	6.5015238926071195	0	0	1	30	0.0003925196718220764	0.75	3796.25	3871.25	3871.25	3896.25	1.0	1.0	1.0	1.0	0.6666666865348816	1919	1994	1994	2019	1516
6.516559132993725	6.516558738254028	0	0	1	30	-2.871426524195212e-18	0.75	3796.25	3871.25	3871.25	3896.25	1.0	1.0	1.0	1.0	0.6666666865348816	2023	2098	2098	2123	1516
6.5325899069006415	6.5325899069006415	0	0	1	30	-0.00039251967182208215	0.75	3796.25	3871.25	3871.25	3896.25	1.0	1.0	1.0	1.0	0.6666666865348816	2130	2205	2205	2230	1516
6.55440006473731	6.55440006473731	0	0	1	30	-0.000783963474507405	0.75	3796.25	3871.25	3871.25	3896.25	1.0	1.0	1.0	1.0	0.6666666865348816	2194	2269	2269	2294	1533
6.567286342203792	6.567286342203792	0	0	1	30	-0.0011732584878017358	0.75	3796.25	3871.25	3871.25	3896.25	1.0	1.0	1.0	1.0	0.75	2433	2508	2508	2533	1533
6.582610137310203	6.582610137310203	0	0	1	30	-0.0015593376811331998	0.75	3796.25	3871.25	3871.25	3896.25	1.0	1.0	1.0	1.0	0.75	2465	2540	2540	2565	1533
6.599637628956527	6.599637628956527	0	0	1	30	-0.001941142838268911	0.75	3796.25	3871.25	3871.25	3896.25	1.0	1.0	1.0	1.0	0.75	2564	2639	2639	2664	1533
6.6208189664530455	6.6208189664530455	0	0	1	30	-0.002317627457812111	0.75	3796.25	3871.25	3871.25	3896.25	1.0	1.0	1.0	1.0	0.8333333134651184	2597	2672	2672	2697	1516
6.634226695061608	6.634226695061608	0	0	1	30	-0.002687759621589758	0.75	3796.25	3871.25	3871.25	3896.25	1.0	1.0	1.0	1.0	0.8333333134651184	2664	2739	2739	2764	1533
6.649562332358984	6.649562332358984	0	0	1	30	-0.003050524823068508	0.75	3796.25	3871.25	3871.25	3896.25	1.0	1.0	1.0	1.0	0.8333333134651184	2697	2772	2772	2797	1533
6.666490744340914	6.666490744340914	0	0	1	30	-0.003404928748046606	0.75	3796.25	3871.25	3871.25	3896.25	1.0	1.0	1.0	1.0	0.8333333134651184	2761	2836	2836	2861	1533
6.687582081186113	6.687581686446416	0	0	1	30	-0.003750000000000004	0.75	3796.25	3871.25	3871.25	3896.25	1.0	1.0	1.0	1.0	0.8333333134651184	2819	2894	2894	2919	1533
6.700876914240828	6.7008765195011275	0	0	1	30	-0.004084792762612706	0.75	3796.25	3871.25	3871.25	3896.25	1.0	1.0	1.0	1.0	0.8333333134651184	2864	2939	2939	2964	1533
6.71650900105198	6.716508606312283	0	0	1	30	-0.004408389392193551	0.75	3796.25	3871.25	3871.25	3896.25	1.0	1.0	1.0	1.0	0.8333333134651184	2878	2953	2953	2978	1533
6.7325784594493765	6.7325784594493765	0	0	1	30	-0.004719902932873782	0.75	3796.25	3871.25	3871.25	3896.25	1.0	1.0	1.0	1.0	0.8333333134651184	2937	3012	3012	3037	1516
6.754196379052745	6.754196379052745	0	0	1	30	-0.005018479547691437	0.75	3796.25	3871.25	3871.25	3896.25	1.0	1.0	1.0	1.0	0.8333333134651184	3023	3098	3098	3123	1516
6.767510159612998	6.767510159612998	0	0	1	30	-0.005303300858899106	0.75	3796.25	3871.25	3871.25	3896.25	1.0	1.0	1.0	1.0	0.8333333134651184	3099	3174	3174	3199	1533
6.782738032972608	6.782737638232907	0	0	1	30	-0.005573586191080455	0.75	3796.25	3871.25	3871.25	3896.25	1.0	1.0	1.0	1.0	0.75	3144	3219	3219	3244	1533
6.799776577330496	6.799776577330496	0	0	1	30	-0.00582859471092728	0.75	3796.25	3871.25	3871.25	3896.25	1.0	1.0	1.0	1.0	0.75	3229	3304	3304	3329	1533
6.820867519435998	6.820867519435998	0	0	1	30	-0.006067627457812103	0.75	3796.25	3871.25	3871.25	3896.25	1.0	1.0	1.0	1.0	0.75	3257	3332	3332	3357	1533
6.834296563988291	6.834296563988291	0	0	1	30	-0.006290029259590677	0.75	3796.25	3871.25	3871.25	3896.25	1.0	1.0	1.0	1.0	0.75	3329	3404	3404	3429	1533
6.849552858606215	6.849552463866514	0	0	1	30	-0.006495190528383286	0.7432432472705841	3768.581097573042	3843.581097573042	3843.581097573042	3868.581097573042	1.0	0.9729729890823364	1.0	1.0	0.75	3528	3603	3603	3628	1516
6.866641534905844	6.866641534905844	0	0	1	30	-0.006682548931412756	0.7195945978164673	3671.7398780584335	3746.7398780584335	3746.7398780584335	3771.7398780584335	1.0	0.8783783912658691	1.0	1.0	0.75	3613	3688	3688	3713	1516
6.887565896858463	6.887565896858463	0	0	1	30	-0.006851590932319503	0.6686066836118698	3462.944369390607	3537.944369390607	3537.944369390607	3562.944369390607	0.9696969985961914	0.7297297120094299	1.0	0.9750000238418579	0.6666666865348816	3713	3788	3788	3813	1533
6.9008244138608905	6.9008244138608905	0	0	1	30	-0.0070018531987290095	0.6686066836118698	3462.944369390607	3537.944369390607	3537.944369390607	3562.944369390607	0.9696969985961914	0.7297297120094299	1.0	0.9750000238418579	0.6666666865348816	3740	3815	3815	3840	1533
6.916485711409754	6.916485316670057	0	0	1	30	-0.007132923872213648	0.5872767902910709	3129.8984562419355	3204.8984562419355	3204.8984562419355	3229.8984562419355	0.8484848737716675	0.6486486196517944	0.9736841917037964	0.875	0.6666666865348816	3782	3857	3857	3882	1533
6.932693723441419	6.93269411818112	0	0	1	30	-0.007244443697168009	0.47312437633150495	2662.4443210775125	2737.4443210775125	2737.4443210775125	2762.4443210775125	0.7575757503509521	0.5270270109176636	0.8684210777282715	0.699999988079071	0.6666666865348816	3796	3871	3871	3896	1516
6.953732954646382	6.953732954646382	0	0	1	30	-0.007336107005503539	0.4274429939687252	2475.3790603019297	2550.3790603019297	2550.3790603019297	2575.3790603019297	0.6969696879386902	0.4864864945411682	0.8421052694320679	0.625	0.5833333134651184	3796	3871	3871	3896	1533
6.967352658473187	6.967352263733487	0	0	1	30	-0.00740766255446353	0.3916400025353619	2328.765810382307	2403.765810382307	2403.765810382307	2428.765810382307	0.6666666865348816	0.44594594836235046	0.7894737124443054	0.574999988079071	0.5833333134651184	3796	3871	3871	3896	1533
6.982783428037967	6.982783428037967	0	0	1	30	-0.007458914215262048	0.3611790970359978	2204.028402362411	2279.028402362411	2279.028402362411	2304.028402362411	0.6060606241226196	0.4189189076423645	0.7631579041481018	0.550000011920929	0.5833333134651184	3796	3871	3871	3896	1533
6.999727629607845	6.999727629607845	0	0	1	30	-0.007489721510659303	0.3386228856483573	2111.660716730023	2186.660716730023	2186.660716730023	2211.660716730023	0.5757575631141663	0.3918918967247009	0.7368420958518982	0.5249999761581421	0.5833333134651184	3796	3871	3871	3896	1533
7.020750676485159	7.020750281745462	0	0	1	30	-0.0075	0.3197740241885185	2034.4746290519834	2109.4746290519834	2109.4746290519834	2134.4746290519834	0.5454545617103577	0.37837839126586914	0.7105262875556946	0.5	0.5833333134651184	3796	3871	3871	3896	1533
7.034162747230409	7.034162352490709	0	0	1	30	-0.007489721510659305	0.29359939639505583	1927.2895282377535	2002.2895282377535	2002.2895282377535	2027.2895282377535	0.5151515007019043	0.3513513505458832	0.6842105388641357	0.44999998807907104	0.5833333134651184	3796	3871	3871	3896	1533
7.049736412566142	7.049736412566142	0	0	1	30	-0.007458914215262052	0.27968474132450005	1870.3090157238278	1945.3090157238278	1945.3090157238278	1970.3090157238278	0.4848484992980957	0.3378378450870514	0.6578947305679321	0.44999998807907104	0.5833333134651184	3796	3871	3871	3896	1533
7.066552718473622	7.066552718473622	0	0	1	30	-0.0074076625544635365	0.27557290317980865	1853.4710385213164	1928.4710385213164	1928.4710385213164	1953.4710385213164	0.4848484992980957	0.3378378450870514	0.6578947305679321	0.42500001192092896	0.5833333134651184	3796	3871	3871	3896	1550
7.087588002281597	7.087588002281597	0	0	1	30	-0.007336107005503547	0.2721945193645201	1839.6365567977098	1914.6365567977098	1914.6365567977098	1939.6365567977098	0.4848484992980957	0.3243243098258972	0.6578947305679321	0.42500001192092896	0.5833333134651184	3796	3871	3871	3896	1550
7.100787308329204	7.100786913589507	0	0	1	30	-0.0072444436971680175	0.25787533764776427	1780.9995076675946	1855.9995076675946	1855.9995076675946	1880.9995076675946	0.4545454680919647	0.3243243098258972	0.6315789222717285	0.4000000059604645	0.5833333134651184	3796	3871	3871	3896	1550
7.116557554034932	7.1165571592952315	0	0	1	30	-0.007132923872213658	0.23712835647165775	1696.0406197514385	1771.0406197514385	1771.0406197514385	1796.0406197514385	0.42424243688583374	0.29729729890823364	0.6052631735801697	0.375	0.5833333134651184	3796	3871	3871	3896	1566
7.132546090794078	7.132546090794078	0	0	1	30	-0.007001853198729022	0.21671030956663584	1612.4287176753737	1687.4287176753737	1687.4287176753737	1712.4287176753737	0.39393940567970276	0.2702702581882477	0.5789473652839661	0.3499999940395355	0.5833333134651184	3796	3871	3871	3896	1566
7.154293090278943	7.154293485018643	0	0	1	30	-0.006851590932319517	0.18584152683615685	1486.0210523940623	1561.0210523940623	1561.0210523940623	1586.0210523940623	0.3636363744735718	0.22972972691059113	0.5	0.30000001192092896	0.5833333134651184	3796	3871	3871	3896	1566
7.167443053864206	7.167443053864206	0	0	1	30	-0.0066825489314127715	0.1741505598257247	1438.1465424863427	1513.1465424863427	1513.1465424863427	1538.1465424863427	0.3636363744735718	0.20270270109176636	0.4736842215061188	0.2750000059604645	0.5833333134651184	3796	3871	3871	3896	1566
7.182589216106168	7.182589216106171	0	0	1	30	-0.006495190528383305	0.15694642439484596	1367.6956078968942	1442.6956078968942	1442.6956078968942	1467.6956078968942	0.3333333432674408	0.18918919563293457	0.42105263471603394	0.25	0.5833333134651184	3796	3871	3871	3896	1566
7.1995981549866475	7.199598549726348	0	0	1	30	-0.006290029259590696	0.1443475503474474	1316.103218672797	1391.103218672797	1391.103218672797	1416.103218672797	0.3030303120613098	0.1756756752729416	0.3947368562221527	0.25	0.5833333134651184	3796	3871	3871	3896	1566
7.220955941128521	7.220955941128521	0	0	1	30	-0.006067627457812124	0.1370218001404091	1286.1042715749754	1361.1042715749754	1361.1042715749754	1386.1042715749754	0.3030303120613098	0.1621621549129486	0.3684210479259491	0.22499999403953552	0.5833333134651184	3796	3871	3871	3896	1566
7.234161563011311	7.234161957751011	0	0	1	30	-0.005828594710927302	0.1182518648669908	1209.2413866303273	1284.2413866303273	1284.2413866303273	1309.2413866303273	0.24242424964904785	0.1621621549129486	0.34210526943206787	0.20000000298023224	0.5833333134651184	3796	3871	3871	3896	1566
7.249527200525792	7.249527200525792	0	0	1	30	-0.005573586191080479	0.11355769806786586	1190.0187735879108	1265.0187735879108	1265.0187735879108	1290.0187735879108	0.24242424964904785	0.14864864945411682	0.31578946113586426	0.20000000298023224	0.5833333134651184	3796	3871	3871	3896	1566
7.266596929319883	7.266596534580186	0	0	1	30	-0.005303300858899131	0.11355769806786586	1190.0187735879108	1265.0187735879108	1265.0187735879108	1290.0187735879108	0.24242424964904785	0.14864864945411682	0.31578946113586426	0.20000000298023224	0.5833333134651184	3796	3871	3871	3896	1566
7.287528001847383	7.287528001847383	0	0	1	30	-0.0050184795476914635	0.10285694037417048	1146.199170832228	1221.199170832228	1221.199170832228	1246.199170832228	0.21212121844291687	0.14864864945411682	0.28947368264198303	0.17499999701976776	0.5	3796	3871	3871	3896	1550
7.300796387342276	7.300795992602579	0	0	1	30	-0.004719902932873809	0.10285694037417048	1146.199170832228	1221.199170832228	1221.199170832228	1246.199170832228	0.21212121844291687	0.14864864945411682	0.28947368264198303	0.17499999701976776	0.5	3796	3871	3871	3896	1550
7.316546106583667	7.316546106583667	0	0	1	30	-0.004408389392193576	0.10006088877194808	1134.7493395211272	1209.7493395211272	1209.7493395211272	1234.7493395211272	0.21212121844291687	0.14864864945411682	0.2631579041481018	0.15000000596046448	0.5	3796	3871	3871	3896	1550
7.333040304896942	7.333039910157245	0	0	1	30	-0.00408479276261273	0.09248513097041533	1103.7266113238506	1178.7266113238506	1178.7266113238506	1203.7266113238506	0.1818181872367859	0.14864864945411682	0.2631579041481018	0.15000000596046448	0.5	3796	3871	3871	3896	1550
7.35423901094021	7.35423901094021	0	0	1	30	-0.003750000000000026	0.09149828867888765	1099.685492140045	1174.685492140045	1174.685492140045	1199.685492140045	0.1818181872367859	0.14864864945411682	0.2368421107530594	0.15000000596046448	0.5	3768	3843	3843	3868	1550
7.3675054227366115	7.3675050279969145	0	0	1	30	-0.0034049287480466253	0.09339640149846673	1107.4582641362213	1182.4582641362213	1182.4582641362213	1207.4582641362213	0.1818181872367859	0.1621621549129486	0.2368421107530594	0.125	0.5	3671	3746	3746	3771	1550
7.382732901356524	7.382732901356524	0	0	1	30	-0.0030505248230685246	0.09339640149846673	1107.4582641362213	1182.4582641362213	1182.4582641362213	1207.4582641362213	0.1818181872367859	0.1621621549129486	0.2368421107530594	0.125	0.5	3462	3537	3537	3562	1533
7.399549207264	7.399549207264	0	0	1	30	-0.002687759621589774	0.09339640149846673	1107.4582641362213	1182.4582641362213	1182.4582641362213	1207.4582641362213	0.1818181872367859	0.1621621549129486	0.2368421107530594	0.125	0.5	3462	3537	3537	3562	1533
7.420824492808832	7.420824492808832	0	0	1	30	-0.002317627457812126	0.09339640149846673	1107.4582641362213	1182.4582641362213	1182.4582641362213	1207.4582641362213	0.1818181872367859	0.1621621549129486	0.2368421107530594	0.125	0.5	3129	3204	3204	3229	1533
7.43429103763251	7.434291827111908	0	0	1	30	-0.0019411428382689242	0.09001802513375878	1093.6238129227422	1168.6238129227422	1168.6238129227422	1193.6238129227422	0.1818181872367859	0.14864864945411682	0.2368421107530594	0.125	0.5	2662	2737	2737	2762	1533
7.449522858389107	7.449522463649407	0	0	1	30	-0.0015593376811332115	0.09503777138888836	1114.1796738374978	1189.1796738374978	1189.1796738374978	1214.1796738374978	0.21212121844291687	0.13513512909412384	0.2631579041481018	0.125	0.5	2475	2550	2550	2575	1516
7.466658903452592	7.466659298192289	0	0	1	30	-0.001173258487801746	0.09503777138888836	1114.1796738374978	1189.1796738374978	1189.1796738374978	1214.1796738374978	0.21212121844291687	0.13513512909412384	0.2631579041481018	0.125	0.5	2328	2403	2403	2428	1516
7.487536291381057	7.487535896641356	0	0	1	30	-0.0007839634745074134	0.09165939502418041	1100.3452226240188	1175.3452226240188	1175.3452226240188	1200.3452226240188	0.21212121844291687	0.12162162363529205	0.2631579041481018	0.125	0.5	2204	2279	2279	2304	1516
7.50076322920758	7.50076322920758	0	0	1	30	-0.00039251967182208893	0.09165939502418041	1100.3452226240188	1175.3452226240188	1175.3452226240188	1200.3452226240188	0.21212121844291687	0.12162162363529205	0.2631579041481018	0.125	0.5	2111	2186	2186	2211	1516
7.516519659023848	7.516519659023848	0	0	1	30	-8.039065796791711e-18	0.09165939502418041	1100.3452226240188	1175.3452226240188	1175.3452226240188	1200.3452226240188	0.21212121844291687	0.12162162363529205	0.2631579041481018	0.125	0.5	2034	2109	2109	2134	1516
7.533078594647725	7.533078594647725	0	0	1	30	0.00039251967182207294	0.09165939502418041	1100.3452226240188	1175.3452226240188	1175.3452226240188	1200.3452226240188	0.21212121844291687	0.12162162363529205	0.2631579041481018	0.125	0.5	1927	2002	2002	2027	1516
7.554271774335211	7.554271774335211	0	0	1	30	0.0007839634745073974	0.09165939502418041	1100.3452226240188	1175.3452226240188	1175.3452226240188	1200.3452226240188	0.21212121844291687	0.12162162363529205	0.2631579041481018	0.125	0.5	1870	1945	1945	1970	1516
7.56756068629444	7.56756068629444	0	0	1	30	0.00117325848780173	0.09165939502418041	1100.3452226240188	1175.3452226240188	1175.3452226240188	1200.3452226240188	0.21212121844291687	0.12162162363529205	0.2631579041481018	0.125	0.5	1853	1928	1928	1953	1516
7.5825651369845435	7.5825651369845435	0	0	1	30	0.0015593376811331957	0.09165939502418041	1100.3452226240188	1175.3452226240188	1175.3452226240188	1200.3452226240188	0.21212121844291687	0.12162162363529205	0.2631579041481018	0.125	0.5	1839	1914	1914	1939	1516
7.599491575267978	7.599491180528281	0	0	1	30	0.0019411428382689084	0.09165939502418041	1100.3452226240188	1175.3452226240188	1175.3452226240188	1200.3452226240188	0.21212121844291687	0.12162162363529205	0.2631579041481018	0.125	0.5	1780	1855	1855	1880	1516
7.620968572798882	7.620968572798882	0	0	1	30	0.0023176274578121103	0.09165939502418041	1100.3452226240188	1175.3452226240188	1175.3452226240188	1200.3452226240188	0.21212121844291687	0.12162162363529205	0.2631579041481018	0.125	0.5	1696	1771	1771	1796	1516
7.634058930689632	7.634058535949931	0	0	1	30	0.002687759621589759	0.09585677459836006	1117.5334919802845	1192.5334919802845	1192.5334919802845	1217.5334919802845	0.24242424964904785	0.10810811072587967	0.2631579041481018	0.125	0.5	1612	1687	1687	1712	1516
7.649637332901753	7.649637332901753	0	0	1	30	0.0030505248230685103	0.09585677459836006	1117.5334919802845	1192.5334919802845	1192.5334919802845	1217.5334919802845	0.24242424964904785	0.10810811072587967	0.2631579041481018	0.125	0.5	1486	1561	1561	1586	1516
7.666522718256514	7.666522323516814	0	0	1	30	0.0034049287480466114	0.09750151189142153	1124.268691195371	1199.268691195371	1199.268691195371	1224.268691195371	0.24242424964904785	0.10810811072587967	0.2631579041481018	0.15000000596046448	0.5	1438	1513	1513	1538	1516
7.687500370068468	7.687500764808165	0	0	1	30	0.0037500000000000124	0.09750151189142153	1124.268691195371	1199.268691195371	1199.268691195371	1224.268691195371	0.24242424964904785	0.10810811072587967	0.2631579041481018	0.15000000596046448	0.5	1367	1442	1442	1467	1516
7.701037968037928	7.701038362777625	0	0	1	30	0.004084792762612716	0.09750151189142153	1124.268691195371	1199.268691195371	1199.268691195371	1224.268691195371	0.24242424964904785	0.10810811072587967	0.2631579041481018	0.15000000596046448	0.5	1316	1391	1391	1416	1516
7.716678739122456	7.7166791338621525	0	0	1	30	0.004408389392193564	0.09750151189142153	1124.268691195371	1199.268691195371	1199.268691195371	1224.268691195371	0.24242424964904785	0.10810811072587967	0.2631579041481018	0.15000000596046448	0.5	1286	1361	1361	1386	1516
7.7326980655781075	7.732697670838407	0	0	1	30	0.004719902932873797	0.09750151189142153	1124.268691195371	1199.268691195371	1199.268691195371	1224.268691195371	0.24242424964904785	0.10810811072587967	0.2631579041481018	0.15000000596046448	0.5	1209	1284	1284	1309	1516
7.7541047994426275	7.7541047994426275	0	0	1	30	0.005018479547691453	0.09848835362415564	1128.3098080909174	1203.3098080909174	1203.3098080909174	1228.3098080909174	0.24242424964904785	0.10810811072587967	0.28947368264198303	0.15000000596046448	0.5	1190	1265	1265	1290	1516
7.767413843126496	7.767413448386799	0	0	1	30	0.005303300858899124	0.09848835362415564	1128.3098080909174	1203.3098080909174	1203.3098080909174	1228.3098080909174	0.24242424964904785	0.10810811072587967	0.28947368264198303	0.15000000596046448	0.5833333134651184	1190	1265	1265	1290	1516
7.782711585412789	7.782711190673092	0	0	1	30	0.0055735861910804745	0.10029756349364394	1135.7185225064718	1210.7185225064718	1210.7185225064718	1235.7185225064718	0.24242424964904785	0.10810811072587967	0.28947368264198303	0.17499999701976776	0.5833333134651184	1146	1221	1221	1246	1500
7.799527496580568	7.799527101840868	0	0	1	30	0.0058285947109273	0.11125169952252978	1180.5757095447593	1255.5757095447593	1255.5757095447593	1280.5757095447593	0.27272728085517883	0.12162162363529205	0.28947368264198303	0.17499999701976776	0.5	1146	1221	1221	1246	1500
7.821092126324599	7.821092126324599	0	0	1	30	0.006067627457812124	0.11981766692509777	1215.6533460582755	1290.6533460582755	1290.6533460582755	1315.6533460582755	0.27272728085517883	0.14864864945411682	0.28947368264198303	0.20000000298023224	0.5	1134	1209	1209	1234	1500
7.834057746470533	7.834057746470533	0	0	1	30	0.006290029259590699	0.134061273461894	1273.980914826456	1348.980914826456	1348.980914826456	1373.980914826456	0.3030303120613098	0.1621621549129486	0.31578946113586426	0.22499999403953552	0.5	1103	1178	1178	1203	1500
7.849511410937842	7.849511016198145	0	0	1	30	0.006495190528383307	0.1410580761730671	1302.6328219287097	1377.6328219287097	1377.6328219287097	1402.6328219287097	0.3030303120613098	0.1756756752729416	0.34210526943206787	0.25	0.5833333134651184	1099	1174	1174	1199	1500
7.866630087454579	7.866630087454579	0	0	1	30	0.006682548931412777	0.16583797221905305	1404.1064962370224	1479.1064962370224	1479.1064962370224	1504.1064962370224	0.3636363744735718	0.18918919563293457	0.3684210479259491	0.30000001192092896	0.5833333134651184	1107	1182	1182	1207	1500
7.888046689811572	7.888046689811572	0	0	1	30	0.006851590932319523	0.1987693477421999	1538.9604790043086	1613.9604790043086	1613.9604790043086	1638.9604790043086	0.39393940567970276	0.2432432472705841	0.42105263471603394	0.375	0.5833333134651184	1107	1182	1182	1207	1500
7.9006408599009585	7.900640465161262	0	0	1	30	0.007001853198729028	0.2163813611198413	1611.0816737857501	1686.0816737857501	1686.0816737857501	1711.0816737857501	0.39393940567970276	0.2702702581882477	0.44736841320991516	0.44999998807907104	0.5833333134651184	1107	1182	1182	1207	1500
7.916584791074145	7.916584396334448	0	0	1	30	0.007132923872213665	0.26379639118125553	1805.2462218872413	1880.2462218872413	1880.2462218872413	1905.2462218872413	0.4545454680919647	0.3243243098258972	0.5263158082962036	0.5249999761581421	0.5	1107	1182	1182	1207	1500
7.932863856251592	7.932864250991292	0	0	1	30	0.0072444436971680235	0.2953230756678078	1934.347994859673	2009.347994859673	2009.347994859673	2034.347994859673	0.4848484992980957	0.36486485600471497	0.5526315569877625	0.6000000238418579	0.5833333134651184	1093	1168	1168	1193	1500
7.954119404811484	7.954119404811484	0	0	1	30	0.007336107005503552	0.3284944878204872	2070.184927624895	2145.184927624895	2145.184927624895	2170.184927624895	0.5151515007019043	0.4054054021835327	0.6052631735801697	0.6499999761581421	0.5833333134651184	1114	1189	1189	1214	1500
7.967617923550764	7.967617923550764	0	0	1	30	0.007407662554463541	0.38562344332274634	2304.128000406646	2379.128000406646	2379.128000406646	2404.128000406646	0.6060606241226196	0.45945945382118225	0.6578947305679321	0.7250000238418579	0.5833333134651184	1114	1189	1189	1214	1500
7.982925139589826	7.982925139589826	0	0	1	30	0.007458914215262055	0.4675912679026002	2639.7862420611477	2714.7862420611477	2714.7862420611477	2739.7862420611477	0.6666666865348816	0.5405405163764954	0.7368420958518982	0.8999999761581421	0.5833333134651184	1100	1175	1175	1200	1500
7.9996131550952025	7.9996135498348995	0	0	1	30	0.007489721510659307	0.5089108151236648	2808.989787931407	2883.989787931407	2883.989787931407	2908.989787931407	0.6969696879386902	0.5945945978164673	0.7631579041481018	0.9750000238418579	0.5833333134651184	1100	1175	1175	1200	1500
8.02086357203901	8.02086357203901	0	0	1	30	0.0075	0.545546144247055	2959.0114606916904	3034.0114606916904	3034.0114606916904	3059.0114606916904	0.7575757503509521	0.6351351141929626	0.7894737124443054	1.0	0.5833333134651184	1100	1175	1175	1200	1500
8.034162352490709	8.034162352490709	0	0	1	30	0.007489721510659301	0.5873690694570541	3130.2763394266367	3205.2763394266367	3205.2763394266367	3230.2763394266367	0.8181818127632141	0.6891891956329346	0.8421052694320679	1.0	0.5833333134651184	1100	1175	1175	1200	1500
8.049487331816218	8.049487331816218	0	0	1	30	0.007458914215262044	0.6216162294149399	3270.518459454179	3345.518459454179	3345.518459454179	3370.518459454179	0.8484848737716675	0.7432432174682617	0.8947368264198303	1.0	0.5833333134651184	1100	1175	1175	1200	1500
8.066549955295729	8.06655035003543	0	0	1	30	0.007407662554463523	0.6686333566904068	3463.053595647216	3538.053595647216	3538.053595647216	3563.053595647216	0.9696969985961914	0.7837837934494019	0.9210526347160339	1.0	0.5833333134651184	1100	1175	1175	1200	1500
8.087539054558947	8.08753865981925	0	0	1	30	0.007336107005503528	0.7263513505458832	3699.4087804853916	3774.4087804853916	3774.4087804853916	3799.4087804853916	1.0	0.9054054021835327	1.0	1.0	0.5833333134651184	1100	1175	1175	1200	1500
8.100852045639803	8.100852045639803	0	0	1	30	0.007244443697167994	0.7263513505458832	3699.4087804853916	3774.4087804853916	3774.4087804853916	3799.4087804853916	1.0	0.9054054021835327	1.0	1.0	0.5833333134651184	1100	1175	1175	1200	1500
8.11659663326511	8.11659702800481	0	0	1	30	0.00713292387221363	0.7398648709058762	3754.746646359563	3829.746646359563	3829.746646359563	3854.746646359563	1.0	0.9594594836235046	1.0	1.0	0.5833333134651184	1100	1175	1175	1200	1500
8.132583196325763	8.132583196325763	0	0	1	30	0.007001853198728986	0.75	3796.25	3871.25	3871.25	3896.25	1.0	1.0	1.0	1.0	0.6666666865348816	1117	1192	1192	1217	1500
8.154182563163287	8.154182563163287	0	0	1	30	0.006851590932319475	0.75	3796.25	3871.25	3871.25	3896.25	1.0	1.0	1.0	1.0	0.6666666865348816	1117	1192	1192	1217	1500
8.167456080274265	8.167456080274265	0	0	1	30	0.006682548931412723	0.75	3796.25	3871.25	3871.25	3896.25	1.0	1.0	1.0	1.0	0.6666666865348816	1124	1199	1199	1224	1500
8.182623558459964	8.182623558459964	0	0	1	30	0.006495190528383249	0.75	3796.25	3871.25	3871.25	3896.25	1.0	1.0	1.0	1.0	0.6666666865348816	1124	1199	1199	1224	1500
8.199556707318278	8.199556707318278	0	0	1	30	0.006290029259590635	0.75	3796.25	3871.25	3871.25	3896.25	1.0	1.0	1.0	1.0	0.6666666865348816	1124	1199	1199	1224	1500
8.220709228816789	8.220709228816789	0	0	1	30	0.0060676274578120555	0.75	3796.25	3871.25	3871.25	3896.25	1.0	1.0	1.0	1.0	0.6666666865348816	1124	1199	1199	1224	1500
8.234038009485596	8.234038009485596	0	0	1	30	0.005828594710927226	0.75	3796.25	3871.25	3871.25	3896.25	1.0	1.0	1.0	1.0	0.6666666865348816	1124	1199	1199	1224	1500
8.249523647868505	8.249523647868505	0	0	1	30	0.0055735861910803965	0.75	3796.25	3871.25	3871.25	3896.25	1.0	1.0	1.0	1.0	0.6666666865348816	1128	1203	1203	1228	1500
8.267232065495213	8.26723246023491	0	0	1	30	0.005303300858899042	0.75	3796.25	3871.25	3871.25	3896.25	1.0	1.0	1.0	1.0	0.6666666865348816	1128	1203	1203	1228	1516
8.287357079557813	8.287356684818116	0	0	1	30	0.005018479547691366	0.75	3796.25	3871.25	3871.25	3896.25	1.0	1.0	1.0	1.0	0.6666666865348816	1135	1210	1210	1235	1516
8.300641254640658	8.300641254640658	0	0	1	30	0.004719902932873706	0.75	3796.25	3871.25	3871.25	3896.25	1.0	1.0	1.0	1.0	0.6666666865348816	1180	1255	1255	1280	1500
8.316606107017881	8.316606107017881	0	0	1	30	0.004408389392193469	0.75	3796.25	3871.25	3871.25	3896.25	1.0	1.0	1.0	1.0	0.75	1215	1290	1290	1315	1500
8.332687802345939	8.332688197085636	0	0	1	30	0.004084792762612619	0.75	3796.25	3871.25	3871.25	3896.25	1.0	1.0	1.0	1.0	0.75	1273	1348	1348	1373	1500
8.354241379378402	8.354241379378402	0	0	1	30	0.0037499999999999114	0.75	3796.25	3871.25	3871.25	3896.25	1.0	1.0	1.0	1.0	0.75	1302	1377	1377	1402	1516
8.367469106684323	8.367469106684323	0	0	1	30	0.0034049287480465078	0.75	3796.25	3871.25	3871.25	3896.25	1.0	1.0	1.0	1.0	0.75	1404	1479	1479	1504	1516
8.382770796367607	8.382770401627907	0	0	1	30	0.003050524823068404	0.75	3796.25	3871.25	3871.25	3896.25	1.0	1.0	1.0	1.0	0.75	1538	1613	1613	1638	1516
8.39973670862092	8.39973670862092	0	0	1	30	0.0026877596215896505	0.75	3796.25	3871.25	3871.25	3896.25	1.0	1.0	1.0	1.0	0.75	1611	1686	1686	1711	1516
8.42079883472841	8.42079883472841	0	0	1	30	0.002317627457812	0.75	3796.25	3871.25	3871.25	3896.25	1.0	1.0	1.0	1.0	0.75	1805	1880	1880	1905	1500
8.43413669441029	8.43413669441029	0	0	1	30	0.0019411428382687965	0.75	3796.25	3871.25	3871.25	3896.25	1.0	1.0	1.0	1.0	0.75	1934	2009	2009	2034	1516
8.449544174332841	8.449544174332841	0	0	1	30	0.001559337681133082	0.75	3796.25	3871.25	3871.25	3896.25	1.0	1.0	1.0	1.0	0.75	2070	2145	2145	2170	1516
8.46654284998115	8.46654284998115	0	0	1	30	0.0011732584878016152	0.75	3796.25	3871.25	3871.25	3896.25	1.0	1.0	1.0	1.0	0.75	2304	2379	2379	2404	1516
8.487505896424251	8.487505896424251	0	0	1	30	0.0007839634745072818	0.75	3796.25	3871.25	3871.25	3896.25	1.0	1.0	1.0	1.0	0.75	2639	2714	2714	2739	1516
8.500809019012637	8.500809019012637	0	0	1	30	0.0003925196718219568	0.75	3796.25	3871.25	3871.25	3896.25	1.0	1.0	1.0	1.0	0.75	2808	2883	2883	2908	1516
8.516658212658117	8.51665821265812	0	0	1	30	-1.2426921205886656e-16	0.75	3796.25	3871.25	3871.25	3896.25	1.0	1.0	1.0	1.0	0.75	2959	3034	3034	3059	1516
8.54084075608442	8.54084075608442	0	0	1	30	-0.00039251967182220505	0.75	3796.25	3871.25	3871.25	3896.25	1.0	1.0	1.0	1.0	0.75	3130	3205	3205	3230	1516
8.549532529511728	8.549532529511728	0	0	1	30	-0.000783963474507529	0.75	3796.25	3871.25	3871.25	3896.25	1.0	1.0	1.0	1.0	0.75	3270	3345	3345	3370	1516
8.567539370350707	8.56753897561101	0	0	1	30	-0.0011732584878018542	0.75	3796.25	3871.25	3871.25	3896.25	1.0	1.0	1.0	1.0	0.75	3463	3538	3538	3563	1516
8.582744743547485	8.582745138287185	0	0	1	30	-0.0015593376811333186	0.75	3796.25	3871.25	3871.25	3896.25	1.0	1.0	1.0	1.0	0.75	3699	3774	3774	3799	1516
8.599602497123334	8.599602497123334	0	0	1	30	-0.00194114283826903	0.75	3796.25	3871.25	3871.25	3896.25	1.0	1.0	1.0	1.0	0.75	3699	3774	3774	3799	1516
8.620729755281124	8.620729755281124	0	0	1	30	-0.00231762745781223	0.75	3796.25	3871.25	3871.25	3896.25	1.0	1.0	1.0	1.0	0.75	3754	3829	3829	3854	1516
8.633976430092586	8.63397603535289	0	0	1	30	-0.002687759621589876	0.75	3796.25	3871.25	3871.25	3896.25	1.0	1.0	1.0	1.0	0.75	3796	3871	3871	3896	1533
8.649546148031336	8.649546148031336	0	0	1	30	-0.003050524823068625	0.75	3796.25	3871.25	3871.25	3896.25	1.0	1.0	1.0	1.0	0.75	3796	3871	3871	3896	1533
8.666622587400303	8.666622587400303	0	0	1	30	-0.0034049287480467233	0.75	3796.25	3871.25	3871.25	3896.25	1.0	1.0	1.0	1.0	0.6666666865348816	3796	3871	3871	3896	1533
8.68731642136884	8.68731642136884	0	0	1	30	-0.0037500000000001204	0.75	3796.25	3871.25	3871.25	3896.25	1.0	1.0	1.0	1.0	0.6666666865348816	3796	3871	3871	3896	1533
8.700745465921136	8.700745465921136	0	0	1	30	-0.004084792762612822	0.75	3796.25	3871.25	3871.25	3896.25	1.0	1.0	1.0	1.0	0.6666666865348816	3796	3871	3871	3896	1533
8.71650584313439	8.71650584313439	0	0	1	30	-0.004408389392193665	0.7128378450870514	3644.0709756314754	3719.0709756314754	3719.0709756314754	3744.0709756314754	1.0	0.8513513803482056	1.0	1.0	0.6666666865348816	3796	3871	3871	3896	1533
8.732696091879612	8.732696091879612	0	0	1	30	-0.004719902932873894	0.6925675719976425	3561.064207330346	3636.064207330346	3636.064207330346	3661.064207330346	1.0	0.7702702879905701	1.0	1.0	0.6666666865348816	3796	3871	3871	3896	1533
8.75410756262052	8.75410716788082	0	0	1	30	-0.005018479547691547	0.6417741522977227	3353.0651536591745	3428.0651536591745	3428.0651536591745	3453.0651536591745	0.939393937587738	0.7027027010917664	0.9736841917037964	0.949999988079071	0.6666666865348816	3796	3871	3871	3896	1533
8.767322263516382	8.767322263516382	0	0	1	30	-0.005303300858899213	0.5799610111862421	3099.9403408076614	3174.9403408076614	3174.9403408076614	3199.9403408076614	0.8787878751754761	0.6351351141929626	0.9210526347160339	0.875	0.5833333134651184	3796	3871	3871	3896	1533
8.782488557482983	8.782488557482983	0	0	1	30	-0.005573586191080559	0.5155952307150553	2836.3624697781515	2911.3624697781515	2911.3624697781515	2936.3624697781515	0.7878788113594055	0.5810810923576355	0.8947368264198303	0.7749999761581421	0.5833333134651184	3796	3871	3871	3896	1533
8.799810919684289	8.799811314423986	0	0	1	30	-0.005828594710927379	0.45336759435503104	2581.5402988838523	2656.5402988838523	2656.5402988838523	2681.5402988838523	0.6969696879386902	0.5270270109176636	0.8421052694320679	0.699999988079071	0.5833333134651184	3796	3871	3871	3896	1533
8.820751860704254	8.820751860704254	0	0	1	30	-0.006067627457812198	0.3777253358771926	2271.7852504171037	2346.7852504171037	2346.7852504171037	2371.7852504171037	0.6363636255264282	0.4324324429035187	0.7368420958518982	0.6000000238418579	0.5833333134651184	3796	3871	3871	3896	1550
8.834027746253428	8.834027351513727	0	0	1	30	-0.006290029259590766	0.3429881079808661	2129.5363021816465	2204.5363021816465	2204.5363021816465	2229.5363021816465	0.5757575631141663	0.4054054021835327	0.7105262875556946	0.550000011920929	0.5833333134651184	3796	3871	3871	3896	1550
8.8494924634323	8.8494924634323	0	0	1	30	-0.0064951905283833706	0.31648455560207367	2021.0042551904917	2096.0042551904917	2096.0042551904917	2121.0042551904917	0.5454545617103577	0.37837839126586914	0.6842105388641357	0.5	0.5833333134651184	3796	3871	3871	3896	1550
8.866748509364212	8.866748904103913	0	0	1	30	-0.006682548931412833	0.29475071108654927	1932.0041618994192	2007.0041618994192	2007.0041618994192	2032.0041618994192	0.5151515007019043	0.3513513505458832	0.6578947305679321	0.4749999940395355	0.5833333134651184	3796	3871	3871	3896	1550
8.887652344852496	8.887651950112799	0	0	1	30	-0.006851590932319573	0.2842999633205565	1889.208349797679	1964.208349797679	1964.208349797679	1989.208349797679	0.5151515007019043	0.3378378450870514	0.6315789222717285	0.44999998807907104	0.5833333134651184	3796	3871	3871	3896	1550
8.900616386039635	8.900616386039635	0	0	1	30	-0.007001853198729073	0.2666024162777161	1816.7368946572474	1891.7368946572474	1891.7368946572474	1916.7368946572474	0.4848484992980957	0.3243243098258972	0.6052631735801697	0.42500001192092896	0.5833333134651184	3796	3871	3871	3896	1550
8.916553606637942	8.916553606637942	0	0	1	30	-0.007132923872213704	0.24848701000997897	1742.554305990864	1817.554305990864	1817.554305990864	1842.554305990864	0.4545454680919647	0.29729729890823364	0.6052631735801697	0.4000000059604645	0.5833333134651184	3796	3871	3871	3896	1550
8.932752144916838	8.932752539656539	0	0	1	30	-0.0072444436971680565	0.24247705277643705	1717.9435311195098	1792.9435311195098	1792.9435311195098	1817.9435311195098	0.4545454680919647	0.28378379344940186	0.5789473652839661	0.4000000059604645	0.5833333134651184	3796	3871	3871	3896	1550
8.954051114843596	8.954050720103895	0	0	1	30	-0.007336107005503578	0.22716766223311424	1655.2515768446028	1730.2515768446028	1730.2515768446028	1755.2515768446028	0.4545454680919647	0.2567567527294159	0.5263158082962036	0.375	0.5833333134651184	3796	3871	3871	3896	1550
8.967377921813908	8.967377921813908	0	0	1	30	-0.007407662554463561	0.2238781876469913	1641.7811784144294	1716.7811784144294	1716.7811784144294	1741.7811784144294	0.4545454680919647	0.2567567527294159	0.5263158082962036	0.3499999940395355	0.5833333134651184	3796	3871	3871	3896	1550
8.982743164588692	8.982743164588692	0	0	1	30	-0.007458914215262068	0.2129240534807506	1596.9239990036738	1671.9239990036738	1671.9239990036738	1696.9239990036738	0.42424243688583374	0.2432432472705841	0.5263158082962036	0.3499999940395355	0.5833333134651184	3796	3871	3871	3896	1550
8.999560259975565	8.999559865235868	0	0	1	30	-0.007489721510659314	0.20724304020404816	1573.6602496355772	1648.6602496355772	1648.6602496355772	1673.6602496355772	0.42424243688583374	0.22972972691059113	0.5	0.3499999940395355	0.5833333134651184	3796	3871	3871	3896	1550
9.020740413252993	9.020740413252993	0	0	1	30	-0.0075	0.20724304020404816	1573.6602496355772	1648.6602496355772	1648.6602496355772	1673.6602496355772	0.42424243688583374	0.22972972691059113	0.5	0.3499999940395355	0.5833333134651184	3796	3871	3871	3896	1550
9.033980772229272	9.033980377489575	0	0	1	30	-0.007489721510659294	0.2041180394589901	1560.8633715845644	1635.8633715845644	1635.8633715845644	1660.8633715845644	0.42424243688583374	0.22972972691059113	0.5	0.32499998807907104	0.5833333134651184	3796	3871	3871	3896	1550
9.049590753617297	9.049590753617297	0	0	1	30	-0.00745891421526203	0.20073966309428215	1547.0289203710854	1622.0289203710854	1622.0289203710854	1647.0289203710854	0.42424243688583374	0.21621622145175934	0.5	0.32499998807907104	0.5833333134651184	3796	3871	3871	3896	1550
9.066635219070664	9.066635219070664	0	0	1	30	-0.007407662554463503	0.19860150617008143	1538.2731677664833	1613.2731677664833	1613.2731677664833	1638.2731677664833	0.42424243688583374	0.21621622145175934	0.4736842215061188	0.32499998807907104	0.5833333134651184	3796	3871	3871	3896	1550
9.087433659059377	9.087433264319676	0	0	1	30	-0.007336107005503502	0.19860150617008143	1538.2731677664833	1613.2731677664833	1613.2731677664833	1638.2731677664833	0.42424243688583374	0.21621622145175934	0.4736842215061188	0.32499998807907104	0.5833333134651184	3796	3871	3871	3896	1550
9.100577306809457	9.100577306809457	0	0	1	30	-0.007244443697167961	0.19860150617008143	1538.2731677664833	1613.2731677664833	1613.2731677664833	1638.2731677664833	0.42424243688583374	0.21621622145175934	0.4736842215061188	0.32499998807907104	0.5833333134651184	3796	3871	3871	3896	1550
9.11671900257173	9.11671900257173	0	0	1	30	-0.007132923872213591	0.18764736827855044	1493.415973100664	1568.415973100664	1568.415973100664	1593.415973100664	0.39393940567970276	0.20270270109176636	0.4736842215061188	0.32499998807907104	0.5833333134651184	3796	3871	3871	3896	1550
9.132859119375206	9.132859119375206	0	0	1	30	-0.007001853198728941	0.18271315901687268	1473.2103861740936	1548.2103861740936	1548.2103861740936	1573.2103861740936	0.39393940567970276	0.20270270109176636	0.44736841320991516	0.30000001192092896	0.5833333134651184	3796	3871	3871	3896	1550
9.1542101949422	9.1542101949422	0	0	1	30	-0.006851590932319425	0.17933478265216474	1459.3759349606146	1534.3759349606146	1534.3759349606146	1559.3759349606146	0.39393940567970276	0.18918919563293457	0.44736841320991516	0.30000001192092896	0.5833333134651184	3796	3871	3871	3896	1550
9.167469106684324	9.167469106684324	0	0	1	30	-0.006682548931412667	0.17933478265216474	1459.3759349606146	1534.3759349606146	1534.3759349606146	1559.3759349606146	0.39393940567970276	0.18918919563293457	0.44736841320991516	0.30000001192092896	0.5833333134651184	3796	3871	3871	3896	1533
9.182539084164427	9.182539478904124	0	0	1	30	-0.006495190528383187	0.17933478265216474	1459.3759349606146	1534.3759349606146	1534.3759349606146	1559.3759349606146	0.39393940567970276	0.18918919563293457	0.44736841320991516	0.30000001192092896	0.5	3796	3871	3871	3896	1533
9.200185922398122	9.200186317137822	0	0	1	30	-0.006290029259590567	0.17472951959230398	1440.5173827304848	1515.5173827304848	1515.5173827304848	1540.5173827304848	0.39393940567970276	0.18918919563293457	0.42105263471603394	0.2750000059604645	0.5	3796	3871	3871	3896	1533
9.220749887005761	9.220749887005761	0	0	1	30	-0.006067627457811982	0.15949906595051289	1378.1486750673503	1453.1486750673503	1453.1486750673503	1478.1486750673503	0.3636363744735718	0.1756756752729416	0.3947368562221527	0.25	0.5833333134651184	3644	3719	3719	3744	1533
9.23402024619915	9.23402024619915	0	0	1	30	-0.005828594710927147	0.13973891907616665	1297.2308736169025	1372.2308736169025	1372.2308736169025	1397.2308736169025	0.3333333432674408	0.14864864945411682	0.34210526943206787	0.22499999403953552	0.5833333134651184	3561	3636	3636	3661	1533
9.249559569181093	9.249559963920793	0	0	1	30	-0.005573586191080312	0.13290659138246586	1269.2524917111978	1344.2524917111978	1344.2524917111978	1369.2524917111978	0.3333333432674408	0.13513512909412384	0.31578946113586426	0.20000000298023224	0.5	3353	3428	3428	3453	1533
9.266610350469643	9.266610350469643	0	0	1	30	-0.005303300858898952	0.12401504463663227	1232.8416077870093	1307.8416077870093	1307.8416077870093	1332.8416077870093	0.3030303120613098	0.13513512909412384	0.28947368264198303	0.20000000298023224	0.5	3099	3174	3174	3199	1516
9.287370500707572	9.287370500707572	0	0	1	30	-0.005018479547691274	0.1134787605977372	1189.695524647734	1264.695524647734	1264.695524647734	1289.695524647734	0.27272728085517883	0.13513512909412384	0.2631579041481018	0.17499999701976776	0.5	2836	2911	2911	2936	1516
9.300870598405647	9.300870598405647	0	0	1	30	-0.004719902932873609	0.11521240437501357	1196.7947959156804	1271.7947959156804	1271.7947959156804	1296.7947959156804	0.27272728085517883	0.14864864945411682	0.2631579041481018	0.15000000596046448	0.5	2581	2656	2656	2681	1516
9.316552422418846	9.31655202767915	0	0	1	30	-0.004408389392193368	0.10006088877194808	1134.7493395211272	1209.7493395211272	1209.7493395211272	1234.7493395211272	0.21212121844291687	0.14864864945411682	0.2631579041481018	0.15000000596046448	0.5	2271	2346	2346	2371	1516
9.332561485642332	9.332561485642332	0	0	1	30	-0.004084792762612514	0.10097215929999948	1138.4809923334979	1213.4809923334979	1213.4809923334979	1238.4809923334979	0.21212121844291687	0.1621621549129486	0.2368421107530594	0.125	0.5	2129	2204	2204	2229	1516
9.354070851828533	9.354070457088836	0	0	1	30	-0.0037499999999998025	0.09677478158846498	1121.292730604764	1196.292730604764	1196.292730604764	1221.292730604764	0.1818181872367859	0.1756756752729416	0.2368421107530594	0.125	0.5	2021	2096	2096	2121	1516
9.367352658473186	9.367352263733489	0	0	1	30	-0.003404928748046396	0.09867289857448716	1129.0655196625248	1204.0655196625248	1204.0655196625248	1229.0655196625248	0.1818181872367859	0.18918919563293457	0.2368421107530594	0.10000000149011612	0.5	1932	2007	2007	2032	1516
9.382665400868033	9.38266579560773	0	0	1	30	-0.003050524823068289	0.09867289857448716	1129.0655196625248	1204.0655196625248	1204.0655196625248	1229.0655196625248	0.1818181872367859	0.18918919563293457	0.2368421107530594	0.10000000149011612	0.5	1889	1964	1964	1989	1516
9.40030000217107	9.400300396910767	0	0	1	30	-0.002687759621589533	0.10205127493919511	1142.8999708760039	1217.8999708760039	1217.8999708760039	1242.8999708760039	0.1818181872367859	0.20270270109176636	0.2368421107530594	0.10000000149011612	0.5	1816	1891	1891	1916	1516
9.420772387168592	9.420772387168592	0	0	1	30	-0.0023176274578118805	0.10205127493919511	1142.8999708760039	1217.8999708760039	1217.8999708760039	1242.8999708760039	0.1818181872367859	0.20270270109176636	0.2368421107530594	0.10000000149011612	0.5	1742	1817	1817	1842	1516
9.434061299127825	9.434060904388124	0	0	1	30	-0.0019411428382686748	0.10205127493919511	1142.8999708760039	1217.8999708760039	1217.8999708760039	1242.8999708760039	0.1818181872367859	0.20270270109176636	0.2368421107530594	0.10000000149011612	0.5	1717	1792	1792	1817	1516
9.44956706923537	9.449566674495673	0	0	1	30	-0.0015593376811329591	0.10205127493919511	1142.8999708760039	1217.8999708760039	1217.8999708760039	1242.8999708760039	0.1818181872367859	0.20270270109176636	0.2368421107530594	0.10000000149011612	0.4166666567325592	1655	1730	1730	1755	1516
9.466638771727952	9.466638771727952	0	0	1	30	-0.0011732584878014912	0.10205127493919511	1142.8999708760039	1217.8999708760039	1217.8999708760039	1242.8999708760039	0.1818181872367859	0.20270270109176636	0.2368421107530594	0.10000000149011612	0.4166666567325592	1641	1716	1716	1741	1516
9.487424974786004	9.487424580046303	0	0	1	30	-0.0007839634745071568	0.10139338009451565	1140.2058914870415	1215.2058914870415	1215.2058914870415	1240.2058914870415	0.1818181872367859	0.20270270109176636	0.21052631735801697	0.10000000149011612	0.5	1596	1671	1671	1696	1516
9.500617570258731	9.500617570258731	0	0	1	30	-0.0003925196718218313	0.10139338009451565	1140.2058914870415	1215.2058914870415	1215.2058914870415	1240.2058914870415	0.1818181872367859	0.20270270109176636	0.21052631735801697	0.10000000149011612	0.5	1573	1648	1648	1673	1516
9.516741107994863	9.51674150273456	0	0	1	30	2.499161517667739e-16	0.10205127493919511	1142.8999708760039	1217.8999708760039	1217.8999708760039	1242.8999708760039	0.1818181872367859	0.20270270109176636	0.2368421107530594	0.10000000149011612	0.4166666567325592	1573	1648	1648	1673	1516
9.532565433039318	9.532565827779019	0	0	1	30	0.00039251967182233054	0.09867289857448716	1129.0655196625248	1204.0655196625248	1204.0655196625248	1229.0655196625248	0.1818181872367859	0.18918919563293457	0.2368421107530594	0.10000000149011612	0.4166666567325592	1560	1635	1635	1660	1516
9.554066904431545	9.554066904431545	0	0	1	30	0.0007839634745076539	0.09463662363980946	1112.5369738050197	1187.5369738050197	1187.5369738050197	1212.5369738050197	0.1818181872367859	0.1756756752729416	0.21052631735801697	0.10000000149011612	0.4166666567325592	1547	1622	1622	1647	1516
9.567345553158608	9.567345553158608	0	0	1	30	0.0011732584878019847	0.09463662363980946	1112.5369738050197	1187.5369738050197	1187.5369738050197	1212.5369738050197	0.1818181872367859	0.1756756752729416	0.21052631735801697	0.10000000149011612	0.4166666567325592	1538	1613	1613	1638	1516
9.583013166542655	9.583013561282351	0	0	1	30	0.001559337681133448	0.09463662363980946	1112.5369738050197	1187.5369738050197	1187.5369738050197	1212.5369738050197	0.1818181872367859	0.1756756752729416	0.21052631735801697	0.10000000149011612	0.5	1538	1613	1613	1638	1516
9.599535391374543	9.599535391374543	0	0	1	30	0.0019411428382691577	0.09125824354981121	1098.7025073364769	1173.7025073364769	1173.7025073364769	1198.7025073364769	0.1818181872367859	0.1621621549129486	0.21052631735801697	0.10000000149011612	0.5	1538	1613	1613	1638	1516
9.620715939391667	9.620715939391667	0	0	1	30	0.0023176274578123562	0.09125824354981121	1098.7025073364769	1173.7025073364769	1173.7025073364769	1198.7025073364769	0.1818181872367859	0.1621621549129486	0.21052631735801697	0.10000000149011612	0.4166666567325592	1493	1568	1568	1593	1516
9.634041167403185	9.634041167403185	0	0	1	30	0.0026877596215899996	0.09125824354981121	1098.7025073364769	1173.7025073364769	1173.7025073364769	1198.7025073364769	0.1818181872367859	0.1621621549129486	0.21052631735801697	0.10000000149011612	0.5	1473	1548	1548	1573	1516
9.649516542553927	9.649516542553927	0	0	1	30	0.0030505248230687457	0.09125824354981121	1098.7025073364769	1173.7025073364769	1173.7025073364769	1198.7025073364769	0.1818181872367859	0.1621621549129486	0.21052631735801697	0.10000000149011612	0.5	1459	1534	1534	1559	1516
9.666613113647534	9.666613113647534	0	0	1	30	0.0034049287480468413	0.09125824354981121	1098.7025073364769	1173.7025073364769	1173.7025073364769	1198.7025073364769	0.1818181872367859	0.1621621549129486	0.21052631735801697	0.10000000149011612	0.5	1459	1534	1534	1559	1516
9.687404053581966	9.687404053581966	0	0	1	30	0.0037500000000002353	0.09125824354981121	1098.7025073364769	1173.7025073364769	1173.7025073364769	1198.7025073364769	0.1818181872367859	0.1621621549129486	0.21052631735801697	0.10000000149011612	0.5	1459	1534	1534	1559	1500
9.700652702091924	9.700652702091924	0	0	1	30	0.004084792762612933	0.09191613839449067	1101.3965867254392	1176.3965867254392	1176.3965867254392	1201.3965867254392	0.1818181872367859	0.1621621549129486	0.2368421107530594	0.10000000149011612	0.5	1440	1515	1515	1540	1500
9.716515316887163	9.716514922147462	0	0	1	30	0.004408389392193772	0.09125824354981121	1098.7025073364769	1173.7025073364769	1173.7025073364769	1198.7025073364769	0.1818181872367859	0.1621621549129486	0.21052631735801697	0.10000000149011612	0.5	1378	1453	1453	1478	1516
9.732602538571003	9.732602538571003	0	0	1	30	0.0047199029328739974	0.09125824354981121	1098.7025073364769	1173.7025073364769	1173.7025073364769	1198.7025073364769	0.1818181872367859	0.1621621549129486	0.21052631735801697	0.10000000149011612	0.5	1297	1372	1372	1397	1516
9.754053483281789	9.754053483281789	0	0	1	30	0.005018479547691645	0.09125824354981121	1098.7025073364769	1173.7025073364769	1173.7025073364769	1198.7025073364769	0.1818181872367859	0.1621621549129486	0.21052631735801697	0.10000000149011612	0.5	1269	1344	1344	1369	1500
9.767347526857103	9.767347526857103	0	0	1	30	0.005303300858899306	0.09125824354981121	1098.7025073364769	1173.7025073364769	1173.7025073364769	1198.7025073364769	0.1818181872367859	0.1621621549129486	0.21052631735801697	0.10000000149011612	0.5	1232	1307	1307	1332	1500
9.782627111117252	9.782627111117252	0	0	1	30	0.005573586191080647	0.09125824354981121	1098.7025073364769	1173.7025073364769	1173.7025073364769	1198.7025073364769	0.1818181872367859	0.1621621549129486	0.21052631735801697	0.10000000149011612	0.5	1189	1264	1264	1289	1500
9.799731971744533	9.799731971744533	0	0	1	30	0.005828594710927462	0.09257403295487165	1104.0906649501994	1179.0906649501994	1179.0906649501994	1204.0906649501994	0.1818181872367859	0.1621621549129486	0.21052631735801697	0.125	0.5	1196	1271	1271	1296	1500
9.820716334131367	9.820716334131367	0	0	1	30	0.006067627457812276	0.08787986718510327	1084.8680561229978	1159.8680561229978	1159.8680561229978	1184.8680561229978	0.1818181872367859	0.14864864945411682	0.21052631735801697	0.10000000149011612	0.5	1134	1209	1209	1234	1500
9.834241695170162	9.83424287938926	0	0	1	30	0.006290029259590839	0.09125824354981121	1098.7025073364769	1173.7025073364769	1173.7025073364769	1198.7025073364769	0.1818181872367859	0.1621621549129486	0.21052631735801697	0.10000000149011612	0.5	1138	1213	1213	1238	1500
9.849497200308688	9.849497200308688	0	0	1	30	0.0064951905283834365	0.09125824354981121	1098.7025073364769	1173.7025073364769	1173.7025073364769	1198.7025073364769	0.1818181872367859	0.1621621549129486	0.21052631735801697	0.10000000149011612	0.5	1121	1196	1196	1221	1500
9.866592981922897	9.866592981922897	0	0	1	30	0.006682548931412893	0.09125824354981121	1098.7025073364769	1173.7025073364769	1173.7025073364769	1198.7025073364769	0.1818181872367859	0.1621621549129486	0.21052631735801697	0.10000000149011612	0.5	1129	1204	1204	1229	1500
9.887337342572875	9.887337342572875	0	0	1	30	0.006851590932319628	0.08787986718510327	1084.8680561229978	1159.8680561229978	1159.8680561229978	1184.8680561229978	0.1818181872367859	0.14864864945411682	0.21052631735801697	0.10000000149011612	0.4166666567325592	1129	1204	1204	1229	1500
9.900617175519033	9.900617175519033	0	0	1	30	0.0070018531987291206	0.08787986718510327	1084.8680561229978	1159.8680561229978	1159.8680561229978	1184.8680561229978	0.1818181872367859	0.14864864945411682	0.21052631735801697	0.10000000149011612	0.4166666567325592	1142	1217	1217	1242	1500
9.916536238091195	9.916535843351499	0	0	1	30	0.007132923872213745	0.08787986718510327	1084.8680561229978	1159.8680561229978	1159.8680561229978	1184.8680561229978	0.1818181872367859	0.14864864945411682	0.21052631735801697	0.10000000149011612	0.5	1142	1217	1217	1242	1500
9.932599775393113	9.932599775393113	0	0	1	30	0.007244443697168091	0.08787986718510327	1084.8680561229978	1159.8680561229978	1159.8680561229978	1184.8680561229978	0.1818181872367859	0.14864864945411682	0.21052631735801697	0.10000000149011612	0.4166666567325592	1142	1217	1217	1242	1500
9.954108746839614	9.954109141579314	0	0	1	30	0.007336107005503606	0.08919565659016371	1090.2562137367204	1165.2562137367204	1165.2562137367204	1190.2562137367204	0.1818181872367859	0.14864864945411682	0.21052631735801697	0.125	0.5	1142	1217	1217	1242	1483
9.967281605327406	9.967281605327406	0	0	1	30	0.007407662554463582	0.08581727650016546	1076.4217472681776	1151.4217472681776	1151.4217472681776	1176.4217472681776	0.1818181872367859	0.13513512909412384	0.21052631735801697	0.125	0.5	1142	1217	1217	1242	1483
9.982777112202784	9.982777506942485	0	0	1	30	0.007458914215262083	0.09001465793699026	1093.6100242519751	1168.6100242519751	1168.6100242519751	1193.6100242519751	0.21212121844291687	0.12162162363529205	0.21052631735801697	0.125	0.5	1140	1215	1215	1240	1500
9.99968736615857	9.99968736615857	0	0	1	30	0.00748972151065932	0.09001465793699026	1093.6100242519751	1168.6100242519751	1168.6100242519751	1193.6100242519751	0.21212121844291687	0.12162162363529205	0.21052631735801697	0.125	0.5	1140	1215	1215	1240	1500
10.020785413578652	10.020785413578652	0	0	1	30	0.0075	0.08745864825323224	1083.143164596986	1158.143164596986	1158.143164596986	1183.143164596986	0.21212121844291687	0.10810811072587967	0.2368421107530594	0.125	0.5	1142	1217	1217	1242	1483
10.034119720603242	10.034119720603242	0	0	1	30	0.007489721510659287	0.09503440605476499	1114.1658927942626	1189.1658927942626	1189.1658927942626	1214.1658927942626	0.24242424964904785	0.10810811072587967	0.2368421107530594	0.125	0.5	1129	1204	1204	1229	1483
10.049608122164043	10.049607727424343	0	0	1	30	0.007458914215262016	0.09503440605476499	1114.1658927942626	1189.1658927942626	1189.1658927942626	1214.1658927942626	0.24242424964904785	0.10810811072587967	0.2368421107530594	0.125	0.5	1112	1187	1187	1212	1483
10.074189747425804	10.074189747425804	0	0	1	30	0.007407662554463482	0.11603140572184012	1200.1486064309352	1275.1486064309352	1275.1486064309352	1300.1486064309352	0.3030303120613098	0.12162162363529205	0.2631579041481018	0.15000000596046448	0.5	1112	1187	1187	1212	1483
10.087428527443292	10.087428132703591	0	0	1	30	0.007336107005503474	0.12797238162081492	1249.0469027372371	1324.0469027372371	1324.0469027372371	1349.0469027372371	0.3333333432674408	0.13513512909412384	0.28947368264198303	0.15000000596046448	0.5	1112	1187	1187	1212	1500
10.100746650140232	10.100746650140232	0	0	1	30	0.007244443697167927	0.13315997158030146	1270.2900836213344	1345.2900836213344	1345.2900836213344	1370.2900836213344	0.3333333432674408	0.14864864945411682	0.28947368264198303	0.17499999701976776	0.5	1098	1173	1173	1198	1500
10.116560317212821	10.116559922473124	0	0	1	30	0.00713292387221355	0.14526542103604267	1319.8618991425947	1394.8618991425947	1394.8618991425947	1419.8618991425947	0.3636363744735718	0.1621621549129486	0.31578946113586426	0.17499999701976776	0.5	1098	1173	1173	1198	1483
10.132608064926787	10.132608064926787	0	0	1	30	0.007001853198728894	0.16288741405465101	1392.0239605537959	1467.0239605537959	1467.0239605537959	1492.0239605537959	0.39393940567970276	0.18918919563293457	0.34210526943206787	0.20000000298023224	0.5	1098	1173	1173	1198	1500
10.154109141579314	10.154109141579314	0	0	1	30	0.00685159093231937	0.19236147589981556	1512.7202438097447	1587.7202438097447	1587.7202438097447	1612.7202438097447	0.4545454680919647	0.21621622145175934	0.3947368562221527	0.25	0.5	1098	1173	1173	1198	1500
10.167309237106322	10.167309237106322	0	0	1	30	0.006682548931412607	0.21360188550070713	1599.6997211253956	1674.6997211253956	1674.6997211253956	1699.6997211253956	0.4848484992980957	0.2432432472705841	0.42105263471603394	0.30000001192092896	0.5	1098	1173	1173	1198	1500
10.183408300981126	10.183408695720823	0	0	1	30	0.00649519052838312	0.25929323490709066	1786.8057969445363	1861.8057969445363	1861.8057969445363	1886.8057969445363	0.5757575631141663	0.28378379344940186	0.4736842215061188	0.375	0.5	1098	1173	1173	1198	1500
10.199613549834899	10.199613549834902	0	0	1	30	0.006290029259590495	0.34424491026683857	2134.682907542704	2209.682907542704	2209.682907542704	2234.682907542704	0.6666666865348816	0.3918918967247009	0.5789473652839661	0.550000011920929	0.5	1101	1176	1176	1201	1500
10.220819755932444	10.220819755932444	0	0	1	30	0.006067627457811904	0.40013361941826986	2363.547171517815	2438.547171517815	2438.547171517815	2463.547171517815	0.7575757503509521	0.4324324429035187	0.6315789222717285	0.6499999761581421	0.5	1098	1173	1173	1198	1500
10.234531434109064	10.234533013067859	0	0	1	30	0.005828594710927064	0.4654106944799423	2630.856793895364	2705.856793895364	2705.856793895364	2730.856793895364	0.8484848737716675	0.5	0.6842105388641357	0.75	0.5	1098	1173	1173	1198	1500
10.249565095536875	10.249565095536875	0	0	1	30	0.005573586191080225	0.5223652041664248	2864.08551106151	2939.08551106151	2939.08551106151	2964.08551106151	0.9090909361839294	0.5540540814399719	0.7368420958518982	0.8500000238418579	0.5	1098	1173	1173	1198	1500
10.266513244503743	10.266512849764046	0	0	1	30	0.0053033008588988595	0.5978396242974622	3173.1532614981074	3248.1532614981074	3248.1532614981074	3273.1532614981074	1.0	0.6216216087341309	0.7894737124443054	0.9750000238418579	0.5	1098	1173	1173	1198	1500
10.287683924028398	10.287683924028398	0	0	1	30	0.005018479547691176	0.6362019926309586	3330.2471598237753	3405.2471598237753	3405.2471598237753	3430.2471598237753	1.0	0.7027027010917664	0.8421052694320679	1.0	0.5	1098	1173	1173	1198	1500
10.300683491788428	10.300683491788428	0	0	1	30	0.0047199029328735065	0.6662517786026001	3453.3010333776474	3528.3010333776474	3528.3010333776474	3553.3010333776474	1.0	0.7702702879905701	0.8947368264198303	1.0	0.5833333134651184	1104	1179	1179	1204	1500
10.316636896714384	10.316636501974687	0	0	1	30	0.00440838939219326	0.6963015645742416	3576.3549069315195	3651.3549069315195	3651.3549069315195	3676.3549069315195	1.0	0.837837815284729	0.9473684430122375	1.0	0.5833333134651184	1084	1159	1159	1184	1500
10.33263253878811	10.33263253878811	0	0	1	30	0.004084792762612402	0.7263513505458832	3699.4087804853916	3774.4087804853916	3774.4087804853916	3799.4087804853916	1.0	0.9054054021835327	1.0	1.0	0.5833333134651184	1098	1173	1173	1198	1500
10.354124141687867	10.35412374694817	0	0	1	30	0.003749999999999688	0.75	3796.25	3871.25	3871.25	3896.25	1.0	1.0	1.0	1.0	0.5833333134651184	1098	1173	1173	1198	1500
10.367470290903421	10.367470290903421	0	0	1	30	0.003404928748046278	0.75	3796.25	3871.25	3871.25	3896.25	1.0	1.0	1.0	1.0	0.5833333134651184	1098	1173	1173	1198	1500
10.382776717463086	10.382776717463086	0	0	1	30	0.0030505248230681685	0.75	3796.25	3871.25	3871.25	3896.25	1.0	1.0	1.0	1.0	0.5833333134651184	1084	1159	1159	1184	1483
10.399593023370565	10.399593023370565	0	0	1	30	0.00268775962158941	0.75	3796.25	3871.25	3871.25	3896.25	1.0	1.0	1.0	1.0	0.5833333134651184	1084	1159	1159	1184	1483
10.420851335108347	10.420851335108347	0	0	1	30	0.0023176274578117547	0.75	3796.25	3871.25	3871.25	3896.25	1.0	1.0	1.0	1.0	0.5833333134651184	1084	1159	1159	1184	1500
10.434163931449506	10.434163931449506	0	0	1	30	0.0019411428382685471	0.75	3796.25	3871.25	3871.25	3896.25	1.0	1.0	1.0	1.0	0.6666666865348816	1084	1159	1159	1184	1483
10.44950548984236	10.44950548984236	0	0	1	30	0.0015593376811328297	0.75	3796.25	3871.25	3871.25	3896.25	1.0	1.0	1.0	1.0	0.6666666865348816	1090	1165	1165	1190	1500
10.466747719884816	10.466747719884816	0	0	1	30	0.0011732584878013604	0.75	3796.25	3871.25	3871.25	3896.25	1.0	1.0	1.0	1.0	0.6666666865348816	1076	1151	1151	1176	1500
10.487664581783159	10.487664581783159	0	0	1	30	0.0007839634745070253	0.75	3796.25	3871.25	3871.25	3896.25	1.0	1.0	1.0	1.0	0.6666666865348816	1093	1168	1168	1193	1500
10.500655070530117	10.500655070530117	0	0	1	30	0.00039251967182169927	0.75	3796.25	3871.25	3871.25	3896.25	1.0	1.0	1.0	1.0	0.6666666865348816	1093	1168	1168	1193	1500
10.516524790639933	10.516524395900236	0	0	1	30	-3.8222442962243216e-16	0.75	3796.25	3871.25	3871.25	3896.25	1.0	1.0	1.0	1.0	0.6666666865348816	1083	1158	1158	1183	1500
10.532525169590043	10.532525169590043	0	0	1	30	-0.00039251967182246265	0.75	3796.25	3871.25	3871.25	3896.25	1.0	1.0	1.0	1.0	0.6666666865348816	1114	1189	1189	1214	1500
10.554272563814608	10.554272563814608	0	0	1	30	-0.0007839634745077855	0.75	3796.25	3871.25	3871.25	3896.25	1.0	1.0	1.0	1.0	0.6666666865348816	1114	1189	1189	1214	1500
10.567348711076198	10.567348316336501	0	0	1	30	-0.0011732584878021155	0.75	3796.25	3871.25	3871.25	3896.25	1.0	1.0	1.0	1.0	0.75	1200	1275	1275	1300	1500
10.582593558242857	10.582593558242857	0	0	1	30	-0.0015593376811335773	0.75	3796.25	3871.25	3871.25	3896.25	1.0	1.0	1.0	1.0	0.75	1249	1324	1324	1349	1500
10.599559075756469	10.599559075756469	0	0	1	30	-0.0019411428382692857	0.75	3796.25	3871.25	3871.25	3896.25	1.0	1.0	1.0	1.0	0.75	1270	1345	1345	1370	1500
10.62071475517257	10.62071475517257	0	0	1	30	-0.0023176274578124816	0.75	3796.25	3871.25	3871.25	3896.25	1.0	1.0	1.0	1.0	0.75	1319	1394	1394	1419	1500
10.634576039695025	10.634576039695025	0	0	1	30	-0.002687759621590123	0.75	3796.25	3871.25	3871.25	3896.25	1.0	1.0	1.0	1.0	0.75	1392	1467	1467	1492	1500
10.650151283989556	10.650151678729253	0	0	1	30	-0.0030505248230688667	0.75	3796.25	3871.25	3871.25	3896.25	1.0	1.0	1.0	1.0	0.75	1512	1587	1587	1612	1500
10.674111588965447	10.674111588965447	0	0	1	30	-0.003404928748046959	0.75	3796.25	3871.25	3871.25	3896.25	1.0	1.0	1.0	1.0	0.75	1599	1674	1674	1699	1500
10.687505106944853	10.687505106944853	0	0	1	30	-0.0037500000000003494	0.75	3796.25	3871.25	3871.25	3896.25	1.0	1.0	1.0	1.0	0.75	1786	1861	1861	1886	1500
10.70084730876342	10.70084730876342	0	0	1	30	-0.004084792762613043	0.75	3796.25	3871.25	3871.25	3896.25	1.0	1.0	1.0	1.0	0.75	2134	2209	2209	2234	1500
10.716528343297222	10.716528343297222	0	0	1	30	-0.004408389392193879	0.75	3796.25	3871.25	3871.25	3896.25	1.0	1.0	1.0	1.0	0.75	2363	2438	2438	2463	1500
10.732920304028516	10.732920304028516	0	0	1	30	-0.0047199029328741	0.75	3796.25	3871.25	3871.25	3896.25	1.0	1.0	1.0	1.0	0.75	2630	2705	2705	2730	1500
10.75418414212208	10.754183747382383	0	0	1	30	-0.005018479547691743	0.75	3796.25	3871.25	3871.25	3896.25	1.0	1.0	1.0	1.0	0.8333333134651184	2864	2939	2939	2964	1500
10.767469106684326	10.767469106684326	0	0	1	30	-0.0053033008588994	0.75	3796.25	3871.25	3871.25	3896.25	1.0	1.0	1.0	1.0	0.8333333134651184	3173	3248	3248	3273	1500
10.782491320660872	10.782490925921175	0	0	1	30	-0.005573586191080736	0.75	3796.25	3871.25	3871.25	3896.25	1.0	1.0	1.0	1.0	0.8333333134651184	3330	3405	3405	3430	1500
10.799515259649906	10.799514864910206	0	0	1	30	-0.0058285947109275454	0.75	3796.25	3871.25	3871.25	3896.25	1.0	1.0	1.0	1.0	0.8333333134651184	3453	3528	3528	3553	1516
10.820781071441965	10.820780676702265	0	0	1	30	-0.006067627457812354	0.75	3796.25	3871.25	3871.25	3896.25	1.0	1.0	1.0	1.0	0.8333333134651184	3576	3651	3651	3676	1516
10.834122878520832	10.834122878520832	0	0	1	30	-0.006290029259590911	0.75	3796.25	3871.25	3871.25	3896.25	1.0	1.0	1.0	1.0	0.8333333134651184	3699	3774	3774	3799	1516
10.849606148465549	10.849605753725848	0	0	1	30	-0.006495190528383502	0.75	3796.25	3871.25	3871.25	3896.25	1.0	1.0	1.0	1.0	0.8333333134651184	3796	3871	3871	3896	1516
10.86672758816018	10.866727982899876	0	0	1	30	-0.006682548931412953	0.75	3796.25	3871.25	3871.25	3896.25	1.0	1.0	1.0	1.0	0.8333333134651184	3796	3871	3871	3896	1516
10.887459711879496	10.887459317139795	0	0	1	30	-0.006851590932319682	0.75	3796.25	3871.25	3871.25	3896.25	1.0	1.0	1.0	1.0	0.8333333134651184	3796	3871	3871	3896	1516
10.900844940325227	10.900845335064924	0	0	1	30	-0.007001853198729167	0.75	3796.25	3871.25	3871.25	3896.25	1.0	1.0	1.0	1.0	0.8333333134651184	3796	3871	3871	3896	1516
10.916500316778608	10.916500316778608	0	0	1	30	-0.007132923872213786	0.75	3796.25	3871.25	3871.25	3896.25	1.0	1.0	1.0	1.0	0.8333333134651184	3796	3871	3871	3896	1516
10.932538196000104	10.932538196000104	0	0	1	30	-0.007244443697168125	0.75	3796.25	3871.25	3871.25	3896.25	1.0	1.0	1.0	1.0	0.75	3796	3871	3871	3896	1533
10.954176247328105	10.954176247328105	0	0	1	30	-0.007336107005503633	0.75	3796.25	3871.25	3871.25	3896.25	1.0	1.0	1.0	1.0	0.75	3796	3871	3871	3896	1533
10.967364895403849	10.967364895403849	0	0	1	30	-0.007407662554463602	0.75	3796.25	3871.25	3871.25	3896.25	1.0	1.0	1.0	1.0	0.75	3796	3871	3871	3896	1533
10.982674085141406	10.982674085141406	0	0	1	30	-0.007458914215262096	0.75	3796.25	3871.25	3871.25	3896.25	1.0	1.0	1.0	1.0	0.75	3796	3871	3871	3896	1533
10.999734734922425	10.999735129662122	0	0	1	30	-0.007489721510659327	0.75	3796.25	3871.25	3871.25	3896.25	1.0	1.0	1.0	1.0	0.75	3796	3871	3871	3896	1533
11.020795676810819	11.020795282071122	0	0	1	30	-0.0075	0.75	3796.25	3871.25	3871.25	3896.25	1.0	1.0	1.0	1.0	0.6666666865348816	3796	3871	3871	3896	1533
11.034149720820347	11.034149720820347	0	0	1	30	-0.00748972151065928	0.75	3796.25	3871.25	3871.25	3896.25	1.0	1.0	1.0	1.0	0.6666666865348816	3796	3871	3871	3896	1533
11.049571016632358	11.049571016632358	0	0	1	30	-0.007458914215262003	0.7398648709058762	3754.746646359563	3829.746646359563	3829.746646359563	3854.746646359563	1.0	0.9594594836235046	1.0	1.0	0.6666666865348816	3796	3871	3871	3896	1533
11.066718114407406	11.066718114407406	0	0	1	30	-0.007407662554463461	0.7263513505458832	3699.4087804853916	3774.4087804853916	3774.4087804853916	3799.4087804853916	1.0	0.9054054021835327	1.0	1.0	0.6666666865348816	3796	3871	3871	3896	1550
11.087373658625163	11.087373658625163	0	0	1	30	-0.007336107005503446	0.7060810774564743	3616.4020121842623	3691.4020121842623	3691.4020121842623	3716.4020121842623	1.0	0.8243243098258972	1.0	1.0	0.6666666865348816	3796	3871	3871	3896	1550
11.100763229207582	11.100763623947278	0	0	1	30	-0.007244443697167893	0.6609752766003734	3431.693757678529	3506.693757678529	3506.693757678529	3531.693757678529	1.0	0.7432432174682617	0.9736841917037964	0.925000011920929	0.5833333134651184	3796	3871	3871	3896	1550
11.116517290585657	11.116517685325354	0	0	1	30	-0.007132923872213509	0.5759580072603727	3083.5480397312263	3158.5480397312263	3158.5480397312263	3183.5480397312263	0.939393937587738	0.6486486196517944	0.8947368264198303	0.800000011920929	0.5833333134651184	3796	3871	3871	3896	1550
11.132736355328886	11.13273635532889	0	0	1	30	-0.0070018531987288465	0.47824637646737855	2683.4189116339153	2758.4189116339153	2758.4189116339153	2783.4189116339153	0.7878788113594055	0.5540540814399719	0.8157894611358643	0.699999988079071	0.5833333134651184	3796	3871	3871	3896	1550
11.154108352099916	11.154108352099916	0	0	1	30	-0.0068515909323193175	0.36194245199623865	2207.1543409245974	2282.1543409245974	2282.1543409245974	2307.1543409245974	0.6969696879386902	0.4054054021835327	0.6578947305679321	0.5249999761581421	0.5833333134651184	3796	3871	3871	3896	1550
11.167347921596802	11.167347921596802	0	0	1	30	-0.006682548931412546	0.3150208492420221	2015.0103776460805	2090.0103776460805	2090.0103776460805	2115.0103776460805	0.6363636255264282	0.3513513505458832	0.6052631735801697	0.44999998807907104	0.5833333134651184	3796	3871	3871	3896	1550
11.182590005585569	11.182590005585569	0	0	1	30	-0.006495190528383055	0.26331954676853986	1803.2935440171707	1878.2935440171707	1878.2935440171707	1903.2935440171707	0.5454545617103577	0.29729729890823364	0.5263158082962036	0.4000000059604645	0.5833333134651184	3796	3871	3871	3896	1550
11.19969802413044	11.199697629390739	0	0	1	30	-0.006290029259590423	0.23442443203377095	1684.968049178292	1759.968049178292	1759.968049178292	1784.968049178292	0.5151515007019043	0.2567567527294159	0.4736842215061188	0.3499999940395355	0.5833333134651184	3796	3871	3871	3896	1550
11.220684360215765	11.220684360215765	0	0	1	30	-0.0060676274578118266	0.20264774760917614	1554.8425264595762	1629.8425264595762	1629.8425264595762	1654.8425264595762	0.4545454680919647	0.22972972691059113	0.42105263471603394	0.30000001192092896	0.5833333134651184	3796	3871	3871	3896	1550
11.233976824832284	11.233976824832284	0	0	1	30	-0.005828594710926981	0.17292030978163608	1433.1086685557998	1508.1086685557998	1508.1086685557998	1533.1086685557998	0.39393940567970276	0.18918919563293457	0.3947368562221527	0.2750000059604645	0.5	3796	3871	3871	3896	1550
11.249523253128805	11.249523253128805	0	0	1	30	-0.005573586191080136	0.1654300857335329	1402.4362010788172	1477.4362010788172	1477.4362010788172	1502.4362010788172	0.39393940567970276	0.1756756752729416	0.3684210479259491	0.25	0.5	3796	3871	3871	3896	1566
11.266853115384388	11.266853115384388	0	0	1	30	-0.005303300858898766	0.15876223146915436	1375.131337866187	1450.131337866187	1450.131337866187	1475.131337866187	0.39393940567970276	0.1621621549129486	0.31578946113586426	0.25	0.5	3796	3871	3871	3896	1566
11.287531159764972	11.287531159764972	0	0	1	30	-0.005018479547691077	0.13916656023969776	1294.8870641815624	1369.8870641815624	1369.8870641815624	1394.8870641815624	0.3636363744735718	0.13513512909412384	0.28947368264198303	0.20000000298023224	0.5	3796	3871	3871	3896	1566
11.300571780453675	11.300571385713978	0	0	1	30	-0.004719902932873403	0.13916656023969776	1294.8870641815624	1369.8870641815624	1369.8870641815624	1394.8870641815624	0.3636363744735718	0.13513512909412384	0.28947368264198303	0.20000000298023224	0.5	3796	3871	3871	3896	1566
11.31670637090137	11.31670637090137	0	0	1	30	-0.004408389392193153	0.13027501349386417	1258.476180257374	1333.476180257374	1333.476180257374	1358.476180257374	0.3333333432674408	0.13513512909412384	0.2631579041481018	0.20000000298023224	0.5	3796	3871	3871	3896	1566
11.332575301531788	11.332575696271485	0	0	1	30	-0.004084792762612291	0.11932087932762347	1213.619000846618	1288.619000846618	1288.619000846618	1313.619000846618	0.3030303120613098	0.12162162363529205	0.2631579041481018	0.20000000298023224	0.5	3796	3871	3871	3896	1566
11.354143089193409	11.354142694453712	0	0	1	30	-0.0037499999999995736	0.10894906829160295	1171.146434654114	1246.146434654114	1246.146434654114	1271.146434654114	0.27272728085517883	0.12162162363529205	0.2368421107530594	0.17499999701976776	0.5	3796	3871	3871	3896	1566
11.367417790523485	11.367417790523485	0	0	1	30	-0.00340492874804616	0.11232744465631089	1184.980885867593	1259.980885867593	1259.980885867593	1284.980885867593	0.27272728085517883	0.13513512909412384	0.2368421107530594	0.17499999701976776	0.5	3796	3871	3871	3896	1566
11.382535136767439	11.382535136767439	0	0	1	30	-0.0030505248230680475	0.10986033970195996	1174.878091079526	1249.878091079526	1249.878091079526	1274.878091079526	0.27272728085517883	0.13513512909412384	0.21052631735801697	0.15000000596046448	0.5	3796	3871	3871	3896	1566
11.399561838934362	11.399561838934362	0	0	1	30	-0.002687759621589286	0.10664980428195314	1161.7309485345982	1236.7309485345982	1236.7309485345982	1261.7309485345982	0.24242424964904785	0.14864864945411682	0.2368421107530594	0.15000000596046448	0.5	3796	3871	3871	3896	1566
11.420743176430884	11.420742781691184	0	0	1	30	-0.0023176274578116285	0.10904133835513341	1171.5242805642713	1246.5242805642713	1246.5242805642713	1271.5242805642713	0.24242424964904785	0.1621621549129486	0.21052631735801697	0.15000000596046448	0.5	3796	3871	3871	3896	1566
11.434110246850471	11.434110246850471	0	0	1	30	-0.0019411428382684192	0.10772554855793715	1166.1361213447526	1241.1361213447526	1241.1361213447526	1266.1361213447526	0.24242424964904785	0.1621621549129486	0.21052631735801697	0.125	0.5	3796	3871	3871	3896	1550
11.449584437782116	11.449584437782116	0	0	1	30	-0.0015593376811327004	0.10772554855793715	1166.1361213447526	1241.1361213447526	1241.1361213447526	1266.1361213447526	0.24242424964904785	0.1621621549129486	0.21052631735801697	0.125	0.5	3796	3871	3871	3896	1550
11.466990484799561	11.466990484799561	0	0	1	30	-0.0011732584878012297	0.10772891947999597	1166.1499252705835	1241.1499252705835	1241.1499252705835	1266.1499252705835	0.21212121844291687	0.18918919563293457	0.2368421107530594	0.125	0.5	3796	3871	3871	3896	1550
11.487342079449258	11.487342079449261	0	0	1	30	-0.0007839634745068937	0.11530467728152871	1197.17265346786	1272.17265346786	1272.17265346786	1297.17265346786	0.24242424964904785	0.18918919563293457	0.2368421107530594	0.125	0.5	3796	3871	3871	3896	1550
11.500835861312156	11.500835861312156	0	0	1	30	-0.0003925196718215671	0.11110729584470391	1179.9843764840625	1254.9843764840625	1254.9843764840625	1279.9843764840625	0.21212121844291687	0.20270270109176636	0.2368421107530594	0.125	0.5	3796	3871	3871	3896	1550
11.516566238308306	11.516566238308306	0	0	1	30	5.145327074780904e-16	0.11110729584470391	1179.9843764840625	1254.9843764840625	1254.9843764840625	1279.9843764840625	0.21212121844291687	0.20270270109176636	0.2368421107530594	0.125	0.4166666567325592	3796	3871	3871	3896	1533
11.532974778106945	11.532974778106949	0	0	1	30	0.00039251967182259476	0.11448567593470216	1193.8188429526053	1268.8188429526053	1268.8188429526053	1293.8188429526053	0.21212121844291687	0.21621622145175934	0.2368421107530594	0.125	0.4166666567325592	3796	3871	3871	3896	1533
11.554014009311908	11.554014009311912	0	0	1	30	0.0007839634745079172	0.11448567593470216	1193.8188429526053	1268.8188429526053	1268.8188429526053	1293.8188429526053	0.21212121844291687	0.21621622145175934	0.2368421107530594	0.125	0.4166666567325592	3754	3829	3829	3854	1533
11.567258315685178	11.567258315685178	0	0	1	30	0.0011732584878022462	0.11638378919543405	1201.5916167553023	1276.5916167553023	1276.5916167553023	1301.5916167553023	0.21212121844291687	0.22972972691059113	0.2368421107530594	0.10000000149011612	0.4166666567325592	3699	3774	3774	3799	1533
11.582630269034842	11.582630269034842	0	0	1	30	0.001559337681133707	0.11976216928543229	1215.4260832238451	1290.4260832238451	1290.4260832238451	1315.4260832238451	0.21212121844291687	0.2432432472705841	0.2368421107530594	0.10000000149011612	0.4166666567325592	3616	3691	3691	3716	1533
11.59957486534442	11.599574470604724	0	0	1	30	0.0019411428382694134	0.11976216928543229	1215.4260832238451	1290.4260832238451	1290.4260832238451	1315.4260832238451	0.21212121844291687	0.2432432472705841	0.2368421107530594	0.10000000149011612	0.4166666567325592	3431	3506	3506	3531	1516
11.620610938631794	11.620610938631794	0	0	1	30	0.0023176274578126073	0.12314054565014024	1229.2605344373242	1304.2605344373242	1304.2605344373242	1329.2605344373242	0.21212121844291687	0.2567567527294159	0.2368421107530594	0.10000000149011612	0.4166666567325592	3083	3158	3158	3183	1516
11.633931429766927	11.633931429766927	0	0	1	30	0.0026877596215902464	0.12248265080546078	1226.5664550483618	1301.5664550483618	1301.5664550483618	1326.5664550483618	0.21212121844291687	0.2567567527294159	0.21052631735801697	0.10000000149011612	0.4166666567325592	2683	2758	2758	2783	1516
11.649554832304707	11.649555227044408	0	0	1	30	0.0030505248230689877	0.12717681657522917	1245.7890638755634	1320.7890638755634	1320.7890638755634	1345.7890638755634	0.21212121844291687	0.2702702581882477	0.21052631735801697	0.125	0.4166666567325592	2207	2282	2282	2307	1516
11.667333513597795	11.667333908337495	0	0	1	30	0.0034049287480470767	0.12717681657522917	1245.7890638755634	1320.7890638755634	1320.7890638755634	1345.7890638755634	0.21212121844291687	0.2702702581882477	0.21052631735801697	0.125	0.4166666567325592	2015	2090	2090	2115	1516
11.68734879002414	11.68734839528444	0	0	1	30	0.0037500000000004643	0.12717681657522917	1245.7890638755634	1320.7890638755634	1320.7890638755634	1345.7890638755634	0.21212121844291687	0.2702702581882477	0.21052631735801697	0.125	0.4166666567325592	1803	1878	1878	1903	1516
11.700715465704027	11.700715860443728	0	0	1	30	0.004084792762613155	0.12717681657522917	1245.7890638755634	1320.7890638755634	1320.7890638755634	1345.7890638755634	0.21212121844291687	0.2702702581882477	0.21052631735801697	0.125	0.4166666567325592	1684	1759	1759	1784	1516
11.716489264067041	11.716488869327344	0	0	1	30	0.004408389392193986	0.12717681657522917	1245.7890638755634	1320.7890638755634	1320.7890638755634	1345.7890638755634	0.21212121844291687	0.2702702581882477	0.21052631735801697	0.125	0.4166666567325592	1554	1629	1629	1654	1516
11.732714644645457	11.732714644645457	0	0	1	30	0.004719902932874203	0.12717681657522917	1245.7890638755634	1320.7890638755634	1320.7890638755634	1345.7890638755634	0.21212121844291687	0.2702702581882477	0.21052631735801697	0.125	0.4166666567325592	1433	1508	1508	1533	1500
11.754005719778236	11.754005719778236	0	0	1	30	0.005018479547691842	0.12717681657522917	1245.7890638755634	1320.7890638755634	1320.7890638755634	1345.7890638755634	0.21212121844291687	0.2702702581882477	0.21052631735801697	0.125	0.4166666567325592	1402	1477	1477	1502	1500
11.767345947898308	11.767345947898308	0	0	1	30	0.005303300858899494	0.12717681657522917	1245.7890638755634	1320.7890638755634	1320.7890638755634	1345.7890638755634	0.21212121844291687	0.2702702581882477	0.21052631735801697	0.125	0.4166666567325592	1375	1450	1450	1475	1500
11.782947639752658	11.782947639752658	0	0	1	30	0.005573586191080825	0.12717681657522917	1245.7890638755634	1320.7890638755634	1320.7890638755634	1345.7890638755634	0.21212121844291687	0.2702702581882477	0.21052631735801697	0.125	0.4166666567325592	1294	1369	1369	1394	1500
11.80023487012077	11.80023526486047	0	0	1	30	0.005828594710927629	0.12379844021052122	1231.9546126620844	1306.9546126620844	1306.9546126620844	1331.9546126620844	0.21212121844291687	0.2567567527294159	0.21052631735801697	0.125	0.4166666567325592	1294	1369	1369	1394	1500
11.820657517916247	11.820657517916247	0	0	1	30	0.006067627457812431	0.12379844021052122	1231.9546126620844	1306.9546126620844	1306.9546126620844	1331.9546126620844	0.21212121844291687	0.2567567527294159	0.21052631735801697	0.125	0.4166666567325592	1258	1333	1333	1358	1500
11.83396814055891	11.833967745819214	0	0	1	30	0.006290029259590983	0.11622268240898848	1200.9318844648078	1275.9318844648078	1275.9318844648078	1300.9318844648078	0.1818181872367859	0.2567567527294159	0.21052631735801697	0.125	0.4166666567325592	1213	1288	1288	1313	1500
11.84962509597109	11.84962509597109	0	0	1	30	0.006495190528383569	0.12379844021052122	1231.9546126620844	1306.9546126620844	1306.9546126620844	1331.9546126620844	0.21212121844291687	0.2567567527294159	0.21052631735801697	0.125	0.4166666567325592	1171	1246	1246	1271	1500
11.866621403181208	11.866621008441507	0	0	1	30	0.006682548931413013	0.12042006384581327	1218.1201614486054	1293.1201614486054	1293.1201614486054	1318.1201614486054	0.21212121844291687	0.2432432472705841	0.21052631735801697	0.125	0.4166666567325592	1184	1259	1259	1284	1500
11.887308131835164	11.887308131835164	0	0	1	30	0.006851590932319736	0.11284430604428053	1187.0974332513288	1262.0974332513288	1262.0974332513288	1287.0974332513288	0.1818181872367859	0.2432432472705841	0.21052631735801697	0.125	0.4166666567325592	1174	1249	1249	1274	1500
11.900573359412471	11.900573754152168	0	0	1	30	0.007001853198729215	0.10946592595428228	1173.262966782786	1248.262966782786	1248.262966782786	1273.262966782786	0.1818181872367859	0.22972972691059113	0.21052631735801697	0.125	0.4166666567325592	1161	1236	1236	1261	1500
11.916565843568604	11.916566238308304	0	0	1	30	0.0071329238722138266	0.10864355741068721	1169.8953675967641	1244.8953675967641	1244.8953675967641	1269.8953675967641	0.1818181872367859	0.22972972691059113	0.18421052396297455	0.125	0.4166666567325592	1171	1246	1246	1271	1500
11.932592275338836	11.932592275338836	0	0	1	30	0.00724444369716816	0.112840938847512	1187.0836445805617	1262.0836445805617	1262.0836445805617	1287.0836445805617	0.21212121844291687	0.21621622145175934	0.18421052396297455	0.125	0.4166666567325592	1166	1241	1241	1266	1500
11.954182563163288	11.954182563163288	0	0	1	30	0.007336107005503661	0.112840938847512	1187.0836445805617	1262.0836445805617	1262.0836445805617	1287.0836445805617	0.21212121844291687	0.21621622145175934	0.18421052396297455	0.125	0.4166666567325592	1166	1241	1241	1266	1500
11.967221604893192	11.967221604893195	0	0	1	30	0.007407662554463622	0.112840938847512	1187.0836445805617	1262.0836445805617	1262.0836445805617	1287.0836445805617	0.21212121844291687	0.21621622145175934	0.18421052396297455	0.125	0.4166666567325592	1166	1241	1241	1266	1500
11.982555268492076	11.982555268492076	0	0	1	30	0.00745891421526211	0.10946255875751376	1173.2491781120189	1248.2491781120189	1248.2491781120189	1273.2491781120189	0.21212121844291687	0.20270270109176636	0.18421052396297455	0.125	0.4166666567325592	1197	1272	1272	1297	1500
12.000390792301788	12.000390792301788	0	0	1	30	0.007489721510659335	0.10946255875751376	1173.2491781120189	1248.2491781120189	1248.2491781120189	1273.2491781120189	0.21212121844291687	0.20270270109176636	0.18421052396297455	0.125	0.4166666567325592	1179	1254	1254	1279	1500
12.020667781148417	12.020667781148417	0	0	1	30	0.0075	0.10608418239280581	1159.4147268985398	1234.4147268985398	1234.4147268985398	1259.4147268985398	0.21212121844291687	0.18918919563293457	0.18421052396297455	0.125	0.4166666567325592	1179	1254	1254	1279	1483
12.034199458022394	12.034199852762091	0	0	1	30	0.007489721510659273	0.10608418239280581	1159.4147268985398	1234.4147268985398	1234.4147268985398	1259.4147268985398	0.21212121844291687	0.18918919563293457	0.18421052396297455	0.125	0.4166666567325592	1193	1268	1268	1293	1483
12.049655885667596	12.049655885667596	0	0	1	30	0.0074589142152619884	0.10270580230280757	1145.580260429997	1220.580260429997	1220.580260429997	1245.580260429997	0.21212121844291687	0.1756756752729416	0.18421052396297455	0.125	0.4166666567325592	1193	1268	1268	1293	1483
12.066735088214456	12.066735088214456	0	0	1	30	0.00740766255446344	0.09932742221280932	1131.7457939614542	1206.7457939614542	1206.7457939614542	1231.7457939614542	0.21212121844291687	0.1621621549129486	0.18421052396297455	0.125	0.4166666567325592	1201	1276	1276	1301	1483
12.087372474406065	12.087372474406065	0	0	1	30	0.0073361070055034195	0.10352480364963412	1148.9340709452517	1223.9340709452517	1223.9340709452517	1248.9340709452517	0.24242424964904785	0.14864864945411682	0.18421052396297455	0.125	0.4166666567325592	1215	1290	1290	1315	1483
12.100600991191383	12.100600596451686	0	0	1	30	0.007244443697167859	0.097590415738523	1124.6327524492517	1199.6327524492517	1199.6327524492517	1224.6327524492517	0.24242424964904785	0.12162162363529205	0.21052631735801697	0.125	0.4166666567325592	1215	1290	1290	1315	1483
12.116678739122454	12.116678739122454	0	0	1	30	0.007132923872213468	0.097590415738523	1124.6327524492517	1199.6327524492517	1199.6327524492517	1224.6327524492517	0.24242424964904785	0.12162162363529205	0.21052631735801697	0.125	0.4166666567325592	1229	1304	1304	1329	1483
12.132668854840398	12.132668854840398	0	0	1	30	0.007001853198728799	0.10178779531270266	1141.8210218055174	1216.8210218055174	1216.8210218055174	1241.8210218055174	0.27272728085517883	0.10810811072587967	0.21052631735801697	0.125	0.4166666567325592	1226	1301	1301	1326	1483
12.15421335285979	12.154212958120093	0	0	1	30	0.006851590932319263	0.10648196333725202	1161.043639866047	1236.043639866047	1236.043639866047	1261.043639866047	0.27272728085517883	0.12162162363529205	0.21052631735801697	0.15000000596046448	0.5	1245	1320	1320	1345	1483
12.167403579894328	12.167403185154631	0	0	1	30	0.006682548931412486	0.11743609750349271	1205.9008192768026	1280.9008192768026	1280.9008192768026	1305.9008192768026	0.3030303120613098	0.13513512909412384	0.21052631735801697	0.15000000596046448	0.5	1245	1320	1320	1345	1483
12.182626321637853	12.182626321637853	0	0	1	30	0.006495190528382989	0.14033121185279207	1299.6563125371836	1374.6563125371836	1374.6563125371836	1399.6563125371836	0.3636363744735718	0.1621621549129486	0.2368421107530594	0.15000000596046448	0.4166666567325592	1245	1320	1320	1345	1483
12.199501838500149	12.199501838500149	0	0	1	30	0.00629002925959035	0.14518985460561357	1319.5524546099875	1394.5524546099875	1394.5524546099875	1419.5524546099875	0.3636363744735718	0.1756756752729416	0.2368421107530594	0.17499999701976776	0.4166666567325592	1245	1320	1320	1345	1483
12.220794492591724	12.220794492591724	0	0	1	30	0.0060676274578117485	0.1513642879300996	1344.836759073758	1419.836759073758	1419.836759073758	1444.836759073758	0.3636363744735718	0.18918919563293457	0.2631579041481018	0.20000000298023224	0.4166666567325592	1245	1320	1320	1345	1483
12.23413985232788	12.23413945758818	0	0	1	30	0.0058285947109268975	0.17787782130272767	1453.4096782346699	1528.4096782346699	1528.4096782346699	1553.4096782346699	0.42424243688583374	0.21621622145175934	0.31578946113586426	0.22499999403953552	0.5	1245	1320	1320	1345	1483
12.249499174007182	12.249499174007182	0	0	1	30	0.005573586191080047	0.1924503780901432	1513.0842982791364	1588.0842982791364	1588.0842982791364	1613.0842982791364	0.4545454680919647	0.22972972691059113	0.34210526943206787	0.25	0.5	1245	1320	1320	1345	1483
12.266523507735913	12.266523507735913	0	0	1	30	0.005303300858898672	0.21253947246035465	1595.3491397251523	1670.3491397251523	1670.3491397251523	1695.3491397251523	0.4848484992980957	0.2567567527294159	0.3947368562221527	0.2750000059604645	0.5	1245	1320	1320	1345	1483
12.287449843387025	12.287449448647328	0	0	1	30	0.005018479547690979	0.27700412925332785	1859.3319092923775	1934.3319092923775	1934.3319092923775	1959.3319092923775	0.6060606241226196	0.3243243098258972	0.4736842215061188	0.375	0.5	1245	1320	1320	1345	1483
12.300602570150177	12.30060257015018	0	0	1	30	0.004719902932873301	0.27700412925332785	1859.3319092923775	1934.3319092923775	1934.3319092923775	1959.3319092923775	0.6060606241226196	0.3243243098258972	0.4736842215061188	0.375	0.5	1231	1306	1306	1331	1483
12.31650663261379	12.316506237874089	0	0	1	30	0.004408389392193047	0.33379415801089074	2091.8870770545973	2166.8870770545973	2166.8870770545973	2191.8870770545973	0.6666666865348816	0.37837839126586914	0.5526315569877625	0.5249999761581421	0.5	1231	1306	1306	1331	1483
12.332565038299618	12.332564643559921	0	0	1	30	0.004084792762612181	0.3811202850192785	2285.6875671539456	2360.6875671539456	2360.6875671539456	2385.6875671539456	0.7272727489471436	0.4189189076423645	0.6052631735801697	0.625	0.5	1200	1275	1275	1300	1483
12.354063746513956	12.354063746513956	0	0	1	30	0.0037499999999994586	0.426966142183856	2473.42635224289	2548.42635224289	2548.42635224289	2573.42635224289	0.7878788113594055	0.45945945382118225	0.6578947305679321	0.699999988079071	0.5	1231	1306	1306	1331	1483
12.36733252674855	12.36733252674855	0	0	1	30	0.003404928748046042	0.47816405878647394	2683.081820730611	2758.081820730611	2758.081820730611	2783.081820730611	0.8484848737716675	0.5135135054588318	0.7105262875556946	0.7749999761581421	0.5	1218	1293	1293	1318	1483
12.382594742461952	12.382594742461952	0	0	1	30	0.0030505248230679265	0.5269704628735781	2882.944045467302	2957.944045467302	2957.944045467302	2982.944045467302	0.9090909361839294	0.5540540814399719	0.7368420958518982	0.875	0.5	1187	1262	1262	1287	1483
12.399675918707308	12.399675523967607	0	0	1	30	0.0026877596215891626	0.5929054065362402	3152.9476397659037	3227.9476397659037	3227.9476397659037	3252.9476397659037	1.0	0.6216216087341309	0.7894737124443054	0.949999988079071	0.5833333134651184	1173	1248	1248	1273	1483
12.420747913307268	12.420747913307268	0	0	1	30	0.0023176274578115027	0.6529160737991333	3398.691322207451	3473.691322207451	3473.691322207451	3498.691322207451	1.0	0.7432432174682617	0.8684210777282715	1.0	0.5	1169	1244	1244	1269	1483
12.434090115125832	12.434089720386135	0	0	1	30	0.0019411428382682915	0.6829658597707748	3521.745195761323	3596.745195761323	3596.745195761323	3621.745195761323	1.0	0.8108108043670654	0.9210526347160339	1.0	0.5	1187	1262	1262	1287	1483
12.449520489950915	12.449520489950915	0	0	1	30	0.001559337681132571	0.7163940221071243	3658.633520528674	3733.633520528674	3733.633520528674	3758.633520528674	1.0	0.8918918967247009	0.9736841917037964	1.0	0.5833333134651184	1187	1262	1262	1287	1483
12.466662850849579	12.466662850849579	0	0	1	30	0.0011732584878010991	0.7398648709058762	3754.746646359563	3829.746646359563	3829.746646359563	3854.746646359563	1.0	0.9594594836235046	1.0	1.0	0.5833333134651184	1187	1262	1262	1287	1483
12.487431290621183	12.487430895881483	0	0	1	30	0.0007839634745067622	0.75	3796.25	3871.25	3871.25	3896.25	1.0	1.0	1.0	1.0	0.5833333134651184	1173	1248	1248	1273	1483
12.500588754260724	12.500588359521023	0	0	1	30	0.000392519671821435	0.75	3796.25	3871.25	3871.25	3896.25	1.0	1.0	1.0	1.0	0.5833333134651184	1173	1248	1248	1273	1483
12.516484527190658	12.51648413245096	0	0	1	30	-6.468409853337487e-16	0.75	3796.25	3871.25	3871.25	3896.25	1.0	1.0	1.0	1.0	0.6666666865348816	1159	1234	1234	1259	1483
12.532986225558213	12.532986225558213	0	0	1	30	-0.00039251967182272687	0.75	3796.25	3871.25	3871.25	3896.25	1.0	1.0	1.0	1.0	0.6666666865348816	1159	1234	1234	1259	1483
12.55432980107093	12.554330195810627	0	0	1	30	-0.0007839634745080487	0.75	3796.25	3871.25	3871.25	3896.25	1.0	1.0	1.0	1.0	0.6666666865348816	1145	1220	1220	1245	1483
12.567370816499329	12.567370816499329	0	0	1	30	-0.0011732584878023768	0.75	3796.25	3871.25	3871.25	3896.25	1.0	1.0	1.0	1.0	0.6666666865348816	1131	1206	1206	1231	1483
12.582548952656895	12.582548952656895	0	0	1	30	-0.0015593376811338364	0.75	3796.25	3871.25	3871.25	3896.25	1.0	1.0	1.0	1.0	0.75	1148	1223	1223	1248	1483
12.599760787742545	12.599761182482242	0	0	1	30	-0.0019411428382695413	0.75	3796.25	3871.25	3871.25	3896.25	1.0	1.0	1.0	1.0	0.75	1124	1199	1199	1224	1483
12.620777518784676	12.620777518784676	0	0	1	30	-0.002317627457812733	0.75	3796.25	3871.25	3871.25	3896.25	1.0	1.0	1.0	1.0	0.75	1124	1199	1199	1224	1483
12.634058535949931	12.634058535949931	0	0	1	30	-0.00268775962159037	0.75	3796.25	3871.25	3871.25	3896.25	1.0	1.0	1.0	1.0	0.75	1141	1216	1216	1241	1483
12.649556411263502	12.649556411263502	0	0	1	30	-0.0030505248230691083	0.75	3796.25	3871.25	3871.25	3896.25	1.0	1.0	1.0	1.0	0.75	1161	1236	1236	1261	1500
12.6669131158186	12.6669131158186	0	0	1	30	-0.003404928748047195	0.75	3796.25	3871.25	3871.25	3896.25	1.0	1.0	1.0	1.0	0.75	1205	1280	1280	1305	1500
12.68738668503522	12.68738668503522	0	0	1	30	-0.0037500000000005793	0.75	3796.25	3871.25	3871.25	3896.25	1.0	1.0	1.0	1.0	0.8333333134651184	1299	1374	1374	1399	1483
12.700622701874815	12.700622701874815	0	0	1	30	-0.004084792762613266	0.75	3796.25	3871.25	3871.25	3896.25	1.0	1.0	1.0	1.0	0.8333333134651184	1319	1394	1394	1419	1483
12.716497948340416	12.716497553600716	0	0	1	30	-0.004408389392194093	0.75	3796.25	3871.25	3871.25	3896.25	1.0	1.0	1.0	1.0	0.8333333134651184	1344	1419	1419	1444	1483
12.732910830275747	12.732910830275747	0	0	1	30	-0.004719902932874305	0.75	3796.25	3871.25	3871.25	3896.25	1.0	1.0	1.0	1.0	0.8333333134651184	1453	1528	1528	1553	1500
12.75399821972396	12.75399821972396	0	0	1	30	-0.005018479547691941	0.75	3796.25	3871.25	3871.25	3896.25	1.0	1.0	1.0	1.0	0.8333333134651184	1513	1588	1588	1613	1500
12.76723936817964	12.76723897343994	0	0	1	30	-0.005303300858899587	0.75	3796.25	3871.25	3871.25	3896.25	1.0	1.0	1.0	1.0	0.8333333134651184	1595	1670	1670	1695	1500
12.78273724349321	12.782737638232907	0	0	1	30	-0.0055735861910809125	0.75	3796.25	3871.25	3871.25	3896.25	1.0	1.0	1.0	1.0	0.8333333134651184	1859	1934	1934	1959	1500
12.799692892514352	12.799692892514352	0	0	1	30	-0.005828594710927712	0.75	3796.25	3871.25	3871.25	3896.25	1.0	1.0	1.0	1.0	0.8333333134651184	1859	1934	1934	1959	1500
12.820677649640887	12.820678044380584	0	0	1	30	-0.006067627457812508	0.75	3796.25	3871.25	3871.25	3896.25	1.0	1.0	1.0	1.0	0.8333333134651184	2091	2166	2166	2191	1500
12.833985509105657	12.833985509105657	0	0	1	30	-0.006290029259591055	0.75	3796.25	3871.25	3871.25	3896.25	1.0	1.0	1.0	1.0	0.8333333134651184	2285	2360	2360	2385	1500
12.84949956874688	12.84949917400718	0	0	1	30	-0.006495190528383635	0.75	3796.25	3871.25	3871.25	3896.25	1.0	1.0	1.0	1.0	0.8333333134651184	2473	2548	2548	2573	1500
12.866527060393201	12.866527060393201	0	0	1	30	-0.006682548931413073	0.75	3796.25	3871.25	3871.25	3896.25	1.0	1.0	1.0	1.0	0.8333333134651184	2683	2758	2758	2783	1500
12.887415106293533	12.887414711553832	0	0	1	30	-0.006851590932319789	0.75	3796.25	3871.25	3871.25	3896.25	1.0	1.0	1.0	1.0	0.8333333134651184	2882	2957	2957	2982	1500
12.900638491462766	12.900638491462766	0	0	1	30	-0.007001853198729263	0.75	3796.25	3871.25	3871.25	3896.25	1.0	1.0	1.0	1.0	0.8333333134651184	3152	3227	3227	3252	1516
12.916550053980655	12.916550053980655	0	0	1	30	-0.007132923872213867	0.75	3796.25	3871.25	3871.25	3896.25	1.0	1.0	1.0	1.0	0.8333333134651184	3398	3473	3473	3498	1500
12.93271267094696	12.93271267094696	0	0	1	30	-0.0072444436971681936	0.75	3796.25	3871.25	3871.25	3896.25	1.0	1.0	1.0	1.0	0.8333333134651184	3521	3596	3596	3621	1500
12.954081115060701	12.954081115060701	0	0	1	30	-0.007336107005503688	0.75	3796.25	3871.25	3871.25	3896.25	1.0	1.0	1.0	1.0	0.8333333134651184	3658	3733	3733	3758	1516
12.967357395349572	12.967357395349572	0	0	1	30	-0.007407662554463643	0.75	3796.25	3871.25	3871.25	3896.25	1.0	1.0	1.0	1.0	0.8333333134651184	3754	3829	3829	3854	1516
12.98260145303683	12.98260145303683	0	0	1	30	-0.007458914215262124	0.75	3796.25	3871.25	3871.25	3896.25	1.0	1.0	1.0	1.0	0.8333333134651184	3796	3871	3871	3896	1516
12.999673945008814	12.999673945008814	0	0	1	30	-0.007489721510659341	0.75	3796.25	3871.25	3871.25	3896.25	1.0	1.0	1.0	1.0	0.8333333134651184	3796	3871	3871	3896	1516
13.02074120273239	13.02074120273239	0	0	1	30	-0.0075	0.75	3796.25	3871.25	3871.25	3896.25	1.0	1.0	1.0	1.0	0.8333333134651184	3796	3871	3871	3896	1533
13.033978009051383	13.033978009051383	0	0	1	30	-0.007489721510659266	0.75	3796.25	3871.25	3871.25	3896.25	1.0	1.0	1.0	1.0	0.8333333134651184	3796	3871	3871	3896	1533
13.049524437347904	13.049524042608203	0	0	1	30	-0.0074589142152619746	0.75	3796.25	3871.25	3871.25	3896.25	1.0	1.0	1.0	1.0	0.8333333134651184	3796	3871	3871	3896	1533
13.066573639677655	13.066573639677655	0	0	1	30	-0.007407662554463419	0.75	3796.25	3871.25	3871.25	3896.25	1.0	1.0	1.0	1.0	0.8333333134651184	3796	3871	3871	3896	1533
13.08742260634781	13.08742300108751	0	0	1	30	-0.007336107005503392	0.75	3796.25	3871.25	3871.25	3896.25	1.0	1.0	1.0	1.0	0.6666666865348816	3796	3871	3871	3896	1550
13.100661386365298	13.100661386365298	0	0	1	30	-0.007244443697167825	0.75	3796.25	3871.25	3871.25	3896.25	1.0	1.0	1.0	1.0	0.6666666865348816	3796	3871	3871	3896	1550
13.116627817701312	13.116627422961615	0	0	1	30	-0.0071329238722134276	0.75	3796.25	3871.25	3871.25	3896.25	1.0	1.0	1.0	1.0	0.6666666865348816	3796	3871	3871	3896	1550
13.13255201188956	13.13255201188956	0	0	1	30	-0.007001853198728752	0.75	3796.25	3871.25	3871.25	3896.25	1.0	1.0	1.0	1.0	0.5833333134651184	3796	3871	3871	3896	1550
13.154103220483831	13.154103220483831	0	0	1	30	-0.006851590932319209	0.7263513505458832	3699.4087804853916	3774.4087804853916	3774.4087804853916	3799.4087804853916	1.0	0.9054054021835327	1.0	1.0	0.5833333134651184	3796	3871	3871	3896	1550
13.167406737811918	13.167406343072221	0	0	1	30	-0.006682548931412426	0.6961237490177155	3575.626752227545	3650.626752227545	3650.626752227545	3675.626752227545	1.0	0.8108108043670654	0.9736841917037964	1.0	0.5	3796	3871	3871	3896	1550
13.182776717463087	13.182776717463087	0	0	1	30	-0.006495190528382922	0.6359619454137588	3329.2641664693424	3404.2641664693424	3404.2641664693424	3429.2641664693424	1.0	0.7162162065505981	0.8947368264198303	0.925000011920929	0.5	3796	3871	3871	3896	1566
13.199549996743398	13.199549602003698	0	0	1	30	-0.006290029259590279	0.5662507082286634	3043.7966501963765	3118.7966501963765	3118.7966501963765	3143.7966501963765	0.9696969985961914	0.6216216087341309	0.8421052694320679	0.800000011920929	0.4166666567325592	3796	3871	3871	3896	1566
13.220662254792634	13.220662254792634	0	0	1	30	-0.006067627457811671	0.481627976110107	2697.2665621708884	2772.2665621708884	2772.2665621708884	2797.2665621708884	0.8787878751754761	0.5135135054588318	0.7631579041481018	0.699999988079071	0.4166666567325592	3796	3871	3871	3896	1566
13.234043535841378	13.234043535841378	0	0	1	30	-0.005828594710926814	0.3810347462171002	2285.3372857590252	2360.3372857590252	2360.3372857590252	2385.3372857590252	0.6969696879386902	0.4324324429035187	0.6578947305679321	0.6000000238418579	0.4166666567325592	3796	3871	3871	3896	1566
13.249536674278565	13.249536674278565	0	0	1	30	-0.0055735861910799584	0.2850500076224929	1892.2797812141084	1967.2797812141084	1967.2797812141084	1992.2797812141084	0.6060606241226196	0.29729729890823364	0.5263158082962036	0.44999998807907104	0.4166666567325592	3796	3871	3871	3896	1566
13.266675087780241	13.266675087780241	0	0	1	30	-0.0053033008588985785	0.24792125146639976	1740.237524754907	1815.237524754907	1815.237524754907	1840.237524754907	0.5454545617103577	0.2567567527294159	0.4736842215061188	0.4000000059604645	0.4166666567325592	3796	3871	3871	3896	1566
13.287291947507514	13.287291947507514	0	0	1	30	-0.005018479547690881	0.2223156150430441	1635.3824436012655	1710.3824436012655	1710.3824436012655	1735.3824436012655	0.5151515007019043	0.21621622145175934	0.42105263471603394	0.375	0.5	3796	3871	3871	3896	1566
13.30051178001946	13.30051178001946	0	0	1	30	-0.004719902932873198	0.19844363277876065	1537.6266762290247	1612.6266762290247	1612.6266762290247	1637.6266762290247	0.4848484992980957	0.18918919563293457	0.3684210479259491	0.32499998807907104	0.5	3796	3871	3871	3896	1566
13.316525974859028	13.31652558011933	0	0	1	30	-0.00440838939219294	0.17983480197818658	1461.423514100674	1536.423514100674	1536.423514100674	1561.423514100674	0.4545454680919647	0.1621621549129486	0.34210526943206787	0.30000001192092896	0.5	3796	3871	3871	3896	1566
13.332552801368957	13.332552801368957	0	0	1	30	-0.00408479276261207	0.15554832989644063	1361.9704109259244	1436.9704109259244	1436.9704109259244	1461.9704109259244	0.39393940567970276	0.14864864945411682	0.28947368264198303	0.2750000059604645	0.5	3796	3871	3871	3896	1566
13.35414861554919	13.354148220809494	0	0	1	30	-0.003749999999999344	0.14369288925081491	1313.422381482087	1388.422381482087	1388.422381482087	1413.422381482087	0.39393940567970276	0.12162162363529205	0.2368421107530594	0.25	0.5	3796	3871	3871	3896	1566
13.367176209827834	13.367176209827834	0	0	1	30	-0.0034049287480459245	0.1312584896768002	1262.5035152264968	1337.5035152264968	1337.5035152264968	1362.5035152264968	0.3636363744735718	0.10810811072587967	0.2368421107530594	0.22499999403953552	0.5	3796	3871	3871	3896	1566
13.383030535089398	13.383030140349701	0	0	1	30	-0.003050524823067806	0.12639984811018956	1242.6073780112263	1317.6073780112263	1317.6073780112263	1342.6073780112263	0.3636363744735718	0.09459459781646729	0.21052631735801697	0.22499999403953552	0.4166666567325592	3796	3871	3871	3896	1566
13.399692103034957	13.399692103034957	0	0	1	30	-0.002687759621589039	0.11412992120573395	1192.3620273374804	1267.3620273374804	1267.3620273374804	1292.3620273374804	0.3333333432674408	0.0810810774564743	0.21052631735801697	0.20000000298023224	0.5	3796	3871	3871	3896	1566
13.420633044054926	13.420633044054926	0	0	1	30	-0.0023176274578113774	0.11281413151637504	1186.9738685595557	1261.9738685595557	1261.9738685595557	1286.9738685595557	0.3333333432674408	0.0810810774564743	0.18421052396297455	0.20000000298023224	0.5	3796	3871	3871	3896	1566
13.43390379798801	13.43390379798801	0	0	1	30	-0.0019411428382681635	0.10811996359966303	1167.7512509406201	1242.7512509406201	1242.7512509406201	1267.7512509406201	0.3333333432674408	0.06756756454706192	0.15789473056793213	0.20000000298023224	0.5	3796	3871	3871	3896	1566
13.449566279755972	13.449566279755972	0	0	1	30	-0.0015593376811324415	0.09955736349679922	1132.6874035193928	1207.6874035193928	1207.6874035193928	1232.6874035193928	0.3030303120613098	0.06756756454706192	0.15789473056793213	0.17499999701976776	0.4166666567325592	3796	3871	3871	3896	1566
13.466750483062706	13.466750483062706	0	0	1	30	-0.0011732584878009686	0.10293574172415232	1146.5218623604037	1221.5218623604037	1221.5218623604037	1246.5218623604037	0.3030303120613098	0.0810810774564743	0.15789473056793213	0.17499999701976776	0.4166666567325592	3796	3871	3871	3896	1566
13.487292342247214	13.487292342247214	0	0	1	30	-0.0007839634745066304	0.1043404383682891	1152.2740951181438	1227.2740951181438	1227.2740951181438	1252.2740951181438	0.3030303120613098	0.09459459781646729	0.1315789520740509	0.15000000596046448	0.4166666567325592	3796	3871	3871	3896	1566
13.500503885225486	13.500503490485785	0	0	1	30	-0.0003925196718213029	0.1043404383682891	1152.2740951181438	1227.2740951181438	1227.2740951181438	1252.2740951181438	0.3030303120613098	0.09459459781646729	0.1315789520740509	0.15000000596046448	0.4166666567325592	3796	3871	3871	3896	1566
13.5166965024089	13.5166965024089	0	0	1	30	7.791492631894069e-16	0.09594231192022562	1117.883767313324	1192.883767313324	1192.883767313324	1217.883767313324	0.27272728085517883	0.09459459781646729	0.1315789520740509	0.125	0.4166666567325592	3796	3871	3871	3896	1566
13.532886751154122	13.532887145893818	0	0	1	30	0.000392519671822859	0.09932069014757872	1131.7182261543348	1206.7182261543348	1206.7182261543348	1231.7182261543348	0.27272728085517883	0.10810811072587967	0.1315789520740509	0.125	0.4166666567325592	3796	3871	3871	3896	1566
13.553969008986249	13.553969008986249	0	0	1	30	0.0007839634745081803	0.10607744473963976	1159.3871362088248	1234.3871362088248	1234.3871362088248	1259.3871362088248	0.27272728085517883	0.13513512909412384	0.1315789520740509	0.125	0.3333333432674408	3796	3871	3871	3896	1566
13.567218052235903	13.567218052235903	0	0	1	30	0.0011732584878025075	0.109455824829638	1173.2216026773676	1248.2216026773676	1248.2216026773676	1273.2216026773676	0.27272728085517883	0.14864864945411682	0.1315789520740509	0.125	0.3333333432674408	3796	3871	3871	3896	1566
13.582609347830806	13.582609742570506	0	0	1	30	0.0015593376811339657	0.11283420119434595	1187.0560538908467	1262.0560538908467	1262.0560538908467	1287.0560538908467	0.27272728085517883	0.1621621549129486	0.1315789520740509	0.125	0.3333333432674408	3796	3871	3871	3896	1533
13.599555128359482	13.599554733619785	0	0	1	30	0.001941142838269669	0.1162125812843442	1200.8905203593895	1275.8905203593895	1275.8905203593895	1300.8905203593895	0.27272728085517883	0.1756756752729416	0.1315789520740509	0.125	0.3333333432674408	3796	3871	3871	3896	1533
13.620625938740348	13.620625938740348	0	0	1	30	0.0023176274578128593	0.11283757165074348	1187.0698559097946	1262.0698559097946	1262.0698559097946	1287.0698559097946	0.24242424964904785	0.18918919563293457	0.15789473056793213	0.125	0.3333333432674408	3796	3871	3871	3896	1533
13.63403327260921	13.63403327260921	0	0	1	30	0.002687759621590494	0.11621594801545143	1200.9043071232736	1275.9043071232736	1275.9043071232736	1300.9043071232736	0.24242424964904785	0.20270270109176636	0.15789473056793213	0.125	0.3333333432674408	3796	3871	3871	3896	1516
13.649665359420366	13.649665359420366	0	0	1	30	0.0030505248230692293	0.11959432810544968	1214.7387735918164	1289.7387735918164	1289.7387735918164	1314.7387735918164	0.24242424964904785	0.21621622145175934	0.15789473056793213	0.125	0.3333333432674408	3699	3774	3774	3799	1516
13.666715745969215	13.666715745969215	0	0	1	30	0.0034049287480473127	0.11539694666862488	1197.5504966080189	1272.5504966080189	1272.5504966080189	1297.5504966080189	0.21212121844291687	0.22972972691059113	0.15789473056793213	0.125	0.3333333432674408	3575	3650	3650	3675	1500
13.687685108247495	13.687685502987192	0	0	1	30	0.0037500000000006933	0.11877532675862312	1211.3849630765617	1286.3849630765617	1286.3849630765617	1311.3849630765617	0.21212121844291687	0.2432432472705841	0.15789473056793213	0.125	0.3333333432674408	3329	3404	3404	3429	1500
13.700490464075726	13.700490069336029	0	0	1	30	0.004084792762613376	0.11877532675862312	1211.3849630765617	1286.3849630765617	1286.3849630765617	1311.3849630765617	0.21212121844291687	0.2432432472705841	0.15789473056793213	0.125	0.4166666567325592	3043	3118	3118	3143	1483
13.716570580444989	13.71657097518469	0	0	1	30	0.0044083893921942	0.12215370312333107	1225.2194142900407	1300.2194142900407	1300.2194142900407	1325.2194142900407	0.21212121844291687	0.2567567527294159	0.15789473056793213	0.125	0.3333333432674408	2697	2772	2772	2797	1483
13.732546880273476	13.732546880273476	0	0	1	30	0.004719902932874409	0.12215370312333107	1225.2194142900407	1300.2194142900407	1300.2194142900407	1325.2194142900407	0.21212121844291687	0.2567567527294159	0.15789473056793213	0.125	0.4166666567325592	2285	2360	2360	2385	1483
13.753960719452577	13.753960719452577	0	0	1	30	0.005018479547692039	0.11877532675862312	1211.3849630765617	1286.3849630765617	1286.3849630765617	1311.3849630765617	0.21212121844291687	0.2432432472705841	0.15789473056793213	0.125	0.4166666567325592	1892	1967	1967	1992	1483
13.767414237866197	13.767414237866197	0	0	1	30	0.00530330085889968	0.11877532675862312	1211.3849630765617	1286.3849630765617	1286.3849630765617	1311.3849630765617	0.21212121844291687	0.2432432472705841	0.15789473056793213	0.125	0.4166666567325592	1740	1815	1815	1840	1483
13.782773954285195	13.782773559545499	0	0	1	30	0.005573586191081001	0.11539694666862488	1197.5504966080189	1272.5504966080189	1272.5504966080189	1297.5504966080189	0.21212121844291687	0.22972972691059113	0.15789473056793213	0.125	0.3333333432674408	1635	1710	1710	1735	1500
13.799713024238992	13.799713024238992	0	0	1	30	0.005828594710927795	0.11539694666862488	1197.5504966080189	1272.5504966080189	1272.5504966080189	1297.5504966080189	0.21212121844291687	0.22972972691059113	0.15789473056793213	0.125	0.3333333432674408	1537	1612	1612	1637	1500
13.82061172811119	13.820611333371494	0	0	1	30	0.006067627457812587	0.11539694666862488	1197.5504966080189	1272.5504966080189	1272.5504966080189	1297.5504966080189	0.21212121844291687	0.22972972691059113	0.15789473056793213	0.125	0.3333333432674408	1461	1536	1536	1561	1500
13.833896297933736	13.833896297933736	0	0	1	30	0.006290029259591127	0.11539694666862488	1197.5504966080189	1272.5504966080189	1272.5504966080189	1297.5504966080189	0.21212121844291687	0.22972972691059113	0.15789473056793213	0.125	0.3333333432674408	1361	1436	1436	1461	1500
13.849543779593143	13.849543384853442	0	0	1	30	0.006495190528383701	0.11539694666862488	1197.5504966080189	1272.5504966080189	1272.5504966080189	1297.5504966080189	0.21212121844291687	0.22972972691059113	0.15789473056793213	0.125	0.4166666567325592	1313	1388	1388	1413	1500
13.866643508604339	13.866643508604339	0	0	1	30	0.006682548931413134	0.11539694666862488	1197.5504966080189	1272.5504966080189	1272.5504966080189	1297.5504966080189	0.21212121844291687	0.22972972691059113	0.15789473056793213	0.125	0.4166666567325592	1262	1337	1337	1362	1500
13.88738747451462	13.88738747451462	0	0	1	30	0.006851590932319843	0.11201857030391693	1183.7160453945398	1258.7160453945398	1258.7160453945398	1283.7160453945398	0.21212121844291687	0.21621622145175934	0.15789473056793213	0.125	0.4166666567325592	1242	1317	1317	1342	1483
13.900685465486921	13.900685070747224	0	0	1	30	0.0070018531987293105	0.11201857030391693	1183.7160453945398	1258.7160453945398	1258.7160453945398	1283.7160453945398	0.21212121844291687	0.21621622145175934	0.15789473056793213	0.125	0.4166666567325592	1192	1267	1267	1292	1500
13.916568606746496	13.916568606746496	0	0	1	30	0.007132923872213908	0.10864019021391869	1169.881578925997	1244.881578925997	1244.881578925997	1269.881578925997	0.21212121844291687	0.20270270109176636	0.15789473056793213	0.125	0.4166666567325592	1186	1261	1261	1286	1500
13.932694512920817	13.932694512920817	0	0	1	30	0.007244443697168227	0.10864019021391869	1169.881578925997	1244.881578925997	1244.881578925997	1269.881578925997	0.21212121844291687	0.20270270109176636	0.15789473056793213	0.125	0.4166666567325592	1167	1242	1242	1267	1500
13.953751507412226	13.953751507412226	0	0	1	30	0.007336107005503715	0.10526181384921074	1156.047127712518	1231.047127712518	1231.047127712518	1256.047127712518	0.21212121844291687	0.18918919563293457	0.15789473056793213	0.125	0.4166666567325592	1132	1207	1207	1232	1483
13.966885681409538	13.966885681409538	0	0	1	30	0.007407662554463664	0.10526181384921074	1156.047127712518	1231.047127712518	1231.047127712518	1256.047127712518	0.21212121844291687	0.18918919563293457	0.15789473056793213	0.125	0.4166666567325592	1146	1221	1221	1246	1483
13.982633821692131	13.982633821692131	0	0	1	30	0.007458914215262138	0.10526181384921074	1156.047127712518	1231.047127712518	1231.047127712518	1256.047127712518	0.21212121844291687	0.18918919563293457	0.15789473056793213	0.125	0.4166666567325592	1152	1227	1227	1252	1483
13.999720129553568	13.999720524293268	0	0	1	30	0.007489721510659348	0.1018834337592125	1142.2126612439752	1217.2126612439752	1217.2126612439752	1242.2126612439752	0.21212121844291687	0.1756756752729416	0.15789473056793213	0.125	0.4166666567325592	1152	1227	1227	1252	1483
14.020162119594287	14.020162119594287	0	0	1	30	0.0075	0.09850505366921425	1128.3781947754323	1203.3781947754323	1203.3781947754323	1228.3781947754323	0.21212121844291687	0.1621621549129486	0.15789473056793213	0.125	0.4166666567325592	1117	1192	1192	1217	1483
14.033433663006774	14.033433663006774	0	0	1	30	0.007489721510659259	0.09850505366921425	1128.3781947754323	1203.3781947754323	1203.3781947754323	1228.3781947754323	0.21212121844291687	0.1621621549129486	0.15789473056793213	0.125	0.4166666567325592	1131	1206	1206	1231	1483
14.049639306600247	14.049639306600247	0	0	1	30	0.0074589142152619616	0.09257066575810313	1104.0768762794323	1179.0768762794323	1179.0768762794323	1204.0768762794323	0.21212121844291687	0.13513512909412384	0.18421052396297455	0.125	0.4166666567325592	1159	1234	1234	1259	1466
14.066640350686749	14.066640350686749	0	0	1	30	0.007407662554463399	0.09421203751116991	1110.7982936082408	1185.7982936082408	1185.7982936082408	1210.7982936082408	0.24242424964904785	0.10810811072587967	0.21052631735801697	0.125	0.4166666567325592	1173	1248	1248	1273	1466
14.086824180964468	14.086824180964468	0	0	1	30	0.007336107005503364	0.11067934291143167	1178.2319092223127	1253.2319092223127	1253.2319092223127	1278.2319092223127	0.3030303120613098	0.10810811072587967	0.21052631735801697	0.15000000596046448	0.4166666567325592	1187	1262	1262	1287	1466
14.100070066296533	14.100070066296533	0	0	1	30	0.00724444369716779	0.11166618520295934	1182.2730284061186	1257.2730284061186	1257.2730284061186	1282.2730284061186	0.3030303120613098	0.10810811072587967	0.2368421107530594	0.15000000596046448	0.4166666567325592	1200	1275	1275	1300	1466
14.116637291454085	14.116637686193782	0	0	1	30	0.007132923872213387	0.12747896025937638	1247.0263422621463	1322.0263422621463	1322.0263422621463	1347.0263422621463	0.3333333432674408	0.13513512909412384	0.2368421107530594	0.17499999701976776	0.4166666567325592	1187	1262	1262	1287	1466
14.132571748874499	14.1325721436142	0	0	1	30	0.007001853198728705	0.142544940329696	1308.7215306501053	1383.7215306501053	1383.7215306501053	1408.7215306501053	0.3636363744735718	0.14864864945411682	0.28947368264198303	0.20000000298023224	0.4166666567325592	1200	1275	1275	1300	1466
14.153507163538682	14.153507163538682	0	0	1	30	0.006851590932319155	0.16716372966766357	1409.5354729890823	1484.5354729890823	1484.5354729890823	1509.5354729890823	0.39393940567970276	0.18918919563293457	0.34210526943206787	0.25	0.4166666567325592	1214	1289	1289	1314	1466
14.166736864543099	14.166736469803402	0	0	1	30	0.006682548931412366	0.20314116714228136	1556.8630794476421	1631.8630794476421	1631.8630794476421	1656.8630794476421	0.4545454680919647	0.22972972691059113	0.3947368562221527	0.32499998807907104	0.5	1197	1272	1272	1297	1466
14.182576189696109	14.182576189696109	0	0	1	30	0.006495190528382856	0.25484248402675513	1768.5799720895623	1843.5799720895623	1843.5799720895623	1868.5799720895623	0.5454545617103577	0.28378379344940186	0.44736841320991516	0.42500001192092896	0.5	1211	1286	1286	1311	1466
14.199708682102306	14.199708682102306	0	0	1	30	0.006290029259590206	0.35501462779939175	2178.784900838509	2253.784900838509	2253.784900838509	2278.784900838509	0.6363636255264282	0.4054054021835327	0.6052631735801697	0.625	0.5	1211	1286	1286	1311	1483
14.22023830435615	14.22023830435615	0	0	1	30	0.006067627457811592	0.42835090309381485	2479.096948169172	2554.096948169172	2554.096948169172	2579.096948169172	0.7272727489471436	0.47297295928001404	0.6842105388641357	0.75	0.5	1225	1300	1300	1325	1466
14.233406031227856	14.233406031227856	0	0	1	30	0.005828594710926731	0.5147694974353438	2832.981091997733	2907.981091997733	2907.981091997733	2932.981091997733	0.8181818127632141	0.5540540814399719	0.7631579041481018	0.8999999761581421	0.5	1225	1300	1300	1325	1483
14.249495621349892	14.249495621349892	0	0	1	30	0.005573586191079871	0.6109153479337692	3226.698349788785	3301.698349788785	3301.698349788785	3326.698349788785	0.939393937587738	0.662162184715271	0.8421052694320679	1.0	0.4166666567325592	1211	1286	1286	1311	1483
14.26664982443952	14.26664982443952	0	0	1	30	0.005303300858898486	0.672830730676651	3480.241842120886	3555.241842120886	3555.241842120886	3580.241842120886	1.0	0.7702702879905701	0.9210526347160339	1.0	0.4166666567325592	1211	1286	1286	1311	1483
14.286800101842841	14.286800101842841	0	0	1	30	0.005018479547690782	0.7130156457424164	3644.799069315195	3719.799069315195	3719.799069315195	3744.799069315195	1.0	0.8783783912658691	0.9736841917037964	1.0	0.4166666567325592	1197	1272	1272	1297	1466
14.300008486903524	14.300008486903524	0	0	1	30	0.004719902932873095	0.7432432472705841	3768.581097573042	3843.581097573042	3843.581097573042	3868.581097573042	1.0	0.9729729890823364	1.0	1.0	0.4166666567325592	1197	1272	1272	1297	1466
14.316688212875226	14.316688212875226	0	0	1	30	0.0044083893921928324	0.75	3796.25	3871.25	3871.25	3896.25	1.0	1.0	1.0	1.0	0.4166666567325592	1197	1272	1272	1297	1466
14.340193382978429	14.340193382978429	0	0	1	30	0.004084792762611958	0.75	3796.25	3871.25	3871.25	3896.25	1.0	1.0	1.0	1.0	0.5	1197	1272	1272	1297	1466
14.353552558604042	14.353552163864345	0	0	1	30	0.0037499999999992296	0.75	3796.25	3871.25	3871.25	3896.25	1.0	1.0	1.0	1.0	0.5	1197	1272	1272	1297	1483
14.366840286344177	14.366840286344177	0	0	1	30	0.0034049287480458065	0.75	3796.25	3871.25	3871.25	3896.25	1.0	1.0	1.0	1.0	0.5	1197	1272	1272	1297	1483
14.382604216214721	14.382604216214721	0	0	1	30	0.003050524823067685	0.75	3796.25	3871.25	3871.25	3896.25	1.0	1.0	1.0	1.0	0.5	1183	1258	1258	1283	1483
14.399550786222795	14.399550391483098	0	0	1	30	0.0026877596215889154	0.75	3796.25	3871.25	3871.25	3896.25	1.0	1.0	1.0	1.0	0.5	1183	1258	1258	1283	1483
14.42022883060338	14.42022922534308	0	0	1	30	0.0023176274578112516	0.75	3796.25	3871.25	3871.25	3896.25	1.0	1.0	1.0	1.0	0.5	1169	1244	1244	1269	1483
14.43389195579705	14.433891561057349	0	0	1	30	0.0019411428382680358	0.75	3796.25	3871.25	3871.25	3896.25	1.0	1.0	1.0	1.0	0.5	1169	1244	1244	1269	1483
14.449655096188197	14.449655096188197	0	0	1	30	0.001559337681132312	0.75	3796.25	3871.25	3871.25	3896.25	1.0	1.0	1.0	1.0	0.5833333134651184	1156	1231	1231	1256	1483
14.466645877042533	14.466645877042533	0	0	1	30	0.0011732584878008379	0.75	3796.25	3871.25	3871.25	3896.25	1.0	1.0	1.0	1.0	0.5833333134651184	1156	1231	1231	1256	1483
14.486812338773506	14.486811944033805	0	0	1	30	0.0007839634745064989	0.75	3796.25	3871.25	3871.25	3896.25	1.0	1.0	1.0	1.0	0.5833333134651184	1156	1231	1231	1256	1483
14.500053881968883	14.500053881968883	0	0	1	30	0.0003925196718211707	0.75	3796.25	3871.25	3871.25	3896.25	1.0	1.0	1.0	1.0	0.5833333134651184	1142	1217	1217	1242	1483
14.516652686302335	14.516652686302335	0	0	1	30	-9.11457541045065e-16	0.75	3796.25	3871.25	3871.25	3896.25	1.0	1.0	1.0	1.0	0.5833333134651184	1128	1203	1203	1228	1483
14.532585564763957	14.532585959503654	0	0	1	30	-0.00039251967182299115	0.75	3796.25	3871.25	3871.25	3896.25	1.0	1.0	1.0	1.0	0.5833333134651184	1128	1203	1203	1228	1483
14.553489794991938	14.553489794991938	0	0	1	30	-0.0007839634745083118	0.75	3796.25	3871.25	3871.25	3896.25	1.0	1.0	1.0	1.0	0.5833333134651184	1104	1179	1179	1204	1483
14.566745154076772	14.566745154076772	0	0	1	30	-0.0011732584878026383	0.75	3796.25	3871.25	3871.25	3896.25	1.0	1.0	1.0	1.0	0.6666666865348816	1110	1185	1185	1210	1483
14.58253434728804	14.58253434728804	0	0	1	30	-0.0015593376811340951	0.75	3796.25	3871.25	3871.25	3896.25	1.0	1.0	1.0	1.0	0.6666666865348816	1178	1253	1253	1278	1483
14.599693287254054	14.59969368199375	0	0	1	30	-0.0019411428382697968	0.75	3796.25	3871.25	3871.25	3896.25	1.0	1.0	1.0	1.0	0.6666666865348816	1182	1257	1257	1282	1483
14.62017396178525	14.62017396178525	0	0	1	30	-0.002317627457812985	0.75	3796.25	3871.25	3871.25	3896.25	1.0	1.0	1.0	1.0	0.6666666865348816	1247	1322	1322	1347	1483
14.63355011121791	14.63355011121791	0	0	1	30	-0.0026877596215906176	0.75	3796.25	3871.25	3871.25	3896.25	1.0	1.0	1.0	1.0	0.6666666865348816	1308	1383	1383	1408	1483
14.649492068692604	14.649492068692604	0	0	1	30	-0.0030505248230693503	0.75	3796.25	3871.25	3871.25	3896.25	1.0	1.0	1.0	1.0	0.6666666865348816	1409	1484	1484	1509	1483
14.66669206158729	14.66669206158729	0	0	1	30	-0.0034049287480474306	0.75	3796.25	3871.25	3871.25	3896.25	1.0	1.0	1.0	1.0	0.75	1556	1631	1631	1656	1500
14.68684233899061	14.686841944250913	0	0	1	30	-0.0037500000000008082	0.75	3796.25	3871.25	3871.25	3896.25	1.0	1.0	1.0	1.0	0.6666666865348816	1768	1843	1843	1868	1500
14.700149014236287	14.700149014236287	0	0	1	30	-0.004084792762613487	0.75	3796.25	3871.25	3871.25	3896.25	1.0	1.0	1.0	1.0	0.6666666865348816	2178	2253	2253	2278	1500
14.716614396551554	14.716614001811857	0	0	1	30	-0.004408389392194307	0.75	3796.25	3871.25	3871.25	3896.25	1.0	1.0	1.0	1.0	0.75	2479	2554	2554	2579	1500
14.732582801586064	14.732583196325765	0	0	1	30	-0.004719902932874511	0.75	3796.25	3871.25	3871.25	3896.25	1.0	1.0	1.0	1.0	0.75	2832	2907	2907	2932	1500
14.75357308506838	14.75357269032868	0	0	1	30	-0.005018479547692137	0.75	3796.25	3871.25	3871.25	3896.25	1.0	1.0	1.0	1.0	0.75	3226	3301	3301	3326	1483
14.766828838892915	14.766828838892915	0	0	1	30	-0.005303300858899775	0.75	3796.25	3871.25	3871.25	3896.25	1.0	1.0	1.0	1.0	0.75	3480	3555	3555	3580	1483
14.783007245447171	14.783007245447171	0	0	1	30	-0.00557358619108109	0.75	3796.25	3871.25	3871.25	3896.25	1.0	1.0	1.0	1.0	0.75	3644	3719	3719	3744	1483
14.799564602112254	14.799564602112254	0	0	1	30	-0.0058285947109278785	0.75	3796.25	3871.25	3871.25	3896.25	1.0	1.0	1.0	1.0	0.6666666865348816	3768	3843	3843	3868	1483
14.82020948835814	14.82020948835814	0	0	1	30	-0.006067627457812664	0.75	3796.25	3871.25	3871.25	3896.25	1.0	1.0	1.0	1.0	0.6666666865348816	3796	3871	3871	3896	1483
14.83349879505707	14.83349879505707	0	0	1	30	-0.006290029259591199	0.75	3796.25	3871.25	3871.25	3896.25	1.0	1.0	1.0	1.0	0.6666666865348816	3796	3871	3871	3896	1500
14.849674833173134	14.849674833173134	0	0	1	30	-0.006495190528383767	0.75	3796.25	3871.25	3871.25	3896.25	1.0	1.0	1.0	1.0	0.6666666865348816	3796	3871	3871	3896	1500
14.86665929819229	14.86665929819229	0	0	1	30	-0.006682548931413194	0.75	3796.25	3871.25	3871.25	3896.25	1.0	1.0	1.0	1.0	0.6666666865348816	3796	3871	3871	3896	1500
14.886844707428805	14.886844312689105	0	0	1	30	-0.006851590932319897	0.75	3796.25	3871.25	3871.25	3896.25	1.0	1.0	1.0	1.0	0.5833333134651184	3796	3871	3871	3896	1500
14.900119408758881	14.900119803498578	0	0	1	30	-0.007001853198729357	0.75	3796.25	3871.25	3871.25	3896.25	1.0	1.0	1.0	1.0	0.5833333134651184	3796	3871	3871	3896	1500
14.916632159838	14.916632159838	0	0	1	30	-0.00713292387221395	0.75	3796.25	3871.25	3871.25	3896.25	1.0	1.0	1.0	1.0	0.5	3796	3871	3871	3896	1500
14.932993725612489	14.932994120352186	0	0	1	30	-0.007244443697168262	0.7229729741811752	3685.5743292719126	3760.5743292719126	3760.5743292719126	3785.5743292719126	1.0	0.8918918967247009	1.0	1.0	0.5	3796	3871	3871	3896	1500
14.95347242644519	14.953472426445193	0	0	1	30	-0.007336107005503743	0.551609176534571	2983.8395779090683	3058.8395779090683	3058.8395779090683	3083.8395779090683	1.0	0.5945945978164673	0.7894737124443054	0.7749999761581421	0.5	3796	3871	3871	3896	1516
14.966865154945202	14.966865154945202	0	0	1	30	-0.007407662554463685	0.45364415522076573	2582.6728156290355	2657.6728156290355	2657.6728156290355	2682.6728156290355	0.8484848737716675	0.4864864945411682	0.7105262875556946	0.675000011920929	0.5	3796	3871	3871	3896	1516
14.982951587149644	14.982951587149644	0	0	1	30	-0.0074589142152621515	0.3739590059769782	2256.362129475726	2331.362129475726	2331.362129475726	2356.362129475726	0.7272727489471436	0.4054054021835327	0.6315789222717285	0.574999988079071	0.4166666567325592	3796	3871	3871	3896	1516
14.999753682427967	14.999753682427967	0	0	1	30	-0.0074897215106593555	0.3229155822608032	2047.3393093579891	2122.339309357989	2122.339309357989	2147.339309357989	0.6363636255264282	0.3513513505458832	0.5789473652839661	0.5249999761581421	0.4166666567325592	3796	3871	3871	3896	1516
15.020165277511877	15.020165277511877	0	0	1	30	-0.0075	0.2711353376507759	1835.2992076799273	1910.2992076799273	1910.2992076799273	1935.2992076799273	0.5757575631141663	0.28378379344940186	0.5	0.44999998807907104	0.4166666567325592	3796	3871	3871	3896	1516
15.034095641481615	15.034096036221316	0	0	1	30	-0.007489721510659252	0.21655244293965792	1611.7822538378991	1686.7822538378991	1686.7822538378991	1711.7822538378991	0.4545454680919647	0.2432432472705841	0.42105263471603394	0.4000000059604645	0.4166666567325592	3796	3871	3871	3896	1516
15.04964720139422	15.04964720139422	0	0	1	30	-0.007458914215261947	0.16073591720901037	1383.2135809708975	1458.2135809708975	1458.2135809708975	1483.2135809708975	0.39393940567970276	0.1621621549129486	0.28947368264198303	0.30000001192092896	0.4166666567325592	3796	3871	3871	3896	1516
15.066717324928009	15.06671771966771	0	0	1	30	-0.007407662554463379	0.13759739499441104	1288.4613325021132	1363.4613325021132	1363.4613325021132	1388.4613325021132	0.3636363744735718	0.12162162363529205	0.2368421107530594	0.2750000059604645	0.4166666567325592	3796	3871	3871	3896	1533
15.086896023589643	15.086896418329344	0	0	1	30	-0.007336107005503337	0.12013988010585308	1216.9728090334684	1291.9728090334684	1291.9728090334684	1316.9728090334684	0.3333333432674408	0.09459459781646729	0.21052631735801697	0.25	0.4166666567325592	3796	3871	3871	3896	1533
15.100143487880503	15.100143487880503	0	0	1	30	-0.0072444436971677555	0.11396544687940102	1191.6885049711473	1266.6885049711473	1266.6885049711473	1291.6885049711473	0.3333333432674408	0.0810810774564743	0.18421052396297455	0.22499999403953552	0.4166666567325592	3796	3871	3871	3896	1533
15.116602554360592	15.116602159620891	0	0	1	30	-0.007132923872213346	0.09716582850209976	1122.8940677160986	1197.8940677160986	1197.8940677160986	1222.8940677160986	0.3030303120613098	0.054054055362939835	0.15789473056793213	0.20000000298023224	0.4166666567325592	3796	3871	3871	3896	1533
15.132760829190213	15.132760829190213	0	0	1	30	-0.007001853198728657	0.08407353395105976	1069.2811215295897	1144.2811215295897	1144.2811215295897	1169.2811215295897	0.27272728085517883	0.04054053872823715	0.1315789520740509	0.17499999701976776	0.4166666567325592	3796	3871	3871	3896	1533
15.153565979753802	15.153565979753802	0	0	1	30	-0.0068515909323191015	0.08226432350317114	1061.8724047454857	1136.8724047454857	1136.8724047454857	1161.8724047454857	0.27272728085517883	0.04054053872823715	0.10526315867900848	0.15000000596046448	0.4166666567325592	3796	3871	3871	3896	1533
15.166799628155205	15.166799628155205	0	0	1	30	-0.006682548931412306	0.08564270266184681	1075.7068674002626	1150.7068674002626	1150.7068674002626	1175.7068674002626	0.27272728085517883	0.054054055362939835	0.10526315867900848	0.15000000596046448	0.4166666567325592	3796	3871	3871	3896	1550
15.18269224316755	15.18269224316755	0	0	1	30	-0.006495190528382789	0.08078742725774646	1055.8245146204717	1130.8245146204717	1130.8245146204717	1155.8245146204717	0.24242424964904785	0.06756756454706192	0.10526315867900848	0.125	0.3333333432674408	3796	3871	3871	3896	1533
15.199804209109407	15.199804603849108	0	0	1	30	-0.006290029259590135	0.08416580548509955	1069.6589734614827	1144.6589734614827	1144.6589734614827	1169.6589734614827	0.24242424964904785	0.0810810774564743	0.10526315867900848	0.125	0.4166666567325592	3796	3871	3871	3896	1533
15.220168830169166	15.220168830169166	0	0	1	30	-0.006067627457811515	0.0875441855750978	1083.4934399300255	1158.4934399300255	1158.4934399300255	1183.4934399300255	0.24242424964904785	0.09459459781646729	0.10526315867900848	0.125	0.4166666567325592	3796	3871	3871	3896	1550
15.233520505740502	15.233520505740502	0	0	1	30	-0.005828594710926648	0.0909225638024509	1097.3278987710364	1172.3278987710364	1172.3278987710364	1197.3278987710364	0.24242424964904785	0.10810811072587967	0.10526315867900848	0.125	0.4166666567325592	3796	3871	3871	3896	1550
15.249687464843495	15.249687464843495	0	0	1	30	-0.005573586191079782	0.08672518422827125	1080.1396294147708	1155.1396294147708	1155.1396294147708	1180.1396294147708	0.21212121844291687	0.12162162363529205	0.10526315867900848	0.125	0.3333333432674408	3796	3871	3871	3896	1550
15.266663640328977	15.266663640328977	0	0	1	30	-0.005303300858898391	0.09010356059297919	1093.9740806282498	1168.9740806282498	1168.9740806282498	1193.9740806282498	0.21212121844291687	0.13513512909412384	0.10526315867900848	0.125	0.3333333432674408	3796	3871	3871	3896	1550
15.286962734598736	15.286963129338437	0	0	1	30	-0.005018479547690684	0.09686031704768538	1121.6429983102717	1196.6429983102717	1196.6429983102717	1221.6429983102717	0.21212121844291687	0.1621621549129486	0.10526315867900848	0.125	0.4166666567325592	3796	3871	3871	3896	1550
15.300109935006107	15.30010993500611	0	0	1	30	-0.004719902932872991	0.09686031704768538	1121.6429983102717	1196.6429983102717	1196.6429983102717	1221.6429983102717	0.21212121844291687	0.1621621549129486	0.10526315867900848	0.125	0.4166666567325592	3796	3871	3871	3896	1533
15.316592291128424	15.316591896388724	0	0	1	30	-0.004408389392192726	0.09686031704768538	1121.6429983102717	1196.6429983102717	1196.6429983102717	1221.6429983102717	0.21212121844291687	0.1621621549129486	0.10526315867900848	0.125	0.3333333432674408	3796	3871	3871	3896	1533
15.332891488030507	15.332891488030507	0	0	1	30	-0.004084792762611848	0.10023869713768363	1135.4774647788145	1210.4774647788145	1210.4774647788145	1235.4774647788145	0.21212121844291687	0.1756756752729416	0.10526315867900848	0.125	0.3333333432674408	3796	3871	3871	3896	1533
15.353647296131749	15.353647296131749	0	0	1	30	-0.003749999999999115	0.0968636879697442	1121.6568022361025	1196.6568022361025	1196.6568022361025	1221.6568022361025	0.1818181872367859	0.18918919563293457	0.1315789520740509	0.125	0.3333333432674408	3796	3871	3871	3896	1533
15.366770417417493	15.366772785855689	0	0	1	30	-0.003404928748045688	0.09604131942614913	1118.2892030500807	1193.2892030500807	1193.2892030500807	1218.2892030500807	0.1818181872367859	0.18918919563293457	0.10526315867900848	0.125	0.3333333432674408	3796	3871	3871	3896	1533
15.382702506399719	15.382702901139416	0	0	1	30	-0.003050524823067564	0.10024206433445215	1135.4912534495816	1210.4912534495816	1210.4912534495816	1235.4912534495816	0.1818181872367859	0.20270270109176636	0.1315789520740509	0.125	0.3333333432674408	3796	3871	3871	3896	1516
15.399585523316288	15.399585523316288	0	0	1	30	-0.002687759621588792	0.09941969579085708	1132.1236542635597	1207.1236542635597	1207.1236542635597	1232.1236542635597	0.1818181872367859	0.20270270109176636	0.10526315867900848	0.125	0.3333333432674408	3796	3871	3871	3896	1516
15.42014830370483	15.42014830370483	0	0	1	30	-0.0023176274578111254	0.10279807588085532	1145.9581207321025	1220.9581207321025	1220.9581207321025	1245.9581207321025	0.1818181872367859	0.21621622145175934	0.10526315867900848	0.125	0.3333333432674408	3796	3871	3871	3896	1500
15.433483794948517	15.433483794948517	0	0	1	30	-0.0019411428382679079	0.09941969579085708	1132.1236542635597	1207.1236542635597	1207.1236542635597	1232.1236542635597	0.1818181872367859	0.20270270109176636	0.10526315867900848	0.125	0.3333333432674408	3685	3760	3760	3785	1500
15.449646411914822	15.449646806654522	0	0	1	30	-0.0015593376811321826	0.10279807588085532	1145.9581207321025	1220.9581207321025	1220.9581207321025	1245.9581207321025	0.1818181872367859	0.21621622145175934	0.10526315867900848	0.125	0.3333333432674408	2983	3058	3058	3083	1500
15.466665614027471	15.466665614027471	0	0	1	30	-0.001173258487800707	0.1036204444244504	1149.3257199181244	1224.3257199181244	1224.3257199181244	1249.3257199181244	0.1818181872367859	0.21621622145175934	0.1315789520740509	0.125	0.3333333432674408	2582	2657	2657	2682	1500
15.486879839261993	15.486879839261997	0	0	1	30	-0.0007839634745063674	0.1036204444244504	1149.3257199181244	1224.3257199181244	1224.3257199181244	1249.3257199181244	0.1818181872367859	0.21621622145175934	0.1315789520740509	0.125	0.3333333432674408	2256	2331	2331	2356	1483
15.500063355721652	15.500062960981955	0	0	1	30	-0.0003925196718210386	0.09604468662291765	1118.3029917208478	1193.3029917208478	1193.3029917208478	1218.3029917208478	0.1515151560306549	0.21621622145175934	0.1315789520740509	0.125	0.3333333432674408	2047	2122	2122	2147	1483
15.516638475673181	15.516638475673181	0	0	1	30	1.0437658189007235e-15	0.09604468662291765	1118.3029917208478	1193.3029917208478	1193.3029917208478	1218.3029917208478	0.1515151560306549	0.21621622145175934	0.1315789520740509	0.125	0.3333333432674408	1835	1910	1910	1935	1483
15.5328930669893	15.5328930669893	0	0	1	30	0.00039251967182312326	0.0994230629876256	1132.1374429343268	1207.1374429343268	1207.1374429343268	1232.1374429343268	0.1515151560306549	0.22972972691059113	0.1315789520740509	0.125	0.3333333432674408	1611	1686	1686	1711	1483
15.553685191142831	15.553685191142831	0	0	1	30	0.0007839634745084434	0.0994230629876256	1132.1374429343268	1207.1374429343268	1207.1374429343268	1232.1374429343268	0.1515151560306549	0.22972972691059113	0.1315789520740509	0.125	0.3333333432674408	1383	1458	1458	1483	1483
15.566744364597374	15.566744759337075	0	0	1	30	0.001173258487802769	0.10280144307762384	1145.9719094028696	1220.9719094028696	1220.9719094028696	1245.9719094028696	0.1515151560306549	0.2432432472705841	0.1315789520740509	0.125	0.3333333432674408	1288	1363	1363	1388	1483
15.58340395884444	15.583404353584138	0	0	1	30	0.0015593376811342246	0.10617981944233179	1159.8063606163487	1234.8063606163487	1234.8063606163487	1259.8063606163487	0.1515151560306549	0.2567567527294159	0.1315789520740509	0.125	0.25	1216	1291	1291	1316	1483
15.600328028689683	15.60032842342938	0	0	1	30	0.0019411428382699247	0.10617981944233179	1159.8063606163487	1234.8063606163487	1234.8063606163487	1259.8063606163487	0.1515151560306549	0.2567567527294159	0.1315789520740509	0.125	0.25	1191	1266	1266	1291	1483
15.620174751264647	15.620174751264647	0	0	1	30	0.002317627457813111	0.09942642971873283	1132.151229698211	1207.151229698211	1207.151229698211	1232.151229698211	0.12121212482452393	0.2567567527294159	0.15789473056793213	0.125	0.25	1122	1197	1197	1222	1483
15.633481031770623	15.633481031770627	0	0	1	30	0.0026877596215907408	0.10280480608344078	1145.98568091169	1220.98568091169	1220.98568091169	1245.98568091169	0.12121212482452393	0.2702702581882477	0.15789473056793213	0.125	0.25	1069	1144	1144	1169	1483
15.649897071623544	15.649897071623544	0	0	1	30	0.0030505248230694713	0.10198243800550699	1142.6180836325511	1217.6180836325511	1217.6180836325511	1242.6180836325511	0.12121212482452393	0.2702702581882477	0.1315789520740509	0.125	0.25	1061	1136	1136	1161	1483
15.666715351229515	15.666715351229515	0	0	1	30	0.0034049287480475486	0.09860406164079905	1128.783632419072	1203.783632419072	1203.783632419072	1228.783632419072	0.12121212482452393	0.2567567527294159	0.1315789520740509	0.125	0.25	1075	1150	1150	1175	1483
15.686876681344406	15.686876286604706	0	0	1	30	0.003750000000000923	0.09860406164079905	1128.783632419072	1203.783632419072	1203.783632419072	1228.783632419072	0.12121212482452393	0.2567567527294159	0.1315789520740509	0.125	0.3333333432674408	1055	1130	1130	1155	1466
15.700232699052426	15.700232699052426	0	0	1	30	0.004084792762613599	0.09860406164079905	1128.783632419072	1203.783632419072	1203.783632419072	1228.783632419072	0.12121212482452393	0.2567567527294159	0.1315789520740509	0.125	0.3333333432674408	1069	1144	1144	1169	1483
15.716630975618903	15.716630580879203	0	0	1	30	0.0044083893921944145	0.10617981944233179	1159.8063606163487	1234.8063606163487	1234.8063606163487	1259.8063606163487	0.1515151560306549	0.2567567527294159	0.1315789520740509	0.125	0.3333333432674408	1083	1158	1158	1183	1483
15.732811355871656	15.732811355871656	0	0	1	30	0.004719902932874614	0.10617981944233179	1159.8063606163487	1234.8063606163487	1234.8063606163487	1259.8063606163487	0.1515151560306549	0.2567567527294159	0.1315789520740509	0.125	0.3333333432674408	1097	1172	1172	1197	1483
15.75354071641308	15.75354071641308	0	0	1	30	0.0050184795476922355	0.10617981944233179	1159.8063606163487	1234.8063606163487	1234.8063606163487	1259.8063606163487	0.1515151560306549	0.2567567527294159	0.1315789520740509	0.125	0.3333333432674408	1080	1155	1155	1180	1466
15.766777127992375	15.766777127992375	0	0	1	30	0.005303300858899867	0.10535745089873672	1156.4387614303268	1231.4387614303268	1231.4387614303268	1256.4387614303268	0.1515151560306549	0.2567567527294159	0.10526315867900848	0.125	0.3333333432674408	1093	1168	1168	1193	1466
15.782815401953568	15.782815401953568	0	0	1	30	0.005573586191081179	0.10535745089873672	1156.4387614303268	1231.4387614303268	1231.4387614303268	1256.4387614303268	0.1515151560306549	0.2567567527294159	0.10526315867900848	0.125	0.3333333432674408	1121	1196	1196	1221	1483
15.79979078795965	15.79979078795965	0	0	1	30	0.005828594710927962	0.10535745089873672	1156.4387614303268	1231.4387614303268	1231.4387614303268	1256.4387614303268	0.1515151560306549	0.2567567527294159	0.10526315867900848	0.125	0.3333333432674408	1121	1196	1196	1221	1483
15.820233172740066	15.820233567479766	0	0	1	30	0.0060676274578127425	0.10197907453402877	1142.6043102168478	1217.6043102168478	1217.6043102168478	1242.6043102168478	0.1515151560306549	0.2432432472705841	0.10526315867900848	0.125	0.3333333432674408	1121	1196	1196	1221	1466
15.833462479004782	15.833462479004782	0	0	1	30	0.006290029259591271	0.10197907453402877	1142.6043102168478	1217.6043102168478	1217.6043102168478	1242.6043102168478	0.1515151560306549	0.2432432472705841	0.10526315867900848	0.125	0.3333333432674408	1135	1210	1210	1235	1466
15.849626674929885	15.849626674929885	0	0	1	30	0.006495190528383834	0.09777832590043545	1125.4022445622832	1200.4022445622832	1200.4022445622832	1225.4022445622832	0.1515151560306549	0.22972972691059113	0.07894736528396606	0.125	0.3333333432674408	1121	1196	1196	1221	1466
15.86662732427669	15.86662732427669	0	0	1	30	0.006682548931413254	0.09860069444403052	1128.769843748305	1203.769843748305	1203.769843748305	1228.769843748305	0.1515151560306549	0.22972972691059113	0.10526315867900848	0.125	0.3333333432674408	1118	1193	1193	1218	1466
15.886864839153441	15.886864839153441	0	0	1	30	0.006851590932319951	0.08590618288144469	1076.785818899516	1151.785818899516	1151.785818899516	1176.785818899516	0.1818181872367859	0.14864864945411682	0.10526315867900848	0.125	0.3333333432674408	1135	1210	1210	1235	1466
15.900046776654305	15.900047171394005	0	0	1	30	0.007001853198729405	0.08416917454451323	1069.6727697597817	1144.6727697597817	1144.6727697597817	1169.6727697597817	0.21212121844291687	0.10810811072587967	0.1315789520740509	0.125	0.3333333432674408	1132	1207	1207	1232	1466
15.916730450022994	15.916730450022994	0	0	1	30	0.0071329238722139905	0.07996842777356505	1052.470711732749	1127.470711732749	1127.470711732749	1152.470711732749	0.21212121844291687	0.09459459781646729	0.10526315867900848	0.125	0.3333333432674408	1145	1220	1220	1245	1466
15.933030436404474	15.933030831144174	0	0	1	30	0.007244443697168296	0.08482370038369769	1072.353053071242	1147.353053071242	1147.353053071242	1172.353053071242	0.24242424964904785	0.0810810774564743	0.10526315867900848	0.15000000596046448	0.3333333432674408	1132	1207	1207	1232	1466
15.95383992910475	15.95383992910475	0	0	1	30	0.007336107005503771	0.09577783827522868	1117.2102477370613	1192.2102477370613	1192.2102477370613	1217.2102477370613	0.27272728085517883	0.09459459781646729	0.10526315867900848	0.15000000596046448	0.3333333432674408	1145	1220	1220	1245	1466
15.966737259282796	15.966737259282796	0	0	1	30	0.007407662554463706	0.10434380517782349	1152.287882203187	1227.287882203187	1227.287882203187	1252.287882203187	0.27272728085517883	0.12162162363529205	0.1315789520740509	0.17499999701976776	0.3333333432674408	1149	1224	1224	1249	1466
15.982848954827963	15.982848954827963	0	0	1	30	0.007458914215262165	0.1432917373843099	1311.779664588749	1386.779664588749	1386.779664588749	1411.779664588749	0.3636363744735718	0.1621621549129486	0.21052631735801697	0.22499999403953552	0.4166666567325592	1149	1224	1224	1249	1466
15.999683813501283	15.999683418761583	0	0	1	30	0.0074897215106593616	0.16980527713894844	1420.3526098839939	1495.3526098839939	1495.3526098839939	1520.3526098839939	0.42424243688583374	0.18918919563293457	0.2631579041481018	0.25	0.4166666567325592	1118	1193	1193	1218	1466
16.02021501471392	16.02021501471392	0	0	1	30	0.0075	0.19137463291224677	1508.6791217756504	1583.6791217756504	1583.6791217756504	1608.6791217756504	0.4545454680919647	0.21621622145175934	0.31578946113586426	0.30000001192092896	0.4166666567325592	1118	1193	1193	1218	1466
16.033514189905326	16.033514189905326	0	0	1	30	0.007489721510659245	0.2218355281376525	1633.4164877236872	1708.4164877236872	1708.4164877236872	1733.4164877236872	0.5151515007019043	0.2432432472705841	0.3684210479259491	0.3499999940395355	0.4166666567325592	1132	1207	1207	1232	1466
16.04966733311886	16.049667727858555	0	0	1	30	0.007458914215261934	0.25699060323991274	1777.3765202674426	1852.3765202674426	1852.3765202674426	1877.3765202674426	0.5757575631141663	0.28378379344940186	0.42105263471603394	0.4000000059604645	0.4166666567325592	1132	1207	1207	1232	1466
16.066656140274702	16.066656140274702	0	0	1	30	0.007407662554463358	0.2930436080713805	1925.0135750523032	2000.0135750523032	2000.0135750523032	2025.0135750523032	0.6363636255264282	0.31081080436706543	0.4736842215061188	0.4749999940395355	0.4166666567325592	1145	1220	1220	1245	1466
16.086786680693088	16.086786680693088	0	0	1	30	0.007336107005503309	0.37083064364759544	2243.5514857369035	2318.5514857369035	2318.5514857369035	2343.5514857369035	0.7575757503509521	0.37837839126586914	0.5789473652839661	0.6000000238418579	0.4166666567325592	1159	1234	1234	1259	1450
16.10008664536388	16.10008664536388	0	0	1	30	0.007244443697167722	0.37083064364759544	2243.5514857369035	2318.5514857369035	2318.5514857369035	2343.5514857369035	0.7575757503509521	0.37837839126586914	0.5789473652839661	0.6000000238418579	0.4166666567325592	1159	1234	1234	1259	1450
16.11668702865613	16.11668702865613	0	0	1	30	0.007132923872213304	0.42342989036911405	2458.945401061522	2533.945401061522	2533.945401061522	2558.945401061522	0.8484848737716675	0.4189189076423645	0.6315789222717285	0.675000011920929	0.4166666567325592	1132	1207	1207	1232	1450
16.132926225123995	16.132926225123995	0	0	1	30	0.00700185319872861	0.4747033853279916	2668.9103629181254	2743.9103629181254	2743.9103629181254	2768.9103629181254	0.9090909361839294	0.45945945382118225	0.6842105388641357	0.7749999761581421	0.4166666567325592	1145	1220	1220	1245	1450
16.153542295371878	16.153542295371878	0	0	1	30	0.006851590932319048	0.5861486538068243	3125.2787373389456	3200.2787373389456	3200.2787373389456	3225.2787373389456	1.0	0.5945945978164673	0.7894737124443054	0.949999988079071	0.4166666567325592	1142	1217	1217	1242	1450
16.16675186465165	16.16675186465165	0	0	1	30	0.006682548931412246	0.6226884722709656	3274.909293949604	3349.909293949604	3349.909293949604	3374.909293949604	1.0	0.6486486196517944	0.8421052694320679	1.0	0.4166666567325592	1128	1203	1203	1228	1450
16.18311658834373	16.18311658834373	0	0	1	30	0.0064951905283827235	0.6527382582426071	3397.963167503476	3472.963167503476	3472.963167503476	3497.963167503476	1.0	0.7162162065505981	0.8947368264198303	1.0	0.4166666567325592	1128	1203	1203	1228	1466
16.199641181613814	16.199640786874113	0	0	1	30	0.006290029259590062	0.6795874834060669	3507.910744547844	3582.910744547844	3582.910744547844	3607.910744547844	1.0	0.7972972989082336	0.9210526347160339	1.0	0.4166666567325592	1128	1203	1203	1228	1466
16.220286462599404	16.220286462599404	0	0	1	30	0.006067627457811438	0.7096372693777084	3630.964618101716	3705.964618101716	3705.964618101716	3730.964618101716	1.0	0.8648648858070374	0.9736841917037964	1.0	0.4166666567325592	1159	1234	1234	1259	1466
16.23346405796358	16.23346405796358	0	0	1	30	0.0058285947109265645	0.736486479640007	3740.9121341258287	3815.9121341258287	3815.9121341258287	3840.9121341258287	1.0	0.9459459185600281	1.0	1.0	0.5	1159	1234	1234	1259	1466
16.249545753291635	16.249545358551934	0	0	1	30	0.005573586191079693	0.75	3796.25	3871.25	3871.25	3896.25	1.0	1.0	1.0	1.0	0.5	1159	1234	1234	1259	1466
16.266664824548073	16.266664824548073	0	0	1	30	0.005303300858898298	0.75	3796.25	3871.25	3871.25	3896.25	1.0	1.0	1.0	1.0	0.5	1156	1231	1231	1256	1466
16.286853391702174	16.286853786441874	0	0	1	30	0.005018479547690586	0.75	3796.25	3871.25	3871.25	3896.25	1.0	1.0	1.0	1.0	0.5833333134651184	1156	1231	1231	1256	1466
16.30005743462617	16.30005743462617	0	0	1	30	0.004719902932872889	0.75	3796.25	3871.25	3871.25	3896.25	1.0	1.0	1.0	1.0	0.5833333134651184	1156	1231	1231	1256	1466
16.31676597659588	16.31676597659588	0	0	1	30	0.004408389392192618	0.75	3796.25	3871.25	3871.25	3896.25	1.0	1.0	1.0	1.0	0.5833333134651184	1142	1217	1217	1242	1466
16.3326684601007	16.3326684601007	0	0	1	30	0.004084792762611737	0.75	3796.25	3871.25	3871.25	3896.25	1.0	1.0	1.0	1.0	0.6666666865348816	1142	1217	1217	1242	1466
16.35354032167338	16.35354032167338	0	0	1	30	0.0037499999999990002	0.75	3796.25	3871.25	3871.25	3896.25	1.0	1.0	1.0	1.0	0.6666666865348816	1125	1200	1200	1225	1466
16.366769627938098	16.366769627938098	0	0	1	30	0.0034049287480455706	0.75	3796.25	3871.25	3871.25	3896.25	1.0	1.0	1.0	1.0	0.6666666865348816	1128	1203	1203	1228	1466
16.38291487635766	16.38291527109736	0	0	1	30	0.003050524823067443	0.75	3796.25	3871.25	3871.25	3896.25	1.0	1.0	1.0	1.0	0.75	1076	1151	1151	1176	1466
16.399543286168516	16.399542891428823	0	0	1	30	0.002687759621588668	0.75	3796.25	3871.25	3871.25	3896.25	1.0	1.0	1.0	1.0	0.75	1069	1144	1144	1169	1466
16.42019567246868	16.42019606720838	0	0	1	30	0.0023176274578109997	0.75	3796.25	3871.25	3871.25	3896.25	1.0	1.0	1.0	1.0	0.75	1052	1127	1127	1152	1466
16.433486952866105	16.433486952866105	0	0	1	30	0.0019411428382677801	0.75	3796.25	3871.25	3871.25	3896.25	1.0	1.0	1.0	1.0	0.75	1072	1147	1147	1172	1466
16.449637727641452	16.449638911860546	0	0	1	30	0.0015593376811320532	0.75	3796.25	3871.25	3871.25	3896.25	1.0	1.0	1.0	1.0	0.8333333134651184	1117	1192	1192	1217	1466
16.46656613962338	16.46656613962338	0	0	1	30	0.0011732584878005763	0.75	3796.25	3871.25	3871.25	3896.25	1.0	1.0	1.0	1.0	0.8333333134651184	1152	1227	1227	1252	1466
16.48690510260272	16.48690510260272	0	0	1	30	0.0007839634745062358	0.75	3796.25	3871.25	3871.25	3896.25	1.0	1.0	1.0	1.0	0.8333333134651184	1311	1386	1386	1411	1483
16.500041645038223	16.500041645038223	0	0	1	30	0.00039251967182090644	0.75	3796.25	3871.25	3871.25	3896.25	1.0	1.0	1.0	1.0	0.8333333134651184	1420	1495	1495	1520	1483
16.516717028873238	16.516717028873238	0	0	1	30	-1.1760740967563817e-15	0.75	3796.25	3871.25	3871.25	3896.25	1.0	1.0	1.0	1.0	0.8333333134651184	1508	1583	1583	1608	1483
16.532686223387145	16.532686223387145	0	0	1	30	-0.0003925196718232554	0.75	3796.25	3871.25	3871.25	3896.25	1.0	1.0	1.0	1.0	0.8333333134651184	1633	1708	1708	1733	1483
16.553591637834224	16.553591637834224	0	0	1	30	-0.000783963474508575	0.75	3796.25	3871.25	3871.25	3896.25	1.0	1.0	1.0	1.0	0.8333333134651184	1777	1852	1852	1877	1483
16.56674870673406	16.56674910147376	0	0	1	30	-0.0011732584878028998	0.75	3796.25	3871.25	3871.25	3896.25	1.0	1.0	1.0	1.0	0.8333333134651184	1925	2000	2000	2025	1483
16.5826756641002	16.5826760588399	0	0	1	30	-0.0015593376811343538	0.75	3796.25	3871.25	3871.25	3896.25	1.0	1.0	1.0	1.0	0.8333333134651184	2243	2318	2318	2343	1483
16.599666839694237	16.599666839694237	0	0	1	30	-0.0019411428382700524	0.75	3796.25	3871.25	3871.25	3896.25	1.0	1.0	1.0	1.0	0.8333333134651184	2243	2318	2318	2343	1483
16.620186988195307	16.620186988195307	0	0	1	30	-0.0023176274578132366	0.75	3796.25	3871.25	3871.25	3896.25	1.0	1.0	1.0	1.0	0.8333333134651184	2458	2533	2533	2558	1483
16.633435636705265	16.633435636705265	0	0	1	30	-0.0026877596215908644	0.75	3796.25	3871.25	3871.25	3896.25	1.0	1.0	1.0	1.0	0.8333333134651184	2668	2743	2743	2768	1483
16.649649175092712	16.649649569832413	0	0	1	30	-0.003050524823069592	0.75	3796.25	3871.25	3871.25	3896.25	1.0	1.0	1.0	1.0	0.8333333134651184	3125	3200	3200	3225	1483
16.66664114016615	16.66664114016615	0	0	1	30	-0.003404928748047666	0.75	3796.25	3871.25	3871.25	3896.25	1.0	1.0	1.0	1.0	0.8333333134651184	3274	3349	3349	3374	1483
16.686824575704165	16.686824575704165	0	0	1	30	-0.0037500000000010372	0.75	3796.25	3871.25	3871.25	3896.25	1.0	1.0	1.0	1.0	0.8333333134651184	3397	3472	3472	3497	1483
16.70013875100412	16.70013875100412	0	0	1	30	-0.0040847927626137094	0.75	3796.25	3871.25	3871.25	3896.25	1.0	1.0	1.0	1.0	0.8333333134651184	3507	3582	3582	3607	1483
16.71692742513268	16.71692742513268	0	0	1	30	-0.004408389392194521	0.75	3796.25	3871.25	3871.25	3896.25	1.0	1.0	1.0	1.0	0.8333333134651184	3630	3705	3705	3730	1483
16.73261872289865	16.73261872289865	0	0	1	30	-0.004719902932874717	0.75	3796.25	3871.25	3871.25	3896.25	1.0	1.0	1.0	1.0	0.8333333134651184	3740	3815	3815	3840	1500
16.753544269070368	16.753544269070368	0	0	1	30	-0.0050184795476923335	0.75	3796.25	3871.25	3871.25	3896.25	1.0	1.0	1.0	1.0	0.8333333134651184	3796	3871	3871	3896	1500
16.76687502343767	16.76687462869797	0	0	1	30	-0.005303300858899961	0.75	3796.25	3871.25	3871.25	3896.25	1.0	1.0	1.0	1.0	0.8333333134651184	3796	3871	3871	3896	1500
16.78261368996749	16.78261368996749	0	0	1	30	-0.005573586191081266	0.75	3796.25	3871.25	3871.25	3896.25	1.0	1.0	1.0	1.0	0.8333333134651184	3796	3871	3871	3896	1516
16.79961591827309	16.79961591827309	0	0	1	30	-0.005828594710928045	0.75	3796.25	3871.25	3871.25	3896.25	1.0	1.0	1.0	1.0	0.8333333134651184	3796	3871	3871	3896	1516
16.82019725142748	16.82019725142748	0	0	1	30	-0.00606762745781282	0.75	3796.25	3871.25	3871.25	3896.25	1.0	1.0	1.0	1.0	0.8333333134651184	3796	3871	3871	3896	1516
16.833464057963575	16.833464057963575	0	0	1	30	-0.006290029259591343	0.75	3796.25	3871.25	3871.25	3896.25	1.0	1.0	1.0	1.0	0.8333333134651184	3796	3871	3871	3896	1533
16.849606937944948	16.849606937944948	0	0	1	30	-0.0064951905283839	0.75	3796.25	3871.25	3871.25	3896.25	1.0	1.0	1.0	1.0	0.8333333134651184	3796	3871	3871	3896	1533
16.866553902692715	16.866553902692715	0	0	1	30	-0.006682548931413314	0.75	3796.25	3871.25	3871.25	3896.25	1.0	1.0	1.0	1.0	0.8333333134651184	3796	3871	3871	3896	1533
16.886819838827783	16.886819838827783	0	0	1	30	-0.0068515909323200045	0.75	3796.25	3871.25	3871.25	3896.25	1.0	1.0	1.0	1.0	0.8333333134651184	3796	3871	3871	3896	1550
16.900066513639246	16.900066513639246	0	0	1	30	-0.007001853198729453	0.75	3796.25	3871.25	3871.25	3896.25	1.0	1.0	1.0	1.0	0.75	3796	3871	3871	3896	1550
16.916844135056238	16.916844529795938	0	0	1	30	-0.007132923872214031	0.75	3796.25	3871.25	3871.25	3896.25	1.0	1.0	1.0	1.0	0.75	3796	3871	3871	3896	1550
16.932964120135082	16.932964120135082	0	0	1	30	-0.00724444369716833	0.75	3796.25	3871.25	3871.25	3896.25	1.0	1.0	1.0	1.0	0.75	3796	3871	3871	3896	1550
16.953515058332663	16.953515058332663	0	0	1	30	-0.0073361070055037985	0.75	3796.25	3871.25	3871.25	3896.25	1.0	1.0	1.0	1.0	0.75	3796	3871	3871	3896	1566
16.966831602070805	16.966831602070805	0	0	1	30	-0.007407662554463726	0.75	3796.25	3871.25	3871.25	3896.25	1.0	1.0	1.0	1.0	0.75	3796	3871	3871	3896	1566
16.9825153997825	16.9825153997825	0	0	1	30	-0.007458914215262179	0.75	3796.25	3871.25	3871.25	3896.25	1.0	1.0	1.0	1.0	0.6666666865348816	3796	3871	3871	3896	1566
16.999525128142373	16.999524733402673	0	0	1	30	-0.0074897215106593685	0.7297297269105911	3713.2432316988707	3788.2432316988707	3788.2432316988707	3813.2432316988707	1.0	0.9189189076423645	1.0	1.0	0.6666666865348816	3796	3871	3871	3896	1566
17.020260804518983	17.020260804518983	0	0	1	30	-0.0075	0.7062588930130005	3617.130166888237	3692.130166888237	3692.130166888237	3717.130166888237	1.0	0.8513513803482056	0.9736841917037964	1.0	0.5833333134651184	3796	3871	3871	3896	1566
17.03344826837563	17.03344826837563	0	0	1	30	-0.007489721510659238	0.6827880591154099	3521.0171020776033	3596.0171020776033	3596.0171020776033	3621.0171020776033	1.0	0.7837837934494019	0.9473684430122375	1.0	0.5833333134651184	3796	3871	3871	3896	1566
17.0497506231953	17.0497506231953	0	0	1	30	-0.00745891421526192	0.6359619454137588	3329.2641664693424	3404.2641664693424	3404.2641664693424	3429.2641664693424	1.0	0.7162162065505981	0.8947368264198303	0.925000011920929	0.5833333134651184	3796	3871	3871	3896	1566
17.066666403506865	17.066666798246565	0	0	1	30	-0.007407662554463337	0.5911095296866016	3145.5935240666336	3220.5935240666336	3220.5935240666336	3245.5935240666336	1.0	0.6486486196517944	0.8421052694320679	0.8500000238418579	0.5	3796	3871	3871	3896	1566
17.086776022721217	17.086776022721217	0	0	1	30	-0.0073361070055032816	0.5158817534187907	2837.535780249948	2912.535780249948	2912.535780249948	2937.535780249948	0.9696969985961914	0.5405405163764954	0.7631579041481018	0.7250000238418579	0.5	3796	3871	3871	3896	1566
17.10008743484328	17.100087829582975	0	0	1	30	-0.007244443697167687	0.5158817534187907	2837.535780249948	2912.535780249948	2912.535780249948	2937.535780249948	0.9696969985961914	0.5405405163764954	0.7631579041481018	0.7250000238418579	0.5	3796	3871	3871	3896	1566
17.116710713038053	17.116710713038053	0	0	1	30	-0.007132923872213263	0.4643548751740081	2626.5332138375634	2701.5332138375634	2701.5332138375634	2726.5332138375634	0.9090909361839294	0.4864864945411682	0.7105262875556946	0.6499999761581421	0.5	3796	3871	3871	3896	1566
17.132718592042444	17.132718592042444	0	0	1	30	-0.007001853198728562	0.41108777483827197	2408.404437962724	2483.404437962724	2483.404437962724	2508.404437962724	0.7878788113594055	0.44594594836235046	0.6842105388641357	0.6000000238418579	0.5	3796	3871	3871	3896	1566
17.15350953197688	17.15350913723718	0	0	1	30	-0.006851590932318994	0.3422644867512741	2126.573073246467	2201.573073246467	2201.573073246467	2226.573073246467	0.7272727489471436	0.3378378450870514	0.5789473652839661	0.5249999761581421	0.4166666567325592	3796	3871	3871	3896	1566
17.166731732927012	17.166731732927012	0	0	1	30	-0.006682548931412186	0.31106674816263347	1998.818333725984	2073.8183337259843	2073.8183337259843	2098.8183337259843	0.6969696879386902	0.29729729890823364	0.5263158082962036	0.4749999940395355	0.4166666567325592	3796	3871	3871	3896	1566
17.18269145368815	17.18269145368815	0	0	1	30	-0.006495190528382658	0.27360904451067514	1845.4290372712146	1920.4290372712146	1920.4290372712146	1945.4290372712146	0.6363636255264282	0.2567567527294159	0.4736842215061188	0.42500001192092896	0.4166666567325592	3796	3871	3871	3896	1566
17.19961947093038	17.19961947093038	0	0	1	30	-0.00629002925958999	0.23993423487991095	1707.5306918332353	1782.5306918332353	1782.5306918332353	1807.5306918332353	0.5757575631141663	0.21621622145175934	0.44736841320991516	0.375	0.3333333432674408	3796	3871	3871	3896	1566
17.2200938296264	17.2200934348867	0	0	1	30	-0.00606762745781136	0.21482203357705942	1604.6962274980583	1679.6962274980583	1679.6962274980583	1704.6962274980583	0.5454545617103577	0.1756756752729416	0.3947368562221527	0.3499999940395355	0.3333333432674408	3796	3871	3871	3896	1566
17.23350037401587	17.23350037401587	0	0	1	30	-0.005828594710926481	0.1883084962340562	1496.12329207846	1571.12329207846	1571.12329207846	1596.12329207846	0.4848484992980957	0.14864864945411682	0.3684210479259491	0.32499998807907104	0.3333333432674408	3796	3871	3871	3896	1566
17.24963180654597	17.24963220128567	0	0	1	30	-0.0055735861910796046	0.16237392176530863	1389.9212096289389	1464.9212096289389	1464.9212096289389	1489.9212096289389	0.4545454680919647	0.10810811072587967	0.28947368264198303	0.30000001192092896	0.3333333432674408	3796	3871	3871	3896	1566
17.266782851718006	17.266782851718006	0	0	1	30	-0.005303300858898205	0.14442298488789485	1316.4121231159293	1391.4121231159293	1391.4121231159293	1416.4121231159293	0.42424243688583374	0.0810810774564743	0.2631579041481018	0.2750000059604645	0.3333333432674408	3796	3871	3871	3896	1566
17.286803259760433	17.286803259760433	0	0	1	30	-0.005018479547690488	0.13165963802388625	1264.1462177078142	1339.1462177078142	1339.1462177078142	1364.1462177078142	0.39393940567970276	0.06756756454706192	0.2368421107530594	0.2750000059604645	0.3333333432674408	3796	3871	3871	3896	1566
17.300037302901536	17.30003730290153	0	0	1	30	-0.004719902932872786	0.12853463739156723	1251.3493401184678	1326.3493401184678	1326.3493401184678	1351.3493401184678	0.39393940567970276	0.06756756454706192	0.21052631735801697	0.25	0.3333333432674408	3796	3871	3871	3896	1566
17.31725861173996	17.317258611739952	0	0	1	30	-0.004408389392192511	0.11758050229400396	1206.4921568939462	1281.4921568939462	1281.4921568939462	1306.4921568939462	0.3636363744735718	0.054054055362939835	0.21052631735801697	0.25	0.3333333432674408	3796	3871	3871	3896	1566
17.340109303422594	17.340109303422587	0	0	1	30	-0.004084792762611626	0.11478444915755015	1195.042319300168	1270.042319300168	1270.042319300168	1295.042319300168	0.3636363744735718	0.054054055362939835	0.18421052396297455	0.22499999403953552	0.3333333432674408	3796	3871	3871	3896	1566
17.349579503535885	17.349579503535878	0	0	1	30	-0.0037499999999988857	0.10136320714495684	1140.0823332585983	1215.0823332585983	1215.0823332585983	1240.0823332585983	0.3333333432674408	0.04054053872823715	0.15789473056793213	0.20000000298023224	0.3333333432674408	3796	3871	3871	3896	1566
17.36671396964057	17.36671396964057	0	0	1	30	-0.0034049287480454526	0.09798482938326503	1126.2478763244703	1201.2478763244703	1201.2478763244703	1226.2478763244703	0.3333333432674408	0.027027027681469917	0.15789473056793213	0.20000000298023224	0.3333333432674408	3796	3871	3871	3896	1566
17.382983166325545	17.382983166325545	0	0	1	30	-0.0030505248230673224	0.0857149041772477	1076.0025326058294	1151.0025326058294	1151.0025326058294	1176.0025326058294	0.3030303120613098	0.013513513840734959	0.1315789520740509	0.20000000298023224	0.3333333432674408	3796	3871	3871	3896	1566
17.399623023587672	17.399623023587672	0	0	1	30	-0.002687759621588545	0.0857149041772477	1076.0025326058294	1151.0025326058294	1151.0025326058294	1176.0025326058294	0.3030303120613098	0.013513513840734959	0.1315789520740509	0.20000000298023224	0.3333333432674408	3796	3871	3871	3896	1550
17.4201897513732	17.4201897513732	0	0	1	30	-0.002317627457810874	0.0857149041772477	1076.0025326058294	1151.0025326058294	1151.0025326058294	1176.0025326058294	0.3030303120613098	0.013513513840734959	0.1315789520740509	0.20000000298023224	0.3333333432674408	3796	3871	3871	3896	1550
17.43347905807213	17.43347905807213	0	0	1	30	-0.0019411428382676522	0.08489253553071696	1072.6349329982859	1147.6349329982859	1147.6349329982859	1172.6349329982859	0.3030303120613098	0.013513513840734959	0.1315789520740509	0.17499999701976776	0.3333333432674408	3796	3871	3871	3896	1550
17.449976809042703	17.449976809042695	0	0	1	30	-0.0015593376811319237	0.08711959804947439	1081.7547540125977	1156.7547540125977	1156.7547540125977	1181.7547540125977	0.3030303120613098	0.027027027681469917	0.10526315867900848	0.17499999701976776	0.3333333432674408	3796	3871	3871	3896	1550
17.473523426814275	17.473523426814275	0	0	1	30	-0.0011732584878004458	0.08226432350317114	1061.8724047454857	1136.8724047454857	1136.8724047454857	1161.8724047454857	0.27272728085517883	0.04054053872823715	0.10526315867900848	0.15000000596046448	0.3333333432674408	3796	3871	3871	3896	1550
17.482554676382527	17.482554281642827	0	0	1	30	-0.0007839634745061043	0.08226432350317114	1061.8724047454857	1136.8724047454857	1136.8724047454857	1161.8724047454857	0.27272728085517883	0.04054053872823715	0.10526315867900848	0.15000000596046448	0.3333333432674408	3796	3871	3871	3896	1533
17.500005723725636	17.50000572372563	0	0	1	30	-0.00039251967182077433	0.08226432350317114	1061.8724047454857	1136.8724047454857	1136.8724047454857	1161.8724047454857	0.27272728085517883	0.04054053872823715	0.10526315867900848	0.15000000596046448	0.3333333432674408	3713	3788	3788	3813	1533
17.516562685651017	17.51656268565101	0	0	1	30	1.30838237461204e-15	0.08465586037031914	1071.665748216457	1146.665748216457	1146.665748216457	1171.665748216457	0.27272728085517883	0.054054055362939835	0.07894736528396606	0.15000000596046448	0.3333333432674408	3617	3692	3692	3717	1516
17.532765960806294	17.532765960806294	0	0	1	30	0.00039251967182338753	0.08754081651568413	1083.4796436317265	1158.4796436317265	1158.4796436317265	1183.4796436317265	0.27272728085517883	0.06756756454706192	0.07894736528396606	0.125	0.3333333432674408	3521	3596	3596	3621	1516
17.553691901717713	17.553691901717706	0	0	1	30	0.0007839634745087067	0.09347520652227104	1107.7809707087	1182.7809707087	1182.7809707087	1207.7809707087	0.27272728085517883	0.09459459781646729	0.05263157933950424	0.125	0.3333333432674408	3329	3404	3404	3429	1516
17.566730548707923	17.566730548707916	0	0	1	30	0.0011732584878030303	0.08672181703150272	1080.1258407440037	1155.1258407440037	1155.1258407440037	1180.1258407440037	0.24242424964904785	0.09459459781646729	0.07894736528396606	0.125	0.3333333432674408	3145	3220	3220	3245	1500
17.582670927223816	17.58268237467508	0	0	1	30	0.0015593376811344833	0.09010019525885582	1093.9602995850146	1168.9602995850146	1168.9602995850146	1193.9602995850146	0.24242424964904785	0.10810811072587967	0.07894736528396606	0.125	0.3333333432674408	2837	2912	2912	2937	1500
17.59985236735266	17.59985236735266	0	0	1	30	0.0019411428382701804	0.09347857348620892	1107.7947584260255	1182.7947584260255	1182.7947584260255	1207.7947584260255	0.24242424964904785	0.12162162363529205	0.07894736528396606	0.125	0.3333333432674408	2837	2912	2912	2937	1500
17.620182251318923	17.620183040798324	0	0	1	30	0.002317627457813363	0.09685694985091686	1121.6292096395046	1196.6292096395046	1196.6292096395046	1221.6292096395046	0.24242424964904785	0.13513512909412384	0.07894736528396606	0.125	0.3333333432674408	2626	2701	2701	2726	1500
17.63343761040376	17.63343761040376	0	0	1	30	0.002687759621590988	0.08928119204938412	1090.606481442228	1165.606481442228	1165.606481442228	1190.606481442228	0.21212121844291687	0.13513512909412384	0.07894736528396606	0.125	0.3333333432674408	2408	2483	2483	2508	1500
17.649663780461573	17.649663780461566	0	0	1	30	0.003050524823069713	0.08977461320004965	1092.6270410542033	1167.6270410542033	1167.6270410542033	1192.6270410542033	0.21212121844291687	0.13513512909412384	0.07894736528396606	0.15000000596046448	0.3333333432674408	2126	2201	2201	2226	1483
17.666654956055602	17.666655350795303	0	0	1	30	0.003404928748047784	0.09265957213938236	1104.4409479107708	1179.4409479107708	1179.4409479107708	1204.4409479107708	0.21212121844291687	0.14864864945411682	0.07894736528396606	0.125	0.3333333432674408	1998	2073	2073	2098	1483
17.686784312254893	17.686784706994587	0	0	1	30	0.003750000000001152	0.08846219070255756	1087.2526709269732	1162.2526709269732	1162.2526709269732	1187.2526709269732	0.1818181872367859	0.1621621549129486	0.07894736528396606	0.125	0.3333333432674408	1845	1920	1920	1945	1483
17.70029664688363	17.70029664688363	0	0	1	30	0.0040847927626138205	0.08846219070255756	1087.2526709269732	1162.2526709269732	1162.2526709269732	1187.2526709269732	0.1818181872367859	0.1621621549129486	0.07894736528396606	0.125	0.3333333432674408	1707	1782	1782	1807	1466
17.716650317864143	17.716650317864143	0	0	1	30	0.004408389392194629	0.09184057079255581	1101.087137395516	1176.087137395516	1176.087137395516	1201.087137395516	0.1818181872367859	0.1756756752729416	0.07894736528396606	0.125	0.3333333432674408	1604	1679	1679	1704	1466
17.732560301423234	17.732560301423234	0	0	1	30	0.00471990293287482	0.09184057079255581	1101.087137395516	1176.087137395516	1176.087137395516	1201.087137395516	0.1818181872367859	0.1756756752729416	0.07894736528396606	0.125	0.3333333432674408	1496	1571	1571	1596	1466
17.75372308615392	17.75372308615391	0	0	1	30	0.0050184795476924315	0.0889556118532231	1089.2732305389486	1164.2732305389486	1164.2732305389486	1189.2732305389486	0.1818181872367859	0.1621621549129486	0.07894736528396606	0.15000000596046448	0.3333333432674408	1389	1464	1464	1489	1466
17.766768838458702	17.766768838458695	0	0	1	30	0.005303300858900055	0.08846219070255756	1087.2526709269732	1162.2526709269732	1162.2526709269732	1187.2526709269732	0.1818181872367859	0.1621621549129486	0.07894736528396606	0.125	0.3333333432674408	1316	1391	1391	1416	1466
17.78257303177852	17.78257303177852	0	0	1	30	0.005573586191081356	0.08846219070255756	1087.2526709269732	1162.2526709269732	1162.2526709269732	1187.2526709269732	0.1818181872367859	0.1621621549129486	0.07894736528396606	0.125	0.3333333432674408	1264	1339	1339	1364	1466
17.799695260952547	17.799695260952547	0	0	1	30	0.005828594710928128	0.0889556118532231	1089.2732305389486	1164.2732305389486	1164.2732305389486	1189.2732305389486	0.1818181872367859	0.1621621549129486	0.07894736528396606	0.15000000596046448	0.3333333432674408	1251	1326	1326	1351	1466
17.820088698010316	17.82008909275001	0	0	1	30	0.006067627457812898	0.08846219070255756	1087.2526709269732	1162.2526709269732	1162.2526709269732	1187.2526709269732	0.1818181872367859	0.1621621549129486	0.07894736528396606	0.125	0.3333333432674408	1206	1281	1281	1306	1466
17.83346366322388	17.83346326848418	0	0	1	30	0.006290029259591415	0.08846219070255756	1087.2526709269732	1162.2526709269732	1162.2526709269732	1187.2526709269732	0.1818181872367859	0.1621621549129486	0.07894736528396606	0.125	0.3333333432674408	1195	1270	1270	1295	1466
17.84967799109073	17.849677991090722	0	0	1	30	0.006495190528383966	0.08508381433784962	1073.4182197134942	1148.4182197134942	1148.4182197134942	1173.4182197134942	0.1818181872367859	0.14864864945411682	0.07894736528396606	0.125	0.3333333432674408	1140	1215	1215	1240	1466
17.866670745643553	17.866671140383254	0	0	1	30	0.0066825489314133735	0.08508381433784962	1073.4182197134942	1148.4182197134942	1148.4182197134942	1173.4182197134942	0.1818181872367859	0.14864864945411682	0.07894736528396606	0.125	0.3333333432674408	1126	1201	1201	1226	1466
17.88680168080164	17.88680168080164	0	0	1	30	0.006851590932320058	0.08508381433784962	1073.4182197134942	1148.4182197134942	1148.4182197134942	1173.4182197134942	0.1818181872367859	0.14864864945411682	0.07894736528396606	0.125	0.3333333432674408	1076	1151	1151	1176	1466
17.899991907836174	17.899991907836174	0	0	1	30	0.0070018531987295	0.08508381433784962	1073.4182197134942	1148.4182197134942	1148.4182197134942	1173.4182197134942	0.1818181872367859	0.14864864945411682	0.07894736528396606	0.125	0.3333333432674408	1076	1151	1151	1176	1466
17.916614791291252	17.916614791291252	0	0	1	30	0.007132923872214073	0.08508381433784962	1073.4182197134942	1148.4182197134942	1148.4182197134942	1173.4182197134942	0.1818181872367859	0.14864864945411682	0.07894736528396606	0.125	0.3333333432674408	1076	1151	1151	1176	1466
17.93293609361647	17.93293609361647	0	0	1	30	0.007244443697168365	0.08508381433784962	1073.4182197134942	1148.4182197134942	1148.4182197134942	1173.4182197134942	0.1818181872367859	0.14864864945411682	0.07894736528396606	0.125	0.3333333432674408	1072	1147	1147	1172	1466
17.9534704527467	17.953471242226094	0	0	1	30	0.007336107005503826	0.08170543424785137	1059.5837532449514	1134.5837532449514	1134.5837532449514	1159.5837532449514	0.1818181872367859	0.13513512909412384	0.07894736528396606	0.125	0.3333333432674408	1081	1156	1156	1181	1466
17.966700153751113	17.966700153751113	0	0	1	30	0.007407662554463747	0.08252780279144645	1062.9513524309732	1137.9513524309732	1137.9513524309732	1162.9513524309732	0.1818181872367859	0.13513512909412384	0.10526315867900848	0.125	0.3333333432674408	1061	1136	1136	1161	1466
17.982990271640126	17.98299066637982	0	0	1	30	0.007458914215262192	0.07642894309798354	1037.9765219862425	1112.9765219862425	1112.9765219862425	1137.9765219862425	0.1818181872367859	0.10810811072587967	0.10526315867900848	0.15000000596046448	0.3333333432674408	1061	1136	1136	1161	1466
17.99968223454249	17.99968183980279	0	0	1	30	0.007489721510659376	0.07065902707215987	1014.3487158604946	1089.3487158604946	1089.3487158604946	1114.3487158604946	0.1818181872367859	0.0810810774564743	0.1315789520740509	0.15000000596046448	0.3333333432674408	1061	1136	1136	1161	1466
18.020098961242482	18.020098961242482	0	0	1	30	0.0075	0.06390227154877626	986.6798019922387	1061.6798019922387	1061.6798019922387	1086.6798019922387	0.1818181872367859	0.054054055362939835	0.1315789520740509	0.15000000596046448	0.3333333432674408	1071	1146	1146	1171	1466
18.03338155736654	18.03338116262683	0	0	1	30	0.0074897215106592314	0.06908649192436744	1007.9091844302847	1082.9091844302848	1082.9091844302848	1107.9091844302848	0.21212121844291687	0.04054053872823715	0.15789473056793213	0.15000000596046448	0.3333333432674408	1083	1158	1158	1183	1466
18.049655096188197	18.049655096188197	0	0	1	30	0.007458914215261905	0.0700733336374948	1011.9503012455411	1086.9503012455411	1086.9503012455411	1111.9503012455411	0.21212121844291687	0.04054053872823715	0.15789473056793213	0.17499999701976776	0.3333333432674408	1107	1182	1182	1207	1466
18.066632455892773	18.066632455892773	0	0	1	30	0.007407662554463316	0.08440584789373373	1070.6419471248396	1145.6419471248396	1145.6419471248396	1170.6419471248396	0.24242424964904785	0.06756756454706192	0.15789473056793213	0.17499999701976776	0.3333333432674408	1080	1155	1155	1180	1466
18.086798128144352	18.086798128144345	0	0	1	30	0.007336107005503255	0.11199513203219363	1183.620065671833	1258.620065671833	1258.620065671833	1283.620065671833	0.3030303120613098	0.10810811072587967	0.18421052396297455	0.20000000298023224	0.3333333432674408	1093	1168	1168	1193	1466
18.100064145201053	18.100064145201053	0	0	1	30	0.007244443697167653	0.11199513203219363	1183.620065671833	1258.620065671833	1258.620065671833	1283.620065671833	0.3030303120613098	0.10810811072587967	0.18421052396297455	0.20000000298023224	0.3333333432674408	1107	1182	1182	1207	1466
18.116617949208845	18.116617949208845	0	0	1	30	0.007132923872213222	0.14196598084741519	1306.350691570165	1381.350691570165	1381.350691570165	1406.350691570165	0.3333333432674408	0.1621621549129486	0.2631579041481018	0.2750000059604645	0.3333333432674408	1121	1196	1196	1221	1466
18.13315635836838	18.13315635836838	0	0	1	30	0.007001853198728515	0.1617261283785889	1387.2684957103215	1462.2684957103215	1462.2684957103215	1487.2684957103215	0.3636363744735718	0.18918919563293457	0.28947368264198303	0.32499998807907104	0.3333333432674408	1090	1165	1165	1190	1466
18.15344242622809	18.153442426228082	0	0	1	30	0.00685159093231894	0.19218703359365463	1512.0059025660157	1587.0059025660157	1587.0059025660157	1612.0059025660157	0.42424243688583374	0.21621622145175934	0.34210526943206787	0.375	0.4166666567325592	1092	1167	1167	1192	1466
18.166770022677795	18.166770417417496	0	0	1	30	0.006682548931412125	0.22734210515688913	1655.965920617461	1730.965920617461	1730.965920617461	1755.965920617461	0.4848484992980957	0.2567567527294159	0.3947368562221527	0.42500001192092896	0.4166666567325592	1104	1179	1179	1204	1466
18.182990666379823	18.182990271640122	0	0	1	30	0.006495190528382592	0.2632306404411793	1802.9294726066291	1877.9294726066291	1877.9294726066291	1902.9294726066291	0.5454545617103577	0.28378379344940186	0.44736841320991516	0.5	0.4166666567325592	1087	1162	1162	1187	1466
18.1996774976661	18.1996774976661	0	0	1	30	0.006290029259589918	0.3266951234717119	2062.81653061666	2137.81653061666	2137.81653061666	2162.81653061666	0.6666666865348816	0.3243243098258972	0.5263158082962036	0.6000000238418579	0.4166666567325592	1087	1162	1162	1187	1466
18.220148698444532	18.220148698444525	0	0	1	30	0.006067627457811282	0.4004392740561773	2364.798827260046	2439.798827260046	2439.798827260046	2464.798827260046	0.7272727489471436	0.4054054021835327	0.6052631735801697	0.7749999761581421	0.4166666567325592	1101	1176	1176	1201	1466
18.23342695243189	18.23342695243189	0	0	1	30	0.005828594710926398	0.46332478895783424	2622.3150107823312	2697.3150107823312	2697.3150107823312	2722.3150107823312	0.8181818127632141	0.45945945382118225	0.6578947305679321	0.875	0.4166666567325592	1101	1176	1176	1201	1466
18.24964128029874	18.24964167503844	0	0	1	30	0.005573586191079517	0.5148516680849227	2833.3175808077585	2908.3175808077585	2908.3175808077585	2933.3175808077585	0.8787878751754761	0.5135135054588318	0.6842105388641357	0.9750000238418579	0.4166666567325592	1089	1164	1164	1189	1466
18.266689298409396	18.266689298409396	0	0	1	30	0.005303300858898111	0.5719050467014313	3066.951166242361	3141.951166242361	3141.951166242361	3166.951166242361	0.9696969985961914	0.5810810923576355	0.7368420958518982	1.0	0.5	1087	1162	1162	1187	1466
18.28679260178857	18.286792601788562	0	0	1	30	0.005018479547690389	0.6129089742898941	3234.8622497171164	3309.8622497171164	3309.8622497171164	3334.8622497171164	1.0	0.662162184715271	0.7894737124443054	1.0	0.5	1087	1162	1162	1187	1466
18.30003848712063	18.30003848712063	0	0	1	30	0.004719902932872683	0.6495376974344254	3384.856870993972	3459.856870993972	3459.856870993972	3484.856870993972	1.0	0.7297297120094299	0.8684210777282715	1.0	0.5	1089	1164	1164	1189	1466
18.316713476215945	18.316713081476244	0	0	1	30	0.004408389392192404	0.6829658597707748	3521.745195761323	3596.745195761323	3596.745195761323	3621.745195761323	1.0	0.8108108043670654	0.9210526347160339	1.0	0.5	1087	1162	1162	1187	1466
18.332635301966	18.332635301966	0	0	1	30	0.004084792762611515	0.7130156457424164	3644.799069315195	3719.799069315195	3719.799069315195	3744.799069315195	1.0	0.8783783912658691	0.9736841917037964	1.0	0.5	1087	1162	1162	1187	1466
18.353489005512543	18.353489005512536	0	0	1	30	0.0037499999999987712	0.75	3796.25	3871.25	3871.25	3896.25	1.0	1.0	1.0	1.0	0.5833333134651184	1073	1148	1148	1173	1466
18.366703311668708	18.3667033116687	0	0	1	30	0.0034049287480453347	0.75	3796.25	3871.25	3871.25	3896.25	1.0	1.0	1.0	1.0	0.5833333134651184	1073	1148	1148	1173	1466
18.382942113396872	18.382942113396872	0	0	1	30	0.0030505248230672014	0.75	3796.25	3871.25	3871.25	3896.25	1.0	1.0	1.0	1.0	0.6666666865348816	1073	1148	1148	1173	1466
18.399647102709295	18.399647102709295	0	0	1	30	0.0026877596215884214	0.75	3796.25	3871.25	3871.25	3896.25	1.0	1.0	1.0	1.0	0.6666666865348816	1073	1148	1148	1173	1466
18.42005948727261	18.420059487272603	0	0	1	30	0.002317627457810748	0.75	3796.25	3871.25	3871.25	3896.25	1.0	1.0	1.0	1.0	0.6666666865348816	1073	1148	1148	1173	1466
18.433490505523395	18.433490505523395	0	0	1	30	0.0019411428382675245	0.75	3796.25	3871.25	3871.25	3896.25	1.0	1.0	1.0	1.0	0.6666666865348816	1073	1148	1148	1173	1466
18.449686280624398	18.449686280624398	0	0	1	30	0.0015593376811317945	0.75	3796.25	3871.25	3871.25	3896.25	1.0	1.0	1.0	1.0	0.6666666865348816	1059	1134	1134	1159	1466
18.466686929971203	18.466686929971203	0	0	1	30	0.001173258487800315	0.75	3796.25	3871.25	3871.25	3896.25	1.0	1.0	1.0	1.0	0.75	1062	1137	1137	1162	1466
18.48687233920772	18.486872339207714	0	0	1	30	0.0007839634745059725	0.75	3796.25	3871.25	3871.25	3896.25	1.0	1.0	1.0	1.0	0.75	1037	1112	1112	1137	1466
18.500002171068346	18.50000217106834	0	0	1	30	0.0003925196718206422	0.75	3796.25	3871.25	3871.25	3896.25	1.0	1.0	1.0	1.0	0.75	1014	1089	1089	1114	1466
18.51661281759276	18.51661281759276	0	0	1	30	-1.4406906524676981e-15	0.75	3796.25	3871.25	3871.25	3896.25	1.0	1.0	1.0	1.0	0.75	986	1061	1061	1086	1466
18.5326033280504	18.5326033280504	0	0	1	30	-0.00039251967182351964	0.75	3796.25	3871.25	3871.25	3896.25	1.0	1.0	1.0	1.0	0.75	1007	1082	1082	1107	1466
18.553391110067246	18.55339150480694	0	0	1	30	-0.0007839634745088382	0.75	3796.25	3871.25	3871.25	3896.25	1.0	1.0	1.0	1.0	0.8333333134651184	1011	1086	1086	1111	1466
18.566768048979306	18.5667680489793	0	0	1	30	-0.0011732584878031609	0.75	3796.25	3871.25	3871.25	3896.25	1.0	1.0	1.0	1.0	0.8333333134651184	1070	1145	1145	1170	1466
18.583060535306508	18.5830605353065	0	0	1	30	-0.0015593376811346127	0.75	3796.25	3871.25	3871.25	3896.25	1.0	1.0	1.0	1.0	0.8333333134651184	1183	1258	1258	1283	1466
18.599702366267124	18.599702761006824	0	0	1	30	-0.001941142838270308	0.75	3796.25	3871.25	3871.25	3896.25	1.0	1.0	1.0	1.0	0.8333333134651184	1183	1258	1258	1283	1466
18.620149487923925	18.620149882663625	0	0	1	30	-0.0023176274578134886	0.75	3796.25	3871.25	3871.25	3896.25	1.0	1.0	1.0	1.0	0.8333333134651184	1306	1381	1381	1406	1466
18.633465242182673	18.633464847442973	0	0	1	30	-0.002687759621591111	0.75	3796.25	3871.25	3871.25	3896.25	1.0	1.0	1.0	1.0	0.8333333134651184	1387	1462	1462	1487	1466
18.64966259624247	18.64966220150277	0	0	1	30	-0.003050524823069834	0.75	3796.25	3871.25	3871.25	3896.25	1.0	1.0	1.0	1.0	0.8333333134651184	1512	1587	1587	1612	1483
18.666555481651514	18.666555481651514	0	0	1	30	-0.003404928748047902	0.75	3796.25	3871.25	3871.25	3896.25	1.0	1.0	1.0	1.0	0.8333333134651184	1655	1730	1730	1755	1483
18.686784706994594	18.686784706994587	0	0	1	30	-0.003750000000001266	0.75	3796.25	3871.25	3871.25	3896.25	1.0	1.0	1.0	1.0	0.8333333134651184	1802	1877	1877	1902	1483
18.700050724051295	18.700050724051295	0	0	1	30	-0.0040847927626139315	0.75	3796.25	3871.25	3871.25	3896.25	1.0	1.0	1.0	1.0	0.8333333134651184	2062	2137	2137	2162	1483
18.716593870087223	18.716593475347516	0	0	1	30	-0.0044083893921947346	0.75	3796.25	3871.25	3871.25	3896.25	1.0	1.0	1.0	1.0	0.8333333134651184	2364	2439	2439	2464	1483
18.73272688157612	18.732726881576113	0	0	1	30	-0.004719902932874923	0.75	3796.25	3871.25	3871.25	3896.25	1.0	1.0	1.0	1.0	0.8333333134651184	2622	2697	2697	2722	1483
18.753462163213023	18.753462557952723	0	0	1	30	-0.0050184795476925295	0.75	3796.25	3871.25	3871.25	3896.25	1.0	1.0	1.0	1.0	0.8333333134651184	2833	2908	2908	2933	1483
18.766713180161176	18.76671318016117	0	0	1	30	-0.005303300858900148	0.75	3796.25	3871.25	3871.25	3896.25	1.0	1.0	1.0	1.0	0.8333333134651184	3066	3141	3141	3166	1500
18.782833559979714	18.782833954719408	0	0	1	30	-0.005573586191081444	0.75	3796.25	3871.25	3871.25	3896.25	1.0	1.0	1.0	1.0	0.8333333134651184	3234	3309	3309	3334	1500
18.799630918381645	18.799630918381645	0	0	1	30	-0.005828594710928212	0.75	3796.25	3871.25	3871.25	3896.25	1.0	1.0	1.0	1.0	0.8333333134651184	3384	3459	3459	3484	1500
18.820191330332	18.820191330331994	0	0	1	30	-0.006067627457812976	0.75	3796.25	3871.25	3871.25	3896.25	1.0	1.0	1.0	1.0	0.8333333134651184	3521	3596	3596	3621	1500
18.833549716478217	18.83355011121791	0	0	1	30	-0.006290029259591488	0.75	3796.25	3871.25	3871.25	3896.25	1.0	1.0	1.0	1.0	0.8333333134651184	3644	3719	3719	3744	1500
18.849652333010305	18.849652333010305	0	0	1	30	-0.006495190528384032	0.75	3796.25	3871.25	3871.25	3896.25	1.0	1.0	1.0	1.0	0.8333333134651184	3796	3871	3871	3896	1516
18.866701535340063	18.866701535340056	0	0	1	30	-0.006682548931413433	0.75	3796.25	3871.25	3871.25	3896.25	1.0	1.0	1.0	1.0	0.8333333134651184	3796	3871	3871	3896	1516
18.886671021961348	18.88667102196134	0	0	1	30	-0.006851590932320112	0.75	3796.25	3871.25	3871.25	3896.25	1.0	1.0	1.0	1.0	0.75	3796	3871	3871	3896	1533
18.89999427627437	18.899994276274363	0	0	1	30	-0.007001853198729547	0.75	3796.25	3871.25	3871.25	3896.25	1.0	1.0	1.0	1.0	0.75	3796	3871	3871	3896	1533
18.91673873955667	18.916738739556664	0	0	1	30	-0.007132923872214114	0.75	3796.25	3871.25	3871.25	3896.25	1.0	1.0	1.0	1.0	0.6666666865348816	3796	3871	3871	3896	1533
18.932686618126844	18.932686618126837	0	0	1	30	-0.007244443697168399	0.75	3796.25	3871.25	3871.25	3896.25	1.0	1.0	1.0	1.0	0.6666666865348816	3796	3871	3871	3896	1533
18.95345979477483	18.95345940003513	0	0	1	30	-0.007336107005503854	0.676209107041359	3494.076293334365	3569.076293334365	3569.076293334365	3594.076293334365	1.0	0.7837837934494019	0.9210526347160339	1.0	0.5833333134651184	3796	3871	3871	3896	1533
18.966688311560155	18.966688311560148	0	0	1	30	-0.007407662554463767	0.5990931700719031	3178.2865314444434	3253.2865314444434	3253.2865314444434	3278.2865314444434	1.0	0.662162184715271	0.8157894611358643	0.8999999761581421	0.5833333134651184	3796	3871	3871	3896	1550
18.98265000601978	18.98265000601978	0	0	1	30	-0.007458914215262207	0.5363753597399121	2921.45709813494	2996.45709813494	2996.45709813494	3021.45709813494	1.0	0.5540540814399719	0.7631579041481018	0.7749999761581421	0.5	3796	3871	3871	3896	1550
18.99953420715545	18.99953381241575	0	0	1	30	-0.007489721510659382	0.45429867451128203	2585.3530721237	2660.3530721237	2660.3530721237	2685.3530721237	0.8787878751754761	0.45945945382118225	0.6842105388641357	0.699999988079071	0.5	3796	3871	3871	3896	1550
19.020123435103805	19.020123435103805	0	0	1	30	-0.0075	0.38235378030099376	2290.7387303325695	2365.7387303325695	2365.7387303325695	2390.7387303325695	0.7878788113594055	0.37837839126586914	0.6052631735801697	0.6000000238418579	0.4166666567325592	3796	3871	3871	3896	1550
19.033423005034905	19.033422610295204	0	0	1	30	-0.007489721510659225	0.32447801163714196	2053.737457654096	2128.737457654096	2128.737457654096	2153.737457654096	0.6969696879386902	0.31081080436706543	0.5526315569877625	0.5249999761581421	0.4166666567325592	3796	3871	3871	3896	1550
19.0496531224897	19.04965272775	0	0	1	30	-0.007458914215261892	0.25342445284324255	1762.7731343930782	1837.7731343930782	1837.7731343930782	1862.7731343930782	0.5454545617103577	0.2432432472705841	0.4736842215061188	0.4749999940395355	0.4166666567325592	3796	3871	3871	3896	1566
19.066523507735916	19.06652350773591	0	0	1	30	-0.007407662554463295	0.1962921367958188	1528.816300178878	1603.816300178878	1603.816300178878	1628.816300178878	0.4848484992980957	0.1621621549129486	0.3684210479259491	0.375	0.3333333432674408	3796	3871	3871	3896	1566
19.086795364966456	19.086794970226755	0	0	1	30	-0.007336107005503227	0.17093988514848446	1424.9988296830438	1499.9988296830438	1499.9988296830438	1524.9988296830438	0.4545454680919647	0.13513512909412384	0.28947368264198303	0.32499998807907104	0.3333333432674408	3796	3871	3871	3896	1566
19.099995855233168	19.09999585523316	0	0	1	30	-0.007244443697167619	0.1508507959152523	1342.7340092729582	1417.7340092729582	1417.7340092729582	1442.7340092729582	0.42424243688583374	0.10810811072587967	0.2368421107530594	0.30000001192092896	0.4166666567325592	3796	3871	3871	3896	1566
19.116657028439022	19.116657028439022	0	0	1	30	-0.007132923872213181	0.13660718550611484	1284.4064246475402	1359.4064246475402	1359.4064246475402	1384.4064246475402	0.39393940567970276	0.09459459781646729	0.21052631735801697	0.2750000059604645	0.4166666567325592	3796	3871	3871	3896	1566
19.132571748874497	19.132572143614198	0	0	1	30	-0.007001853198728467	0.13026827853173018	1258.448600587435	1333.448600587435	1333.448600587435	1358.448600587435	0.39393940567970276	0.0810810774564743	0.18421052396297455	0.25	0.4166666567325592	3796	3871	3871	3896	1566
19.15343571565321	19.153435715653202	0	0	1	30	-0.0068515909323188864	0.11009364761412144	1175.8334869798273	1250.8334869798273	1250.8334869798273	1275.8334869798273	0.3333333432674408	0.06756756454706192	0.15789473056793213	0.25	0.4166666567325592	3796	3871	3871	3896	1566
19.166689495779245	19.166689495779245	0	0	1	30	-0.0066825489314120655	0.10211000766997275	1143.1404814085383	1218.1404814085383	1218.1404814085383	1243.1404814085383	0.3333333432674408	0.054054055362939835	0.10526315867900848	0.20000000298023224	0.4166666567325592	3796	3871	3871	3896	1566
19.182707638015806	19.1827076380158	0	0	1	30	-0.006495190528382525	0.09115587070976433	1098.2832905564849	1173.2832905564849	1173.2832905564849	1198.2832905564849	0.3030303120613098	0.04054053872823715	0.10526315867900848	0.20000000298023224	0.4166666567325592	3796	3871	3871	3896	1566
19.199598944466047	19.199598944466047	0	0	1	30	-0.006290029259589846	0.08984008102040542	1092.8951317785602	1167.8951317785602	1167.8951317785602	1192.8951317785602	0.3030303120613098	0.04054053872823715	0.07894736528396606	0.20000000298023224	0.4166666567325592	3796	3871	3871	3896	1566
19.220166066991275	19.220166066991275	0	0	1	30	-0.006067627457811204	0.08934665986973989	1090.8745721665848	1165.8745721665848	1165.8745721665848	1190.8745721665848	0.3030303120613098	0.04054053872823715	0.07894736528396606	0.17499999701976776	0.4166666567325592	3796	3871	3871	3896	1566
19.233441557800752	19.233441557800745	0	0	1	30	-0.005828594710926315	0.09272503902841556	1104.7090348213617	1179.7090348213617	1179.7090348213617	1204.7090348213617	0.3030303120613098	0.054054055362939835	0.07894736528396606	0.17499999701976776	0.4166666567325592	3796	3871	3871	3896	1566
19.249807465711925	19.249807070972224	0	0	1	30	-0.005573586191079428	0.08803423766634966	1085.500203243702	1160.500203243702	1160.500203243702	1185.500203243702	0.27272728085517883	0.06756756454706192	0.07894736528396606	0.15000000596046448	0.4166666567325592	3796	3871	3871	3896	1566
19.26656377118519	19.266563771185183	0	0	1	30	-0.005303300858898017	0.08704739565421876	1081.4590852040258	1156.4590852040258	1156.4590852040258	1181.4590852040258	0.27272728085517883	0.06756756454706192	0.05263157933950424	0.15000000596046448	0.4166666567325592	3796	3871	3871	3896	1566
19.28669786426086	19.28669786426086	0	0	1	30	-0.00501847954769029	0.0938041539715701	1109.1280105135795	1184.1280105135795	1184.1280105135795	1209.1280105135795	0.27272728085517883	0.09459459781646729	0.05263157933950424	0.15000000596046448	0.4166666567325592	3796	3871	3871	3896	1566
19.299993486794975	19.299993881534668	0	0	1	30	-0.00471990293287258	0.0938041539715701	1109.1280105135795	1184.1280105135795	1184.1280105135795	1209.1280105135795	0.27272728085517883	0.09459459781646729	0.05263157933950424	0.15000000596046448	0.4166666567325592	3796	3871	3871	3896	1566
19.316921504037204	19.316921504037197	0	0	1	30	-0.004408389392192297	0.08622839617003736	1078.105282316303	1153.105282316303	1153.105282316303	1178.105282316303	0.24242424964904785	0.09459459781646729	0.05263157933950424	0.15000000596046448	0.4166666567325592	3796	3871	3871	3896	1566
19.332932935698878	19.332932935698878	0	0	1	30	-0.004084792762611404	0.08960677439739045	1091.9397411573138	1166.9397411573138	1166.9397411573138	1191.9397411573138	0.24242424964904785	0.10810811072587967	0.05263157933950424	0.15000000596046448	0.4166666567325592	3796	3871	3871	3896	1566
19.35346374217182	19.35346413691152	0	0	1	30	-0.0037499999999986568	0.0963635289894515	1119.6086512118038	1194.6086512118038	1194.6086512118038	1219.6086512118038	0.24242424964904785	0.13513512909412384	0.05263157933950424	0.15000000596046448	0.4166666567325592	3796	3871	3871	3896	1566
19.366706469586298	19.36670646958629	0	0	1	30	-0.003404928748045217	0.0963635289894515	1119.6086512118038	1194.6086512118038	1194.6086512118038	1219.6086512118038	0.24242424964904785	0.13513512909412384	0.05263157933950424	0.15000000596046448	0.4166666567325592	3796	3871	3871	3896	1566
19.382900270988806	19.3829002709888	0	0	1	30	-0.0030505248230670804	0.09974190907944974	1133.4431176803466	1208.4431176803466	1208.4431176803466	1233.4431176803466	0.24242424964904785	0.14864864945411682	0.05263157933950424	0.15000000596046448	0.4166666567325592	3796	3871	3871	3896	1550
19.39977302467321	19.399773024673202	0	0	1	30	-0.002687759621588298	0.09974190907944974	1133.4431176803466	1208.4431176803466	1208.4431176803466	1233.4431176803466	0.24242424964904785	0.14864864945411682	0.05263157933950424	0.15000000596046448	0.4166666567325592	3796	3871	3871	3896	1550
19.420113961351035	19.420113566611334	0	0	1	30	-0.002317627457810622	0.10279133799485862	1145.930529088946	1220.930529088946	1220.930529088946	1245.930529088946	0.24242424964904785	0.1621621549129486	0.05263157933950424	0.125	0.4166666567325592	3796	3871	3871	3896	1533
19.433443531499243	19.433443531499243	0	0	1	30	-0.0019411428382673972	0.10312028544415769	1147.2775688938257	1222.2775688938257	1222.2775688938257	1247.2775688938257	0.24242424964904785	0.1621621549129486	0.05263157933950424	0.15000000596046448	0.4166666567325592	3796	3871	3871	3896	1533
19.44972733355307	19.44972733355307	0	0	1	30	-0.001559337681131665	0.09521558019332588	1114.9078008916695	1189.9078008916695	1189.9078008916695	1214.9078008916695	0.21212121844291687	0.1621621549129486	0.05263157933950424	0.125	0.4166666567325592	3494	3569	3569	3594	1516
19.466549165816332	19.46654877107663	0	0	1	30	-0.0011732584878001843	0.09554452764262494	1116.254840696549	1191.254840696549	1191.254840696549	1216.254840696549	0.21212121844291687	0.1621621549129486	0.05263157933950424	0.15000000596046448	0.4166666567325592	3178	3253	3253	3278	1516
19.486726680258876	19.48672668025887	0	0	1	30	-0.000783963474505841	0.09521558019332588	1114.9078008916695	1189.9078008916695	1189.9078008916695	1214.9078008916695	0.21212121844291687	0.1621621549129486	0.05263157933950424	0.125	0.4166666567325592	2921	2996	2996	3021	1500
19.499989144658286	19.49998914465828	0	0	1	30	-0.0003925196718205101	0.10279133799485862	1145.930529088946	1220.930529088946	1220.930529088946	1245.930529088946	0.24242424964904785	0.1621621549129486	0.05263157933950424	0.125	0.4166666567325592	2585	2660	2660	2685	1500
19.516631765098303	19.516631765098296	0	0	1	30	1.5729989303233564e-15	0.10279133799485862	1145.930529088946	1220.930529088946	1220.930529088946	1245.930529088946	0.24242424964904785	0.1621621549129486	0.05263157933950424	0.125	0.4166666567325592	2290	2365	2365	2390	1483
19.53285161932093	19.53285201406063	0	0	1	30	0.00039251967182365175	0.10279133799485862	1145.930529088946	1220.930529088946	1220.930529088946	1245.930529088946	0.24242424964904785	0.1621621549129486	0.05263157933950424	0.125	0.4166666567325592	2053	2128	2128	2153	1483
19.55341913658586	19.55341913658586	0	0	1	30	0.0007839634745089697	0.09941296163015068	1132.096077875467	1207.096077875467	1207.096077875467	1232.096077875467	0.24242424964904785	0.14864864945411682	0.05263157933950424	0.125	0.4166666567325592	1762	1837	1837	1862	1483
19.566716732818463	19.566716732818463	0	0	1	30	0.0011732584878032916	0.10279133799485862	1145.930529088946	1220.930529088946	1220.930529088946	1245.930529088946	0.24242424964904785	0.1621621549129486	0.05263157933950424	0.125	0.4166666567325592	1528	1603	1603	1628	1466
19.582787375434954	19.582787375434954	0	0	1	30	0.0015593376811347424	0.09941296163015068	1132.096077875467	1207.096077875467	1207.096077875467	1232.096077875467	0.24242424964904785	0.14864864945411682	0.05263157933950424	0.125	0.3333333432674408	1424	1499	1499	1524	1466
19.59960802347912	19.599608023479114	0	0	1	30	0.0019411428382704356	0.10023532994091511	1135.4636761080474	1210.4636761080474	1210.4636761080474	1235.4636761080474	0.24242424964904785	0.14864864945411682	0.07894736528396606	0.125	0.3333333432674408	1342	1417	1417	1442	1483
19.620118698227422	19.620118698227422	0	0	1	30	0.0023176274578136143	0.09941296163015068	1132.096077875467	1207.096077875467	1207.096077875467	1232.096077875467	0.24242424964904785	0.14864864945411682	0.05263157933950424	0.125	0.3333333432674408	1284	1359	1359	1384	1483
19.633355899286116	19.63335589928611	0	0	1	30	0.0026877596215912347	0.10023532994091511	1135.4636761080474	1210.4636761080474	1210.4636761080474	1235.4636761080474	0.24242424964904785	0.14864864945411682	0.07894736528396606	0.125	0.3333333432674408	1258	1333	1333	1358	1483
19.649710754485724	19.649710754485724	0	0	1	30	0.0030505248230699544	0.10023532994091511	1135.4636761080474	1210.4636761080474	1210.4636761080474	1235.4636761080474	0.24242424964904785	0.14864864945411682	0.07894736528396606	0.125	0.3333333432674408	1175	1250	1250	1275	1483
19.666659692931994	19.666660087671687	0	0	1	30	0.00340492874804802	0.10023532994091511	1135.4636761080474	1210.4636761080474	1210.4636761080474	1235.4636761080474	0.24242424964904785	0.14864864945411682	0.07894736528396606	0.125	0.3333333432674408	1143	1218	1218	1243	1483
19.68674365406592	19.686743654065914	0	0	1	30	0.003750000000001381	0.09735037100158239	1123.64976925148	1198.64976925148	1198.64976925148	1223.64976925148	0.24242424964904785	0.13513512909412384	0.07894736528396606	0.15000000596046448	0.3333333432674408	1098	1173	1173	1198	1483
19.700044408216115	19.700044408216108	0	0	1	30	0.0040847927626140425	0.09735037100158239	1123.64976925148	1198.64976925148	1198.64976925148	1223.64976925148	0.24242424964904785	0.13513512909412384	0.07894736528396606	0.15000000596046448	0.3333333432674408	1092	1167	1167	1192	1483
19.716591896388728	19.71659189638872	0	0	1	30	0.004408389392194842	0.09495883692840212	1113.8564372218066	1188.8564372218066	1188.8564372218066	1213.8564372218066	0.24242424964904785	0.12162162363529205	0.10526315867900848	0.15000000596046448	0.3333333432674408	1090	1165	1165	1190	1483
19.732574906792088	19.732574906792088	0	0	1	30	0.004719902932875025	0.09397199463687445	1109.815318038001	1184.815318038001	1184.815318038001	1209.815318038001	0.24242424964904785	0.12162162363529205	0.07894736528396606	0.15000000596046448	0.3333333432674408	1104	1179	1179	1204	1483
19.753449136802963	19.753449136802963	0	0	1	30	0.005018479547692628	0.08820208047369593	1086.1875195397847	1161.1875195397847	1161.1875195397847	1186.1875195397847	0.24242424964904785	0.09459459781646729	0.10526315867900848	0.15000000596046448	0.3333333432674408	1085	1160	1160	1185	1483
19.766684758902862	19.766684758902862	0	0	1	30	0.005303300858900241	0.08820208047369593	1086.1875195397847	1161.1875195397847	1161.1875195397847	1186.1875195397847	0.24242424964904785	0.09459459781646729	0.10526315867900848	0.15000000596046448	0.3333333432674408	1081	1156	1156	1181	1483
19.782526452494068	19.78252684723376	0	0	1	30	0.005573586191081533	0.08482370038369769	1072.353053071242	1147.353053071242	1147.353053071242	1172.353053071242	0.24242424964904785	0.0810810774564743	0.10526315867900848	0.15000000596046448	0.3333333432674408	1109	1184	1184	1209	1483
19.799712234759596	19.79971223475959	0	0	1	30	0.005828594710928295	0.08243216444787227	1062.5597134140369	1137.5597134140369	1137.5597134140369	1162.5597134140369	0.24242424964904785	0.06756756454706192	0.1315789520740509	0.15000000596046448	0.3333333432674408	1109	1184	1184	1209	1483
19.820282120462714	19.820282120462714	0	0	1	30	0.006067627457813053	0.07905378715184175	1048.725258386792	1123.725258386792	1123.725258386792	1148.725258386792	0.24242424964904785	0.054054055362939835	0.1315789520740509	0.15000000596046448	0.3333333432674408	1078	1153	1153	1178	1483
19.833365373038887	19.83336576777858	0	0	1	30	0.006290029259591559	0.07987615530820269	1052.09285598709	1127.09285598709	1127.09285598709	1152.09285598709	0.24242424964904785	0.054054055362939835	0.1315789520740509	0.17499999701976776	0.3333333432674408	1091	1166	1166	1191	1483
19.84965706988669	19.84965706988669	0	0	1	30	0.006495190528384097	0.07649777614952702	1038.258393332313	1113.258393332313	1113.258393332313	1138.258393332313	0.24242424964904785	0.04054053872823715	0.1315789520740509	0.17499999701976776	0.3333333432674408	1119	1194	1194	1219	1483
19.86697153729402	19.86697114255432	0	0	1	30	0.006682548931413494	0.07764909143902754	1042.9730294428177	1117.9730294428177	1117.9730294428177	1142.9730294428177	0.24242424964904785	0.04054053872823715	0.15789473056793213	0.17499999701976776	0.3333333432674408	1119	1194	1194	1219	1483
19.886746022504113	19.886746022504106	0	0	1	30	0.006851590932320166	0.09716582850209976	1122.8940677160986	1197.8940677160986	1197.8940677160986	1222.8940677160986	0.3030303120613098	0.054054055362939835	0.15789473056793213	0.20000000298023224	0.3333333432674408	1133	1208	1208	1233	1483
19.89993743375775	19.899937433757742	0	0	1	30	0.007001853198729595	0.10638968907786828	1160.6657767738707	1235.6657767738707	1235.6657767738707	1260.6657767738707	0.3030303120613098	0.0810810774564743	0.18421052396297455	0.22499999403953552	0.3333333432674408	1133	1208	1208	1233	1483
19.916660186356616	19.91666058109631	0	0	1	30	0.007132923872214154	0.12351825833320618	1230.8072678744793	1305.8072678744793	1305.8072678744793	1330.8072678744793	0.3333333432674408	0.10810811072587967	0.21052631735801697	0.25	0.3333333432674408	1145	1220	1220	1245	1483
19.93260845966649	19.932608854406183	0	0	1	30	0.007244443697168434	0.14278498219424174	1309.7045020854198	1384.7045020854198	1384.7045020854198	1409.7045020854198	0.3636363744735718	0.13513512909412384	0.2631579041481018	0.2750000059604645	0.4166666567325592	1147	1222	1222	1247	1483
19.95356321657591	19.953564400795003	0	0	1	30	0.007336107005503881	0.17901580090585512	1458.0697047094768	1533.0697047094768	1533.0697047094768	1558.0697047094768	0.42424243688583374	0.18918919563293457	0.31578946113586426	0.32499998807907104	0.4166666567325592	1114	1189	1189	1214	1483
19.966691074738044	19.966691469477738	0	0	1	30	0.007407662554463788	0.21811824276259073	1618.194204112809	1693.194204112809	1693.194204112809	1718.194204112809	0.4848484992980957	0.22972972691059113	0.3947368562221527	0.4000000059604645	0.4166666567325592	1116	1191	1191	1216	1483
19.982554084272984	19.982554084272977	0	0	1	30	0.007458914215262221	0.30439889803528786	1971.5134874545038	2046.5134874545038	2046.5134874545038	2071.513487454504	0.6969696879386902	0.28378379344940186	0.4736842215061188	0.5	0.4166666567325592	1114	1189	1189	1214	1483
19.999647892188698	19.99964789218869	0	0	1	30	0.007489721510659389	0.39748535422902354	2352.7025255678514	2427.7025255678514	2427.7025255678514	2452.7025255678514	0.7878788113594055	0.37837839126586914	0.6052631735801697	0.699999988079071	0.5	1145	1220	1220	1245	1483
20.020180277620433	20.020179882880733	0	0	1	30	0.0075	0.4593840275940142	2606.1775929974883	2681.1775929974883	2681.1775929974883	2706.1775929974883	0.8787878751754761	0.4324324429035187	0.6578947305679321	0.800000011920929	0.5	1145	1220	1220	1245	1483
20.033478268592738	20.03347826859273	0	0	1	30	0.007489721510659218	0.5351118321285435	2916.2829525663856	2991.2829525663856	2991.2829525663856	3016.2829525663856	0.9696969985961914	0.5135135054588318	0.7105262875556946	0.925000011920929	0.5	1145	1220	1220	1245	1483
20.04971312292392	20.04971272818422	0	0	1	30	0.007458914215261878	0.5960170775651932	3165.689932629466	3240.689932629466	3240.689932629466	3265.689932629466	1.0	0.5945945978164673	0.7894737124443054	1.0	0.5	1132	1207	1207	1232	1483
20.066596929319886	20.06659732405958	0	0	1	30	0.0074076625544632745	0.6360241919755936	3329.5190661400557	3404.5190661400557	3404.5190661400557	3429.5190661400557	1.0	0.6756756901741028	0.8684210777282715	1.0	0.5	1145	1220	1220	1245	1483
20.086761417352363	20.086761417352363	0	0	1	30	0.007336107005503199	0.672830730676651	3480.241842120886	3555.241842120886	3555.241842120886	3580.241842120886	1.0	0.7702702879905701	0.9210526347160339	1.0	0.5833333134651184	1132	1207	1207	1232	1466
20.10013322464834	20.100133619388032	0	0	1	30	0.007244443697167585	0.7028805017471313	3603.295654654503	3678.295654654503	3678.295654654503	3703.295654654503	1.0	0.837837815284729	0.9736841917037964	1.0	0.5833333134651184	1135	1210	1210	1235	1466
20.116585185813847	20.116585185813847	0	0	1	30	0.0071329238722131405	0.7263513505458832	3699.4087804853916	3774.4087804853916	3774.4087804853916	3799.4087804853916	1.0	0.9054054021835327	1.0	1.0	0.5833333134651184	1132	1207	1207	1232	1466
20.140054434604465	20.14005443460446	0	0	1	30	0.00700185319872842	0.75	3796.25	3871.25	3871.25	3896.25	1.0	1.0	1.0	1.0	0.5833333134651184	1135	1210	1210	1235	1466
20.153504400360795	20.153504400360788	0	0	1	30	0.006851590932318833	0.75	3796.25	3871.25	3871.25	3896.25	1.0	1.0	1.0	1.0	0.6666666865348816	1135	1210	1210	1235	1466
20.166653179726964	20.166653179726957	0	0	1	30	0.006682548931412006	0.75	3796.25	3871.25	3871.25	3896.25	1.0	1.0	1.0	1.0	0.6666666865348816	1135	1210	1210	1235	1466
20.183031719308495	20.183031719308495	0	0	1	30	0.006495190528382459	0.75	3796.25	3871.25	3871.25	3896.25	1.0	1.0	1.0	1.0	0.6666666865348816	1123	1198	1198	1223	1466
20.199673155529418	20.19967315552941	0	0	1	30	0.006290029259589774	0.75	3796.25	3871.25	3871.25	3896.25	1.0	1.0	1.0	1.0	0.6666666865348816	1123	1198	1198	1223	1466
20.220320015473796	20.220320015473796	0	0	1	30	0.006067627457811127	0.75	3796.25	3871.25	3871.25	3896.25	1.0	1.0	1.0	1.0	0.6666666865348816	1113	1188	1188	1213	1466
20.233391031119304	20.233391031119304	0	0	1	30	0.005828594710926231	0.75	3796.25	3871.25	3871.25	3896.25	1.0	1.0	1.0	1.0	0.6666666865348816	1109	1184	1184	1209	1466
20.249847334421503	20.249847334421496	0	0	1	30	0.005573586191079339	0.75	3796.25	3871.25	3871.25	3896.25	1.0	1.0	1.0	1.0	0.75	1086	1161	1161	1186	1466
20.266819167770294	20.266819167770294	0	0	1	30	0.005303300858897924	0.75	3796.25	3871.25	3871.25	3896.25	1.0	1.0	1.0	1.0	0.75	1086	1161	1161	1186	1466
20.286744443545317	20.286744443545317	0	0	1	30	0.005018479547690192	0.75	3796.25	3871.25	3871.25	3896.25	1.0	1.0	1.0	1.0	0.75	1072	1147	1147	1172	1466
20.299966249755755	20.299966249755755	0	0	1	30	0.004719902932872478	0.75	3796.25	3871.25	3871.25	3896.25	1.0	1.0	1.0	1.0	0.75	1062	1137	1137	1162	1466
20.316669660109383	20.316669660109383	0	0	1	30	0.004408389392192191	0.75	3796.25	3871.25	3871.25	3896.25	1.0	1.0	1.0	1.0	0.75	1048	1123	1123	1148	1466
20.33274188168467	20.33274188168467	0	0	1	30	0.004084792762611293	0.75	3796.25	3871.25	3871.25	3896.25	1.0	1.0	1.0	1.0	0.75	1052	1127	1127	1152	1466
20.353448742063264	20.353448347323564	0	0	1	30	0.0037499999999985423	0.75	3796.25	3871.25	3871.25	3896.25	1.0	1.0	1.0	1.0	0.8333333134651184	1038	1113	1113	1138	1466
20.366662258740035	20.36666225874003	0	0	1	30	0.003404928748045099	0.75	3796.25	3871.25	3871.25	3896.25	1.0	1.0	1.0	1.0	0.8333333134651184	1042	1117	1117	1142	1466
20.382789349133446	20.382788954393746	0	0	1	30	0.00305052482306696	0.75	3796.25	3871.25	3871.25	3896.25	1.0	1.0	1.0	1.0	0.8333333134651184	1122	1197	1197	1222	1466
20.39968262928219	20.399684602980678	0	0	1	30	0.0026877596215881742	0.75	3796.25	3871.25	3871.25	3896.25	1.0	1.0	1.0	1.0	0.8333333134651184	1160	1235	1235	1260	1466
20.420130540418384	20.420130540418384	0	0	1	30	0.002317627457810496	0.75	3796.25	3871.25	3871.25	3896.25	1.0	1.0	1.0	1.0	0.8333333134651184	1230	1305	1305	1330	1466
20.433524847877187	20.433524847877187	0	0	1	30	0.0019411428382672693	0.75	3796.25	3871.25	3871.25	3896.25	1.0	1.0	1.0	1.0	0.8333333134651184	1309	1384	1384	1409	1483
20.449578516686636	20.449578516686636	0	0	1	30	0.0015593376811315356	0.75	3796.25	3871.25	3871.25	3896.25	1.0	1.0	1.0	1.0	0.8333333134651184	1458	1533	1533	1558	1483
20.466675087780246	20.466677061478734	0	0	1	30	0.0011732584878000535	0.75	3796.25	3871.25	3871.25	3896.25	1.0	1.0	1.0	1.0	0.8333333134651184	1618	1693	1693	1718	1483
20.486770101625737	20.486769706886037	0	0	1	30	0.0007839634745057094	0.75	3796.25	3871.25	3871.25	3896.25	1.0	1.0	1.0	1.0	0.8333333134651184	1971	2046	2046	2071	1483
20.50000375002714	20.50000375002714	0	0	1	30	0.00039251967182037795	0.75	3796.25	3871.25	3871.25	3896.25	1.0	1.0	1.0	1.0	0.8333333134651184	2352	2427	2427	2452	1500
20.516666107452096	20.51666610745209	0	0	1	30	-1.7053072081790148e-15	0.75	3796.25	3871.25	3871.25	3896.25	1.0	1.0	1.0	1.0	0.8333333134651184	2606	2681	2681	2706	1500
20.53252359063125	20.532523985370943	0	0	1	30	-0.0003925196718237839	0.75	3796.25	3871.25	3871.25	3896.25	1.0	1.0	1.0	1.0	0.8333333134651184	2916	2991	2991	3016	1500
20.55351663729146	20.55351663729145	0	0	1	30	-0.0007839634745091013	0.75	3796.25	3871.25	3871.25	3896.25	1.0	1.0	1.0	1.0	0.8333333134651184	3165	3240	3240	3265	1500
20.566668179835517	20.56666817983551	0	0	1	30	-0.0011732584878034224	0.75	3796.25	3871.25	3871.25	3896.25	1.0	1.0	1.0	1.0	0.8333333134651184	3329	3404	3404	3429	1500
20.582627111117255	20.582627111117247	0	0	1	30	-0.0015593376811348716	0.75	3796.25	3871.25	3871.25	3896.25	1.0	1.0	1.0	1.0	0.8333333134651184	3480	3555	3555	3580	1516
20.59976907727622	20.599769077276214	0	0	1	30	-0.0019411428382705633	0.75	3796.25	3871.25	3871.25	3896.25	1.0	1.0	1.0	1.0	0.8333333134651184	3603	3678	3678	3703	1516
20.620075671600254	20.620075671600254	0	0	1	30	-0.00231762745781374	0.75	3796.25	3871.25	3871.25	3896.25	1.0	1.0	1.0	1.0	0.8333333134651184	3699	3774	3774	3799	1516
20.633358662464005	20.633359057203705	0	0	1	30	-0.0026877596215913587	0.75	3796.25	3871.25	3871.25	3896.25	1.0	1.0	1.0	1.0	0.8333333134651184	3796	3871	3871	3896	1516
20.649678385830427	20.64967878057012	0	0	1	30	-0.0030505248230700754	0.75	3796.25	3871.25	3871.25	3896.25	1.0	1.0	1.0	1.0	0.8333333134651184	3796	3871	3871	3896	1533
20.666609166250545	20.666609166250545	0	0	1	30	-0.003404928748048138	0.75	3796.25	3871.25	3871.25	3896.25	1.0	1.0	1.0	1.0	0.8333333134651184	3796	3871	3871	3896	1533
20.686751154120195	20.686751154120195	0	0	1	30	-0.003750000000001496	0.75	3796.25	3871.25	3871.25	3896.25	1.0	1.0	1.0	1.0	0.8333333134651184	3796	3871	3871	3896	1533
20.70010282969153	20.70010282969153	0	0	1	30	-0.0040847927626141535	0.75	3796.25	3871.25	3871.25	3896.25	1.0	1.0	1.0	1.0	0.8333333134651184	3796	3871	3871	3896	1533
20.716670054849082	20.716670054849082	0	0	1	30	-0.00440838939219495	0.75	3796.25	3871.25	3871.25	3896.25	1.0	1.0	1.0	1.0	0.8333333134651184	3796	3871	3871	3896	1533
20.732758066012323	20.732758066012316	0	0	1	30	-0.0047199029328751285	0.75	3796.25	3871.25	3871.25	3896.25	1.0	1.0	1.0	1.0	0.8333333134651184	3796	3871	3871	3896	1533
20.753520979428146	20.75352097942814	0	0	1	30	-0.005018479547692726	0.75	3796.25	3871.25	3871.25	3896.25	1.0	1.0	1.0	1.0	0.8333333134651184	3796	3871	3871	3896	1550
20.766603442524918	20.76660304778521	0	0	1	30	-0.005303300858900336	0.75	3796.25	3871.25	3871.25	3896.25	1.0	1.0	1.0	1.0	0.8333333134651184	3796	3871	3871	3896	1550
20.782613295227797	20.78261329522779	0	0	1	30	-0.005573586191081621	0.75	3796.25	3871.25	3871.25	3896.25	1.0	1.0	1.0	1.0	0.8333333134651184	3796	3871	3871	3896	1550
20.799949078578862	20.799949078578855	0	0	1	30	-0.005828594710928378	0.75	3796.25	3871.25	3871.25	3896.25	1.0	1.0	1.0	1.0	0.8333333134651184	3796	3871	3871	3896	1550
20.820025144918816	20.820024750179115	0	0	1	30	-0.006067627457813132	0.75	3796.25	3871.25	3871.25	3896.25	1.0	1.0	1.0	1.0	0.75	3796	3871	3871	3896	1550
20.83339576799569	20.83339576799569	0	0	1	30	-0.006290029259591632	0.75	3796.25	3871.25	3871.25	3896.25	1.0	1.0	1.0	1.0	0.75	3796	3871	3871	3896	1550
20.849878518857707	20.8498785188577	0	0	1	30	-0.006495190528384164	0.7432432472705841	3768.581097573042	3843.581097573042	3843.581097573042	3868.581097573042	1.0	0.9729729890823364	1.0	1.0	0.75	3796	3871	3871	3896	1566
20.86659574510079	20.86659574510079	0	0	1	30	-0.006682548931413554	0.7229729741811752	3685.5743292719126	3760.5743292719126	3760.5743292719126	3785.5743292719126	1.0	0.8918918967247009	1.0	1.0	0.75	3796	3871	3871	3896	1566
20.886737338230738	20.88673773297043	0	0	1	30	-0.00685159093232022	0.6895448118448257	3548.6860045045614	3623.6860045045614	3623.6860045045614	3648.6860045045614	1.0	0.8108108043670654	0.9473684430122375	1.0	0.6666666865348816	3796	3871	3871	3896	1566
20.900504279965183	20.900504674704884	0	0	1	30	-0.007001853198729643	0.6505245347752382	3388.8979699046004	3463.8979699046004	3463.8979699046004	3488.8979699046004	1.0	0.7297297120094299	0.8947368264198303	0.9750000238418579	0.6666666865348816	3796	3871	3871	3896	1566
20.916629001920413	20.916629001920406	0	0	1	30	-0.007132923872214195	0.6050142267816945	3202.5332586710388	3277.5332586710388	3277.5332586710388	3302.5332586710388	1.0	0.662162184715271	0.8421052694320679	0.8999999761581421	0.6666666865348816	3796	3871	3871	3896	1566
20.932639249362992	20.932639249362985	0	0	1	30	-0.007244443697168468	0.5539018499419877	2993.2280755124393	3068.2280755124393	3068.2280755124393	3093.2280755124393	0.9696969985961914	0.5945945978164673	0.7894737124443054	0.824999988079071	0.5833333134651184	3796	3871	3871	3896	1566
20.953426241900438	20.95342624190043	0	0	1	30	-0.007336107005503909	0.4423676643716661	2536.4955856019724	2611.4955856019724	2611.4955856019724	2636.4955856019724	0.8787878751754761	0.44594594836235046	0.6842105388641357	0.6499999761581421	0.5833333134651184	3796	3871	3871	3896	1566
20.96666225874003	20.96666225874003	0	0	1	30	-0.007407662554463809	0.37857088005464323	2275.247753823764	2350.247753823764	2350.247753823764	2375.247753823764	0.7878788113594055	0.37837839126586914	0.6052631735801697	0.574999988079071	0.5833333134651184	3796	3871	3871	3896	1566
20.9826768483193	20.9826764535796	0	0	1	30	-0.007458914215262234	0.3278563880018499	2067.571908867575	2142.571908867575	2142.571908867575	2167.571908867575	0.6969696879386902	0.3243243098258972	0.5526315569877625	0.5249999761581421	0.5833333134651184	3796	3871	3871	3896	1566
21.00016776437198	21.000168159111674	0	0	1	30	-0.007489721510659397	0.28628685534196463	1897.344672625345	1972.344672625345	1972.344672625345	1997.344672625345	0.6363636255264282	0.28378379344940186	0.4736842215061188	0.4749999940395355	0.5833333134651184	3796	3871	3871	3896	1566
21.020010144810257	21.020010144810257	0	0	1	30	-0.0075	0.24948704628960083	1746.6494545559153	1821.6494545559153	1821.6494545559153	1846.6494545559153	0.5757575631141663	0.2432432472705841	0.42105263471603394	0.42500001192092896	0.5833333134651184	3796	3871	3871	3896	1566
21.03341550498063	21.033415504980624	0	0	1	30	-0.007489721510659211	0.20642727334052324	1570.3196843294427	1645.3196843294427	1645.3196843294427	1670.3196843294427	0.4848484992980957	0.20270270109176636	0.3684210479259491	0.375	0.5833333134651184	3796	3871	3871	3896	1566
21.049917203348187	21.04991720334818	0	0	1	30	-0.0074589142152618635	0.18518686322005173	1483.340204886112	1558.340204886112	1558.340204886112	1583.340204886112	0.4545454680919647	0.1756756752729416	0.31578946113586426	0.3499999940395355	0.5	3796	3871	3871	3896	1566
21.066911536859806	21.066911536859806	0	0	1	30	-0.007407662554463255	0.1743182652384827	1438.8332961515866	1513.8332961515866	1513.8332961515866	1538.8332961515866	0.4545454680919647	0.14864864945411682	0.28947368264198303	0.32499998807907104	0.5	3796	3871	3871	3896	1566
21.086726285519177	21.08672589077947	0	0	1	30	-0.007336107005503172	0.13998556373346793	1298.2408834885512	1373.2408834885512	1373.2408834885512	1398.2408834885512	0.39393940567970276	0.10810811072587967	0.21052631735801697	0.2750000059604645	0.5	3796	3871	3871	3896	1566
21.099983223562802	21.0999828288231	0	0	1	30	-0.007244443697167551	0.13998556373346793	1298.2408834885512	1373.2408834885512	1373.2408834885512	1398.2408834885512	0.39393940567970276	0.10810811072587967	0.21052631735801697	0.2750000059604645	0.5	3796	3871	3871	3896	1566
21.1166325545777	21.1166325545777	0	0	1	30	-0.0071329238722131	0.12607090082019567	1241.2603388587013	1316.2603388587013	1316.2603388587013	1341.2603388587013	0.3636363744735718	0.09459459781646729	0.18421052396297455	0.25	0.5	3796	3871	3871	3896	1566
21.1329578042999	21.1329578042999	0	0	1	30	-0.007001853198728373	0.11248518354014347	1185.6268265968874	1260.6268265968874	1260.6268265968874	1285.6268265968874	0.3333333432674408	0.0810810774564743	0.15789473056793213	0.22499999403953552	0.5	3796	3871	3871	3896	1566
21.153591637834225	21.153591637834218	0	0	1	30	-0.006851590932318779	0.09791262716447052	1125.9522082385067	1200.9522082385067	1200.9522082385067	1225.9522082385067	0.3030303120613098	0.06756756454706192	0.10526315867900848	0.20000000298023224	0.5	3796	3871	3871	3896	1566
21.166651995507863	21.166651995507863	0	0	1	30	-0.006682548931411946	0.09659683747511161	1120.564049460582	1195.564049460582	1195.564049460582	1220.564049460582	0.3030303120613098	0.06756756454706192	0.07894736528396606	0.20000000298023224	0.5	3796	3871	3871	3896	1566
21.18263145325394	21.182632242733334	0	0	1	30	-0.006495190528382392	0.09190603675026643	1101.355220492341	1176.355220492341	1176.355220492341	1201.355220492341	0.27272728085517883	0.0810810774564743	0.07894736528396606	0.17499999701976776	0.5	3796	3871	3871	3896	1566
21.199716182156585	21.199722892731458	0	0	1	30	-0.006290029259589702	0.09528441684026467	1115.1896869608838	1190.1896869608838	1190.1896869608838	1215.1896869608838	0.27272728085517883	0.09459459781646729	0.07894736528396606	0.17499999701976776	0.5	3796	3871	3871	3896	1566
21.220061066231402	21.220061066231402	0	0	1	30	-0.006067627457811049	0.09528441684026467	1115.1896869608838	1190.1896869608838	1190.1896869608838	1215.1896869608838	0.27272728085517883	0.09459459781646729	0.07894736528396606	0.17499999701976776	0.5	3796	3871	3871	3896	1566
21.23337682049015	21.23337682049015	0	0	1	30	-0.005828594710926148	0.10154775243840719	1140.8380462352775	1215.8380462352775	1215.8380462352775	1240.8380462352775	0.27272728085517883	0.12162162363529205	0.07894736528396606	0.15000000596046448	0.5	3796	3871	3871	3896	1566
21.249546148031335	21.249546148031335	0	0	1	30	-0.005573586191079251	0.0963635289894515	1119.6086512118038	1194.6086512118038	1194.6086512118038	1219.6086512118038	0.24242424964904785	0.13513512909412384	0.05263157933950424	0.15000000596046448	0.4166666567325592	3796	3871	3871	3896	1566
21.26661745578422	21.26661745578422	0	0	1	30	-0.00530330085889783	0.10072875109158064	1137.4842357200228	1212.4842357200228	1212.4842357200228	1237.4842357200228	0.24242424964904785	0.14864864945411682	0.07894736528396606	0.15000000596046448	0.4166666567325592	3796	3871	3871	3896	1566
21.286747601462906	21.286747206723206	0	0	1	30	-0.005018479547690093	0.10410712745628858	1151.3186869335018	1226.3186869335018	1226.3186869335018	1251.3186869335018	0.24242424964904785	0.1621621549129486	0.07894736528396606	0.15000000596046448	0.4166666567325592	3796	3871	3871	3896	1566
21.299957170742687	21.29995717074268	0	0	1	30	-0.004719902932872375	0.10748550754628683	1165.1531534020446	1240.1531534020446	1240.1531534020446	1265.1531534020446	0.24242424964904785	0.1756756752729416	0.07894736528396606	0.15000000596046448	0.4166666567325592	3796	3871	3871	3896	1566
21.316584001594748	21.316583606855048	0	0	1	30	-0.004408389392192083	0.10748550754628683	1165.1531534020446	1240.1531534020446	1240.1531534020446	1265.1531534020446	0.24242424964904785	0.1756756752729416	0.07894736528396606	0.15000000596046448	0.4166666567325592	3796	3871	3871	3896	1550
21.332727671055515	21.332727671055515	0	0	1	30	-0.004084792762611183	0.11086388763628507	1178.9876198705874	1253.9876198705874	1253.9876198705874	1278.9876198705874	0.24242424964904785	0.18918919563293457	0.07894736528396606	0.15000000596046448	0.4166666567325592	3796	3871	3871	3896	1550
21.353616111695544	21.353616111695544	0	0	1	30	-0.0037499999999984273	0.10328812983475233	1147.9648916733108	1222.9648916733108	1222.9648916733108	1247.9648916733108	0.21212121844291687	0.18918919563293457	0.07894736528396606	0.15000000596046448	0.4166666567325592	3768	3843	3843	3868	1550
21.366704101148102	21.3667037064084	0	0	1	30	-0.003404928748044981	0.10328812983475233	1147.9648916733108	1222.9648916733108	1222.9648916733108	1247.9648916733108	0.21212121844291687	0.18918919563293457	0.07894736528396606	0.15000000596046448	0.4166666567325592	3685	3760	3760	3785	1550
21.38258329501069	21.38258290027099	0	0	1	30	-0.0030505248230668384	0.10328812983475233	1147.9648916733108	1222.9648916733108	1222.9648916733108	1247.9648916733108	0.21212121844291687	0.18918919563293457	0.07894736528396606	0.15000000596046448	0.4166666567325592	3548	3623	3623	3648	1533
21.399688550377668	21.399688550377668	0	0	1	30	-0.0026877596215880506	0.09990974974475408	1134.130425204768	1209.130425204768	1209.130425204768	1234.130425204768	0.21212121844291687	0.1756756752729416	0.07894736528396606	0.15000000596046448	0.4166666567325592	3388	3463	3463	3488	1533
21.420066987326884	21.420066592587183	0	0	1	30	-0.0023176274578103704	0.10089659203628176	1138.1715443885737	1213.1715443885737	1213.1715443885737	1238.1715443885737	0.21212121844291687	0.1756756752729416	0.10526315867900848	0.15000000596046448	0.4166666567325592	3202	3277	3277	3302	1533
21.43335510980672	21.433355109806712	0	0	1	30	-0.0019411428382671415	0.10089659203628176	1138.1715443885737	1213.1715443885737	1213.1715443885737	1238.1715443885737	0.21212121844291687	0.1756756752729416	0.10526315867900848	0.15000000596046448	0.4166666567325592	2993	3068	3068	3093	1516
21.449711149225422	21.449711149225422	0	0	1	30	-0.0015593376811314063	0.09751821194628352	1124.3370779200309	1199.3370779200309	1199.3370779200309	1224.3370779200309	0.21212121844291687	0.1621621549129486	0.10526315867900848	0.15000000596046448	0.4166666567325592	2536	2611	2611	2636	1516
21.466600481977174	21.466600481977174	0	0	1	30	-0.001173258487799923	0.09751821194628352	1124.3370779200309	1199.3370779200309	1199.3370779200309	1224.3370779200309	0.21212121844291687	0.1621621549129486	0.10526315867900848	0.15000000596046448	0.4166666567325592	2275	2350	2350	2375	1516
21.48673023291616	21.48673023291616	0	0	1	30	-0.0007839634745055779	0.09653136965475584	1120.2959587362252	1195.2959587362252	1195.2959587362252	1220.2959587362252	0.21212121844291687	0.1621621549129486	0.07894736528396606	0.15000000596046448	0.4166666567325592	2067	2142	2142	2167	1516
21.49992993370347	21.499929933703463	0	0	1	30	-0.00039251967182024584	0.09653136965475584	1120.2959587362252	1195.2959587362252	1195.2959587362252	1220.2959587362252	0.21212121844291687	0.1621621549129486	0.07894736528396606	0.15000000596046448	0.4166666567325592	1897	1972	1972	1997	1516
21.51661321233246	21.51661321233246	0	0	1	30	1.8376154860346732e-15	0.09413983558157557	1110.5026267065518	1185.5026267065518	1185.5026267065518	1210.5026267065518	0.21212121844291687	0.14864864945411682	0.10526315867900848	0.15000000596046448	0.4166666567325592	1746	1821	1821	1846	1516
21.532739118506782	21.532739513246476	0	0	1	30	0.000392519671823916	0.09413983558157557	1110.5026267065518	1185.5026267065518	1185.5026267065518	1210.5026267065518	0.21212121844291687	0.14864864945411682	0.10526315867900848	0.15000000596046448	0.4166666567325592	1570	1645	1645	1670	1516
21.553375320479297	21.55337532047929	0	0	1	30	0.000783963474509233	0.09413983558157557	1110.5026267065518	1185.5026267065518	1185.5026267065518	1210.5026267065518	0.21212121844291687	0.14864864945411682	0.10526315867900848	0.15000000596046448	0.4166666567325592	1483	1558	1558	1583	1500
21.566648048110878	21.56664804811087	0	0	1	30	0.001173258487803553	0.09413983558157557	1110.5026267065518	1185.5026267065518	1185.5026267065518	1210.5026267065518	0.21212121844291687	0.14864864945411682	0.10526315867900848	0.15000000596046448	0.4166666567325592	1438	1513	1513	1538	1500
21.582644084924304	21.582644479663998	0	0	1	30	0.001559337681135001	0.09413983558157557	1110.5026267065518	1185.5026267065518	1185.5026267065518	1210.5026267065518	0.21212121844291687	0.14864864945411682	0.10526315867900848	0.15000000596046448	0.4166666567325592	1298	1373	1373	1398	1500
21.599695655692244	21.599695655692244	0	0	1	30	0.0019411428382706912	0.09413983558157557	1110.5026267065518	1185.5026267065518	1185.5026267065518	1210.5026267065518	0.21212121844291687	0.14864864945411682	0.10526315867900848	0.15000000596046448	0.4166666567325592	1298	1373	1373	1398	1500
21.620033829192188	21.62003382919218	0	0	1	30	0.002317627457813866	0.09076145549157733	1096.668160238009	1171.668160238009	1171.668160238009	1196.668160238009	0.21212121844291687	0.13513512909412384	0.10526315867900848	0.15000000596046448	0.4166666567325592	1241	1316	1316	1341	1500
21.63335432032732	21.633354715067014	0	0	1	30	0.002687759621591482	0.09076145549157733	1096.668160238009	1171.668160238009	1171.668160238009	1196.668160238009	0.21212121844291687	0.13513512909412384	0.10526315867900848	0.15000000596046448	0.4166666567325592	1185	1260	1260	1285	1500
21.649675622652538	21.64967522791283	0	0	1	30	0.0030505248230701964	0.09076145549157733	1096.668160238009	1171.668160238009	1171.668160238009	1196.668160238009	0.21212121844291687	0.13513512909412384	0.10526315867900848	0.15000000596046448	0.4166666567325592	1125	1200	1200	1225	1500
21.66650771814796	21.66650771814796	0	0	1	30	0.003404928748048256	0.09076145549157733	1096.668160238009	1171.668160238009	1171.668160238009	1196.668160238009	0.21212121844291687	0.13513512909412384	0.10526315867900848	0.15000000596046448	0.4166666567325592	1120	1195	1195	1220	1500
21.686771285844834	21.686771285844827	0	0	1	30	0.00375000000000161	0.08738307912686938	1082.83370902453	1157.83370902453	1157.83370902453	1182.83370902453	0.21212121844291687	0.12162162363529205	0.10526315867900848	0.15000000596046448	0.4166666567325592	1101	1176	1176	1201	1500
21.699985986740693	21.699985986740693	0	0	1	30	0.0040847927626142646	0.08738307912686938	1082.83370902453	1157.83370902453	1157.83370902453	1182.83370902453	0.21212121844291687	0.12162162363529205	0.10526315867900848	0.15000000596046448	0.4166666567325592	1115	1190	1190	1215	1500
21.716704791942576	21.71670479194257	0	0	1	30	0.004408389392195056	0.08738307912686938	1082.83370902453	1157.83370902453	1157.83370902453	1182.83370902453	0.21212121844291687	0.12162162363529205	0.10526315867900848	0.15000000596046448	0.4166666567325592	1115	1190	1190	1215	1500
21.732933725178277	21.732933330438577	0	0	1	30	0.004719902932875231	0.08400470089951628	1068.999250183519	1143.999250183519	1143.999250183519	1168.999250183519	0.21212121844291687	0.10810811072587967	0.10526315867900848	0.15000000596046448	0.4166666567325592	1140	1215	1215	1240	1500
21.75344795258387	21.75344795258387	0	0	1	30	0.005018479547692824	0.08499154319104396	1073.040369367325	1148.040369367325	1148.040369367325	1173.040369367325	0.21212121844291687	0.10810811072587967	0.1315789520740509	0.15000000596046448	0.4166666567325592	1119	1194	1194	1219	1483
21.766629100605336	21.76662910060533	0	0	1	30	0.005303300858900429	0.07823478487369262	1045.3714440577712	1120.3714440577712	1120.3714440577712	1145.3714440577712	0.21212121844291687	0.0810810774564743	0.1315789520740509	0.15000000596046448	0.4166666567325592	1137	1212	1212	1237	1483
21.783020666596933	21.783020666596926	0	0	1	30	0.00557358619108171	0.08440584789373373	1070.6419471248396	1145.6419471248396	1145.6419471248396	1170.6419471248396	0.24242424964904785	0.06756756454706192	0.15789473056793213	0.17499999701976776	0.4166666567325592	1151	1226	1226	1251	1483
21.799709076842007	21.799709076842	0	0	1	30	0.005828594710928461	0.08201431289903427	1060.8486113215454	1135.8486113215454	1135.8486113215454	1160.8486113215454	0.24242424964904785	0.054054055362939835	0.15789473056793213	0.20000000298023224	0.4166666567325592	1165	1240	1240	1265	1483
21.820099355982187	21.82009935598218	0	0	1	30	0.006067627457813209	0.0867084798844237	1080.071225126715	1155.071225126715	1155.071225126715	1180.071225126715	0.24242424964904785	0.06756756454706192	0.18421052396297455	0.20000000298023224	0.4166666567325592	1165	1240	1240	1265	1483
21.83334563605395	21.83334563605394	0	0	1	30	0.006290029259591703	0.09461655356480103	1112.4547868478603	1187.4547868478603	1187.4547868478603	1212.4547868478603	0.24242424964904785	0.09459459781646729	0.18421052396297455	0.22499999403953552	0.4166666567325592	1178	1253	1253	1278	1483
21.849707596568138	21.84970759656813	0	0	1	30	0.00649519052838423	0.10672200564295053	1162.0266131078824	1237.0266131078824	1237.0266131078824	1262.0266131078824	0.27272728085517883	0.10810811072587967	0.18421052396297455	0.25	0.4166666567325592	1147	1222	1222	1247	1483
21.866638771727956	21.86663877172795	0	0	1	30	0.006682548931413614	0.11306091075469005	1187.9844295404557	1262.9844295404557	1262.9844295404557	1287.9844295404557	0.27272728085517883	0.12162162363529205	0.21052631735801697	0.2750000059604645	0.4166666567325592	1147	1222	1222	1247	1483
21.886921286930367	21.886921286930367	0	0	1	30	0.006851590932320274	0.1287847810817	1252.3736785295614	1327.3736785295614	1327.3736785295614	1352.3736785295614	0.3030303120613098	0.13513512909412384	0.2368421107530594	0.32499998807907104	0.4166666567325592	1147	1222	1222	1247	1483
21.899884538638112	21.899884538638105	0	0	1	30	0.0070018531987296895	0.14121918251835985	1303.2925524126836	1378.2925524126836	1378.2925524126836	1403.2925524126836	0.3333333432674408	0.14864864945411682	0.2368421107530594	0.3499999940395355	0.4166666567325592	1134	1209	1209	1234	1483
21.91660373857969	21.91660373857969	0	0	1	30	0.007132923872214236	0.1485449280589819	1333.2914804015309	1408.2914804015309	1408.2914804015309	1433.2914804015309	0.3333333432674408	0.1621621549129486	0.2631579041481018	0.375	0.4166666567325592	1138	1213	1213	1238	1483
21.933044647033633	21.933044647033626	0	0	1	30	0.0072444436971685015	0.16377538113217605	1395.660185736261	1470.660185736261	1470.660185736261	1495.660185736261	0.3636363744735718	0.1756756752729416	0.28947368264198303	0.4000000059604645	0.5	1138	1213	1213	1238	1483
21.953382425793876	21.95338242579387	0	0	1	30	0.007336107005503936	0.20657517833537176	1570.9253552833475	1645.9253552833475	1645.9253552833475	1670.9253552833475	0.39393940567970276	0.22972972691059113	0.3684210479259491	0.550000011920929	0.5	1124	1199	1199	1224	1483
21.966626337427442	21.966626732167143	0	0	1	30	0.00740766255446383	0.23192743118852377	1674.7428307170048	1749.7428307170048	1749.7428307170048	1774.7428307170048	0.42424243688583374	0.2567567527294159	0.3947368562221527	0.625	0.5	1124	1199	1199	1224	1483
21.983010403364766	21.98301040336476	0	0	1	30	0.007458914215262249	0.2780232945162999	1863.5053910442482	1938.5053910442482	1938.5053910442482	1963.5053910442482	0.5151515007019043	0.28378379344940186	0.44736841320991516	0.699999988079071	0.5	1120	1195	1195	1220	1483
21.999606839260025	21.999606444520317	0	0	1	30	0.007489721510659403	0.30246428024808036	1963.591227615889	2038.591227615889	2038.591227615889	2063.591227615889	0.5454545617103577	0.29729729890823364	0.4736842215061188	0.7749999761581421	0.5	1120	1195	1195	1220	1483
22.020037776589177	22.02003777658917	0	0	1	30	0.0075	0.3205697163939476	2037.7329886332154	2112.7329886332154	2112.7329886332154	2137.7329886332154	0.5454545617103577	0.3243243098258972	0.5	0.824999988079071	0.5	1110	1185	1185	1210	1483
22.033336951780576	22.03333695178057	0	0	1	30	0.0074897215106592046	0.3578629530966282	2190.4487929306924	2265.4487929306924	2265.4487929306924	2290.4487929306924	0.6060606241226196	0.36486485600471497	0.5263158082962036	0.875	0.5	1110	1185	1185	1210	1483
22.04959272731579	22.04959272731579	0	0	1	30	0.0074589142152618505	0.3985212257622104	2356.9444194962516	2431.9444194962516	2431.9444194962516	2456.9444194962516	0.6666666865348816	0.3918918967247009	0.5789473652839661	0.925000011920929	0.5	1110	1185	1185	1210	1483
22.066633245372174	22.066633245372167	0	0	1	30	0.007407662554463234	0.45539677888154984	2589.8498095199466	2664.8498095199466	2664.8498095199466	2689.8498095199466	0.7575757503509521	0.4324324429035187	0.6315789222717285	1.0	0.5	1110	1185	1185	1210	1483
22.086708522232726	22.086708522232726	0	0	1	30	0.0073361070055031445	0.5518125742673874	2984.6724916249514	3059.6724916249514	3059.6724916249514	3084.6724916249514	0.9696969985961914	0.5270270109176636	0.7105262875556946	1.0	0.5	1110	1185	1185	1210	1483
22.099930723182865	22.099930723182865	0	0	1	30	0.007244443697167517	0.5518125742673874	2984.6724916249514	3059.6724916249514	3059.6724916249514	3084.6724916249514	0.9696969985961914	0.5270270109176636	0.7105262875556946	1.0	0.5	1110	1185	1185	1210	1483
22.116647554686253	22.116647554686253	0	0	1	30	0.007132923872213059	0.606152206659317	3207.193286269903	3282.193286269903	3282.193286269903	3307.193286269903	1.0	0.6351351141929626	0.7894737124443054	1.0	0.5833333134651184	1096	1171	1171	1196	1483
22.133017015254715	22.133017015254715	0	0	1	30	0.007001853198728325	0.6262446641921997	3289.471899867058	3364.471899867058	3364.471899867058	3389.471899867058	1.0	0.6891891956329346	0.8157894611358643	1.0	0.5833333134651184	1096	1171	1171	1196	1483
22.1535359795367	22.15353597953669	0	0	1	30	0.006851590932318725	0.6562944650650024	3412.525834441185	3487.525834441185	3487.525834441185	3512.525834441185	1.0	0.7567567825317383	0.8684210777282715	1.0	0.5833333134651184	1096	1171	1171	1196	1483
22.16660067934702	22.16660107408672	0	0	1	30	0.006682548931411886	0.6763869076967239	3494.8043870180845	3569.8043870180845	3569.8043870180845	3594.8043870180845	1.0	0.8108108043670654	0.8947368264198303	1.0	0.5833333134651184	1096	1171	1171	1196	1483
22.1828059282008	22.182805928200793	0	0	1	30	0.006495190528382326	0.6964793801307678	3577.0830616354942	3652.0830616354942	3652.0830616354942	3677.0830616354942	1.0	0.8648648858070374	0.9210526347160339	1.0	0.6666666865348816	1082	1157	1157	1182	1483
22.199507759595633	22.199507759595626	0	0	1	30	0.00629002925958963	0.7231507748365402	3686.302422955632	3761.302422955632	3761.302422955632	3786.302422955632	1.0	0.9189189076423645	0.9736841917037964	1.0	0.6666666865348816	1082	1157	1157	1182	1483
22.220101724420374	22.22010330337917	0	0	1	30	0.0060676274578109705	0.75	3796.25	3871.25	3871.25	3896.25	1.0	1.0	1.0	1.0	0.6666666865348816	1082	1157	1157	1182	1483
22.233329056986598	22.233329056986598	0	0	1	30	0.005828594710926065	0.75	3796.25	3871.25	3871.25	3896.25	1.0	1.0	1.0	1.0	0.6666666865348816	1068	1143	1143	1168	1483
22.249690228021386	22.249690622761086	0	0	1	30	0.005573586191079162	0.75	3796.25	3871.25	3871.25	3896.25	1.0	1.0	1.0	1.0	0.75	1073	1148	1148	1173	1483
22.266749693583314	22.266750088323008	0	0	1	30	0.005303300858897737	0.75	3796.25	3871.25	3871.25	3896.25	1.0	1.0	1.0	1.0	0.75	1045	1120	1120	1145	1483
22.28664852179852	22.28664852179851	0	0	1	30	0.005018479547689995	0.75	3796.25	3871.25	3871.25	3896.25	1.0	1.0	1.0	1.0	0.75	1070	1145	1145	1170	1483
22.299912959896425	22.299912959896417	0	0	1	30	0.004719902932872272	0.75	3796.25	3871.25	3871.25	3896.25	1.0	1.0	1.0	1.0	0.8333333134651184	1060	1135	1135	1160	1483
22.316656633699324	22.316656633699324	0	0	1	30	0.004408389392191976	0.75	3796.25	3871.25	3871.25	3896.25	1.0	1.0	1.0	1.0	0.75	1080	1155	1155	1180	1483
22.332713460426362	22.332713460426355	0	0	1	30	0.004084792762611071	0.75	3796.25	3871.25	3871.25	3896.25	1.0	1.0	1.0	1.0	0.8333333134651184	1112	1187	1187	1212	1483
22.353388741629054	22.353388741629047	0	0	1	30	0.003749999999998313	0.75	3796.25	3871.25	3871.25	3896.25	1.0	1.0	1.0	1.0	0.8333333134651184	1162	1237	1237	1262	1483
22.366651995507866	22.36665239024756	0	0	1	30	0.0034049287480448632	0.75	3796.25	3871.25	3871.25	3896.25	1.0	1.0	1.0	1.0	0.8333333134651184	1187	1262	1262	1287	1483
22.38260026881774	22.382600663557433	0	0	1	30	0.003050524823066718	0.75	3796.25	3871.25	3871.25	3896.25	1.0	1.0	1.0	1.0	0.8333333134651184	1252	1327	1327	1352	1483
22.399731577004836	22.39973157700483	0	0	1	30	0.002687759621587927	0.75	3796.25	3871.25	3871.25	3896.25	1.0	1.0	1.0	1.0	0.8333333134651184	1303	1378	1378	1403	1483
22.42004646086255	22.420046460862544	0	0	1	30	0.0023176274578102446	0.75	3796.25	3871.25	3871.25	3896.25	1.0	1.0	1.0	1.0	0.8333333134651184	1333	1408	1408	1433	1483
22.433300635728287	22.433300635728287	0	0	1	30	0.0019411428382670136	0.75	3796.25	3871.25	3871.25	3896.25	1.0	1.0	1.0	1.0	0.8333333134651184	1395	1470	1470	1495	1500
22.44967443843344	22.449674438433433	0	0	1	30	0.0015593376811312766	0.75	3796.25	3871.25	3871.25	3896.25	1.0	1.0	1.0	1.0	0.8333333134651184	1570	1645	1645	1670	1500
22.466529823571094	22.466529823571094	0	0	1	30	0.0011732584877997925	0.75	3796.25	3871.25	3871.25	3896.25	1.0	1.0	1.0	1.0	0.8333333134651184	1674	1749	1749	1774	1500
22.486826154662964	22.486826154662957	0	0	1	30	0.0007839634745054463	0.75	3796.25	3871.25	3871.25	3896.25	1.0	1.0	1.0	1.0	0.8333333134651184	1863	1938	1938	1963	1500
22.499922433649196	22.49992243364919	0	0	1	30	0.00039251967182011373	0.75	3796.25	3871.25	3871.25	3896.25	1.0	1.0	1.0	1.0	0.8333333134651184	1963	2038	2038	2063	1500
22.51659623852541	22.51659584378571	0	0	1	30	-1.9699237638903314e-15	0.75	3796.25	3871.25	3871.25	3896.25	1.0	1.0	1.0	1.0	0.8333333134651184	2037	2112	2112	2137	1500
22.532576880490588	22.53257648575088	0	0	1	30	-0.00039251967182404813	0.75	3796.25	3871.25	3871.25	3896.25	1.0	1.0	1.0	1.0	0.8333333134651184	2190	2265	2265	2290	1500
22.553407689134595	22.553407294394894	0	0	1	30	-0.0007839634745093646	0.75	3796.25	3871.25	3871.25	3896.25	1.0	1.0	1.0	1.0	0.8333333134651184	2356	2431	2431	2456	1500
22.566625942687743	22.566625942687743	0	0	1	30	-0.0011732584878036837	0.75	3796.25	3871.25	3871.25	3896.25	1.0	1.0	1.0	1.0	0.8333333134651184	2589	2664	2664	2689	1500
22.58294092917778	22.582940929177774	0	0	1	30	-0.0015593376811351306	0.75	3796.25	3871.25	3871.25	3896.25	1.0	1.0	1.0	1.0	0.8333333134651184	2984	3059	3059	3084	1500
22.59963091838165	22.599630918381642	0	0	1	30	-0.001941142838270819	0.75	3796.25	3871.25	3871.25	3896.25	1.0	1.0	1.0	1.0	0.8333333134651184	2984	3059	3059	3084	1500
22.620050408259537	22.620050013519837	0	0	1	30	-0.0023176274578139916	0.75	3796.25	3871.25	3871.25	3896.25	1.0	1.0	1.0	1.0	0.8333333134651184	3207	3282	3282	3307	1516
22.633316425316238	22.633316425316238	0	0	1	30	-0.0026877596215916055	0.75	3796.25	3871.25	3871.25	3896.25	1.0	1.0	1.0	1.0	0.8333333134651184	3289	3364	3364	3389	1516
22.649721017717894	22.649721412457588	0	0	1	30	-0.003050524823070317	0.75	3796.25	3871.25	3871.25	3896.25	1.0	1.0	1.0	1.0	0.8333333134651184	3412	3487	3487	3512	1516
22.66658785030681	22.66658785030681	0	0	1	30	-0.0034049287480483735	0.75	3796.25	3871.25	3871.25	3896.25	1.0	1.0	1.0	1.0	0.8333333134651184	3494	3569	3569	3594	1516
22.686677732536225	22.686677732536218	0	0	1	30	-0.003750000000001725	0.75	3796.25	3871.25	3871.25	3896.25	1.0	1.0	1.0	1.0	0.8333333134651184	3577	3652	3652	3677	1533
22.700717439402524	22.700717439402524	0	0	1	30	-0.004084792762614376	0.75	3796.25	3871.25	3871.25	3896.25	1.0	1.0	1.0	1.0	0.8333333134651184	3686	3761	3761	3786	1533
22.71670913407926	22.71670913407926	0	0	1	30	-0.004408389392195164	0.75	3796.25	3871.25	3871.25	3896.25	1.0	1.0	1.0	1.0	0.8333333134651184	3796	3871	3871	3896	1533
22.73304464703363	22.73304464703363	0	0	1	30	-0.004719902932875334	0.75	3796.25	3871.25	3871.25	3896.25	1.0	1.0	1.0	1.0	0.8333333134651184	3796	3871	3871	3896	1533
22.7533749257396	22.753374925739593	0	0	1	30	-0.005018479547692923	0.75	3796.25	3871.25	3871.25	3896.25	1.0	1.0	1.0	1.0	0.8333333134651184	3796	3871	3871	3896	1550
22.766749496213464	22.766749496213457	0	0	1	30	-0.005303300858900523	0.75	3796.25	3871.25	3871.25	3896.25	1.0	1.0	1.0	1.0	0.8333333134651184	3796	3871	3871	3896	1550
22.782953955587836	22.782953955587836	0	0	1	30	-0.005573586191081798	0.75	3796.25	3871.25	3871.25	3896.25	1.0	1.0	1.0	1.0	0.8333333134651184	3796	3871	3871	3896	1550
22.799608812958517	22.79960920769821	0	0	1	30	-0.005828594710928545	0.75	3796.25	3871.25	3871.25	3896.25	1.0	1.0	1.0	1.0	0.75	3796	3871	3871	3896	1566
22.820027513357005	22.820027118617304	0	0	1	30	-0.006067627457813286	0.75	3796.25	3871.25	3871.25	3896.25	1.0	1.0	1.0	1.0	0.75	3796	3871	3871	3896	1550
22.833300635728285	22.833300635728285	0	0	1	30	-0.006290029259591776	0.7398648709058762	3754.746646359563	3829.746646359563	3829.746646359563	3854.746646359563	1.0	0.9594594836235046	1.0	1.0	0.75	3796	3871	3871	3896	1566
22.84982878165566	22.849829571135054	0	0	1	30	-0.006495190528384297	0.7030583322048187	3604.0238703787327	3679.0238703787327	3679.0238703787327	3704.0238703787327	1.0	0.8648648858070374	0.9473684430122375	1.0	0.75	3796	3871	3871	3896	1566
22.866493507518804	22.866493507518804	0	0	1	30	-0.0066825489314136744	0.6596728414297104	3426.360285654664	3501.360285654664	3501.360285654664	3526.360285654664	1.0	0.7702702879905701	0.8684210777282715	1.0	0.75	3796	3871	3871	3896	1566
22.88678825965188	22.88678825965188	0	0	1	30	-0.006851590932320327	0.5504379253834486	2979.043304445222	3054.043304445222	3054.043304445222	3079.043304445222	0.939393937587738	0.5945945978164673	0.7631579041481018	0.875	0.6666666865348816	3796	3871	3871	3896	1566
22.89991059145823	22.899910591458223	0	0	1	30	-0.007001853198729737	0.5504379253834486	2979.043304445222	3054.043304445222	3054.043304445222	3079.043304445222	0.939393937587738	0.5945945978164673	0.7631579041481018	0.875	0.6666666865348816	3796	3871	3871	3896	1566
22.91656426460981	22.91656426460981	0	0	1	30	-0.007132923872214277	0.5022005192543331	2781.5111263464937	2856.5111263464937	2856.5111263464937	2881.5111263464937	0.8787878751754761	0.5405405163764954	0.7368420958518982	0.800000011920929	0.6666666865348816	3796	3871	3871	3896	1566
22.93276122392991	22.93276161866961	0	0	1	30	-0.007244443697168536	0.45445655286312103	2585.9995839744806	2660.9995839744806	2660.9995839744806	2685.9995839744806	0.8181818127632141	0.4864864945411682	0.6842105388641357	0.75	0.5833333134651184	3796	3871	3871	3896	1566
22.95379927091578	22.953799270915773	0	0	1	30	-0.007336107005503963	0.3899918866392813	2322.016775787857	2397.016775787857	2397.016775787857	2422.016775787857	0.6969696879386902	0.4189189076423645	0.6578947305679321	0.675000011920929	0.5833333134651184	3796	3871	3871	3896	1566
22.966616863674673	22.966616468934973	0	0	1	30	-0.0074076625544638505	0.3672712169195478	2228.975633285548	2303.975633285548	2303.975633285548	2328.975633285548	0.6666666865348816	0.3918918967247009	0.6315789222717285	0.6499999761581421	0.5833333134651184	3796	3871	3871	3896	1566
22.982584479229786	22.982584479229786	0	0	1	30	-0.007458914215262262	0.3413466175135813	2122.8143987181156	2197.8143987181156	2197.8143987181156	2222.8143987181156	0.6666666865348816	0.3513513505458832	0.5789473652839661	0.6000000238418579	0.5833333134651184	3796	3871	3871	3896	1566
22.999562628413763	22.999563023153456	0	0	1	30	-0.00748972151065941	0.2982968038242113	1946.5254116601452	2021.5254116601452	2021.5254116601452	2046.5254116601452	0.6060606241226196	0.31081080436706543	0.5263158082962036	0.5249999761581421	0.5833333134651184	3796	3871	3871	3896	1566
23.0200622504505	23.020062250450493	0	0	1	30	-0.0075	0.26018120557265845	1790.4420368200363	1865.4420368200363	1865.4420368200363	1890.4420368200363	0.5454545617103577	0.2702702581882477	0.4736842215061188	0.4749999940395355	0.5833333134651184	3796	3871	3871	3896	1566
23.033231161541302	23.033231161541302	0	0	1	30	-0.007489721510659197	0.23235188179502364	1676.4809559506218	1751.4809559506218	1751.4809559506218	1776.4809559506218	0.4848484992980957	0.2432432472705841	0.44736841320991516	0.44999998807907104	0.5833333134651184	3796	3871	3871	3896	1566
23.04995391414017	23.04995391414017	0	0	1	30	-0.007458914215261837	0.2037857285063518	1559.5025582335106	1634.5025582335106	1634.5025582335106	1659.5025582335106	0.4545454680919647	0.20270270109176636	0.3947368562221527	0.4000000059604645	0.5833333134651184	3796	3871	3871	3896	1566
23.066553902692718	23.066553902692718	0	0	1	30	-0.007407662554463213	0.17447613924741745	1439.4797902181745	1514.4797902181745	1514.4797902181745	1539.4797902181745	0.39393940567970276	0.1756756752729416	0.34210526943206787	0.375	0.5833333134651184	3796	3871	3871	3896	1566
23.086631942731167	23.086631942731167	0	0	1	30	-0.007336107005503117	0.14665341634107265	1325.5457399166926	1400.5457399166926	1400.5457399166926	1425.5457399166926	0.39393940567970276	0.12162162363529205	0.2368421107530594	0.30000001192092896	0.5833333134651184	3796	3871	3871	3896	1566
23.09993585479895	23.099936249538644	0	0	1	30	-0.0072444436971674814	0.1324098059319352	1267.2181552912746	1342.2181552912746	1342.2181552912746	1367.2181552912746	0.3636363744735718	0.10810811072587967	0.21052631735801697	0.2750000059604645	0.5833333134651184	3796	3871	3871	3896	1566
23.116869793136665	23.116869793136658	0	0	1	30	-0.007132923872213018	0.11849514301866293	1210.2376106614247	1285.2376106614247	1285.2376106614247	1310.2376106614247	0.3333333432674408	0.09459459781646729	0.18421052396297455	0.25	0.5833333134651184	3796	3871	3871	3896	1566
23.13255319610866	23.132553196108653	0	0	1	30	-0.0070018531987282775	0.11347202584147453	1189.6679458208382	1264.6679458208382	1264.6679458208382	1289.6679458208382	0.3333333432674408	0.0810810774564743	0.15789473056793213	0.25	0.5	3796	3871	3871	3896	1566
23.153378083657188	23.15337808365718	0	0	1	30	-0.006851590932318671	0.10005078501019038	1134.7079646167297	1209.7079646167297	1209.7079646167297	1234.7079646167297	0.3030303120613098	0.06756756454706192	0.1315789520740509	0.22499999403953552	0.5	3796	3871	3871	3896	1566
23.166686337861655	23.166686337861655	0	0	1	30	-0.006682548931411825	0.09033686936293778	1094.9294800412301	1169.9294800412301	1169.9294800412301	1194.9294800412301	0.27272728085517883	0.06756756454706192	0.10526315867900848	0.20000000298023224	0.5	3796	3871	3871	3896	1566
23.182515794522196	23.182515399782496	0	0	1	30	-0.006495190528382261	0.08852765852291333	1087.52076165133	1162.52076165133	1162.52076165133	1187.52076165133	0.27272728085517883	0.06756756454706192	0.07894736528396606	0.17499999701976776	0.5	3796	3871	3871	3896	1566
23.199963289208014	23.199963289208014	0	0	1	30	-0.006290029259589558	0.09190603675026643	1101.355220492341	1176.355220492341	1176.355220492341	1201.355220492341	0.27272728085517883	0.0810810774564743	0.07894736528396606	0.17499999701976776	0.5	3796	3871	3871	3896	1566
23.219992381523817	23.21999238152381	0	0	1	30	-0.006067627457810893	0.08433027894873368	1070.3324922950644	1145.3324922950644	1145.3324922950644	1170.3324922950644	0.24242424964904785	0.0810810774564743	0.07894736528396606	0.17499999701976776	0.5	3796	3871	3871	3896	1566
23.233335767561478	23.233335767561478	0	0	1	30	-0.005828594710925982	0.08721523818216825	1082.146400355979	1157.146400355979	1157.146400355979	1182.146400355979	0.24242424964904785	0.09459459781646729	0.07894736528396606	0.15000000596046448	0.5	3796	3871	3871	3896	1566
23.25006365177643	23.25006365177643	0	0	1	30	-0.005573586191079074	0.09059361640952135	1095.98085919699	1170.98085919699	1170.98085919699	1195.98085919699	0.24242424964904785	0.10810811072587967	0.07894736528396606	0.15000000596046448	0.5	3796	3871	3871	3896	1566
23.267272328944486	23.267272328944486	0	0	1	30	-0.005303300858897643	0.09735037100158239	1123.64976925148	1198.64976925148	1198.64976925148	1223.64976925148	0.24242424964904785	0.13513512909412384	0.07894736528396606	0.15000000596046448	0.5	3796	3871	3871	3896	1566
23.28665523237339	23.286655627113092	0	0	1	30	-0.005018479547689897	0.10410712745628858	1151.3186869335018	1226.3186869335018	1226.3186869335018	1251.3186869335018	0.24242424964904785	0.1621621549129486	0.07894736528396606	0.15000000596046448	0.4166666567325592	3796	3871	3871	3896	1566
23.299849012065224	23.299849012065216	0	0	1	30	-0.004719902932872169	0.10410712745628858	1151.3186869335018	1226.3186869335018	1226.3186869335018	1251.3186869335018	0.24242424964904785	0.1621621549129486	0.07894736528396606	0.15000000596046448	0.4166666567325592	3796	3871	3871	3896	1550
23.31697124123925	23.316971241239244	0	0	1	30	-0.004408389392191869	0.10410712745628858	1151.3186869335018	1226.3186869335018	1226.3186869335018	1251.3186869335018	0.24242424964904785	0.1621621549129486	0.07894736528396606	0.15000000596046448	0.4166666567325592	3796	3871	3871	3896	1550
23.339948249625493	23.339947854885793	0	0	1	30	-0.00408479276261096	0.10089659203628176	1138.1715443885737	1213.1715443885737	1213.1715443885737	1238.1715443885737	0.21212121844291687	0.1756756752729416	0.10526315867900848	0.15000000596046448	0.4166666567325592	3754	3829	3829	3854	1550
23.353492558169833	23.353492163430126	0	0	1	30	-0.0037499999999981984	0.10328812983475233	1147.9648916733108	1222.9648916733108	1222.9648916733108	1247.9648916733108	0.21212121844291687	0.18918919563293457	0.07894736528396606	0.15000000596046448	0.4166666567325592	3604	3679	3679	3704	1550
23.366647653371174	23.366647653371174	0	0	1	30	-0.0034049287480447453	0.10328812983475233	1147.9648916733108	1222.9648916733108	1222.9648916733108	1247.9648916733108	0.21212121844291687	0.18918919563293457	0.07894736528396606	0.15000000596046448	0.4166666567325592	3426	3501	3501	3526	1550
23.382865533895313	23.382865533895313	0	0	1	30	-0.0030505248230665973	0.10427497212628001	1152.0060108571165	1227.0060108571165	1227.0060108571165	1252.0060108571165	0.21212121844291687	0.18918919563293457	0.10526315867900848	0.15000000596046448	0.3333333432674408	2979	3054	3054	3079	1533
23.400375002713837	23.400375002713837	0	0	1	30	-0.002687759621587804	0.10765334849098795	1165.8404620705955	1240.8404620705955	1240.8404620705955	1265.8404620705955	0.21212121844291687	0.20270270109176636	0.10526315867900848	0.15000000596046448	0.3333333432674408	2979	3054	3054	3079	1533
23.420098171763087	23.420098171763087	0	0	1	30	-0.0023176274578101184	0.10765334849098795	1165.8404620705955	1240.8404620705955	1240.8404620705955	1265.8404620705955	0.21212121844291687	0.20270270109176636	0.10526315867900848	0.15000000596046448	0.4166666567325592	2781	2856	2856	2881	1533
23.433262345977504	23.433262345977504	0	0	1	30	-0.001941142838266886	0.10765334849098795	1165.8404620705955	1240.8404620705955	1240.8404620705955	1265.8404620705955	0.21212121844291687	0.20270270109176636	0.10526315867900848	0.15000000596046448	0.3333333432674408	2585	2660	2660	2685	1516
23.449899440061742	23.449899834801435	0	0	1	30	-0.0015593376811311472	0.10765334849098795	1165.8404620705955	1240.8404620705955	1240.8404620705955	1265.8404620705955	0.21212121844291687	0.20270270109176636	0.10526315867900848	0.15000000596046448	0.3333333432674408	2322	2397	2397	2422	1516
23.473607111630415	23.473607111630415	0	0	1	30	-0.0011732584877996617	0.10427497212628001	1152.0060108571165	1227.0060108571165	1227.0060108571165	1252.0060108571165	0.21212121844291687	0.18918919563293457	0.10526315867900848	0.15000000596046448	0.4166666567325592	2228	2303	2303	2328	1516
23.486603126733158	23.48660352147285	0	0	1	30	-0.0007839634745053146	0.10089659203628176	1138.1715443885737	1213.1715443885737	1213.1715443885737	1238.1715443885737	0.21212121844291687	0.1756756752729416	0.10526315867900848	0.15000000596046448	0.4166666567325592	2122	2197	2197	2222	1516
23.49984980154462	23.499849801544613	0	0	1	30	-0.00039251967181998156	0.10089659203628176	1138.1715443885737	1213.1715443885737	1213.1715443885737	1238.1715443885737	0.21212121844291687	0.1756756752729416	0.10526315867900848	0.15000000596046448	0.4166666567325592	1946	2021	2021	2046	1516
23.51694558315883	23.516945583158822	0	0	1	30	2.1022320417459897e-15	0.10089659203628176	1138.1715443885737	1213.1715443885737	1213.1715443885737	1238.1715443885737	0.21212121844291687	0.1756756752729416	0.10526315867900848	0.15000000596046448	0.4166666567325592	1790	1865	1865	1890	1516
23.533363201970545	23.533363596710238	0	0	1	30	0.0003925196718241803	0.10089659203628176	1138.1715443885737	1213.1715443885737	1213.1715443885737	1238.1715443885737	0.21212121844291687	0.1756756752729416	0.10526315867900848	0.15000000596046448	0.4166666567325592	1676	1751	1751	1776	1516
23.553457031596942	23.553457031596935	0	0	1	30	0.0007839634745094961	0.09751821194628352	1124.3370779200309	1199.3370779200309	1199.3370779200309	1224.3370779200309	0.21212121844291687	0.1621621549129486	0.10526315867900848	0.15000000596046448	0.4166666567325592	1559	1634	1634	1659	1516
23.56681620722255	23.56681620722255	0	0	1	30	0.0011732584878038144	0.09751821194628352	1124.3370779200309	1199.3370779200309	1199.3370779200309	1224.3370779200309	0.21212121844291687	0.1621621549129486	0.10526315867900848	0.15000000596046448	0.4166666567325592	1439	1514	1514	1539	1516
23.58294645553356	23.58294645553356	0	0	1	30	0.0015593376811352598	0.09413983558157557	1110.5026267065518	1185.5026267065518	1185.5026267065518	1210.5026267065518	0.21212121844291687	0.14864864945411682	0.10526315867900848	0.15000000596046448	0.4166666567325592	1325	1400	1400	1425	1516
23.59968183980279	23.599681839802784	0	0	1	30	0.0019411428382709467	0.091748297783105	1100.709279421815	1175.709279421815	1175.709279421815	1200.709279421815	0.21212121844291687	0.13513512909412384	0.1315789520740509	0.15000000596046448	0.4166666567325592	1267	1342	1342	1367	1516
23.619958039170022	23.619957644430322	0	0	1	30	0.0023176274578141174	0.08836992141839706	1086.8748282083359	1161.8748282083359	1161.8748282083359	1186.8748282083359	0.21212121844291687	0.12162162363529205	0.1315789520740509	0.15000000596046448	0.4166666567325592	1210	1285	1285	1310	1516
23.633302214687085	23.633302214687077	0	0	1	30	0.002687759621591729	0.08836992141839706	1086.8748282083359	1161.8748282083359	1161.8748282083359	1186.8748282083359	0.21212121844291687	0.12162162363529205	0.1315789520740509	0.15000000596046448	0.4166666567325592	1189	1264	1264	1289	1500
23.649651148791207	23.649651148791207	0	0	1	30	0.0030505248230704384	0.08738307912686938	1082.83370902453	1157.83370902453	1157.83370902453	1182.83370902453	0.21212121844291687	0.12162162363529205	0.10526315867900848	0.15000000596046448	0.4166666567325592	1134	1209	1209	1234	1500
23.666602455675665	23.666602455675665	0	0	1	30	0.0034049287480484914	0.08499154319104396	1073.040369367325	1148.040369367325	1148.040369367325	1173.040369367325	0.21212121844291687	0.10810811072587967	0.1315789520740509	0.15000000596046448	0.4166666567325592	1094	1169	1169	1194	1500
23.68662878481358	23.68662878481357	0	0	1	30	0.003750000000001839	0.08499154319104396	1073.040369367325	1148.040369367325	1148.040369367325	1173.040369367325	0.21212121844291687	0.10810811072587967	0.1315789520740509	0.15000000596046448	0.4166666567325592	1087	1162	1162	1187	1500
23.699895591349673	23.699895591349673	0	0	1	30	0.004084792762614487	0.08161316496369087	1059.205910526314	1134.205910526314	1134.205910526314	1159.205910526314	0.21212121844291687	0.09459459781646729	0.1315789520740509	0.15000000596046448	0.4166666567325592	1101	1176	1176	1201	1500
23.71664163359077	23.71664163359077	0	0	1	30	0.004408389392195271	0.08243553312005181	1062.573508126612	1137.573508126612	1137.573508126612	1162.573508126612	0.21212121844291687	0.09459459781646729	0.1315789520740509	0.17499999701976776	0.4166666567325592	1070	1145	1145	1170	1500
23.73991706518929	23.73991667044959	0	0	1	30	0.004719902932875436	0.07905715303005356	1048.7390416580693	1123.7390416580693	1123.7390416580693	1148.7390416580693	0.21212121844291687	0.0810810774564743	0.1315789520740509	0.17499999701976776	0.4166666567325592	1082	1157	1157	1182	1500
23.753352425576765	23.753352030837064	0	0	1	30	0.005018479547693022	0.07905715303005356	1048.7390416580693	1123.7390416580693	1123.7390416580693	1148.7390416580693	0.21212121844291687	0.0810810774564743	0.1315789520740509	0.17499999701976776	0.4166666567325592	1095	1170	1170	1195	1500
23.766608574140996	23.766608574140996	0	0	1	30	0.005303300858900616	0.07905715303005356	1048.7390416580693	1123.7390416580693	1123.7390416580693	1148.7390416580693	0.21212121844291687	0.0810810774564743	0.1315789520740509	0.17499999701976776	0.4166666567325592	1123	1198	1198	1223	1500
23.78298514002404	23.78298514002404	0	0	1	30	0.0055735861910818875	0.07905715303005356	1048.7390416580693	1123.7390416580693	1123.7390416580693	1148.7390416580693	0.21212121844291687	0.0810810774564743	0.1315789520740509	0.17499999701976776	0.4166666567325592	1151	1226	1226	1251	1483
23.799602102383638	23.799602102383638	0	0	1	30	0.005828594710928628	0.07905715303005356	1048.7390416580693	1123.7390416580693	1123.7390416580693	1148.7390416580693	0.21212121844291687	0.0810810774564743	0.1315789520740509	0.17499999701976776	0.4166666567325592	1151	1226	1226	1251	1483
23.819971855059478	23.819971855059478	0	0	1	30	0.006067627457813364	0.07905715303005356	1048.7390416580693	1123.7390416580693	1123.7390416580693	1148.7390416580693	0.21212121844291687	0.0810810774564743	0.1315789520740509	0.17499999701976776	0.4166666567325592	1151	1226	1226	1251	1483
23.833280109263953	23.833280504003646	0	0	1	30	0.006290029259591848	0.07567877480270047	1034.9045828170583	1109.9045828170583	1109.9045828170583	1134.9045828170583	0.21212121844291687	0.06756756454706192	0.1315789520740509	0.17499999701976776	0.4166666567325592	1138	1213	1213	1238	1483
23.84964720139422	23.84964680665452	0	0	1	30	0.006495190528384363	0.07567877480270047	1034.9045828170583	1109.9045828170583	1109.9045828170583	1134.9045828170583	0.21212121844291687	0.06756756454706192	0.1315789520740509	0.17499999701976776	0.4166666567325592	1147	1222	1222	1247	1483
23.866715745969216	23.866715745969216	0	0	1	30	0.006682548931413734	0.07987615530820269	1052.09285598709	1127.09285598709	1127.09285598709	1152.09285598709	0.24242424964904785	0.054054055362939835	0.1315789520740509	0.17499999701976776	0.4166666567325592	1147	1222	1222	1247	1483
23.88667457461863	23.88667457461863	0	0	1	30	0.006851590932320382	0.08069852395473343	1055.4604555946335	1130.4604555946335	1130.4604555946335	1155.4604555946335	0.24242424964904785	0.054054055362939835	0.1315789520740509	0.20000000298023224	0.4166666567325592	1152	1227	1227	1252	1466
23.899847827846123	23.899848617325517	0	0	1	30	0.007001853198729785	0.08069852395473343	1055.4604555946335	1130.4604555946335	1130.4604555946335	1155.4604555946335	0.24242424964904785	0.054054055362939835	0.1315789520740509	0.20000000298023224	0.4166666567325592	1165	1240	1240	1265	1466
23.916766766075284	23.916766766075277	0	0	1	30	0.0071329238722143175	0.0907447524368763	1096.5997612290084	1171.5997612290084	1171.5997612290084	1196.5997612290084	0.24242424964904785	0.0810810774564743	0.15789473056793213	0.25	0.4166666567325592	1165	1240	1240	1265	1483
23.939973907705912	23.939973907705912	0	0	1	30	0.00724444369716857	0.11099832232453322	1179.5381299189635	1254.5381299189635	1254.5381299189635	1279.5381299189635	0.27272728085517883	0.10810811072587967	0.21052631735801697	0.30000001192092896	0.4166666567325592	1165	1240	1240	1265	1466
23.953414794449174	23.953414794449166	0	0	1	30	0.007336107005503991	0.12836693180724978	1250.6625857506879	1325.6625857506879	1325.6625857506879	1350.6625857506879	0.3030303120613098	0.12162162363529205	0.2368421107530594	0.375	0.4166666567325592	1165	1240	1240	1265	1466
23.966770812157193	23.966770812157193	0	0	1	30	0.007407662554463871	0.15643966297962164	1365.6204199015506	1440.6204199015506	1440.6204199015506	1465.6204199015506	0.3333333432674408	0.1621621549129486	0.28947368264198303	0.44999998807907104	0.5	1152	1227	1227	1252	1483
23.982765664751525	23.98276566475152	0	0	1	30	0.0074589142152622755	0.1721535692089482	1429.9688659106428	1504.9688659106428	1504.9688659106428	1529.9688659106428	0.3333333432674408	0.1756756752729416	0.34210526943206787	0.5249999761581421	0.5	1138	1213	1213	1238	1483
23.999593418110265	23.99959341811026	0	0	1	30	0.007489721510659418	0.2002263083661857	1544.9267327595305	1619.9267327595305	1619.9267327595305	1644.9267327595305	0.3636363744735718	0.21621622145175934	0.3684210479259491	0.6000000238418579	0.5	1138	1213	1213	1238	1483
24.020246593889823	24.020246593889823	0	0	1	30	0.0075	0.23454567431227158	1685.464536308752	1760.464536308752	1760.464536308752	1785.464536308752	0.42424243688583374	0.22972972691059113	0.42105263471603394	0.675000011920929	0.5	1138	1213	1213	1238	1483
24.033298662029793	24.033298662029793	0	0	1	30	0.00748972151065919	0.2763586304787742	1856.6885918105802	1931.6885918105802	1931.6885918105802	1956.6885918105802	0.4545454680919647	0.28378379344940186	0.4736842215061188	0.7749999761581421	0.5	1138	1213	1213	1238	1483
24.049632201285668	24.049632201285668	0	0	1	30	0.007458914215261823	0.2989148274064064	1949.0562182292342	2024.0562182292342	2024.0562182292342	2049.056218229234	0.4848484992980957	0.31081080436706543	0.5	0.800000011920929	0.5	1124	1199	1199	1224	1483
24.066669956164155	24.066669956164155	0	0	1	30	0.007407662554463192	0.32508944884726887	2056.241293029566	2131.241293029566	2131.241293029566	2156.241293029566	0.5151515007019043	0.3378378450870514	0.5263158082962036	0.8500000238418579	0.5	1124	1199	1199	1224	1483
24.08666273242767	24.08666273242767	0	0	1	30	0.007336107005503089	0.3484680075198412	2151.9764907937497	2226.9764907937497	2226.9764907937497	2251.9764907937497	0.5454545617103577	0.36486485600471497	0.5526315569877625	0.875	0.5833333134651184	1110	1185	1185	1210	1483
24.099900722965764	24.099901117705457	0	0	1	30	0.007244443697167448	0.37217551869781396	2249.058749067548	2324.058749067548	2324.058749067548	2349.058749067548	0.5757575631141663	0.3918918967247009	0.5789473652839661	0.8999999761581421	0.5833333134651184	1100	1175	1175	1200	1483
24.116664133753602	24.116664133753595	0	0	1	30	0.007132923872212977	0.40378774398643724	2378.5108116244605	2453.5108116244605	2453.5108116244605	2478.5108116244605	0.6363636255264282	0.4189189076423645	0.6052631735801697	0.925000011920929	0.5833333134651184	1086	1161	1161	1186	1483
24.132923067206413	24.132923067206406	0	0	1	30	0.00700185319872823	0.42815315088159167	2478.287152860118	2553.287152860118	2553.287152860118	2578.287152860118	0.6666666865348816	0.44594594836235046	0.6315789222717285	0.949999988079071	0.5833333134651184	1086	1161	1161	1186	1483
24.153329530674235	24.153329530674235	0	0	1	30	0.006851590932318617	0.48124919831752777	2695.715467110276	2770.715467110276	2770.715467110276	2795.715467110276	0.7272727489471436	0.5135135054588318	0.6842105388641357	1.0	0.5833333134651184	1082	1157	1157	1182	1483
24.166794101799425	24.166794101799418	0	0	1	30	0.006682548931411765	0.5097364038228989	2812.370573654771	2887.370573654771	2887.370573654771	2912.370573654771	0.7878788113594055	0.5405405163764954	0.7105262875556946	1.0	0.5833333134651184	1073	1148	1148	1173	1483
24.183225931240294	24.183226325979987	0	0	1	30	0.006495190528382194	0.534026250243187	2911.8374947458506	2986.8374947458506	2986.8374947458506	3011.8374947458506	0.8181818127632141	0.5810810923576355	0.7368420958518982	1.0	0.6666666865348816	1073	1148	1148	1173	1483
24.199783287905376	24.19978368264507	0	0	1	30	0.006290029259589486	0.5658918470144272	3042.3271135240793	3117.3271135240793	3117.3271135240793	3142.3271135240793	0.8787878751754761	0.6216216087341309	0.7631579041481018	1.0	0.6666666865348816	1059	1134	1134	1159	1483
24.21997698667556	24.21997698667556	0	0	1	30	0.006067627457810815	0.5977574586868286	3172.816793322563	3247.816793322563	3247.816793322563	3272.816793322563	0.939393937587738	0.662162184715271	0.7894737124443054	1.0	0.6666666865348816	1062	1137	1137	1162	1483
24.23327260920967	24.23327260920967	0	0	1	30	0.005828594710925898	0.6296230405569077	3303.306351080537	3378.306351080537	3378.306351080537	3403.306351080537	1.0	0.7027027010917664	0.8157894611358643	1.0	0.6666666865348816	1048	1123	1123	1148	1483
24.249610095862536	24.249610095862536	0	0	1	30	0.005573586191078985	0.6497155129909515	3385.5850256979465	3460.5850256979465	3460.5850256979465	3485.5850256979465	1.0	0.7567567825317383	0.8421052694320679	1.0	0.6666666865348816	1048	1123	1123	1148	1483
24.266672719342047	24.26667350882144	0	0	1	30	0.00530330085889755	0.6763869076967239	3494.8043870180845	3569.8043870180845	3569.8043870180845	3594.8043870180845	1.0	0.8108108043670654	0.8947368264198303	1.0	0.6666666865348816	1048	1123	1123	1148	1483
24.286653653414596	24.286653653414596	0	0	1	30	0.005018479547689799	0.7265291512012482	3700.1368741691113	3775.1368741691113	3775.1368741691113	3800.1368741691113	1.0	0.9324324131011963	0.9736841917037964	1.0	0.75	1048	1123	1123	1148	1483
24.299802432780766	24.299802038041065	0	0	1	30	0.004719902932872067	0.7265291512012482	3700.1368741691113	3775.1368741691113	3775.1368741691113	3800.1368741691113	1.0	0.9324324131011963	0.9736841917037964	1.0	0.75	1048	1123	1123	1148	1483
24.316704397202876	24.316704397202876	0	0	1	30	0.004408389392191762	0.746621623635292	3782.415548786521	3857.415548786521	3857.415548786521	3882.415548786521	1.0	0.9864864945411682	1.0	1.0	0.75	1048	1123	1123	1148	1483
24.332808987433467	24.33280938217316	0	0	1	30	0.00408479276261085	0.75	3796.25	3871.25	3871.25	3896.25	1.0	1.0	1.0	1.0	0.75	1034	1109	1109	1134	1483
24.353338214947613	24.353338214947605	0	0	1	30	0.003749999999998084	0.75	3796.25	3871.25	3871.25	3896.25	1.0	1.0	1.0	1.0	0.75	1034	1109	1109	1134	1483
24.366775943773277	24.366775943773277	0	0	1	30	0.0034049287480446273	0.75	3796.25	3871.25	3871.25	3896.25	1.0	1.0	1.0	1.0	0.75	1052	1127	1127	1152	1483
24.382745138287184	24.382745138287184	0	0	1	30	0.0030505248230664763	0.75	3796.25	3871.25	3871.25	3896.25	1.0	1.0	1.0	1.0	0.8333333134651184	1055	1130	1130	1155	1483
24.39973394544303	24.399733945443025	0	0	1	30	0.0026877596215876803	0.75	3796.25	3871.25	3871.25	3896.25	1.0	1.0	1.0	1.0	0.8333333134651184	1055	1130	1130	1155	1483
24.4200626451902	24.420063039929893	0	0	1	30	0.002317627457809993	0.75	3796.25	3871.25	3871.25	3896.25	1.0	1.0	1.0	1.0	0.8333333134651184	1096	1171	1171	1196	1483
24.433292740934313	24.433292346194612	0	0	1	30	0.001941142838266758	0.75	3796.25	3871.25	3871.25	3896.25	1.0	1.0	1.0	1.0	0.8333333134651184	1179	1254	1254	1279	1483
24.449622332793197	24.449622332793197	0	0	1	30	0.0015593376811310177	0.75	3796.25	3871.25	3871.25	3896.25	1.0	1.0	1.0	1.0	0.8333333134651184	1250	1325	1325	1350	1483
24.466767456869754	24.466768246349147	0	0	1	30	0.001173258487799531	0.75	3796.25	3871.25	3871.25	3896.25	1.0	1.0	1.0	1.0	0.8333333134651184	1365	1440	1440	1465	1500
24.487020366594763	24.487020366594756	0	0	1	30	0.0007839634745051831	0.75	3796.25	3871.25	3871.25	3896.25	1.0	1.0	1.0	1.0	0.8333333134651184	1429	1504	1504	1529	1500
24.499801643301367	24.499801643301367	0	0	1	30	0.00039251967181984945	0.75	3796.25	3871.25	3871.25	3896.25	1.0	1.0	1.0	1.0	0.8333333134651184	1544	1619	1619	1644	1500
24.51662031764704	24.516620317647032	0	0	1	30	-2.234540319601648e-15	0.75	3796.25	3871.25	3871.25	3896.25	1.0	1.0	1.0	1.0	0.8333333134651184	1685	1760	1760	1785	1500
24.532725302617322	24.532725697357016	0	0	1	30	-0.0003925196718243124	0.75	3796.25	3871.25	3871.25	3896.25	1.0	1.0	1.0	1.0	0.8333333134651184	1856	1931	1931	1956	1500
24.553320451661165	24.553320451661165	0	0	1	30	-0.0007839634745096277	0.75	3796.25	3871.25	3871.25	3896.25	1.0	1.0	1.0	1.0	0.8333333134651184	1949	2024	2024	2049	1500
24.566635811180213	24.566635416440512	0	0	1	30	-0.0011732584878039452	0.75	3796.25	3871.25	3871.25	3896.25	1.0	1.0	1.0	1.0	0.8333333134651184	2056	2131	2131	2156	1500
24.582746717245982	24.582746717245982	0	0	1	30	-0.0015593376811353892	0.75	3796.25	3871.25	3871.25	3896.25	1.0	1.0	1.0	1.0	0.8333333134651184	2151	2226	2226	2251	1516
24.59965815542086	24.599658550160562	0	0	1	30	-0.0019411428382710746	0.75	3796.25	3871.25	3871.25	3896.25	1.0	1.0	1.0	1.0	0.8333333134651184	2249	2324	2324	2349	1516
24.619998697358994	24.619998697358994	0	0	1	30	-0.002317627457814243	0.75	3796.25	3871.25	3871.25	3896.25	1.0	1.0	1.0	1.0	0.8333333134651184	2378	2453	2453	2478	1516
24.633285240880035	24.633285240880035	0	0	1	30	-0.0026877596215918523	0.75	3796.25	3871.25	3871.25	3896.25	1.0	1.0	1.0	1.0	0.8333333134651184	2478	2553	2553	2578	1516
24.649858387133065	24.649858387133065	0	0	1	30	-0.003050524823070559	0.75	3796.25	3871.25	3871.25	3896.25	1.0	1.0	1.0	1.0	0.8333333134651184	2695	2770	2770	2795	1516
24.666585087128922	24.666585087128915	0	0	1	30	-0.0034049287480486094	0.75	3796.25	3871.25	3871.25	3896.25	1.0	1.0	1.0	1.0	0.8333333134651184	2812	2887	2887	2912	1516
24.68668246941261	24.68668246941261	0	0	1	30	-0.003750000000001954	0.75	3796.25	3871.25	3871.25	3896.25	1.0	1.0	1.0	1.0	0.8333333134651184	2911	2986	2986	3011	1533
24.700148224756894	24.700148224756887	0	0	1	30	-0.004084792762614598	0.75	3796.25	3871.25	3871.25	3896.25	1.0	1.0	1.0	1.0	0.8333333134651184	3042	3117	3117	3142	1533
24.716646765206853	24.716646765206853	0	0	1	30	-0.004408389392195378	0.75	3796.25	3871.25	3871.25	3896.25	1.0	1.0	1.0	1.0	0.8333333134651184	3172	3247	3247	3272	1533
24.73270319719419	24.732708328810276	0	0	1	30	-0.00471990293287554	0.75	3796.25	3871.25	3871.25	3896.25	1.0	1.0	1.0	1.0	0.8333333134651184	3303	3378	3378	3403	1533
24.753306241032007	24.753306241032007	0	0	1	30	-0.00501847954769312	0.75	3796.25	3871.25	3871.25	3896.25	1.0	1.0	1.0	1.0	0.75	3385	3460	3460	3485	1533
24.766773970074787	24.76677397007478	0	0	1	30	-0.00530330085890071	0.75	3796.25	3871.25	3871.25	3896.25	1.0	1.0	1.0	1.0	0.75	3494	3569	3569	3594	1533
24.78256711068304	24.78256711068304	0	0	1	30	-0.005573586191081975	0.746621623635292	3782.415548786521	3857.415548786521	3857.415548786521	3882.415548786521	1.0	0.9864864945411682	1.0	1.0	0.75	3700	3775	3775	3800	1550
24.799600523424843	24.799600128685142	0	0	1	30	-0.005828594710928711	0.7297297269105911	3713.2432316988707	3788.2432316988707	3788.2432316988707	3813.2432316988707	1.0	0.9189189076423645	1.0	1.0	0.75	3700	3775	3775	3800	1550
24.819986460428332	24.819986460428332	0	0	1	30	-0.0060676274578134425	0.7096372693777084	3630.964618101716	3705.964618101716	3705.964618101716	3730.964618101716	1.0	0.8648648858070374	0.9736841917037964	1.0	0.6666666865348816	3782	3857	3857	3882	1550
24.833334583342385	24.833334583342378	0	0	1	30	-0.00629002925959192	0.6795874834060669	3507.910744547844	3582.910744547844	3582.910744547844	3607.910744547844	1.0	0.7972972989082336	0.9210526347160339	1.0	0.5833333134651184	3796	3871	3871	3896	1550
24.849569042933865	24.849568648194165	0	0	1	30	-0.006495190528384429	0.659495010972023	3425.632069930434	3500.632069930434	3500.632069930434	3525.632069930434	1.0	0.7432432174682617	0.8947368264198303	1.0	0.5833333134651184	3796	3871	3871	3896	1550
24.86660324515507	24.866603639894763	0	0	1	30	-0.006682548931413794	0.6394025683403015	3343.3535173535347	3418.3535173535347	3418.3535173535347	3443.3535173535347	1.0	0.6891891956329346	0.8684210777282715	1.0	0.5833333134651184	3796	3871	3871	3896	1550
24.88661417944472	24.88661378470502	0	0	1	30	-0.006851590932320435	0.5637702737003565	3033.63927080296	3108.63927080296	3108.63927080296	3133.63927080296	0.9696969985961914	0.5945945978164673	0.7894737124443054	0.875	0.5833333134651184	3796	3871	3871	3896	1566
24.89984309096974	24.89984309096974	0	0	1	30	-0.007001853198729832	0.5063979081417385	2798.699433840419	2873.699433840419	2873.699433840419	2898.699433840419	0.9090909361839294	0.5270270109176636	0.7368420958518982	0.800000011920929	0.5	3796	3871	3871	3896	1566
24.916763608157694	24.916763608157687	0	0	1	30	-0.007132923872214358	0.44211765778692147	2535.4718086374432	2610.4718086374432	2610.4718086374432	2635.4718086374432	0.8484848737716675	0.45945945382118225	0.6578947305679321	0.699999988079071	0.5	3796	3871	3871	3896	1566
24.932563459340827	24.93256345934082	0	0	1	30	-0.007244443697168604	0.3861366715282202	2306.2296699080616	2381.2296699080616	2381.2296699080616	2406.2296699080616	0.7878788113594055	0.37837839126586914	0.6052631735801697	0.625	0.5	3796	3871	3871	3896	1566
24.953280582951592	24.953280977691286	0	0	1	30	-0.007336107005504019	0.34234004936328066	2126.8825021426346	2201.8825021426346	2201.8825021426346	2226.8825021426346	0.7272727489471436	0.3243243098258972	0.5526315569877625	0.574999988079071	0.4166666567325592	3796	3871	3871	3896	1566
24.96674396985768	24.966743969857674	0	0	1	30	-0.007407662554463892	0.2847077175974846	1890.8781035616994	1965.8781035616994	1965.8781035616994	1990.8781035616994	0.6060606241226196	0.2702702581882477	0.5	0.5249999761581421	0.4166666567325592	3796	3871	3871	3896	1566
24.98266974300472	24.982670137744414	0	0	1	30	-0.00745891421526229	0.22313462554624208	1638.7362916118614	1713.7362916118614	1713.7362916118614	1738.7362916118614	0.5454545617103577	0.18918919563293457	0.3947368562221527	0.4000000059604645	0.4166666567325592	3796	3871	3871	3896	1566
24.99967197131032	24.99967197131032	0	0	1	30	-0.007489721510659424	0.19802240654826164	1535.9017548151314	1610.9017548151314	1610.9017548151314	1635.9017548151314	0.5151515007019043	0.14864864945411682	0.34210526943206787	0.375	0.4166666567325592	3796	3871	3871	3896	1566
25.020029881795196	25.020029881795196	0	0	1	30	-0.0075	0.16418313055642342	1397.3299196285539	1472.3299196285539	1472.3299196285539	1497.3299196285539	0.4545454680919647	0.10810811072587967	0.28947368264198303	0.32499998807907104	0.4166666567325592	3796	3871	3871	3896	1566
25.033188529653835	25.033188529653835	0	0	1	30	-0.007489721510659184	0.14409403759790096	1315.0650839634045	1390.0650839634045	1390.0650839634045	1415.0650839634045	0.42424243688583374	0.0810810774564743	0.2368421107530594	0.30000001192092896	0.4166666567325592	3796	3871	3871	3896	1566
25.049718649279704	25.049719044019398	0	0	1	30	-0.007458914215261809	0.12804121635364074	1249.3287809681588	1324.3287809681588	1324.3287809681588	1349.3287809681588	0.39393940567970276	0.06756756454706192	0.18421052396297455	0.2750000059604645	0.4166666567325592	3796	3871	3871	3896	1566
25.06674929884361	25.06674929884361	0	0	1	30	-0.007407662554463171	0.11091264896094799	1179.187297495082	1254.187297495082	1254.187297495082	1279.187297495082	0.3636363744735718	0.04054053872823715	0.15789473056793213	0.25	0.4166666567325592	3796	3871	3871	3896	1566
25.086639048045747	25.08663904804574	0	0	1	30	-0.007336107005503062	0.09247166039912325	1103.6714493344098	1178.6714493344098	1178.6714493344098	1203.6714493344098	0.3030303120613098	0.04054053872823715	0.1315789520740509	0.20000000298023224	0.4166666567325592	3796	3871	3871	3896	1566
25.099829275080282	25.099829275080282	0	0	1	30	-0.007244443697167414	0.09247166039912325	1103.6714493344098	1178.6714493344098	1178.6714493344098	1203.6714493344098	0.3030303120613098	0.04054053872823715	0.1315789520740509	0.20000000298023224	0.4166666567325592	3796	3871	3871	3896	1566
25.116735186899383	25.116735186899376	0	0	1	30	-0.007132923872212937	0.09115587070976433	1098.2832905564849	1173.2832905564849	1173.2832905564849	1198.2832905564849	0.3030303120613098	0.04054053872823715	0.10526315867900848	0.20000000298023224	0.4166666567325592	3796	3871	3871	3896	1566
25.13265030207456	25.132650302074552	0	0	1	30	-0.007001853198728183	0.08358011290823159	1067.2605623592083	1142.2605623592083	1142.2605623592083	1167.2605623592083	0.27272728085517883	0.04054053872823715	0.10526315867900848	0.20000000298023224	0.5	3796	3871	3871	3896	1566
25.15332242535966	25.153322425359654	0	0	1	30	-0.006851590932318564	0.08514928122688281	1073.686306624085	1148.686306624085	1148.686306624085	1173.686306624085	0.27272728085517883	0.054054055362939835	0.07894736528396606	0.17499999701976776	0.5	3796	3871	3871	3896	1566
25.166770022677795	25.166770022677795	0	0	1	30	-0.006682548931411705	0.07757352342535007	1042.6635784268085	1117.6635784268085	1117.6635784268085	1142.6635784268085	0.24242424964904785	0.054054055362939835	0.07894736528396606	0.17499999701976776	0.5	3796	3871	3871	3896	1566
25.182723032864054	25.182723032864054	0	0	1	30	-0.0064951905283821285	0.08803423766634966	1085.500203243702	1160.500203243702	1160.500203243702	1185.500203243702	0.27272728085517883	0.06756756454706192	0.07894736528396606	0.15000000596046448	0.5	3796	3871	3871	3896	1566
25.199634865778634	25.199634865778634	0	0	1	30	-0.006290029259589413	0.08852765852291333	1087.52076165133	1162.52076165133	1162.52076165133	1187.52076165133	0.27272728085517883	0.06756756454706192	0.07894736528396606	0.17499999701976776	0.5	3796	3871	3871	3896	1566
25.220095803324895	25.220095803324888	0	0	1	30	-0.006067627457810738	0.08383685809217001	1068.3119338874362	1143.3119338874362	1143.3119338874362	1168.3119338874362	0.24242424964904785	0.0810810774564743	0.07894736528396606	0.15000000596046448	0.5	3796	3871	3871	3896	1566
25.233335767561478	25.233335767561478	0	0	1	30	-0.005828594710925815	0.08383685809217001	1068.3119338874362	1143.3119338874362	1143.3119338874362	1168.3119338874362	0.24242424964904785	0.0810810774564743	0.07894736528396606	0.15000000596046448	0.5	3796	3871	3871	3896	1566
25.249674833173138	25.24967522791283	0	0	1	30	-0.005573586191078896	0.08721523818216825	1082.146400355979	1157.146400355979	1157.146400355979	1182.146400355979	0.24242424964904785	0.09459459781646729	0.07894736528396606	0.15000000596046448	0.5	3796	3871	3871	3896	1550
25.267050485233774	25.267050485233774	0	0	1	30	-0.005303300858897456	0.08721523818216825	1082.146400355979	1157.146400355979	1157.146400355979	1182.146400355979	0.24242424964904785	0.09459459781646729	0.07894736528396606	0.15000000596046448	0.4166666567325592	3796	3871	3871	3896	1550
25.286626416375384	25.286626416375377	0	0	1	30	-0.0050184795476897	0.08721523818216825	1082.146400355979	1157.146400355979	1157.146400355979	1182.146400355979	0.24242424964904785	0.09459459781646729	0.07894736528396606	0.15000000596046448	0.4166666567325592	3782	3857	3857	3882	1550
25.299873485926547	25.29987348592654	0	0	1	30	-0.0047199029328719635	0.08721523818216825	1082.146400355979	1157.146400355979	1157.146400355979	1182.146400355979	0.24242424964904785	0.09459459781646729	0.07894736528396606	0.15000000596046448	0.4166666567325592	3713	3788	3788	3813	1550
25.31698110973172	25.316981109731714	0	0	1	30	-0.0044083893921916546	0.08721523818216825	1082.146400355979	1157.146400355979	1157.146400355979	1182.146400355979	0.24242424964904785	0.09459459781646729	0.07894736528396606	0.15000000596046448	0.4166666567325592	3630	3705	3705	3730	1533
25.339963249734048	25.33996364447374	0	0	1	30	-0.004084792762610739	0.08721523818216825	1082.146400355979	1157.146400355979	1157.146400355979	1182.146400355979	0.24242424964904785	0.09459459781646729	0.07894736528396606	0.15000000596046448	0.4166666567325592	3507	3582	3582	3607	1516
25.353307819990803	25.353307819990803	0	0	1	30	-0.0037499999999979694	0.08721523818216825	1082.146400355979	1157.146400355979	1157.146400355979	1182.146400355979	0.24242424964904785	0.09459459781646729	0.07894736528396606	0.15000000596046448	0.5	3425	3500	3500	3525	1516
25.366567915952025	25.36656831069172	0	0	1	30	-0.00340492874804451	0.08820208047369593	1086.1875195397847	1161.1875195397847	1161.1875195397847	1186.1875195397847	0.24242424964904785	0.09459459781646729	0.10526315867900848	0.15000000596046448	0.4166666567325592	3343	3418	3418	3443	1516
25.38265750607406	25.382657506074054	0	0	1	30	-0.0030505248230663553	0.08482370038369769	1072.353053071242	1147.353053071242	1147.353053071242	1172.353053071242	0.24242424964904785	0.0810810774564743	0.10526315867900848	0.15000000596046448	0.4166666567325592	3033	3108	3108	3133	1516
25.399647497448996	25.39964789218869	0	0	1	30	-0.0026877596215875567	0.08482370038369769	1072.353053071242	1147.353053071242	1147.353053071242	1172.353053071242	0.24242424964904785	0.0810810774564743	0.10526315867900848	0.15000000596046448	0.4166666567325592	2798	2873	2873	2898	1500
25.419947381198156	25.41994738119815	0	0	1	30	-0.0023176274578098673	0.08144532215634459	1058.518594230231	1133.518594230231	1133.518594230231	1158.518594230231	0.24242424964904785	0.06756756454706192	0.10526315867900848	0.15000000596046448	0.4166666567325592	2535	2610	2610	2635	1500
25.433233924719197	25.43323392471919	0	0	1	30	-0.0019411428382666302	0.08144532215634459	1058.518594230231	1133.518594230231	1133.518594230231	1158.518594230231	0.24242424964904785	0.06756756454706192	0.10526315867900848	0.15000000596046448	0.4166666567325592	2306	2381	2381	2406	1500
25.449659833064587	25.44965983306458	0	0	1	30	-0.0015593376811308885	0.08144532215634459	1058.518594230231	1133.518594230231	1133.518594230231	1158.518594230231	0.24242424964904785	0.06756756454706192	0.10526315867900848	0.15000000596046448	0.4166666567325592	2126	2201	2201	2226	1483
25.466703903778253	25.466703903778253	0	0	1	30	-0.0011732584877994002	0.08144532215634459	1058.518594230231	1133.518594230231	1133.518594230231	1158.518594230231	0.24242424964904785	0.06756756454706192	0.10526315867900848	0.15000000596046448	0.4166666567325592	1890	1965	1965	1990	1483
25.4866536534146	25.486653653414592	0	0	1	30	-0.0007839634745050515	0.08144532215634459	1058.518594230231	1133.518594230231	1133.518594230231	1158.518594230231	0.24242424964904785	0.06756756454706192	0.10526315867900848	0.15000000596046448	0.4166666567325592	1638	1713	1713	1738	1483
25.49983006455968	25.499830064559674	0	0	1	30	-0.00039251967181971734	0.08144532215634459	1058.518594230231	1133.518594230231	1133.518594230231	1158.518594230231	0.24242424964904785	0.06756756454706192	0.10526315867900848	0.15000000596046448	0.4166666567325592	1535	1610	1610	1635	1483
25.51667084432848	25.51667084432848	0	0	1	30	2.366848597457306e-15	0.08243216444787227	1062.5597134140369	1137.5597134140369	1137.5597134140369	1162.5597134140369	0.24242424964904785	0.06756756454706192	0.1315789520740509	0.15000000596046448	0.4166666567325592	1397	1472	1472	1497	1483
25.539930881078746	25.539930881078746	0	0	1	30	0.0003925196718244446	0.08243216444787227	1062.5597134140369	1137.5597134140369	1137.5597134140369	1162.5597134140369	0.24242424964904785	0.06756756454706192	0.1315789520740509	0.15000000596046448	0.4166666567325592	1315	1390	1390	1415	1483
25.553286109307372	25.553286109307372	0	0	1	30	0.0007839634745097593	0.07987615530820269	1052.09285598709	1127.09285598709	1127.09285598709	1152.09285598709	0.24242424964904785	0.054054055362939835	0.1315789520740509	0.17499999701976776	0.4166666567325592	1249	1324	1324	1349	1483
25.56674239089888	25.56674239089888	0	0	1	30	0.0011732584878040757	0.07987615530820269	1052.09285598709	1127.09285598709	1127.09285598709	1152.09285598709	0.24242424964904785	0.054054055362939835	0.1315789520740509	0.17499999701976776	0.4166666567325592	1179	1254	1254	1279	1483
25.582822112528447	25.582822112528447	0	0	1	30	0.0015593376811355187	0.08201431289903427	1060.8486113215454	1135.8486113215454	1135.8486113215454	1160.8486113215454	0.24242424964904785	0.054054055362939835	0.15789473056793213	0.20000000298023224	0.4166666567325592	1103	1178	1178	1203	1483
25.599636444737428	25.599636444737428	0	0	1	30	0.0019411428382712023	0.0786359337403586	1047.0141486667685	1122.0141486667685	1122.0141486667685	1147.0141486667685	0.24242424964904785	0.04054053872823715	0.15789473056793213	0.20000000298023224	0.4166666567325592	1103	1178	1178	1203	1483
25.619912644104666	25.61991264410466	0	0	1	30	0.002317627457814369	0.08959007070056701	1091.871339518822	1166.871339518822	1166.871339518822	1191.871339518822	0.27272728085517883	0.054054055362939835	0.15789473056793213	0.20000000298023224	0.4166666567325592	1098	1173	1173	1198	1483
25.633261556498105	25.633261556498105	0	0	1	30	0.002687759621591976	0.09205717575295191	1101.9741347083382	1176.9741347083382	1176.9741347083382	1201.9741347083382	0.27272728085517883	0.054054055362939835	0.18421052396297455	0.22499999403953552	0.4166666567325592	1067	1142	1142	1167	1500
25.649660227804283	25.649660227804276	0	0	1	30	0.0030505248230706795	0.09881393127633553	1129.643048576594	1204.643048576594	1204.643048576594	1229.643048576594	0.27272728085517883	0.0810810774564743	0.18421052396297455	0.22499999403953552	0.4166666567325592	1073	1148	1148	1173	1500
25.66673193029687	25.666731930296862	0	0	1	30	0.0034049287480487273	0.11091938521713018	1179.214882464148	1254.214882464148	1254.214882464148	1279.214882464148	0.3030303120613098	0.09459459781646729	0.18421052396297455	0.25	0.4166666567325592	1042	1117	1117	1142	1500
25.686719969683992	25.686719969683992	0	0	1	30	0.003750000000002069	0.14245603490424785	1308.357462932895	1383.357462932895	1383.357462932895	1408.357462932895	0.3636363744735718	0.13513512909412384	0.2368421107530594	0.30000001192092896	0.5	1085	1160	1160	1185	1500
25.699902696664253	25.699902696664253	0	0	1	30	0.004084792762614708	0.14245603490424785	1308.357462932895	1383.357462932895	1383.357462932895	1408.357462932895	0.3636363744735718	0.13513512909412384	0.2368421107530594	0.30000001192092896	0.5	1087	1162	1162	1187	1500
25.716640844111375	25.716640449371674	0	0	1	30	0.004408389392195484	0.15447594856745317	1357.5790093837209	1432.5790093837209	1432.5790093837209	1457.5790093837209	0.3636363744735718	0.1621621549129486	0.2631579041481018	0.3499999940395355	0.5	1068	1143	1143	1168	1500
25.739845222564114	25.739845222564107	0	0	1	30	0.004719902932875642	0.21441091762757614	1603.0127076849244	1678.0127076849244	1678.0127076849244	1703.0127076849244	0.4848484992980957	0.21621622145175934	0.3684210479259491	0.42500001192092896	0.5	1068	1143	1143	1168	1500
25.75332084640086	25.75332084640086	0	0	1	30	0.005018479547693218	0.22889793773034683	1662.3370550057703	1737.3370550057703	1737.3370550057703	1762.3370550057703	0.4848484992980957	0.2432432472705841	0.3947368562221527	0.4749999940395355	0.5	1082	1157	1157	1182	1500
25.76675778574714	25.76675778574713	0	0	1	30	0.005303300858900803	0.26264830654192917	1800.5448152892	1875.5448152892	1875.5448152892	1900.5448152892	0.5454545617103577	0.2702702581882477	0.44736841320991516	0.5249999761581421	0.5	1082	1157	1157	1182	1483
25.782723822343456	25.78272382234345	0	0	1	30	0.0055735861910820635	0.28635582093541556	1897.6270867305268	1972.6270867305268	1972.6270867305268	1997.6270867305268	0.5757575631141663	0.29729729890823364	0.4736842215061188	0.574999988079071	0.5	1082	1157	1157	1182	1483
25.79957960222081	25.799579207481102	0	0	1	30	0.0058285947109287944	0.3149186074733734	2014.5916976034641	2089.591697603464	2089.591697603464	2114.591697603464	0.6363636255264282	0.31081080436706543	0.5	0.625	0.5	1082	1157	1157	1182	1483
25.820339357719035	25.820339357719035	0	0	1	30	0.0060676274578135205	0.33994192712401095	2117.0621915728248	2192.0621915728248	2192.0621915728248	2217.0621915728248	0.6666666865348816	0.3378378450870514	0.5263158082962036	0.675000011920929	0.5	1082	1157	1157	1182	1483
25.833250503786545	25.833250503786537	0	0	1	30	0.006290029259591992	0.3807746245868895	2284.2720876833127	2359.2720876833127	2359.2720876833127	2384.2720876833127	0.7575757503509521	0.36486485600471497	0.5526315569877625	0.7250000238418579	0.5	1082	1157	1157	1182	1483
25.849599437890674	25.849599437890667	0	0	1	30	0.006495190528384495	0.4395383309376868	2524.9094651898276	2599.9094651898276	2599.9094651898276	2624.9094651898276	0.8181818127632141	0.4189189076423645	0.6315789222717285	0.824999988079071	0.5	1082	1157	1157	1182	1500
25.866570481760064	25.866570087020364	0	0	1	30	0.006682548931413854	0.4775550726997224	2680.588022705363	2755.588022705363	2755.588022705363	2780.588022705363	0.8484848737716675	0.44594594836235046	0.6842105388641357	0.8999999761581421	0.5	1086	1161	1161	1186	1483
25.886822602005672	25.886822602005672	0	0	1	30	0.0068515909323204885	0.5113943586224003	2819.1598985587293	2894.1598985587293	2894.1598985587293	2919.1598985587293	0.9090909361839294	0.4864864945411682	0.6842105388641357	0.949999988079071	0.5	1072	1147	1147	1172	1483
25.899798485383776	25.899798485383776	0	0	1	30	0.0070018531987298795	0.550815761089325	2980.5905416607857	3055.5905416607857	3055.5905416607857	3080.5905416607857	0.939393937587738	0.5270270109176636	0.7368420958518982	1.0	0.5	1072	1147	1147	1172	1483
25.916616370250047	25.916616370250047	0	0	1	30	0.007132923872214399	0.5793029963970184	3097.2457702457905	3172.2457702457905	3172.2457702457905	3197.2457702457905	1.0	0.5540540814399719	0.7631579041481018	1.0	0.5833333134651184	1058	1133	1133	1158	1483
25.93276911872389	25.932768723984182	0	0	1	30	0.007244443697168639	0.5960170775651932	3165.689932629466	3240.689932629466	3240.689932629466	3265.689932629466	1.0	0.5945945978164673	0.7894737124443054	1.0	0.5833333134651184	1058	1133	1133	1158	1483
25.95329637253954	25.953296372539533	0	0	1	30	0.007336107005504047	0.6260668635368347	3288.743806183338	3363.743806183338	3363.743806183338	3388.743806183338	1.0	0.662162184715271	0.8421052694320679	1.0	0.5833333134651184	1058	1133	1133	1158	1483
25.966727785530026	25.966728575009427	0	0	1	30	0.007407662554463912	0.6427809447050095	3357.1879685670137	3432.1879685670137	3432.1879685670137	3457.1879685670137	1.0	0.7027027010917664	0.8684210777282715	1.0	0.5833333134651184	1058	1133	1133	1158	1483
25.98292474485013	25.98292435011043	0	0	1	30	0.007458914215262303	0.6660739630460739	3452.5728786736727	3527.5728786736727	3527.5728786736727	3552.5728786736727	1.0	0.7432432174682617	0.9210526347160339	1.0	0.5833333134651184	1058	1133	1133	1158	1483
25.999643944791707	25.9996443395314	0	0	1	30	0.007489721510659431	0.6827880591154099	3521.0171020776033	3596.0171020776033	3596.0171020776033	3621.0171020776033	1.0	0.7837837934494019	0.9473684430122375	1.0	0.5833333134651184	1058	1133	1133	1158	1483
26.01989093342123	26.01989093342123	0	0	1	30	0.0075	0.6995021253824234	3589.461203441024	3664.461203441024	3664.461203441024	3689.461203441024	1.0	0.8243243098258972	0.9736841917037964	1.0	0.6666666865348816	1062	1137	1137	1162	1483
26.033245372170455	26.033245372170455	0	0	1	30	0.007489721510659176	0.7162162214517593	3657.9054268449545	3732.9054268449545	3732.9054268449545	3757.9054268449545	1.0	0.8648648858070374	1.0	1.0	0.6666666865348816	1062	1137	1137	1162	1483
26.049644832956027	26.049644832956027	0	0	1	30	0.007458914215261795	0.7229729741811752	3685.5743292719126	3760.5743292719126	3760.5743292719126	3785.5743292719126	1.0	0.8918918967247009	1.0	1.0	0.6666666865348816	1052	1127	1127	1152	1483
26.066626534797294	26.066626534797287	0	0	1	30	0.0074076625544631505	0.7297297269105911	3713.2432316988707	3788.2432316988707	3788.2432316988707	3813.2432316988707	1.0	0.9189189076423645	1.0	1.0	0.6666666865348816	1052	1127	1127	1152	1483
26.08658220552912	26.08658220552912	0	0	1	30	0.007336107005503034	0.75	3796.25	3871.25	3871.25	3896.25	1.0	1.0	1.0	1.0	0.75	1060	1135	1135	1160	1483
26.099804011739558	26.099804011739558	0	0	1	30	0.007244443697167379	0.75	3796.25	3871.25	3871.25	3896.25	1.0	1.0	1.0	1.0	0.75	1047	1122	1122	1147	1483
26.116666107452097	26.11666610745209	0	0	1	30	0.007132923872212896	0.75	3796.25	3871.25	3871.25	3896.25	1.0	1.0	1.0	1.0	0.75	1091	1166	1166	1191	1483
26.133028067966286	26.13302806796628	0	0	1	30	0.007001853198728135	0.75	3796.25	3871.25	3871.25	3896.25	1.0	1.0	1.0	1.0	0.75	1101	1176	1176	1201	1483
26.153286109307373	26.153286504047067	0	0	1	30	0.006851590932318509	0.75	3796.25	3871.25	3871.25	3896.25	1.0	1.0	1.0	1.0	0.8333333134651184	1129	1204	1204	1229	1483
26.166736075063703	26.166736075063703	0	0	1	30	0.006682548931411645	0.75	3796.25	3871.25	3871.25	3896.25	1.0	1.0	1.0	1.0	0.8333333134651184	1179	1254	1254	1279	1483
26.18281934935056	26.182819349350552	0	0	1	30	0.006495190528382062	0.75	3796.25	3871.25	3871.25	3896.25	1.0	1.0	1.0	1.0	0.8333333134651184	1308	1383	1383	1408	1500
26.199583944357492	26.199583549617792	0	0	1	30	0.006290029259589342	0.75	3796.25	3871.25	3871.25	3896.25	1.0	1.0	1.0	1.0	0.8333333134651184	1308	1383	1383	1408	1500
26.219925275775026	26.21992527577502	0	0	1	30	0.00606762745781066	0.75	3796.25	3871.25	3871.25	3896.25	1.0	1.0	1.0	1.0	0.8333333134651184	1357	1432	1432	1457	1500
26.23323629315739	26.233235898417682	0	0	1	30	0.005828594710925732	0.75	3796.25	3871.25	3871.25	3896.25	1.0	1.0	1.0	1.0	0.8333333134651184	1603	1678	1678	1703	1500
26.24962825388868	26.249628648628374	0	0	1	30	0.005573586191078808	0.75	3796.25	3871.25	3871.25	3896.25	1.0	1.0	1.0	1.0	0.8333333134651184	1662	1737	1737	1762	1500
26.266608376771153	26.266608376771146	0	0	1	30	0.0053033008588973625	0.75	3796.25	3871.25	3871.25	3896.25	1.0	1.0	1.0	1.0	0.8333333134651184	1800	1875	1875	1900	1500
26.286622468978393	26.286622468978393	0	0	1	30	0.005018479547689602	0.75	3796.25	3871.25	3871.25	3896.25	1.0	1.0	1.0	1.0	0.9166666865348816	1897	1972	1972	1997	1500
26.299841117271242	26.299841117271242	0	0	1	30	0.004719902932871861	0.75	3796.25	3871.25	3871.25	3896.25	1.0	1.0	1.0	1.0	0.9166666865348816	2014	2089	2089	2114	1500
26.316663739013904	26.316666502191794	0	0	1	30	0.004408389392191548	0.75	3796.25	3871.25	3871.25	3896.25	1.0	1.0	1.0	1.0	0.8333333134651184	2117	2192	2192	2217	1500
26.3325385907398	26.3325381960001	0	0	1	30	0.004084792762610627	0.75	3796.25	3871.25	3871.25	3896.25	1.0	1.0	1.0	1.0	0.8333333134651184	2284	2359	2359	2384	1500
26.353305451552615	26.353305056812907	0	0	1	30	0.0037499999999978544	0.75	3796.25	3871.25	3871.25	3896.25	1.0	1.0	1.0	1.0	0.8333333134651184	2524	2599	2599	2624	1500
26.366687916820453	26.366687916820446	0	0	1	30	0.003404928748044392	0.75	3796.25	3871.25	3871.25	3896.25	1.0	1.0	1.0	1.0	0.8333333134651184	2680	2755	2755	2780	1500
26.382702506399717	26.382702506399717	0	0	1	30	0.0030505248230662343	0.75	3796.25	3871.25	3871.25	3896.25	1.0	1.0	1.0	1.0	0.8333333134651184	2819	2894	2894	2919	1500
26.39972289273146	26.39972289273146	0	0	1	30	0.002687759621587483	0.75	3796.25	3871.25	3871.25	3896.25	1.0	1.0	1.0	1.0	0.8333333134651184	2980	3055	3055	3080	1500
26.419944618020267	26.41994461802026	0	0	1	30	0.0023176274578098426	0.75	3796.25	3871.25	3871.25	3896.25	1.0	1.0	1.0	1.0	0.8333333134651184	3097	3172	3172	3197	1516
26.433259977539315	26.43326037227901	0	0	1	30	0.001941142838266657	0.75	3796.25	3871.25	3871.25	3896.25	1.0	1.0	1.0	1.0	0.8333333134651184	3165	3240	3240	3265	1516
26.449642069778136	26.44964325399723	0	0	1	30	0.0015593376811309676	0.75	3796.25	3871.25	3871.25	3896.25	1.0	1.0	1.0	1.0	0.8333333134651184	3288	3363	3363	3388	1516
26.466633640111873	26.466634034851566	0	0	1	30	0.001173258487799533	0.75	3796.25	3871.25	3871.25	3896.25	1.0	1.0	1.0	1.0	0.8333333134651184	3357	3432	3432	3457	1516
26.486602337253757	26.486601942514056	0	0	1	30	0.000783963474505238	0.75	3796.25	3871.25	3871.25	3896.25	1.0	1.0	1.0	1.0	0.8333333134651184	3452	3527	3527	3552	1516
26.499840722531545	26.499841117271245	0	0	1	30	0.0003925196718199577	0.75	3796.25	3871.25	3871.25	3896.25	1.0	1.0	1.0	1.0	0.8333333134651184	3521	3596	3596	3621	1516
26.516641633590773	26.516641633590766	0	0	1	30	-2.0728312338569042e-15	0.75	3796.25	3871.25	3871.25	3896.25	1.0	1.0	1.0	1.0	0.8333333134651184	3589	3664	3664	3689	1533
26.532728855274613	26.532728855274613	0	0	1	30	-0.0003925196718240977	0.75	3796.25	3871.25	3871.25	3896.25	1.0	1.0	1.0	1.0	0.8333333134651184	3657	3732	3732	3757	1533
26.553286109307372	26.553286109307372	0	0	1	30	-0.0007839634745093609	0.75	3796.25	3871.25	3871.25	3896.25	1.0	1.0	1.0	1.0	0.8333333134651184	3685	3760	3760	3785	1533
26.56667489041039	26.56667489041039	0	0	1	30	-0.0011732584878036275	0.75	3796.25	3871.25	3871.25	3896.25	1.0	1.0	1.0	1.0	0.8333333134651184	3713	3788	3788	3813	1533
26.58268197993538	26.58268197993538	0	0	1	30	-0.0015593376811350228	0.75	3796.25	3871.25	3871.25	3896.25	1.0	1.0	1.0	1.0	0.8333333134651184	3796	3871	3871	3896	1550
26.599578023262012	26.599578023262012	0	0	1	30	-0.001941142838270661	0.75	3796.25	3871.25	3871.25	3896.25	1.0	1.0	1.0	1.0	0.8333333134651184	3796	3871	3871	3896	1550
26.61986330164232	26.61986330164231	0	0	1	30	-0.002317627457813785	0.75	3796.25	3871.25	3871.25	3896.25	1.0	1.0	1.0	1.0	0.8333333134651184	3796	3871	3871	3896	1550
26.633282082962445	26.633282082962438	0	0	1	30	-0.002687759621591353	0.75	3796.25	3871.25	3871.25	3896.25	1.0	1.0	1.0	1.0	0.8333333134651184	3796	3871	3871	3896	1550
26.64960259580826	26.64960259580826	0	0	1	30	-0.003050524823070022	0.75	3796.25	3871.25	3871.25	3896.25	1.0	1.0	1.0	1.0	0.8333333134651184	3796	3871	3871	3896	1566
26.66663719276916	26.66663719276916	0	0	1	30	-0.0034049287480480382	0.75	3796.25	3871.25	3871.25	3896.25	1.0	1.0	1.0	1.0	0.8333333134651184	3796	3871	3871	3896	1566
26.686597205637675	26.686596810897974	0	0	1	30	-0.003750000000001353	0.746621623635292	3782.415548786521	3857.415548786521	3857.415548786521	3882.415548786521	1.0	0.9864864945411682	1.0	1.0	0.8333333134651184	3796	3871	3871	3896	1566
26.699902301924553	26.699902301924553	0	0	1	30	-0.0040847927626139705	0.7398648709058762	3754.746646359563	3829.746646359563	3829.746646359563	3854.746646359563	1.0	0.9594594836235046	1.0	1.0	0.8333333134651184	3796	3871	3871	3896	1566
26.71664952838475	26.716655054740528	0	0	1	30	-0.004408389392194729	0.736486479640007	3740.9121341258287	3815.9121341258287	3815.9121341258287	3840.9121341258287	1.0	0.9459459185600281	1.0	1.0	0.8333333134651184	3796	3871	3871	3896	1566
26.73258201210667	26.73258201210667	0	0	1	30	-0.004719902932874875	0.7297297269105911	3713.2432316988707	3788.2432316988707	3788.2432316988707	3813.2432316988707	1.0	0.9189189076423645	1.0	1.0	0.75	3796	3871	3871	3896	1566
26.753402952258206	26.753402952258206	0	0	1	30	-0.005018479547692445	0.7195945978164673	3671.7398780584335	3746.7398780584335	3746.7398780584335	3771.7398780584335	1.0	0.8783783912658691	1.0	1.0	0.75	3796	3871	3871	3896	1566
26.766710022243586	26.76671002224358	0	0	1	30	-0.00530330085890003	0.6929231882095337	3562.5204557180405	3637.5204557180405	3637.5204557180405	3662.5204557180405	1.0	0.8243243098258972	0.9473684430122375	1.0	0.75	3796	3871	3871	3896	1566
26.78303685092458	26.78303645618488	0	0	1	30	-0.005573586191081297	0.6662517786026001	3453.3010333776474	3528.3010333776474	3528.3010333776474	3553.3010333776474	1.0	0.7702702879905701	0.8947368264198303	1.0	0.75	3796	3871	3871	3896	1583
26.799714603197785	26.799714603197785	0	0	1	30	-0.005828594710928039	0.5814811531454325	3106.165322130546	3181.165322130546	3181.165322130546	3206.165322130546	1.0	0.6351351141929626	0.7894737124443054	0.875	0.75	3796	3871	3871	3896	1583
26.819905144050388	26.81990514405038	0	0	1	30	-0.006067627457812783	0.5161251564363116	2838.532515606696	2913.532515606696	2913.532515606696	2938.532515606696	0.939393937587738	0.5540540814399719	0.7368420958518982	0.7749999761581421	0.75	3796	3871	3871	3896	1566
26.833263530196604	26.833263530196596	0	0	1	30	-0.006290029259591281	0.4454960341516294	2549.3062598509223	2624.3062598509223	2624.3062598509223	2649.3062598509223	0.8484848737716675	0.47297295928001404	0.6578947305679321	0.699999988079071	0.6666666865348816	3796	3871	3871	3896	1566
26.849610095862538	26.849610095862538	0	0	1	30	-0.0064951905283838155	0.39289342425763607	2333.8985723350197	2408.8985723350197	2408.8985723350197	2433.8985723350197	0.7878788113594055	0.4054054021835327	0.6052631735801697	0.625	0.6666666865348816	3796	3871	3871	3896	1566
26.866682587834518	26.866682587834518	0	0	1	30	-0.006682548931413213	0.3344486848304147	2094.567364380548	2169.567364380548	2169.567364380548	2194.567364380548	0.6969696879386902	0.3513513505458832	0.5263158082962036	0.550000011920929	0.5833333134651184	3796	3871	3871	3896	1566
26.88660825834924	26.886608258349234	0	0	1	30	-0.006851590932319893	0.263559589387947	1804.2765185436429	1879.2765185436429	1879.2765185436429	1904.2765185436429	0.5454545617103577	0.28378379344940186	0.4736842215061188	0.4749999940395355	0.5833333134651184	3796	3871	3871	3896	1566
26.899781906316427	26.899781511576727	0	0	1	30	-0.007001853198729334	0.22396372879218118	1642.131469403982	1717.131469403982	1717.131469403982	1742.131469403982	0.4848484992980957	0.2432432472705841	0.3947368562221527	0.42500001192092896	0.5833333134651184	3796	3871	3871	3896	1566
26.916569001486195	26.916568606746495	0	0	1	30	-0.007132923872213913	0.20396016910672188	1560.216892492026	1635.216892492026	1635.216892492026	1660.216892492026	0.4848484992980957	0.20270270109176636	0.34210526943206787	0.375	0.5833333134651184	3796	3871	3871	3896	1566
26.932788066229428	26.932788066229428	0	0	1	30	-0.007244443697168218	0.18518686322005173	1483.340204886112	1558.340204886112	1558.340204886112	1583.340204886112	0.4545454680919647	0.1756756752729416	0.31578946113586426	0.3499999940395355	0.5833333134651184	3796	3871	3871	3896	1566
26.953418741846157	26.953419136585858	0	0	1	30	-0.007336107005503696	0.1446797317580173	1317.4635015490808	1392.4635015490808	1392.4635015490808	1417.4635015490808	0.39393940567970276	0.12162162363529205	0.21052631735801697	0.30000001192092896	0.5833333134651184	3796	3871	3871	3896	1566
26.966701337970214	26.966701732709907	0	0	1	30	-0.007407662554463641	0.13060059509681243	1259.8094369214468	1334.8094369214468	1334.8094369214468	1359.8094369214468	0.3636363744735718	0.10810811072587967	0.18421052396297455	0.2750000059604645	0.5833333134651184	3796	3871	3871	3896	1566
26.983177772997045	26.98317816773674	0	0	1	30	-0.007458914215262117	0.11849514301866293	1210.2376106614247	1285.2376106614247	1285.2376106614247	1310.2376106614247	0.3333333432674408	0.09459459781646729	0.18421052396297455	0.25	0.5833333134651184	3796	3871	3871	3896	1566
26.999759998263144	26.999760393002845	0	0	1	30	-0.0074897215106593355	0.11347202584147453	1189.6679458208382	1264.6679458208382	1264.6679458208382	1289.6679458208382	0.3333333432674408	0.0810810774564743	0.15789473056793213	0.25	0.5833333134651184	3796	3871	3871	3896	1566
27.01989803873581	27.01989764399611	0	0	1	30	-0.0075	0.11100492103907622	1179.5651516550172	1254.5651516550172	1254.5651516550172	1279.5651516550172	0.3333333432674408	0.0810810774564743	0.1315789520740509	0.22499999403953552	0.5833333134651184	3796	3871	3871	3896	1566
27.033231951020703	27.033231951020696	0	0	1	30	-0.007489721510659278	0.10005078501019038	1134.7079646167297	1209.7079646167297	1209.7079646167297	1234.7079646167297	0.3030303120613098	0.06756756454706192	0.1315789520740509	0.22499999403953552	0.5833333134651184	3796	3871	3871	3896	1566
27.050069572871912	27.050069967611606	0	0	1	30	-0.007458914215262003	0.09791262716447052	1125.9522082385067	1200.9522082385067	1200.9522082385067	1225.9522082385067	0.3030303120613098	0.06756756454706192	0.10526315867900848	0.20000000298023224	0.5833333134651184	3796	3871	3871	3896	1566
27.06661864000332	27.066618640003313	0	0	1	30	-0.007407662554463472	0.09791262716447052	1125.9522082385067	1200.9522082385067	1200.9522082385067	1225.9522082385067	0.3030303120613098	0.06756756454706192	0.10526315867900848	0.20000000298023224	0.5833333134651184	3796	3871	3871	3896	1566
27.08657667917334	27.086576284433633	0	0	1	30	-0.007336107005503472	0.09190603675026643	1101.355220492341	1176.355220492341	1176.355220492341	1201.355220492341	0.27272728085517883	0.0810810774564743	0.07894736528396606	0.17499999701976776	0.5	3796	3871	3871	3896	1566
27.09979848538378	27.099798485383772	0	0	1	30	-0.007244443697167938	0.09190603675026643	1101.355220492341	1176.355220492341	1176.355220492341	1201.355220492341	0.27272728085517883	0.0810810774564743	0.07894736528396606	0.17499999701976776	0.5	3796	3871	3871	3896	1566
27.116570185705292	27.116570185705292	0	0	1	30	-0.007132923872213579	0.09528441684026467	1115.1896869608838	1190.1896869608838	1190.1896869608838	1215.1896869608838	0.27272728085517883	0.09459459781646729	0.07894736528396606	0.17499999701976776	0.5	3796	3871	3871	3896	1566
27.132672802237387	27.13267280223738	0	0	1	30	-0.007001853198728947	0.09866279506761777	1129.0241458018947	1204.0241458018947	1204.0241458018947	1229.0241458018947	0.27272728085517883	0.10810811072587967	0.07894736528396606	0.17499999701976776	0.5	3796	3871	3871	3896	1566
27.15327466185611	27.153274661856102	0	0	1	30	-0.006851590932319453	0.10204117329497087	1142.8586046429057	1217.8586046429057	1217.8586046429057	1242.8586046429057	0.27272728085517883	0.12162162363529205	0.07894736528396606	0.17499999701976776	0.5	3796	3871	3871	3896	1566
27.166579363403287	27.166579363403287	0	0	1	30	-0.006682548931412722	0.10541954965967881	1156.6930558563847	1231.6930558563847	1231.6930558563847	1256.6930558563847	0.27272728085517883	0.13513512909412384	0.07894736528396606	0.17499999701976776	0.5	3796	3871	3871	3896	1566
27.182619611062975	27.182619611062975	0	0	1	30	-0.006495190528383275	0.09735037100158239	1123.64976925148	1198.64976925148	1198.64976925148	1223.64976925148	0.24242424964904785	0.13513512909412384	0.07894736528396606	0.15000000596046448	0.5	3782	3857	3857	3882	1566
27.19954644408611	27.19954604934641	0	0	1	30	-0.006290029259590692	0.10171559338310832	1141.5253549038284	1216.5253549038284	1216.5253549038284	1241.5253549038284	0.24242424964904785	0.14864864945411682	0.10526315867900848	0.15000000596046448	0.4166666567325592	3754	3829	3829	3854	1566
27.219910670406172	27.219910275666464	0	0	1	30	-0.006067627457812148	0.10509396974781626	1155.3598061173075	1230.3598061173075	1230.3598061173075	1255.3598061173075	0.24242424964904785	0.1621621549129486	0.10526315867900848	0.15000000596046448	0.4166666567325592	3740	3815	3815	3840	1566
27.233294714632805	27.233294714632805	0	0	1	30	-0.005828594710927359	0.10410712745628858	1151.3186869335018	1226.3186869335018	1226.3186869335018	1251.3186869335018	0.24242424964904785	0.1621621549129486	0.07894736528396606	0.15000000596046448	0.4166666567325592	3713	3788	3788	3813	1550
27.249663780461574	27.249663780461567	0	0	1	30	-0.005573586191080573	0.10509396974781626	1155.3598061173075	1230.3598061173075	1230.3598061173075	1255.3598061173075	0.24242424964904785	0.1621621549129486	0.10526315867900848	0.15000000596046448	0.4166666567325592	3671	3746	3746	3771	1550
27.266600876716872	27.266600876716872	0	0	1	30	-0.005303300858899266	0.10509396974781626	1155.3598061173075	1230.3598061173075	1230.3598061173075	1255.3598061173075	0.24242424964904785	0.1621621549129486	0.10526315867900848	0.15000000596046448	0.4166666567325592	3562	3637	3637	3662	1550
27.286576679173336	27.286576284433636	0	0	1	30	-0.005018479547691642	0.10509396974781626	1155.3598061173075	1230.3598061173075	1230.3598061173075	1255.3598061173075	0.24242424964904785	0.1621621549129486	0.10526315867900848	0.15000000596046448	0.4166666567325592	3453	3528	3528	3553	1550
27.299738484949565	27.299738090209864	0	0	1	30	-0.004719902932874036	0.10410712745628858	1151.3186869335018	1226.3186869335018	1226.3186869335018	1251.3186869335018	0.24242424964904785	0.1621621549129486	0.07894736528396606	0.15000000596046448	0.4166666567325592	3106	3181	3181	3206	1550
27.3166013701415	27.316600975401798	0	0	1	30	-0.004408389392193855	0.10410712745628858	1151.3186869335018	1226.3186869335018	1226.3186869335018	1251.3186869335018	0.24242424964904785	0.1621621549129486	0.07894736528396606	0.15000000596046448	0.4166666567325592	2838	2913	2913	2938	1550
[truncated: 25,842 more rows]
