# Supplementary material for: Active inference under visuo-proprioceptive conflict: Simulation and empirical results
Source: Sci Rep. 2020 Mar 4;10:4010. doi: 10.1038/s41598-020-61097-w (PMC7055248; doi:10.1038/s41598-020-61097-w)
Supplement: Supplementary file 1 — Supplementary Information. [file 41598_2020_61097_MOESM1_ESM.zip › log_sj23_run1_20190517-152559.csv]

0	0	1	0	0	0	999	0.0003968254256520483	726.6250001180451	801.6250001180451	801.6250001180451	826.6250001180451	0.0	0.0	0.0317460335791111	0.05000000074505806	0.42424243688583374	726	801	801	826	1484
0.020096198064591064	0.020096198064591064	1	0	1	30	0.004052267294011048	0.0005952381151950077	727.4375000817236	802.4375000817236	802.4375000817236	827.4375000817236	0.0	0.0	0.0476190485060215	0.05000000074505806	0.42424243688583374	726	801	801	826	1484
0.033251293265937676	0.03325089852623897	1	0	1	30	0.0075	0.0005952381151950077	727.4375000817236	802.4375000817236	802.4375000817236	827.4375000817236	0.0	0.0	0.0476190485060215	0.05000000074505806	0.42424243688583374	726	801	801	826	1484
0.04970601760933668	0.04970562286963798	1	0	1	30	0.0075	0.0007936508513040966	728.2500002360903	803.2500002360903	803.2500002360903	828.2500002360903	0.0	0.0	0.0634920671582222	0.05000000074505806	0.39393940567970276	726	801	801	826	1484
0.06561363273023701	0.06561323799053831	1	0	1	30	0.0075	0.0007936508513040966	728.2500002360903	803.2500002360903	803.2500002360903	828.2500002360903	0.0	0.0	0.0634920671582222	0.05000000074505806	0.39393940567970276	726	801	801	826	1484
0.08269441423589186	0.08269401949619315	1	0	1	30	0.0075	0.00431477754628138	742.6690140520222	817.6690140520222	817.6690140520222	842.6690140520222	0.014084506779909134	0.0	0.0634920671582222	0.05000000074505806	0.39393940567970276	726	801	801	826	1484
0.0998557226400969	0.0998553279003982	1	0	1	30	0.0075	0.00431477754628138	742.6690140520222	817.6690140520222	817.6690140520222	842.6690140520222	0.014084506779909134	0.0	0.0634920671582222	0.05000000074505806	0.3636363744735718	726	801	801	826	1484
0.11568833721822891	0.1156879424785302	1	0	1	30	0.0075	0.0045131902358243395	743.4815140157007	818.4815140157007	818.4815140157007	843.4815140157007	0.014084506779909134	0.0	0.0793650820851326	0.05000000074505806	0.3636363744735718	726	801	801	826	1484
0.13264003884238562	0.13263964410268692	1	0	1	30	0.0075	0.006634679850235227	752.1690139867133	827.1690139867133	827.1690139867133	852.1690139867133	0.014084506779909134	0.007692307699471712	0.095238097012043	0.05000000074505806	0.3636363744735718	726	801	801	826	1484
0.149725162484728	0.1497247677450293	1	0	1	30	0.0075	0.017214719904586673	795.4942780092824	870.4942780092824	870.4942780092824	895.4942780092824	0.028169013559818268	0.03076923079788685	0.1587301641702652	0.0625	0.3333333432674408	726	801	801	826	1484
0.16661370575708112	0.16661331101738242	1	0	1	30	0.0075	0.0324453127104789	857.8635555494111	932.8635555494111	932.8635555494111	957.8635555494111	0.056338027119636536	0.0615384615957737	0.190476194024086	0.0625	0.3333333432674408	726	801	801	826	1484
0.18262987429514155	0.18262908481574414	1	0	1	30	0.0075	0.04482181602202001	908.545336610172	983.545336610172	983.545336610172	1008.545336610172	0.0845070406794548	0.07692307978868484	0.2380952388048172	0.07500000298023224	0.3333333432674408	726	801	801	826	1484
0.19964276057260832	0.19964236583290962	1	0	1	30	0.0075	0.06680849155351992	998.5807729116641	1073.580772911664	1073.580772911664	1098.580772911664	0.14084507524967194	0.10000000149011612	0.30158731341362	0.08749999850988388	0.3333333432674408	726	801	801	826	1484
0.21567037656193477	0.21566998182223607	1	0	1	30	0.0075	0.08487721060713133	1072.5721774362028	1147.5721774362028	1147.5721774362028	1172.5721774362028	0.18309858441352844	0.1230769231915474	0.3333333432674408	0.10000000149011612	0.3030303120613098	726	801	801	826	1484
0.23326708285388875	0.23326668811419005	1	0	1	30	0.0075	0.10743692945245475	1164.9542261078022	1239.9542261078022	1239.9542261078022	1264.9542261078022	0.22535210847854614	0.16153846681118011	0.380952388048172	0.11249999701976776	0.3030303120613098	726	801	801	826	1484
0.24972378089578307	0.24972338615608436	1	0	1	30	0.0075	0.12353297229856253	1230.8675215626135	1305.8675215626135	1305.8675215626135	1330.8675215626135	0.26760563254356384	0.17692308127880096	0.3968254029750824	0.125	0.3030303120613098	726	801	801	826	1484
0.26564718560463163	0.2656463961252342	1	0	1	30	0.0075	0.1441200100284602	1315.1714410665445	1390.1714410665445	1390.1714410665445	1415.1714410665445	0.30985915660858154	0.20769231021404266	0.4285714328289032	0.13750000298023224	0.3030303120613098	726	801	801	826	1484
0.28257717654535597	0.28257638706595856	1	0	1	30	0.0075	0.15341036994276303	1353.2154649156146	1428.2154649156146	1428.2154649156146	1453.2154649156146	0.3239436745643616	0.23076923191547394	0.4285714328289032	0.13750000298023224	0.3030303120613098	726	801	801	826	1484
0.29990151244515495	0.29990111770545624	1	0	1	30	0.0075	0.1520710838958621	1347.7310885535553	1422.7310885535553	1422.7310885535553	1447.7310885535553	0.3239436745643616	0.23076923191547394	0.4285714328289032	0.125	0.3030303120613098	726	801	801	826	1484
0.31571912691473436	0.31571873217503565	1	0	1	30	0.0075	0.14496256742360336	1318.6217135996558	1393.6217135996558	1393.6217135996558	1418.6217135996558	0.3239436745643616	0.20769231021404266	0.4285714328289032	0.11249999701976776	0.3030303120613098	726	801	801	826	1484
0.3327734608605706	0.33277346086057236	1	0	1	30	0.0075	0.1374572263705352	1287.8873419873416	1362.8873419873416	1362.8873419873416	1387.8873419873416	0.3239436745643616	0.1846153885126114	0.4126984179019928	0.10000000149011612	0.3030303120613098	726	801	801	826	1484
0.34964108292888874	0.34964068818919003	1	0	1	30	0.0075	0.12176875296743617	1223.643043401651	1298.643043401651	1298.643043401651	1323.643043401651	0.2957746386528015	0.16153846681118011	0.3968254029750824	0.07500000298023224	0.3030303120613098	726	801	801	826	1484
0.36654423157009575	0.36654383683039704	1	0	1	30	0.0075	0.0987130016768499	1129.2297418667004	1204.2297418667004	1204.2297418667004	1229.2297418667004	0.2535211145877838	0.1230769231915474	0.3650793731212616	0.05000000074505806	0.3030303120613098	726	801	801	826	1484
0.3826993484821273	0.38269895374242857	1	0	1	30	0.0075	0.08230859643469254	1062.053702400066	1137.053702400066	1137.053702400066	1162.053702400066	0.19718310236930847	0.11538461595773697	0.3333333432674408	0.05000000074505806	0.3030303120613098	726	801	801	826	1484
0.39971973481386947	0.39971934007417076	1	0	1	30	0.0075	0.06463669931575183	989.6872836980037	1064.6872836980037	1064.6872836980037	1089.6872836980037	0.15492957830429077	0.0923076942563057	0.30158731341362	0.03750000149011612	0.3030303120613098	726	801	801	826	1484
0.41569445568356045	0.41569406094386174	1	0	1	30	0.0075	0.06049292665714073	972.7185346609913	1047.7185346609913	1047.7185346609913	1072.7185346609913	0.15492957830429077	0.07692307978868484	0.2698412835597992	0.03750000149011612	0.3030303120613098	726	801	801	826	1484
0.4332343194588901	0.4332339247191914	1	0	1	30	0.0075	0.05410626365374478	946.5651496620849	1021.5651496620849	1021.5651496620849	1046.5651496620849	0.14084507524967194	0.06923077255487442	0.2539682686328888	0.02500000037252903	0.3030303120613098	726	801	801	826	1484
0.4497127281842168	0.4497123334445181	1	0	1	30	0.0075	0.04696480196324133	917.3208640394732	992.3208640394732	992.3208640394732	1017.3208640394732	0.11267605423927307	0.06923077255487442	0.2380952388048172	0.02500000037252903	0.3030303120613098	726	801	801	826	1484
0.46569021223179874	0.46568981749210003	1	0	1	30	0.0075	0.04617115115850336	914.0708639940713	989.0708639940713	989.0708639940713	1014.0708639940713	0.11267605423927307	0.06923077255487442	0.2222222238779068	0.012500000186264515	0.3030303120613098	726	801	801	826	1484
0.4827011248107702	0.4827007300710733	1	0	1	30	0.0075	0.04809422796695596	921.9458635246847	996.9458635246847	996.9458635246847	1021.9458635246847	0.11267605423927307	0.07692307978868484	0.2222222238779068	0.012500000186264515	0.3030303120613098	726	801	801	826	1484
0.49965401065402304	0.4996532211746274	1	0	1	30	0.0075	0.04804462479457022	921.7427385337651	996.7427385337651	996.7427385337651	1021.7427385337651	0.11267605423927307	0.07692307978868484	0.2063492089509964	0.012500000186264515	0.3030303120613098	726	801	801	826	1484
0.5156318894413054	0.5156314947016067	1	0	1	30	0.0075	0.04996770160302283	929.6177380643785	1004.6177380643785	1004.6177380643785	1029.6177380643785	0.11267605423927307	0.08461538702249527	0.2063492089509964	0.012500000186264515	0.3030303120613098	727	802	802	827	1484
0.5327138551660564	0.532713065686659	1	0	1	30	0.0075	0.051890778411475436	937.4927375949919	1012.4927375949919	1012.4927375949919	1037.492737594992	0.11267605423927307	0.0923076942563057	0.2063492089509964	0.012500000186264515	0.3030303120613098	727	802	802	827	1484
0.5496718726253942	0.5496710831459968	1	0	1	30	0.0075	0.051890778411475436	937.4927375949919	1012.4927375949919	1012.4927375949919	1037.492737594992	0.11267605423927307	0.0923076942563057	0.2063492089509964	0.012500000186264515	0.3030303120613098	728	803	803	828	1478
0.5665619948565404	0.5665616001168434	1	0	1	30	0.0075	0.051890778411475436	937.4927375949919	1012.4927375949919	1012.4927375949919	1037.492737594992	0.11267605423927307	0.0923076942563057	0.2063492089509964	0.012500000186264515	0.3030303120613098	728	803	803	828	1478
0.5827321118771245	0.5827321118771245	1	0	1	30	0.0075	0.05381385521992804	945.3677371256053	1020.3677371256053	1020.3677371256053	1045.3677371256053	0.11267605423927307	0.10000000149011612	0.2063492089509964	0.012500000186264515	0.3030303120613098	742	817	817	842	1478
0.5997671035777223	0.5997667088380236	1	0	1	30	0.0075	0.05381385521992804	945.3677371256053	1020.3677371256053	1020.3677371256053	1045.3677371256053	0.11267605423927307	0.10000000149011612	0.2063492089509964	0.012500000186264515	0.3030303120613098	742	817	817	842	1472
0.615623797277479	0.615623402537782	1	0	1	30	0.0075	0.05381385521992804	945.3677371256053	1020.3677371256053	1020.3677371256053	1045.3677371256053	0.11267605423927307	0.10000000149011612	0.2063492089509964	0.012500000186264515	0.3030303120613098	743	818	818	843	1472
0.6326607626765721	0.6326603679368734	1	0	1	30	0.0075	0.05925805779203536	967.6617466583848	1042.6617466583848	1042.6617466583848	1067.6617466583848	0.1267605572938919	0.10769230872392654	0.2063492089509964	0.012500000186264515	0.3030303120613098	752	827	827	852	1472
0.6496365434223534	0.6496361486826547	1	0	1	30	0.0075	0.05925805779203536	967.6617466583848	1042.6617466583848	1042.6617466583848	1067.6617466583848	0.1267605572938919	0.10769230872392654	0.2063492089509964	0.012500000186264515	0.3030303120613098	795	870	870	895	1466
0.665777449705228	0.6657770549655293	1	0	1	30	0.0075	0.05990289907961611	970.302371731028	1045.302371731028	1045.302371731028	1070.302371731028	0.1267605572938919	0.10769230872392654	0.2063492089509964	0.02500000037252903	0.3030303120613098	857	932	932	957	1466
0.6826446770338457	0.682644282294147	1	0	1	30	0.0075	0.061825975888068714	978.1773712616414	1053.1773712616414	1053.1773712616414	1078.1773712616414	0.1267605572938919	0.11538461595773697	0.2063492089509964	0.02500000037252903	0.3030303120613098	908	983	983	1008	1466
0.6999263810461773	0.6999259863064786	1	0	1	30	0.0075	0.05990289907961611	970.302371731028	1045.302371731028	1045.302371731028	1070.302371731028	0.1267605572938919	0.10769230872392654	0.2063492089509964	0.02500000037252903	0.3030303120613098	998	1073	1073	1098	1466
0.7156839950815428	0.7156836003418441	1	0	1	30	0.0075	0.05990289907961611	970.302371731028	1045.302371731028	1045.302371731028	1070.302371731028	0.1267605572938919	0.10769230872392654	0.2063492089509964	0.02500000037252903	0.3030303120613098	1072	1147	1147	1172	1460
0.7325666172584135	0.7325658277790161	1	0	1	30	0.0075	0.05990289907961611	970.302371731028	1045.302371731028	1045.302371731028	1070.302371731028	0.1267605572938919	0.10769230872392654	0.2063492089509964	0.02500000037252903	0.3030303120613098	1164	1239	1239	1264	1460
0.749570819262507	0.7495704245228083	1	0	1	30	0.0075	0.0579798222711635	962.4273722004145	1037.4273722004145	1037.4273722004145	1062.4273722004145	0.1267605572938919	0.10000000149011612	0.2063492089509964	0.02500000037252903	0.3030303120613098	1230	1305	1305	1330	1460
0.7665777844444914	0.7665773897047927	1	0	1	30	0.0075	0.0579798222711635	962.4273722004145	1037.4273722004145	1037.4273722004145	1062.4273722004145	0.1267605572938919	0.10000000149011612	0.2063492089509964	0.02500000037252903	0.3030303120613098	1315	1390	1390	1415	1460
0.782578952874001	0.7825785581343023	1	0	1	30	0.0075	0.0579798222711635	962.4273722004145	1037.4273722004145	1037.4273722004145	1062.4273722004145	0.1267605572938919	0.10000000149011612	0.2063492089509964	0.02500000037252903	0.3030303120613098	1353	1428	1428	1453	1460
0.7996928925143525	0.7996924977746538	1	0	1	30	0.0075	0.05862466360678867	965.0679974697996	1040.0679974697996	1040.0679974697996	1065.0679974697996	0.1267605572938919	0.10000000149011612	0.2063492089509964	0.03750000149011612	0.3030303120613098	1347	1422	1422	1447	1460
0.8156581396312728	0.8156573501518753	1	0	1	30	0.0075	0.05862466360678867	965.0679974697996	1040.0679974697996	1040.0679974697996	1065.0679974697996	0.1267605572938919	0.10000000149011612	0.2063492089509964	0.03750000149011612	0.3030303120613098	1318	1393	1393	1418	1460
0.8332757671272617	0.833275372387563	1	0	1	30	0.0075	0.05862466360678867	965.0679974697996	1040.0679974697996	1040.0679974697996	1065.0679974697996	0.1267605572938919	0.10000000149011612	0.2063492089509964	0.03750000149011612	0.3030303120613098	1287	1362	1362	1387	1460
0.8496740436937369	0.8496736489540382	1	0	1	30	0.0075	0.05862466360678867	965.0679974697996	1040.0679974697996	1040.0679974697996	1065.0679974697996	0.1267605572938919	0.10000000149011612	0.2063492089509964	0.03750000149011612	0.3030303120613098	1223	1298	1298	1323	1460
0.8657707391303475	0.8657703443906506	1	0	1	30	0.0075	0.05862466360678867	965.0679974697996	1040.0679974697996	1040.0679974697996	1065.0679974697996	0.1267605572938919	0.10000000149011612	0.2063492089509964	0.03750000149011612	0.3030303120613098	1129	1204	1204	1229	1460
0.8826640192790869	0.8826640192790869	1	0	1	30	0.0075	0.05862466360678867	965.0679974697996	1040.0679974697996	1040.0679974697996	1065.0679974697996	0.1267605572938919	0.10000000149011612	0.2063492089509964	0.03750000149011612	0.3030303120613098	1062	1137	1137	1162	1460
0.8999694076733444	0.8999690129336457	1	0	1	30	0.0075	0.05862466360678867	965.0679974697996	1040.0679974697996	1040.0679974697996	1065.0679974697996	0.1267605572938919	0.10000000149011612	0.2063492089509964	0.03750000149011612	0.3030303120613098	989	1064	1064	1089	1460
0.9157266269690112	0.9157262322293125	1	0	1	30	0.0075	0.060547740415241275	972.942997000413	1047.942997000413	1047.942997000413	1072.942997000413	0.1267605572938919	0.10769230872392654	0.2063492089509964	0.03750000149011612	0.3030303120613098	972	1047	1047	1072	1460
0.932773460860572	0.9327730661208733	1	0	1	30	0.0075	0.060547740415241275	972.942997000413	1047.942997000413	1047.942997000413	1072.942997000413	0.1267605572938919	0.10769230872392654	0.2063492089509964	0.03750000149011612	0.3030303120613098	946	1021	1021	1046	1460
0.9496016089590125	0.9496012142193138	1	0	1	30	0.0075	0.06039893089438833	972.3336220125202	1047.3336220125202	1047.3336220125202	1072.3336220125202	0.1267605572938919	0.10769230872392654	0.190476194024086	0.03750000149011612	0.3030303120613098	917	992	992	1017	1460
0.9667526541310494	0.9667522593913507	1	0	1	30	0.0075	0.06232200770284094	980.2086215431336	1055.2086215431336	1055.2086215431336	1080.2086215431336	0.1267605572938919	0.11538461595773697	0.190476194024086	0.03750000149011612	0.3030303120613098	914	989	989	1014	1460
0.9827182959876684	0.9827182959876684	1	0	1	30	0.0075	0.06232200770284094	980.2086215431336	1055.2086215431336	1055.2086215431336	1080.2086215431336	0.1267605572938919	0.11538461595773697	0.190476194024086	0.03750000149011612	0.3030303120613098	921	996	996	1021	1460
0.9997055241847139	0.9997051294450152	1	0	1	30	0.0075	0.06232200770284094	980.2086215431336	1055.2086215431336	1055.2086215431336	1080.2086215431336	0.1267605572938919	0.11538461595773697	0.190476194024086	0.03750000149011612	0.3030303120613098	921	996	996	1021	1460
1.0155452440774244	1.0155448493377257	1	0	1	30	0.0075	0.06232200770284094	980.2086215431336	1055.2086215431336	1055.2086215431336	1080.2086215431336	0.1267605572938919	0.11538461595773697	0.190476194024086	0.03750000149011612	0.3030303120613098	929	1004	1004	1029	1460
1.0325253669598915	1.0325249722201928	1	0	1	30	0.0075	0.06291724577368725	982.6461214432493	1057.6461214432493	1057.6461214432493	1082.6461214432493	0.1267605572938919	0.11538461595773697	0.190476194024086	0.05000000074505806	0.3030303120613098	937	1012	1012	1037	1460
1.049744702099817	1.0497443073601183	1	0	1	30	0.0075	0.06232200770284094	980.2086215431336	1055.2086215431336	1055.2086215431336	1080.2086215431336	0.1267605572938919	0.11538461595773697	0.190476194024086	0.03750000149011612	0.3030303120613098	937	1012	1012	1037	1460
1.0656760016026432	1.0656756068629445	1	0	1	30	0.0075	0.06232200770284094	980.2086215431336	1055.2086215431336	1055.2086215431336	1080.2086215431336	0.1267605572938919	0.11538461595773697	0.190476194024086	0.03750000149011612	0.3030303120613098	937	1012	1012	1037	1460
1.0827188880972152	1.0827184933575165	1	0	1	30	0.0075	0.06232200770284094	980.2086215431336	1055.2086215431336	1055.2086215431336	1080.2086215431336	0.1267605572938919	0.11538461595773697	0.190476194024086	0.03750000149011612	0.3030303120613098	945	1020	1020	1045	1460
1.0999717761115377	1.099971381371839	1	0	1	30	0.0075	0.06232200770284094	980.2086215431336	1055.2086215431336	1055.2086215431336	1080.2086215431336	0.1267605572938919	0.11538461595773697	0.190476194024086	0.03750000149011612	0.3030303120613098	945	1020	1020	1045	1460
1.1157053110252768	1.115704916285578	1	0	1	30	0.0075	0.06232200770284094	980.2086215431336	1055.2086215431336	1055.2086215431336	1080.2086215431336	0.1267605572938919	0.11538461595773697	0.190476194024086	0.03750000149011612	0.3030303120613098	945	1020	1020	1045	1460
1.1325701699157023	1.1325693804363048	1	0	1	30	0.0075	0.06424508451129354	988.083621073747	1063.083621073747	1063.083621073747	1088.083621073747	0.1267605572938919	0.1230769231915474	0.190476194024086	0.03750000149011612	0.3030303120613098	967	1042	1042	1067	1460
1.1496497672022628	1.149649372462564	1	0	1	30	0.0075	0.06057514922678589	973.0552360836882	1048.0552360836882	1048.0552360836882	1073.0552360836882	0.11267605423927307	0.1230769231915474	0.1746031790971756	0.03750000149011612	0.3030303120613098	967	1042	1042	1067	1460
1.1665418631319042	1.1665414683922055	1	0	1	30	0.0075	0.06057514922678589	973.0552360836882	1048.0552360836882	1048.0552360836882	1073.0552360836882	0.11267605423927307	0.1230769231915474	0.1746031790971756	0.03750000149011612	0.3030303120613098	970	1045	1045	1070	1460
1.1825722422991216	1.1825714528197242	1	0	1	30	0.0075	0.062498227897883646	980.9302432418335	1055.9302432418335	1055.9302432418335	1080.9302432418335	0.11267605423927307	0.13076923787593842	0.1746031790971756	0.03750000149011612	0.3030303120613098	978	1053	1053	1078	1460
1.1997047347053158	1.199704339965617	1	0	1	30	0.0075	0.06304386280003994	983.1646181661636	1058.1646181661636	1058.1646181661636	1083.1646181661636	0.11267605423927307	0.13076923787593842	0.1746031790971756	0.05000000074505806	0.3030303120613098	970	1045	1045	1070	1460
1.2156857714101879	1.2156853766704891	1	0	1	30	0.0075	0.06496693960849255	991.039617696777	1066.039617696777	1066.039617696777	1091.039617696777	0.11267605423927307	0.13846154510974884	0.1746031790971756	0.05000000074505806	0.3030303120613098	970	1045	1045	1070	1460
1.2332497143071421	1.2332493195674434	1	0	1	30	0.0075	0.06496693960849255	991.039617696777	1066.039617696777	1066.039617696777	1091.039617696777	0.11267605423927307	0.13846154510974884	0.1746031790971756	0.05000000074505806	0.3030303120613098	970	1045	1045	1070	1460
1.2497510179349973	1.2497502284556	1	0	1	30	0.0075	0.06496693960849255	991.039617696777	1066.039617696777	1066.039617696777	1091.039617696777	0.11267605423927307	0.13846154510974884	0.1746031790971756	0.05000000074505806	0.3030303120613098	962	1037	1037	1062	1460
1.2657671864730595	1.2657667917333608	1	0	1	30	0.0075	0.06689001641694516	998.9146172273904	1073.9146172273904	1073.9146172273904	1098.9146172273904	0.11267605423927307	0.14615385234355927	0.1746031790971756	0.05000000074505806	0.3030303120613098	962	1037	1037	1062	1460
1.2825740186277663	1.2825736238880676	1	0	1	30	0.0075	0.06689001641694516	998.9146172273904	1073.9146172273904	1073.9146172273904	1098.9146172273904	0.11267605423927307	0.14615385234355927	0.1746031790971756	0.05000000074505806	0.3030303120613098	962	1037	1037	1062	1460
1.2998798017617226	1.2998794070220239	1	0	1	30	0.0075	0.06689001641694516	998.9146172273904	1073.9146172273904	1073.9146172273904	1098.9146172273904	0.11267605423927307	0.14615385234355927	0.1746031790971756	0.05000000074505806	0.27272728085517883	965	1040	1040	1065	1460
1.315697416231302	1.3156966267519046	1	0	1	30	0.0075	0.06689001641694516	998.9146172273904	1073.9146172273904	1073.9146172273904	1098.9146172273904	0.11267605423927307	0.14615385234355927	0.1746031790971756	0.05000000074505806	0.3030303120613098	965	1040	1040	1065	1460
1.3326487231157582	1.3326483283760595	1	0	1	30	0.0075	0.06634438151478886	996.6802423030604	1071.6802423030604	1071.6802423030604	1096.6802423030604	0.11267605423927307	0.14615385234355927	0.1746031790971756	0.03750000149011612	0.3030303120613098	965	1040	1040	1065	1460
1.3497634522355089	1.3497630574958102	1	0	1	30	0.0075	0.06496693960849255	991.039617696777	1066.039617696777	1066.039617696777	1091.039617696777	0.11267605423927307	0.13846154510974884	0.1746031790971756	0.05000000074505806	0.3030303120613098	965	1040	1040	1065	1460
1.3665994951279252	1.3665991003882265	1	0	1	30	0.0075	0.06304386280003994	983.1646181661636	1058.1646181661636	1058.1646181661636	1083.1646181661636	0.11267605423927307	0.13076923787593842	0.1746031790971756	0.05000000074505806	0.3030303120613098	965	1040	1040	1065	1460
1.3826365848700224	1.3826365848700224	1	0	1	30	0.0075	0.062498227897883646	980.9302432418335	1055.9302432418335	1055.9302432418335	1080.9302432418335	0.11267605423927307	0.13076923787593842	0.1746031790971756	0.03750000149011612	0.3030303120613098	965	1040	1040	1065	1460
1.3996478921886926	1.3996474974489939	1	0	1	30	0.0075	0.062498227897883646	980.9302432418335	1055.9302432418335	1055.9302432418335	1080.9302432418335	0.11267605423927307	0.13076923787593842	0.1746031790971756	0.03750000149011612	0.3030303120613098	965	1040	1040	1065	1460
1.4156411658242263	1.4156411658242263	1	0	1	30	0.0075	0.062498227897883646	980.9302432418335	1055.9302432418335	1055.9302432418335	1080.9302432418335	0.11267605423927307	0.13076923787593842	0.1746031790971756	0.03750000149011612	0.3030303120613098	972	1047	1047	1072	1460
1.432698657687654	1.4326982629479552	1	0	1	30	0.0075	0.06057514922678589	973.0552360836882	1048.0552360836882	1048.0552360836882	1073.0552360836882	0.11267605423927307	0.1230769231915474	0.1746031790971756	0.03750000149011612	0.3030303120613098	972	1047	1047	1072	1460
1.44959904315097	1.4495986484112713	1	0	1	30	0.0075	0.06057514922678589	973.0552360836882	1048.0552360836882	1048.0552360836882	1073.0552360836882	0.11267605423927307	0.1230769231915474	0.1746031790971756	0.03750000149011612	0.3030303120613098	972	1047	1047	1072	1460
1.4656921859302923	1.465692580669991	1	0	1	30	0.0075	0.06057514922678589	973.0552360836882	1048.0552360836882	1048.0552360836882	1073.0552360836882	0.11267605423927307	0.1230769231915474	0.1746031790971756	0.03750000149011612	0.3030303120613098	980	1055	1055	1080	1460
1.4825302025212022	1.4825298077815035	1	0	1	30	0.0075	0.06057514922678589	973.0552360836882	1048.0552360836882	1048.0552360836882	1073.0552360836882	0.11267605423927307	0.1230769231915474	0.1746031790971756	0.03750000149011612	0.3030303120613098	980	1055	1055	1080	1460
1.4999295389637677	1.4999295389637677	1	0	1	30	0.0075	0.06057514922678589	973.0552360836882	1048.0552360836882	1048.0552360836882	1073.0552360836882	0.11267605423927307	0.1230769231915474	0.1746031790971756	0.03750000149011612	0.3030303120613098	980	1055	1055	1080	1460
1.5156800476845547	1.515679652944856	1	0	1	30	0.0075	0.06057514922678589	973.0552360836882	1048.0552360836882	1048.0552360836882	1073.0552360836882	0.11267605423927307	0.1230769231915474	0.1746031790971756	0.03750000149011612	0.3030303120613098	980	1055	1055	1080	1460
1.5327422764243686	1.5327418816846698	1	0	1	30	0.0075	0.062498227897883646	980.9302432418335	1055.9302432418335	1055.9302432418335	1080.9302432418335	0.11267605423927307	0.13076923787593842	0.1746031790971756	0.03750000149011612	0.3030303120613098	982	1057	1057	1082	1460
1.5497342414978004	1.5497338467581017	1	0	1	30	0.0075	0.0623494183770307	980.3208682539407	1055.3208682539407	1055.3208682539407	1080.3208682539407	0.11267605423927307	0.13076923787593842	0.1587301641702652	0.03750000149011612	0.3030303120613098	980	1055	1055	1080	1460
1.566563573815337	1.566563573815337	1	0	1	30	0.0075	0.062498227897883646	980.9302432418335	1055.9302432418335	1055.9302432418335	1080.9302432418335	0.11267605423927307	0.13076923787593842	0.1746031790971756	0.03750000149011612	0.3030303120613098	980	1055	1055	1080	1460
1.5825517158347857	1.582551321095087	1	0	1	30	0.0075	0.06496693960849255	991.039617696777	1066.039617696777	1066.039617696777	1091.039617696777	0.11267605423927307	0.13846154510974884	0.1746031790971756	0.05000000074505806	0.3030303120613098	980	1055	1055	1080	1460
1.599715392677183	1.5997149979374843	1	0	1	30	0.0075	0.06496693960849255	991.039617696777	1066.039617696777	1066.039617696777	1091.039617696777	0.11267605423927307	0.13846154510974884	0.1746031790971756	0.05000000074505806	0.3030303120613098	980	1055	1055	1080	1460
1.6156778766162123	1.6156774818765136	1	0	1	30	0.0075	0.06496693960849255	991.039617696777	1066.039617696777	1066.039617696777	1091.039617696777	0.11267605423927307	0.13846154510974884	0.1746031790971756	0.05000000074505806	0.3030303120613098	980	1055	1055	1080	1460
1.6331987928860006	1.6331983981463019	1	0	1	30	0.0075	0.06496693960849255	991.039617696777	1066.039617696777	1066.039617696777	1091.039617696777	0.11267605423927307	0.13846154510974884	0.1746031790971756	0.05000000074505806	0.3030303120613098	988	1063	1063	1088	1460
1.6496760173922311	1.6496760173922311	1	0	1	30	0.0075	0.06304386280003994	983.1646181661636	1058.1646181661636	1058.1646181661636	1083.1646181661636	0.11267605423927307	0.13076923787593842	0.1746031790971756	0.05000000074505806	0.3030303120613098	973	1048	1048	1073	1460
1.665841397536429	1.6658410027967303	1	0	1	30	0.0075	0.06304386280003994	983.1646181661636	1058.1646181661636	1058.1646181661636	1083.1646181661636	0.11267605423927307	0.13076923787593842	0.1746031790971756	0.05000000074505806	0.3030303120613098	973	1048	1048	1073	1460
1.6825846765996335	1.6825842818599348	1	0	1	30	0.0075	0.062498227897883646	980.9302432418335	1055.9302432418335	1055.9302432418335	1080.9302432418335	0.11267605423927307	0.13076923787593842	0.1746031790971756	0.03750000149011612	0.3030303120613098	980	1055	1055	1080	1460
1.699877038583832	1.6998766438441333	1	0	1	30	0.0075	0.06304386280003994	983.1646181661636	1058.1646181661636	1058.1646181661636	1083.1646181661636	0.11267605423927307	0.13076923787593842	0.1746031790971756	0.05000000074505806	0.3030303120613098	983	1058	1058	1083	1460
1.7156504422071475	1.7156504422071475	1	0	1	30	0.0075	0.062498227897883646	980.9302432418335	1055.9302432418335	1055.9302432418335	1080.9302432418335	0.11267605423927307	0.13076923787593842	0.1746031790971756	0.03750000149011612	0.3030303120613098	991	1066	1066	1091	1460
1.7326514862936495	1.7326510915539508	1	0	1	30	0.0075	0.06304386280003994	983.1646181661636	1058.1646181661636	1058.1646181661636	1083.1646181661636	0.11267605423927307	0.13076923787593842	0.1746031790971756	0.05000000074505806	0.3030303120613098	991	1066	1066	1091	1460
1.7496027931781075	1.7496023984384088	1	0	1	30	0.0075	0.06304386280003994	983.1646181661636	1058.1646181661636	1058.1646181661636	1083.1646181661636	0.11267605423927307	0.13076923787593842	0.1746031790971756	0.05000000074505806	0.3030303120613098	991	1066	1066	1091	1460
1.767043577289046	1.7670431825493473	1	0	1	30	0.0075	0.059522737036385234	968.7456081639975	1043.7456081639975	1043.7456081639975	1068.7456081639975	0.09859155118465424	0.13076923787593842	0.1746031790971756	0.05000000074505806	0.3030303120613098	998	1073	1073	1098	1460
1.7825493473965928	1.782548952656894	1	0	1	30	0.0075	0.06304386280003994	983.1646181661636	1058.1646181661636	1058.1646181661636	1083.1646181661636	0.11267605423927307	0.13076923787593842	0.1746031790971756	0.05000000074505806	0.3030303120613098	998	1073	1073	1098	1460
1.7996265762449593	1.7996261815052605	1	0	1	30	0.0075	0.062498227897883646	980.9302432418335	1055.9302432418335	1055.9302432418335	1080.9302432418335	0.11267605423927307	0.13076923787593842	0.1746031790971756	0.03750000149011612	0.3030303120613098	998	1073	1073	1098	1454
1.815613534045312	1.8156131393056132	1	0	1	30	0.0075	0.06304386280003994	983.1646181661636	1058.1646181661636	1058.1646181661636	1083.1646181661636	0.11267605423927307	0.13076923787593842	0.1746031790971756	0.05000000074505806	0.3030303120613098	998	1073	1073	1098	1460
1.8336985333446485	1.8336981386049498	1	0	1	30	0.0075	0.06304386280003994	983.1646181661636	1058.1646181661636	1058.1646181661636	1083.1646181661636	0.11267605423927307	0.13076923787593842	0.1746031790971756	0.05000000074505806	0.3030303120613098	996	1071	1071	1096	1460
1.8497162808415055	1.8497158861018068	1	0	1	30	0.0075	0.06304386280003994	983.1646181661636	1058.1646181661636	1058.1646181661636	1083.1646181661636	0.11267605423927307	0.13076923787593842	0.1746031790971756	0.05000000074505806	0.27272728085517883	991	1066	1066	1091	1460
1.8657012649433646	1.865700870203666	1	0	1	30	0.0075	0.06304386280003994	983.1646181661636	1058.1646181661636	1058.1646181661636	1083.1646181661636	0.11267605423927307	0.13076923787593842	0.1746031790971756	0.05000000074505806	0.3030303120613098	983	1058	1058	1083	1460
1.882729151329384	1.8827287565896853	1	0	1	30	0.0075	0.06304386280003994	983.1646181661636	1058.1646181661636	1058.1646181661636	1083.1646181661636	0.11267605423927307	0.13076923787593842	0.1746031790971756	0.05000000074505806	0.3030303120613098	980	1055	1055	1080	1460
1.9003815159188644	1.9003811211791657	1	0	1	30	0.0075	0.06304386280003994	983.1646181661636	1058.1646181661636	1058.1646181661636	1083.1646181661636	0.11267605423927307	0.13076923787593842	0.1746031790971756	0.05000000074505806	0.3030303120613098	980	1055	1055	1080	1460
1.9157179426956379	1.9157175479559392	1	0	1	30	0.0075	0.06304386280003994	983.1646181661636	1058.1646181661636	1058.1646181661636	1083.1646181661636	0.11267605423927307	0.13076923787593842	0.1746031790971756	0.05000000074505806	0.3030303120613098	980	1055	1055	1080	1460
1.9326234597750371	1.9326226702956397	1	0	1	30	0.0075	0.06304386280003994	983.1646181661636	1058.1646181661636	1058.1646181661636	1083.1646181661636	0.11267605423927307	0.13076923787593842	0.1746031790971756	0.05000000074505806	0.3030303120613098	973	1048	1048	1073	1460
1.9497259519641261	1.9497251624847287	1	0	1	30	0.0075	0.059522737036385234	968.7456081639975	1043.7456081639975	1043.7456081639975	1068.7456081639975	0.09859155118465424	0.13076923787593842	0.1746031790971756	0.05000000074505806	0.3030303120613098	973	1048	1048	1073	1460
1.9670044980588663	1.967003708579469	1	0	1	30	0.0075	0.06304386280003994	983.1646181661636	1058.1646181661636	1058.1646181661636	1083.1646181661636	0.11267605423927307	0.13076923787593842	0.1746031790971756	0.05000000074505806	0.3030303120613098	973	1048	1048	1073	1460
1.9826859273323691	1.9826855325926704	1	0	1	30	0.0075	0.062498227897883646	980.9302432418335	1055.9302432418335	1055.9302432418335	1080.9302432418335	0.11267605423927307	0.13076923787593842	0.1746031790971756	0.03750000149011612	0.3030303120613098	973	1048	1048	1073	1460
1.9997240769505567	1.9997240769505567	1	0	1	30	0.0075	0.06304386280003994	983.1646181661636	1058.1646181661636	1058.1646181661636	1083.1646181661636	0.11267605423927307	0.13076923787593842	0.1746031790971756	0.05000000074505806	0.3030303120613098	973	1048	1048	1073	1460
2.0157280085579554	2.0157276138182567	1	0	1	30	0.0075	0.06112078412894219	975.2896110080183	1050.2896110080183	1050.2896110080183	1075.2896110080183	0.11267605423927307	0.1230769231915474	0.1746031790971756	0.05000000074505806	0.3030303120613098	973	1048	1048	1073	1460
2.033719059808984	2.033718665069287	1	0	1	30	0.0075	0.059324324346842275	967.9331082003191	1042.933108200319	1042.933108200319	1067.933108200319	0.09859155118465424	0.13076923787593842	0.1587301641702652	0.05000000074505806	0.3030303120613098	980	1055	1055	1080	1460
2.049701280732952	2.0497008859932535	1	0	1	30	0.0075	0.05740124567574452	960.0581010421738	1035.0581010421738	1035.0581010421738	1060.0581010421738	0.09859155118465424	0.1230769231915474	0.1587301641702652	0.05000000074505806	0.3030303120613098	980	1055	1055	1080	1460
2.0656254749212	2.0656250801815013	1	0	1	30	0.0075	0.06057514922678589	973.0552360836882	1048.0552360836882	1048.0552360836882	1073.0552360836882	0.11267605423927307	0.1230769231915474	0.1746031790971756	0.03750000149011612	0.3030303120613098	980	1055	1055	1080	1460
2.08278520436661	2.0827848096269115	1	0	1	30	0.0075	0.06112078412894219	975.2896110080183	1050.2896110080183	1050.2896110080183	1075.2896110080183	0.11267605423927307	0.1230769231915474	0.1746031790971756	0.05000000074505806	0.3030303120613098	991	1066	1066	1091	1460
2.100354673619348	2.1003542788796494	1	0	1	30	0.0075	0.05759965836528748	960.8706010058522	1035.8706010058522	1035.8706010058522	1060.8706010058522	0.09859155118465424	0.1230769231915474	0.1746031790971756	0.05000000074505806	0.3030303120613098	991	1066	1066	1091	1460
2.115678073986061	2.115677679246362	1	0	1	30	0.0075	0.05740124567574452	960.0581010421738	1035.0581010421738	1035.0581010421738	1060.0581010421738	0.09859155118465424	0.1230769231915474	0.1587301641702652	0.05000000074505806	0.3030303120613098	991	1066	1066	1091	1460
2.132562669861427	2.132562275121728	1	0	1	30	0.0075	0.06057514922678589	973.0552360836882	1048.0552360836882	1048.0552360836882	1073.0552360836882	0.11267605423927307	0.1230769231915474	0.1746031790971756	0.03750000149011612	0.3030303120613098	991	1066	1066	1091	1460
2.1496971359661146	2.1496971359661146	1	0	1	30	0.0075	0.05690521394227824	958.0268510936294	1033.0268510936294	1033.0268510936294	1058.0268510936294	0.09859155118465424	0.1230769231915474	0.1587301641702652	0.03750000149011612	0.3030303120613098	983	1058	1058	1083	1460
2.1670250245232037	2.167024629783505	1	0	1	30	0.0075	0.06112078412894219	975.2896110080183	1050.2896110080183	1050.2896110080183	1075.2896110080183	0.11267605423927307	0.1230769231915474	0.1746031790971756	0.05000000074505806	0.3030303120613098	983	1058	1058	1083	1460
2.1825793476137	2.1825785581343027	1	0	1	30	0.0075	0.05759965836528748	960.8706010058522	1035.8706010058522	1035.8706010058522	1060.8706010058522	0.09859155118465424	0.1230769231915474	0.1746031790971756	0.05000000074505806	0.3030303120613098	980	1055	1055	1080	1460
2.199704339965617	2.1997039452259184	1	0	1	30	0.0075	0.06092237143939923	974.4771110443398	1049.4771110443398	1049.4771110443398	1074.4771110443398	0.11267605423927307	0.1230769231915474	0.1587301641702652	0.05000000074505806	0.3030303120613098	983	1058	1058	1083	1460
2.2157149821478974	2.2157145874081987	1	0	1	30	0.0075	0.06092237143939923	974.4771110443398	1049.4771110443398	1049.4771110443398	1074.4771110443398	0.11267605423927307	0.1230769231915474	0.1587301641702652	0.05000000074505806	0.3030303120613098	980	1055	1055	1080	1460
2.233682743756697	2.2336823490169984	1	0	1	30	0.0075	0.06092237143939923	974.4771110443398	1049.4771110443398	1049.4771110443398	1074.4771110443398	0.11267605423927307	0.1230769231915474	0.1587301641702652	0.05000000074505806	0.3030303120613098	983	1058	1058	1083	1460
2.2497731233581284	2.2497727286184297	1	0	1	30	0.0075	0.05759965836528748	960.8706010058522	1035.8706010058522	1035.8706010058522	1060.8706010058522	0.09859155118465424	0.1230769231915474	0.1746031790971756	0.05000000074505806	0.3030303120613098	983	1058	1058	1083	1460
2.2656969228066774	2.26569613332728	1	0	1	30	0.0075	0.06092237143939923	974.4771110443398	1049.4771110443398	1049.4771110443398	1074.4771110443398	0.11267605423927307	0.1230769231915474	0.1587301641702652	0.05000000074505806	0.3030303120613098	968	1043	1043	1068	1460
2.282733888205769	2.28273349346607	1	0	1	30	0.0075	0.06092237143939923	974.4771110443398	1049.4771110443398	1049.4771110443398	1074.4771110443398	0.11267605423927307	0.1230769231915474	0.1587301641702652	0.05000000074505806	0.3030303120613098	983	1058	1058	1083	1460
2.300336910332904	2.300336515593205	1	0	1	30	0.0075	0.06304386280003994	983.1646181661636	1058.1646181661636	1058.1646181661636	1083.1646181661636	0.11267605423927307	0.13076923787593842	0.1746031790971756	0.05000000074505806	0.3030303120613098	980	1055	1055	1080	1460
2.3155707047879943	2.3155707047879943	1	0	1	30	0.0075	0.059324324346842275	967.9331082003191	1042.933108200319	1042.933108200319	1067.933108200319	0.09859155118465424	0.13076923787593842	0.1587301641702652	0.05000000074505806	0.27272728085517883	983	1058	1058	1083	1460
2.3327174078233455	2.3327170130836468	1	0	1	30	0.0075	0.06092237143939923	974.4771110443398	1049.4771110443398	1049.4771110443398	1074.4771110443398	0.11267605423927307	0.1230769231915474	0.1587301641702652	0.05000000074505806	0.3030303120613098	983	1058	1058	1083	1460
2.3496793726796703	2.3496789779399716	1	0	1	30	0.0075	0.06304386280003994	983.1646181661636	1058.1646181661636	1058.1646181661636	1083.1646181661636	0.11267605423927307	0.13076923787593842	0.1746031790971756	0.05000000074505806	0.3030303120613098	983	1058	1058	1083	1454
2.367022261345312	2.3670214718659146	1	0	1	30	0.0075	0.06304386280003994	983.1646181661636	1058.1646181661636	1058.1646181661636	1083.1646181661636	0.11267605423927307	0.13076923787593842	0.1746031790971756	0.05000000074505806	0.27272728085517883	983	1058	1058	1083	1460
2.382792112311339	2.3827917175716404	1	0	1	30	0.0075	0.06304386280003994	983.1646181661636	1058.1646181661636	1058.1646181661636	1083.1646181661636	0.11267605423927307	0.13076923787593842	0.1746031790971756	0.05000000074505806	0.3030303120613098	983	1058	1058	1083	1460
2.3997667088380243	2.3997663140983256	1	0	1	30	0.0075	0.06304386280003994	983.1646181661636	1058.1646181661636	1058.1646181661636	1083.1646181661636	0.11267605423927307	0.13076923787593842	0.1746031790971756	0.05000000074505806	0.3030303120613098	983	1058	1058	1083	1460
2.4157007715187415	2.415700376779043	1	0	1	30	0.0075	0.05740124567574452	960.0581010421738	1035.0581010421738	1035.0581010421738	1060.0581010421738	0.09859155118465424	0.1230769231915474	0.1587301641702652	0.05000000074505806	0.27272728085517883	983	1058	1058	1083	1460
2.433704059700432	2.4337032702210344	1	0	1	30	0.0075	0.06092237143939923	974.4771110443398	1049.4771110443398	1049.4771110443398	1074.4771110443398	0.11267605423927307	0.1230769231915474	0.1587301641702652	0.05000000074505806	0.27272728085517883	983	1058	1058	1083	1460
2.4496831227068085	2.44968272796711	1	0	1	30	0.0075	0.05740124567574452	960.0581010421738	1035.0581010421738	1035.0581010421738	1060.0581010421738	0.09859155118465424	0.1230769231915474	0.1587301641702652	0.05000000074505806	0.3030303120613098	968	1043	1043	1068	1460
2.465797976169563	2.465797976169563	1	0	1	30	0.0075	0.05740124567574452	960.0581010421738	1035.0581010421738	1035.0581010421738	1060.0581010421738	0.09859155118465424	0.1230769231915474	0.1587301641702652	0.05000000074505806	0.3030303120613098	983	1058	1058	1083	1460
2.4826888878801086	2.48268849314041	1	0	1	30	0.0075	0.05740124567574452	960.0581010421738	1035.0581010421738	1035.0581010421738	1060.0581010421738	0.09859155118465424	0.1230769231915474	0.1587301641702652	0.05000000074505806	0.3030303120613098	980	1055	1055	1080	1460
2.500323883922844	2.500323883922844	1	0	1	30	0.0075	0.06092237143939923	974.4771110443398	1049.4771110443398	1049.4771110443398	1074.4771110443398	0.11267605423927307	0.1230769231915474	0.1587301641702652	0.05000000074505806	0.3030303120613098	983	1058	1058	1083	1460
2.5156492579880503	2.5156488632483516	1	0	1	30	0.0075	0.06092237143939923	974.4771110443398	1049.4771110443398	1049.4771110443398	1074.4771110443398	0.11267605423927307	0.1230769231915474	0.1587301641702652	0.05000000074505806	0.3030303120613098	975	1050	1050	1075	1460
2.532740302725875	2.532740302725875	1	0	1	30	0.0075	0.06092237143939923	974.4771110443398	1049.4771110443398	1049.4771110443398	1074.4771110443398	0.11267605423927307	0.1230769231915474	0.1587301641702652	0.05000000074505806	0.3030303120613098	967	1042	1042	1067	1460
2.549733452018403	2.5497330572787043	1	0	1	30	0.0075	0.05740124567574452	960.0581010421738	1035.0581010421738	1035.0581010421738	1060.0581010421738	0.09859155118465424	0.1230769231915474	0.1587301641702652	0.05000000074505806	0.27272728085517883	960	1035	1035	1060	1460
2.5669997611824815	2.566999366442783	1	0	1	30	0.0075	0.05740124567574452	960.0581010421738	1035.0581010421738	1035.0581010421738	1060.0581010421738	0.09859155118465424	0.1230769231915474	0.1587301641702652	0.05000000074505806	0.3030303120613098	973	1048	1048	1073	1460
2.5826965853042356	2.582696190564537	1	0	1	30	0.0075	0.05740124567574452	960.0581010421738	1035.0581010421738	1035.0581010421738	1060.0581010421738	0.09859155118465424	0.1230769231915474	0.1587301641702652	0.05000000074505806	0.3030303120613098	975	1050	1050	1075	1460
2.5997757878510956	2.599775393111397	1	0	1	30	0.0075	0.05740124567574452	960.0581010421738	1035.0581010421738	1035.0581010421738	1060.0581010421738	0.09859155118465424	0.1230769231915474	0.1587301641702652	0.05000000074505806	0.27272728085517883	960	1035	1035	1060	1460
2.6157544561177737	2.615754061378075	1	0	1	30	0.0075	0.05740124567574452	960.0581010421738	1035.0581010421738	1035.0581010421738	1060.0581010421738	0.09859155118465424	0.1230769231915474	0.1587301641702652	0.05000000074505806	0.27272728085517883	960	1035	1035	1060	1460
2.63285418512897	2.632853790389273	1	0	1	30	0.0075	0.05740124567574452	960.0581010421738	1035.0581010421738	1035.0581010421738	1060.0581010421738	0.09859155118465424	0.1230769231915474	0.1587301641702652	0.05000000074505806	0.27272728085517883	973	1048	1048	1073	1460
2.649683122706808	2.649682727967109	1	0	1	30	0.0075	0.05740124567574452	960.0581010421738	1035.0581010421738	1035.0581010421738	1060.0581010421738	0.09859155118465424	0.1230769231915474	0.1587301641702652	0.05000000074505806	0.3030303120613098	958	1033	1033	1058	1460
2.66572534406499	2.6657249493252912	1	0	1	30	0.0075	0.059324324346842275	967.9331082003191	1042.933108200319	1042.933108200319	1067.933108200319	0.09859155118465424	0.13076923787593842	0.1587301641702652	0.05000000074505806	0.27272728085517883	975	1050	1050	1075	1460
2.682670335114267	2.6826695456348695	1	0	1	30	0.0075	0.05740124567574452	960.0581010421738	1035.0581010421738	1035.0581010421738	1060.0581010421738	0.09859155118465424	0.1230769231915474	0.1587301641702652	0.05000000074505806	0.27272728085517883	960	1035	1035	1060	1460
2.7003345418947102	2.700333752415313	1	0	1	30	0.0075	0.05740124567574452	960.0581010421738	1035.0581010421738	1035.0581010421738	1060.0581010421738	0.09859155118465424	0.1230769231915474	0.1587301641702652	0.05000000074505806	0.3030303120613098	974	1049	1049	1074	1460
2.715703337326783	2.7157029425870842	1	0	1	30	0.0075	0.05740124567574452	960.0581010421738	1035.0581010421738	1035.0581010421738	1060.0581010421738	0.09859155118465424	0.1230769231915474	0.1587301641702652	0.05000000074505806	0.27272728085517883	974	1049	1049	1074	1460
2.7325966174755205	2.732595827996123	1	0	1	30	0.0075	0.05740124567574452	960.0581010421738	1035.0581010421738	1035.0581010421738	1060.0581010421738	0.09859155118465424	0.1230769231915474	0.1587301641702652	0.05000000074505806	0.3030303120613098	974	1049	1049	1074	1460
2.74975358374304	2.749753189003341	1	0	1	30	0.0075	0.05740124567574452	960.0581010421738	1035.0581010421738	1035.0581010421738	1060.0581010421738	0.09859155118465424	0.1230769231915474	0.1587301641702652	0.05000000074505806	0.3030303120613098	960	1035	1035	1060	1460
2.7670025243603735	2.767002129620675	1	0	1	30	0.0075	0.059324324346842275	967.9331082003191	1042.933108200319	1042.933108200319	1067.933108200319	0.09859155118465424	0.13076923787593842	0.1587301641702652	0.05000000074505806	0.27272728085517883	974	1049	1049	1074	1460
2.782676848319296	2.7826764535795974	1	0	1	30	0.0075	0.05740124567574452	960.0581010421738	1035.0581010421738	1035.0581010421738	1060.0581010421738	0.09859155118465424	0.1230769231915474	0.1587301641702652	0.05000000074505806	0.3030303120613098	974	1049	1049	1074	1460
2.799767498317422	2.799767498317422	1	0	1	30	0.0075	0.05740124567574452	960.0581010421738	1035.0581010421738	1035.0581010421738	1060.0581010421738	0.09859155118465424	0.1230769231915474	0.1587301641702652	0.05000000074505806	0.27272728085517883	983	1058	1058	1083	1460
2.815795903786146	2.8157955090464473	1	0	1	30	0.0075	0.059324324346842275	967.9331082003191	1042.933108200319	1042.933108200319	1067.933108200319	0.09859155118465424	0.13076923787593842	0.1587301641702652	0.05000000074505806	0.3030303120613098	967	1042	1042	1067	1454
2.833689849071275	2.8336894543315765	1	0	1	30	0.0075	0.05740124567574452	960.0581010421738	1035.0581010421738	1035.0581010421738	1060.0581010421738	0.09859155118465424	0.1230769231915474	0.1587301641702652	0.05000000074505806	0.3030303120613098	974	1049	1049	1074	1460
2.849694964897772	2.8496941754183744	1	0	1	30	0.0075	0.05740124567574452	960.0581010421738	1035.0581010421738	1035.0581010421738	1060.0581010421738	0.09859155118465424	0.1230769231915474	0.1587301641702652	0.05000000074505806	0.27272728085517883	983	1058	1058	1083	1460
2.865702054422762	2.8657016596830633	1	0	1	30	0.0075	0.05740124567574452	960.0581010421738	1035.0581010421738	1035.0581010421738	1060.0581010421738	0.09859155118465424	0.1230769231915474	0.1587301641702652	0.05000000074505806	0.3030303120613098	983	1058	1058	1083	1454
2.882679808867037	2.882679808867037	1	0	1	30	0.0075	0.05740124567574452	960.0581010421738	1035.0581010421738	1035.0581010421738	1060.0581010421738	0.09859155118465424	0.1230769231915474	0.1587301641702652	0.05000000074505806	0.3030303120613098	983	1058	1058	1083	1460
2.9003530946605522	2.9003526999208535	1	0	1	30	0.0075	0.05740124567574452	960.0581010421738	1035.0581010421738	1035.0581010421738	1060.0581010421738	0.09859155118465424	0.1230769231915474	0.1587301641702652	0.05000000074505806	0.3030303120613098	983	1058	1058	1083	1460
2.915667021274496	2.9156666265347972	1	0	1	30	0.0075	0.05740124567574452	960.0581010421738	1035.0581010421738	1035.0581010421738	1060.0581010421738	0.09859155118465424	0.1230769231915474	0.1587301641702652	0.05000000074505806	0.3030303120613098	960	1035	1035	1060	1454
2.9327596449711137	2.9327600397108124	1	0	1	30	0.0075	0.05740124567574452	960.0581010421738	1035.0581010421738	1035.0581010421738	1060.0581010421738	0.09859155118465424	0.1230769231915474	0.1587301641702652	0.05000000074505806	0.3030303120613098	974	1049	1049	1074	1454
2.9496813463781635	2.9496809516384648	1	0	1	30	0.0075	0.05740124567574452	960.0581010421738	1035.0581010421738	1035.0581010421738	1060.0581010421738	0.09859155118465424	0.1230769231915474	0.1587301641702652	0.05000000074505806	0.3030303120613098	960	1035	1035	1060	1460
2.9670510773433225	2.967050682603624	1	0	1	30	0.0075	0.05740124567574452	960.0581010421738	1035.0581010421738	1035.0581010421738	1060.0581010421738	0.09859155118465424	0.1230769231915474	0.1587301641702652	0.05000000074505806	0.27272728085517883	960	1035	1035	1060	1460
2.9827561909987494	2.9827557962590507	1	0	1	30	0.0075	0.059324324346842275	967.9331082003191	1042.933108200319	1042.933108200319	1067.933108200319	0.09859155118465424	0.13076923787593842	0.1587301641702652	0.05000000074505806	0.27272728085517883	960	1035	1035	1060	1460
2.99958433909719	2.999583944357491	1	0	1	30	0.0075	0.059324324346842275	967.9331082003191	1042.933108200319	1042.933108200319	1067.933108200319	0.09859155118465424	0.13076923787593842	0.1587301641702652	0.05000000074505806	0.3030303120613098	974	1049	1049	1074	1460
3.015688139848379	3.015687745108682	1	0	1	30	0.0075	0.05740124567574452	960.0581010421738	1035.0581010421738	1035.0581010421738	1060.0581010421738	0.09859155118465424	0.1230769231915474	0.1587301641702652	0.05000000074505806	0.3030303120613098	974	1049	1049	1074	1460
3.033691428030071	3.033691428030071	1	0	1	30	0.0075	0.05740124567574452	960.0581010421738	1035.0581010421738	1035.0581010421738	1060.0581010421738	0.09859155118465424	0.1230769231915474	0.1587301641702652	0.05000000074505806	0.27272728085517883	974	1049	1049	1074	1460
3.0496732542143388	3.04967285947464	1	0	1	30	0.0075	0.05740124567574452	960.0581010421738	1035.0581010421738	1035.0581010421738	1060.0581010421738	0.09859155118465424	0.1230769231915474	0.1587301641702652	0.05000000074505806	0.3030303120613098	960	1035	1035	1060	1454
3.0656613962337875	3.065661001494089	1	0	1	30	0.0075	0.05740124567574452	960.0581010421738	1035.0581010421738	1035.0581010421738	1060.0581010421738	0.09859155118465424	0.1230769231915474	0.1587301641702652	0.05000000074505806	0.3030303120613098	960	1035	1035	1060	1460
3.082576781805658	3.0825763870659593	1	0	1	30	0.0075	0.05740124567574452	960.0581010421738	1035.0581010421738	1035.0581010421738	1060.0581010421738	0.09859155118465424	0.1230769231915474	0.1587301641702652	0.05000000074505806	0.3030303120613098	960	1035	1035	1060	1460
3.100819282244805	3.100818887505106	1	0	1	30	0.0075	0.05740124567574452	960.0581010421738	1035.0581010421738	1035.0581010421738	1060.0581010421738	0.09859155118465424	0.1230769231915474	0.1587301641702652	0.05000000074505806	0.27272728085517883	960	1035	1035	1060	1454
3.1156275473046176	3.11562675782522	1	0	1	30	0.0075	0.05740124567574452	960.0581010421738	1035.0581010421738	1035.0581010421738	1060.0581010421738	0.09859155118465424	0.1230769231915474	0.1587301641702652	0.05000000074505806	0.3030303120613098	960	1035	1035	1060	1454
3.132694512920816	3.1326937234414185	1	0	1	30	0.0075	0.05740124567574452	960.0581010421738	1035.0581010421738	1035.0581010421738	1060.0581010421738	0.09859155118465424	0.1230769231915474	0.1587301641702652	0.05000000074505806	0.27272728085517883	960	1035	1035	1060	1454
3.1497389783741845	3.1497385836344858	1	0	1	30	0.0075	0.05740124567574452	960.0581010421738	1035.0581010421738	1035.0581010421738	1060.0581010421738	0.09859155118465424	0.1230769231915474	0.1587301641702652	0.05000000074505806	0.3030303120613098	960	1035	1035	1060	1460
3.166983971594531	3.1669835768548324	1	0	1	30	0.0075	0.05740124567574452	960.0581010421738	1035.0581010421738	1035.0581010421738	1060.0581010421738	0.09859155118465424	0.1230769231915474	0.1587301641702652	0.05000000074505806	0.27272728085517883	967	1042	1042	1067	1454
3.182579742353399	3.1825789528740014	1	0	1	30	0.0075	0.059324324346842275	967.9331082003191	1042.933108200319	1042.933108200319	1067.933108200319	0.09859155118465424	0.13076923787593842	0.1587301641702652	0.05000000074505806	0.3030303120613098	960	1035	1035	1060	1454
3.199677102926403	3.1996763134470054	1	0	1	30	0.0075	0.05740124567574452	960.0581010421738	1035.0581010421738	1035.0581010421738	1060.0581010421738	0.09859155118465424	0.1230769231915474	0.1587301641702652	0.05000000074505806	0.3030303120613098	960	1035	1035	1060	1460
3.2156798503147055	3.215679455575007	1	0	1	30	0.0075	0.05740124567574452	960.0581010421738	1035.0581010421738	1035.0581010421738	1060.0581010421738	0.09859155118465424	0.1230769231915474	0.1587301641702652	0.05000000074505806	0.27272728085517883	960	1035	1035	1060	1454
3.2337064281386247	3.233706033398926	1	0	1	30	0.0075	0.05740124567574452	960.0581010421738	1035.0581010421738	1035.0581010421738	1060.0581010421738	0.09859155118465424	0.1230769231915474	0.1587301641702652	0.05000000074505806	0.27272728085517883	960	1035	1035	1060	1460
3.250038388435705	3.250037993696006	1	0	1	30	0.0075	0.05740124567574452	960.0581010421738	1035.0581010421738	1035.0581010421738	1060.0581010421738	0.09859155118465424	0.1230769231915474	0.1587301641702652	0.05000000074505806	0.27272728085517883	960	1035	1035	1060	1460
3.265698896505171	3.2656985017654723	1	0	1	30	0.0075	0.05740124567574452	960.0581010421738	1035.0581010421738	1035.0581010421738	1060.0581010421738	0.09859155118465424	0.1230769231915474	0.1587301641702652	0.05000000074505806	0.27272728085517883	967	1042	1042	1067	1454
3.2827015195504696	3.282701124810771	1	0	1	30	0.0075	0.05740124567574452	960.0581010421738	1035.0581010421738	1035.0581010421738	1060.0581010421738	0.09859155118465424	0.1230769231915474	0.1587301641702652	0.05000000074505806	0.3030303120613098	960	1035	1035	1060	1460
3.3003088838142904	3.300308094334893	1	0	1	30	0.0075	0.05740124567574452	960.0581010421738	1035.0581010421738	1035.0581010421738	1060.0581010421738	0.09859155118465424	0.1230769231915474	0.1587301641702652	0.05000000074505806	0.3030303120613098	960	1035	1035	1060	1454
3.31589439134099	3.3158939966012912	1	0	1	30	0.0075	0.05740124567574452	960.0581010421738	1035.0581010421738	1035.0581010421738	1060.0581010421738	0.09859155118465424	0.1230769231915474	0.1587301641702652	0.05000000074505806	0.27272728085517883	967	1042	1042	1067	1460
3.332761223929909	3.3327604344505115	1	0	1	30	0.0075	0.05740124567574452	960.0581010421738	1035.0581010421738	1035.0581010421738	1060.0581010421738	0.09859155118465424	0.1230769231915474	0.1587301641702652	0.05000000074505806	0.3030303120613098	960	1035	1035	1060	1460
3.34968253059726	3.34968253059726	1	0	1	30	0.0075	0.05740124567574452	960.0581010421738	1035.0581010421738	1035.0581010421738	1060.0581010421738	0.09859155118465424	0.1230769231915474	0.1587301641702652	0.05000000074505806	0.3030303120613098	960	1035	1035	1060	1454
3.3669800241975434	3.3669796294578447	1	0	1	30	0.0075	0.05740124567574452	960.0581010421738	1035.0581010421738	1035.0581010421738	1060.0581010421738	0.09859155118465424	0.1230769231915474	0.1587301641702652	0.05000000074505806	0.3030303120613098	960	1035	1035	1060	1460
3.3826010582971318	3.382600663557433	1	0	1	30	0.0075	0.05740124567574452	960.0581010421738	1035.0581010421738	1035.0581010421738	1060.0581010421738	0.09859155118465424	0.1230769231915474	0.1587301641702652	0.05000000074505806	0.27272728085517883	960	1035	1035	1060	1460
3.3997793405083847	3.399778945768686	1	0	1	30	0.0075	0.05740124567574452	960.0581010421738	1035.0581010421738	1035.0581010421738	1060.0581010421738	0.09859155118465424	0.1230769231915474	0.1587301641702652	0.05000000074505806	0.27272728085517883	960	1035	1035	1060	1460
3.415707087353921	3.415706692614222	1	0	1	30	0.0075	0.05740124567574452	960.0581010421738	1035.0581010421738	1035.0581010421738	1060.0581010421738	0.09859155118465424	0.1230769231915474	0.1587301641702652	0.05000000074505806	0.3030303120613098	960	1035	1035	1060	1460
3.43263194667856	3.432631157199163	1	0	1	30	0.0075	0.05740124567574452	960.0581010421738	1035.0581010421738	1035.0581010421738	1060.0581010421738	0.09859155118465424	0.1230769231915474	0.1587301641702652	0.05000000074505806	0.27272728085517883	960	1035	1035	1060	1460
3.4496033852876558	3.449602990547957	1	0	1	30	0.0075	0.05740124567574452	960.0581010421738	1035.0581010421738	1035.0581010421738	1060.0581010421738	0.09859155118465424	0.1230769231915474	0.1587301641702652	0.05000000074505806	0.3030303120613098	960	1035	1035	1060	1460
3.4656969228066785	3.46569652806698	1	0	1	30	0.0075	0.05740124567574452	960.0581010421738	1035.0581010421738	1035.0581010421738	1060.0581010421738	0.09859155118465424	0.1230769231915474	0.1587301641702652	0.05000000074505806	0.3030303120613098	960	1035	1035	1060	1454
3.4827042827283616	3.482703887988663	1	0	1	30	0.0075	0.05740124567574452	960.0581010421738	1035.0581010421738	1035.0581010421738	1060.0581010421738	0.09859155118465424	0.1230769231915474	0.1587301641702652	0.05000000074505806	0.3030303120613098	967	1042	1042	1067	1454
3.5002970416233268	3.5002962521439294	1	1	1	30	0.0075	0.05740124567574452	960.0581010421738	1035.0581010421738	1035.0581010421738	1060.0581010421738	0.09859155118465424	0.1230769231915474	0.1587301641702652	0.05000000074505806	0.3030303120613098	967	1042	1042	1067	1460
3.687877741220495	3.6878773464807963	1	1	1	30	0.0075	0.05740124567574452	960.0581010421738	1035.0581010421738	1035.0581010421738	1060.0581010421738	0.09859155118465424	0.1230769231915474	0.1587301641702652	0.05000000074505806	0.3030303120613098	960	1035	1035	1060	1460
3.6883415603665544	3.6883411656268557	1	1	1	30	0.0075	0.05740124567574452	960.0581010421738	1035.0581010421738	1035.0581010421738	1060.0581010421738	0.09859155118465424	0.1230769231915474	0.1587301641702652	0.05000000074505806	0.3030303120613098	960	1035	1035	1060	1454
3.6886932734381617	3.6886924839587643	1	1	1	30	0.0075	0.05740124567574452	960.0581010421738	1035.0581010421738	1035.0581010421738	1060.0581010421738	0.09859155118465424	0.1230769231915474	0.1587301641702652	0.05000000074505806	0.3030303120613098	960	1035	1035	1060	1460
3.689073407768081	3.6890726182886855	1	1	1	30	0.0075	0.05740124567574452	960.0581010421738	1035.0581010421738	1035.0581010421738	1060.0581010421738	0.09859155118465424	0.1230769231915474	0.1587301641702652	0.05000000074505806	0.3030303120613098	960	1035	1035	1060	1460
3.6893959101019806	3.689395515362282	1	1	1	30	0.0075	0.05740124567574452	960.0581010421738	1035.0581010421738	1035.0581010421738	1060.0581010421738	0.09859155118465424	0.1230769231915474	0.1587301641702652	0.05000000074505806	0.3030303120613098	960	1035	1035	1060	1460
3.700195198781044	3.7001948040413453	1	1	1	30	0.0075	0.05740124567574452	960.0581010421738	1035.0581010421738	1035.0581010421738	1060.0581010421738	0.09859155118465424	0.1230769231915474	0.1587301641702652	0.05000000074505806	0.3030303120613098	960	1035	1035	1060	1454
3.715717942695637	3.715717547955938	1	1	1	30	0.0075	0.05740124567574452	960.0581010421738	1035.0581010421738	1035.0581010421738	1060.0581010421738	0.09859155118465424	0.1230769231915474	0.1587301641702652	0.05000000074505806	0.3030303120613098	960	1035	1035	1060	1460
3.740307068011676	3.740306673271977	1	1	1	30	0.0075	0.05740124567574452	960.0581010421738	1035.0581010421738	1035.0581010421738	1060.0581010421738	0.09859155118465424	0.1230769231915474	0.1587301641702652	0.05000000074505806	0.3030303120613098	960	1035	1035	1060	1454
3.7539903249299833	3.7539899301902846	1	1	1	30	0.0075	0.05740124567574452	960.0581010421738	1035.0581010421738	1035.0581010421738	1060.0581010421738	0.09859155118465424	0.1230769231915474	0.1587301641702652	0.05000000074505806	0.27272728085517883	960	1035	1035	1060	1460
3.7671241041875962	3.7671237094478975	1	1	1	30	0.0075	0.05740124567574452	960.0581010421738	1035.0581010421738	1035.0581010421738	1060.0581010421738	0.09859155118465424	0.1230769231915474	0.1587301641702652	0.05000000074505806	0.3030303120613098	960	1035	1035	1060	1454
3.7827360592741126	3.782735664534414	1	1	1	30	0.0075	0.05740124567574452	960.0581010421738	1035.0581010421738	1035.0581010421738	1060.0581010421738	0.09859155118465424	0.1230769231915474	0.1587301641702652	0.05000000074505806	0.27272728085517883	967	1042	1042	1067	1460
3.799731182265134	3.7997307875254354	1	1	1	30	0.0075	0.05740124567574452	960.0581010421738	1035.0581010421738	1035.0581010421738	1060.0581010421738	0.09859155118465424	0.1230769231915474	0.1587301641702652	0.05000000074505806	0.3030303120613098	960	1035	1035	1060	1460
3.815799851183133	3.8157994564434343	1	1	1	30	0.0075	0.05740124567574452	960.0581010421738	1035.0581010421738	1035.0581010421738	1060.0581010421738	0.09859155118465424	0.1230769231915474	0.1587301641702652	0.05000000074505806	0.3030303120613098	960	1035	1035	1060	1454
3.833576558777727	3.8335757692983297	1	1	1	30	0.0075	0.05740124567574452	960.0581010421738	1035.0581010421738	1035.0581010421738	1060.0581010421738	0.09859155118465424	0.1230769231915474	0.1587301641702652	0.05000000074505806	0.3030303120613098	960	1035	1035	1060	1454
3.8497869392475863	3.8497865445078876	1	1	1	30	0.0075	0.05740124567574452	960.0581010421738	1035.0581010421738	1035.0581010421738	1060.0581010421738	0.09859155118465424	0.1230769231915474	0.1587301641702652	0.05000000074505806	0.3030303120613098	960	1035	1035	1060	1454
3.8657237651061944	3.8657233703664957	1	1	1	30	0.0075	0.05740124567574452	960.0581010421738	1035.0581010421738	1035.0581010421738	1060.0581010421738	0.09859155118465424	0.1230769231915474	0.1587301641702652	0.05000000074505806	0.3030303120613098	960	1035	1035	1060	1454
3.8825554658619232	3.8825550711222245	1	1	1	30	0.0075	0.05740124567574452	960.0581010421738	1035.0581010421738	1035.0581010421738	1060.0581010421738	0.09859155118465424	0.1230769231915474	0.1587301641702652	0.05000000074505806	0.27272728085517883	960	1035	1035	1060	1460
3.9003084890745914	3.9003080943348927	1	1	1	30	0.0075	0.05740124567574452	960.0581010421738	1035.0581010421738	1035.0581010421738	1060.0581010421738	0.09859155118465424	0.1230769231915474	0.1587301641702652	0.05000000074505806	0.3030303120613098	960	1035	1035	1060	1460
3.9157226795720224	3.9157222848323237	1	1	1	30	0.0075	0.05740124567574452	960.0581010421738	1035.0581010421738	1035.0581010421738	1060.0581010421738	0.09859155118465424	0.1230769231915474	0.1587301641702652	0.05000000074505806	0.3030303120613098	960	1035	1035	1060	1454
3.9326751706755765	3.9326747759358778	1	1	1	30	0.0075	0.05740124567574452	960.0581010421738	1035.0581010421738	1035.0581010421738	1060.0581010421738	0.09859155118465424	0.1230769231915474	0.1587301641702652	0.05000000074505806	0.3030303120613098	960	1035	1035	1060	1460
3.950421483313365	3.950421088573666	1	1	1	30	0.0075	0.05740124567574452	960.0581010421738	1035.0581010421738	1035.0581010421738	1060.0581010421738	0.09859155118465424	0.1230769231915474	0.1587301641702652	0.05000000074505806	0.3030303120613098	960	1035	1035	1060	1460
3.967093314491091	3.9670929197513924	1	1	1	30	0.0075	0.05740124567574452	960.0581010421738	1035.0581010421738	1035.0581010421738	1060.0581010421738	0.09859155118465424	0.1230769231915474	0.1587301641702652	0.05000000074505806	0.3030303120613098	960	1035	1035	1060	1460
3.9827190854670658	3.9827190854670658	1	1	1	30	0.0075	0.05740124567574452	960.0581010421738	1035.0581010421738	1035.0581010421738	1060.0581010421738	0.09859155118465424	0.1230769231915474	0.1587301641702652	0.05000000074505806	0.27272728085517883	960	1035	1035	1060	1454
3.9996759187073057	3.999675523967607	1	1	1	30	0.0075	0.05740124567574452	960.0581010421738	1035.0581010421738	1035.0581010421738	1060.0581010421738	0.09859155118465424	0.1230769231915474	0.1587301641702652	0.05000000074505806	0.3030303120613098	960	1035	1035	1060	1454
4.015751298200184	4.015750903460486	1	1	1	30	0.0075	0.05740124567574452	960.0581010421738	1035.0581010421738	1035.0581010421738	1060.0581010421738	0.09859155118465424	0.1230769231915474	0.1587301641702652	0.05000000074505806	0.3030303120613098	960	1035	1035	1060	1460
4.033624322281279	4.033623532801881	1	1	1	30	0.0075	0.05740124567574452	960.0581010421738	1035.0581010421738	1035.0581010421738	1060.0581010421738	0.09859155118465424	0.1230769231915474	0.1587301641702652	0.05000000074505806	0.3030303120613098	960	1035	1035	1060	1454
4.049674833173134	4.049674833173134	1	1	1	30	0.0075	0.05388011804944466	945.6390834124759	1020.6390834124759	1020.6390834124759	1045.6390834124759	0.0845070406794548	0.1230769231915474	0.1587301641702652	0.05000000074505806	0.3030303120613098	960	1035	1035	1060	1460
4.065736002036857	4.065735607297158	1	1	1	30	0.0075	0.05388011804944466	945.6390834124759	1020.6390834124759	1020.6390834124759	1045.6390834124759	0.0845070406794548	0.1230769231915474	0.1587301641702652	0.05000000074505806	0.3030303120613098	960	1035	1035	1060	1460
4.082696782674084	4.082696387934385	1	1	1	30	0.0075	0.05388011804944466	945.6390834124759	1020.6390834124759	1020.6390834124759	1045.6390834124759	0.0845070406794548	0.1230769231915474	0.1587301641702652	0.05000000074505806	0.3030303120613098	960	1035	1035	1060	1460
4.100241778065499	4.1002413833258	1	1	1	30	0.0075	0.05388011804944466	945.6390834124759	1020.6390834124759	1020.6390834124759	1045.6390834124759	0.0845070406794548	0.1230769231915474	0.1587301641702652	0.05000000074505806	0.3030303120613098	960	1035	1035	1060	1460
4.115727416448408	4.115727021708709	1	1	1	30	0.0075	0.05388011804944466	945.6390834124759	1020.6390834124759	1020.6390834124759	1045.6390834124759	0.0845070406794548	0.1230769231915474	0.1587301641702652	0.05000000074505806	0.3030303120613098	960	1035	1035	1060	1460
4.132729644754006	4.132729644754008	1	1	1	30	0.0075	0.05388011804944466	945.6390834124759	1020.6390834124759	1020.6390834124759	1045.6390834124759	0.0845070406794548	0.1230769231915474	0.1587301641702652	0.05000000074505806	0.3030303120613098	960	1035	1035	1060	1460
4.149738978374186	4.1497389783741845	1	1	1	30	0.0075	0.05388011804944466	945.6390834124759	1020.6390834124759	1020.6390834124759	1045.6390834124759	0.0845070406794548	0.1230769231915474	0.1587301641702652	0.05000000074505806	0.3030303120613098	960	1035	1035	1060	1460
4.166989497950313	4.166989103210614	1	1	1	30	0.0075	0.05388011804944466	945.6390834124759	1020.6390834124759	1020.6390834124759	1045.6390834124759	0.0845070406794548	0.1230769231915474	0.1587301641702652	0.05000000074505806	0.3030303120613098	960	1035	1035	1060	1460
4.1826965853042335	4.182695795824838	1	1	1	30	0.0075	0.05388011804944466	945.6390834124759	1020.6390834124759	1020.6390834124759	1045.6390834124759	0.0845070406794548	0.1230769231915474	0.1587301641702652	0.05000000074505806	0.3030303120613098	960	1035	1035	1060	1460
4.199940394305484	4.199940394305486	1	1	1	30	0.0075	0.05388011804944466	945.6390834124759	1020.6390834124759	1020.6390834124759	1045.6390834124759	0.0845070406794548	0.1230769231915474	0.1587301641702652	0.05000000074505806	0.3030303120613098	960	1035	1035	1060	1460
4.215778140499699	4.2157777457600005	1	1	1	30	0.0075	0.05388011804944466	945.6390834124759	1020.6390834124759	1020.6390834124759	1045.6390834124759	0.0845070406794548	0.1230769231915474	0.1587301641702652	0.05000000074505806	0.3030303120613098	960	1035	1035	1060	1460
4.233694191207961	4.233694191207963	1	1	1	30	0.0075	0.05388011804944466	945.6390834124759	1020.6390834124759	1020.6390834124759	1045.6390834124759	0.0845070406794548	0.1230769231915474	0.1587301641702652	0.05000000074505806	0.27272728085517883	960	1035	1035	1060	1460
4.250060099119137	4.250060099119139	1	1	1	30	0.0075	0.05388011804944466	945.6390834124759	1020.6390834124759	1020.6390834124759	1045.6390834124759	0.0845070406794548	0.1230769231915474	0.1587301641702652	0.05000000074505806	0.3030303120613098	960	1035	1035	1060	1454
4.265589553608612	4.265589158868913	1	1	1	30	0.0075	0.05388011804944466	945.6390834124759	1020.6390834124759	1020.6390834124759	1045.6390834124759	0.0845070406794548	0.1230769231915474	0.1587301641702652	0.05000000074505806	0.3030303120613098	960	1035	1035	1060	1460
4.282556255341321	4.282555465861925	1	1	1	30	0.0075	0.051957041240992055	937.7640838818625	1012.7640838818625	1012.7640838818625	1037.7640838818625	0.0845070406794548	0.11538461595773697	0.1587301641702652	0.05000000074505806	0.3030303120613098	960	1035	1035	1060	1454
4.300305331157	4.300304936417302	1	1	1	30	0.0075	0.05740124567574452	960.0581010421738	1035.0581010421738	1035.0581010421738	1060.0581010421738	0.09859155118465424	0.1230769231915474	0.1587301641702652	0.05000000074505806	0.3030303120613098	960	1035	1035	1060	1460
4.31570767946347	4.315706889984071	1	1	1	30	0.0075	0.05388011804944466	945.6390834124759	1020.6390834124759	1020.6390834124759	1045.6390834124759	0.0845070406794548	0.1230769231915474	0.1587301641702652	0.05000000074505806	0.3030303120613098	960	1035	1035	1060	1460
4.332559117204136	4.33255832772474	1	1	1	30	0.0075	0.05388011804944466	945.6390834124759	1020.6390834124759	1020.6390834124759	1045.6390834124759	0.0845070406794548	0.1230769231915474	0.1587301641702652	0.05000000074505806	0.3030303120613098	960	1035	1035	1060	1460
4.35056793174161	4.350567931741612	1	1	1	30	0.0075	0.05388011804944466	945.6390834124759	1020.6390834124759	1020.6390834124759	1045.6390834124759	0.0845070406794548	0.1230769231915474	0.1587301641702652	0.05000000074505806	0.3030303120613098	960	1035	1035	1060	1460
4.367052261562419	4.36705186682272	1	1	1	30	0.0075	0.051957041240992055	937.7640838818625	1012.7640838818625	1012.7640838818625	1037.7640838818625	0.0845070406794548	0.11538461595773697	0.1587301641702652	0.05000000074505806	0.27272728085517883	960	1035	1035	1060	1460
4.3826440849243	4.382643690184601	1	1	1	30	0.0075	0.05388011804944466	945.6390834124759	1020.6390834124759	1020.6390834124759	1045.6390834124759	0.0845070406794548	0.1230769231915474	0.1587301641702652	0.05000000074505806	0.27272728085517883	960	1035	1035	1060	1454
4.400471319200337	4.400470924460638	1	1	1	30	0.0075	0.051957041240992055	937.7640838818625	1012.7640838818625	1012.7640838818625	1037.7640838818625	0.0845070406794548	0.11538461595773697	0.1587301641702652	0.05000000074505806	0.3030303120613098	960	1035	1035	1060	1460
4.415706297874523	4.415705903134825	1	1	1	30	0.0075	0.051957041240992055	937.7640838818625	1012.7640838818625	1012.7640838818625	1037.7640838818625	0.0845070406794548	0.11538461595773697	0.1587301641702652	0.05000000074505806	0.27272728085517883	960	1035	1035	1060	1460
4.433719059808984	4.433718665069286	1	1	1	30	0.0075	0.051957041240992055	937.7640838818625	1012.7640838818625	1012.7640838818625	1037.7640838818625	0.0845070406794548	0.11538461595773697	0.1587301641702652	0.05000000074505806	0.27272728085517883	960	1035	1035	1060	1460
4.449677201611328	4.449676806871629	1	1	1	30	0.0075	0.05547816886729191	952.1831015115604	1027.1831015115604	1027.1831015115604	1052.1831015115604	0.09859155118465424	0.11538461595773697	0.1587301641702652	0.05000000074505806	0.27272728085517883	960	1035	1035	1060	1460
4.465773107568539	4.465772712828841	1	1	1	30	0.0075	0.051957041240992055	937.7640838818625	1012.7640838818625	1012.7640838818625	1037.7640838818625	0.0845070406794548	0.11538461595773697	0.1587301641702652	0.05000000074505806	0.3030303120613098	960	1035	1035	1060	1460
4.482722440754506	4.4827216512751065	1	1	1	30	0.0075	0.051957041240992055	937.7640838818625	1012.7640838818625	1012.7640838818625	1037.7640838818625	0.0845070406794548	0.11538461595773697	0.1587301641702652	0.05000000074505806	0.27272728085517883	960	1035	1035	1060	1454
4.500317962827362	4.5003179628273635	1	1	1	30	0.0075	0.051957041240992055	937.7640838818625	1012.7640838818625	1012.7640838818625	1037.7640838818625	0.0845070406794548	0.11538461595773697	0.1587301641702652	0.05000000074505806	0.3030303120613098	960	1035	1035	1060	1460
4.515680047684556	4.515679652944858	1	1	1	30	0.0075	0.051957041240992055	937.7640838818625	1012.7640838818625	1012.7640838818625	1037.7640838818625	0.0845070406794548	0.11538461595773697	0.1587301641702652	0.05000000074505806	0.3030303120613098	960	1035	1035	1060	1460
4.532678723332866	4.5326783285931675	1	1	1	30	0.0075	0.05388011804944466	945.6390834124759	1020.6390834124759	1020.6390834124759	1045.6390834124759	0.0845070406794548	0.1230769231915474	0.1587301641702652	0.05000000074505806	0.3030303120613098	960	1035	1035	1060	1460
4.550565563303417	4.550565168563718	1	1	1	30	0.0075	0.05388011804944466	945.6390834124759	1020.6390834124759	1020.6390834124759	1045.6390834124759	0.0845070406794548	0.1230769231915474	0.1587301641702652	0.05000000074505806	0.27272728085517883	945	1020	1020	1045	1460
4.5669867347724225	4.566986340032724	1	1	1	30	0.0075	0.051957041240992055	937.7640838818625	1012.7640838818625	1012.7640838818625	1037.7640838818625	0.0845070406794548	0.11538461595773697	0.1587301641702652	0.05000000074505806	0.27272728085517883	945	1020	1020	1045	1460
4.582725796041943	4.582725401302245	1	1	1	30	0.0075	0.05547816886729191	952.1831015115604	1027.1831015115604	1027.1831015115604	1052.1831015115604	0.09859155118465424	0.11538461595773697	0.1587301641702652	0.05000000074505806	0.3030303120613098	945	1020	1020	1045	1460
4.6006055306979174	4.600605135958219	1	1	1	30	0.0075	0.05740124567574452	960.0581010421738	1035.0581010421738	1035.0581010421738	1060.0581010421738	0.09859155118465424	0.1230769231915474	0.1587301641702652	0.05000000074505806	0.3030303120613098	945	1020	1020	1045	1460
4.615771429924822	4.615771035185123	1	1	1	30	0.0075	0.05740124567574452	960.0581010421738	1035.0581010421738	1035.0581010421738	1060.0581010421738	0.09859155118465424	0.1230769231915474	0.1587301641702652	0.05000000074505806	0.27272728085517883	945	1020	1020	1045	1460
4.633651954060193	4.633651164580797	1	1	1	30	0.0075	0.05388011804944466	945.6390834124759	1020.6390834124759	1020.6390834124759	1045.6390834124759	0.0845070406794548	0.1230769231915474	0.1587301641702652	0.05000000074505806	0.3030303120613098	945	1020	1020	1045	1460
4.649802728835537	4.649802334095838	1	1	1	30	0.0075	0.05547816886729191	952.1831015115604	1027.1831015115604	1027.1831015115604	1052.1831015115604	0.09859155118465424	0.11538461595773697	0.1587301641702652	0.05000000074505806	0.3030303120613098	945	1020	1020	1045	1460
4.66567679108204	4.6656763963423415	1	1	1	30	0.0075	0.05547816886729191	952.1831015115604	1027.1831015115604	1027.1831015115604	1052.1831015115604	0.09859155118465424	0.11538461595773697	0.1587301641702652	0.05000000074505806	0.3030303120613098	945	1020	1020	1045	1460
4.682708230125348	4.68270823012535	1	1	1	30	0.0075	0.05547816886729191	952.1831015115604	1027.1831015115604	1027.1831015115604	1052.1831015115604	0.09859155118465424	0.11538461595773697	0.1587301641702652	0.05000000074505806	0.3030303120613098	945	1020	1020	1045	1460
4.700315594389169	4.700315594389171	1	1	1	30	0.0075	0.05547816886729191	952.1831015115604	1027.1831015115604	1027.1831015115604	1052.1831015115604	0.09859155118465424	0.11538461595773697	0.1587301641702652	0.05000000074505806	0.27272728085517883	945	1020	1020	1045	1460
4.715816627620329	4.715816232880631	1	1	1	30	0.0075	0.05547816886729191	952.1831015115604	1027.1831015115604	1027.1831015115604	1052.1831015115604	0.09859155118465424	0.11538461595773697	0.1587301641702652	0.05000000074505806	0.3030303120613098	945	1020	1020	1045	1460
4.7326199071177495	4.732619512378051	1	1	1	30	0.0075	0.051957041240992055	937.7640838818625	1012.7640838818625	1012.7640838818625	1037.7640838818625	0.0845070406794548	0.11538461595773697	0.1587301641702652	0.05000000074505806	0.3030303120613098	945	1020	1020	1045	1454
4.750480299528482	4.750480299528483	1	1	1	30	0.0075	0.051957041240992055	937.7640838818625	1012.7640838818625	1012.7640838818625	1037.7640838818625	0.0845070406794548	0.11538461595773697	0.1587301641702652	0.05000000074505806	0.3030303120613098	945	1020	1020	1045	1460
4.7670250245232015	4.767024629783506	1	1	1	30	0.0075	0.051957041240992055	937.7640838818625	1012.7640838818625	1012.7640838818625	1037.7640838818625	0.0845070406794548	0.11538461595773697	0.1587301641702652	0.05000000074505806	0.3030303120613098	945	1020	1020	1045	1460
4.782560794847855	4.78256040010816	1	1	1	30	0.0075	0.051957041240992055	937.7640838818625	1012.7640838818625	1012.7640838818625	1037.7640838818625	0.0845070406794548	0.11538461595773697	0.1587301641702652	0.05000000074505806	0.3030303120613098	937	1012	1012	1037	1460
4.799733945443025	4.799733550703326	1	1	1	30	0.0075	0.051957041240992055	937.7640838818625	1012.7640838818625	1012.7640838818625	1037.7640838818625	0.0845070406794548	0.11538461595773697	0.1587301641702652	0.05000000074505806	0.3030303120613098	960	1035	1035	1060	1460
4.815666823904648	4.815666429164949	1	1	1	30	0.0075	0.05547816886729191	952.1831015115604	1027.1831015115604	1027.1831015115604	1052.1831015115604	0.09859155118465424	0.11538461595773697	0.1587301641702652	0.05000000074505806	0.3030303120613098	945	1020	1020	1045	1460
4.833661427812965	4.833661033073266	1	1	1	30	0.0075	0.05547816886729191	952.1831015115604	1027.1831015115604	1027.1831015115604	1052.1831015115604	0.09859155118465424	0.11538461595773697	0.1587301641702652	0.05000000074505806	0.27272728085517883	945	1020	1020	1045	1460
4.849636148682654	4.849635753942955	1	1	1	30	0.0075	0.05547816886729191	952.1831015115604	1027.1831015115604	1027.1831015115604	1052.1831015115604	0.09859155118465424	0.11538461595773697	0.1587301641702652	0.05000000074505806	0.27272728085517883	945	1020	1020	1045	1460
4.86557968511614	4.865579685116142	1	1	1	30	0.0075	0.051957041240992055	937.7640838818625	1012.7640838818625	1012.7640838818625	1037.7640838818625	0.0845070406794548	0.11538461595773697	0.1587301641702652	0.05000000074505806	0.3030303120613098	937	1012	1012	1037	1454
4.882658887663004	4.882658492923305	1	1	1	30	0.0075	0.051957041240992055	937.7640838818625	1012.7640838818625	1012.7640838818625	1037.7640838818625	0.0845070406794548	0.11538461595773697	0.1587301641702652	0.05000000074505806	0.27272728085517883	945	1020	1020	1045	1454
4.9002342780112205	4.900233883271522	1	1	1	30	0.0075	0.051957041240992055	937.7640838818625	1012.7640838818625	1012.7640838818625	1037.7640838818625	0.0845070406794548	0.11538461595773697	0.1587301641702652	0.05000000074505806	0.3030303120613098	937	1012	1012	1037	1460
4.915724258530817	4.9157238637911185	1	1	1	30	0.0075	0.051957041240992055	937.7640838818625	1012.7640838818625	1012.7640838818625	1037.7640838818625	0.0845070406794548	0.11538461595773697	0.1587301641702652	0.05000000074505806	0.27272728085517883	937	1012	1012	1037	1454
4.932708723549974	4.932708328810275	1	1	1	30	0.0075	0.051957041240992055	937.7640838818625	1012.7640838818625	1012.7640838818625	1037.7640838818625	0.0845070406794548	0.11538461595773697	0.1587301641702652	0.05000000074505806	0.3030303120613098	937	1012	1012	1037	1454
4.949722004567137	4.949721609827439	1	1	1	30	0.0075	0.051957041240992055	937.7640838818625	1012.7640838818625	1012.7640838818625	1037.7640838818625	0.0845070406794548	0.11538461595773697	0.1587301641702652	0.05000000074505806	0.27272728085517883	952	1027	1027	1052	1454
4.966965813568388	4.966965418828689	1	1	1	30	0.0075	0.051957041240992055	937.7640838818625	1012.7640838818625	1012.7640838818625	1037.7640838818625	0.0845070406794548	0.11538461595773697	0.1587301641702652	0.05000000074505806	0.27272728085517883	937	1012	1012	1037	1460
4.9827167170288735	4.982716322289175	1	1	1	30	0.0075	0.051957041240992055	937.7640838818625	1012.7640838818625	1012.7640838818625	1037.7640838818625	0.0845070406794548	0.11538461595773697	0.1587301641702652	0.05000000074505806	0.27272728085517883	937	1012	1012	1037	1454
4.999785656343564	4.999785261603865	1	1	1	30	0.0075	0.051957041240992055	937.7640838818625	1012.7640838818625	1012.7640838818625	1037.7640838818625	0.0845070406794548	0.11538461595773697	0.1587301641702652	0.05000000074505806	0.27272728085517883	937	1012	1012	1037	1460
5.0157457718444025	5.015745377104704	1	1	1	30	0.0075	0.051957041240992055	937.7640838818625	1012.7640838818625	1012.7640838818625	1037.7640838818625	0.0845070406794548	0.11538461595773697	0.1587301641702652	0.05000000074505806	0.27272728085517883	937	1012	1012	1037	1460
5.0336255065003765	5.033625111760678	1	1	1	30	0.0075	0.051957041240992055	937.7640838818625	1012.7640838818625	1012.7640838818625	1037.7640838818625	0.0845070406794548	0.11538461595773697	0.1587301641702652	0.05000000074505806	0.27272728085517883	945	1020	1020	1045	1460
5.049885229432581	5.049884834692882	1	1	1	30	0.0075	0.051957041240992055	937.7640838818625	1012.7640838818625	1012.7640838818625	1037.7640838818625	0.0845070406794548	0.11538461595773697	0.1587301641702652	0.05000000074505806	0.27272728085517883	945	1020	1020	1045	1454
5.065762054856977	5.065761660117278	1	1	1	30	0.0075	0.05547816886729191	952.1831015115604	1027.1831015115604	1027.1831015115604	1052.1831015115604	0.09859155118465424	0.11538461595773697	0.1587301641702652	0.05000000074505806	0.3030303120613098	937	1012	1012	1037	1454
5.082801783433959	5.082801388694261	1	1	1	30	0.0075	0.051957041240992055	937.7640838818625	1012.7640838818625	1012.7640838818625	1037.7640838818625	0.0845070406794548	0.11538461595773697	0.1587301641702652	0.05000000074505806	0.27272728085517883	952	1027	1027	1052	1460
5.100242172805197	5.100241778065499	1	1	1	30	0.0075	0.05547816886729191	952.1831015115604	1027.1831015115604	1027.1831015115604	1052.1831015115604	0.09859155118465424	0.11538461595773697	0.1587301641702652	0.05000000074505806	0.3030303120613098	960	1035	1035	1060	1460
5.115781890526838	5.1157814957871395	1	1	1	30	0.0075	0.05547816886729191	952.1831015115604	1027.1831015115604	1027.1831015115604	1052.1831015115604	0.09859155118465424	0.11538461595773697	0.1587301641702652	0.05000000074505806	0.27272728085517883	960	1035	1035	1060	1454
5.1326755654152745	5.132675170675576	1	1	1	30	0.0075	0.05547816886729191	952.1831015115604	1027.1831015115604	1027.1831015115604	1052.1831015115604	0.09859155118465424	0.11538461595773697	0.1587301641702652	0.05000000074505806	0.3030303120613098	945	1020	1020	1045	1460
5.149684899035455	5.149684504295756	1	1	1	30	0.0075	0.051957041240992055	937.7640838818625	1012.7640838818625	1012.7640838818625	1037.7640838818625	0.0845070406794548	0.11538461595773697	0.1587301641702652	0.05000000074505806	0.27272728085517883	952	1027	1027	1052	1460
5.166966208308088	5.166965813568389	1	1	1	30	0.0075	0.05547816886729191	952.1831015115604	1027.1831015115604	1027.1831015115604	1052.1831015115604	0.09859155118465424	0.11538461595773697	0.1587301641702652	0.05000000074505806	0.27272728085517883	952	1027	1027	1052	1460
5.1827017169203184	5.18270132218062	1	1	1	30	0.0075	0.05547816886729191	952.1831015115604	1027.1831015115604	1027.1831015115604	1052.1831015115604	0.09859155118465424	0.11538461595773697	0.1587301641702652	0.05000000074505806	0.27272728085517883	952	1027	1027	1052	1460
5.199766314098325	5.199765919358626	1	1	1	30	0.0075	0.05547816886729191	952.1831015115604	1027.1831015115604	1027.1831015115604	1052.1831015115604	0.09859155118465424	0.11538461595773697	0.1587301641702652	0.05000000074505806	0.27272728085517883	952	1027	1027	1052	1454
5.215704324176029	5.21570392943633	1	1	1	30	0.0075	0.05547816886729191	952.1831015115604	1027.1831015115604	1027.1831015115604	1052.1831015115604	0.09859155118465424	0.11538461595773697	0.1587301641702652	0.05000000074505806	0.3030303120613098	952	1027	1027	1052	1460
5.233648796142605	5.233648401402906	1	1	1	30	0.0075	0.051957041240992055	937.7640838818625	1012.7640838818625	1012.7640838818625	1037.7640838818625	0.0845070406794548	0.11538461595773697	0.1587301641702652	0.05000000074505806	0.27272728085517883	937	1012	1012	1037	1460
5.250208521245876	5.250208521245877	1	1	1	30	0.0075	0.05547816886729191	952.1831015115604	1027.1831015115604	1027.1831015115604	1052.1831015115604	0.09859155118465424	0.11538461595773697	0.1587301641702652	0.05000000074505806	0.3030303120613098	937	1012	1012	1037	1460
5.265690212231798	5.265689817492099	1	1	1	30	0.0075	0.051957041240992055	937.7640838818625	1012.7640838818625	1012.7640838818625	1037.7640838818625	0.0845070406794548	0.11538461595773697	0.1587301641702652	0.05000000074505806	0.27272728085517883	937	1012	1012	1037	1460
5.282728361849985	5.282728361849987	1	1	1	30	0.0075	0.051957041240992055	937.7640838818625	1012.7640838818625	1012.7640838818625	1037.7640838818625	0.0845070406794548	0.11538461595773697	0.1587301641702652	0.05000000074505806	0.27272728085517883	937	1012	1012	1037	1460
5.3002398043670045	5.300239409627306	1	1	1	30	0.0075	0.05547816886729191	952.1831015115604	1027.1831015115604	1027.1831015115604	1052.1831015115604	0.09859155118465424	0.11538461595773697	0.1587301641702652	0.05000000074505806	0.3030303120613098	937	1012	1012	1037	1460
5.315734521762986	5.31573373228359	1	1	1	30	0.0075	0.05003396443253945	929.889084351249	1004.889084351249	1004.889084351249	1029.889084351249	0.0845070406794548	0.10769230872392654	0.1587301641702652	0.05000000074505806	0.27272728085517883	952	1027	1027	1052	1460
5.332670039059492	5.332669644319793	1	1	1	30	0.0075	0.05355509205883931	944.308101980947	1019.308101980947	1019.308101980947	1044.308101980947	0.09859155118465424	0.10769230872392654	0.1587301641702652	0.05000000074505806	0.27272728085517883	952	1027	1027	1052	1454
5.349829373765205	5.3498289790255065	1	1	1	30	0.0075	0.05003396443253945	929.889084351249	1004.889084351249	1004.889084351249	1029.889084351249	0.0845070406794548	0.10769230872392654	0.1587301641702652	0.05000000074505806	0.3030303120613098	952	1027	1027	1052	1454
5.366922392201522	5.366921997461823	1	1	1	30	0.0075	0.051957041240992055	937.7640838818625	1012.7640838818625	1012.7640838818625	1037.7640838818625	0.0845070406794548	0.11538461595773697	0.1587301641702652	0.05000000074505806	0.3030303120613098	937	1012	1012	1037	1460
5.382659874512248	5.382659479772549	1	1	1	30	0.0075	0.051957041240992055	937.7640838818625	1012.7640838818625	1012.7640838818625	1037.7640838818625	0.0845070406794548	0.11538461595773697	0.1587301641702652	0.05000000074505806	0.3030303120613098	937	1012	1012	1037	1454
5.399729998046039	5.399729603306341	1	1	1	30	0.0075	0.05547816886729191	952.1831015115604	1027.1831015115604	1027.1831015115604	1052.1831015115604	0.09859155118465424	0.11538461595773697	0.1587301641702652	0.05000000074505806	0.3030303120613098	937	1012	1012	1037	1460
5.415694850423259	5.41569406094386	1	1	1	30	0.0075	0.05547816886729191	952.1831015115604	1027.1831015115604	1027.1831015115604	1052.1831015115604	0.09859155118465424	0.11538461595773697	0.1587301641702652	0.05000000074505806	0.27272728085517883	937	1012	1012	1037	1454
5.433647611923506	5.4336472171838075	1	1	1	30	0.0075	0.05547816886729191	952.1831015115604	1027.1831015115604	1027.1831015115604	1052.1831015115604	0.09859155118465424	0.11538461595773697	0.1587301641702652	0.05000000074505806	0.27272728085517883	937	1012	1012	1037	1460
5.450134704922204	5.450134310182509	1	1	1	30	0.0075	0.051957041240992055	937.7640838818625	1012.7640838818625	1012.7640838818625	1037.7640838818625	0.0845070406794548	0.11538461595773697	0.1587301641702652	0.05000000074505806	0.27272728085517883	937	1012	1012	1037	1454
5.465631790756381	5.465631396016683	1	1	1	30	0.0075	0.051957041240992055	937.7640838818625	1012.7640838818625	1012.7640838818625	1037.7640838818625	0.0845070406794548	0.11538461595773697	0.1587301641702652	0.05000000074505806	0.27272728085517883	937	1012	1012	1037	1454
5.482694019496192	5.482693624756493	1	1	1	30	0.0075	0.05547816886729191	952.1831015115604	1027.1831015115604	1027.1831015115604	1052.1831015115604	0.09859155118465424	0.11538461595773697	0.1587301641702652	0.05000000074505806	0.3030303120613098	937	1012	1012	1037	1454
5.500254409735858	5.5002540149961625	1	0	1	30	0.0075	0.05547816886729191	952.1831015115604	1027.1831015115604	1027.1831015115604	1052.1831015115604	0.09859155118465424	0.11538461595773697	0.1587301641702652	0.05000000074505806	0.27272728085517883	937	1012	1012	1037	1454
5.515705311025277	5.5157049162855785	1	0	1	30	0.0075	0.05547816886729191	952.1831015115604	1027.1831015115604	1027.1831015115604	1052.1831015115604	0.09859155118465424	0.11538461595773697	0.1587301641702652	0.05000000074505806	0.3030303120613098	937	1012	1012	1037	1454
5.532732407931897	5.532731618452502	1	0	1	30	0.0075	0.05547816886729191	952.1831015115604	1027.1831015115604	1027.1831015115604	1052.1831015115604	0.09859155118465424	0.11538461595773697	0.1587301641702652	0.05000000074505806	0.3030303120613098	937	1012	1012	1037	1454
5.549640293449491	5.549639898709792	1	0	1	30	0.0075	0.05547816886729191	952.1831015115604	1027.1831015115604	1027.1831015115604	1052.1831015115604	0.09859155118465424	0.11538461595773697	0.1587301641702652	0.05000000074505806	0.3030303120613098	937	1012	1012	1037	1454
5.566914497407547	5.566913707928148	1	0	1	30	0.0075	0.05547816886729191	952.1831015115604	1027.1831015115604	1027.1831015115604	1052.1831015115604	0.09859155118465424	0.11538461595773697	0.1587301641702652	0.05000000074505806	0.3030303120613098	952	1027	1027	1052	1460
5.582586452928277	5.5825856634488815	1	0	1	30	0.0075	0.05547816886729191	952.1831015115604	1027.1831015115604	1027.1831015115604	1052.1831015115604	0.09859155118465424	0.11538461595773697	0.1587301641702652	0.05000000074505806	0.3030303120613098	937	1012	1012	1037	1454
5.5997903932199495	5.599789998480251	1	0	1	30	0.0075	0.05388011804944466	945.6390834124759	1020.6390834124759	1020.6390834124759	1045.6390834124759	0.0845070406794548	0.1230769231915474	0.1587301641702652	0.05000000074505806	0.3030303120613098	952	1027	1027	1052	1460
5.615705113655428	5.61570471891573	1	0	1	30	0.0075	0.05740124567574452	960.0581010421738	1035.0581010421738	1035.0581010421738	1060.0581010421738	0.09859155118465424	0.1230769231915474	0.1587301641702652	0.05000000074505806	0.3030303120613098	952	1027	1027	1052	1454
5.633630638116459	5.633630638116461	1	0	1	30	0.0075	0.05388011804944466	945.6390834124759	1020.6390834124759	1020.6390834124759	1045.6390834124759	0.0845070406794548	0.1230769231915474	0.1587301641702652	0.05000000074505806	0.3030303120613098	952	1027	1027	1052	1460
5.649722596676687	5.649722201936989	1	0	1	30	0.0075	0.05388011804944466	945.6390834124759	1020.6390834124759	1020.6390834124759	1045.6390834124759	0.0845070406794548	0.1230769231915474	0.1587301641702652	0.05000000074505806	0.27272728085517883	937	1012	1012	1037	1454
5.665712712394628	5.665712317654929	1	0	1	30	0.0075	0.05388011804944466	945.6390834124759	1020.6390834124759	1020.6390834124759	1045.6390834124759	0.0845070406794548	0.1230769231915474	0.1587301641702652	0.05000000074505806	0.27272728085517883	952	1027	1027	1052	1454
5.682569281751382	5.682568492271983	1	0	1	30	0.0075	0.05388011804944466	945.6390834124759	1020.6390834124759	1020.6390834124759	1045.6390834124759	0.0845070406794548	0.1230769231915474	0.1587301641702652	0.05000000074505806	0.3030303120613098	952	1027	1027	1052	1454
5.700278883597184	5.700278488857485	1	0	1	30	0.0075	0.05388011804944466	945.6390834124759	1020.6390834124759	1020.6390834124759	1045.6390834124759	0.0845070406794548	0.1230769231915474	0.1587301641702652	0.05000000074505806	0.3030303120613098	952	1027	1027	1052	1454
5.715645705330763	5.715645310591064	1	0	1	30	0.0075	0.05388011804944466	945.6390834124759	1020.6390834124759	1020.6390834124759	1045.6390834124759	0.0845070406794548	0.1230769231915474	0.1587301641702652	0.05000000074505806	0.3030303120613098	952	1027	1027	1052	1460
5.732816487487737	5.732816487487739	1	0	1	30	0.0075	0.051957041240992055	937.7640838818625	1012.7640838818625	1012.7640838818625	1037.7640838818625	0.0845070406794548	0.11538461595773697	0.1587301641702652	0.05000000074505806	0.3030303120613098	937	1012	1012	1037	1454
5.749707793937981	5.749707399198282	1	0	1	30	0.0075	0.05388011804944466	945.6390834124759	1020.6390834124759	1020.6390834124759	1045.6390834124759	0.0845070406794548	0.1230769231915474	0.1587301641702652	0.05000000074505806	0.3030303120613098	952	1027	1027	1052	1460
5.766926734338208	5.766926339598509	1	0	1	30	0.0075	0.051957041240992055	937.7640838818625	1012.7640838818625	1012.7640838818625	1037.7640838818625	0.0845070406794548	0.11538461595773697	0.1587301641702652	0.05000000074505806	0.3030303120613098	937	1012	1012	1037	1454
5.782556057971471	5.782555663231772	1	0	1	30	0.0075	0.051957041240992055	937.7640838818625	1012.7640838818625	1012.7640838818625	1037.7640838818625	0.0845070406794548	0.11538461595773697	0.1587301641702652	0.05000000074505806	0.3030303120613098	937	1012	1012	1037	1454
5.8004436874214225	5.800443292681724	1	0	1	30	0.0075	0.051957041240992055	937.7640838818625	1012.7640838818625	1012.7640838818625	1037.7640838818625	0.0845070406794548	0.11538461595773697	0.1587301641702652	0.05000000074505806	0.3030303120613098	952	1027	1027	1052	1460
5.815649455357901	5.8156490606182025	1	0	1	30	0.0075	0.051957041240992055	937.7640838818625	1012.7640838818625	1012.7640838818625	1037.7640838818625	0.0845070406794548	0.11538461595773697	0.1587301641702652	0.05000000074505806	0.3030303120613098	929	1004	1004	1029	1454
5.833571821901343	5.833571427161644	1	0	1	30	0.0075	0.051957041240992055	937.7640838818625	1012.7640838818625	1012.7640838818625	1037.7640838818625	0.0845070406794548	0.11538461595773697	0.1587301641702652	0.05000000074505806	0.27272728085517883	944	1019	1019	1044	1454
5.849720228238494	5.849719833498796	1	0	1	30	0.0075	0.051957041240992055	937.7640838818625	1012.7640838818625	1012.7640838818625	1037.7640838818625	0.0845070406794548	0.11538461595773697	0.1587301641702652	0.05000000074505806	0.3030303120613098	929	1004	1004	1029	1460
5.865607316895057	5.8656065274156575	1	0	1	30	0.0075	0.051957041240992055	937.7640838818625	1012.7640838818625	1012.7640838818625	1037.7640838818625	0.0845070406794548	0.11538461595773697	0.1587301641702652	0.05000000074505806	0.27272728085517883	937	1012	1012	1037	1460
5.8827244144529995	5.882724019713301	1	0	1	30	0.0075	0.051957041240992055	937.7640838818625	1012.7640838818625	1012.7640838818625	1037.7640838818625	0.0845070406794548	0.11538461595773697	0.1587301641702652	0.05000000074505806	0.27272728085517883	937	1012	1012	1037	1460
5.900259541351945	5.900258751872546	1	0	1	30	0.0075	0.051957041240992055	937.7640838818625	1012.7640838818625	1012.7640838818625	1037.7640838818625	0.0845070406794548	0.11538461595773697	0.1587301641702652	0.05000000074505806	0.3030303120613098	952	1027	1027	1052	1460
5.915803601210273	5.915805180169066	1	0	1	30	0.0075	0.051957041240992055	937.7640838818625	1012.7640838818625	1012.7640838818625	1037.7640838818625	0.0845070406794548	0.11538461595773697	0.1587301641702652	0.05000000074505806	0.3030303120613098	952	1027	1027	1052	1454
5.932703986673586	5.932703591933887	1	0	1	30	0.0075	0.051957041240992055	937.7640838818625	1012.7640838818625	1012.7640838818625	1037.7640838818625	0.0845070406794548	0.11538461595773697	0.1587301641702652	0.05000000074505806	0.3030303120613098	952	1027	1027	1052	1454
5.949733846758102	5.949733057278703	1	0	1	30	0.0075	0.051957041240992055	937.7640838818625	1012.7640838818625	1012.7640838818625	1037.7640838818625	0.0845070406794548	0.11538461595773697	0.1587301641702652	0.05000000074505806	0.3030303120613098	937	1012	1012	1037	1454
5.9669231816809205	5.966922786941222	1	0	1	30	0.0075	0.051957041240992055	937.7640838818625	1012.7640838818625	1012.7640838818625	1037.7640838818625	0.0845070406794548	0.11538461595773697	0.1587301641702652	0.05000000074505806	0.3030303120613098	937	1012	1012	1037	1454
5.982596321420745	5.9825955319413495	1	0	1	30	0.0075	0.051957041240992055	937.7640838818625	1012.7640838818625	1012.7640838818625	1037.7640838818625	0.0845070406794548	0.11538461595773697	0.1587301641702652	0.05000000074505806	0.27272728085517883	952	1027	1027	1052	1460
5.999574075865022	5.999573286385626	1	0	1	30	0.0075	0.051957041240992055	937.7640838818625	1012.7640838818625	1012.7640838818625	1037.7640838818625	0.0845070406794548	0.11538461595773697	0.1587301641702652	0.05000000074505806	0.27272728085517883	952	1027	1027	1052	1454
6.015817219729881	6.015816824990182	0	0	1	30	0.0075	0.051957041240992055	937.7640838818625	1012.7640838818625	1012.7640838818625	1037.7640838818625	0.0845070406794548	0.11538461595773697	0.1587301641702652	0.05000000074505806	0.3030303120613098	952	1027	1027	1052	1460
6.033602611597848	6.033602216858149	0	0	1	30	0.0074897215106593034	0.051957041240992055	937.7640838818625	1012.7640838818625	1012.7640838818625	1037.7640838818625	0.0845070406794548	0.11538461595773697	0.1587301641702652	0.05000000074505806	0.3030303120613098	952	1027	1027	1052	1460
6.049732859908856	6.049732465169157	0	0	1	30	0.007458914215262049	0.051957041240992055	937.7640838818625	1012.7640838818625	1012.7640838818625	1037.7640838818625	0.0845070406794548	0.11538461595773697	0.1587301641702652	0.05000000074505806	0.3030303120613098	952	1027	1027	1052	1460
6.065736791516253	6.065736396776554	0	0	1	30	0.007407662554463533	0.051957041240992055	937.7640838818625	1012.7640838818625	1012.7640838818625	1037.7640838818625	0.0845070406794548	0.11538461595773697	0.1587301641702652	0.05000000074505806	0.3030303120613098	952	1027	1027	1052	1460
6.086934708080124	6.086934313340425	0	0	1	30	0.007336107005503543	0.051957041240992055	937.7640838818625	1012.7640838818625	1012.7640838818625	1037.7640838818625	0.0845070406794548	0.11538461595773697	0.1587301641702652	0.05000000074505806	0.3030303120613098	952	1027	1027	1052	1460
6.100139145743816	6.1001387510041205	0	0	1	30	0.007244443697168012	0.051957041240992055	937.7640838818625	1012.7640838818625	1012.7640838818625	1037.7640838818625	0.0845070406794548	0.11538461595773697	0.1587301641702652	0.05000000074505806	0.3030303120613098	945	1020	1020	1045	1460
6.115697021491604	6.115696626751905	0	0	1	30	0.007132923872213651	0.051957041240992055	937.7640838818625	1012.7640838818625	1012.7640838818625	1037.7640838818625	0.0845070406794548	0.11538461595773697	0.1587301641702652	0.05000000074505806	0.3030303120613098	960	1035	1035	1060	1460
6.1327442501228635	6.132743855383165	0	0	1	30	0.007001853198729013	0.051957041240992055	937.7640838818625	1012.7640838818625	1012.7640838818625	1037.7640838818625	0.0845070406794548	0.11538461595773697	0.1587301641702652	0.05000000074505806	0.3030303120613098	945	1020	1020	1045	1460
6.153634269721687	6.153633874981988	0	0	1	30	0.006851590932319507	0.051957041240992055	937.7640838818625	1012.7640838818625	1012.7640838818625	1037.7640838818625	0.0845070406794548	0.11538461595773697	0.1587301641702652	0.05000000074505806	0.3030303120613098	945	1020	1020	1045	1454
6.166854891713031	6.1668544969733325	0	0	1	30	0.006682548931412759	0.05547816886729191	952.1831015115604	1027.1831015115604	1027.1831015115604	1052.1831015115604	0.09859155118465424	0.11538461595773697	0.1587301641702652	0.05000000074505806	0.3030303120613098	945	1020	1020	1045	1454
6.182716717028873	6.182716322289174	0	0	1	30	0.006495190528383289	0.05547816886729191	952.1831015115604	1027.1831015115604	1027.1831015115604	1052.1831015115604	0.09859155118465424	0.11538461595773697	0.1587301641702652	0.05000000074505806	0.3030303120613098	945	1020	1020	1045	1460
6.199717761115375	6.199717366375676	0	0	1	30	0.0062900292595906805	0.051957041240992055	937.7640838818625	1012.7640838818625	1012.7640838818625	1037.7640838818625	0.0845070406794548	0.11538461595773697	0.1587301641702652	0.05000000074505806	0.3030303120613098	945	1020	1020	1045	1460
6.220301857447653	6.220301462707955	0	0	1	30	0.006067627457812106	0.051957041240992055	937.7640838818625	1012.7640838818625	1012.7640838818625	1037.7640838818625	0.0845070406794548	0.11538461595773697	0.1587301641702652	0.05000000074505806	0.3030303120613098	945	1020	1020	1045	1460
6.233610901131522	6.233610506391823	0	0	1	30	0.005828594710927282	0.051957041240992055	937.7640838818625	1012.7640838818625	1012.7640838818625	1037.7640838818625	0.0845070406794548	0.11538461595773697	0.1587301641702652	0.05000000074505806	0.3030303120613098	937	1012	1012	1037	1460
6.250147731332264	6.250147731332266	0	0	1	30	0.005573586191080457	0.052155453930535015	938.5765838455409	1013.5765838455409	1013.5765838455409	1038.5765838455409	0.0845070406794548	0.11538461595773697	0.1746031790971756	0.05000000074505806	0.27272728085517883	945	1020	1020	1045	1460
6.273597243137944	6.273596848398245	0	0	1	30	0.005303300858899107	0.051957041240992055	937.7640838818625	1012.7640838818625	1012.7640838818625	1037.7640838818625	0.0845070406794548	0.11538461595773697	0.1587301641702652	0.05000000074505806	0.3030303120613098	937	1012	1012	1037	1460
6.282992837448164	6.282992442708466	0	0	1	30	0.0050184795476914375	0.051957041240992055	937.7640838818625	1012.7640838818625	1012.7640838818625	1037.7640838818625	0.0845070406794548	0.11538461595773697	0.1587301641702652	0.05000000074505806	0.3030303120613098	937	1012	1012	1037	1460
6.300152172153878	6.300151777414179	0	0	1	30	0.004719902932873782	0.06092237143939923	974.4771110443398	1049.4771110443398	1049.4771110443398	1074.4771110443398	0.11267605423927307	0.1230769231915474	0.1587301641702652	0.05000000074505806	0.3030303120613098	937	1012	1012	1037	1460
6.315729784886601	6.3157293901469025	0	0	1	30	0.00440838939219355	0.08138801014523894	1058.2839015447535	1133.2839015447535	1133.2839015447535	1158.2839015447535	0.14084507524967194	0.16923077404499054	0.2063492089509964	0.07500000298023224	0.3030303120613098	937	1012	1012	1037	1460
6.3327150393851515	6.332714644645453	0	0	1	30	0.004084792762612705	0.10133020263017406	1139.9471797705628	1214.9471797705628	1214.9471797705628	1239.9471797705628	0.18309858441352844	0.20000000298023224	0.2539682686328888	0.08749999850988388	0.3030303120613098	937	1012	1012	1037	1454
6.353622822270422	6.353622427530727	0	0	1	30	0.0037500000000000025	0.10904470793163729	1171.5380789800547	1246.5380789800547	1246.5380789800547	1271.5380789800547	0.19718310236930847	0.2153846174478531	0.2698412835597992	0.08749999850988388	0.3030303120613098	937	1012	1012	1037	1460
6.366854496973334	6.366854496973332	0	0	1	30	0.0034049287480466027	0.12117319266710963	1221.204223971814	1296.204223971814	1296.204223971814	1321.204223971814	0.22535210847854614	0.23076923191547394	0.2857142984867096	0.10000000149011612	0.27272728085517883	937	1012	1012	1037	1454
6.382716322289175	6.3827159275494765	0	0	1	30	0.003050524823068503	0.12349309485464816	1230.7042234297842	1305.7042234297842	1305.7042234297842	1330.7042234297842	0.22535210847854614	0.23846153914928436	0.30158731341362	0.10000000149011612	0.27272728085517883	937	1012	1012	1037	1454
6.399781314206878	6.3997809194671795	0	0	1	30	0.002687759621589753	0.12349309485464816	1230.7042234297842	1305.7042234297842	1305.7042234297842	1330.7042234297842	0.22535210847854614	0.23846153914928436	0.30158731341362	0.10000000149011612	0.27272728085517883	937	1012	1012	1037	1460
6.420247778108921	6.420246988629522	0	0	1	30	0.002317627457812106	0.12157001804619555	1222.8292238991708	1297.8292238991708	1297.8292238991708	1322.8292238991708	0.22535210847854614	0.23076923191547394	0.30158731341362	0.10000000149011612	0.27272728085517883	937	1012	1012	1037	1460
6.43359195362598	6.433591558886281	0	0	1	30	0.0019411428382689055	0.12157001804619555	1222.8292238991708	1297.8292238991708	1297.8292238991708	1322.8292238991708	0.22535210847854614	0.23076923191547394	0.30158731341362	0.10000000149011612	0.3030303120613098	937	1012	1012	1037	1460
6.44963062232687	6.449630227587171	0	0	1	30	0.0015593376811331942	0.12157001804619555	1222.8292238991708	1297.8292238991708	1297.8292238991708	1322.8292238991708	0.22535210847854614	0.23076923191547394	0.30158731341362	0.10000000149011612	0.27272728085517883	937	1012	1012	1037	1460
6.4656945543684845	6.465694159628786	0	0	1	30	0.0011732584878017302	0.12349309485464816	1230.7042234297842	1305.7042234297842	1305.7042234297842	1330.7042234297842	0.22535210847854614	0.23846153914928436	0.30158731341362	0.10000000149011612	0.27272728085517883	937	1012	1012	1037	1460
6.486944576572592	6.486944181832893	0	0	1	30	0.0007839634745073992	0.12581299704218668	1240.2042228877544	1315.2042228877544	1315.2042228877544	1340.2042228877544	0.22535210847854614	0.2461538463830948	0.3174603283405304	0.10000000149011612	0.27272728085517883	937	1012	1012	1037	1454
6.500131645689541	6.500130856210145	0	0	1	30	0.0003925196718220764	0.13698828091904047	1285.9670103634708	1360.9670103634708	1360.9670103634708	1385.9670103634708	0.23943662643432617	0.26923078298568726	0.3492063581943512	0.11249999701976776	0.27272728085517883	937	1012	1012	1037	1454
6.5157574166655134	6.515757021925815	0	0	1	30	-2.871426524195212e-18	0.1558117946565506	1363.0492991185747	1438.0492991185747	1438.0492991185747	1463.0492991185747	0.2957746386528015	0.2846153974533081	0.380952388048172	0.11249999701976776	0.27272728085517883	937	1012	1012	1037	1460
6.532631749308711	6.532631354569013	0	0	1	30	-0.00039251967182208215	0.1708058239892125	1424.4498492358252	1499.4498492358252	1499.4498492358252	1524.4498492358252	0.3239436745643616	0.3076923191547394	0.4126984179019928	0.125	0.27272728085517883	937	1012	1012	1037	1460
6.553636638159881	6.553635848680482	0	0	1	30	-0.000783963474507405	0.2062394659552309	1569.5506130866706	1644.5506130866706	1644.5506130866706	1669.5506130866706	0.3661971688270569	0.36153846979141235	0.5555555820465088	0.17499999701976776	0.27272728085517883	937	1012	1012	1037	1460
6.5668304178517065	6.566830023112008	0	0	1	30	-0.0011732584878017358	0.25256152691703937	1759.2394527252761	1834.2394527252761	1834.2394527252761	1859.2394527252761	0.43661972880363464	0.4307692348957062	0.6349206566810608	0.22499999403953552	0.27272728085517883	937	1012	1012	1037	1460
6.582602637255926	6.582602242516227	0	0	1	30	-0.0015593376811331998	0.29006635776410494	1912.8217350440098	1987.8217350440098	1987.8217350440098	2012.8217350440098	0.49295774102211	0.4923076927661896	0.6666666865348816	0.26249998807907104	0.27272728085517883	937	1012	1012	1037	1460
6.5997134189786895	6.599713024238991	0	0	1	30	-0.001941142838268911	0.31975749363856654	2034.40693644993	2109.40693644993	2109.40693644993	2134.40693644993	0.5352112650871277	0.5384615659713745	0.7142857313156128	0.2874999940395355	0.27272728085517883	937	1012	1012	1037	1460
6.620230409562174	6.620230014822475	0	0	1	30	-0.002317627457812111	0.3540228481981016	2174.723563371226	2249.723563371226	2249.723563371226	2274.723563371226	0.591549277305603	0.5769230723381042	0.761904776096344	0.32499998807907104	0.27272728085517883	937	1012	1012	1037	1460
6.633596690502364	6.633596295762665	0	0	1	30	-0.002687759621589758	0.3694640103313658	2237.955122306943	2312.955122306943	2312.955122306943	2337.955122306943	0.6056337952613831	0.6000000238418579	0.7777777910232544	0.3499999940395355	0.27272728085517883	937	1012	1012	1037	1460
6.649781412891803	6.649781412891805	0	0	1	30	-0.003050524823068508	0.3815824408084154	2287.580095110461	2362.580095110461	2362.580095110461	2387.580095110461	0.6056337952613831	0.6230769157409668	0.7936508059501648	0.375	0.27272728085517883	937	1012	1012	1037	1460
6.665646001385534	6.665645606645839	0	0	1	30	-0.003404928748046606	0.39489066285036856	2342.0772643722594	2417.0772643722594	2417.0772643722594	2442.0772643722594	0.6197183132171631	0.6461538672447205	0.8095238208770752	0.38749998807907104	0.27272728085517883	952	1027	1027	1052	1460
6.686931944902232	6.686931550162534	0	0	1	30	-0.003750000000000004	0.4044519287726236	2381.2306483238935	2456.2306483238935	2456.2306483238935	2481.2306483238935	0.6338028311729431	0.6538461446762085	0.8253968358039856	0.4000000059604645	0.27272728085517883	952	1027	1027	1052	1460
6.700128093032253	6.700127698292555	0	0	1	30	-0.004084792762612706	0.4044519287726236	2381.2306483238935	2456.2306483238935	2456.2306483238935	2481.2306483238935	0.6338028311729431	0.6538461446762085	0.8253968358039856	0.4000000059604645	0.27272728085517883	937	1012	1012	1037	1460
6.7156686002332915	6.715668205493593	0	0	1	30	-0.004408389392193551	0.4044519287726236	2381.2306483238935	2456.2306483238935	2456.2306483238935	2481.2306483238935	0.6338028311729431	0.6538461446762085	0.8253968358039856	0.4000000059604645	0.27272728085517883	937	1012	1012	1037	1460
6.73280898743346	6.732808592693761	0	0	1	30	-0.004719902932873782	0.4035101619356918	2377.374113126658	2452.374113126658	2452.374113126658	2477.374113126658	0.6197183132171631	0.6538461446762085	0.8253968358039856	0.4124999940395355	0.27272728085517883	937	1012	1012	1037	1460
6.753655190925722	6.753655190925723	0	0	1	30	-0.005018479547691437	0.410591280324355	2406.3712929282337	2481.3712929282337	2481.3712929282337	2506.3712929282337	0.6338028311729431	0.6615384817123413	0.841269850730896	0.4124999940395355	0.27272728085517883	938	1013	1013	1038	1454
6.766845023220563	6.7668450232205615	0	0	1	30	-0.005303300858899106	0.41322025236865834	2417.1369334496558	2492.1369334496558	2492.1369334496558	2517.1369334496558	0.6338028311729431	0.6615384817123413	0.841269850730896	0.42500001192092896	0.27272728085517883	937	1012	1012	1037	1460
6.782736454013813	6.782736059274114	0	0	1	30	-0.005573586191080455	0.41682982960981985	2431.918152252212	2506.918152252212	2506.918152252212	2531.918152252212	0.6338028311729431	0.6692307591438293	0.8571428656578064	0.42500001192092896	0.27272728085517883	937	1012	1012	1037	1460
6.7996794713645965	6.799679076624898	0	0	1	30	-0.00582859471092728	0.4195083985105157	2442.8868919005617	2517.8868919005617	2517.8868919005617	2542.8868919005617	0.6338028311729431	0.6692307591438293	0.8571428656578064	0.4375	0.27272728085517883	974	1049	1049	1074	1460
6.820224883206391	6.820224883206393	0	0	1	30	-0.006067627457812103	0.4212445095181465	2449.99626647681	2524.99626647681	2524.99626647681	2549.99626647681	0.6338028311729431	0.6692307591438293	0.8730158805847168	0.4375	0.27272728085517883	1058	1133	1133	1158	1460
6.833603795816943	6.833603401077244	0	0	1	30	-0.006290029259590677	0.4193214401602745	2442.121297456324	2517.121297456324	2517.121297456324	2542.121297456324	0.6338028311729431	0.6615384817123413	0.8730158805847168	0.4375	0.27272728085517883	1139	1214	1214	1239	1460
6.8497372020455405	6.849736807305842	0	0	1	30	-0.006495190528383286	0.4304592617063059	2487.7306766873226	2562.7306766873226	2562.7306766873226	2587.7306766873226	0.6338028311729431	0.6769230961799622	0.8888888955116272	0.4625000059604645	0.27272728085517883	1171	1246	1246	1271	1460
6.8658046867444416	6.865804292004743	0	0	1	30	-0.006682548931412756	0.4472511492166964	2556.4934560423717	2631.4934560423717	2631.4934560423717	2656.4934560423717	0.6478873491287231	0.692307710647583	0.920634925365448	0.48750001192092896	0.27272728085517883	1221	1296	1296	1321	1454
6.886917339533378	6.88691733953338	0	0	1	30	-0.006851590932319503	0.4549281813706907	2587.9309027129784	2662.9309027129784	2662.9309027129784	2687.9309027129784	0.6478873491287231	0.699999988079071	0.920634925365448	0.512499988079071	0.27272728085517883	1230	1305	1305	1330	1454
6.9001063823488185	6.90010598760912	0	0	1	30	-0.0070018531987290095	0.458884995619929	2604.1340570636094	2679.1340570636094	2679.1340570636094	2704.1340570636094	0.6478873491287231	0.7076923251152039	0.9365079402923584	0.512499988079071	0.27272728085517883	1230	1305	1305	1330	1454
6.915694258313712	6.915693863574013	0	0	1	30	-0.007132923872213648	0.4569619113608958	2596.2590270228684	2671.2590270228684	2671.2590270228684	2696.2590270228684	0.6478873491287231	0.699999988079071	0.9365079402923584	0.512499988079071	0.27272728085517883	1222	1297	1297	1322	1454
6.93267043379919	6.9326700390594915	0	0	1	30	-0.007244443697168009	0.4466680437326431	2554.1056390851736	2629.1056390851736	2629.1056390851736	2654.1056390851736	0.6338028311729431	0.6846153736114502	0.9365079402923584	0.5	0.27272728085517883	1222	1297	1297	1322	1460
6.953583743040246	6.953583348300548	0	0	1	30	-0.007336107005503539	0.4398838661108462	2526.324431723915	2601.324431723915	2601.324431723915	2626.324431723915	0.6338028311729431	0.6769230961799622	0.920634925365448	0.48750001192092896	0.27272728085517883	1222	1297	1297	1322	1454
6.966835154728093	6.966834759988394	0	0	1	30	-0.00740766255446353	0.4398838661108462	2526.324431723915	2601.324431723915	2601.324431723915	2626.324431723915	0.6338028311729431	0.6769230961799622	0.920634925365448	0.48750001192092896	0.27272728085517883	1230	1305	1305	1330	1454
6.9827857964761595	6.98278500699676	0	0	1	30	-0.007458914215262048	0.4398838661108462	2526.324431723915	2601.324431723915	2601.324431723915	2626.324431723915	0.6338028311729431	0.6769230961799622	0.920634925365448	0.48750001192092896	0.27272728085517883	1240	1315	1315	1340	1454
6.999769472015915	6.999768682536519	0	0	1	30	-0.007489721510659303	0.4370068778535203	2514.5431648101658	2589.5431648101658	2589.5431648101658	2614.5431648101658	0.6338028311729431	0.6769230961799622	0.920634925365448	0.4749999940395355	0.27272728085517883	1285	1360	1360	1385	1454
7.02023514643856	7.020234751698862	0	0	1	30	-0.0075	0.43319887309556915	2498.9493853263557	2573.9493853263557	2573.9493853263557	2598.9493853263557	0.6338028311729431	0.6692307591438293	0.9047619104385376	0.4749999940395355	0.27272728085517883	1363	1438	1438	1463	1454
7.033609716912425	7.033608927433026	0	0	1	30	-0.007489721510659305	0.4230042117159991	2457.2022469770163	2532.2022469770163	2532.2022469770163	2557.2022469770163	0.6197183132171631	0.6538461446762085	0.9047619104385376	0.4625000059604645	0.27272728085517883	1424	1499	1499	1524	1454
7.049737991524937	7.049737991524939	0	0	1	30	-0.007458914215262052	0.4117671838030219	2411.1866176733747	2486.1866176733747	2486.1866176733747	2511.1866176733747	0.6197183132171631	0.6384615302085876	0.8888888955116272	0.4375	0.27272728085517883	1569	1644	1644	1669	1454
7.0735767166736085	7.07357632193391	0	0	1	30	-0.0074076625544635365	0.3999356176645037	2362.7363543361425	2437.7363543361425	2437.7363543361425	2462.7363543361425	0.6056337952613831	0.6230769157409668	0.8730158805847168	0.42500001192092896	0.27272728085517883	1759	1834	1834	1859	1454
7.0868904972338616	7.086890102494163	0	0	1	30	-0.007336107005503547	0.4034567471534487	2377.1553795933723	2452.1553795933723	2452.1553795933723	2477.1553795933723	0.6197183132171631	0.6230769157409668	0.8730158805847168	0.42500001192092896	0.27272728085517883	1912	1987	1987	2012	1454
7.100259936091641	7.100259541351942	0	0	1	30	-0.0072444436971680175	0.4034567471534487	2377.1553795933723	2452.1553795933723	2452.1553795933723	2477.1553795933723	0.6197183132171631	0.6230769157409668	0.8730158805847168	0.42500001192092896	0.27272728085517883	2034	2109	2109	2134	1454
7.115845443618342	7.1158450488786436	0	0	1	30	-0.007132923872213658	0.4034567471534487	2377.1553795933723	2452.1553795933723	2452.1553795933723	2477.1553795933723	0.6197183132171631	0.6230769157409668	0.8730158805847168	0.42500001192092896	0.27272728085517883	2174	2249	2249	2274	1454
7.132722144699732	7.132721749960034	0	0	1	30	-0.007001853198729022	0.3999356176645037	2362.7363543361425	2437.7363543361425	2437.7363543361425	2462.7363543361425	0.6056337952613831	0.6230769157409668	0.8730158805847168	0.42500001192092896	0.27272728085517883	2237	2312	2312	2337	1454
7.153566374493499	7.1535659797538	0	0	1	30	-0.006851590932319517	0.3980125483066317	2354.8613853156567	2429.8613853156567	2429.8613853156567	2454.8613853156567	0.6056337952613831	0.6153846383094788	0.8730158805847168	0.42500001192092896	0.27272728085517883	2287	2362	2362	2387	1454
7.166858444370321	7.166858049630623	0	0	1	30	-0.0066825489314127715	0.3980125483066317	2354.8613853156567	2429.8613853156567	2429.8613853156567	2454.8613853156567	0.6056337952613831	0.6153846383094788	0.8730158805847168	0.42500001192092896	0.27272728085517883	2342	2417	2417	2442	1454
7.182690269469054	7.1826898747293555	0	0	1	30	-0.006495190528383305	0.3999356176645037	2362.7363543361425	2437.7363543361425	2437.7363543361425	2462.7363543361425	0.6056337952613831	0.6230769157409668	0.8730158805847168	0.42500001192092896	0.27272728085517883	2381	2456	2456	2481	1454
7.199686181939475	7.199685787199776	0	0	1	30	-0.006290029259590696	0.3999356176645037	2362.7363543361425	2437.7363543361425	2437.7363543361425	2462.7363543361425	0.6056337952613831	0.6230769157409668	0.8730158805847168	0.42500001192092896	0.27272728085517883	2381	2456	2456	2481	1454
7.2202552781631955	7.220254883423497	0	0	1	30	-0.006067627457812124	0.4034567471534487	2377.1553795933723	2452.1553795933723	2452.1553795933723	2477.1553795933723	0.6197183132171631	0.6230769157409668	0.8730158805847168	0.42500001192092896	0.27272728085517883	2381	2456	2456	2481	1454
7.2335228741786946	7.233522479438996	0	0	1	30	-0.005828594710927302	0.4034567471534487	2377.1553795933723	2452.1553795933723	2452.1553795933723	2477.1553795933723	0.6197183132171631	0.6230769157409668	0.8730158805847168	0.42500001192092896	0.27272728085517883	2377	2452	2452	2477	1454
7.249662596242471	7.2496622015027725	0	0	1	30	-0.005573586191080479	0.3980125483066317	2354.8613853156567	2429.8613853156567	2429.8613853156567	2454.8613853156567	0.6056337952613831	0.6153846383094788	0.8730158805847168	0.42500001192092896	0.27272728085517883	2406	2481	2481	2506	1454
7.265719817709206	7.265719422969507	0	0	1	30	-0.005303300858899131	0.3980125483066317	2354.8613853156567	2429.8613853156567	2429.8613853156567	2454.8613853156567	0.6056337952613831	0.6153846383094788	0.8730158805847168	0.42500001192092896	0.27272728085517883	2417	2492	2492	2517	1454
7.2868754971253065	7.286875102385608	0	0	1	30	-0.0050184795476914635	0.3999356176645037	2362.7363543361425	2437.7363543361425	2437.7363543361425	2462.7363543361425	0.6056337952613831	0.6230769157409668	0.8730158805847168	0.42500001192092896	0.27272728085517883	2431	2506	2506	2531	1454
7.300117435060384	7.300117040320686	0	0	1	30	-0.004719902932873809	0.4034567471534487	2377.1553795933723	2452.1553795933723	2452.1553795933723	2477.1553795933723	0.6197183132171631	0.6230769157409668	0.8730158805847168	0.42500001192092896	0.27272728085517883	2442	2517	2517	2542	1454
7.315691889875518	7.315691100396123	0	0	1	30	-0.004408389392193576	0.4034567471534487	2377.1553795933723	2452.1553795933723	2452.1553795933723	2477.1553795933723	0.6197183132171631	0.6230769157409668	0.8730158805847168	0.42500001192092896	0.27272728085517883	2449	2524	2524	2549	1454
7.332711486727865	7.332711091988166	0	0	1	30	-0.00408479276261273	0.4034567471534487	2377.1553795933723	2452.1553795933723	2452.1553795933723	2477.1553795933723	0.6197183132171631	0.6230769157409668	0.8730158805847168	0.42500001192092896	0.27272728085517883	2442	2517	2517	2542	1454
7.353590453615125	7.353590058875426	0	0	1	30	-0.003750000000000026	0.4034567471534487	2377.1553795933723	2452.1553795933723	2452.1553795933723	2477.1553795933723	0.6197183132171631	0.6230769157409668	0.8730158805847168	0.42500001192092896	0.27272728085517883	2487	2562	2562	2587	1454
7.366930681735196	7.366930286995498	0	0	1	30	-0.0034049287480466253	0.4034567471534487	2377.1553795933723	2452.1553795933723	2452.1553795933723	2477.1553795933723	0.6197183132171631	0.6230769157409668	0.8730158805847168	0.42500001192092896	0.27272728085517883	2556	2631	2631	2656	1454
7.382720269686162	7.3827198749464635	0	0	1	30	-0.0030505248230685246	0.4034567471534487	2377.1553795933723	2452.1553795933723	2452.1553795933723	2477.1553795933723	0.6197183132171631	0.6230769157409668	0.8730158805847168	0.42500001192092896	0.27272728085517883	2587	2662	2662	2687	1454
7.399817630259166	7.399818419738562	0	0	1	30	-0.002687759621589774	0.4034567471534487	2377.1553795933723	2452.1553795933723	2452.1553795933723	2477.1553795933723	0.6197183132171631	0.6230769157409668	0.8730158805847168	0.42500001192092896	0.27272728085517883	2604	2679	2679	2704	1454
7.420241067534041	7.42024106753404	0	0	1	30	-0.002317627457812126	0.4034567471534487	2377.1553795933723	2452.1553795933723	2452.1553795933723	2477.1553795933723	0.6197183132171631	0.6230769157409668	0.8730158805847168	0.42500001192092896	0.27272728085517883	2596	2671	2671	2696	1454
7.433591558886279	7.433591558886281	0	0	1	30	-0.0019411428382689242	0.4034567471534487	2377.1553795933723	2452.1553795933723	2452.1553795933723	2477.1553795933723	0.6197183132171631	0.6230769157409668	0.8730158805847168	0.42500001192092896	0.27272728085517883	2554	2629	2629	2654	1454
7.449947598304986	7.449947203565287	0	0	1	30	-0.0015593376811332115	0.4034567471534487	2377.1553795933723	2452.1553795933723	2452.1553795933723	2477.1553795933723	0.6197183132171631	0.6230769157409668	0.8730158805847168	0.42500001192092896	0.27272728085517883	2526	2601	2601	2626	1454
7.473630796012339	7.473630006532943	0	0	1	30	-0.001173258487801746	0.4034567471534487	2377.1553795933723	2452.1553795933723	2452.1553795933723	2477.1553795933723	0.6197183132171631	0.6230769157409668	0.8730158805847168	0.42500001192092896	0.27272728085517883	2526	2601	2601	2626	1454
7.4826052030639705	7.482604413584571	0	0	1	30	-0.0007839634745074134	0.4034567471534487	2377.1553795933723	2452.1553795933723	2452.1553795933723	2477.1553795933723	0.6197183132171631	0.6230769157409668	0.8730158805847168	0.42500001192092896	0.27272728085517883	2526	2601	2601	2626	1454
7.500130461470443	7.500130066730744	0	0	1	30	-0.00039251967182208893	0.4034567471534487	2377.1553795933723	2452.1553795933723	2452.1553795933723	2477.1553795933723	0.6197183132171631	0.6230769157409668	0.8730158805847168	0.42500001192092896	0.27272728085517883	2514	2589	2589	2614	1454
7.515678468725762	7.515678073986063	0	0	1	30	-8.039065796791711e-18	0.4034567471534487	2377.1553795933723	2452.1553795933723	2452.1553795933723	2477.1553795933723	0.6197183132171631	0.6230769157409668	0.8730158805847168	0.42500001192092896	0.27272728085517883	2498	2573	2573	2598	1454
7.532798724201294	7.532798329461595	0	0	1	30	0.00039251967182207294	0.4034567471534487	2377.1553795933723	2452.1553795933723	2452.1553795933723	2477.1553795933723	0.6197183132171631	0.6230769157409668	0.8730158805847168	0.42500001192092896	0.27272728085517883	2457	2532	2532	2557	1454
7.553507163538685	7.553506374059285	0	0	1	30	0.0007839634745073974	0.4034567471534487	2377.1553795933723	2452.1553795933723	2452.1553795933723	2477.1553795933723	0.6197183132171631	0.6230769157409668	0.8730158805847168	0.42500001192092896	0.27272728085517883	2411	2486	2486	2511	1454
7.5669591029935095	7.566958708253811	0	0	1	30	0.00117325848780173	0.4034567471534487	2377.1553795933723	2452.1553795933723	2452.1553795933723	2477.1553795933723	0.6197183132171631	0.6230769157409668	0.8730158805847168	0.42500001192092896	0.27272728085517883	2362	2437	2437	2462	1454
7.582664611388635	7.582664216648936	0	0	1	30	0.0015593376811331957	0.4034567471534487	2377.1553795933723	2452.1553795933723	2452.1553795933723	2477.1553795933723	0.6197183132171631	0.6230769157409668	0.8730158805847168	0.42500001192092896	0.27272728085517883	2377	2452	2452	2477	1454
7.60025144918812	7.600251054448421	0	0	1	30	0.0019411428382689084	0.4034567471534487	2377.1553795933723	2452.1553795933723	2452.1553795933723	2477.1553795933723	0.6197183132171631	0.6230769157409668	0.8730158805847168	0.42500001192092896	0.27272728085517883	2377	2452	2452	2477	1454
7.6202098830978375	7.620209093618442	0	0	1	30	0.0023176274578121103	0.4034567471534487	2377.1553795933723	2452.1553795933723	2452.1553795933723	2477.1553795933723	0.6197183132171631	0.6230769157409668	0.8730158805847168	0.42500001192092896	0.27272728085517883	2377	2452	2452	2477	1454
7.633634585513446	7.633634190773748	0	0	1	30	0.002687759621589759	0.4034567471534487	2377.1553795933723	2452.1553795933723	2452.1553795933723	2477.1553795933723	0.6197183132171631	0.6230769157409668	0.8730158805847168	0.42500001192092896	0.27272728085517883	2362	2437	2437	2462	1454
7.649772728618432	7.649772333878733	0	0	1	30	0.0030505248230685103	0.4034567471534487	2377.1553795933723	2452.1553795933723	2452.1553795933723	2477.1553795933723	0.6197183132171631	0.6230769157409668	0.8730158805847168	0.42500001192092896	0.27272728085517883	2354	2429	2429	2454	1454
7.673615795903787	7.6736154011640885	0	0	1	30	0.0034049287480466114	0.4034567471534487	2377.1553795933723	2452.1553795933723	2452.1553795933723	2477.1553795933723	0.6197183132171631	0.6230769157409668	0.8730158805847168	0.42500001192092896	0.27272728085517883	2354	2429	2429	2454	1454
7.682852704855099	7.6828519153757036	0	0	1	30	0.0037500000000000124	0.4034567471534487	2377.1553795933723	2452.1553795933723	2452.1553795933723	2477.1553795933723	0.6197183132171631	0.6230769157409668	0.8730158805847168	0.42500001192092896	0.27272728085517883	2362	2437	2437	2462	1454
7.700152172153876	7.7001513826744805	0	0	1	30	0.004084792762612716	0.4034567471534487	2377.1553795933723	2452.1553795933723	2452.1553795933723	2477.1553795933723	0.6197183132171631	0.6230769157409668	0.8730158805847168	0.42500001192092896	0.27272728085517883	2362	2437	2437	2462	1454
7.715860838466595	7.715860443726896	0	0	1	30	0.004408389392193564	0.4015336777955767	2369.2804105728865	2444.2804105728865	2444.2804105728865	2469.2804105728865	0.6197183132171631	0.6153846383094788	0.8730158805847168	0.42500001192092896	0.27272728085517883	2377	2452	2452	2477	1454
7.732662144265516	7.732661354786121	0	0	1	30	0.004719902932873797	0.39716859462537935	2351.4053949909285	2426.4053949909285	2426.4053949909285	2451.4053949909285	0.6197183132171631	0.6153846383094788	0.8571428656578064	0.4124999940395355	0.27272728085517883	2377	2452	2452	2477	1454
7.75357269032868	7.753572690328678	0	0	1	30	0.005018479547691453	0.39716859462537935	2351.4053949909285	2426.4053949909285	2426.4053949909285	2451.4053949909285	0.6197183132171631	0.6153846383094788	0.8571428656578064	0.4124999940395355	0.27272728085517883	2354	2429	2429	2454	1454
7.766339756406131	7.766339756406133	0	0	1	30	0.005303300858899124	0.3898013115195291	2321.236370672472	2396.236370672472	2396.236370672472	2421.236370672472	0.6056337952613831	0.6000000238418579	0.8571428656578064	0.4124999940395355	0.27272728085517883	2354	2429	2429	2454	1454
7.782670532484117	7.782669743004718	0	0	1	30	0.0055735861910804745	0.38167852887085507	2287.9735757261515	2362.9735757261515	2362.9735757261515	2387.9735757261515	0.591549277305603	0.5923076868057251	0.8571428656578064	0.4000000059604645	0.27272728085517883	2362	2437	2437	2462	1454
7.799750129770674	7.799749735030979	0	0	1	30	0.0058285947109273	0.35762932565181504	2189.4920885441825	2264.4920885441825	2264.4920885441825	2289.4920885441825	0.577464759349823	0.5538461804389954	0.8253968358039856	0.36250001192092896	0.27272728085517883	2377	2452	2452	2477	1454
7.820002250016282	7.820001855276583	0	0	1	30	0.006067627457812124	0.351203803233211	2163.179574239999	2238.179574239999	2238.179574239999	2263.179574239999	0.577464759349823	0.5384615659713745	0.8253968358039856	0.3499999940395355	0.27272728085517883	2377	2452	2452	2477	1454
7.833077607798478	7.833076818319078	0	0	1	30	0.006290029259590699	0.3418409560762701	2124.838715132326	2199.838715132326	2199.838715132326	2224.838715132326	0.5633803009986877	0.5307692289352417	0.8095238208770752	0.3375000059604645	0.27272728085517883	2377	2452	2452	2477	1454
7.849767991742047	7.849768386481745	0	0	1	30	0.006495190528383307	0.3360984387437975	2101.323106655851	2176.323106655851	2176.323106655851	2201.323106655851	0.5633803009986877	0.5230769515037537	0.7936508059501648	0.32499998807907104	0.27272728085517883	2377	2452	2452	2477	1454
7.865772712828841	7.865772318089142	0	0	1	30	0.006682548931412777	0.3316951980814338	2083.2918361434713	2158.2918361434713	2158.2918361434713	2183.2918361434713	0.5633803009986877	0.5153846144676208	0.7936508059501648	0.3125	0.27272728085517883	2377	2452	2452	2477	1454
7.886402598966177	7.886402204226478	0	0	1	30	0.006851590932319523	0.32065728240542946	2038.0915714502337	2113.0915714502335	2113.0915714502335	2138.0915714502335	0.5492957830429077	0.5	0.7777777910232544	0.30000001192092896	0.27272728085517883	2377	2452	2452	2477	1454
7.900304936417301	7.9003045416776025	0	0	1	30	0.007001853198729028	0.3127825170341465	2005.84440725483	2080.84440725483	2080.84440725483	2105.84440725483	0.5352112650871277	0.4923076927661896	0.7777777910232544	0.2874999940395355	0.27272728085517883	2377	2452	2452	2477	1454
7.915682416122747	7.9156820213830485	0	0	1	30	0.007132923872213665	0.31164164410992745	2001.172532630153	2076.172532630153	2076.172532630153	2101.172532630153	0.5352112650871277	0.4923076927661896	0.761904776096344	0.2874999940395355	0.27272728085517883	2377	2452	2452	2477	1454
7.932661354786118	7.9326609600464195	0	0	1	30	0.0072444436971680235	0.30971856730147485	1993.2975330995396	2068.2975330995396	2068.2975330995396	2093.2975330995396	0.5352112650871277	0.48461538553237915	0.761904776096344	0.2874999940395355	0.27272728085517883	2377	2452	2452	2477	1454
7.95309900269015	7.9530986079504515	0	0	1	30	0.007336107005503552	0.3008021410495516	1956.7847675979137	2031.7847675979137	2031.7847675979137	2056.7847675979137	0.5211267471313477	0.4769230782985687	0.7460317611694336	0.2750000059604645	0.27272728085517883	2377	2452	2452	2477	1454
7.966351598597095	7.966351203857396	0	0	1	30	0.007407662554463541	0.3008021410495516	1956.7847675979137	2031.7847675979137	2031.7847675979137	2056.7847675979137	0.5211267471313477	0.4769230782985687	0.7460317611694336	0.2750000059604645	0.27272728085517883	2377	2452	2452	2477	1454
7.982680006236885	7.98267961149719	0	0	1	30	0.007458914215262055	0.30971856730147485	1993.2975330995396	2068.2975330995396	2068.2975330995396	2093.2975330995396	0.5352112650871277	0.48461538553237915	0.761904776096344	0.2874999940395355	0.27272728085517883	2377	2452	2452	2477	1454
7.999698418870137	7.999697629390738	0	0	1	30	0.007489721510659307	0.31164164410992745	2001.172532630153	2076.172532630153	2076.172532630153	2101.172532630153	0.5352112650871277	0.4923076927661896	0.761904776096344	0.2874999940395355	0.27272728085517883	2377	2452	2452	2477	1454
8.019995539441402	8.019995144701706	0	0	1	30	0.0075	0.31356472091838006	2009.0475321607664	2084.0475321607664	2084.0475321607664	2109.0475321607664	0.5352112650871277	0.5	0.761904776096344	0.2874999940395355	0.27272728085517883	2377	2452	2452	2477	1454
8.033090634208536	8.033090239468837	0	0	1	30	0.007489721510659301	0.31356472091838006	2009.0475321607664	2084.0475321607664	2084.0475321607664	2109.0475321607664	0.5352112650871277	0.5	0.761904776096344	0.2874999940395355	0.27272728085517883	2377	2452	2452	2477	1454
8.049742333661625	8.049741938921926	0	0	1	30	0.007458914215262044	0.31356472091838006	2009.0475321607664	2084.0475321607664	2084.0475321607664	2109.0475321607664	0.5352112650871277	0.5	0.761904776096344	0.2874999940395355	0.27272728085517883	2377	2452	2452	2477	1454
8.06575060740571	8.065750212666014	0	0	1	30	0.007407662554463523	0.31356472091838006	2009.0475321607664	2084.0475321607664	2084.0475321607664	2109.0475321607664	0.5352112650871277	0.5	0.761904776096344	0.2874999940395355	0.27272728085517883	2377	2452	2452	2477	1454
8.086453520387318	8.086453125647619	0	0	1	30	0.007336107005503528	0.3159456767496609	2018.7975462898614	2093.797546289861	2093.797546289861	2118.797546289861	0.5352112650871277	0.5	0.761904776096344	0.30000001192092896	0.27272728085517883	2377	2452	2452	2477	1454
8.100280462555977	8.100280462555979	0	0	1	30	0.007244443697167994	0.3159456767496609	2018.7975462898614	2093.797546289861	2093.797546289861	2118.797546289861	0.5352112650871277	0.5	0.761904776096344	0.30000001192092896	0.27272728085517883	2377	2452	2452	2477	1454
8.115685968780037	8.115728205927805	0	0	1	30	0.00713292387221363	0.3233129598555111	2048.966570608318	2123.966570608318	2123.966570608318	2148.966570608318	0.5492957830429077	0.5153846144676208	0.761904776096344	0.30000001192092896	0.27272728085517883	2377	2452	2452	2477	1454
8.132751750177137	8.132751355437442	0	0	1	30	0.007001853198728986	0.3252360441145443	2056.841600649059	2131.841600649059	2131.841600649059	2156.841600649059	0.5492957830429077	0.5230769515037537	0.761904776096344	0.30000001192092896	0.27272728085517883	2377	2452	2452	2477	1454
8.15309268685497	8.153092292115272	0	0	1	30	0.006851590932319475	0.32642652028136787	2061.7166005522013	2136.7166005522013	2136.7166005522013	2161.7166005522013	0.5492957830429077	0.5230769515037537	0.7777777910232544	0.30000001192092896	0.27272728085517883	2377	2452	2452	2477	1454
8.166318835202096	8.166318440462398	0	0	1	30	0.006682548931412723	0.3252360441145443	2056.841600649059	2131.841600649059	2131.841600649059	2156.841600649059	0.5492957830429077	0.5230769515037537	0.761904776096344	0.30000001192092896	0.27272728085517883	2377	2452	2452	2477	1454
8.182558031669965	8.182557242190569	0	0	1	30	0.006495190528383249	0.3252360441145443	2056.841600649059	2131.841600649059	2131.841600649059	2156.841600649059	0.5492957830429077	0.5230769515037537	0.761904776096344	0.30000001192092896	0.27272728085517883	2377	2452	2452	2477	1454
8.199982631453254	8.199982236713556	0	0	1	30	0.006290029259590635	0.3252360441145443	2056.841600649059	2131.841600649059	2131.841600649059	2156.841600649059	0.5492957830429077	0.5230769515037537	0.761904776096344	0.30000001192092896	0.27272728085517883	2377	2452	2452	2477	1454
8.219835275123701	8.2198352751237	0	0	1	30	0.0060676274578120555	0.3252360441145443	2056.841600649059	2131.841600649059	2131.841600649059	2156.841600649059	0.5492957830429077	0.5230769515037537	0.761904776096344	0.30000001192092896	0.27272728085517883	2369	2444	2444	2469	1454
8.233053133937153	8.233052739197454	0	0	1	30	0.005828594710927226	0.32642652028136787	2061.7166005522013	2136.7166005522013	2136.7166005522013	2161.7166005522013	0.5492957830429077	0.5230769515037537	0.7777777910232544	0.30000001192092896	0.27272728085517883	2351	2426	2426	2451	1454
8.249676806871628	8.24967641213193	0	0	1	30	0.0055735861910803965	0.3252360441145443	2056.841600649059	2131.841600649059	2131.841600649059	2156.841600649059	0.5492957830429077	0.5230769515037537	0.761904776096344	0.30000001192092896	0.27272728085517883	2351	2426	2426	2451	1454
8.265654685658907	8.265654290919212	0	0	1	30	0.005303300858899042	0.3252360441145443	2056.841600649059	2131.841600649059	2131.841600649059	2156.841600649059	0.5492957830429077	0.5230769515037537	0.761904776096344	0.30000001192092896	0.27272728085517883	2321	2396	2396	2421	1454
8.286418783293827	8.286418783293826	0	0	1	30	0.005018479547691366	0.3252360441145443	2056.841600649059	2131.841600649059	2131.841600649059	2156.841600649059	0.5492957830429077	0.5230769515037537	0.761904776096344	0.30000001192092896	0.27272728085517883	2287	2362	2362	2387	1454
8.300269804584113	8.300269409844415	0	0	1	30	0.004719902932873706	0.3252360441145443	2056.841600649059	2131.841600649059	2131.841600649059	2156.841600649059	0.5492957830429077	0.5230769515037537	0.761904776096344	0.30000001192092896	0.27272728085517883	2189	2264	2264	2289	1454
8.31565873174082	8.315657942261424	0	0	1	30	0.004408389392193469	0.3287571736034893	2071.2606259062886	2146.2606259062886	2146.2606259062886	2171.2606259062886	0.5633803009986877	0.5230769515037537	0.761904776096344	0.30000001192092896	0.27272728085517883	2163	2238	2238	2263	1454
8.332781750394245	8.332781355654546	0	0	1	30	0.004084792762612619	0.3252360441145443	2056.841600649059	2131.841600649059	2131.841600649059	2156.841600649059	0.5492957830429077	0.5230769515037537	0.761904776096344	0.30000001192092896	0.27272728085517883	2124	2199	2199	2224	1454
8.353035844338345	8.35303505485895	0	0	1	30	0.0037499999999999114	0.3252360441145443	2056.841600649059	2131.841600649059	2131.841600649059	2156.841600649059	0.5492957830429077	0.5230769515037537	0.761904776096344	0.30000001192092896	0.27272728085517883	2101	2176	2176	2201	1454
8.366321993119685	8.366321598379987	0	0	1	30	0.0034049287480465078	0.3299476497703129	2076.135625809431	2151.135625809431	2151.135625809431	2176.135625809431	0.5633803009986877	0.5230769515037537	0.7777777910232544	0.30000001192092896	0.27272728085517883	2083	2158	2158	2183	1454
8.38304277202006	8.383042377280361	0	0	1	30	0.003050524823068404	0.3299476497703129	2076.135625809431	2151.135625809431	2151.135625809431	2176.135625809431	0.5633803009986877	0.5230769515037537	0.7777777910232544	0.30000001192092896	0.27272728085517883	2038	2113	2113	2138	1454
8.399725261169651	8.399725261169653	0	0	1	30	0.0026877596215896505	0.3299476497703129	2076.135625809431	2151.135625809431	2151.135625809431	2176.135625809431	0.5633803009986877	0.5230769515037537	0.7777777910232544	0.30000001192092896	0.27272728085517883	2005	2080	2080	2105	1454
8.419743300773886	8.419742906034188	0	0	1	30	0.002317627457812	0.3299476497703129	2076.135625809431	2151.135625809431	2151.135625809431	2176.135625809431	0.5633803009986877	0.5230769515037537	0.7777777910232544	0.30000001192092896	0.27272728085517883	2001	2076	2076	2101	1454
8.433062607689925	8.433061818210525	0	0	1	30	0.0019411428382687965	0.32642652028136787	2061.7166005522013	2136.7166005522013	2136.7166005522013	2161.7166005522013	0.5492957830429077	0.5230769515037537	0.7777777910232544	0.30000001192092896	0.27272728085517883	1993	2068	2068	2093	1454
8.44976957070084	8.449768781221444	0	0	1	30	0.001559337681133082	0.32642652028136787	2061.7166005522013	2136.7166005522013	2136.7166005522013	2161.7166005522013	0.5492957830429077	0.5230769515037537	0.7777777910232544	0.30000001192092896	0.27272728085517883	1956	2031	2031	2056	1454
8.465720607188603	8.465720212448904	0	0	1	30	0.0011732584878016152	0.3299476497703129	2076.135625809431	2151.135625809431	2151.135625809431	2176.135625809431	0.5633803009986877	0.5230769515037537	0.7777777910232544	0.30000001192092896	0.27272728085517883	1956	2031	2031	2056	1454
8.48677839115941	8.48677760168001	0	0	1	30	0.0007839634745072818	0.3343012724071741	2093.963710507378	2168.963710507378	2168.963710507378	2193.963710507378	0.5633803009986877	0.5307692289352417	0.7777777910232544	0.3125	0.27272728085517883	1993	2068	2068	2093	1454
8.499673352899263	8.499672958159564	0	0	1	30	0.0003925196718219568	0.3343012724071741	2093.963710507378	2168.963710507378	2168.963710507378	2193.963710507378	0.5633803009986877	0.5307692289352417	0.7777777910232544	0.3125	0.27272728085517883	2001	2076	2076	2101	1454
8.515644915851363	8.515644915851365	0	0	1	30	-1.2426921205886656e-16	0.3343012724071741	2093.963710507378	2168.963710507378	2168.963710507378	2193.963710507378	0.5633803009986877	0.5307692289352417	0.7777777910232544	0.3125	0.27272728085517883	2009	2084	2084	2109	1454
8.532747802780152	8.532747408040454	0	0	1	30	-0.00039251967182220505	0.3343012724071741	2093.963710507378	2168.963710507378	2168.963710507378	2193.963710507378	0.5633803009986877	0.5307692289352417	0.7777777910232544	0.3125	0.27272728085517883	2009	2084	2084	2109	1454
8.553071370911235	8.553070976171536	0	0	1	30	-0.000783963474507529	0.3343012724071741	2093.963710507378	2168.963710507378	2168.963710507378	2193.963710507378	0.5633803009986877	0.5307692289352417	0.7777777910232544	0.3125	0.27272728085517883	2009	2084	2084	2109	1454
8.566248571535715	8.566247782056315	0	0	1	30	-0.0011732584878018542	0.3343012724071741	2093.963710507378	2168.963710507378	2168.963710507378	2193.963710507378	0.5633803009986877	0.5307692289352417	0.7777777910232544	0.3125	0.27272728085517883	2009	2084	2084	2109	1454
8.58265276919767	8.582652374457972	0	0	1	30	-0.0015593376811333186	0.3362243566662073	2101.838740548119	2176.838740548119	2176.838740548119	2201.838740548119	0.5633803009986877	0.5384615659713745	0.7777777910232544	0.3125	0.27272728085517883	2018	2093	2093	2118	1454
8.599732366484231	8.599731971744532	0	0	1	30	-0.00194114283826903	0.3362243566662073	2101.838740548119	2176.838740548119	2176.838740548119	2201.838740548119	0.5633803009986877	0.5384615659713745	0.7777777910232544	0.3125	0.27272728085517883	2018	2093	2093	2118	1454
8.619971460319777	8.619971460319778	0	0	1	30	-0.00231762745781223	0.34057797930306855	2119.666825246066	2194.666825246066	2194.666825246066	2219.666825246066	0.5633803009986877	0.5461538434028625	0.7777777910232544	0.32499998807907104	0.27272728085517883	2048	2123	2123	2148	1454
8.633068134045706	8.633067739306007	0	0	1	30	-0.002687759621589876	0.34057797930306855	2119.666825246066	2194.666825246066	2194.666825246066	2219.666825246066	0.5633803009986877	0.5461538434028625	0.7777777910232544	0.32499998807907104	0.27272728085517883	2056	2131	2131	2156	1454
8.649758912728972	8.649758517989273	0	0	1	30	-0.003050524823068625	0.34057797930306855	2119.666825246066	2194.666825246066	2194.666825246066	2219.666825246066	0.5633803009986877	0.5461538434028625	0.7777777910232544	0.32499998807907104	0.27272728085517883	2061	2136	2136	2161	1454
8.665702843902158	8.66570244916246	0	0	1	30	-0.0034049287480467233	0.34250106356210175	2127.541855286807	2202.541855286807	2202.541855286807	2227.541855286807	0.5633803009986877	0.5538461804389954	0.7777777910232544	0.32499998807907104	0.27272728085517883	2056	2131	2131	2156	1454
8.686397467350092	8.686397072610394	0	0	1	30	-0.0037500000000001204	0.3497920228818816	2157.398333701305	2232.398333701305	2232.398333701305	2257.398333701305	0.577464759349823	0.5538461804389954	0.7936508059501648	0.3375000059604645	0.27272728085517883	2056	2131	2131	2156	1454
8.700242962284596	8.700242567544898	0	0	1	30	-0.004084792762612822	0.3517150922397536	2165.273302721791	2240.273302721791	2240.273302721791	2265.273302721791	0.577464759349823	0.5615384578704834	0.7936508059501648	0.3375000059604645	0.27272728085517883	2056	2131	2131	2156	1454
8.715683995081543	8.715683600341844	0	0	1	30	-0.004408389392193665	0.3517150922397536	2165.273302721791	2240.273302721791	2240.273302721791	2265.273302721791	0.577464759349823	0.5615384578704834	0.7936508059501648	0.3375000059604645	0.27272728085517883	2056	2131	2131	2156	1454
8.73267359171678	8.732673196977082	0	0	1	30	-0.004719902932873894	0.35611833290211736	2183.3045732341707	2258.3045732341707	2258.3045732341707	2283.3045732341707	0.577464759349823	0.5692307949066162	0.7936508059501648	0.3499999940395355	0.27272728085517883	2061	2136	2136	2161	1454
8.75310216060774	8.753101765868042	0	0	1	30	-0.005018479547691547	0.35611833290211736	2183.3045732341707	2258.3045732341707	2258.3045732341707	2283.3045732341707	0.577464759349823	0.5692307949066162	0.7936508059501648	0.3499999940395355	0.27272728085517883	2056	2131	2131	2156	1454
8.766319624681495	8.766319624681493	0	0	1	30	-0.005303300858899213	0.3624446488355124	2209.210836981423	2284.210836981423	2284.210836981423	2309.210836981423	0.577464759349823	0.5846154093742371	0.7936508059501648	0.36250001192092896	0.27272728085517883	2056	2131	2131	2156	1454
8.78257579495641	8.782575005477014	0	0	1	30	-0.005573586191080559	0.37185709923505783	2247.754821367562	2322.754821367562	2322.754821367562	2347.754821367562	0.591549277305603	0.5923076868057251	0.8095238208770752	0.375	0.27272728085517883	2056	2131	2131	2156	1454
8.799775393111398	8.7997749983717	0	0	1	30	-0.005828594710927379	0.3782330123796349	2273.864185694605	2348.864185694605	2348.864185694605	2373.864185694605	0.591549277305603	0.607692301273346	0.8095238208770752	0.38749998807907104	0.27272728085517883	2056	2131	2131	2156	1454
8.819756721923644	8.819756327183946	0	0	1	30	-0.006067627457812198	0.3797707106533741	2280.161060125567	2355.161060125567	2355.161060125567	2380.161060125567	0.591549277305603	0.607692301273346	0.8253968358039856	0.38749998807907104	0.27272728085517883	2071	2146	2146	2171	1454
8.833072476182393	8.833072081442694	0	0	1	30	-0.006290029259590766	0.3852149244013523	2302.455115423538	2377.455115423538	2377.455115423538	2402.455115423538	0.6056337952613831	0.6153846383094788	0.8253968358039856	0.38749998807907104	0.27272728085517883	2056	2131	2131	2156	1454
8.849739965223433	8.849739570483734	0	0	1	30	-0.0064951905283833706	0.38779429320305114	2313.0176306664944	2388.0176306664944	2388.0176306664944	2413.0176306664944	0.6056337952613831	0.6153846383094788	0.8253968358039856	0.4000000059604645	0.27272728085517883	2056	2131	2131	2156	1454
8.865666133110173	8.865665738370474	0	0	1	30	-0.006682548931412833	0.39421980947196955	2339.3301197877154	2414.3301197877154	2414.3301197877154	2439.3301197877154	0.6056337952613831	0.6307692527770996	0.8253968358039856	0.4124999940395355	0.27272728085517883	2076	2151	2151	2176	1454
8.886416020115936	8.886415625376237	0	0	1	30	-0.006851590932319573	0.4278309868678214	2476.9678912237287	2551.9678912237287	2551.9678912237287	2576.9678912237287	0.6197183132171631	0.6769230961799622	0.8730158805847168	0.4749999940395355	0.27272728085517883	2076	2151	2151	2176	1454
8.89960111553439	8.899600720794691	0	0	1	30	-0.007001853198729073	0.4278309868678214	2476.9678912237287	2551.9678912237287	2551.9678912237287	2576.9678912237287	0.6197183132171631	0.6769230961799622	0.8730158805847168	0.4749999940395355	0.27272728085517883	2076	2151	2151	2176	1454
8.915667021274496	8.915666626534797	0	0	1	30	-0.007132923872213704	0.44654594361782074	2553.605639114976	2628.605639114976	2628.605639114976	2653.605639114976	0.6338028311729431	0.699999988079071	0.9047619104385376	0.5	0.27272728085517883	2076	2151	2151	2176	1454
8.932837013952073	8.932837013952074	0	0	1	30	-0.0072444436971680565	0.4606974192466291	2611.5559318149462	2686.5559318149462	2686.5559318149462	2711.5559318149462	0.6478873491287231	0.7230769395828247	0.920634925365448	0.512499988079071	0.27272728085517883	2061	2136	2136	2161	1454
8.95303505485895	8.95303466011925	0	0	1	30	-0.007336107005503578	0.47243048585360015	2659.6028395704925	2734.6028395704925	2734.6028395704925	2759.6028395704925	0.6478873491287231	0.7384615540504456	0.9365079402923584	0.5375000238418579	0.27272728085517883	2061	2136	2136	2161	1454
8.966317256243302	8.966316861503604	0	0	1	30	-0.007407662554463561	0.4849068781804471	2710.693666148931	2785.693666148931	2785.693666148931	2810.693666148931	0.6619718074798584	0.7538461685180664	0.9523809552192688	0.550000011920929	0.27272728085517883	2076	2151	2151	2176	1454
8.982728164480138	8.982728164480136	0	0	1	30	-0.007458914215262068	0.496987152939278	2760.1623912863433	2835.1623912863433	2835.1623912863433	2860.1623912863433	0.6619718074798584	0.7692307829856873	0.9682539701461792	0.574999988079071	0.27272728085517883	2093	2168	2168	2193	1454
9.000071447885476	9.000071447885478	0	0	1	30	-0.007489721510659314	0.5038590973272683	2788.3030035551637	2863.3030035551637	2863.3030035551637	2888.3030035551637	0.6619718074798584	0.7846153974533081	0.9682539701461792	0.5874999761581421	0.27272728085517883	2093	2168	2168	2193	1454
9.01975237978696	9.01975159030756	0	0	1	30	-0.0075	0.5131120084770142	2826.193674713373	2901.193674713373	2901.193674713373	2926.193674713373	0.6619718074798584	0.800000011920929	0.9841269850730896	0.6000000238418579	0.27272728085517883	2093	2168	2168	2193	1454
9.033000238817516	9.03299944933812	0	0	1	30	-0.007489721510659294	0.5166331379659592	2840.612699970603	2915.612699970603	2915.612699970603	2940.612699970603	0.6760563254356384	0.800000011920929	0.9841269850730896	0.6000000238418579	0.27272728085517883	2093	2168	2168	2193	1454
9.049759702208371	9.04975970220837	0	0	1	30	-0.00745891421526203	0.514710053706926	2832.737669929862	2907.737669929862	2907.737669929862	2932.737669929862	0.6760563254356384	0.7923076748847961	0.9841269850730896	0.6000000238418579	0.3030303120613098	2093	2168	2168	2193	1454
9.065599422101082	9.065598632621683	0	0	1	30	-0.007407662554463503	0.509265854860109	2810.4436756521463	2885.4436756521463	2885.4436756521463	2910.4436756521463	0.6619718074798584	0.7846153974533081	0.9841269850730896	0.6000000238418579	0.27272728085517883	2093	2168	2168	2193	1454
9.086500099671772	9.086499704932073	0	0	1	30	-0.007336107005503502	0.5142643181134074	2830.9123826744035	2905.9123826744035	2905.9123826744035	2930.9123826744035	0.6619718074798584	0.7923076748847961	0.9841269850730896	0.612500011920929	0.27272728085517883	2101	2176	2176	2201	1454
9.099783090535523	9.099782695795824	0	0	1	30	-0.007244443697167961	0.5221390873193741	2863.159562572837	2938.159562572837	2938.159562572837	2963.159562572837	0.6760563254356384	0.800000011920929	1.0	0.612500011920929	0.27272728085517883	2101	2176	2176	2201	1454
9.116095313847664	9.116094919107965	0	0	1	30	-0.007132923872213591	0.5221390873193741	2863.159562572837	2938.159562572837	2938.159562572837	2963.159562572837	0.6760563254356384	0.800000011920929	1.0	0.612500011920929	0.27272728085517883	2119	2194	2194	2219	1454
9.140317331243844	9.140316936504146	0	0	1	30	-0.007001853198728941	0.5202160030603409	2855.284532532096	2930.284532532096	2930.284532532096	2955.284532532096	0.6760563254356384	0.7923076748847961	1.0	0.612500011920929	0.27272728085517883	2119	2194	2194	2219	1454
9.153034265379551	9.153033475900155	0	0	1	30	-0.006851590932319425	0.5177854476023525	2845.3314079316333	2920.3314079316333	2920.3314079316333	2945.3314079316333	0.6760563254356384	0.7923076748847961	0.9841269850730896	0.612500011920929	0.27272728085517883	2119	2194	2194	2219	1454
9.166287256026193	9.166286466546797	0	0	1	30	-0.006682548931412667	0.5177854476023525	2845.3314079316333	2920.3314079316333	2920.3314079316333	2945.3314079316333	0.6760563254356384	0.7923076748847961	0.9841269850730896	0.612500011920929	0.27272728085517883	2127	2202	2202	2227	1454
9.182674874620803	9.182674085141404	0	0	1	30	-0.006495190528383187	0.512786984349054	2824.862700909376	2899.862700909376	2899.862700909376	2924.862700909376	0.6760563254356384	0.7846153974533081	0.9841269850730896	0.6000000238418579	0.27272728085517883	2157	2232	2232	2257	1454
9.200033552874396	9.200033552874395	0	0	1	30	-0.006290029259590567	0.512786984349054	2824.862700909376	2899.862700909376	2899.862700909376	2924.862700909376	0.6760563254356384	0.7846153974533081	0.9841269850730896	0.6000000238418579	0.27272728085517883	2165	2240	2240	2265	1454
9.219768958854308	9.21976856411461	0	0	1	30	-0.006067627457811982	0.5023442926831425	2782.0998785374686	2857.0998785374686	2857.0998785374686	2882.0998785374686	0.6619718074798584	0.7692307829856873	0.9841269850730896	0.5874999761581421	0.27272728085517883	2165	2240	2240	2265	1454
9.233028265336129	9.23302787059643	0	0	1	30	-0.005828594710927147	0.4950640686802448	2752.2873612456024	2827.2873612456024	2827.2873612456024	2852.2873612456024	0.6619718074798584	0.7615384459495544	0.9682539701461792	0.574999988079071	0.27272728085517883	2183	2258	2258	2283	1454
9.249677991090726	9.249677201611327	0	0	1	30	-0.005573586191080312	0.49314099932237276	2744.4123922251165	2819.4123922251165	2819.4123922251165	2844.4123922251165	0.6619718074798584	0.7538461685180664	0.9682539701461792	0.574999988079071	0.27272728085517883	2183	2258	2258	2283	1454
9.265631790756379	9.26563139601668	0	0	1	30	-0.005303300858898952	0.47561652571672486	2672.6496728099883	2747.6496728099883	2747.6496728099883	2772.6496728099883	0.6478873491287231	0.7307692170143127	0.9523809552192688	0.550000011920929	0.27272728085517883	2209	2284	2284	2309	1454
9.28641404641744	9.28641365167774	0	0	1	30	-0.005018479547691274	0.47369345635885285	2664.7747037895024	2739.7747037895024	2739.7747037895024	2764.7747037895024	0.6478873491287231	0.7230769395828247	0.9523809552192688	0.550000011920929	0.27272728085517883	2247	2322	2322	2347	1454
9.299740063908358	9.299739669168659	0	0	1	30	-0.004719902932873609	0.47369345635885285	2664.7747037895024	2739.7747037895024	2739.7747037895024	2764.7747037895024	0.6478873491287231	0.7230769395828247	0.9523809552192688	0.550000011920929	0.27272728085517883	2273	2348	2348	2373	1454
9.315596362868414	9.315595968128715	0	0	1	30	-0.004408389392193368	0.47369345635885285	2664.7747037895024	2739.7747037895024	2739.7747037895024	2764.7747037895024	0.6478873491287231	0.7230769395828247	0.9523809552192688	0.550000011920929	0.27272728085517883	2280	2355	2355	2380	1454
9.332812934830448	9.33281254009075	0	0	1	30	-0.004084792762612514	0.46858433223669493	2643.8528405092657	2718.8528405092657	2718.8528405092657	2743.8528405092657	0.6478873491287231	0.7230769395828247	0.9365079402923584	0.5375000238418579	0.27272728085517883	2302	2377	2377	2402	1454
9.353069002473044	9.353069002473045	0	0	1	30	-0.0037499999999998025	0.4514070518817457	2573.5118774557486	2648.5118774557486	2648.5118774557486	2673.5118774557486	0.6338028311729431	0.699999988079071	0.920634925365448	0.512499988079071	0.27272728085517883	2313	2388	2388	2413	1454
9.36646923102733	9.36646883628763	0	0	1	30	-0.003404928748046396	0.44948398252387367	2565.6369084352627	2640.6369084352627	2640.6369084352627	2665.6369084352627	0.6338028311729431	0.692307710647583	0.920634925365448	0.512499988079071	0.27272728085517883	2339	2414	2414	2439	1454
9.38271790124797	9.382717506508271	0	0	1	30	-0.003050524823068289	0.4411627873778343	2531.5616143122315	2606.5616143122315	2606.5616143122315	2631.5616143122315	0.6197183132171631	0.6846153736114502	0.920634925365448	0.5	0.3030303120613098	2476	2551	2551	2576	1454
9.399617497231889	9.39961710249219	0	0	1	30	-0.002687759621589533	0.4309070833914337	2489.564506487921	2564.564506487921	2564.564506487921	2589.564506487921	0.6056337952613831	0.6769230961799622	0.9047619104385376	0.48750001192092896	0.3030303120613098	2476	2551	2551	2576	1454
9.419640668452205	9.41963987897281	0	0	1	30	-0.0023176274578118805	0.4242335447598071	2462.23636579141	2537.23636579141	2537.23636579141	2562.23636579141	0.6056337952613831	0.6615384817123413	0.9047619104385376	0.4749999940395355	0.3030303120613098	2553	2628	2628	2653	1454
9.43305076549896	9.433050370759261	0	0	1	30	-0.0019411428382686748	0.41572469549460545	2427.3926280504093	2502.3926280504093	2502.3926280504093	2527.3926280504093	0.6056337952613831	0.6461538672447205	0.8888888955116272	0.4625000059604645	0.3030303120613098	2611	2686	2686	2711	1454
9.450428391258095	9.450428391258093	0	0	1	30	-0.0015593376811329591	0.4037939164846662	2378.5360880047083	2453.5360880047083	2453.5360880047083	2478.5360880047083	0.591549277305603	0.6307692527770996	0.8730158805847168	0.44999998807907104	0.3030303120613098	2659	2734	2734	2759	1454
9.473096713199899	9.4730963184602	0	0	1	30	-0.0011732584878014912	0.396426633378816	2348.3670636862516	2423.3670636862516	2423.3670636862516	2448.3670636862516	0.577464759349823	0.6153846383094788	0.8730158805847168	0.44999998807907104	0.3030303120613098	2710	2785	2785	2810	1454
9.486382072501838	9.486381677762143	0	0	1	30	-0.0007839634745071568	0.398349702736688	2356.2420327067375	2431.2420327067375	2431.2420327067375	2456.2420327067375	0.577464759349823	0.6230769157409668	0.8730158805847168	0.44999998807907104	0.3030303120613098	2760	2835	2835	2860	1454
9.499605457671075	9.499604668191676	0	0	1	30	-0.0003925196718218313	0.398349702736688	2356.2420327067375	2431.2420327067375	2431.2420327067375	2456.2420327067375	0.577464759349823	0.6230769157409668	0.8730158805847168	0.44999998807907104	0.3030303120613098	2788	2863	2863	2888	1454
9.515847022577136	9.51584623309774	0	0	1	30	2.499161517667739e-16	0.39369846135377884	2337.1951992437243	2412.1951992437243	2412.1951992437243	2437.1951992437243	0.577464759349823	0.6153846383094788	0.8730158805847168	0.4375	0.27272728085517883	2826	2901	2901	2926	1454
9.532816487487738	9.532816092748039	0	0	1	30	0.00039251967182233054	0.38904720506970847	2318.148304760456	2393.148304760456	2393.148304760456	2418.148304760456	0.577464759349823	0.607692301273346	0.8730158805847168	0.42500001192092896	0.27272728085517883	2840	2915	2915	2940	1454
9.5530512391866	9.5530508444469	0	0	1	30	0.0007839634745076539	0.37463628479412625	2259.135586231947	2334.135586231947	2334.135586231947	2359.135586231947	0.5633803009986877	0.5923076868057251	0.8571428656578064	0.4000000059604645	0.3030303120613098	2832	2907	2907	2932	1460
9.56629870347746	9.566298703477457	0	0	1	30	0.0011732584878019847	0.3499307821312594	2157.9665528275073	2232.9665528275073	2232.9665528275073	2257.9665528275073	0.5492957830429077	0.5615384578704834	0.8253968358039856	0.3499999940395355	0.27272728085517883	2810	2885	2885	2910	1454
9.582713559111282	9.58271750650827	0	0	1	30	0.001559337681133448	0.3105014704522633	1996.5035215020182	2071.503521502018	2071.503521502018	2096.503521502018	0.5211267471313477	0.4923076927661896	0.761904776096344	0.30000001192092896	0.3030303120613098	2830	2905	2905	2930	1454
9.600516319525996	9.600515924786297	0	0	1	30	0.0019411428382691577	0.25127323646216637	1753.9639033125713	1828.9639033125713	1828.9639033125713	1853.9639033125713	0.4084506928920746	0.4307692348957062	0.6984127163887024	0.23749999701976776	0.27272728085517883	2863	2938	2938	2963	1454
9.61969119513365	9.61969040565425	0	0	1	30	0.0023176274578123562	0.18226345562272606	1471.368850775063	1546.368850775063	1546.368850775063	1571.368850775063	0.3380281627178192	0.3076923191547394	0.5555555820465088	0.15000000596046448	0.27272728085517883	2863	2938	2938	2963	1454
9.633023133720046	9.633022738980348	0	0	1	30	0.0026877596215899996	0.14332082215696573	1311.8987667327747	1386.8987667327747	1386.8987667327747	1411.8987667327747	0.26760563254356384	0.2461538463830948	0.4761904776096344	0.125	0.27272728085517883	2855	2930	2930	2955	1454
9.6496531224897	9.649652333010305	0	0	1	30	0.0030505248230687457	0.11313436270233185	1188.285215266049	1263.285215266049	1263.285215266049	1288.285215266049	0.2112676054239273	0.20000000298023224	0.4126984179019928	0.10000000149011612	0.27272728085517883	2845	2920	2920	2945	1454
9.665742712611737	9.665742317872038	0	0	1	30	0.0034049287480468413	0.09027702599793436	1094.6844214615412	1169.6844214615412	1169.6844214615412	1194.6844214615412	0.1690140813589096	0.16153846681118011	0.3492063581943512	0.08749999850988388	0.27272728085517883	2845	2920	2920	2945	1454
9.686357598640514	9.686357203900819	0	0	1	30	0.0037500000000002353	0.07355834063260802	1026.2214048905298	1101.2214048905298	1101.2214048905298	1126.2214048905298	0.14084507524967194	0.13076923787593842	0.30158731341362	0.07500000298023224	0.27272728085517883	2824	2899	2899	2924	1454
9.699599536575592	9.699598747096196	0	0	1	30	0.004084792762612933	0.05999135807866142	970.6646113321185	1045.6646113321185	1045.6646113321185	1070.6646113321185	0.11267605423927307	0.11538461595773697	0.2380952388048172	0.05000000074505806	0.27272728085517883	2824	2899	2899	2924	1454
9.715667810753894	9.715667810753892	0	0	1	30	0.004408389392193772	0.05510353784313396	950.6489874676336	1025.6489874676336	1025.6489874676336	1050.6489874676336	0.11267605423927307	0.10000000149011612	0.2063492089509964	0.03750000149011612	0.27272728085517883	2782	2857	2857	2882	1454
9.732686223387143	9.732685828647444	0	0	1	30	0.0047199029328739974	0.05435949016273731	947.6021122164093	1022.6021122164093	1022.6021122164093	1047.6021122164093	0.11267605423927307	0.10000000149011612	0.190476194024086	0.02500000037252903	0.27272728085517883	2752	2827	2827	2852	1454
9.753046897049911	9.753046107570515	0	0	1	30	0.005018479547691645	0.053990073556021326	946.0893512119073	1021.0893512119073	1021.0893512119073	1046.0893512119073	0.09859155118465424	0.11538461595773697	0.1587301641702652	0.012500000186264515	0.27272728085517883	2744	2819	2819	2844	1454
9.766307387750834	9.766306993011135	0	0	1	30	0.005303300858899306	0.05783622903557169	961.8393579006661	1036.839357900666	1036.839357900666	1061.839357900666	0.09859155118465424	0.13076923787593842	0.1587301641702652	0.012500000186264515	0.27272728085517883	2672	2747	2747	2772	1454
9.782775927983687	9.782775533243989	0	0	1	30	0.005573586191080647	0.059709702671638554	969.5112324403599	1044.51123244036	1044.51123244036	1069.51123244036	0.09859155118465424	0.13846154510974884	0.1428571492433548	0.012500000186264515	0.27272728085517883	2664	2739	2739	2764	1454
9.799757629824951	9.799757235085252	0	0	1	30	0.005828594710927462	0.0581116518537913	962.9672143412754	1037.9672143412754	1037.9672143412754	1062.9672143412754	0.0845070406794548	0.14615385234355927	0.1428571492433548	0.012500000186264515	0.27272728085517883	2664	2739	2739	2764	1454
9.819659221218048	9.81965882647835	0	0	1	30	0.006067627457812276	0.05998512548985817	970.6390888809692	1045.6390888809692	1045.6390888809692	1070.6390888809692	0.0845070406794548	0.1538461595773697	0.1269841343164444	0.012500000186264515	0.27272728085517883	2664	2739	2739	2764	1454
9.83302826533613	9.833027475856731	0	0	1	30	0.006290029259590839	0.05998512548985817	970.6390888809692	1045.6390888809692	1045.6390888809692	1070.6390888809692	0.0845070406794548	0.1538461595773697	0.1269841343164444	0.012500000186264515	0.27272728085517883	2643	2718	2718	2743	1454
9.849639701339944	9.849639306600245	0	0	1	30	0.0064951905283834365	0.061908202298310774	978.5140884115826	1053.5140884115826	1053.5140884115826	1078.5140884115826	0.0845070406794548	0.16153846681118011	0.1269841343164444	0.012500000186264515	0.27272728085517883	2573	2648	2648	2673	1454
9.874059878064907	9.874059483325208	0	0	1	30	0.006682548931412893	0.06422810453241543	988.0140880602412	1063.0140880602412	1063.0140880602412	1088.0140880602412	0.0845070406794548	0.16923077404499054	0.1269841343164444	0.02500000037252903	0.27272728085517883	2565	2640	2640	2665	1454
9.882706256426856	9.882705861687157	0	0	1	30	0.006851590932319628	0.06422810453241543	988.0140880602412	1063.0140880602412	1063.0140880602412	1088.0140880602412	0.0845070406794548	0.16923077404499054	0.1269841343164444	0.02500000037252903	0.27272728085517883	2531	2606	2606	2631	1460
9.899886907076299	9.899886512336604	0	0	1	30	0.0070018531987291206	0.06412889814107782	987.6078378877137	1062.6078378877137	1062.6078378877137	1087.6078378877137	0.0845070406794548	0.16923077404499054	0.1111111119389534	0.02500000037252903	0.27272728085517883	2489	2564	2564	2589	1460
9.915711626860459	9.91571123212076	0	0	1	30	0.007132923872213745	0.06605197494953043	995.4828374183271	1070.482837418327	1070.482837418327	1095.482837418327	0.0845070406794548	0.17692308127880096	0.1111111119389534	0.02500000037252903	0.27272728085517883	2462	2537	2537	2562	1460
9.932662144265516	9.932661749525817	0	0	1	30	0.007244443697168091	0.06412889814107782	987.6078378877137	1062.6078378877137	1062.6078378877137	1087.6078378877137	0.0845070406794548	0.16923077404499054	0.1111111119389534	0.02500000037252903	0.27272728085517883	2427	2502	2502	2527	1460
9.953062686637862	9.953062291898163	0	0	1	30	0.007336107005503606	0.06605197494953043	995.4828374183271	1070.482837418327	1070.482837418327	1095.482837418327	0.0845070406794548	0.17692308127880096	0.1111111119389534	0.02500000037252903	0.27272728085517883	2378	2453	2453	2478	1460
9.966287256026193	9.966286861286495	0	0	1	30	0.007407662554463582	0.06605197494953043	995.4828374183271	1070.482837418327	1070.482837418327	1095.482837418327	0.0845070406794548	0.17692308127880096	0.1111111119389534	0.02500000037252903	0.27272728085517883	2348	2423	2423	2448	1460
9.982721848644958	9.98272105916556	0	0	1	30	0.007458914215262083	0.06605197494953043	995.4828374183271	1070.482837418327	1070.482837418327	1095.482837418327	0.0845070406794548	0.17692308127880096	0.1111111119389534	0.02500000037252903	0.27272728085517883	2356	2431	2431	2456	1460
9.999913946745666	9.999913552005967	0	0	1	30	0.00748972151065932	0.06412889814107782	987.6078378877137	1062.6078378877137	1062.6078378877137	1087.6078378877137	0.0845070406794548	0.16923077404499054	0.1111111119389534	0.02500000037252903	0.27272728085517883	2356	2431	2431	2456	1460
10.020473963956318	10.02047356921662	0	0	1	30	0.0075	0.06412889814107782	987.6078378877137	1062.6078378877137	1062.6078378877137	1087.6078378877137	0.0845070406794548	0.16923077404499054	0.1111111119389534	0.02500000037252903	0.27272728085517883	2337	2412	2412	2437	1454
10.033516163603815	10.033515768864117	0	0	1	30	0.007489721510659287	0.06412889814107782	987.6078378877137	1062.6078378877137	1062.6078378877137	1087.6078378877137	0.0845070406794548	0.16923077404499054	0.1111111119389534	0.02500000037252903	0.27272728085517883	2318	2393	2393	2418	1454
10.049732859908856	10.049732465169157	0	0	1	30	0.007458914215262016	0.06412889814107782	987.6078378877137	1062.6078378877137	1062.6078378877137	1087.6078378877137	0.0845070406794548	0.16923077404499054	0.1111111119389534	0.02500000037252903	0.27272728085517883	2259	2334	2334	2359	1460
10.065611264292043	10.065610869552344	0	0	1	30	0.007407662554463482	0.06412889814107782	987.6078378877137	1062.6078378877137	1062.6078378877137	1087.6078378877137	0.0845070406794548	0.16923077404499054	0.1111111119389534	0.02500000037252903	0.27272728085517883	2157	2232	2232	2257	1454
10.08630509826058	10.08630430878118	0	0	1	30	0.007336107005503474	0.06412889814107782	987.6078378877137	1062.6078378877137	1062.6078378877137	1087.6078378877137	0.0845070406794548	0.16923077404499054	0.1111111119389534	0.02500000037252903	0.27272728085517883	1996	2071	2071	2096	1460
10.09968677404902	10.099686379309322	0	0	1	30	0.007244443697167927	0.06402969179630634	987.2015879058745	1062.2015879058745	1062.2015879058745	1087.2015879058745	0.0845070406794548	0.16923077404499054	0.095238097012043	0.02500000037252903	0.27272728085517883	1753	1828	1828	1853	1454
10.115782285266539	10.11578189052684	0	0	1	30	0.00713292387221355	0.062106614987853734	979.326588375261	1054.326588375261	1054.326588375261	1079.326588375261	0.0845070406794548	0.16153846681118011	0.095238097012043	0.02500000037252903	0.27272728085517883	1471	1546	1546	1571	1454
10.13274464486256	10.132744250122862	0	0	1	30	0.007001853198728894	0.062106614987853734	979.326588375261	1054.326588375261	1054.326588375261	1079.326588375261	0.0845070406794548	0.16153846681118011	0.095238097012043	0.02500000037252903	0.27272728085517883	1311	1386	1386	1411	1454
10.153020449490095	10.153020054750396	0	0	1	30	0.00685159093231937	0.06018353817940113	971.4515888446476	1046.4515888446476	1046.4515888446476	1071.4515888446476	0.0845070406794548	0.1538461595773697	0.095238097012043	0.02500000037252903	0.27272728085517883	1188	1263	1263	1288	1454
10.166330677393061	10.166330282653362	0	0	1	30	0.006682548931412607	0.06018353817940113	971.4515888446476	1046.4515888446476	1046.4515888446476	1071.4515888446476	0.0845070406794548	0.1538461595773697	0.095238097012043	0.02500000037252903	0.27272728085517883	1094	1169	1169	1194	1454
10.182799217625915	10.18279882288622	0	0	1	30	0.00649519052838312	0.06018353817940113	971.4515888446476	1046.4515888446476	1046.4515888446476	1071.4515888446476	0.0845070406794548	0.1538461595773697	0.095238097012043	0.02500000037252903	0.27272728085517883	1026	1101	1101	1126	1454
10.199714997937486	10.199714997937484	0	0	1	30	0.006290029259590495	0.06018353817940113	971.4515888446476	1046.4515888446476	1046.4515888446476	1071.4515888446476	0.0845070406794548	0.1538461595773697	0.095238097012043	0.02500000037252903	0.27272728085517883	970	1045	1045	1070	1454
10.219794222195029	10.21979382745533	0	0	1	30	0.006067627457811904	0.06048115725917298	972.6703389763134	1047.6703389763134	1047.6703389763134	1072.6703389763134	0.0845070406794548	0.1538461595773697	0.095238097012043	0.03750000149011612	0.27272728085517883	950	1025	1025	1050	1454
10.23306418664872	10.233063397169321	0	0	1	30	0.005828594710927064	0.06018353817940113	971.4515888446476	1046.4515888446476	1046.4515888446476	1071.4515888446476	0.0845070406794548	0.1538461595773697	0.095238097012043	0.02500000037252903	0.27272728085517883	947	1022	1022	1047	1454
10.249788518206381	10.249788123466683	0	0	1	30	0.005573586191080225	0.06018353817940113	971.4515888446476	1046.4515888446476	1046.4515888446476	1071.4515888446476	0.0845070406794548	0.1538461595773697	0.095238097012043	0.02500000037252903	0.27272728085517883	946	1021	1021	1046	1454
10.265730475681073	10.265730080941374	0	0	1	30	0.0053033008588988595	0.058558080450720376	964.7953394456999	1039.7953394457	1039.7953394457	1064.7953394457	0.0845070406794548	0.14615385234355927	0.095238097012043	0.03750000149011612	0.27272728085517883	961	1036	1036	1061	1454
10.286373388228467	10.286372598749068	0	0	1	30	0.005018479547691176	0.05663500364226777	956.9203399150865	1031.9203399150865	1031.9203399150865	1056.9203399150865	0.0845070406794548	0.13846154510974884	0.095238097012043	0.03750000149011612	0.27272728085517883	969	1044	1044	1069	1454
10.299726248018901	10.299725853279202	0	0	1	30	0.0047199029328735065	0.05663500364226777	956.9203399150865	1031.9203399150865	1031.9203399150865	1056.9203399150865	0.0845070406794548	0.13846154510974884	0.095238097012043	0.03750000149011612	0.27272728085517883	962	1037	1037	1062	1454
10.31572425853082	10.31572386379112	0	0	1	30	0.00440838939219326	0.054711926833815164	949.0453403844731	1024.045340384473	1024.045340384473	1049.045340384473	0.0845070406794548	0.13076923787593842	0.095238097012043	0.03750000149011612	0.27272728085517883	970	1045	1045	1070	1454
10.33349188711234	10.333491887112341	0	0	1	30	0.004084792762612402	0.052640038641864464	940.560958238435	1015.560958238435	1015.560958238435	1040.560958238435	0.0845070406794548	0.1230769231915474	0.0793650820851326	0.03750000149011612	0.27272728085517883	970	1045	1045	1070	1454
10.353020844229794	10.353020449490096	0	0	1	30	0.003749999999999688	0.05071696183341186	932.6859587078216	1007.6859587078216	1007.6859587078216	1032.6859587078216	0.0845070406794548	0.11538461595773697	0.0793650820851326	0.03750000149011612	0.27272728085517883	978	1053	1053	1078	1454
10.366306203531737	10.366305808792038	0	0	1	30	0.003404928748046278	0.05071696183341186	932.6859587078216	1007.6859587078216	1007.6859587078216	1032.6859587078216	0.0845070406794548	0.11538461595773697	0.0793650820851326	0.03750000149011612	0.27272728085517883	988	1063	1063	1088	1454
10.382701716920318	10.382701322180619	0	0	1	30	0.0030505248230681685	0.050964977700145	933.7015836820938	1008.7015836820938	1008.7015836820938	1033.7015836820938	0.0845070406794548	0.11538461595773697	0.0793650820851326	0.05000000074505806	0.27272728085517883	988	1063	1063	1088	1454
10.399801051191817	10.399800656452118	0	0	1	30	0.00268775962158941	0.053086467198140565	942.3890831763856	1017.3890831763856	1017.3890831763856	1042.3890831763856	0.0845070406794548	0.1230769231915474	0.095238097012043	0.05000000074505806	0.27272728085517883	987	1062	1062	1087	1454
10.419620141987869	10.41961974724817	0	0	1	30	0.0023176274578117547	0.0554063713414565	951.8890906432644	1026.8890906432644	1026.8890906432644	1051.8890906432644	0.0845070406794548	0.13076923787593842	0.1269841343164444	0.05000000074505806	0.27272728085517883	995	1070	1070	1095	1454
10.433048002321067	10.433047607581372	0	0	1	30	0.0019411428382685471	0.06149541703052819	976.8237327400129	1051.823732740013	1051.823732740013	1076.823732740013	0.09859155118465424	0.13846154510974884	0.1428571492433548	0.0625	0.27272728085517883	987	1062	1062	1087	1454
10.45020417910919	10.450319837840933	0	0	1	30	0.0015593376811328297	0.08106298229198844	1056.9529124856927	1131.9529124856927	1131.9529124856927	1156.9529124856927	0.15492957830429077	0.1538461595773697	0.2063492089509964	0.07500000298023224	0.27272728085517883	995	1070	1070	1095	1454
10.46569968598457	10.46569929124487	0	0	1	30	0.0011732584878013604	0.10019002941156191	1135.278170440346	1210.278170440346	1210.278170440346	1235.278170440346	0.1690140813589096	0.20000000298023224	0.3174603283405304	0.10000000149011612	0.27272728085517883	995	1070	1070	1095	1454
10.486446020333043	10.486445230853644	0	0	1	30	0.0007839634745070253	0.11379516584769128	1190.9912041462958	1265.9912041462958	1265.9912041462958	1290.9912041462958	0.19718310236930847	0.2230769246816635	0.3492063581943512	0.10000000149011612	0.27272728085517883	995	1070	1070	1095	1454
10.500142698401108	10.500142698401106	0	0	1	30	0.00039251967182169927	0.13764456938952208	1288.654511650093	1363.654511650093	1363.654511650093	1388.654511650093	0.23943662643432617	0.26153847575187683	0.3968254029750824	0.125	0.27272728085517883	987	1062	1062	1087	1454
10.515897943998278	10.515897549258579	0	0	1	30	-3.8222442962243216e-16	0.1647670757661145	1399.7211752622388	1474.7211752622388	1474.7211752622388	1499.7211752622388	0.2957746386528015	0.30000001192092896	0.460317462682724	0.13750000298023224	0.27272728085517883	987	1062	1062	1087	1454
10.532698855057502	10.532698460317803	0	0	1	30	-0.00039251967182246265	0.19649123748439168	1529.631617498584	1604.631617498584	1604.631617498584	1629.631617498584	0.35211268067359924	0.3461538553237915	0.5396825671195984	0.16249999403953552	0.27272728085517883	987	1062	1062	1087	1454
10.55303150220166	10.553031107461962	0	0	1	30	-0.0007839634745077855	0.23443658836185932	1685.017829341814	1760.017829341814	1760.017829341814	1785.017829341814	0.4507042169570923	0.3769230842590332	0.5873016119003296	0.1875	0.27272728085517883	987	1062	1062	1087	1454
10.56637607245842	10.566375677718721	0	0	1	30	-0.0011732584878021155	0.27914984547902666	1868.1186172366142	1943.1186172366142	1943.1186172366142	1968.1186172366142	0.49295774102211	0.4615384638309479	0.682539701461792	0.23749999701976776	0.27272728085517883	987	1062	1062	1087	1454
10.582861191758623	10.582861191758624	0	0	1	30	-0.0015593376811335773	0.3205733424348254	2037.74783727061	2112.74783727061	2112.74783727061	2137.74783727061	0.5492957830429077	0.5230769515037537	0.7301587462425232	0.2874999940395355	0.27272728085517883	987	1062	1062	1087	1454
10.599602497123334	10.599602497123335	0	0	1	30	-0.0019411428382692857	0.36017364296648235	2199.9110679477453	2274.9110679477453	2274.9110679477453	2299.9110679477453	0.591549277305603	0.5769230723381042	0.7777777910232544	0.3499999940395355	0.27272728085517883	987	1062	1062	1087	1454
10.619753169266355	10.619752774526656	0	0	1	30	-0.0023176274578124816	0.39966400831878657	2361.624114065431	2436.624114065431	2436.624114065431	2461.624114065431	0.6197183132171631	0.6384615302085876	0.8253968358039856	0.4124999940395355	0.27272728085517883	979	1054	1054	1079	1454
10.633022738980346	10.633022344240647	0	0	1	30	-0.002687759621590123	0.43406814317854625	2502.509046316147	2577.509046316147	2577.509046316147	2602.509046316147	0.6478873491287231	0.6846153736114502	0.8730158805847168	0.4625000059604645	0.27272728085517883	979	1054	1054	1079	1454
10.649737596785238	10.649736807305842	0	0	1	30	-0.0030505248230688667	0.4692270628220978	2646.4848222564906	2721.4848222564906	2721.4848222564906	2746.4848222564906	0.6901408433914185	0.7230769395828247	0.9047619104385376	0.512499988079071	0.27272728085517883	971	1046	1046	1071	1454
10.665752975843903	10.665752581104204	0	0	1	30	-0.003404928748046959	0.5093348519876599	2810.7262188894674	2885.7262188894674	2885.7262188894674	2910.7262188894674	0.7323943376541138	0.7692307829856873	0.9523809552192688	0.5625	0.27272728085517883	971	1046	1046	1071	1454
10.686337072176178	10.68633707217618	0	0	1	30	-0.0037500000000003494	0.5761985331773758	3084.532993361354	3159.532993361354	3159.532993361354	3184.532993361354	0.7605633735656738	0.8692307472229004	1.0	0.675000011920929	0.27272728085517883	971	1046	1046	1071	1454
10.699667037064083	10.699666642324384	0	0	1	30	-0.004084792762613043	0.5761985331773758	3084.532993361354	3159.532993361354	3159.532993361354	3184.532993361354	0.7605633735656738	0.8692307472229004	1.0	0.675000011920929	0.27272728085517883	971	1046	1046	1071	1454
10.716049918782305	10.71604912930291	0	0	1	30	-0.004408389392193879	0.5936619639396667	3156.0457423329353	3231.0457423329353	3231.0457423329353	3256.0457423329353	0.7746478915214539	0.8999999761581421	1.0	0.699999988079071	0.27272728085517883	972	1047	1047	1072	1454
10.732681091771058	10.732680697031359	0	0	1	30	-0.0047199029328741	0.6037581264972687	3197.3895280063152	3272.3895280063152	3272.3895280063152	3297.3895280063152	0.7746478915214539	0.9153845906257629	1.0	0.7250000238418579	0.27272728085517883	971	1046	1046	1071	1454
10.753006238860939	10.75300584412124	0	0	1	30	-0.005018479547691743	0.6293946355581284	3302.3710326105356	3377.3710326105356	3377.3710326105356	3402.3710326105356	0.7887324094772339	0.9538461565971375	1.0	0.7749999761581421	0.27272728085517883	971	1046	1046	1071	1454
10.766323177338782	10.766322782599083	0	0	1	30	-0.0053033008588994	0.6379638463258743	3337.4619507044554	3412.4619507044554	3412.4619507044554	3437.4619507044554	0.8028169274330139	0.9615384340286255	1.0	0.7875000238418579	0.3030303120613098	964	1039	1039	1064	1454
10.782766848970615	10.78276645423092	0	0	1	30	-0.005573586191080736	0.6398869305849075	3345.3369807451963	3420.3369807451963	3420.3369807451963	3445.3369807451963	0.8028169274330139	0.9692307710647583	1.0	0.7875000238418579	0.3030303120613098	956	1031	1031	1056	1454
10.799737103360615	10.799736708620916	0	0	1	30	-0.0058285947109275454	0.6348388344049454	3324.6650268882513	3399.6650268882513	3399.6650268882513	3424.6650268882513	0.8028169274330139	0.9615384340286255	1.0	0.7749999761581421	0.27272728085517883	956	1031	1031	1056	1454
10.81965803699895	10.819657642259251	0	0	1	30	-0.006067627457812354	0.6348388344049454	3324.6650268882513	3399.6650268882513	3399.6650268882513	3424.6650268882513	0.8028169274330139	0.9615384340286255	1.0	0.7749999761581421	0.27272728085517883	949	1024	1024	1049	1454
10.83303497591101	10.833034581171312	0	0	1	30	-0.006290029259590911	0.6360407769680023	3329.5869816839695	3404.5869816839695	3404.5869816839695	3429.5869816839695	0.8028169274330139	0.9538461565971375	1.0	0.7875000238418579	0.27272728085517883	940	1015	1015	1040	1454
10.849668517337955	10.849668122598256	0	0	1	30	-0.006495190528383502	0.6379638463258743	3337.4619507044554	3412.4619507044554	3412.4619507044554	3437.4619507044554	0.8028169274330139	0.9615384340286255	1.0	0.7875000238418579	0.27272728085517883	932	1007	1007	1032	1454
10.866437454481579	10.86643705974188	0	0	1	30	-0.006682548931412953	0.6360407769680023	3329.5869816839695	3404.5869816839695	3404.5869816839695	3429.5869816839695	0.8028169274330139	0.9538461565971375	1.0	0.7875000238418579	0.3030303120613098	932	1007	1007	1032	1454
10.88634378275106	10.886343388011362	0	0	1	30	-0.006851590932319682	0.6305965632200241	3307.2929263859987	3382.2929263859987	3382.2929263859987	3407.2929263859987	0.7887324094772339	0.9461538195610046	1.0	0.7875000238418579	0.27272728085517883	933	1008	1008	1033	1454
10.899660326489203	10.899659931749504	0	0	1	30	-0.007001853198729167	0.6286734938621521	3299.417957365513	3374.417957365513	3374.417957365513	3399.417957365513	0.7887324094772339	0.9384615421295166	1.0	0.7875000238418579	0.27272728085517883	942	1017	1017	1042	1454
10.915695442532806	10.915695047793108	0	0	1	30	-0.007132923872213786	0.6217023283243179	3270.871034488082	3345.871034488082	3345.871034488082	3370.871034488082	0.7887324094772339	0.9230769276618958	1.0	0.7749999761581421	0.27272728085517883	951	1026	1026	1051	1454
10.932714644645452	10.932714249905757	0	0	1	30	-0.007244443697168125	0.616654247045517	3250.199141651392	3325.199141651392	3325.199141651392	3350.199141651392	0.7887324094772339	0.9153845906257629	1.0	0.762499988079071	0.27272728085517883	976	1051	1051	1076	1454
10.953037423297141	10.953036633817746	0	0	1	30	-0.007336107005503633	0.6100081205368042	3222.983253598213	3297.983253598213	3297.983253598213	3322.983253598213	0.7746478915214539	0.9153845906257629	1.0	0.75	0.27272728085517883	1056	1131	1131	1156	1454
10.966262387425173	10.966261992685475	0	0	1	30	-0.007407662554463602	0.6080850511789322	3215.1082845777273	3290.1082845777273	3290.1082845777273	3315.1082845777273	0.7746478915214539	0.9076923131942749	1.0	0.75	0.27272728085517883	1135	1210	1210	1235	1454
10.982781059599771	10.982780664860073	0	0	1	30	-0.007458914215262096	0.6030369699001312	3194.4363917410374	3269.4363917410374	3269.4363917410374	3294.4363917410374	0.7746478915214539	0.8999999761581421	1.0	0.737500011920929	0.27272728085517883	1190	1265	1265	1290	1454
10.999824340834044	10.999823946094345	0	0	1	30	-0.007489721510659327	0.6011139005422592	3186.5614227205515	3261.5614227205515	3261.5614227205515	3286.5614227205515	0.7746478915214539	0.892307698726654	1.0	0.737500011920929	0.3030303120613098	1288	1363	1363	1388	1454
11.019624878864255	11.019624484124556	0	0	1	30	-0.0075	0.5906216204166412	3143.595535606146	3218.595535606146	3218.595535606146	3243.595535606146	0.7605633735656738	0.8769230842590332	1.0	0.7250000238418579	0.27272728085517883	1399	1474	1474	1499	1454
11.03304839706077	11.03304760758137	0	0	1	30	-0.00748972151065928	0.5855735242366791	3122.923581749201	3197.923581749201	3197.923581749201	3222.923581749201	0.7605633735656738	0.8692307472229004	1.0	0.7124999761581421	0.27272728085517883	1529	1604	1604	1629	1454
11.049726544073673	11.049726149333974	0	0	1	30	-0.007458914215262003	0.5836504548788071	3115.048612728715	3190.048612728715	3190.048612728715	3215.048612728715	0.7605633735656738	0.8615384697914124	1.0	0.7124999761581421	0.27272728085517883	1685	1760	1760	1785	1454
11.06570600181975	11.065705607080051	0	0	1	30	-0.007407662554463461	0.5836504548788071	3115.048612728715	3190.048612728715	3190.048612728715	3215.048612728715	0.7605633735656738	0.8615384697914124	1.0	0.7124999761581421	0.27272728085517883	1868	1943	1943	1968	1454
11.086425099129007	11.086424309649608	0	0	1	30	-0.007336107005503446	0.5836504548788071	3115.048612728715	3190.048612728715	3190.048612728715	3215.048612728715	0.7605633735656738	0.8615384697914124	1.0	0.7124999761581421	0.27272728085517883	2037	2112	2112	2137	1454
11.099770458865164	11.099770064125465	0	0	1	30	-0.007244443697167893	0.5836504548788071	3115.048612728715	3190.048612728715	3190.048612728715	3215.048612728715	0.7605633735656738	0.8615384697914124	1.0	0.7124999761581421	0.27272728085517883	2199	2274	2274	2299	1454
11.115681231903652	11.115680837163953	0	0	1	30	-0.007132923872213509	0.5817273706197739	3107.173582687974	3182.173582687974	3182.173582687974	3207.173582687974	0.7605633735656738	0.8538461327552795	1.0	0.7124999761581421	0.3030303120613098	2361	2436	2436	2461	1454
11.132602538571001	11.132601749091606	0	0	1	30	-0.0070018531987288465	0.5750812441110611	3079.957694634795	3154.957694634795	3154.957694634795	3179.957694634795	0.7464788556098938	0.8538461327552795	1.0	0.699999988079071	0.27272728085517883	2502	2577	2577	2602	1454
11.153041370694128	11.15304097595443	0	0	1	30	-0.0068515909323193175	0.5731581747531891	3072.0827256143093	3147.0827256143093	3147.0827256143093	3172.0827256143093	0.7464788556098938	0.8461538553237915	1.0	0.699999988079071	0.27272728085517883	2646	2721	2721	2746	1454
11.166273440136736	11.166273045397038	0	0	1	30	-0.006682548931412546	0.5700331777334213	3059.2858628183603	3134.2858628183603	3134.2858628183603	3159.2858628183603	0.7464788556098938	0.8461538553237915	1.0	0.6875	0.27272728085517883	2810	2885	2885	2910	1454
11.182704480098211	11.182703690618812	0	0	1	30	-0.006495190528383055	0.5681100934743881	3051.4108327776194	3126.4108327776194	3126.4108327776194	3151.4108327776194	0.7464788556098938	0.8384615182876587	1.0	0.6875	0.3030303120613098	3084	3159	3159	3184	1454
11.199801445931515	11.199801051191816	0	0	1	30	-0.006290029259590423	0.5649850964546204	3038.6139699816704	3113.6139699816704	3113.6139699816704	3138.6139699816704	0.7464788556098938	0.8384615182876587	1.0	0.675000011920929	0.27272728085517883	3084	3159	3159	3184	1454
11.219654089601965	11.219653694862266	0	0	1	30	-0.0060676274578118266	0.5630620270967484	3030.7390009611845	3105.7390009611845	3105.7390009611845	3130.7390009611845	0.7464788556098938	0.8307692408561707	1.0	0.675000011920929	0.27272728085517883	3156	3231	3231	3256	1454
11.232917738220474	11.232917343480775	0	0	1	30	-0.005828594710926981	0.5611389428377151	3022.8639709204435	3097.8639709204435	3097.8639709204435	3122.8639709204435	0.7464788556098938	0.8230769038200378	1.0	0.675000011920929	0.27272728085517883	3197	3272	3272	3297	1454
11.249749438976204	11.249749044236506	0	0	1	30	-0.005573586191080136	0.5611389428377151	3022.8639709204435	3097.8639709204435	3097.8639709204435	3122.8639709204435	0.7464788556098938	0.8230769038200378	1.0	0.675000011920929	0.27272728085517883	3302	3377	3377	3402	1454
11.265705607080049	11.26570560708005	0	0	1	30	-0.005303300858898766	0.5611389428377151	3022.8639709204435	3097.8639709204435	3097.8639709204435	3122.8639709204435	0.7464788556098938	0.8230769038200378	1.0	0.675000011920929	0.27272728085517883	3337	3412	3412	3437	1460
11.286347730148046	11.286347335408347	0	0	1	30	-0.005018479547691077	0.5580139458179474	3010.0671081244946	3085.0671081244946	3085.0671081244946	3110.0671081244946	0.7464788556098938	0.8230769038200378	1.0	0.6625000238418579	0.27272728085517883	3345	3420	3420	3445	1460
11.300175067056406	11.300175067056404	0	0	1	30	-0.004719902932873403	0.5580139458179474	3010.0671081244946	3085.0671081244946	3085.0671081244946	3110.0671081244946	0.7464788556098938	0.8230769038200378	1.0	0.6625000238418579	0.27272728085517883	3324	3399	3399	3424	1454
11.315680442424254	11.315680047684555	0	0	1	30	-0.004408389392193153	0.5611389428377151	3022.8639709204435	3097.8639709204435	3097.8639709204435	3122.8639709204435	0.7464788556098938	0.8230769038200378	1.0	0.675000011920929	0.27272728085517883	3324	3399	3399	3424	1454
11.332686618126841	11.332686223387142	0	0	1	30	-0.004084792762612291	0.5580139458179474	3010.0671081244946	3085.0671081244946	3085.0671081244946	3110.0671081244946	0.7464788556098938	0.8230769038200378	1.0	0.6625000238418579	0.27272728085517883	3329	3404	3404	3429	1454
11.352964791192568	11.352964001713168	0	0	1	30	-0.0037499999999995736	0.5560908764600754	3002.1921391040087	3077.1921391040087	3077.1921391040087	3102.1921391040087	0.7464788556098938	0.8153846263885498	1.0	0.6625000238418579	0.27272728085517883	3337	3412	3412	3437	1454
11.366231202988969	11.36623041350957	0	0	1	30	-0.00340492874804616	0.5529658645391464	2989.3952152878046	3064.3952152878046	3064.3952152878046	3089.3952152878046	0.7464788556098938	0.8153846263885498	1.0	0.6499999761581421	0.27272728085517883	3329	3404	3404	3429	1460
11.382713164371582	11.382712769631887	0	0	1	30	-0.0030505248230680475	0.5475216507911682	2967.101159989834	3042.101159989834	3042.101159989834	3067.101159989834	0.7323943376541138	0.807692289352417	1.0	0.6499999761581421	0.27272728085517883	3307	3382	3382	3407	1454
11.399711840019895	11.399711445280197	0	0	1	30	-0.002687759621589286	0.5424735844135284	2946.429328173399	3021.429328173399	3021.429328173399	3046.429328173399	0.7323943376541138	0.800000011920929	1.0	0.637499988079071	0.27272728085517883	3299	3374	3374	3399	1454
11.41975119556786	11.419750406088465	0	0	1	30	-0.0023176274578116285	0.5149140059947968	2833.5728545486927	2908.5728545486927	2908.5728545486927	2933.5728545486927	0.7183098793029785	0.7538461685180664	1.0	0.5874999761581421	0.27272728085517883	3270	3345	3345	3370	1454
11.432991554544143	11.432991159804445	0	0	1	30	-0.0019411428382684192	0.4850116239831088	2711.1226002108306	2786.1226002108306	2786.1226002108306	2811.1226002108306	0.7042253613471985	0.7153846025466919	0.9682539701461792	0.5375000238418579	0.3030303120613098	3250	3325	3325	3350	1454
11.449714307143013	11.449713912403315	0	0	1	30	-0.0015593376811327004	0.44853560980113727	2561.753322135657	2636.753322135657	2636.753322135657	2661.753322135657	0.6760563254356384	0.6615384817123413	0.9365079402923584	0.48750001192092896	0.27272728085517883	3222	3297	3297	3322	1454
11.46567639634234	11.465676001602642	0	0	1	30	-0.0011732584878012297	0.40011737977878914	2363.4806701941416	2438.4806701941416	2438.4806701941416	2463.4806701941416	0.6338028311729431	0.6000000238418579	0.8888888955116272	0.4124999940395355	0.27272728085517883	3215	3290	3290	3315	1454
11.486304703520881	11.486303914041482	0	0	1	30	-0.0007839634745068937	0.3469601307951269	2145.8017356060445	2220.8017356060445	2220.8017356060445	2245.8017356060445	0.591549277305603	0.5230769515037537	0.8095238208770752	0.3375000059604645	0.27272728085517883	3194	3269	3269	3294	1454
11.500006513205028	11.50000651320503	0	0	1	30	-0.0003925196718215671	0.27020810531777517	1831.5021912762893	1906.5021912762893	1906.5021912762893	1931.5021912762893	0.4507042169570923	0.4384615421295166	0.7301587462425232	0.26249998807907104	0.27272728085517883	3186	3261	3261	3286	1460
11.515679652944856	11.51567886346546	0	0	1	30	5.145327074780904e-16	0.21674389335371202	1612.5662432834506	1687.5662432834506	1687.5662432834506	1712.5662432834506	0.3661971688270569	0.3692307770252228	0.6190476417541504	0.21250000596046448	0.27272728085517883	3143	3218	3218	3243	1454
11.532692144482622	11.532692144482624	0	0	1	30	0.00039251967182259476	0.19039697548049306	1504.6756145926192	1579.6756145926192	1579.6756145926192	1604.6756145926192	0.3661971688270569	0.3076923191547394	0.5396825671195984	0.16249999403953552	0.27272728085517883	3122	3197	3197	3222	1454
11.552936369934256	11.552935580454857	0	0	1	30	0.0007839634745079172	0.11749874202771082	1206.1573486034758	1281.1573486034758	1281.1573486034758	1306.1573486034758	0.22535210847854614	0.20000000298023224	0.3968254029750824	0.11249999701976776	0.27272728085517883	3115	3190	3190	3215	1454
11.566249755754813	11.566249361015114	0	0	1	30	0.0011732584878022462	0.08944521931901811	1091.2781731113791	1166.2781731113791	1166.2781731113791	1191.2781731113791	0.1690140813589096	0.1538461595773697	0.3492063581943512	0.10000000149011612	0.27272728085517883	3115	3190	3190	3215	1454
11.582706453796705	11.582706453796703	0	0	1	30	0.001559337681133707	0.07415357845436249	1028.6589037706144	1103.6589037706144	1103.6589037706144	1128.6589037706144	0.14084507524967194	0.13076923787593842	0.2857142984867096	0.08749999850988388	0.27272728085517883	3115	3190	3190	3215	1454
11.599817630259166	11.599817630259167	0	0	1	30	0.0019411428382694134	0.05881232884712517	965.8364866289776	1040.8364866289776	1040.8364866289776	1065.8364866289776	0.11267605423927307	0.10769230872392654	0.2380952388048172	0.0625	0.27272728085517883	3115	3190	3190	3215	1454
11.619693168832141	11.619692379352745	0	0	1	30	0.0023176274578126073	0.05574837908267029	953.2896123435348	1028.2896123435348	1028.2896123435348	1053.2896123435348	0.11267605423927307	0.10000000149011612	0.2063492089509964	0.05000000074505806	0.27272728085517883	3107	3182	3182	3207	1460
11.632989580845651	11.632988791366252	0	0	1	30	0.0026877596215902464	0.054954728322281016	950.0396124797408	1025.0396124797408	1025.0396124797408	1050.0396124797408	0.11267605423927307	0.10000000149011612	0.190476194024086	0.03750000149011612	0.27272728085517883	3079	3154	3154	3179	1454
11.64996930898842	11.64996891424872	0	0	1	30	0.0030505248230689877	0.05320786984622597	942.8862270202953	1017.8862270202953	1017.8862270202953	1042.8862270202953	0.09859155118465424	0.10769230872392654	0.1746031790971756	0.03750000149011612	0.27272728085517883	3072	3147	3147	3172	1454
11.673037502245082	11.673036712765683	0	0	1	30	0.0034049287480470767	0.05448610532644486	948.1206013117917	1023.1206013117917	1023.1206013117917	1048.1206013117917	0.09859155118465424	0.11538461595773697	0.1587301641702652	0.02500000037252903	0.27272728085517883	3059	3134	3134	3159	1454
11.686259703195221	11.686258913715822	0	0	1	30	0.0037500000000004643	0.05640918213489746	955.9956008424051	1030.995600842405	1030.995600842405	1055.995600842405	0.09859155118465424	0.1230769231915474	0.1587301641702652	0.02500000037252903	0.27272728085517883	3051	3126	3126	3151	1460
11.700179803932793	11.700179409193094	0	0	1	30	0.004084792762613155	0.05640918213489746	955.9956008424051	1030.995600842405	1030.995600842405	1055.995600842405	0.09859155118465424	0.1230769231915474	0.1587301641702652	0.02500000037252903	0.27272728085517883	3038	3113	3113	3138	1454
11.715735311242382	11.715734521762986	0	0	1	30	0.004408389392193986	0.05778662586318595	961.6362329097465	1036.6362329097465	1036.6362329097465	1061.6362329097465	0.09859155118465424	0.13076923787593842	0.1428571492433548	0.012500000186264515	0.27272728085517883	3030	3105	3105	3130	1454
11.732633328267505	11.732632933527807	0	0	1	30	0.004719902932874203	0.06163277948009116	977.3862319709733	1052.3862319709733	1052.3862319709733	1077.3862319709733	0.09859155118465424	0.14615385234355927	0.1428571492433548	0.012500000186264515	0.27272728085517883	3022	3097	3097	3122	1454
11.753175976931411	11.753175976931413	0	0	1	30	0.005018479547691842	0.06163277948009116	977.3862319709733	1052.3862319709733	1052.3862319709733	1077.3862319709733	0.09859155118465424	0.14615385234355927	0.1428571492433548	0.012500000186264515	0.27272728085517883	3022	3097	3097	3122	1454
11.766225281893488	11.76622488715379	0	0	1	30	0.005303300858899494	0.06355585628854377	985.2612315015867	1060.2612315015867	1060.2612315015867	1085.2612315015867	0.09859155118465424	0.1538461595773697	0.1428571492433548	0.012500000186264515	0.27272728085517883	3022	3097	3097	3122	1454
11.782818559871158	11.78281816513146	0	0	1	30	0.005573586191080825	0.06503250449895859	991.3081059232354	1066.3081059232354	1066.3081059232354	1091.3081059232354	0.09859155118465424	0.16153846681118011	0.1428571492433548	0.0	0.27272728085517883	3010	3085	3085	3110	1454
11.799735129662123	11.799734734922424	0	0	1	30	0.005828594710927629	0.06735240673306324	1000.808105571894	1075.808105571894	1075.808105571894	1100.808105571894	0.09859155118465424	0.16923077404499054	0.1269841343164444	0.012500000186264515	0.27272728085517883	3010	3085	3085	3110	1454
11.819885801805144	11.819885407065446	0	0	1	30	0.006067627457812431	0.0669555813074112	999.1831054538488	1074.1831054538488	1074.1831054538488	1099.1831054538488	0.09859155118465424	0.16923077404499054	0.1269841343164444	0.0	0.27272728085517883	3022	3097	3097	3122	1454
11.83297102807981	11.83297063334011	0	0	1	30	0.006290029259590983	0.06735240673306324	1000.808105571894	1075.808105571894	1075.808105571894	1100.808105571894	0.09859155118465424	0.16923077404499054	0.1269841343164444	0.012500000186264515	0.27272728085517883	3010	3085	3085	3110	1454
11.850155231386543	11.850155231386541	0	0	1	30	0.006495190528383569	0.06927548354151584	1008.6831051025074	1083.6831051025074	1083.6831051025074	1108.6831051025074	0.09859155118465424	0.17692308127880096	0.1269841343164444	0.012500000186264515	0.27272728085517883	3002	3077	3077	3102	1454
11.87300552832948	11.873004738850085	0	0	1	30	0.006682548931413013	0.06927548354151584	1008.6831051025074	1083.6831051025074	1083.6831051025074	1108.6831051025074	0.09859155118465424	0.17692308127880096	0.1269841343164444	0.012500000186264515	0.27272728085517883	2989	3064	3064	3089	1454
11.886223387142932	11.886222992403233	0	0	1	30	0.006851590932319736	0.06927548354151584	1008.6831051025074	1083.6831051025074	1083.6831051025074	1108.6831051025074	0.09859155118465424	0.17692308127880096	0.1269841343164444	0.012500000186264515	0.27272728085517883	2967	3042	3042	3067	1454
11.900185330288574	11.900184935548875	0	0	1	30	0.007001853198729215	0.06735240673306324	1000.808105571894	1075.808105571894	1075.808105571894	1100.808105571894	0.09859155118465424	0.16923077404499054	0.1269841343164444	0.012500000186264515	0.27272728085517883	2946	3021	3021	3046	1454
11.915667416014193	11.915667021274494	0	0	1	30	0.0071329238722138266	0.06735240673306324	1000.808105571894	1075.808105571894	1075.808105571894	1100.808105571894	0.09859155118465424	0.16923077404499054	0.1269841343164444	0.012500000186264515	0.27272728085517883	2833	2908	2908	2933	1454
11.932679512812262	11.932678723332867	0	0	1	30	0.00724444369716816	0.06730280353739444	1000.6049804856302	1075.6049804856302	1075.6049804856302	1100.6049804856302	0.09859155118465424	0.16923077404499054	0.1111111119389534	0.012500000186264515	0.27272728085517883	2711	2786	2786	2811	1460
11.952990449272987	11.952990054533288	0	0	1	30	0.007336107005503661	0.06730280353739444	1000.6049804856302	1075.6049804856302	1075.6049804856302	1100.6049804856302	0.09859155118465424	0.16923077404499054	0.1111111119389534	0.012500000186264515	0.27272728085517883	2561	2636	2636	2661	1454
11.966284887588001	11.966284492848303	0	0	1	30	0.007407662554463622	0.06537972672894184	992.7299809550168	1067.7299809550168	1067.7299809550168	1092.7299809550168	0.09859155118465424	0.16153846681118011	0.1111111119389534	0.012500000186264515	0.27272728085517883	2363	2438	2438	2463	1454
11.98260461095442	11.982604216214721	0	0	1	30	0.00745891421526211	0.06730280353739444	1000.6049804856302	1075.6049804856302	1075.6049804856302	1100.6049804856302	0.09859155118465424	0.16923077404499054	0.1111111119389534	0.012500000186264515	0.27272728085517883	2145	2220	2220	2245	1454
11.99972920856664	11.999729208566642	0	0	1	30	0.007489721510659335	0.06537972672894184	992.7299809550168	1067.7299809550168	1067.7299809550168	1092.7299809550168	0.09859155118465424	0.16153846681118011	0.1111111119389534	0.012500000186264515	0.27272728085517883	1831	1906	1906	1931	1454
12.019593299688351	12.019592904948652	0	0	1	30	0.0075	0.06730280353739444	1000.6049804856302	1075.6049804856302	1075.6049804856302	1100.6049804856302	0.09859155118465424	0.16923077404499054	0.1111111119389534	0.012500000186264515	0.27272728085517883	1612	1687	1687	1712	1454
12.032969449121014	12.032969054381315	0	0	1	30	0.007489721510659273	0.06537972672894184	992.7299809550168	1067.7299809550168	1067.7299809550168	1092.7299809550168	0.09859155118465424	0.16153846681118011	0.1111111119389534	0.012500000186264515	0.27272728085517883	1504	1579	1579	1604	1454
12.049803518314933	12.049803518314935	0	0	1	30	0.0074589142152619884	0.06380387215047247	986.2768564561848	1061.2768564561848	1061.2768564561848	1086.2768564561848	0.09859155118465424	0.1538461595773697	0.1111111119389534	0.02500000037252903	0.27272728085517883	1206	1281	1281	1306	1454
12.065743896830833	12.065743502091134	0	0	1	30	0.00740766255446344	0.06370466580570099	985.8706064743455	1060.8706064743455	1060.8706064743455	1085.8706064743455	0.09859155118465424	0.1538461595773697	0.095238097012043	0.02500000037252903	0.27272728085517883	1091	1166	1166	1191	1454
12.086416809595333	12.086416020115934	0	0	1	30	0.0073361070055034195	0.058558080450720376	964.7953394456999	1039.7953394457	1039.7953394457	1064.7953394457	0.0845070406794548	0.14615385234355927	0.095238097012043	0.03750000149011612	0.27272728085517883	1028	1103	1103	1128	1454
12.099986381480393	12.099986381480392	0	0	1	30	0.007244443697167859	0.058558080450720376	964.7953394456999	1039.7953394457	1039.7953394457	1064.7953394457	0.0845070406794548	0.14615385234355927	0.095238097012043	0.03750000149011612	0.27272728085517883	965	1040	1040	1065	1454
12.115713205819253	12.115712811079554	0	0	1	30	0.007132923872213468	0.062079208077020234	979.2143570753979	1054.2143570753979	1054.2143570753979	1079.2143570753979	0.09859155118465424	0.14615385234355927	0.095238097012043	0.03750000149011612	0.27272728085517883	953	1028	1028	1053	1454
12.13265740738913	12.132656617909735	0	0	1	30	0.007001853198728799	0.060453750303990784	972.5581074948423	1047.5581074948423	1047.5581074948423	1072.5581074948423	0.09859155118465424	0.13846154510974884	0.095238097012043	0.05000000074505806	0.27272728085517883	950	1025	1025	1050	1454
12.153001501984553	12.153001107244854	0	0	1	30	0.006851590932319263	0.06317047798074782	983.6831073311623	1058.6831073311623	1058.6831073311623	1083.6831073311623	0.09859155118465424	0.14615385234355927	0.1269841343164444	0.0625	0.27272728085517883	942	1017	1017	1042	1454
12.16624975575481	12.166249755754812	0	0	1	30	0.006682548931412486	0.06960674415061635	1010.0396172967739	1085.039617296774	1085.039617296774	1110.039617296774	0.11267605423927307	0.1538461595773697	0.1587301641702652	0.07500000298023224	0.27272728085517883	948	1023	1023	1048	1454
12.182616847885084	12.182616453145386	0	0	1	30	0.006495190528382989	0.0820328511925976	1060.9245256336872	1135.9245256336872	1135.9245256336872	1160.9245256336872	0.14084507524967194	0.16923077404499054	0.2063492089509964	0.08749999850988388	0.27272728085517883	955	1030	1030	1055	1454
12.19972960330634	12.19972881382694	0	0	1	30	0.00629002925959035	0.10413538913375564	1151.4344185027294	1226.4344185027294	1226.4344185027294	1251.4344185027294	0.1690140813589096	0.2153846174478531	0.2857142984867096	0.11249999701976776	0.27272728085517883	955	1030	1030	1055	1454
12.219646984287385	12.219646589547686	0	0	1	30	0.0060676274578117485	0.13234917297220183	1266.9698633211665	1341.9698633211665	1341.9698633211665	1366.9698633211665	0.22535210847854614	0.2538461685180664	0.3650793731212616	0.13750000298023224	0.27272728085517883	961	1036	1036	1061	1454
12.232978133394385	12.232977343914989	0	0	1	30	0.0058285947109268975	0.1548592875105521	1359.1487823557109	1434.1487823557109	1434.1487823557109	1459.1487823557109	0.26760563254356384	0.29230770468711853	0.3968254029750824	0.15000000596046448	0.27272728085517883	977	1052	1052	1077	1454
12.250154441907144	12.250154047167445	0	0	1	30	0.005573586191080047	0.19581828693755798	1526.8758850093	1601.8758850093	1601.8758850093	1626.8758850093	0.3802816867828369	0.33076924085617065	0.4444444477558136	0.16249999403953552	0.27272728085517883	977	1052	1052	1077	1454
12.273019738958636	12.27301894947924	0	0	1	30	0.005303300858898672	0.2409169257515007	1711.5548109523952	1786.5548109523952	1786.5548109523952	1811.5548109523952	0.4225352108478546	0.42307692766189575	0.5555555820465088	0.21250000596046448	0.27272728085517883	985	1060	1060	1085	1454
12.286229702978114	12.286229308238415	0	0	1	30	0.005018479547690979	0.27472442016005516	1849.9965005554259	1924.9965005554259	1924.9965005554259	1949.9965005554259	0.47887325286865234	0.4692307710647583	0.60317462682724	0.25	0.27272728085517883	991	1066	1066	1091	1454
12.30015769850966	12.300157698509661	0	0	1	30	0.004719902932873301	0.29739547854673765	1942.8344846488906	2017.8344846488906	2017.8344846488906	2042.8344846488906	0.5070422291755676	0.5	0.6349206566810608	0.2874999940395355	0.27272728085517883	1000	1075	1075	1100	1454
12.31578781162232	12.315787416882621	0	0	1	30	0.004408389392193047	0.322099587880075	2043.997812368907	2118.997812368907	2118.997812368907	2143.997812368907	0.5492957830429077	0.5307692289352417	0.6666666865348816	0.3125	0.27272728085517883	999	1074	1074	1099	1454
12.33271977626154	12.33271938152184	0	0	1	30	0.004084792762612181	0.3423408013605882	2126.885581571609	2201.885581571609	2201.885581571609	2226.885581571609	0.5633803009986877	0.5615384578704834	0.6984127163887024	0.3499999940395355	0.27272728085517883	1000	1075	1075	1100	1454
12.353014133654915	12.353013738915216	0	0	1	30	0.0037499999999994586	0.37374062637192385	2255.4678649930283	2330.4678649930283	2330.4678649930283	2355.4678649930283	0.6197183132171631	0.5923076868057251	0.7301587462425232	0.38749998807907104	0.27272728085517883	1008	1083	1083	1108	1454
12.366241466221135	12.366241071481436	0	0	1	30	0.003404928748046042	0.4118428022083309	2411.496275043115	2486.496275043115	2486.496275043115	2511.496275043115	0.6338028311729431	0.6538461446762085	0.7777777910232544	0.4625000059604645	0.27272728085517883	1008	1083	1083	1108	1454
12.382705269577608	12.38270487483791	0	0	1	30	0.0030505248230679265	0.4260057214085782	2469.4934291681275	2544.4934291681275	2544.4934291681275	2569.4934291681275	0.6478873491287231	0.6692307591438293	0.7936508059501648	0.48750001192092896	0.27272728085517883	1008	1083	1083	1108	1454
12.39982591979284	12.399825525053142	0	0	1	30	0.0026877596215891626	0.4403670324101334	2528.3029977194965	2603.3029977194965	2603.3029977194965	2628.3029977194965	0.6619718074798584	0.6846153736114502	0.8095238208770752	0.512499988079071	0.27272728085517883	1000	1075	1075	1100	1454
12.41991224936496	12.419911854625262	0	0	1	30	0.0023176274578115027	0.4448198761968385	2546.537393026054	2621.537393026054	2621.537393026054	2646.537393026054	0.6619718074798584	0.692307710647583	0.8095238208770752	0.5249999761581421	0.27272728085517883	1000	1075	1075	1100	1454
12.433035765390406	12.433035370650707	0	0	1	30	0.0019411428382682915	0.46393166203051805	2624.8001560149714	2699.8001560149714	2699.8001560149714	2724.8001560149714	0.6760563254356384	0.7153846025466919	0.8253968358039856	0.5625	0.27272728085517883	1000	1075	1075	1100	1454
12.44966970155705	12.449669306817352	0	0	1	30	0.001559337681132571	0.4842332331611523	2707.935089794919	2782.935089794919	2782.935089794919	2807.935089794919	0.7042253613471985	0.7384615540504456	0.841269850730896	0.5874999761581421	0.27272728085517883	1000	1075	1075	1100	1454
12.465744686310229	12.46574429157053	0	0	1	30	0.0011732584878010991	0.4987815297134812	2767.5103641767055	2842.5103641767055	2842.5103641767055	2867.5103641767055	0.7183098793029785	0.7615384459495544	0.841269850730896	0.612500011920929	0.27272728085517883	992	1067	1067	1092	1454
12.486331545820397	12.486331151080698	0	0	1	30	0.0007839634745067622	0.5077368076890707	2804.1822274867445	2879.1822274867445	2879.1822274867445	2904.1822274867445	0.7183098793029785	0.7769230604171753	0.8571428656578064	0.625	0.27272728085517883	1000	1075	1075	1100	1454
12.499820196067207	12.499819801327508	0	0	1	30	0.000392519671821435	0.5077368076890707	2804.1822274867445	2879.1822274867445	2879.1822274867445	2904.1822274867445	0.7183098793029785	0.7769230604171753	0.8571428656578064	0.625	0.27272728085517883	992	1067	1067	1092	1454
12.515682416122749	12.515682416122747	0	0	1	30	-6.468409853337487e-16	0.5058137383311987	2796.3072584662586	2871.3072584662586	2871.3072584662586	2896.3072584662586	0.7183098793029785	0.7692307829856873	0.8571428656578064	0.625	0.27272728085517883	1000	1075	1075	1100	1454
12.532677933853469	12.53267753911377	0	0	1	30	-0.00039251967182272687	0.5084923072318945	2807.2759981146082	2882.2759981146082	2882.2759981146082	2907.2759981146082	0.7183098793029785	0.7692307829856873	0.8571428656578064	0.637499988079071	0.27272728085517883	992	1067	1067	1092	1454
12.552959264836785	12.552959264836783	0	0	1	30	-0.0007839634745080487	0.5405772108170721	2938.6636782959104	3013.6636782959104	3013.6636782959104	3038.6636782959104	0.7323943376541138	0.807692289352417	0.8888888955116272	0.699999988079071	0.27272728085517883	986	1061	1061	1086	1454
12.566259229507581	12.566258834767883	0	0	1	30	-0.0011732584878023768	0.5507222690723008	2980.207691851072	3055.207691851072	3055.207691851072	3080.207691851072	0.7464788556098938	0.8230769038200378	0.8888888955116272	0.7124999761581421	0.27272728085517883	985	1060	1060	1085	1454
12.582725401302246	12.582725006562548	0	0	1	30	-0.0015593376811338364	0.5583001257763023	3011.2390150539577	3086.2390150539577	3086.2390150539577	3111.2390150539577	0.7464788556098938	0.8307692408561707	0.9047619104385376	0.7250000238418579	0.27272728085517883	964	1039	1039	1064	1454
12.599782103686275	12.599781708946576	0	0	1	30	-0.0019411428382695413	0.5583001257763023	3011.2390150539577	3086.2390150539577	3086.2390150539577	3111.2390150539577	0.7464788556098938	0.8307692408561707	0.9047619104385376	0.7250000238418579	0.27272728085517883	964	1039	1039	1064	1454
12.619633957877324	12.61963356313763	0	0	1	30	-0.002317627457812733	0.5516265804036742	2983.910846753046	3058.910846753046	3058.910846753046	3083.910846753046	0.7464788556098938	0.8153846263885498	0.9047619104385376	0.7124999761581421	0.3030303120613098	979	1054	1054	1079	1454
12.632990370325048	12.63298997558535	0	0	1	30	-0.00268775962159037	0.5509328426704521	2981.069990735501	3056.069990735501	3056.069990735501	3081.069990735501	0.7323943376541138	0.8153846263885498	0.9047619104385376	0.7250000238418579	0.27272728085517883	972	1047	1047	1072	1454
12.649748254757105	12.649748254757107	0	0	1	30	-0.0030505248230691083	0.5614868588745594	3024.2886870913208	3099.2886870913208	3099.2886870913208	3124.2886870913208	0.7323943376541138	0.8230769038200378	0.920634925365448	0.75	0.27272728085517883	983	1058	1058	1083	1454
12.66576363381577	12.665763239076071	0	0	1	30	-0.003404928748047195	0.5717311233784708	3066.238950234838	3141.238950234838	3141.238950234838	3166.238950234838	0.7464788556098938	0.8384615182876587	0.920634925365448	0.762499988079071	0.27272728085517883	1010	1085	1085	1110	1454
12.686292466590219	12.686292466590217	0	0	1	30	-0.0037500000000005793	0.5712357873126628	3064.210549045354	3139.210549045354	3139.210549045354	3164.210549045354	0.7323943376541138	0.8384615182876587	0.9365079402923584	0.762499988079071	0.3030303120613098	1060	1135	1135	1160	1454
12.699699800459081	12.699699405719382	0	0	1	30	-0.004084792762613266	0.5673896336957576	3048.4605499841273	3123.4605499841273	3123.4605499841273	3148.4605499841273	0.7323943376541138	0.8230769038200378	0.9365079402923584	0.762499988079071	0.3030303120613098	1151	1226	1226	1251	1454
12.715750311350936	12.715749916611237	0	0	1	30	-0.004408389392194093	0.5595637895166874	3016.413718070835	3091.413718070835	3091.413718070835	3116.413718070835	0.7323943376541138	0.8153846263885498	0.920634925365448	0.75	0.3030303120613098	1266	1341	1341	1366	1454
12.73266174952582	12.73266135478612	0	0	1	30	-0.004719902932874305	0.554763723859593	2996.7574492050335	3071.7574492050335	3071.7574492050335	3096.7574492050335	0.7323943376541138	0.807692289352417	0.920634925365448	0.737500011920929	0.27272728085517883	1359	1434	1434	1459	1454
12.752967949110156	12.75296755437046	0	0	1	30	-0.005018479547691941	0.5493195399139372	2974.463515947573	3049.463515947573	3049.463515947573	3074.463515947573	0.7183098793029785	0.800000011920929	0.920634925365448	0.737500011920929	0.3030303120613098	1526	1601	1601	1626	1454
12.76623080824927	12.766230413509572	0	0	1	30	-0.005303300858899587	0.5625399798154831	3028.6012173444033	3103.6012173444033	3103.6012173444033	3128.6012173444033	0.7323943376541138	0.8153846263885498	0.9365079402923584	0.75	0.3030303120613098	1711	1786	1786	1811	1454
12.782711980152486	12.782711585412788	0	0	1	30	-0.0055735861910809125	0.57031621821816	3060.4449136033654	3135.4449136033654	3135.4449136033654	3160.4449136033654	0.7323943376541138	0.8230769038200378	0.9365079402923584	0.7749999761581421	0.3030303120613098	1849	1924	1924	1949	1454
12.800078553200054	12.800078947939756	0	0	1	30	-0.005828594710927712	0.5733916147656384	3073.0386624652892	3148.0386624652892	3148.0386624652892	3173.0386624652892	0.7323943376541138	0.8230769038200378	0.9523809552192688	0.7749999761581421	0.3030303120613098	1942	2017	2017	2042	1454
12.81964816850648	12.819648168506482	0	0	1	30	-0.006067627457812508	0.5679474308199826	3050.7447292078286	3125.7447292078286	3125.7447292078286	3150.7447292078286	0.7183098793029785	0.8153846263885498	0.9523809552192688	0.7749999761581421	0.3030303120613098	2043	2118	2118	2143	1454
12.83295760693005	12.832957212190351	0	0	1	30	-0.006290029259591055	0.5551727116107941	2998.4322540462017	3073.4322540462017	3073.4322540462017	3098.4322540462017	0.7183098793029785	0.800000011920929	0.9365079402923584	0.75	0.27272728085517883	2126	2201	2201	2226	1454
12.849700096513855	12.849700491253554	0	0	1	30	-0.006495190528383635	0.5352291217931207	2916.763253742829	2991.763253742829	2991.763253742829	3016.763253742829	0.7042253613471985	0.7692307829856873	0.920634925365448	0.7250000238418579	0.27272728085517883	2255	2330	2330	2355	1454
12.865573764020661	12.865572974541262	0	0	1	30	-0.006682548931413073	0.5153847271576524	2835.5004577105865	2910.5004577105865	2910.5004577105865	2935.5004577105865	0.6901408433914185	0.7384615540504456	0.920634925365448	0.6875	0.3030303120613098	2411	2486	2486	2511	1454
12.88631812467064	12.88631772993094	0	0	1	30	-0.006851590932319789	0.46793636679649353	2641.199422031641	2716.199422031641	2716.199422031641	2741.199422031641	0.6338028311729431	0.692307710647583	0.8730158805847168	0.625	0.27272728085517883	2469	2544	2544	2569	1454
12.899956776002982	12.899956776002984	0	0	1	30	-0.007001853198729263	0.4266984383501704	2472.3301050439477	2547.3301050439477	2547.3301050439477	2572.3301050439477	0.6056337952613831	0.6384615302085876	0.841269850730896	0.550000011920929	0.3030303120613098	2528	2603	2603	2628	1454
12.915672942369978	12.91567254763028	0	0	1	30	-0.007132923872213867	0.39180833318285524	2329.4551243837923	2404.4551243837923	2404.4551243837923	2429.4551243837923	0.6056337952613831	0.5846154093742371	0.7936508059501648	0.4749999940395355	0.3030303120613098	2546	2621	2621	2646	1454
12.932679907551963	12.932679512812264	0	0	1	30	-0.0072444436971681936	0.34621749035422766	2142.760623000562	2217.760623000562	2217.760623000562	2242.760623000562	0.5633803009986877	0.5230769515037537	0.7460317611694336	0.4000000059604645	0.3030303120613098	2624	2699	2699	2724	1454
12.952975843904133	12.952975449164434	0	0	1	30	-0.007336107005503688	0.2828548242648443	1883.2905053645375	1958.2905053645375	1958.2905053645375	1983.2905053645375	0.49295774102211	0.4384615421295166	0.6666666865348816	0.30000001192092896	0.3030303120613098	2707	2782	2782	2807	1454
12.966349230158903	12.966348835419204	0	0	1	30	-0.007407662554463643	0.2914125760869375	1918.334499076009	1993.334499076009	1993.334499076009	2018.334499076009	0.5070422291755676	0.45384615659713745	0.682539701461792	0.30000001192092896	0.27272728085517883	2767	2842	2842	2867	1454
12.982704085358511	12.982703690618813	0	0	1	30	-0.007458914215262124	0.2987798591927877	1948.5035233944657	2023.5035233944657	2023.5035233944657	2048.5035233944654	0.5211267471313477	0.4692307710647583	0.682539701461792	0.30000001192092896	0.27272728085517883	2804	2879	2879	2904	1454
12.999758814044048	12.999758024564652	0	0	1	30	-0.007489721510659341	0.3007029360012403	1956.378522925079	2031.378522925079	2031.378522925079	2056.378522925079	0.5211267471313477	0.4769230782985687	0.682539701461792	0.30000001192092896	0.27272728085517883	2804	2879	2879	2904	1454
13.019582641716484	13.019582246976785	0	0	1	30	-0.0075	0.3047589473426342	1972.987889368087	2047.987889368087	2047.987889368087	2072.987889368087	0.5211267471313477	0.48461538553237915	0.682539701461792	0.3125	0.27272728085517883	2796	2871	2871	2896	1454
13.032982080791372	13.032981686051674	0	0	1	30	-0.007489721510659266	0.3047589473426342	1972.987889368087	2047.987889368087	2047.987889368087	2072.987889368087	0.5211267471313477	0.48461538553237915	0.682539701461792	0.3125	0.27272728085517883	2807	2882	2882	2907	1454
13.049945624606492	13.049945624606494	0	0	1	30	-0.0074589142152619746	0.3028358705341816	1965.1128898374736	2040.1128898374736	2040.1128898374736	2065.1128898374736	0.5211267471313477	0.4769230782985687	0.682539701461792	0.3125	0.27272728085517883	2938	3013	3013	3038	1454
13.072973159674182	13.072972370194783	0	0	1	30	-0.007407662554463419	0.2954685874283314	1934.943865519017	2009.943865519017	2009.943865519017	2034.943865519017	0.5070422291755676	0.4615384638309479	0.682539701461792	0.3125	0.27272728085517883	2980	3055	3055	3080	1454
13.086242334648473	13.086241939908774	0	0	1	30	-0.007336107005503392	0.2952587297038427	1934.0844981372359	2009.0844981372359	2009.0844981372359	2034.0844981372359	0.5070422291755676	0.4692307710647583	0.682539701461792	0.30000001192092896	0.27272728085517883	3011	3086	3086	3111	1454
13.099691510925409	13.09969111618571	0	0	1	30	-0.007244443697167825	0.2952587297038427	1934.0844981372359	2009.0844981372359	2009.0844981372359	2034.0844981372359	0.5070422291755676	0.4692307710647583	0.682539701461792	0.30000001192092896	0.27272728085517883	3011	3086	3086	3111	1454
13.115723074311722	13.115722679572023	0	0	1	30	-0.0071329238722134276	0.297391664236784	1942.8188650496304	2017.8188650496304	2017.8188650496304	2042.8188650496304	0.5070422291755676	0.4692307710647583	0.682539701461792	0.3125	0.27272728085517883	2983	3058	3058	3083	1460
13.132662933744916	13.132662144265517	0	0	1	30	-0.007001853198728752	0.2952587297038427	1934.0844981372359	2009.0844981372359	2009.0844981372359	2034.0844981372359	0.5070422291755676	0.4692307710647583	0.682539701461792	0.30000001192092896	0.27272728085517883	2981	3056	3056	3081	1454
13.152950185823714	13.152949791084016	0	0	1	30	-0.006851590932319209	0.29120271327713176	1917.4751108698545	1992.4751108698545	1992.4751108698545	2017.4751108698545	0.5070422291755676	0.4615384638309479	0.682539701461792	0.2874999940395355	0.27272728085517883	3024	3099	3099	3124	1454
13.166243834659328	13.16624343991963	0	0	1	30	-0.006682548931412426	0.28061123328904314	1874.1030003186318	1949.1030003186318	1949.1030003186318	1974.1030003186318	0.49295774102211	0.446153849363327	0.6666666865348816	0.2750000059604645	0.27272728085517883	3066	3141	3141	3166	1454
13.182719874946462	13.182719480206764	0	0	1	30	-0.006495190528382922	0.27011895470084646	1831.1371194999663	1906.1371194999663	1906.1371194999663	1931.1371194999663	0.47887325286865234	0.4307692348957062	0.6507936716079712	0.26249998807907104	0.27272728085517883	3064	3139	3139	3164	1460
13.199759998263145	13.199759603523447	0	0	1	30	-0.006290029259590279	0.2513436382725125	1754.2521987259386	1829.2521987259386	1829.2521987259386	1854.2521987259386	0.4507042169570923	0.4153846204280853	0.6190476417541504	0.22499999403953552	0.3030303120613098	3048	3123	3123	3148	1460
13.219766985155813	13.219766590416114	0	0	1	30	-0.006067627457811671	0.19781316629359647	1535.0449159722775	1610.0449159722775	1610.0449159722775	1635.0449159722775	0.39436620473861694	0.32307693362236023	0.4920634925365448	0.15000000596046448	0.27272728085517883	3016	3091	3091	3116	1460
13.233031028514022	13.233030633774323	0	0	1	30	-0.005828594710926814	0.16328451689332724	1393.650096678175	1468.650096678175	1468.650096678175	1493.650096678175	0.3380281627178192	0.26153847575187683	0.4285714328289032	0.125	0.27272728085517883	2996	3071	3071	3096	1454
13.249789307685779	13.24978891294608	0	0	1	30	-0.0055735861910799584	0.13498297761682243	1277.7552933408879	1352.7552933408879	1352.7552933408879	1377.7552933408879	0.28169015049934387	0.2153846174478531	0.380952388048172	0.11249999701976776	0.27272728085517883	2974	3049	3049	3074	1460
13.265686659574511	13.265686264834812	0	0	1	30	-0.0053033008588985785	0.10593738739068309	1158.8136013648473	1233.8136013648473	1233.8136013648473	1258.8136013648473	0.22535210847854614	0.16923077404499054	0.3333333432674408	0.08749999850988388	0.27272728085517883	3028	3103	3103	3128	1460
13.28637891458425	13.28637851984455	0	0	1	30	-0.005018479547690881	0.08796787154047736	1085.2284339582548	1160.2284339582548	1160.2284339582548	1185.2284339582548	0.18309858441352844	0.14615385234355927	0.30158731341362	0.07500000298023224	0.27272728085517883	3060	3135	3135	3160	1460
13.300049539832196	13.300049145092498	0	0	1	30	-0.004719902932873198	0.06994875380769372	1011.4401468425058	1086.4401468425058	1086.4401468425058	1111.4401468425058	0.14084507524967194	0.1230769231915474	0.2539682686328888	0.0625	0.27272728085517883	3073	3148	3148	3173	1460
13.31577794312985	13.315777548390152	0	0	1	30	-0.00440838939219294	0.06400851556099951	987.114871222293	1062.114871222293	1062.114871222293	1087.114871222293	0.1267605572938919	0.11538461595773697	0.2222222238779068	0.0625	0.27272728085517883	3050	3125	3125	3150	1460
13.33276675028569	13.332766355545992	0	0	1	30	-0.00408479276261207	0.06311565846323021	983.4586214069277	1058.4586214069277	1058.4586214069277	1083.4586214069277	0.1267605572938919	0.11538461595773697	0.2063492089509964	0.05000000074505806	0.27272728085517883	2998	3073	3073	3098	1454
13.352905974977451	13.352905580237753	0	0	1	30	-0.003749999999999344	0.05672899560988068	957.3052370224614	1032.3052370224614	1032.3052370224614	1057.3052370224614	0.11267605423927307	0.10769230872392654	0.1746031790971756	0.03750000149011612	0.27272728085517883	2916	2991	2991	3016	1454
13.366215413401017	13.366215018661318	0	0	1	30	-0.0034049287480459245	0.05618336062641844	955.0708617651835	1030.0708617651835	1030.0708617651835	1055.0708617651835	0.11267605423927307	0.10769230872392654	0.1746031790971756	0.02500000037252903	0.27272728085517883	2835	2910	2910	2935	1460
13.38265592711526	13.382655137635865	0	0	1	30	-0.003050524823067806	0.05608415428164696	954.6646117833443	1029.6646117833443	1029.6646117833443	1054.6646117833443	0.11267605423927307	0.10769230872392654	0.1587301641702652	0.02500000037252903	0.27272728085517883	2641	2716	2716	2741	1454
13.400229343764986	13.400229343764988	0	0	1	30	-0.002687759621589039	0.05608415428164696	954.6646117833443	1029.6646117833443	1029.6646117833443	1054.6646117833443	0.11267605423927307	0.10769230872392654	0.1587301641702652	0.02500000037252903	0.27272728085517883	2472	2547	2547	2572	1460
13.419736590199006	13.419736195459308	0	0	1	30	-0.0023176274578113774	0.05608415428164696	954.6646117833443	1029.6646117833443	1029.6646117833443	1054.6646117833443	0.11267605423927307	0.10769230872392654	0.1587301641702652	0.02500000037252903	0.27272728085517883	2329	2404	2404	2429	1460
13.432946948958184	13.432946554218486	0	0	1	30	-0.0019411428382681635	0.058007231090099566	962.5396113139577	1037.5396113139577	1037.5396113139577	1062.5396113139577	0.11267605423927307	0.11538461595773697	0.1587301641702652	0.02500000037252903	0.27272728085517883	2142	2217	2217	2242	1460
13.449754965331985	13.449754965331987	0	0	1	30	-0.0015593376811324415	0.058007231090099566	962.5396113139577	1037.5396113139577	1037.5396113139577	1062.5396113139577	0.11267605423927307	0.11538461595773697	0.1587301641702652	0.02500000037252903	0.27272728085517883	1883	1958	1958	1983	1460
13.465694159628788	13.465694159628786	0	0	1	30	-0.0011732584878009686	0.058007231090099566	962.5396113139577	1037.5396113139577	1037.5396113139577	1062.5396113139577	0.11267605423927307	0.11538461595773697	0.1587301641702652	0.02500000037252903	0.27272728085517883	1918	1993	1993	2018	1454
13.48632404576612	13.48632365102642	0	0	1	30	-0.0007839634745066304	0.05993030789855217	970.4146108445711	1045.4146108445711	1045.4146108445711	1070.4146108445711	0.11267605423927307	0.1230769231915474	0.1587301641702652	0.02500000037252903	0.27272728085517883	1948	2023	2023	2048	1454
13.499636247367578	13.499635852627879	0	0	1	30	-0.0003925196718213029	0.05993030789855217	970.4146108445711	1045.4146108445711	1045.4146108445711	1070.4146108445711	0.11267605423927307	0.1230769231915474	0.1587301641702652	0.02500000037252903	0.27272728085517883	1956	2031	2031	2056	1454
13.515720705873528	13.51572031113383	0	0	1	30	7.791492631894069e-16	0.05993030789855217	970.4146108445711	1045.4146108445711	1045.4146108445711	1070.4146108445711	0.11267605423927307	0.1230769231915474	0.1587301641702652	0.02500000037252903	0.27272728085517883	1972	2047	2047	2072	1454
13.532649907334855	13.532649512595157	0	0	1	30	0.000392519671822859	0.06175418022487845	977.8833680208772	1052.8833680208772	1052.8833680208772	1077.8833680208772	0.11267605423927307	0.13076923787593842	0.1428571492433548	0.02500000037252903	0.27272728085517883	1972	2047	2047	2072	1454
13.552963212233772	13.552962817494073	0	0	1	30	0.0007839634745081803	0.061307751626840656	976.0552429119125	1051.0552429119125	1051.0552429119125	1076.0552429119125	0.11267605423927307	0.13076923787593842	0.1428571492433548	0.012500000186264515	0.27272728085517883	1965	2040	2040	2065	1454
13.566192518498488	13.566191729019092	0	0	1	30	0.0011732584878025075	0.06175418022487845	977.8833680208772	1052.8833680208772	1052.8833680208772	1077.8833680208772	0.11267605423927307	0.13076923787593842	0.1428571492433548	0.02500000037252903	0.27272728085517883	1934	2009	2009	2034	1454
13.58274632250628	13.582745927766581	0	0	1	30	0.0015593376811339657	0.06175418022487845	977.8833680208772	1052.8833680208772	1052.8833680208772	1077.8833680208772	0.11267605423927307	0.13076923787593842	0.1428571492433548	0.02500000037252903	0.27272728085517883	1934	2009	2009	2034	1454
13.599717761115377	13.599717366375678	0	0	1	30	0.001941142838269669	0.05823305446122374	963.4643580187112	1038.4643580187112	1038.4643580187112	1063.4643580187112	0.09859155118465424	0.13076923787593842	0.1428571492433548	0.02500000037252903	0.27272728085517883	1934	2009	2009	2034	1454
13.619599220783835	13.619599220783833	0	0	1	30	0.0023176274578128593	0.05823305446122374	963.4643580187112	1038.4643580187112	1038.4643580187112	1063.4643580187112	0.09859155118465424	0.13076923787593842	0.1428571492433548	0.02500000037252903	0.27272728085517883	1942	2017	2017	2042	1454
13.632948133177278	13.63294773843758	0	0	1	30	0.002687759621590494	0.06045375038012271	972.5581078066025	1047.5581078066025	1047.5581078066025	1072.5581078066025	0.09859155118465424	0.13846154510974884	0.1269841343164444	0.03750000149011612	0.27272728085517883	1934	2009	2009	2034	1454
13.649733254648554	13.649732859908855	0	0	1	30	0.0030505248230692293	0.06277365258466157	982.0581073341891	1057.0581073341891	1057.0581073341891	1082.0581073341891	0.09859155118465424	0.14615385234355927	0.1269841343164444	0.05000000074505806	0.27272728085517883	1917	1992	1992	2017	1454
13.665612053771442	13.665611264292043	0	0	1	30	0.0034049287480473127	0.0653415706474334	992.5737318012398	1067.5737318012398	1067.5737318012398	1092.5737318012398	0.09859155118465424	0.1538461595773697	0.1428571492433548	0.0625	0.27272728085517883	1874	1949	1949	1974	1454
13.686296413987206	13.686296019247507	0	0	1	30	0.0037500000000006933	0.07624142269958697	1037.2086259548087	1112.2086259548087	1112.2086259548087	1137.2086259548087	0.1267605572938919	0.16153846681118011	0.190476194024086	0.08749999850988388	0.27272728085517883	1831	1906	1906	1931	1454
13.699714405827935	13.699714011088236	0	0	1	30	0.004084792762613376	0.09859198052436113	1128.7341602472588	1203.7341602472588	1203.7341602472588	1228.7341602472588	0.15492957830429077	0.20769231021404266	0.2539682686328888	0.125	0.27272728085517883	1754	1829	1829	1854	1460
13.715762943021298	13.7157625482816	0	0	1	30	0.0044083893921942	0.13967759660814727	1296.979758110363	1371.979758110363	1371.979758110363	1396.979758110363	0.2535211145877838	0.26153847575187683	0.3174603283405304	0.13750000298023224	0.27272728085517883	1535	1610	1610	1635	1454
13.732647144156962	13.732646354677566	0	0	1	30	0.004719902932874409	0.1618519348240206	1387.7836731043644	1462.7836731043644	1462.7836731043644	1487.7836731043644	0.2957746386528015	0.29230770468711853	0.3650793731212616	0.16249999403953552	0.27272728085517883	1393	1468	1468	1493	1454
13.752969922808651	13.752969528068952	0	0	1	30	0.005018479547692039	0.22813354432582855	1659.206864014268	1734.206864014268	1734.206864014268	1759.206864014268	0.3661971688270569	0.4153846204280853	0.523809552192688	0.25	0.27272728085517883	1277	1352	1352	1377	1454
13.766207913346742	13.766207518607043	0	0	1	30	0.00530330085889968	0.27051024760991815	1832.7394639626148	1907.7394639626148	1907.7394639626148	1932.7394639626148	0.43661972880363464	0.4692307710647583	0.5873016119003296	0.30000001192092896	0.27272728085517883	1158	1233	1233	1258	1454
13.782732901356523	13.782732506616824	0	0	1	30	0.005573586191081001	0.31843174435198307	2028.9779931213707	2103.9779931213707	2103.9779931213707	2128.9779931213707	0.49295774102211	0.5307692289352417	0.6666666865348816	0.375	0.27272728085517883	1085	1160	1160	1185	1454
13.79971894533447	13.799718550594772	0	0	1	30	0.005828594710927795	0.3656206548805274	2222.21658173576	2297.21658173576	2297.21658173576	2322.21658173576	0.5492957830429077	0.5846154093742371	0.7301587462425232	0.44999998807907104	0.27272728085517883	1011	1086	1086	1111	1454
13.819540009829018	13.819539615089319	0	0	1	30	0.006067627457812587	0.41623146800353883	2429.4678614744917	2504.4678614744917	2504.4678614744917	2529.4678614744917	0.6197183132171631	0.6384615302085876	0.7936508059501648	0.512499988079071	0.27272728085517883	987	1062	1062	1087	1454
13.832891290660656	13.832890895920958	0	0	1	30	0.006290029259591127	0.4524327666661332	2577.7121794978157	2652.7121794978157	2652.7121794978157	2677.7121794978157	0.6478873491287231	0.6769230961799622	0.8253968358039856	0.5874999761581421	0.27272728085517883	983	1058	1058	1083	1454
13.850306021951473	13.850305627211775	0	0	1	30	0.006495190528383701	0.4846061475693233	2709.462174296379	2784.462174296379	2784.462174296379	2809.462174296379	0.6478873491287231	0.7230769395828247	0.8730158805847168	0.6499999761581421	0.27272728085517883	957	1032	1032	1057	1454
13.872951054251049	13.87295065951135	0	0	1	30	0.006682548931413134	0.5510570371553065	2981.5785671509802	3056.5785671509802	3056.5785671509802	3081.5785671509802	0.6901408433914185	0.800000011920929	0.9365079402923584	0.762499988079071	0.27272728085517883	955	1030	1030	1055	1454
13.886228913498714	13.886228518759015	0	0	1	30	0.006851590932319843	0.5773994474656998	3089.4507373720407	3164.4507373720407	3164.4507373720407	3189.4507373720407	0.7042253613471985	0.8307692408561707	0.9682539701461792	0.800000011920929	0.27272728085517883	954	1029	1029	1054	1454
13.900106382348818	13.90010638234882	0	0	1	30	0.0070018531987293105	0.5773994474656998	3089.4507373720407	3164.4507373720407	3164.4507373720407	3189.4507373720407	0.7042253613471985	0.8307692408561707	0.9682539701461792	0.800000011920929	0.27272728085517883	954	1029	1029	1054	1454
13.915762943021297	13.9157629430213	0	0	1	30	0.007132923872213908	0.5910167274996638	3145.2134991111234	3220.2134991111234	3220.2134991111234	3245.2134991111234	0.7183098793029785	0.8461538553237915	0.9841269850730896	0.8125	0.27272728085517883	954	1029	1029	1054	1454
13.932736355328887	13.932735565849491	0	0	1	30	0.007244443697168227	0.6014593895997793	3187.976200411096	3262.976200411096	3262.976200411096	3287.976200411096	0.7323943376541138	0.8615384697914124	0.9841269850730896	0.824999988079071	0.27272728085517883	962	1037	1037	1062	1454
13.952864922048777	13.952864132569381	0	0	1	30	0.007336107005503715	0.6218005120754242	3271.273096948862	3346.273096948862	3346.273096948862	3371.273096948862	0.7323943376541138	0.892307698726654	1.0	0.862500011920929	0.27272728085517883	962	1037	1037	1062	1454
13.966234755646257	13.966234360906558	0	0	1	30	0.007407662554463664	0.637340858578682	3334.9108158797026	3409.9108158797026	3409.9108158797026	3434.9108158797026	0.7464788556098938	0.9153845906257629	1.0	0.887499988079071	0.27272728085517883	962	1037	1037	1062	1454
13.982703295879114	13.982702901139415	0	0	1	30	0.007458914215262138	0.6447081416845322	3365.079840198159	3440.079840198159	3440.079840198159	3465.079840198159	0.7605633735656738	0.9307692050933838	1.0	0.887499988079071	0.27272728085517883	970	1045	1045	1070	1454
13.999755261386758	13.99975486664706	0	0	1	30	0.007489721510659348	0.6427850723266602	3357.2048711776733	3432.2048711776733	3432.2048711776733	3457.2048711776733	0.7605633735656738	0.9230769276618958	1.0	0.887499988079071	0.27272728085517883	970	1045	1045	1070	1454
14.019572378484318	14.019571983744619	0	0	1	30	0.0075	0.6358139216899872	3328.6580093204975	3403.6580093204975	3403.6580093204975	3428.6580093204975	0.7605633735656738	0.9076923131942749	1.0	0.875	0.27272728085517883	970	1045	1045	1070	1454
14.032918527699872	14.032918132960173	0	0	1	30	0.007489721510659259	0.6253216415643692	3285.692122206092	3360.692122206092	3360.692122206092	3385.692122206092	0.7464788556098938	0.892307698726654	1.0	0.862500011920929	0.27272728085517883	977	1052	1052	1077	1454
14.049687070103795	14.049686675364097	0	0	1	30	0.0074589142152619616	0.6047331988811493	3201.3824494183064	3276.3824494183064	3276.3824494183064	3301.3824494183064	0.7323943376541138	0.8615384697914124	1.0	0.824999988079071	0.3030303120613098	976	1051	1051	1076	1454
14.065671659465957	14.065671264726259	0	0	1	30	0.007407662554463399	0.5996851176023483	3180.7105565816164	3255.7105565816164	3255.7105565816164	3280.7105565816164	0.7323943376541138	0.8538461327552795	1.0	0.8125	0.27272728085517883	977	1052	1052	1077	1454
14.086286150755038	14.086286150755036	0	0	1	30	0.007336107005503364	0.5895889699459076	3139.3668319284916	3214.3668319284916	3214.3668319284916	3239.3668319284916	0.7323943376541138	0.8384615182876587	1.0	0.7875000238418579	0.27272728085517883	977	1052	1052	1077	1454
14.099618089341435	14.099617694601736	0	0	1	30	0.00724444369716779	0.5710228300195128	3063.338488929905	3138.338488929905	3138.338488929905	3163.338488929905	0.7183098793029785	0.8153846263885498	0.9841269850730896	0.762499988079071	0.27272728085517883	963	1038	1038	1063	1454
14.115735311242384	14.115734521762985	0	0	1	30	0.007132923872213387	0.5545781719483553	2995.997614128515	3070.997614128515	3070.997614128515	3095.997614128515	0.7042253613471985	0.800000011920929	0.9682539701461792	0.737500011920929	0.27272728085517883	963	1038	1038	1063	1454
14.132759250231414	14.132758855491716	0	0	1	30	0.007001853198728705	0.5399299574128928	2936.0131756057963	3011.0131756057963	3011.0131756057963	3036.0131756057963	0.7042253613471985	0.7769230604171753	0.9523809552192688	0.7124999761581421	0.27272728085517883	972	1047	1047	1072	1454
14.152946633166424	14.152946238426726	0	0	1	30	0.006851590932319155	0.531509570919332	2901.5316929146647	2976.5316929146647	2976.5316929146647	3001.5316929146647	0.6901408433914185	0.7692307829856873	0.9523809552192688	0.699999988079071	0.27272728085517883	982	1057	1057	1082	1454
14.1662209397568	14.1662205450171	0	0	1	30	0.006682548931412366	0.5238821245729923	2870.2973001264036	2945.2973001264036	2945.2973001264036	2970.2973001264036	0.6901408433914185	0.7615384459495544	0.9365079402923584	0.6875	0.27272728085517883	992	1067	1067	1092	1454
14.182705269577609	14.18270487483791	0	0	1	30	0.006495190528382856	0.5190324706927179	2850.4379674866796	2925.4379674866796	2925.4379674866796	2950.4379674866796	0.6901408433914185	0.7538461685180664	0.9365079402923584	0.675000011920929	0.27272728085517883	1037	1112	1112	1137	1454
14.200314212800224	14.200314212800222	0	0	1	30	0.006290029259590206	0.5171093864336846	2842.5629374459386	2917.5629374459386	2917.5629374459386	2942.5629374459386	0.6901408433914185	0.7461538314819336	0.9365079402923584	0.675000011920929	0.27272728085517883	1128	1203	1203	1228	1454
14.219671063409011	14.219670668669313	0	0	1	30	0.006067627457811592	0.5190324706927179	2850.4379674866796	2925.4379674866796	2925.4379674866796	2950.4379674866796	0.6901408433914185	0.7538461685180664	0.9365079402923584	0.675000011920929	0.27272728085517883	1296	1371	1371	1396	1454
14.232849053512888	14.23284865877319	0	0	1	30	0.005828594710926731	0.5190324706927179	2850.4379674866796	2925.4379674866796	2925.4379674866796	2950.4379674866796	0.6901408433914185	0.7538461685180664	0.9365079402923584	0.675000011920929	0.27272728085517883	1387	1462	1462	1487	1454
14.250090099336246	14.250090099336244	0	0	1	30	0.005573586191079871	0.5190324706927179	2850.4379674866796	2925.4379674866796	2925.4379674866796	2950.4379674866796	0.6901408433914185	0.7538461685180664	0.9365079402923584	0.675000011920929	0.27272728085517883	1659	1734	1734	1759	1454
14.265709949216737	14.265709554477038	0	0	1	30	0.005303300858898486	0.5190324706927179	2850.4379674866796	2925.4379674866796	2925.4379674866796	2950.4379674866796	0.6901408433914185	0.7538461685180664	0.9365079402923584	0.675000011920929	0.27272728085517883	1832	1907	1907	1932	1454
14.286315756232446	14.28631496675305	0	0	1	30	0.005018479547690782	0.5161058861703154	2838.4536038674414	2913.4536038674414	2913.4536038674414	2938.4536038674414	0.6901408433914185	0.7538461685180664	0.9365079402923584	0.6625000238418579	0.27272728085517883	2028	2103	2103	2128	1454
14.300344805126878	14.30034441038718	0	0	1	30	0.004719902932873095	0.5161058861703154	2838.4536038674414	2913.4536038674414	2913.4536038674414	2938.4536038674414	0.6901408433914185	0.7538461685180664	0.9365079402923584	0.6625000238418579	0.27272728085517883	2222	2297	2297	2322	1454
14.315709653161962	14.315709258422263	0	0	1	30	0.0044083893921928324	0.5161058861703154	2838.4536038674414	2913.4536038674414	2913.4536038674414	2938.4536038674414	0.6901408433914185	0.7538461685180664	0.9365079402923584	0.6625000238418579	0.27272728085517883	2429	2504	2504	2529	1454
14.332797145242496	14.332796750502798	0	0	1	30	0.004084792762611958	0.5141828019112822	2830.5785738267004	2905.5785738267004	2905.5785738267004	2930.5785738267004	0.6901408433914185	0.7461538314819336	0.9365079402923584	0.6625000238418579	0.27272728085517883	2577	2652	2652	2677	1454
14.352907553936246	14.352907159196548	0	0	1	30	0.0037499999999992296	0.5112562034338239	2818.594153061509	2893.594153061509	2893.594153061509	2918.594153061509	0.6901408433914185	0.7461538314819336	0.9365079402923584	0.6499999761581421	0.27272728085517883	2709	2784	2784	2809	1454
14.366209887045235	14.366209492305536	0	0	1	30	0.0034049287480458065	0.5131792876928571	2826.46918310225	2901.46918310225	2901.46918310225	2926.46918310225	0.6901408433914185	0.7538461685180664	0.9365079402923584	0.6499999761581421	0.27272728085517883	2981	3056	3056	3081	1454
14.382687506291164	14.382687111551466	0	0	1	30	0.003050524823067685	0.5131792876928571	2826.46918310225	2901.46918310225	2901.46918310225	2926.46918310225	0.6901408433914185	0.7538461685180664	0.9365079402923584	0.6499999761581421	0.27272728085517883	3089	3164	3164	3189	1454
14.399735919141518	14.399740656017904	0	0	1	30	0.0026877596215889154	0.5112562034338239	2818.594153061509	2893.594153061509	2893.594153061509	2918.594153061509	0.6901408433914185	0.7461538314819336	0.9365079402923584	0.6499999761581421	0.27272728085517883	3089	3164	3164	3189	1454
14.419918565200144	14.419918170460445	0	0	1	30	0.0023176274578112516	0.5112562034338239	2818.594153061509	2893.594153061509	2893.594153061509	2918.594153061509	0.6901408433914185	0.7461538314819336	0.9365079402923584	0.6499999761581421	0.27272728085517883	3145	3220	3220	3245	1454
14.432910632905896	14.432910238166198	0	0	1	30	0.0019411428382680358	0.5112562034338239	2818.594153061509	2893.594153061509	2893.594153061509	2918.594153061509	0.6901408433914185	0.7461538314819336	0.9365079402923584	0.6499999761581421	0.3030303120613098	3187	3262	3262	3287	1454
14.44976009694807	14.449759307468671	0	0	1	30	0.001559337681132312	0.5112562034338239	2818.594153061509	2893.594153061509	2893.594153061509	2918.594153061509	0.6901408433914185	0.7461538314819336	0.9365079402923584	0.6499999761581421	0.27272728085517883	3271	3346	3346	3371	1454
14.465653106700115	14.465659027795596	0	0	1	30	0.0011732584878008379	0.5093331340759519	2810.7191840410233	2885.7191840410233	2885.7191840410233	2910.7191840410233	0.6901408433914185	0.7384615540504456	0.9365079402923584	0.6499999761581421	0.27272728085517883	3334	3409	3409	3434	1454
14.48627233486558	14.486271940125881	0	0	1	30	0.0007839634745064989	0.4984325740989002	2766.0813909349963	2841.0813909349963	2841.0813909349963	2866.0813909349963	0.6760563254356384	0.7307692170143127	0.920634925365448	0.637499988079071	0.27272728085517883	3365	3440	3440	3465	1454
14.500273357241399	14.5002733572414	0	0	1	30	0.0003925196718211707	0.49363252334296703	2746.42518308945	2821.42518308945	2821.42518308945	2846.42518308945	0.6760563254356384	0.7230769395828247	0.920634925365448	0.625	0.27272728085517883	3357	3432	3432	3457	1454
14.515654784343832	14.515653994864437	0	0	1	30	-9.11457541045065e-16	0.48447883287001225	2708.9408206027	2783.9408206027	2783.9408206027	2808.9408206027	0.6760563254356384	0.7076923251152039	0.9047619104385376	0.612500011920929	0.27272728085517883	3328	3403	3403	3428	1454
14.53254924871167	14.53254885397197	0	0	1	30	-0.00039251967182299115	0.47337984909259134	2663.4904820341617	2738.4904820341617	2738.4904820341617	2763.4904820341617	0.6619718074798584	0.699999988079071	0.9047619104385376	0.5874999761581421	0.27272728085517883	3285	3360	3360	3385	1454
14.552949791084012	14.552949396344314	0	0	1	30	-0.0007839634745083118	0.4562026122584939	2593.1496971985325	2668.1496971985325	2668.1496971985325	2693.1496971985325	0.6478873491287231	0.6769230961799622	0.8888888955116272	0.5625	0.27272728085517883	3201	3276	3276	3301	1460
14.566175149951741	14.566174360472345	0	0	1	30	-0.0011732584878026383	0.43570262863049436	2509.202264241874	2584.202264241874	2584.202264241874	2609.202264241874	0.6197183132171631	0.6538461446762085	0.8730158805847168	0.5375000238418579	0.27272728085517883	3180	3255	3255	3280	1454
14.582767243710316	14.582767638450015	0	0	1	30	-0.0015593376811340951	0.38802703842520714	2313.9707223512232	2388.9707223512232	2388.9707223512232	2413.9707223512232	0.6056337952613831	0.5923076868057251	0.8095238208770752	0.4375	0.27272728085517883	3139	3214	3214	3239	1454
14.5997422349767	14.599741840237002	0	0	1	30	-0.0019411428382697968	0.3461061196756505	2142.3045600717887	2217.3045600717887	2217.3045600717887	2242.3045600717887	0.577464759349823	0.5307692289352417	0.761904776096344	0.36250001192092896	0.27272728085517883	3063	3138	3138	3163	1454
14.619474088299322	14.619473693559623	0	0	1	30	-0.002317627457812985	0.2958647156902958	1936.5660107517615	2011.5660107517615	2011.5660107517615	2036.5660107517615	0.5211267471313477	0.4615384638309479	0.6984127163887024	0.2874999940395355	0.27272728085517883	2995	3070	3070	3095	1454
14.63293550150692	14.63293510676722	0	0	1	30	-0.0026877596215906176	0.25295313848626044	1760.8431021012366	1835.8431021012366	1835.8431021012366	1860.8431021012366	0.4647887349128723	0.4000000059604645	0.6190476417541504	0.23749999701976776	0.27272728085517883	2936	3011	3011	3036	1454
14.649707596568133	14.649707201828434	0	0	1	30	-0.0030505248230693503	0.2111716829240322	1589.748041573912	1664.748041573912	1664.748041573912	1689.748041573912	0.39436620473861694	0.3461538553237915	0.5555555820465088	0.1875	0.27272728085517883	2901	2976	2976	3001	1454
14.665680738479027	14.665680343739329	0	0	1	30	-0.0034049287480474306	0.16156646563922838	1386.6146767926402	1461.6146767926402	1461.6146767926402	1486.6146767926402	0.28169015049934387	0.2846153974533081	0.4920634925365448	0.16249999403953552	0.27272728085517883	2870	2945	2945	2970	1454
14.686263650592208	14.68626325585251	0	0	1	30	-0.0037500000000008082	0.12057344298366279	1218.7482490180992	1293.7482490180992	1293.7482490180992	1318.7482490180992	0.23943662643432617	0.20000000298023224	0.380952388048172	0.11249999701976776	0.27272728085517883	2850	2925	2925	2950	1454
14.699686379309325	14.699685984569626	0	0	1	30	-0.004084792762613487	0.12057344298366279	1218.7482490180992	1293.7482490180992	1293.7482490180992	1318.7482490180992	0.23943662643432617	0.20000000298023224	0.380952388048172	0.11249999701976776	0.27272728085517883	2842	2917	2917	2942	1454
14.715738863899672	14.715738469159973	0	0	1	30	-0.004408389392194307	0.09379815176158907	1109.1034314637072	1184.1034314637072	1184.1034314637072	1209.1034314637072	0.18309858441352844	0.16153846681118011	0.3492063581943512	0.08749999850988388	0.27272728085517883	2850	2925	2925	2950	1454
14.732772276641475	14.732772276641477	0	0	1	30	-0.004719902932874511	0.07707946639626273	1040.6404148926958	1115.6404148926958	1115.6404148926958	1140.6404148926958	0.15492957830429077	0.13076923787593842	0.30158731341362	0.07500000298023224	0.27272728085517883	2850	2925	2925	2950	1454
14.752937554153354	14.752936764673954	0	0	1	30	-0.005018479547692137	0.057869868580665854	961.9771118378267	1036.9771118378267	1036.9771118378267	1061.9771118378267	0.11267605423927307	0.10769230872392654	0.2222222238779068	0.05000000074505806	0.27272728085517883	2850	2925	2925	2950	1454
14.766189360580897	14.7661893605809	0	0	1	30	-0.005303300858899775	0.057473043201579935	960.3521119104698	1035.3521119104698	1035.3521119104698	1060.3521119104698	0.11267605423927307	0.10769230872392654	0.190476194024086	0.05000000074505806	0.27272728085517883	2850	2925	2925	2950	1454
14.782571847559423	14.782571452819724	0	0	1	30	-0.00557358619108109	0.054954728322281016	950.0396124797408	1025.0396124797408	1025.0396124797408	1050.0396124797408	0.11267605423927307	0.10000000149011612	0.190476194024086	0.03750000149011612	0.27272728085517883	2838	2913	2913	2938	1454
14.800500529938047	14.800500135198348	0	0	1	30	-0.0058285947109278785	0.05426028381796583	947.1958622345701	1022.1958622345701	1022.1958622345701	1047.19586223457	0.11267605423927307	0.10000000149011612	0.1746031790971756	0.02500000037252903	0.27272728085517883	2838	2913	2913	2938	1454
14.819645010588891	14.819644615849192	0	0	1	30	-0.006067627457812664	0.05618336062641844	955.0708617651835	1030.0708617651835	1030.0708617651835	1055.0708617651835	0.11267605423927307	0.10769230872392654	0.1746031790971756	0.02500000037252903	0.27272728085517883	2838	2913	2913	2938	1454
14.832893659098849	14.83289326435915	0	0	1	30	-0.006290029259591199	0.05608415428164696	954.6646117833443	1029.6646117833443	1029.6646117833443	1054.6646117833443	0.11267605423927307	0.10769230872392654	0.1587301641702652	0.02500000037252903	0.27272728085517883	2830	2905	2905	2930	1454
14.849767202262646	14.84976680752295	0	0	1	30	-0.006495190528383767	0.05448610532644486	948.1206013117917	1023.1206013117917	1023.1206013117917	1048.1206013117917	0.09859155118465424	0.11538461595773697	0.1587301641702652	0.02500000037252903	0.27272728085517883	2818	2893	2893	2918	1454
14.865671659465955	14.865671264726256	0	0	1	30	-0.006682548931413194	0.05448610532644486	948.1206013117917	1023.1206013117917	1023.1206013117917	1048.1206013117917	0.09859155118465424	0.11538461595773697	0.1587301641702652	0.02500000037252903	0.27272728085517883	2826	2901	2901	2926	1454
14.886268387468592	14.886267992728893	0	0	1	30	-0.006851590932319897	0.05448610532644486	948.1206013117917	1023.1206013117917	1023.1206013117917	1048.1206013117917	0.09859155118465424	0.11538461595773697	0.1587301641702652	0.02500000037252903	0.27272728085517883	2826	2901	2901	2926	1454
14.900266646666521	14.900266646666523	0	0	1	30	-0.007001853198729357	0.05591315036447393	953.9643507425208	1028.9643507425208	1028.9643507425208	1053.9643507425208	0.09859155118465424	0.1230769231915474	0.1587301641702652	0.012500000186264515	0.27272728085517883	2818	2893	2893	2918	1454
14.915735705982081	14.915735311242383	0	0	1	30	-0.00713292387221395	0.05591315036447393	953.9643507425208	1028.9643507425208	1028.9643507425208	1053.9643507425208	0.09859155118465424	0.1230769231915474	0.1587301641702652	0.012500000186264515	0.27272728085517883	2818	2893	2893	2918	1454
14.93263174930871	14.932631354569011	0	0	1	30	-0.007244443697168262	0.05783622903557169	961.8393579006661	1036.839357900666	1036.839357900666	1061.839357900666	0.09859155118465424	0.13076923787593842	0.1587301641702652	0.012500000186264515	0.27272728085517883	2818	2893	2893	2918	1460
14.952965185932266	14.95296439645287	0	0	1	30	-0.007336107005503743	0.06323082843529326	983.9302424425259	1058.930242442526	1058.930242442526	1083.930242442526	0.11267605423927307	0.13846154510974884	0.1428571492433548	0.012500000186264515	0.27272728085517883	2818	2893	2893	2918	1454
14.966196465895477	14.96619804485427	0	0	1	30	-0.007407662554463685	0.06323082843529326	983.9302424425259	1058.930242442526	1058.930242442526	1083.930242442526	0.11267605423927307	0.13846154510974884	0.1428571492433548	0.012500000186264515	0.27272728085517883	2810	2885	2885	2910	1454
14.982725006562548	14.98272461182285	0	0	1	30	-0.0074589142152621515	0.06163277948009116	977.3862319709733	1052.3862319709733	1052.3862319709733	1077.3862319709733	0.09859155118465424	0.14615385234355927	0.1428571492433548	0.012500000186264515	0.27272728085517883	2766	2841	2841	2866	1454
14.999675129227908	14.99967473448821	0	0	1	30	-0.0074897215106593555	0.06707698205219847	999.6802415037528	1074.6802415037528	1074.6802415037528	1099.6802415037528	0.11267605423927307	0.1538461595773697	0.1428571492433548	0.012500000186264515	0.27272728085517883	2746	2821	2821	2846	1454
15.01956803634763	15.019567641607932	0	0	1	30	-0.0075	0.06355585628854377	985.2612315015867	1060.2612315015867	1060.2612315015867	1085.2612315015867	0.09859155118465424	0.1538461595773697	0.1428571492433548	0.012500000186264515	0.27272728085517883	2708	2783	2783	2808	1454
15.032882211647584	15.032881422168188	0	0	1	30	-0.007489721510659252	0.06707698205219847	999.6802415037528	1074.6802415037528	1074.6802415037528	1099.6802415037528	0.11267605423927307	0.1538461595773697	0.1428571492433548	0.012500000186264515	0.27272728085517883	2663	2738	2738	2763	1454
15.049644832956028	15.04964443821633	0	0	1	30	-0.007458914215261947	0.06707698205219847	999.6802415037528	1074.6802415037528	1074.6802415037528	1099.6802415037528	0.11267605423927307	0.1538461595773697	0.1428571492433548	0.012500000186264515	0.27272728085517883	2593	2668	2668	2693	1454
15.065565869226683	15.065565079747287	0	0	1	30	-0.007407662554463379	0.06355585628854377	985.2612315015867	1060.2612315015867	1060.2612315015867	1085.2612315015867	0.09859155118465424	0.1538461595773697	0.1428571492433548	0.012500000186264515	0.27272728085517883	2509	2584	2584	2609	1454
15.086266808509796	15.0862660190304	0	0	1	30	-0.007336107005503337	0.06355585628854377	985.2612315015867	1060.2612315015867	1060.2612315015867	1085.2612315015867	0.09859155118465424	0.1538461595773697	0.1428571492433548	0.012500000186264515	0.27272728085517883	2313	2388	2388	2413	1454
15.100071250515628	15.100070855775929	0	0	1	30	-0.0072444436971677555	0.06707698205219847	999.6802415037528	1074.6802415037528	1074.6802415037528	1099.6802415037528	0.11267605423927307	0.1538461595773697	0.1428571492433548	0.012500000186264515	0.27272728085517883	2142	2217	2217	2242	1454
15.115627942044318	15.11562754730462	0	0	1	30	-0.007132923872213346	0.06702737887981274	999.4771165128332	1074.4771165128332	1074.4771165128332	1099.4771165128332	0.11267605423927307	0.1538461595773697	0.1269841343164444	0.012500000186264515	0.27272728085517883	1936	2011	2011	2036	1454
15.1327967505028	15.132796355763102	0	0	1	30	-0.007001853198728657	0.06350625311615803	985.0581065106671	1060.0581065106671	1060.0581065106671	1085.0581065106671	0.09859155118465424	0.1538461595773697	0.1269841343164444	0.012500000186264515	0.27272728085517883	1760	1835	1835	1860	1454
15.152904001278957	15.152903606539258	0	0	1	30	-0.0068515909323191015	0.06390307854181007	986.6831066287123	1061.6831066287123	1061.6831066287123	1086.6831066287123	0.09859155118465424	0.1538461595773697	0.1269841343164444	0.02500000037252903	0.27272728085517883	1589	1664	1664	1689	1454
15.166160544582889	15.16616014984319	0	0	1	30	-0.006682548931412306	0.05995771853356725	970.5268573949579	1045.526857394958	1045.526857394958	1070.526857394958	0.09859155118465424	0.13846154510974884	0.1111111119389534	0.02500000037252903	0.27272728085517883	1386	1461	1461	1486	1454
15.18257658443581	15.18257618969611	0	0	1	30	-0.006495190528382789	0.06030494078942057	971.9487325326772	1046.9487325326772	1046.9487325326772	1071.9487325326772	0.09859155118465424	0.13846154510974884	0.1111111119389534	0.03750000149011612	0.27272728085517883	1218	1293	1293	1318	1454
15.200377371152028	15.200377371152026	0	0	1	30	-0.006290029259590135	0.07353544629045895	1026.1276525594294	1101.1276525594294	1101.1276525594294	1126.1276525594294	0.14084507524967194	0.14615385234355927	0.1428571492433548	0.05000000074505806	0.27272728085517883	1218	1293	1293	1318	1454
15.219614220892387	15.219613431412991	0	0	1	30	-0.006067627457811515	0.0843031501966632	1070.2214000553358	1145.2214000553358	1145.2214000553358	1170.2214000553358	0.14084507524967194	0.17692308127880096	0.2222222238779068	0.08749999850988388	0.27272728085517883	1109	1184	1184	1209	1454
15.232845895595295	15.232845500855596	0	0	1	30	-0.005828594710926648	0.11047244877184903	1177.3846777207218	1252.3846777207218	1252.3846777207218	1277.3846777207218	0.18309858441352844	0.2230769246816635	0.3174603283405304	0.11249999701976776	0.27272728085517883	1040	1115	1115	1140	1454
15.249697333335964	15.249697333335966	0	0	1	30	-0.005573586191079782	0.1462519247247468	1323.901631747838	1398.901631747838	1398.901631747838	1423.901631747838	0.2535211145877838	0.2769230902194977	0.3968254029750824	0.13750000298023224	0.27272728085517883	961	1036	1036	1061	1454
15.265661790973487	15.265661396233789	0	0	1	30	-0.005303300858898391	0.1857401943129916	1485.6060957117006	1560.6060957117006	1560.6060957117006	1585.6060957117006	0.3239436745643616	0.3384615480899811	0.460317462682724	0.17499999701976776	0.27272728085517883	960	1035	1035	1060	1454
15.28619851854191	15.286198123802212	0	0	1	30	-0.005018479547690684	0.27798747959591097	1863.3587289452555	1938.3587289452555	1938.3587289452555	1963.3587289452555	0.4647887349128723	0.4769230782985687	0.6190476417541504	0.2750000059604645	0.27272728085517883	950	1025	1025	1050	1454
15.299849801544616	15.29984901206522	0	0	1	30	-0.004719902932872991	0.27798747959591097	1863.3587289452555	1938.3587289452555	1938.3587289452555	1963.3587289452555	0.4647887349128723	0.4769230782985687	0.6190476417541504	0.2750000059604645	0.27272728085517883	947	1022	1022	1047	1454
15.315787022142922	15.315786627403224	0	0	1	30	-0.004408389392192726	0.365100322164122	2220.08581926208	2295.08581926208	2295.08581926208	2320.08581926208	0.577464759349823	0.6000000238418579	0.7301587462425232	0.38749998807907104	0.27272728085517883	955	1030	1030	1055	1454
15.332655433690638	15.33265503895094	0	0	1	30	-0.004084792762611848	0.40589111364550057	2387.124110378325	2462.124110378325	2462.124110378325	2487.124110378325	0.6197183132171631	0.6538461446762085	0.7777777910232544	0.44999998807907104	0.27272728085517883	954	1029	1029	1054	1454
15.352922554044797	15.352922159305098	0	0	1	30	-0.003749999999999115	0.44613627028607183	2551.9280268214643	2626.9280268214643	2626.9280268214643	2651.9280268214643	0.6619718074798584	0.7076923251152039	0.8095238208770752	0.512499988079071	0.27272728085517883	948	1023	1023	1048	1454
15.366150281350718	15.36615028135072	0	0	1	30	-0.003404928748045688	0.478408162023813	2684.0814234875143	2759.0814234875143	2759.0814234875143	2784.0814234875143	0.6760563254356384	0.7538461685180664	0.841269850730896	0.574999988079071	0.27272728085517883	948	1023	1023	1048	1454
15.382776717463086	15.382781454339472	0	0	1	30	-0.003050524823067564	0.5058907490164515	2796.6226172223687	2871.6226172223687	2871.6226172223687	2896.6226172223687	0.7042253613471985	0.7846153974533081	0.8730158805847168	0.612500011920929	0.27272728085517883	948	1023	1023	1048	1454
15.399654997503271	15.399654602763572	0	0	1	30	-0.002687759621588792	0.520637445530248	2857.010339446366	2932.010339446366	2932.010339446366	2957.010339446366	0.7183098793029785	0.807692289352417	0.8730158805847168	0.637499988079071	0.27272728085517883	953	1028	1028	1053	1454
15.41999948683839	15.419999486838392	0	0	1	30	-0.0023176274578111254	0.543568673543632	2950.913718161173	3025.913718161173	3025.913718161173	3050.913718161173	0.7323943376541138	0.8307692408561707	0.8888888955116272	0.6875	0.27272728085517883	953	1028	1028	1053	1454
15.432902343372222	15.432901948632523	0	0	1	30	-0.0019411428382679079	0.5482199173420668	2969.9605615157634	3044.9605615157634	3044.9605615157634	3069.9605615157634	0.7323943376541138	0.8384615182876587	0.9047619104385376	0.6875	0.27272728085517883	961	1036	1036	1061	1454
15.449702464952049	15.44970207021235	0	0	1	30	-0.0015593376811321826	0.5548934492326918	2997.288674607873	3072.288674607873	3072.288674607873	3097.288674607873	0.7323943376541138	0.8538461327552795	0.9047619104385376	0.699999988079071	0.27272728085517883	983	1058	1058	1083	1454
15.465762844336373	15.465762449596674	0	0	1	30	-0.001173258487800707	0.552066070958972	2985.7105605769902	3060.7105605769902	3060.7105605769902	3085.7105605769902	0.7323943376541138	0.8538461327552795	0.9047619104385376	0.6875	0.27272728085517883	983	1058	1058	1083	1454
15.486232071416305	15.486231676676606	0	0	1	30	-0.0007839634745063674	0.5427139677521255	2947.413697944954	3022.413697944954	3022.413697944954	3047.413697944954	0.7323943376541138	0.8384615182876587	0.8888888955116272	0.675000011920929	0.27272728085517883	977	1052	1052	1077	1454
15.499656773831914	15.499656379092215	0	0	1	30	-0.0003925196718210386	0.5243469371563858	2872.2007076554	2947.2007076554	2947.2007076554	2972.2007076554	0.7042253613471985	0.8153846263885498	0.8888888955116272	0.6499999761581421	0.27272728085517883	999	1074	1074	1099	1454
15.51574636395395	15.515745969214251	0	0	1	30	1.0437658189007235e-15	0.5050977915525436	2793.375456407666	2868.375456407666	2868.375456407666	2893.375456407666	0.6901408433914185	0.7846153974533081	0.8730158805847168	0.625	0.27272728085517883	985	1060	1060	1085	1454
15.532705960372082	15.532705565632384	0	0	1	30	0.00039251967182312326	0.4868896062618919	2718.8129376424477	2793.8129376424477	2793.8129376424477	2818.8129376424477	0.6901408433914185	0.7538461685180664	0.8571428656578064	0.5874999761581421	0.27272728085517883	999	1074	1074	1099	1454
15.552908343415643	15.552907948675944	0	0	1	30	0.0007839634745084434	0.481929291512758	2698.500448744744	2773.500448744744	2773.500448744744	2798.500448744744	0.6901408433914185	0.7538461685180664	0.841269850730896	0.574999988079071	0.27272728085517883	999	1074	1074	1099	1454
15.566183439485416	15.566183044745717	0	0	1	30	0.001173258487802769	0.4800062072537248	2690.625418704003	2765.625418704003	2765.625418704003	2790.625418704003	0.6901408433914185	0.7461538314819336	0.841269850730896	0.574999988079071	0.27272728085517883	985	1060	1060	1085	1454
15.582558821149364	15.582558031669965	0	0	1	30	0.0015593376811342246	0.4800062072537248	2690.625418704003	2765.625418704003	2765.625418704003	2790.625418704003	0.6901408433914185	0.7461538314819336	0.841269850730896	0.574999988079071	0.27272728085517883	985	1060	1060	1085	1454
15.599711445280194	15.599711445280196	0	0	1	30	0.0019411428382699247	0.47193304263055325	2657.5658095721155	2732.5658095721155	2732.5658095721155	2757.5658095721155	0.6760563254356384	0.7384615540504456	0.841269850730896	0.5625	0.27272728085517883	999	1074	1074	1099	1454
15.619541588787813	15.619541194048114	0	0	1	30	0.002317627457813111	0.46327538363753806	2622.1126959957182	2697.1126959957182	2697.1126959957182	2722.1126959957182	0.6760563254356384	0.7230769395828247	0.8253968358039856	0.550000011920929	0.27272728085517883	999	1074	1074	1099	1454
15.632892474879752	15.632892080140053	0	0	1	30	0.0026877596215907408	0.45877293672649166	2603.675175894983	2678.675175894983	2678.675175894983	2703.675175894983	0.6760563254356384	0.7153846025466919	0.8253968358039856	0.5375000238418579	0.27272728085517883	985	1060	1060	1085	1454
15.649772728618432	15.64977272861843	0	0	1	30	0.0030505248230694713	0.45877293672649166	2603.675175894983	2678.675175894983	2678.675175894983	2703.675175894983	0.6760563254356384	0.7153846025466919	0.8253968358039856	0.5375000238418579	0.27272728085517883	986	1061	1061	1086	1454
15.665622711743309	15.66562231700361	0	0	1	30	0.0034049287480475486	0.46135229937850486	2614.2376659549773	2689.2376659549773	2689.2376659549773	2714.2376659549773	0.6760563254356384	0.7153846025466919	0.8253968358039856	0.550000011920929	0.27272728085517883	970	1045	1045	1070	1454
15.686285756015339	15.68628536127564	0	0	1	30	0.003750000000000923	0.45877293672649166	2603.675175894983	2678.675175894983	2678.675175894983	2703.675175894983	0.6760563254356384	0.7153846025466919	0.8253968358039856	0.5375000238418579	0.27272728085517883	971	1046	1046	1071	1454
15.700080724268398	15.7000803295287	0	0	1	30	0.004084792762613599	0.45877293672649166	2603.675175894983	2678.675175894983	2678.675175894983	2703.675175894983	0.6760563254356384	0.7153846025466919	0.8253968358039856	0.5375000238418579	0.27272728085517883	1026	1101	1101	1126	1454
15.715702153107687	15.715701758367988	0	0	1	30	0.0044083893921944145	0.45877293672649166	2603.675175894983	2678.675175894983	2678.675175894983	2703.675175894983	0.6760563254356384	0.7153846025466919	0.8253968358039856	0.5375000238418579	0.27272728085517883	1070	1145	1145	1170	1454
15.732658986347927	15.732658591608228	0	0	1	30	0.004719902932874614	0.45877293672649166	2603.675175894983	2678.675175894983	2678.675175894983	2703.675175894983	0.6760563254356384	0.7153846025466919	0.8253968358039856	0.5375000238418579	0.27272728085517883	1177	1252	1252	1277	1454
15.752911501333232	15.752911106593533	0	0	1	30	0.0050184795476922355	0.45877293672649166	2603.675175894983	2678.675175894983	2678.675175894983	2703.675175894983	0.6760563254356384	0.7153846025466919	0.8253968358039856	0.5375000238418579	0.27272728085517883	1323	1398	1398	1423	1454
15.766170018335659	15.766170018335657	0	0	1	30	0.005303300858899867	0.45877293672649166	2603.675175894983	2678.675175894983	2678.675175894983	2703.675175894983	0.6760563254356384	0.7153846025466919	0.8253968358039856	0.5375000238418579	0.27272728085517883	1485	1560	1560	1585	1454
15.782725006562545	15.782724611822847	0	0	1	30	0.005573586191081179	0.46229406621543667	2618.094201152213	2693.094201152213	2693.094201152213	2718.094201152213	0.6901408433914185	0.7153846025466919	0.8253968358039856	0.5375000238418579	0.27272728085517883	1863	1938	1938	1963	1454
15.799881972830066	15.799881972830065	0	0	1	30	0.005828594710927962	0.45877293672649166	2603.675175894983	2678.675175894983	2678.675175894983	2703.675175894983	0.6760563254356384	0.7153846025466919	0.8253968358039856	0.5375000238418579	0.27272728085517883	1863	1938	1938	1963	1454
15.819774090470391	15.819774090470393	0	0	1	30	0.0060676274578127425	0.45877293672649166	2603.675175894983	2678.675175894983	2678.675175894983	2703.675175894983	0.6760563254356384	0.7153846025466919	0.8253968358039856	0.5375000238418579	0.27272728085517883	2220	2295	2295	2320	1454
15.832804842666624	15.832804447926925	0	0	1	30	0.006290029259591271	0.45877293672649166	2603.675175894983	2678.675175894983	2678.675175894983	2703.675175894983	0.6760563254356384	0.7153846025466919	0.8253968358039856	0.5375000238418579	0.27272728085517883	2387	2462	2462	2487	1454
15.850266547981596	15.850266547981597	0	0	1	30	0.006495190528383834	0.45877293672649166	2603.675175894983	2678.675175894983	2678.675175894983	2703.675175894983	0.6760563254356384	0.7153846025466919	0.8253968358039856	0.5375000238418579	0.27272728085517883	2551	2626	2626	2651	1454
15.872898948610812	15.872898553871114	0	0	1	30	0.006682548931413254	0.45877293672649166	2603.675175894983	2678.675175894983	2678.675175894983	2703.675175894983	0.6760563254356384	0.7153846025466919	0.8253968358039856	0.5375000238418579	0.3030303120613098	2684	2759	2759	2784	1454
15.886171676242393	15.886171676242395	0	0	1	30	0.006851590932319951	0.46229406621543667	2618.094201152213	2693.094201152213	2693.094201152213	2718.094201152213	0.6901408433914185	0.7153846025466919	0.8253968358039856	0.5375000238418579	0.27272728085517883	2796	2871	2871	2896	1454
15.899662694927398	15.8996623001877	0	0	1	30	0.007001853198729405	0.45877293672649166	2603.675175894983	2678.675175894983	2678.675175894983	2703.675175894983	0.6760563254356384	0.7153846025466919	0.8253968358039856	0.5375000238418579	0.27272728085517883	2857	2932	2932	2957	1454
15.915808338086658	15.915807548607258	0	0	1	30	0.0071329238722139905	0.45877293672649166	2603.675175894983	2678.675175894983	2678.675175894983	2703.675175894983	0.6760563254356384	0.7153846025466919	0.8253968358039856	0.5375000238418579	0.27272728085517883	2950	3025	3025	3050	1454
15.932835434993278	15.932835040253579	0	0	1	30	0.007244443697168296	0.45877293672649166	2603.675175894983	2678.675175894983	2678.675175894983	2703.675175894983	0.6760563254356384	0.7153846025466919	0.8253968358039856	0.5375000238418579	0.27272728085517883	2969	3044	3044	3069	1454
15.952961633274976	15.95296084379558	0	0	1	30	0.007336107005503771	0.45877293672649166	2603.675175894983	2678.675175894983	2678.675175894983	2703.675175894983	0.6760563254356384	0.7153846025466919	0.8253968358039856	0.5375000238418579	0.27272728085517883	2997	3072	3072	3097	1454
15.96617909734873	15.966178702609032	0	0	1	30	0.007407662554463706	0.45877293672649166	2603.675175894983	2678.675175894983	2678.675175894983	2703.675175894983	0.6760563254356384	0.7153846025466919	0.8253968358039856	0.5375000238418579	0.27272728085517883	2985	3060	3060	3085	1454
15.982717506508271	15.982717111768572	0	0	1	30	0.007458914215262165	0.45877293672649166	2603.675175894983	2678.675175894983	2678.675175894983	2703.675175894983	0.6760563254356384	0.7153846025466919	0.8253968358039856	0.5375000238418579	0.27272728085517883	2947	3022	3022	3047	1454
15.999832235628022	15.99983223562802	0	0	1	30	0.0074897215106593616	0.45877293672649166	2603.675175894983	2678.675175894983	2678.675175894983	2703.675175894983	0.6760563254356384	0.7153846025466919	0.8253968358039856	0.5375000238418579	0.27272728085517883	2872	2947	2947	2972	1454
16.019521062323477	16.01952027284408	0	0	1	30	0.0075	0.45877293672649166	2603.675175894983	2678.675175894983	2678.675175894983	2703.675175894983	0.6760563254356384	0.7153846025466919	0.8253968358039856	0.5375000238418579	0.27272728085517883	2793	2868	2868	2893	1454
16.03287155367572	16.032871158936018	0	0	1	30	0.007489721510659245	0.45877293672649166	2603.675175894983	2678.675175894983	2678.675175894983	2703.675175894983	0.6760563254356384	0.7153846025466919	0.8253968358039856	0.5375000238418579	0.27272728085517883	2718	2793	2793	2818	1454
16.04958562200121	16.049584832521813	0	0	1	30	0.007458914215261934	0.45877293672649166	2603.675175894983	2678.675175894983	2678.675175894983	2703.675175894983	0.6760563254356384	0.7153846025466919	0.8253968358039856	0.5375000238418579	0.27272728085517883	2698	2773	2773	2798	1454
16.065694949108185	16.065694554368484	0	0	1	30	0.007407662554463358	0.45877293672649166	2603.675175894983	2678.675175894983	2678.675175894983	2703.675175894983	0.6760563254356384	0.7153846025466919	0.8253968358039856	0.5375000238418579	0.27272728085517883	2690	2765	2765	2790	1454
16.086264440071602	16.086264045331905	0	0	1	30	0.007336107005503309	0.45877293672649166	2603.675175894983	2678.675175894983	2678.675175894983	2703.675175894983	0.6760563254356384	0.7153846025466919	0.8253968358039856	0.5375000238418579	0.27272728085517883	2690	2765	2765	2790	1454
16.099598352356495	16.099597957616798	0	0	1	30	0.007244443697167722	0.45877293672649166	2603.675175894983	2678.675175894983	2678.675175894983	2703.675175894983	0.6760563254356384	0.7153846025466919	0.8253968358039856	0.5375000238418579	0.27272728085517883	2657	2732	2732	2757	1454
16.1156642580966	16.115663468617207	0	0	1	30	0.007132923872213304	0.45877293672649166	2603.675175894983	2678.675175894983	2678.675175894983	2703.675175894983	0.6760563254356384	0.7153846025466919	0.8253968358039856	0.5375000238418579	0.27272728085517883	2622	2697	2697	2722	1454
16.132675565415276	16.132675170675576	0	0	1	30	0.00700185319872861	0.45877293672649166	2603.675175894983	2678.675175894983	2678.675175894983	2703.675175894983	0.6760563254356384	0.7153846025466919	0.8253968358039856	0.5375000238418579	0.27272728085517883	2603	2678	2678	2703	1454
16.152894132786486	16.15289373804679	0	0	1	30	0.006851590932319048	0.45877293672649166	2603.675175894983	2678.675175894983	2678.675175894983	2703.675175894983	0.6760563254356384	0.7153846025466919	0.8253968358039856	0.5375000238418579	0.27272728085517883	2603	2678	2678	2703	1454
16.166166465678373	16.166166070938672	0	0	1	30	0.006682548931412246	0.45877293672649166	2603.675175894983	2678.675175894983	2678.675175894983	2703.675175894983	0.6760563254356384	0.7153846025466919	0.8253968358039856	0.5375000238418579	0.27272728085517883	2614	2689	2689	2714	1454
16.182730532918328	16.182729743438934	0	0	1	30	0.0064951905283827235	0.45877293672649166	2603.675175894983	2678.675175894983	2678.675175894983	2703.675175894983	0.6760563254356384	0.7153846025466919	0.8253968358039856	0.5375000238418579	0.27272728085517883	2603	2678	2678	2703	1454
16.199734734922423	16.199734340182726	0	0	1	30	0.006290029259590062	0.45877293672649166	2603.675175894983	2678.675175894983	2678.675175894983	2703.675175894983	0.6760563254356384	0.7153846025466919	0.8253968358039856	0.5375000238418579	0.3030303120613098	2603	2678	2678	2703	1454
16.21951040435161	16.219510009611913	0	0	1	30	0.006067627457811438	0.45877293672649166	2603.675175894983	2678.675175894983	2678.675175894983	2703.675175894983	0.6760563254356384	0.7153846025466919	0.8253968358039856	0.5375000238418579	0.27272728085517883	2603	2678	2678	2703	1454
16.23288615904457	16.23288576430487	0	0	1	30	0.0058285947109265645	0.45877293672649166	2603.675175894983	2678.675175894983	2678.675175894983	2703.675175894983	0.6760563254356384	0.7153846025466919	0.8253968358039856	0.5375000238418579	0.27272728085517883	2603	2678	2678	2703	1454
16.249700491253556	16.249700096513855	0	0	1	30	0.005573586191079693	0.46229406621543667	2618.094201152213	2693.094201152213	2693.094201152213	2718.094201152213	0.6901408433914185	0.7153846025466919	0.8253968358039856	0.5375000238418579	0.27272728085517883	2603	2678	2678	2703	1454
16.265844555454017	16.26584455545402	0	0	1	30	0.005303300858898298	0.4642171504744699	2625.969231192954	2700.969231192954	2700.969231192954	2725.969231192954	0.6901408433914185	0.7230769395828247	0.8253968358039856	0.5375000238418579	0.27272728085517883	2603	2678	2678	2703	1454
16.286241545169077	16.286241150429376	0	0	1	30	0.005018479547690586	0.4642171504744699	2625.969231192954	2700.969231192954	2700.969231192954	2725.969231192954	0.6901408433914185	0.7230769395828247	0.8253968358039856	0.5375000238418579	0.27272728085517883	2618	2693	2693	2718	1454
16.300083882185987	16.30008348744629	0	0	1	30	0.004719902932872889	0.4642171504744699	2625.969231192954	2700.969231192954	2700.969231192954	2725.969231192954	0.6901408433914185	0.7230769395828247	0.8253968358039856	0.5375000238418579	0.27272728085517883	2603	2678	2678	2703	1454
16.315624784126726	16.31562438938703	0	0	1	30	0.004408389392192618	0.4642171504744699	2625.969231192954	2700.969231192954	2700.969231192954	2725.969231192954	0.6901408433914185	0.7230769395828247	0.8253968358039856	0.5375000238418579	0.27272728085517883	2603	2678	2678	2703	1454
16.332682670729852	16.332681881250455	0	0	1	30	0.004084792762611737	0.4642171504744699	2625.969231192954	2700.969231192954	2700.969231192954	2725.969231192954	0.6901408433914185	0.7230769395828247	0.8253968358039856	0.5375000238418579	0.27272728085517883	2603	2678	2678	2703	1454
16.352900053881967	16.35289965914227	0	0	1	30	0.0037499999999990002	0.47090212208411053	2653.3441899344325	2728.3441899344325	2728.3441899344325	2753.3441899344325	0.6901408433914185	0.7307692170143127	0.841269850730896	0.550000011920929	0.3030303120613098	2603	2678	2678	2703	1454
16.36613093910548	16.36613093910548	0	0	1	30	0.0034049287480455706	0.47545417211949825	2671.9848348293453	2746.9848348293453	2746.9848348293453	2771.9848348293453	0.6901408433914185	0.7384615540504456	0.841269850730896	0.5625	0.27272728085517883	2603	2678	2678	2703	1460
16.382692637907248	16.38269184842785	0	0	1	30	0.003050524823067443	0.47737724147737026	2679.859803849831	2754.859803849831	2754.859803849831	2779.859803849831	0.6901408433914185	0.7461538314819336	0.841269850730896	0.5625	0.27272728085517883	2618	2693	2693	2718	1454
16.399673155529413	16.399672760789716	0	0	1	30	0.002687759621588668	0.47737724147737026	2679.859803849831	2754.859803849831	2754.859803849831	2779.859803849831	0.6901408433914185	0.7461538314819336	0.841269850730896	0.5625	0.27272728085517883	2603	2678	2678	2703	1454
16.41955658889637	16.41955619415667	0	0	1	30	0.0023176274578109997	0.47545417211949825	2671.9848348293453	2746.9848348293453	2746.9848348293453	2771.9848348293453	0.6901408433914185	0.7384615540504456	0.841269850730896	0.5625	0.27272728085517883	2603	2678	2678	2703	1454
16.43285221143048	16.432851421951078	0	0	1	30	0.0019411428382677801	0.47737724147737026	2679.859803849831	2754.859803849831	2754.859803849831	2779.859803849831	0.6901408433914185	0.7461538314819336	0.841269850730896	0.5625	0.3030303120613098	2603	2678	2678	2703	1454
16.44966417520127	16.44966378046157	0	0	1	30	0.0015593376811320532	0.47737724147737026	2679.859803849831	2754.859803849831	2754.859803849831	2779.859803849831	0.6901408433914185	0.7461538314819336	0.841269850730896	0.5625	0.27272728085517883	2603	2678	2678	2703	1454
16.465735212557462	16.46573481781776	0	0	1	30	0.0011732584878005763	0.47737724147737026	2679.859803849831	2754.859803849831	2754.859803849831	2779.859803849831	0.6901408433914185	0.7461538314819336	0.841269850730896	0.5625	0.27272728085517883	2603	2678	2678	2703	1454
16.48623049245751	16.48623009771781	0	0	1	30	0.0007839634745062358	0.47737724147737026	2679.859803849831	2754.859803849831	2754.859803849831	2779.859803849831	0.6901408433914185	0.7461538314819336	0.841269850730896	0.5625	0.27272728085517883	2603	2678	2678	2703	1454
16.499565588961495	16.4995651942218	0	0	1	30	0.00039251967182090644	0.47737724147737026	2679.859803849831	2754.859803849831	2754.859803849831	2779.859803849831	0.6901408433914185	0.7461538314819336	0.841269850730896	0.5625	0.27272728085517883	2603	2678	2678	2703	1454
16.51574202181726	16.515741232337867	0	0	1	30	-1.1760740967563817e-15	0.47545417211949825	2671.9848348293453	2746.9848348293453	2746.9848348293453	2771.9848348293453	0.6901408433914185	0.7384615540504456	0.841269850730896	0.5625	0.27272728085517883	2603	2678	2678	2703	1454
16.532601749091604	16.532601354351907	0	0	1	30	-0.0003925196718232554	0.47090212208411053	2653.3441899344325	2728.3441899344325	2728.3441899344325	2753.3441899344325	0.6901408433914185	0.7307692170143127	0.841269850730896	0.550000011920929	0.27272728085517883	2603	2678	2678	2703	1454
16.55291663294932	16.55291623820962	0	0	1	30	-0.000783963474508575	0.44581124615811163	2550.5970530174673	2625.5970530174673	2625.5970530174673	2650.5970530174673	0.6760563254356384	0.692307710647583	0.8095238208770752	0.512499988079071	0.27272728085517883	2603	2678	2678	2703	1454
16.56616291302108	16.56616251828138	0	0	1	30	-0.0011732584878028998	0.4126371464972931	2414.7491149064153	2489.7491149064153	2489.7491149064153	2514.7491149064153	0.6197183132171631	0.6538461446762085	0.7936508059501648	0.4749999940395355	0.27272728085517883	2603	2678	2678	2703	1454
16.58279211231134	16.58279132283194	0	0	1	30	-0.0015593376811343538	0.3693776357978109	2237.6014185920358	2312.6014185920358	2312.6014185920358	2337.6014185920358	0.577464759349823	0.5923076868057251	0.7460317611694336	0.4124999940395355	0.27272728085517883	2603	2678	2678	2703	1454
16.599770261495316	16.599769866755615	0	0	1	30	-0.0019411428382700524	0.3321409174403738	2085.1170569183305	2160.1170569183305	2160.1170569183305	2185.1170569183305	0.577464759349823	0.5153846144676208	0.6984127163887024	0.3375000059604645	0.27272728085517883	2603	2678	2678	2703	1454
16.61948711470938	16.619486719969682	0	0	1	30	-0.0023176274578132366	0.2765056168808351	1857.2905011270198	1932.2905011270198	1932.2905011270198	1957.2905011270198	0.49295774102211	0.4384615421295166	0.6349206566810608	0.2750000059604645	0.27272728085517883	2603	2678	2678	2703	1454
16.632940238383306	16.632939843643605	0	0	1	30	-0.0026877596215908644	0.22393425860338745	1642.0107889808714	1717.0107889808714	1717.0107889808714	1742.0107889808714	0.4084506928920746	0.3692307770252228	0.5555555820465088	0.21250000596046448	0.27272728085517883	2603	2678	2678	2703	1454
16.650200231712205	16.650199836972504	0	0	1	30	-0.003050524823069592	0.17276324104842922	1432.4654720933177	1507.4654720933177	1507.4654720933177	1532.4654720933177	0.3239436745643616	0.29230770468711853	0.460317462682724	0.16249999403953552	0.27272728085517883	2603	2678	2678	2703	1454
16.672904869706294	16.672904474966593	0	0	1	30	-0.003404928748047666	0.09321957541008791	1106.73416130431	1181.73416130431	1181.73416130431	1206.73416130431	0.15492957830429077	0.1846153885126114	0.3333333432674408	0.10000000149011612	0.27272728085517883	2603	2678	2678	2703	1454
16.686122333780048	16.686121939040348	0	0	1	30	-0.0037500000000010372	0.07136504986870384	1017.2398792123422	1092.2398792123422	1092.2398792123422	1117.2398792123422	0.1267605572938919	0.13846154510974884	0.2698412835597992	0.07500000298023224	0.27272728085517883	2603	2678	2678	2703	1454
16.699781906316424	16.699781511576727	0	0	1	30	-0.0040847927626137094	0.06568357651121914	993.9742458134424	1068.9742458134424	1068.9742458134424	1093.9742458134424	0.1267605572938919	0.1230769231915474	0.2063492089509964	0.0625	0.27272728085517883	2603	2678	2678	2703	1460
16.715680047684558	16.715679652944857	0	0	1	30	-0.004408389392194521	0.057274630512036975	959.5396119467914	1034.5396119467914	1034.5396119467914	1059.5396119467914	0.11267605423927307	0.10769230872392654	0.1746031790971756	0.05000000074505806	0.27272728085517883	2603	2678	2678	2703	1454
16.732834250774182	16.732833856034485	0	0	1	30	-0.004719902932874717	0.05465710928057513	948.8208625039551	1023.8208625039551	1023.8208625039551	1048.8208625039551	0.11267605423927307	0.10000000149011612	0.1587301641702652	0.03750000149011612	0.27272728085517883	2603	2678	2678	2703	1454
16.75286847470607	16.752868474706066	0	0	1	30	-0.0050184795476923335	0.05608415428164696	954.6646117833443	1029.6646117833443	1029.6646117833443	1054.6646117833443	0.11267605423927307	0.10769230872392654	0.1587301641702652	0.02500000037252903	0.27272728085517883	2618	2693	2693	2718	1454
16.76612028113361	16.766119886393913	0	0	1	30	-0.005303300858899961	0.05558812251122343	952.63336168346	1027.63336168346	1027.63336168346	1052.63336168346	0.11267605423927307	0.10769230872392654	0.1587301641702652	0.012500000186264515	0.27272728085517883	2625	2700	2700	2725	1454
16.782552110574485	16.782551321095088	0	0	1	30	-0.005573586191081266	0.05591315036447393	953.9643507425208	1028.9643507425208	1028.9643507425208	1053.9643507425208	0.09859155118465424	0.1230769231915474	0.1587301641702652	0.012500000186264515	0.27272728085517883	2625	2700	2700	2725	1454
16.79968657667917	16.799686181939474	0	0	1	30	-0.005828594710928045	0.061186350882053375	975.5581068620086	1050.5581068620086	1050.5581068620086	1075.5581068620086	0.09859155118465424	0.14615385234355927	0.1428571492433548	0.0	0.27272728085517883	2625	2700	2700	2725	1454
16.81952619393956	16.819525799199862	0	0	1	30	-0.00606762745781282	0.06503250449895859	991.3081059232354	1066.3081059232354	1066.3081059232354	1091.3081059232354	0.09859155118465424	0.16153846681118011	0.1428571492433548	0.0	0.27272728085517883	2625	2700	2700	2725	1454
16.832860500964152	16.83286010622445	0	0	1	30	-0.006290029259591343	0.06547893309699637	993.1362310322002	1068.1362310322002	1068.1362310322002	1093.1362310322002	0.09859155118465424	0.16153846681118011	0.1428571492433548	0.012500000186264515	0.27272728085517883	2625	2700	2700	2725	1454
16.849654701448493	16.8496539119691	0	0	1	30	-0.0064951905283839	0.06740200990544898	1001.0112305628136	1076.0112305628136	1076.0112305628136	1101.0112305628136	0.09859155118465424	0.16923077404499054	0.1428571492433548	0.012500000186264515	0.27272728085517883	2653	2728	2728	2753	1460
16.865673633164448	16.86567323842475	0	0	1	30	-0.006682548931413314	0.06932508671390158	1008.886230093427	1083.886230093427	1083.886230093427	1108.886230093427	0.09859155118465424	0.17692308127880096	0.1428571492433548	0.012500000186264515	0.27272728085517883	2671	2746	2746	2771	1454
16.886183123693655	16.88618272895396	0	0	1	30	-0.0068515909323200045	0.06927548354151584	1008.6831051025074	1083.6831051025074	1083.6831051025074	1108.6831051025074	0.09859155118465424	0.17692308127880096	0.1269841343164444	0.012500000186264515	0.27272728085517883	2679	2754	2754	2779	1454
16.900004539506533	16.900004144766836	0	0	1	30	-0.007001853198729453	0.06967230896716789	1010.3081052205525	1085.3081052205525	1085.3081052205525	1110.3081052205525	0.09859155118465424	0.17692308127880096	0.1269841343164444	0.02500000037252903	0.27272728085517883	2679	2754	2754	2779	1454
16.915983207773216	16.915982813033516	0	0	1	30	-0.007132923872214031	0.06967230896716789	1010.3081052205525	1085.3081052205525	1085.3081052205525	1110.3081052205525	0.09859155118465424	0.17692308127880096	0.1269841343164444	0.02500000037252903	0.27272728085517883	2671	2746	2746	2771	1454
16.93276201340931	16.93276161866961	0	0	1	30	-0.00724444369716833	0.06967230896716789	1010.3081052205525	1085.3081052205525	1085.3081052205525	1110.3081052205525	0.09859155118465424	0.17692308127880096	0.1269841343164444	0.02500000037252903	0.27272728085517883	2679	2754	2754	2779	1460
16.952896106484978	16.95289571174528	0	0	1	30	-0.0073361070055037985	0.06967230896716789	1010.3081052205525	1085.3081052205525	1085.3081052205525	1110.3081052205525	0.09859155118465424	0.17692308127880096	0.1269841343164444	0.02500000037252903	0.27272728085517883	2679	2754	2754	2779	1454
16.966125018009997	16.9661246232703	0	0	1	30	-0.007407662554463726	0.06967230896716789	1010.3081052205525	1085.3081052205525	1085.3081052205525	1110.3081052205525	0.09859155118465424	0.17692308127880096	0.1269841343164444	0.02500000037252903	0.27272728085517883	2679	2754	2754	2779	1454
16.982647637581586	16.98264724284189	0	0	1	30	-0.007458914215262179	0.06967230896716789	1010.3081052205525	1085.3081052205525	1085.3081052205525	1110.3081052205525	0.09859155118465424	0.17692308127880096	0.1269841343164444	0.02500000037252903	0.27272728085517883	2679	2754	2754	2779	1454
16.999709471581703	16.999709076842002	0	0	1	30	-0.0074897215106593685	0.06957310257583028	1009.901855048025	1084.901855048025	1084.901855048025	1109.901855048025	0.09859155118465424	0.17692308127880096	0.1111111119389534	0.02500000037252903	0.27272728085517883	2679	2754	2754	2779	1454
17.019483562052095	17.019482772572697	0	0	1	30	-0.0075	0.06957310257583028	1009.901855048025	1084.901855048025	1084.901855048025	1109.901855048025	0.09859155118465424	0.17692308127880096	0.1111111119389534	0.02500000037252903	0.27272728085517883	2671	2746	2746	2771	1454
17.03283444814403	17.032834053404333	0	0	1	30	-0.007489721510659238	0.06605197494953043	995.4828374183271	1070.482837418327	1070.482837418327	1095.482837418327	0.0845070406794548	0.17692308127880096	0.1111111119389534	0.02500000037252903	0.27272728085517883	2653	2728	2728	2753	1454
17.04982996587475	17.049829571135053	0	0	1	30	-0.00745891421526192	0.06957310257583028	1009.901855048025	1084.901855048025	1084.901855048025	1109.901855048025	0.09859155118465424	0.17692308127880096	0.1111111119389534	0.02500000037252903	0.27272728085517883	2550	2625	2625	2650	1454
17.065797976169563	17.065797581429866	0	0	1	30	-0.007407662554463337	0.06957310257583028	1009.901855048025	1084.901855048025	1084.901855048025	1109.901855048025	0.09859155118465424	0.17692308127880096	0.1111111119389534	0.02500000037252903	0.27272728085517883	2414	2489	2489	2514	1454
17.08624351886757	17.086243124127872	0	0	1	30	-0.0073361070055032816	0.06957310257583028	1009.901855048025	1084.901855048025	1084.901855048025	1109.901855048025	0.09859155118465424	0.17692308127880096	0.1111111119389534	0.02500000037252903	0.27272728085517883	2237	2312	2312	2337	1454
17.099712037389743	17.099712037389743	0	0	1	30	-0.007244443697167687	0.06957310257583028	1009.901855048025	1084.901855048025	1084.901855048025	1109.901855048025	0.09859155118465424	0.17692308127880096	0.1111111119389534	0.02500000037252903	0.27272728085517883	2085	2160	2160	2185	1454
17.115720311133828	17.11571991639413	0	0	1	30	-0.007132923872213263	0.06765002576737768	1002.0268555174116	1077.0268555174116	1077.0268555174116	1102.0268555174116	0.09859155118465424	0.16923077404499054	0.1111111119389534	0.02500000037252903	0.27272728085517883	1857	1932	1932	1957	1454
17.132796355763098	17.1327959610234	0	0	1	30	-0.007001853198728562	0.06765002576737768	1002.0268555174116	1077.0268555174116	1077.0268555174116	1102.0268555174116	0.09859155118465424	0.16923077404499054	0.1111111119389534	0.02500000037252903	0.27272728085517883	1642	1717	1717	1742	1454
17.15290242232016	17.152902027580463	0	0	1	30	-0.006851590932318994	0.06765002576737768	1002.0268555174116	1077.0268555174116	1077.0268555174116	1102.0268555174116	0.09859155118465424	0.16923077404499054	0.1111111119389534	0.02500000037252903	0.27272728085517883	1432	1507	1507	1532	1454
17.166070543931568	17.16606975445217	0	0	1	30	-0.006682548931412186	0.06765002576737768	1002.0268555174116	1077.0268555174116	1077.0268555174116	1102.0268555174116	0.09859155118465424	0.16923077404499054	0.1111111119389534	0.02500000037252903	0.27272728085517883	1106	1181	1181	1206	1454
17.18267803253839	17.182677637798694	0	0	1	30	-0.006495190528382658	0.06765002576737768	1002.0268555174116	1077.0268555174116	1077.0268555174116	1102.0268555174116	0.09859155118465424	0.16923077404499054	0.1111111119389534	0.02500000037252903	0.27272728085517883	1017	1092	1092	1117	1454
17.19975447190736	17.199754077167665	0	0	1	30	-0.00629002925958999	0.06765002576737768	1002.0268555174116	1077.0268555174116	1077.0268555174116	1102.0268555174116	0.09859155118465424	0.16923077404499054	0.1111111119389534	0.02500000037252903	0.27272728085517883	993	1068	1068	1093	1454
17.21948750944908	17.219486719969684	0	0	1	30	-0.00606762745781136	0.06765002576737768	1002.0268555174116	1077.0268555174116	1077.0268555174116	1102.0268555174116	0.09859155118465424	0.16923077404499054	0.1111111119389534	0.02500000037252903	0.27272728085517883	959	1034	1034	1059	1454
17.232842737677707	17.232842342938007	0	0	1	30	-0.005828594710926481	0.06765002576737768	1002.0268555174116	1077.0268555174116	1077.0268555174116	1102.0268555174116	0.09859155118465424	0.16923077404499054	0.1111111119389534	0.02500000037252903	0.27272728085517883	948	1023	1023	1048	1454
17.25001391457438	17.25001351983468	0	0	1	30	-0.0055735861910796046	0.067997248023231	1003.4487306551309	1078.448730655131	1078.448730655131	1103.448730655131	0.09859155118465424	0.16923077404499054	0.1111111119389534	0.03750000149011612	0.27272728085517883	954	1029	1029	1054	1454
17.27288000110527	17.27287960636557	0	0	1	30	-0.005303300858898205	0.0675508194226062	1001.6206055355724	1076.6206055355724	1076.6206055355724	1101.6206055355724	0.09859155118465424	0.16923077404499054	0.095238097012043	0.02500000037252903	0.27272728085517883	952	1027	1027	1052	1454
17.286069833400113	17.286069043920712	0	0	1	30	-0.005018479547690488	0.06048115725917298	972.6703389763134	1047.6703389763134	1047.6703389763134	1072.6703389763134	0.0845070406794548	0.1538461595773697	0.095238097012043	0.03750000149011612	0.27272728085517883	953	1028	1028	1053	1454
17.299618484081137	17.299618089341436	0	0	1	30	-0.004719902932872786	0.062079208077020234	979.2143570753979	1054.2143570753979	1054.2143570753979	1079.2143570753979	0.09859155118465424	0.14615385234355927	0.095238097012043	0.03750000149011612	0.27272728085517883	975	1050	1050	1075	1454
17.31555609941914	17.31555570467944	0	0	1	30	-0.004408389392192511	0.06961749132929576	1010.0836269934662	1085.0836269934662	1085.0836269934662	1110.0836269934662	0.1267605572938919	0.14615385234355927	0.1111111119389534	0.05000000074505806	0.27272728085517883	991	1066	1066	1091	1454
17.332614380761967	17.332614380761967	0	0	1	30	-0.004084792762611626	0.07238382217474282	1021.4117518055718	1096.4117518055718	1096.4117518055718	1121.4117518055718	0.1267605572938919	0.1538461595773697	0.1428571492433548	0.0625	0.27272728085517883	993	1068	1068	1093	1454
17.352963606973468	17.35296321223377	0	0	1	30	-0.0037499999999988857	0.12421495181227488	1233.6602276712656	1308.6602276712656	1308.6602276712656	1333.6602276712656	0.2112676054239273	0.2538461685180664	0.3174603283405304	0.10000000149011612	0.27272728085517883	1001	1076	1076	1101	1454
17.36622765033168	17.36622765033168	0	0	1	30	-0.0034049287480454526	0.16266155149787664	1391.0990533838049	1466.0990533838049	1466.0990533838049	1491.0990533838049	0.28169015049934387	0.3153846263885498	0.4285714328289032	0.125	0.27272728085517883	1008	1083	1083	1108	1454
17.382629084815747	17.382628690076046	0	0	1	30	-0.0030505248230673224	0.20734599906773798	1574.081866182387	1649.081866182387	1649.081866182387	1674.081866182387	0.3661971688270569	0.38461539149284363	0.523809552192688	0.15000000596046448	0.27272728085517883	1008	1083	1083	1108	1454
17.399647892188696	17.399647497448996	0	0	1	30	-0.002687759621588545	0.24163807771863444	1714.507928257808	1789.507928257808	1789.507928257808	1814.507928257808	0.4225352108478546	0.4384615421295166	0.60317462682724	0.17499999701976776	0.27272728085517883	1010	1085	1085	1110	1454
17.419725932227138	17.41972593222714	0	0	1	30	-0.002317627457810874	0.28685220188150806	1899.6597667047756	1974.6597667047756	1974.6597667047756	1999.6597667047756	0.5211267471313477	0.48461538553237915	0.6666666865348816	0.21250000596046448	0.27272728085517883	1010	1085	1085	1110	1454
17.432858132525958	17.43285773778626	0	0	1	30	-0.0019411428382676522	0.31537021696567535	2016.4410384744406	2091.4410384744406	2091.4410384744406	2116.4410384744406	0.5211267471313477	0.5538461804389954	0.7460317611694336	0.25	0.27272728085517883	1010	1085	1085	1110	1454
17.44974391262042	17.449743123141022	0	0	1	30	-0.0015593376811319237	0.37133055128275405	2245.5986075028777	2320.5986075028777	2320.5986075028777	2345.5986075028777	0.591549277305603	0.6461538672447205	0.8253968358039856	0.30000001192092896	0.27272728085517883	1010	1085	1085	1110	1454
17.46573087042077	17.465730475681074	0	0	1	30	-0.0011732584878004458	0.40769521963915656	2394.511924422346	2469.511924422346	2469.511924422346	2494.511924422346	0.6338028311729431	0.7076923251152039	0.8571428656578064	0.3375000059604645	0.27272728085517883	1010	1085	1085	1110	1454
17.48621707130775	17.486216676568052	0	0	1	30	-0.0007839634745061043	0.44862336646469814	2562.112685672939	2637.112685672939	2637.112685672939	2662.112685672939	0.6760563254356384	0.7692307829856873	0.8730158805847168	0.4000000059604645	0.27272728085517883	1010	1085	1085	1110	1454
17.500219277902666	17.50021927790267	0	0	1	30	-0.00039251967182077433	0.44862336646469814	2562.112685672939	2637.112685672939	2637.112685672939	2662.112685672939	0.6760563254356384	0.7692307829856873	0.8730158805847168	0.4000000059604645	0.27272728085517883	1009	1084	1084	1109	1454
17.515647679029257	17.515647284289557	0	0	1	30	1.30838237461204e-15	0.4631335080083874	2621.531715294346	2696.531715294346	2696.531715294346	2721.531715294346	0.6901408433914185	0.7846153974533081	0.8888888955116272	0.42500001192092896	0.27272728085517883	1009	1084	1084	1109	1454
17.532681486510754	17.53268069703136	0	0	1	30	0.00039251967182338753	0.47624399541389373	2675.219161219895	2750.219161219895	2750.219161219895	2775.219161219895	0.6901408433914185	0.807692289352417	0.9047619104385376	0.44999998807907104	0.27272728085517883	995	1070	1070	1095	1454
17.552843606105043	17.552843211365346	0	0	1	30	0.0007839634745087067	0.48168820916187194	2697.5132165178657	2772.5132165178657	2772.5132165178657	2797.5132165178657	0.7042253613471985	0.8153846263885498	0.9047619104385376	0.44999998807907104	0.27272728085517883	1009	1084	1084	1109	1454
17.566044491111448	17.56604370163205	0	0	1	30	0.0011732584878030303	0.4911891260672183	2736.419471245259	2811.419471245259	2811.419471245259	2836.419471245259	0.7042253613471985	0.8307692408561707	0.9047619104385376	0.4749999940395355	0.27272728085517883	1009	1084	1084	1109	1454
17.582660269251946	17.582659479772552	0	0	1	30	0.0015593376811344833	0.5061952993273735	2797.8697507455945	2872.8697507455945	2872.8697507455945	2897.8697507455945	0.7183098793029785	0.8461538553237915	0.920634925365448	0.5	0.27272728085517883	1009	1084	1084	1109	1454
17.599736313881216	17.59973591914152	0	0	1	30	0.0019411428382701804	0.5184732789203288	2848.1480771787465	2923.1480771787465	2923.1480771787465	2948.1480771787465	0.7323943376541138	0.8615384697914124	0.9365079402923584	0.512499988079071	0.27272728085517883	1009	1084	1084	1109	1454
17.619512378050104	17.619511983310407	0	0	1	30	0.002317627457813363	0.5254062659151497	2876.538658922538	2951.538658922538	2951.538658922538	2976.538658922538	0.7323943376541138	0.8692307472229004	0.9523809552192688	0.5249999761581421	0.27272728085517883	1002	1077	1077	1102	1454
17.632843527157107	17.632843132417406	0	0	1	30	0.002687759621590988	0.532438488487923	2905.3356103580445	2980.3356103580445	2980.3356103580445	3005.3356103580445	0.7323943376541138	0.8769230842590332	0.9682539701461792	0.5375000238418579	0.27272728085517883	1002	1077	1077	1102	1454
17.649820097382282	17.649819702642585	0	0	1	30	0.003050524823069713	0.5458573531359434	2960.2858610916883	3035.2858610916883	3035.2858610916883	3060.2858610916883	0.7464788556098938	0.892307698726654	0.9682539701461792	0.5625	0.27272728085517883	1002	1077	1077	1102	1454
17.665674027904146	17.66567402790415	0	0	1	30	0.003404928748047784	0.5604552422191889	3020.0642168875784	3095.0642168875784	3095.0642168875784	3120.0642168875784	0.7605633735656738	0.9153845906257629	0.9841269850730896	0.574999988079071	0.27272728085517883	1002	1077	1077	1102	1454
17.686204834377094	17.686204439637393	0	0	1	30	0.003750000000001152	0.5728331506252289	3070.7517518103123	3145.7517518103123	3145.7517518103123	3170.7517518103123	0.7605633735656738	0.9307692050933838	1.0	0.6000000238418579	0.27272728085517883	1002	1077	1077	1102	1454
17.7002090146705	17.700209014670502	0	0	1	30	0.0040847927626138205	0.5833254307508469	3113.717638924718	3188.717638924718	3188.717638924718	3213.717638924718	0.7746478915214539	0.9461538195610046	1.0	0.612500011920929	0.27272728085517883	1002	1077	1077	1102	1454
17.715696232012206	17.715695837272506	0	0	1	30	0.004408389392194629	0.5852485150098801	3121.592668965459	3196.592668965459	3196.592668965459	3221.592668965459	0.7746478915214539	0.9538461565971375	1.0	0.612500011920929	0.27272728085517883	1002	1077	1077	1102	1454
17.732617143939855	17.73261635446046	0	0	1	30	0.00471990293287482	0.5802004337310791	3100.920776128769	3175.920776128769	3175.920776128769	3200.920776128769	0.7746478915214539	0.9461538195610046	1.0	0.6000000238418579	0.27272728085517883	1002	1077	1077	1102	1454
17.75286136939149	17.75286057991209	0	0	1	30	0.0050184795476924315	0.5852485150098801	3121.592668965459	3196.592668965459	3196.592668965459	3221.592668965459	0.7746478915214539	0.9538461565971375	1.0	0.612500011920929	0.27272728085517883	1003	1078	1078	1103	1454
17.766118702174815	17.766118307435118	0	0	1	30	0.005303300858900055	0.5976638644933701	3172.4335251003504	3247.4335251003504	3247.4335251003504	3272.4335251003504	0.7887324094772339	0.9769230484962463	1.0	0.625	0.27272728085517883	1001	1076	1076	1101	1454
17.782719480206765	17.782719085467065	0	0	1	30	0.005573586191081356	0.602711945772171	3193.1054179370403	3268.1054179370403	3268.1054179370403	3293.1054179370403	0.7887324094772339	0.9846153855323792	1.0	0.637499988079071	0.27272728085517883	972	1047	1047	1072	1454
17.800237238558964	17.800236843819263	0	0	1	30	0.005828594710928128	0.604635015130043	3200.980386957526	3275.980386957526	3275.980386957526	3300.980386957526	0.7887324094772339	0.9923076629638672	1.0	0.637499988079071	0.3030303120613098	979	1054	1054	1079	1454
17.819726326966837	17.81972593222714	0	0	1	30	0.006067627457812898	0.608156144618988	3215.399412214756	3290.399412214756	3290.399412214756	3315.399412214756	0.8028169274330139	0.9923076629638672	1.0	0.637499988079071	0.27272728085517883	1010	1085	1085	1110	1454
17.832815105898796	17.832814711159095	0	0	1	30	0.006290029259591415	0.5976638644933701	3172.4335251003504	3247.4335251003504	3247.4335251003504	3272.4335251003504	0.7887324094772339	0.9769230484962463	1.0	0.625	0.3030303120613098	1021	1096	1096	1121	1454
17.849616806437417	17.849616411697717	0	0	1	30	0.006495190528383966	0.5938177108764648	3156.6835260391235	3231.6835260391235	3231.6835260391235	3256.6835260391235	0.7887324094772339	0.9615384340286255	1.0	0.625	0.3030303120613098	1233	1308	1308	1333	1454
17.865710343956437	17.865709949216736	0	0	1	30	0.0066825489314133735	0.5906927138566971	3143.8866632431746	3218.8866632431746	3218.8866632431746	3243.8866632431746	0.7887324094772339	0.9615384340286255	1.0	0.612500011920929	0.3030303120613098	1391	1466	1466	1491	1454
17.886271150646486	17.886270755906786	0	0	1	30	0.006851590932320058	0.5882621583987087	3133.933538642712	3208.933538642712	3208.933538642712	3233.933538642712	0.7887324094772339	0.9615384340286255	0.9841269850730896	0.612500011920929	0.27272728085517883	1574	1649	1649	1674	1454
17.900115856101593	17.900115461361892	0	0	1	30	0.0070018531987295	0.5882621583987087	3133.933538642712	3208.933538642712	3208.933538642712	3233.933538642712	0.7887324094772339	0.9615384340286255	0.9841269850730896	0.612500011920929	0.27272728085517883	1714	1789	1789	1814	1454
17.915663863356905	17.915663468617208	0	0	1	30	0.007132923872214073	0.5863390890408366	3126.058569622226	3201.058569622226	3201.058569622226	3226.058569622226	0.7887324094772339	0.9538461565971375	0.9841269850730896	0.612500011920929	0.3030303120613098	1899	1974	1974	1999	1454
17.932786882010326	17.932786487270633	0	0	1	30	0.007244443697168365	0.581340610886377	3105.589801579714	3180.589801579714	3180.589801579714	3205.589801579714	0.7887324094772339	0.9461538195610046	0.9841269850730896	0.6000000238418579	0.27272728085517883	2016	2091	2091	2116	1454
17.95287755371914	17.95287715897944	0	0	1	30	0.007336107005503826	0.57589641203956	3083.295807301998	3158.295807301998	3158.295807301998	3183.295807301998	0.7746478915214539	0.9384615421295166	0.9841269850730896	0.6000000238418579	0.3030303120613098	2245	2320	2320	2345	1454
17.96610251784717	17.96610212310747	0	0	1	30	0.007407662554463747	0.57589641203956	3083.295807301998	3158.295807301998	3158.295807301998	3183.295807301998	0.7746478915214539	0.9384615421295166	0.9841269850730896	0.6000000238418579	0.3030303120613098	2394	2469	2469	2494	1454
17.982689874729353	17.982689479989656	0	0	1	30	0.007458914215262192	0.57589641203956	3083.295807301998	3158.295807301998	3158.295807301998	3183.295807301998	0.7746478915214539	0.9384615421295166	0.9841269850730896	0.6000000238418579	0.27272728085517883	2562	2637	2637	2662	1454
17.999705918924413	17.999705524184716	0	0	1	30	0.007489721510659376	0.57589641203956	3083.295807301998	3158.295807301998	3158.295807301998	3183.295807301998	0.7746478915214539	0.9384615421295166	0.9841269850730896	0.6000000238418579	0.3030303120613098	2562	2637	2637	2662	1454
18.019492641065163	18.019492246325466	0	0	1	30	0.0075	0.5739733277805268	3075.420777261257	3150.420777261257	3150.420777261257	3175.420777261257	0.7746478915214539	0.9307692050933838	0.9841269850730896	0.6000000238418579	0.3030303120613098	2621	2696	2696	2721	1454
18.032813921679697	18.032813526939997	0	0	1	30	0.0074897215106592314	0.5689748498625935	3054.9520101873204	3129.9520101873204	3129.9520101873204	3154.9520101873204	0.7746478915214539	0.9230769276618958	0.9841269850730896	0.5874999761581421	0.27272728085517883	2675	2750	2750	2775	1454
18.049767991742044	18.049767202262647	0	0	1	30	0.007458914215261905	0.5611992871418359	3023.111080845818	3098.111080845818	3098.111080845818	3123.111080845818	0.7605633735656738	0.9153845906257629	0.9682539701461792	0.5874999761581421	0.3030303120613098	2697	2772	2772	2797	1454
18.065692185930295	18.065691791190595	0	0	1	30	0.007407662554463316	0.5543273427538455	2994.9704685769975	3069.9704685769975	3069.9704685769975	3094.9704685769975	0.7605633735656738	0.8999999761581421	0.9682539701461792	0.574999988079071	0.27272728085517883	2736	2811	2811	2836	1454
18.086174439420283	18.086174044680586	0	0	1	30	0.007336107005503255	0.5524042733959735	2987.0954995565116	3062.0954995565116	3062.0954995565116	3087.0954995565116	0.7605633735656738	0.892307698726654	0.9682539701461792	0.574999988079071	0.3030303120613098	2797	2872	2872	2897	1454
18.09978388001492	18.09978348527522	0	0	1	30	0.007244443697167653	0.5493784826248884	2974.704886348918	3049.704886348918	3049.704886348918	3074.704886348918	0.7605633735656738	0.892307698726654	0.9682539701461792	0.5625	0.27272728085517883	2848	2923	2923	2948	1454
18.115668600233292	18.11566820549359	0	0	1	30	0.007132923872213222	0.5474553983658552	2966.829856308177	3041.829856308177	3041.829856308177	3066.829856308177	0.7605633735656738	0.8846153616905212	0.9682539701461792	0.5625	0.3030303120613098	2876	2951	2951	2976	1454
18.132581617366966	18.13258082788757	0	0	1	30	0.007001853198728515	0.5439342688769102	2952.4108310509473	3027.4108310509473	3027.4108310509473	3052.4108310509473	0.7464788556098938	0.8846153616905212	0.9682539701461792	0.5625	0.27272728085517883	2905	2980	2980	3005	1454
18.152810053230645	18.15280965849095	0	0	1	30	0.00685159093231894	0.5403239986371426	2937.626774419099	3012.626774419099	3012.626774419099	3037.626774419099	0.7605633735656738	0.8769230842590332	0.9523809552192688	0.550000011920929	0.3030303120613098	2960	3035	3035	3060	1454
18.16616172880198	18.166161334062284	0	0	1	30	0.006682548931412125	0.5348797848891644	2915.3327191211283	2990.3327191211283	2990.3327191211283	3015.3327191211283	0.7464788556098938	0.8692307472229004	0.9523809552192688	0.550000011920929	0.3030303120613098	3020	3095	3095	3120	1454
18.1827076380158	18.182707243276102	0	0	1	30	0.006495190528382592	0.5299805278845486	2895.2702616872266	2970.2702616872266	2970.2702616872266	2995.2702616872266	0.7464788556098938	0.8615384697914124	0.9523809552192688	0.5375000238418579	0.27272728085517883	3070	3145	3145	3170	1454
18.19971736637568	18.19971697163598	0	0	1	30	0.006290029259589918	0.5299805278845486	2895.2702616872266	2970.2702616872266	2970.2702616872266	2995.2702616872266	0.7464788556098938	0.8615384697914124	0.9523809552192688	0.5375000238418579	0.27272728085517883	3113	3188	3188	3213	1454
18.219454746054083	18.219454351314383	0	0	1	30	0.006067627457811282	0.5299805278845486	2895.2702616872266	2970.2702616872266	2970.2702616872266	2995.2702616872266	0.7464788556098938	0.8615384697914124	0.9523809552192688	0.5375000238418579	0.27272728085517883	3121	3196	3196	3221	1454
18.23280642162542	18.232806026885722	0	0	1	30	0.005828594710926398	0.5280574436255154	2887.3952316464856	2962.3952316464856	2962.3952316464856	2987.3952316464856	0.7464788556098938	0.8538461327552795	0.9523809552192688	0.5375000238418579	0.3030303120613098	3100	3175	3175	3200	1454
18.249800360397344	18.249799965657648	0	0	1	30	0.005573586191079517	0.5280574436255154	2887.3952316464856	2962.3952316464856	2962.3952316464856	2987.3952316464856	0.7464788556098938	0.8538461327552795	0.9523809552192688	0.5375000238418579	0.3030303120613098	3121	3196	3196	3221	1454
18.265657054097105	18.265656659357404	0	0	1	30	0.005303300858898111	0.5280574436255154	2887.3952316464856	2962.3952316464856	2962.3952316464856	2987.3952316464856	0.7464788556098938	0.8538461327552795	0.9523809552192688	0.5375000238418579	0.3030303120613098	3172	3247	3247	3272	1454
18.286213913390164	18.286213518650463	0	0	1	30	0.005018479547690389	0.5280574436255154	2887.3952316464856	2962.3952316464856	2962.3952316464856	2987.3952316464856	0.7464788556098938	0.8538461327552795	0.9523809552192688	0.5375000238418579	0.27272728085517883	3193	3268	3268	3293	1454
18.299791774808895	18.2997913800692	0	0	1	30	0.004719902932872683	0.5280574436255154	2887.3952316464856	2962.3952316464856	2962.3952316464856	2987.3952316464856	0.7464788556098938	0.8538461327552795	0.9523809552192688	0.5375000238418579	0.27272728085517883	3200	3275	3275	3300	1460
18.315657152782023	18.315656758042326	0	0	1	30	0.004408389392192404	0.5280574436255154	2887.3952316464856	2962.3952316464856	2962.3952316464856	2987.3952316464856	0.7464788556098938	0.8538461327552795	0.9523809552192688	0.5375000238418579	0.3030303120613098	3215	3290	3290	3315	1454
18.33266451270371	18.33266411796401	0	0	1	30	0.004084792762611515	0.5299805278845486	2895.2702616872266	2970.2702616872266	2970.2702616872266	2995.2702616872266	0.7464788556098938	0.8615384697914124	0.9523809552192688	0.5375000238418579	0.3030303120613098	3172	3247	3247	3272	1460
18.352826237558297	18.3528258428186	0	0	1	30	0.0037499999999987712	0.5280574436255154	2887.3952316464856	2962.3952316464856	2962.3952316464856	2987.3952316464856	0.7464788556098938	0.8538461327552795	0.9523809552192688	0.5375000238418579	0.3030303120613098	3156	3231	3231	3256	1460
18.366116333736628	18.366115938996927	0	0	1	30	0.0034049287480453347	0.5299805278845486	2895.2702616872266	2970.2702616872266	2970.2702616872266	2995.2702616872266	0.7464788556098938	0.8615384697914124	0.9523809552192688	0.5375000238418579	0.3030303120613098	3143	3218	3218	3243	1460
18.382707638015802	18.3827072432761	0	0	1	30	0.0030505248230672014	0.5299805278845486	2895.2702616872266	2970.2702616872266	2970.2702616872266	2995.2702616872266	0.7464788556098938	0.8615384697914124	0.9523809552192688	0.5375000238418579	0.27272728085517883	3133	3208	3208	3233	1454
18.40038289750781	18.400497766760154	0	0	1	30	0.0026877596215884214	0.5280574436255154	2887.3952316464856	2962.3952316464856	2962.3952316464856	2987.3952316464856	0.7464788556098938	0.8538461327552795	0.9523809552192688	0.5375000238418579	0.27272728085517883	3133	3208	3208	3233	1454
18.419517114926492	18.41951672018679	0	0	1	30	0.002317627457810748	0.5299805278845486	2895.2702616872266	2970.2702616872266	2970.2702616872266	2995.2702616872266	0.7464788556098938	0.8615384697914124	0.9523809552192688	0.5375000238418579	0.3030303120613098	3126	3201	3201	3226	1460
18.43281510589879	18.432814711159093	0	0	1	30	0.0019411428382675245	0.5299805278845486	2895.2702616872266	2970.2702616872266	2970.2702616872266	2995.2702616872266	0.7464788556098938	0.8615384697914124	0.9523809552192688	0.5375000238418579	0.3030303120613098	3105	3180	3180	3205	1454
18.449721807197285	18.44972141245759	0	0	1	30	0.0015593376811317945	0.5299805278845486	2895.2702616872266	2970.2702616872266	2970.2702616872266	2995.2702616872266	0.7464788556098938	0.8615384697914124	0.9523809552192688	0.5375000238418579	0.27272728085517883	3083	3158	3158	3183	1460
18.46559665892319	18.46559626418349	0	0	1	30	0.001173258487800315	0.5315785731144604	2901.8142569037154	2976.8142569037154	2976.8142569037154	3001.8142569037154	0.7605633735656738	0.8538461327552795	0.9523809552192688	0.5375000238418579	0.3030303120613098	3083	3158	3158	3183	1460
18.486173649940888	18.486173255201187	0	0	1	30	0.0007839634745059725	0.5335016573734936	2909.6892869444564	2984.6892869444564	2984.6892869444564	3009.6892869444564	0.7605633735656738	0.8615384697914124	0.9523809552192688	0.5375000238418579	0.27272728085517883	3083	3158	3158	3183	1454
18.5002409885861	18.5002409885861	0	0	1	30	0.0003925196718206422	0.5335016573734936	2909.6892869444564	2984.6892869444564	2984.6892869444564	3009.6892869444564	0.7605633735656738	0.8615384697914124	0.9523809552192688	0.5375000238418579	0.27272728085517883	3083	3158	3158	3183	1460
18.515731363845397	18.515730574366	0	0	1	30	-1.4406906524676981e-15	0.5299805278845486	2895.2702616872266	2970.2702616872266	2970.2702616872266	2995.2702616872266	0.7464788556098938	0.8615384697914124	0.9523809552192688	0.5375000238418579	0.27272728085517883	3075	3150	3150	3175	1460
18.532702407714794	18.532702012975093	0	0	1	30	-0.00039251967182351964	0.5299805278845486	2895.2702616872266	2970.2702616872266	2970.2702616872266	2995.2702616872266	0.7464788556098938	0.8615384697914124	0.9523809552192688	0.5375000238418579	0.3030303120613098	3054	3129	3129	3154	1454
18.552798211039686	18.552797816299986	0	0	1	30	-0.0007839634745088382	0.5299805278845486	2895.2702616872266	2970.2702616872266	2970.2702616872266	2995.2702616872266	0.7464788556098938	0.8615384697914124	0.9523809552192688	0.5375000238418579	0.3030303120613098	3023	3098	3098	3123	1460
18.566121070613008	18.56612067587331	0	0	1	30	-0.0011732584878031609	0.5299805278845486	2895.2702616872266	2970.2702616872266	2970.2702616872266	2995.2702616872266	0.7464788556098938	0.8615384697914124	0.9523809552192688	0.5375000238418579	0.3030303120613098	2994	3069	3069	3094	1454
18.582560794847858	18.58256000536846	0	0	1	30	-0.0015593376811346127	0.5280574436255154	2887.3952316464856	2962.3952316464856	2962.3952316464856	2987.3952316464856	0.7464788556098938	0.8538461327552795	0.9523809552192688	0.5375000238418579	0.3030303120613098	2987	3062	3062	3087	1460
18.59978486686417	18.59978447212447	0	0	1	30	-0.001941142838270308	0.5299805278845486	2895.2702616872266	2970.2702616872266	2970.2702616872266	2995.2702616872266	0.7464788556098938	0.8615384697914124	0.9523809552192688	0.5375000238418579	0.27272728085517883	2974	3049	3049	3074	1454
18.619453956574688	18.619453561834987	0	0	1	30	-0.0023176274578134886	0.5299805278845486	2895.2702616872266	2970.2702616872266	2970.2702616872266	2995.2702616872266	0.7464788556098938	0.8615384697914124	0.9523809552192688	0.5375000238418579	0.27272728085517883	2966	3041	3041	3066	1460
18.632883395866678	18.632882606387284	0	0	1	30	-0.002687759621591111	0.5299805278845486	2895.2702616872266	2970.2702616872266	2970.2702616872266	2995.2702616872266	0.7464788556098938	0.8615384697914124	0.9523809552192688	0.5375000238418579	0.27272728085517883	2952	3027	3027	3052	1454
18.64969299119928	18.64969259645958	0	0	1	30	-0.003050524823069834	0.5335016573734936	2909.6892869444564	2984.6892869444564	2984.6892869444564	3009.6892869444564	0.7605633735656738	0.8615384697914124	0.9523809552192688	0.5375000238418579	0.3030303120613098	2937	3012	3012	3037	1460
18.66584731863191	18.66584692389221	0	0	1	30	-0.003404928748047902	0.5299805278845486	2895.2702616872266	2970.2702616872266	2970.2702616872266	2995.2702616872266	0.7464788556098938	0.8615384697914124	0.9523809552192688	0.5375000238418579	0.3030303120613098	2915	2990	2990	3015	1460
18.68616220248962	18.686162202489623	0	0	1	30	-0.003750000000001266	0.5299805278845486	2895.2702616872266	2970.2702616872266	2970.2702616872266	2995.2702616872266	0.7464788556098938	0.8615384697914124	0.9523809552192688	0.5375000238418579	0.27272728085517883	2895	2970	2970	2995	1454
18.699743221825948	18.699742827086247	0	0	1	30	-0.0040847927626139315	0.5335016573734936	2909.6892869444564	2984.6892869444564	2984.6892869444564	3009.6892869444564	0.7605633735656738	0.8615384697914124	0.9523809552192688	0.5375000238418579	0.27272728085517883	2895	2970	2970	2995	1454
18.71575425874792	18.715753864008224	0	0	1	30	-0.0044083893921947346	0.5335016573734936	2909.6892869444564	2984.6892869444564	2984.6892869444564	3009.6892869444564	0.7605633735656738	0.8615384697914124	0.9523809552192688	0.5375000238418579	0.27272728085517883	2895	2970	2970	2995	1454
18.732664117964013	18.732663723224313	0	0	1	30	-0.004719902932874923	0.5299805278845486	2895.2702616872266	2970.2702616872266	2970.2702616872266	2995.2702616872266	0.7464788556098938	0.8615384697914124	0.9523809552192688	0.5375000238418579	0.27272728085517883	2887	2962	2962	2987	1460
18.75283452709197	18.752833737612576	0	0	1	30	-0.0050184795476925295	0.5270043260462227	2883.082715159282	2958.082715159282	2958.082715159282	2983.082715159282	0.7464788556098938	0.8615384697914124	0.9523809552192688	0.5249999761581421	0.3030303120613098	2887	2962	2962	2987	1460
18.766145939214034	18.766145544474334	0	0	1	30	-0.005303300858900148	0.5280574436255154	2887.3952316464856	2962.3952316464856	2962.3952316464856	2987.3952316464856	0.7464788556098938	0.8538461327552795	0.9523809552192688	0.5375000238418579	0.3030303120613098	2887	2962	2962	2987	1460
18.78269145368815	18.78269105894845	0	0	1	30	-0.005573586191081444	0.5231581724293175	2867.3327160980552	2942.3327160980552	2942.3327160980552	2967.3327160980552	0.7464788556098938	0.8461538553237915	0.9523809552192688	0.5249999761581421	0.27272728085517883	2887	2962	2962	2987	1454
18.799685787199778	18.799685392460077	0	0	1	30	-0.005828594710928212	0.5156306255667928	2836.507411696017	2911.507411696017	2911.507411696017	2936.507411696017	0.7323943376541138	0.8384615182876587	0.9365079402923584	0.5249999761581421	0.3030303120613098	2887	2962	2962	2987	1454
18.81947290408023	18.819472509340528	0	0	1	30	-0.006067627457812976	0.5069348180696132	2800.898079995066	2875.898079995066	2875.898079995066	2900.898079995066	0.7323943376541138	0.8153846263885498	0.9365079402923584	0.512499988079071	0.3030303120613098	2887	2962	2962	2987	1460
18.832787474119876	18.83278668464048	0	0	1	30	-0.006290029259591488	0.49465683847665787	2750.619753561914	2825.619753561914	2825.619753561914	2850.619753561914	0.7183098793029785	0.800000011920929	0.920634925365448	0.5	0.3030303120613098	2895	2970	2970	2995	1460
18.84971430714301	18.849713912403313	0	0	1	30	-0.006495190528384032	0.4898567728195635	2730.9634846961126	2805.9634846961126	2805.9634846961126	2830.9634846961126	0.7183098793029785	0.7923076748847961	0.920634925365448	0.48750001192092896	0.27272728085517883	2887	2962	2962	2987	1460
18.86574152839264	18.86574152839264	0	0	1	30	-0.006682548931413433	0.4831717947054477	2703.5884993188083	2778.5884993188083	2778.5884993188083	2803.5884993188083	0.7183098793029785	0.7846153974533081	0.9047619104385376	0.4749999940395355	0.3030303120613098	2895	2970	2970	2995	1460
18.886165755146912	18.886165755146912	0	0	1	30	-0.006851590932320112	0.46366317477077246	2623.700700686313	2698.700700686313	2698.700700686313	2723.700700686313	0.7042253613471985	0.7615384459495544	0.8888888955116272	0.4375	0.27272728085517883	2895	2970	2970	2995	1454
18.89967216868017	18.89967177394047	0	0	1	30	-0.007001853198729547	0.46366317477077246	2623.700700686313	2698.700700686313	2698.700700686313	2723.700700686313	0.7042253613471985	0.7615384459495544	0.8888888955116272	0.4375	0.27272728085517883	2887	2962	2962	2987	1454
18.91583636460527	18.915835969865572	0	0	1	30	-0.007132923872214114	0.4111233618494774	2408.55016677361	2483.55016677361	2483.55016677361	2508.55016677361	0.6760563254356384	0.6692307591438293	0.8253968358039856	0.36250001192092896	0.27272728085517883	2895	2970	2970	2995	1460
18.932749776478644	18.932749381738947	0	0	1	30	-0.007244443697168399	0.3685315987095237	2234.1368967154995	2309.1368967154995	2309.1368967154995	2334.1368967154995	0.6338028311729431	0.5923076868057251	0.7936508059501648	0.3125	0.3030303120613098	2895	2970	2970	2995	1460
18.952818737504018	18.952817948024624	0	0	1	30	-0.007336107005503854	0.32761488930573535	2066.5829717069864	2141.5829717069864	2141.5829717069864	2166.5829717069864	0.591549277305603	0.5230769515037537	0.7460317611694336	0.26249998807907104	0.3030303120613098	2895	2970	2970	2995	1454
18.966100938888374	18.966100544148674	0	0	1	30	-0.007407662554463767	0.2835242780782874	1886.031918730587	1961.031918730587	1961.031918730587	1986.031918730587	0.5352112650871277	0.45384615659713745	0.682539701461792	0.21250000596046448	0.27272728085517883	2901	2976	2976	3001	1460
18.98255882114936	18.982558031669967	0	0	1	30	-0.007458914215262207	0.24066299788417322	1710.5149763356894	1785.5149763356894	1785.5149763356894	1810.5149763356894	0.4647887349128723	0.39230769872665405	0.60317462682724	0.17499999701976776	0.27272728085517883	2909	2984	2984	3009	1454
19.00006000043421	19.000059605694513	0	0	1	30	-0.007489721510659382	0.19928981514558908	1541.0917930211872	1616.0917930211872	1616.0917930211872	1641.0917930211872	0.39436620473861694	0.33076924085617065	0.523809552192688	0.13750000298023224	0.27272728085517883	2909	2984	2984	3009	1454
19.01947171986113	19.019471325121433	0	0	1	30	-0.0075	0.1361124040174579	1282.38029445149	1357.38029445149	1357.38029445149	1382.38029445149	0.28169015049934387	0.2230769246816635	0.3968254029750824	0.10000000149011612	0.27272728085517883	2895	2970	2970	2995	1454
19.032766552915845	19.032766158176145	0	0	1	30	-0.007489721510659225	0.11013076320320131	1175.9854753171094	1250.9854753171094	1250.9854753171094	1275.9854753171094	0.22535210847854614	0.1846153885126114	0.3492063581943512	0.08749999850988388	0.27272728085517883	2895	2970	2970	2995	1460
19.04972693881337	19.049726544073675	0	0	1	30	-0.007458914215261892	0.08826549058218325	1086.4471839340404	1161.4471839340404	1161.4471839340404	1186.4471839340404	0.18309858441352844	0.14615385234355927	0.3174603283405304	0.07500000298023224	0.27272728085517883	2895	2970	2970	2995	1460
19.065815344716313	19.06581534471631	0	0	1	30	-0.007407662554463295	0.0737178954295814	1026.8747817841358	1101.8747817841358	1101.8747817841358	1126.8747817841358	0.15492957830429077	0.1230769231915474	0.2698412835597992	0.0625	0.27272728085517883	2895	2970	2970	2995	1460
19.086189044789137	19.08618865004944	0	0	1	30	-0.007336107005503227	0.06703361333126114	999.5026465915143	1074.5026465915143	1074.5026465915143	1099.5026465915143	0.14084507524967194	0.11538461595773697	0.2380952388048172	0.05000000074505806	0.27272728085517883	2887	2962	2962	2987	1460
19.099642563202757	19.09964216846306	0	0	1	30	-0.007244443697167619	0.05862466360678867	965.0679974697996	1040.0679974697996	1040.0679974697996	1065.0679974697996	0.1267605572938919	0.10000000149011612	0.2063492089509964	0.03750000149011612	0.27272728085517883	2895	2970	2970	2995	1454
19.115745574474552	19.11574517973485	0	0	1	30	-0.007132923872213181	0.05435949016273731	947.6021122164093	1022.6021122164093	1022.6021122164093	1047.6021122164093	0.11267605423927307	0.10000000149011612	0.190476194024086	0.02500000037252903	0.27272728085517883	2895	2970	2970	2995	1454
19.132732013192204	19.132731618452503	0	0	1	30	-0.007001853198728467	0.05243641335428471	939.7271126857959	1014.7271126857959	1014.7271126857959	1039.7271126857959	0.11267605423927307	0.0923076942563057	0.190476194024086	0.02500000037252903	0.27272728085517883	2895	2970	2970	2995	1454
19.152779658273843	19.152779658273843	0	0	1	30	-0.0068515909323188864	0.05371464887515656	944.9614871437661	1019.9614871437661	1019.9614871437661	1044.9614871437661	0.11267605423927307	0.10000000149011612	0.1746031790971756	0.012500000186264515	0.27272728085517883	2909	2984	2984	3009	1460
19.16612778118789	19.166127386448192	0	0	1	30	-0.0066825489314120655	0.057560802492061774	960.711486204993	1035.711486204993	1035.711486204993	1060.711486204993	0.11267605423927307	0.11538461595773697	0.1746031790971756	0.012500000186264515	0.27272728085517883	2895	2970	2970	2995	1460
19.182866718114404	19.182866323374707	0	0	1	30	-0.006495190528382525	0.053990073556021326	946.0893512119073	1021.0893512119073	1021.0893512119073	1046.0893512119073	0.09859155118465424	0.11538461595773697	0.1587301641702652	0.012500000186264515	0.27272728085517883	2895	2970	2970	2995	1454
19.199728813826944	19.199728419087243	0	0	1	30	-0.006290029259589846	0.05943427612812864	968.3833607446868	1043.3833607446868	1043.3833607446868	1068.3833607446868	0.11267605423927307	0.1230769231915474	0.1587301641702652	0.012500000186264515	0.27272728085517883	2909	2984	2984	3009	1454
19.219719221652262	19.219719221652262	0	0	1	30	-0.006067627457811204	0.05591315036447393	953.9643507425208	1028.9643507425208	1028.9643507425208	1053.9643507425208	0.09859155118465424	0.1230769231915474	0.1587301641702652	0.012500000186264515	0.27272728085517883	2909	2984	2984	3009	1454
19.232862079922945	19.23286168518325	0	0	1	30	-0.005828594710926315	0.05783622903557169	961.8393579006661	1036.839357900666	1036.839357900666	1061.839357900666	0.09859155118465424	0.13076923787593842	0.1587301641702652	0.012500000186264515	0.27272728085517883	2895	2970	2970	2995	1454
19.249720622978195	19.249719833498794	0	0	1	30	-0.005573586191079428	0.05783622903557169	961.8393579006661	1036.839357900666	1036.839357900666	1061.839357900666	0.09859155118465424	0.13076923787593842	0.1587301641702652	0.012500000186264515	0.27272728085517883	2883	2958	2958	2983	1460
19.26596060892546	19.265960608925457	0	0	1	30	-0.005303300858898017	0.059759305844024294	969.7143574312795	1044.7143574312795	1044.7143574312795	1069.7143574312795	0.09859155118465424	0.13846154510974884	0.1587301641702652	0.012500000186264515	0.27272728085517883	2887	2962	2962	2987	1460
19.28611799164336	19.28611759690366	0	0	1	30	-0.00501847954769029	0.059709702671638554	969.5112324403599	1044.51123244036	1044.51123244036	1069.51123244036	0.09859155118465424	0.13846154510974884	0.1428571492433548	0.012500000186264515	0.27272728085517883	2867	2942	2942	2967	1454
19.300164409084537	19.300164409084537	0	0	1	30	-0.00471990293287258	0.059709702671638554	969.5112324403599	1044.51123244036	1044.51123244036	1069.51123244036	0.09859155118465424	0.13846154510974884	0.1428571492433548	0.012500000186264515	0.27272728085517883	2836	2911	2911	2936	1460
19.315647284289554	19.315646889549857	0	0	1	30	-0.004408389392192297	0.059709702671638554	969.5112324403599	1044.51123244036	1044.51123244036	1069.51123244036	0.09859155118465424	0.13846154510974884	0.1428571492433548	0.012500000186264515	0.27272728085517883	2800	2875	2875	2900	1460
19.332652670512743	19.332652275773047	0	0	1	30	-0.004084792762611404	0.06163277948009116	977.3862319709733	1052.3862319709733	1052.3862319709733	1077.3862319709733	0.09859155118465424	0.14615385234355927	0.1428571492433548	0.012500000186264515	0.27272728085517883	2750	2825	2825	2850	1460
19.35276663186378	19.352766631863783	0	0	1	30	-0.0037499999999986568	0.06163277948009116	977.3862319709733	1052.3862319709733	1052.3862319709733	1077.3862319709733	0.09859155118465424	0.14615385234355927	0.1428571492433548	0.012500000186264515	0.27272728085517883	2730	2805	2805	2830	1454
19.366262782164867	19.366261992685473	0	0	1	30	-0.003404928748045217	0.06163277948009116	977.3862319709733	1052.3862319709733	1052.3862319709733	1077.3862319709733	0.09859155118465424	0.14615385234355927	0.1428571492433548	0.012500000186264515	0.27272728085517883	2703	2778	2778	2803	1460
19.382824875706334	19.382824480966637	0	0	1	30	-0.0030505248230670804	0.06158317630770542	977.1831069800537	1052.1831069800537	1052.1831069800537	1077.1831069800537	0.09859155118465424	0.14615385234355927	0.1269841343164444	0.012500000186264515	0.27272728085517883	2623	2698	2698	2723	1454
19.39973986653851	19.39973947179881	0	0	1	30	-0.002687759621588298	0.06158317630770542	977.1831069800537	1052.1831069800537	1052.1831069800537	1077.1831069800537	0.09859155118465424	0.14615385234355927	0.1269841343164444	0.012500000186264515	0.27272728085517883	2623	2698	2698	2723	1454
19.419457903971676	19.419457903971672	0	0	1	30	-0.002317627457810622	0.06158317630770542	977.1831069800537	1052.1831069800537	1052.1831069800537	1077.1831069800537	0.09859155118465424	0.14615385234355927	0.1269841343164444	0.012500000186264515	0.27272728085517883	2408	2483	2483	2508	1454
19.432790632037467	19.43279023729777	0	0	1	30	-0.0019411428382673972	0.06198000173335747	978.8081070980988	1053.8081070980988	1053.8081070980988	1078.8081070980988	0.09859155118465424	0.14615385234355927	0.1269841343164444	0.02500000037252903	0.27272728085517883	2234	2309	2309	2334	1460
19.44972101771789	19.44972062297819	0	0	1	30	-0.001559337681131665	0.06158317630770542	977.1831069800537	1052.1831069800537	1052.1831069800537	1077.1831069800537	0.09859155118465424	0.14615385234355927	0.1269841343164444	0.012500000186264515	0.27272728085517883	2066	2141	2141	2166	1460
19.46567047524686	19.465670080507163	0	0	1	30	-0.0011732584878001843	0.06158317630770542	977.1831069800537	1052.1831069800537	1052.1831069800537	1077.1831069800537	0.09859155118465424	0.14615385234355927	0.1269841343164444	0.012500000186264515	0.27272728085517883	1886	1961	1961	1986	1454
19.486168913064503	19.486168913064503	0	0	1	30	-0.000783963474505841	0.059660099499252814	969.3081074494403	1044.3081074494403	1044.3081074494403	1069.3081074494403	0.09859155118465424	0.13846154510974884	0.1269841343164444	0.012500000186264515	0.27272728085517883	1710	1785	1785	1810	1454
19.500045197695506	19.50004519769551	0	0	1	30	-0.0003925196718205101	0.06158317630770542	977.1831069800537	1052.1831069800537	1052.1831069800537	1077.1831069800537	0.09859155118465424	0.14615385234355927	0.1269841343164444	0.012500000186264515	0.27272728085517883	1541	1616	1616	1641	1454
19.515710442641364	19.515709653161963	0	0	1	30	1.5729989303233564e-15	0.060056924924904866	970.9331075674854	1045.9331075674854	1045.9331075674854	1070.9331075674854	0.09859155118465424	0.13846154510974884	0.1269841343164444	0.02500000037252903	0.27272728085517883	1282	1357	1357	1382	1454
19.532707934070572	19.532707539330875	0	0	1	30	0.00039251967182365175	0.06198000173335747	978.8081070980988	1053.8081070980988	1053.8081070980988	1078.8081070980988	0.09859155118465424	0.14615385234355927	0.1269841343164444	0.02500000037252903	0.27272728085517883	1175	1250	1250	1275	1454
19.552770184521073	19.552769789781372	0	0	1	30	0.0007839634745089697	0.06198000173335747	978.8081070980988	1053.8081070980988	1053.8081070980988	1078.8081070980988	0.09859155118465424	0.14615385234355927	0.1269841343164444	0.02500000037252903	0.27272728085517883	1086	1161	1161	1186	1454
19.566141991817048	19.566141202337647	0	0	1	30	0.0011732584878032916	0.06198000173335747	978.8081070980988	1053.8081070980988	1053.8081070980988	1078.8081070980988	0.09859155118465424	0.14615385234355927	0.1269841343164444	0.02500000037252903	0.27272728085517883	1026	1101	1101	1126	1454
19.582654742896167	19.582654348156467	0	0	1	30	0.0015593376811347424	0.060056924924904866	970.9331075674854	1045.9331075674854	1045.9331075674854	1070.9331075674854	0.09859155118465424	0.13846154510974884	0.1269841343164444	0.02500000037252903	0.27272728085517883	999	1074	1074	1099	1454
19.599712234759593	19.599711840019893	0	0	1	30	0.0019411428382704356	0.05803464172511465	962.6518578643445	1037.6518578643445	1037.6518578643445	1062.6518578643445	0.09859155118465424	0.13076923787593842	0.1111111119389534	0.02500000037252903	0.27272728085517883	965	1040	1040	1065	1454
19.619462246108363	19.619461851368662	0	0	1	30	0.0023176274578136143	0.054188486245564285	946.9018511755858	1021.9018511755858	1021.9018511755858	1046.9018511755858	0.09859155118465424	0.11538461595773697	0.1111111119389534	0.02500000037252903	0.27272728085517883	947	1022	1022	1047	1454
19.632717999932893	19.632717210453496	0	0	1	30	0.0026877596215912347	0.054535708501417604	948.3237263133051	1023.3237263133051	1023.3237263133051	1048.323726313305	0.09859155118465424	0.11538461595773697	0.1111111119389534	0.03750000149011612	0.27272728085517883	939	1014	1014	1039	1454
19.649770360180234	19.649769965440537	0	0	1	30	0.0030505248230699544	0.0586024692518607	964.9771115863696	1039.9771115863696	1039.9771115863696	1064.9771115863696	0.11267605423927307	0.11538461595773697	0.1269841343164444	0.05000000074505806	0.27272728085517883	944	1019	1019	1044	1454
19.665812581538418	19.665812581538418	0	0	1	30	0.00340492874804802	0.06493952893652022	990.9273709950503	1065.9273709950503	1065.9273709950503	1090.9273709950503	0.1267605572938919	0.1230769231915474	0.1587301641702652	0.0625	0.27272728085517883	960	1035	1035	1060	1454
19.686180755255464	19.686179965776066	0	0	1	30	0.003750000000001381	0.09083862276304336	1096.9841602146626	1171.9841602146626	1171.9841602146626	1196.9841602146626	0.15492957830429077	0.1846153885126114	0.2380952388048172	0.10000000149011612	0.27272728085517883	946	1021	1021	1046	1454
19.70020269883532	19.70020269883532	0	0	1	30	0.0040847927626140425	0.09083862276304336	1096.9841602146626	1171.9841602146626	1171.9841602146626	1196.9841602146626	0.15492957830429077	0.1846153885126114	0.2380952388048172	0.10000000149011612	0.27272728085517883	968	1043	1043	1068	1454
19.71569149513582	19.71569070565642	0	0	1	30	0.004408389392194842	0.11982385940288032	1215.6787042547949	1290.6787042547949	1290.6787042547949	1315.6787042547949	0.19718310236930847	0.23846153914928436	0.3174603283405304	0.13750000298023224	0.27272728085517883	953	1028	1028	1053	1454
19.73269017078413	19.73268977604443	0	0	1	30	0.004719902932875025	0.15802244252067	1372.1019021221437	1447.1019021221437	1447.1019021221437	1472.1019021221437	0.26760563254356384	0.30000001192092896	0.3968254029750824	0.16249999403953552	0.27272728085517883	961	1036	1036	1061	1454
19.75284163240655	19.75284123766685	0	0	1	30	0.005018479547692628	0.2318242822019827	1674.320435617119	1749.320435617119	1749.320435617119	1774.320435617119	0.4225352108478546	0.4000000059604645	0.523809552192688	0.20000000298023224	0.27272728085517883	961	1036	1036	1061	1454
19.76624778205632	19.766247387316618	0	0	1	30	0.005303300858900241	0.2544342974999121	1766.90844826214	1841.90844826214	1841.90844826214	1866.90844826214	0.4507042169570923	0.4384615421295166	0.5714285969734192	0.22499999403953552	0.27272728085517883	969	1044	1044	1069	1454
19.782635795390625	19.782635795390625	0	0	1	30	0.005573586191081533	0.270608746650673	1833.142817534506	1908.142817534506	1908.142817534506	1933.142817534506	0.4507042169570923	0.4692307710647583	0.6190476417541504	0.26249998807907104	0.27272728085517883	969	1044	1044	1069	1454
19.799666444954532	19.799666444954536	0	0	1	30	0.005828594710928295	0.29940772242844105	1951.074623344466	2026.074623344466	2026.074623344466	2051.074623344466	0.47887325286865234	0.5153846144676208	0.6507936716079712	0.3125	0.27272728085517883	969	1044	1044	1069	1454
19.81945671975258	19.81945632501288	0	0	1	30	0.006067627457813053	0.32248636660358265	2045.581671241671	2120.581671241671	2120.581671241671	2145.581671241671	0.5211267471313477	0.5384615659713745	0.682539701461792	0.3375000059604645	0.27272728085517883	969	1044	1044	1069	1454
19.832788658338977	19.832787868859576	0	0	1	30	0.006290029259591559	0.3415867071598768	2123.7975658196956	2198.7975658196956	2198.7975658196956	2223.7975658196956	0.5352112650871277	0.5692307949066162	0.6984127163887024	0.375	0.27272728085517883	977	1052	1052	1077	1454
19.849692991199277	19.84969259645958	0	0	1	30	0.006495190528384097	0.36035057114703317	2200.6355888471007	2275.6355888471007	2275.6355888471007	2300.6355888471007	0.5633803009986877	0.5923076868057251	0.7142857313156128	0.4000000059604645	0.27272728085517883	977	1052	1052	1077	1454
19.865683501656918	19.86568310691722	0	0	1	30	0.006682548931413494	0.38877490162849426	2317.033222168684	2392.033222168684	2392.033222168684	2417.033222168684	0.6056337952613831	0.6230769157409668	0.7460317611694336	0.4375	0.27272728085517883	977	1052	1052	1077	1454
19.886152728736853	19.886152333997153	0	0	1	30	0.006851590932320166	0.4356942990055632	2509.1681544277817	2584.1681544277817	2584.1681544277817	2609.1681544277817	0.6338028311729431	0.692307710647583	0.7936508059501648	0.5249999761581421	0.27272728085517883	977	1052	1052	1077	1454
19.899614141944447	19.89961374720475	0	0	1	30	0.007001853198729595	0.45658035948872566	2594.6965721063316	2669.6965721063316	2669.6965721063316	2694.6965721063316	0.6478873491287231	0.7230769395828247	0.8095238208770752	0.5625	0.27272728085517883	977	1052	1052	1077	1454
19.91569267935492	19.915691889875518	0	0	1	30	0.007132923872214154	0.48128515377877257	2695.8627047240734	2770.8627047240734	2770.8627047240734	2795.8627047240734	0.6760563254356384	0.7538461685180664	0.8253968358039856	0.6000000238418579	0.27272728085517883	977	1052	1052	1077	1454
19.93268424968865	19.93268346020925	0	0	1	30	0.007244443697168434	0.5052962018709097	2794.1879466613755	2869.1879466613755	2869.1879466613755	2894.1879466613755	0.6901408433914185	0.7846153974533081	0.8571428656578064	0.637499988079071	0.3030303120613098	978	1053	1053	1078	1454
19.952832158653777	19.952831369174383	0	0	1	30	0.007336107005503881	0.5299521014094353	2895.1538552716374	2970.1538552716374	2970.1538552716374	2995.1538552716374	0.7042253613471985	0.8153846263885498	0.8730158805847168	0.6875	0.3030303120613098	977	1052	1052	1077	1454
19.966090675656204	19.966090280916507	0	0	1	30	0.007407662554463788	0.5640693487510795	3034.8639831356704	3109.8639831356704	3109.8639831356704	3134.8639831356704	0.7464788556098938	0.8538461327552795	0.9047619104385376	0.7250000238418579	0.3030303120613098	977	1052	1052	1077	1454
19.98267961149719	19.98267921675749	0	0	1	30	0.007458914215262221	0.6014389280170676	3187.8924102298915	3262.8924102298915	3262.8924102298915	3287.8924102298915	0.7605633735656738	0.9076923131942749	0.9365079402923584	0.7875000238418579	0.3030303120613098	969	1044	1044	1069	1454
19.999743419195795	19.999743024456098	0	0	1	30	0.007489721510659389	0.6113862691890626	3228.6267723292112	3303.6267723292112	3303.6267723292112	3328.6267723292112	0.7605633735656738	0.9230769276618958	0.9523809552192688	0.800000011920929	0.3030303120613098	977	1052	1052	1077	1454
20.019615010371787	20.019615010371787	0	0	1	30	0.0075	0.6230308618396521	3276.311379233375	3351.311379233375	3351.311379233375	3376.311379233375	0.7746478915214539	0.9307692050933838	0.9682539701461792	0.8125	0.3030303120613098	970	1045	1045	1070	1454
20.032760237080666	20.032759842340965	0	0	1	30	0.007489721510659218	0.6299028062276424	3304.4519915021956	3379.4519915021956	3379.4519915021956	3404.4519915021956	0.7746478915214539	0.9461538195610046	0.9682539701461792	0.824999988079071	0.3030303120613098	978	1053	1053	1078	1454
20.049711543965117	20.049711149225423	0	0	1	30	0.007458914215261878	0.643619292510289	3360.6210028296337	3435.6210028296337	3435.6210028296337	3460.6210028296337	0.7887324094772339	0.9615384340286255	0.9841269850730896	0.8374999761581421	0.3030303120613098	978	1053	1053	1078	1454
20.065651133001623	20.065650738261922	0	0	1	30	0.0074076625544632745	0.6486177853293835	3381.0898309238255	3456.0898309238255	3456.0898309238255	3481.0898309238255	0.7887324094772339	0.9692307710647583	0.9841269850730896	0.8500000238418579	0.3030303120613098	978	1053	1053	1078	1454
20.086161807749924	20.086161413010224	0	0	1	30	0.007336107005503199	0.643619292510289	3360.6210028296337	3435.6210028296337	3435.6210028296337	3460.6210028296337	0.7887324094772339	0.9615384340286255	0.9841269850730896	0.8374999761581421	0.3030303120613098	970	1045	1045	1070	1454
20.09960782610927	20.09960703662987	0	0	1	30	0.007244443697167585	0.643619292510289	3360.6210028296337	3435.6210028296337	3435.6210028296337	3460.6210028296337	0.7887324094772339	0.9615384340286255	0.9841269850730896	0.8374999761581421	0.3030303120613098	962	1037	1037	1062	1454
20.115773995732866	20.115773600993165	0	0	1	30	0.0071329238722131405	0.6334239357165874	3318.8710167594254	3393.8710167594254	3393.8710167594254	3418.8710167594254	0.7887324094772339	0.9461538195610046	0.9682539701461792	0.824999988079071	0.3030303120613098	946	1021	1021	1046	1454
20.132714644645453	20.132714249905757	0	0	1	30	0.00700185319872842	0.6279797368697704	3296.5770224817097	3371.5770224817097	3371.5770224817097	3396.5770224817097	0.7746478915214539	0.9384615421295166	0.9682539701461792	0.824999988079071	0.3030303120613098	948	1023	1023	1048	1454
20.152796632080893	20.15279623734119	0	0	1	30	0.006851590932318833	0.6149073986780076	3243.045797586441	3318.045797586441	3318.045797586441	3343.045797586441	0.7746478915214539	0.9230769276618958	0.9523809552192688	0.800000011920929	0.3030303120613098	964	1039	1039	1064	1454
20.166097780970787	20.166097386231083	0	0	1	30	0.006682548931412006	0.6094631849300294	3220.7517422884703	3295.7517422884703	3295.7517422884703	3320.7517422884703	0.7605633735656738	0.9153845906257629	0.9523809552192688	0.800000011920929	0.3030303120613098	990	1065	1065	1090	1454
20.18280158606411	20.182801191324412	0	0	1	30	0.006495190528382459	0.5996646418280545	3180.626708285883	3255.626708285883	3255.626708285883	3280.626708285883	0.7605633735656738	0.8999999761581421	0.9523809552192688	0.7749999761581421	0.3030303120613098	1096	1171	1171	1196	1454
20.199679866104297	20.199679471364593	0	0	1	30	0.006290029259589774	0.5898165071412684	3140.2985967434943	3215.2985967434943	3215.2985967434943	3240.2985967434943	0.7605633735656738	0.8846153616905212	0.9365079402923584	0.762499988079071	0.3030303120613098	1096	1171	1171	1196	1454
20.219402640413847	20.219402245674143	0	0	1	30	0.006067627457811127	0.5765960549906133	3086.1608451865613	3161.1608451865613	3161.1608451865613	3186.1608451865613	0.7464788556098938	0.8692307472229004	0.9365079402923584	0.737500011920929	0.3030303120613098	1215	1290	1290	1315	1454
20.232738131657534	20.23273773691783	0	0	1	30	0.005828594710926231	0.5746729856327413	3078.2858761660755	3153.2858761660755	3153.2858761660755	3178.2858761660755	0.7464788556098938	0.8615384697914124	0.9365079402923584	0.737500011920929	0.3030303120613098	1372	1447	1447	1472	1454
20.249674438433438	20.24967364895404	0	0	1	30	0.005573586191079339	0.5717463984582869	3066.301501686685	3141.301501686685	3141.301501686685	3166.301501686685	0.7464788556098938	0.8615384697914124	0.920634925365448	0.737500011920929	0.3030303120613098	1674	1749	1749	1774	1454
20.26579008137559	20.265789686635888	0	0	1	30	0.005303300858897924	0.5669463328011926	3046.6452328208834	3121.6452328208834	3121.6452328208834	3146.6452328208834	0.7464788556098938	0.8538461327552795	0.920634925365448	0.7250000238418579	0.3030303120613098	1766	1841	1841	1866	1454
20.286170886762996	20.2861704920233	0	0	1	30	0.005018479547690192	0.5519516045316344	2985.241820557043	3060.241820557043	3060.241820557043	3085.241820557043	0.7323943376541138	0.8307692408561707	0.9047619104385376	0.7124999761581421	0.3030303120613098	1833	1908	1908	1933	1454
20.29974677448324	20.299746379743535	0	0	1	30	0.004719902932872478	0.5472011419988814	2965.7886764854193	3040.7886764854193	3040.7886764854193	3065.7886764854193	0.7323943376541138	0.8230769038200378	0.9047619104385376	0.699999988079071	0.3030303120613098	1951	2026	2026	2051	1454
20.31565399486444	20.315653600124737	0	0	1	30	0.004408389392192191	0.5452780726410094	2957.9137074649334	3032.9137074649334	3032.9137074649334	3057.9137074649334	0.7323943376541138	0.8153846263885498	0.9047619104385376	0.699999988079071	0.3030303120613098	2045	2120	2120	2145	1454
20.33284332978726	20.332842935047555	0	0	1	30	0.004084792762611293	0.5424506943672895	2946.3355934340507	3021.3355934340507	3021.3355934340507	3046.3355934340507	0.7323943376541138	0.8153846263885498	0.9047619104385376	0.6875	0.3030303120613098	2123	2198	2198	2223	1454
20.352819526983417	20.35281913224372	0	0	1	30	0.0037499999999985423	0.5405276101082563	2938.4605633933097	3013.4605633933097	3013.4605633933097	3038.4605633933097	0.7323943376541138	0.807692289352417	0.9047619104385376	0.6875	0.3030303120613098	2200	2275	2275	2300	1454
20.36606699127428	20.366066596534576	0	0	1	30	0.003404928748045099	0.5377002318345365	2926.882449362427	3001.882449362427	3001.882449362427	3026.882449362427	0.7323943376541138	0.807692289352417	0.9047619104385376	0.675000011920929	0.3030303120613098	2317	2392	2392	2417	1454
20.382678822017795	20.38267842727809	0	0	1	30	0.00305052482306696	0.5341791172467527	2912.4634851254523	2987.4634851254523	2987.4634851254523	3012.4634851254523	0.7183098793029785	0.807692289352417	0.9047619104385376	0.675000011920929	0.3030303120613098	2509	2584	2584	2609	1454
20.399708682102307	20.39970789262291	0	0	1	30	0.0026877596215881742	0.5248766171642476	2874.369747287594	2949.369747287594	2949.369747287594	2974.369747287594	0.7183098793029785	0.7923076748847961	0.8888888955116272	0.6625000238418579	0.3030303120613098	2594	2669	2669	2694	1454
20.419429877453062	20.41942987745306	0	0	1	30	0.002317627457810496	0.5220988287693924	2862.994703810662	2937.994703810662	2937.994703810662	2962.994703810662	0.7183098793029785	0.7923076748847961	0.8888888955116272	0.6499999761581421	0.3030303120613098	2695	2770	2770	2795	1454
20.432791026777167	20.43279023729777	0	0	1	30	0.0019411428382672693	0.5220988287693924	2862.994703810662	2937.994703810662	2937.994703810662	2962.994703810662	0.7183098793029785	0.7923076748847961	0.8888888955116272	0.6499999761581421	0.3030303120613098	2794	2869	2869	2894	1460
20.44974035996313	20.449739570483732	0	0	1	30	0.0015593376811315356	0.5220988287693924	2862.994703810662	2937.994703810662	2937.994703810662	2962.994703810662	0.7183098793029785	0.7923076748847961	0.8888888955116272	0.6499999761581421	0.3030303120613098	2895	2970	2970	2995	1460
20.465753370583606	20.465752975843902	0	0	1	30	0.0011732584878000535	0.5220988287693924	2862.994703810662	2937.994703810662	2937.994703810662	2962.994703810662	0.7183098793029785	0.7923076748847961	0.8888888955116272	0.6499999761581421	0.3030303120613098	3034	3109	3109	3134	1460
20.48614049180619	20.486139702326792	0	0	1	30	0.0007839634745057094	0.5220988287693924	2862.994703810662	2937.994703810662	2937.994703810662	2962.994703810662	0.7183098793029785	0.7923076748847961	0.8888888955116272	0.6499999761581421	0.3030303120613098	3187	3262	3262	3287	1460
20.499974934029126	20.49997493402913	0	0	1	30	0.00039251967182037795	0.5220988287693924	2862.994703810662	2937.994703810662	2937.994703810662	2962.994703810662	0.7183098793029785	0.7923076748847961	0.8888888955116272	0.6499999761581421	0.3030303120613098	3228	3303	3303	3328	1460
20.515783469485633	20.515783074745936	0	0	1	30	-1.7053072081790148e-15	0.5220988287693924	2862.994703810662	2937.994703810662	2937.994703810662	2962.994703810662	0.7183098793029785	0.7923076748847961	0.8888888955116272	0.6499999761581421	0.3030303120613098	3276	3351	3351	3376	1460
20.532655038950942	20.532654644211238	0	0	1	30	-0.0003925196718237839	0.5220988287693924	2862.994703810662	2937.994703810662	2937.994703810662	2962.994703810662	0.7183098793029785	0.7923076748847961	0.8888888955116272	0.6499999761581421	0.3030303120613098	3304	3379	3379	3404	1460
20.552750052796434	20.552749658056737	0	0	1	30	-0.0007839634745091013	0.5220988287693924	2862.994703810662	2937.994703810662	2937.994703810662	2962.994703810662	0.7183098793029785	0.7923076748847961	0.8888888955116272	0.6499999761581421	0.3030303120613098	3360	3435	3435	3460	1460
20.56613251806428	20.566132123324575	0	0	1	30	-0.0011732584878034224	0.5220988287693924	2862.994703810662	2937.994703810662	2937.994703810662	2962.994703810662	0.7183098793029785	0.7923076748847961	0.8888888955116272	0.6499999761581421	0.3030303120613098	3381	3456	3456	3481	1460
20.582748690944477	20.582748296204773	0	0	1	30	-0.0015593376811348716	0.5220988287693924	2862.994703810662	2937.994703810662	2937.994703810662	2962.994703810662	0.7183098793029785	0.7923076748847961	0.8888888955116272	0.6499999761581421	0.3030303120613098	3360	3435	3435	3460	1460
20.599782893165674	20.599782103686277	0	0	1	30	-0.0019411428382705633	0.5193210536200139	2851.619714573957	2926.619714573957	2926.619714573957	2951.619714573957	0.7183098793029785	0.7923076748847961	0.8888888955116272	0.637499988079071	0.3030303120613098	3360	3435	3435	3460	1460
20.61942474583698	20.619424351097276	0	0	1	30	-0.00231762745781374	0.5220988287693924	2862.994703810662	2937.994703810662	2937.994703810662	2962.994703810662	0.7183098793029785	0.7923076748847961	0.8888888955116272	0.6499999761581421	0.3030303120613098	3318	3393	3393	3418	1460
20.63269747346856	20.632697078728857	0	0	1	30	-0.0026877596215913587	0.5193210536200139	2851.619714573957	2926.619714573957	2926.619714573957	2951.619714573957	0.7183098793029785	0.7923076748847961	0.8888888955116272	0.637499988079071	0.3030303120613098	3296	3371	3371	3396	1460
20.65008852037745	20.650088125637748	0	0	1	30	-0.0030505248230700754	0.5173979842621419	2843.744745553471	2918.744745553471	2918.744745553471	2943.744745553471	0.7183098793029785	0.7846153974533081	0.8888888955116272	0.637499988079071	0.3030303120613098	3243	3318	3318	3343	1460
20.672835000779614	20.672834211300216	0	0	1	30	-0.003404928748048138	0.5173979842621419	2843.744745553471	2918.744745553471	2918.744745553471	2943.744745553471	0.7183098793029785	0.7846153974533081	0.8888888955116272	0.637499988079071	0.3030303120613098	3220	3295	3295	3320	1460
20.68609628095993	20.686095886220226	0	0	1	30	-0.003750000000001496	0.5173979842621419	2843.744745553471	2918.744745553471	2918.744745553471	2943.744745553471	0.7183098793029785	0.7846153974533081	0.8888888955116272	0.637499988079071	0.3030303120613098	3180	3255	3255	3280	1460
20.69972348484101	20.699723090101312	0	0	1	30	-0.0040847927626141535	0.5173979842621419	2843.744745553471	2918.744745553471	2918.744745553471	2943.744745553471	0.7183098793029785	0.7846153974533081	0.8888888955116272	0.637499988079071	0.3030303120613098	3140	3215	3215	3240	1460
20.715726232229315	20.715725442749918	0	0	1	30	-0.00440838939219495	0.5173979842621419	2843.744745553471	2918.744745553471	2918.744745553471	2943.744745553471	0.7183098793029785	0.7846153974533081	0.8888888955116272	0.637499988079071	0.3030303120613098	3086	3161	3161	3186	1460
20.73270319719419	20.732702802454494	0	0	1	30	-0.0047199029328751285	0.5126971248537302	2824.494726276025	2899.494726276025	2899.494726276025	2924.494726276025	0.7183098793029785	0.7769230604171753	0.8888888955116272	0.625	0.3030303120613098	3078	3153	3153	3178	1460
20.75278400041053	20.75278360567083	0	0	1	30	-0.005018479547692726	0.5082938969135284	2806.463507860899	2881.463507860899	2881.463507860899	2906.463507860899	0.7183098793029785	0.7692307829856873	0.8730158805847168	0.625	0.3030303120613098	3066	3141	3141	3166	1460
20.766028306783802	20.7660279120441	0	0	1	30	-0.005303300858900336	0.49819844178264105	2765.122619099915	2840.122619099915	2840.122619099915	2865.122619099915	0.7042253613471985	0.7538461685180664	0.8730158805847168	0.612500011920929	0.3030303120613098	3046	3121	3121	3146	1460
20.782771585847	20.782771191107305	0	0	1	30	-0.005573586191081621	0.4846414978748985	2709.6069337977096	2784.6069337977096	2784.6069337977096	2809.6069337977096	0.7042253613471985	0.7307692170143127	0.8571428656578064	0.5874999761581421	0.3030303120613098	2985	3060	3060	3085	1460
20.799758814044047	20.79975841930435	0	0	1	30	-0.005828594710928378	0.4596886853613551	2607.425166554749	2682.425166554749	2682.425166554749	2707.425166554749	0.6760563254356384	0.699999988079071	0.841269850730896	0.550000011920929	0.3030303120613098	2965	3040	3040	3065	1460
20.81942948271336	20.819429087973663	0	0	1	30	-0.006067627457813132	0.4350334941956495	2506.462158731185	2581.462158731185	2581.462158731185	2606.462158731185	0.6478873491287231	0.6692307591438293	0.8253968358039856	0.512499988079071	0.3030303120613098	2957	3032	3032	3057	1460
20.832696289249462	20.832695894509765	0	0	1	30	-0.006290029259591632	0.38321483354601593	2294.2647433709353	2369.2647433709353	2369.2647433709353	2394.2647433709353	0.6197183132171631	0.5923076868057251	0.7777777910232544	0.4124999940395355	0.3030303120613098	2946	3021	3021	3046	1460
20.849687464843498	20.849687464843495	0	0	1	30	-0.006495190528384164	0.3516266424268011	2164.9111007377505	2239.9111007377505	2239.9111007377505	2264.9111007377505	0.591549277305603	0.5538461804389954	0.7460317611694336	0.3499999940395355	0.3030303120613098	2938	3013	3013	3038	1460
20.86566139623379	20.865661001494086	0	0	1	30	-0.006682548931413554	0.3182260310602567	2028.1355971917512	2103.135597191751	2103.135597191751	2128.135597191751	0.5633803009986877	0.5	0.6984127163887024	0.30000001192092896	0.3030303120613098	2926	3001	3001	3026	1460
20.886127070656435	20.886127070656432	0	0	1	30	-0.00685159093232022	0.28089670091867447	1875.271990261972	1950.271990261972	1950.271990261972	1975.271990261972	0.5070422291755676	0.45384615659713745	0.6507936716079712	0.25	0.3030303120613098	2912	2987	2987	3012	1460
20.899600326054994	20.899599536575597	0	0	1	30	-0.007001853198729643	0.2438764547367418	1723.6740821469575	1798.6740821469575	1798.6740821469575	1823.6740821469575	0.4507042169570923	0.4000000059604645	0.5873016119003296	0.21250000596046448	0.3030303120613098	2874	2949	2949	2974	1460
20.91575702192582	20.915756627186116	0	0	1	30	-0.007132923872214195	0.2125872805418949	1595.5449138190597	1670.5449138190597	1670.5449138190597	1695.5449138190597	0.39436620473861694	0.36153846979141235	0.5396825671195984	0.17499999701976776	0.3030303120613098	2862	2937	2937	2962	1460
20.932683854948948	20.93268346020925	0	0	1	30	-0.007244443697168468	0.19904249418704278	1540.0790136959401	1615.0790136959401	1615.0790136959401	1640.0790136959401	0.3802816867828369	0.33076924085617065	0.523809552192688	0.16249999403953552	0.3030303120613098	2862	2937	2937	2962	1460
20.952765447644687	20.95276505290499	0	0	1	30	-0.007336107005503909	0.18692475369880124	1490.456866396591	1565.456866396591	1565.456866396591	1590.456866396591	0.3661971688270569	0.3076923191547394	0.4920634925365448	0.15000000596046448	0.3030303120613098	2862	2937	2937	2962	1460
20.96609541253259	20.96609501779289	0	0	1	30	-0.007407662554463809	0.1829183432096172	1474.0506154433824	1549.0506154433824	1549.0506154433824	1574.0506154433824	0.3661971688270569	0.30000001192092896	0.4761904776096344	0.13750000298023224	0.3030303120613098	2862	2937	2937	2962	1460
20.982717901247973	20.98271750650827	0	0	1	30	-0.007458914215262234	0.17356694024056196	1435.7566202851012	1510.7566202851012	1510.7566202851012	1535.7566202851012	0.35211268067359924	0.2846153974533081	0.460317462682724	0.125	0.3030303120613098	2862	2937	2937	2962	1460
20.99976276144104	20.999762366701336	0	0	1	30	-0.007489721510659397	0.1619452308464263	1388.1657203161158	1463.1657203161158	1463.1657203161158	1488.1657203161158	0.3380281627178192	0.26153847575187683	0.4285714328289032	0.11249999701976776	0.3030303120613098	2862	2937	2937	2962	1460
21.01940224567415	21.019401456194746	0	0	1	30	-0.0075	0.14516618714653073	1319.4555363650434	1394.4555363650434	1394.4555363650434	1419.4555363650434	0.2957746386528015	0.23846153914928436	0.4126984179019928	0.11249999701976776	0.3030303120613098	2862	2937	2937	2962	1460
21.032702999824345	21.03270221034494	0	0	1	30	-0.007489721510659211	0.13735248295826807	1287.4584177141078	1362.4584177141078	1362.4584177141078	1387.4584177141078	0.28169015049934387	0.2230769246816635	0.3968254029750824	0.11249999701976776	0.3030303120613098	2862	2937	2937	2962	1460
21.04985799239337	21.049857202913966	0	0	1	30	-0.0074589142152618635	0.13186942502146676	1265.0052954629064	1340.0052954629064	1340.0052954629064	1365.0052954629064	0.28169015049934387	0.20769231021404266	0.380952388048172	0.10000000149011612	0.3030303120613098	2862	2937	2937	2962	1460
21.06584139753643	21.065840608057034	0	0	1	30	-0.007407662554463255	0.12218223972807801	1225.3362716864794	1300.3362716864794	1300.3362716864794	1325.3362716864794	0.26760563254356384	0.1846153885126114	0.3650793731212616	0.10000000149011612	0.3030303120613098	2862	2937	2937	2962	1460
21.08614759712077	21.086147202381067	0	0	1	30	-0.007336107005503172	0.09882887159843767	1129.7042291956022	1204.7042291956022	1204.7042291956022	1229.7042291956022	0.22535210847854614	0.14615385234355927	0.3174603283405304	0.07500000298023224	0.3030303120613098	2862	2937	2937	2962	1460
21.099990328877382	21.09999032887738	0	0	1	30	-0.007244443697167551	0.09882887159843767	1129.7042291956022	1204.7042291956022	1204.7042291956022	1229.7042291956022	0.22535210847854614	0.14615385234355927	0.3174603283405304	0.07500000298023224	0.3030303120613098	2851	2926	2926	2951	1460
21.115760179843406	21.11575978510371	0	0	1	30	-0.0071329238722131	0.09022151259705424	1094.4570940849371	1169.4570940849371	1169.4570940849371	1194.4570940849371	0.2112676054239273	0.13076923787593842	0.30158731341362	0.0625	0.27272728085517883	2862	2937	2937	2962	1460
21.132641223061484	21.132640828321787	0	0	1	30	-0.007001853198728373	0.07723902119323611	1041.2937917863019	1116.2937917863019	1116.2937917863019	1141.2937917863019	0.1690140813589096	0.1230769231915474	0.2698412835597992	0.0625	0.3030303120613098	2851	2926	2926	2951	1460
21.152747684358246	21.152747289618542	0	0	1	30	-0.006851590932318779	0.07215278805011795	1020.465667065233	1095.465667065233	1095.465667065233	1120.465667065233	0.1690140813589096	0.10769230872392654	0.2380952388048172	0.05000000074505806	0.27272728085517883	2843	2918	2918	2943	1460
21.16595449046013	21.165954095720426	0	0	1	30	-0.006682548931411946	0.06773880518869393	1002.3904072477017	1077.3904072477017	1077.3904072477017	1102.3904072477017	0.15492957830429077	0.10769230872392654	0.2222222238779068	0.03750000149011612	0.27272728085517883	2843	2918	2918	2943	1460
21.182745533026882	21.182745138287185	0	0	1	30	-0.006495190528382392	0.06229460261658662	980.0963977149222	1055.0963977149222	1055.0963977149222	1080.0963977149222	0.14084507524967194	0.10000000149011612	0.2222222238779068	0.03750000149011612	0.27272728085517883	2843	2918	2918	2943	1460
21.199732366484234	21.199731577004837	0	0	1	30	-0.006290029259589702	0.06150095176010851	976.8463974576443	1051.8463974576443	1051.8463974576443	1076.8463974576443	0.14084507524967194	0.10000000149011612	0.2063492089509964	0.02500000037252903	0.27272728085517883	2843	2918	2918	2943	1460
21.219465798765647	21.21946500928625	0	0	1	30	-0.006067627457811049	0.05980369273484463	969.8961217491888	1044.8961217491888	1044.8961217491888	1069.8961217491888	0.1267605572938919	0.10769230872392654	0.190476194024086	0.02500000037252903	0.27272728085517883	2843	2918	2918	2943	1460
21.23275668442338	21.232756289683675	0	0	1	30	-0.005828594710926148	0.05980369273484463	969.8961217491888	1044.8961217491888	1044.8961217491888	1069.8961217491888	0.1267605572938919	0.10769230872392654	0.190476194024086	0.02500000037252903	0.27272728085517883	2824	2899	2899	2924	1460
21.24964404347663	21.24964325399723	0	0	1	30	-0.005573586191079251	0.05948387930051438	968.5864857356064	1043.5864857356064	1043.5864857356064	1068.5864857356064	0.11267605423927307	0.1230769231915474	0.1746031790971756	0.012500000186264515	0.27272728085517883	2806	2881	2881	2906	1460
21.265773502308242	21.26577350230824	0	0	1	30	-0.00530330085889783	0.061406957971612136	976.4614928937517	1051.4614928937517	1051.4614928937517	1076.4614928937517	0.11267605423927307	0.13076923787593842	0.1746031790971756	0.012500000186264515	0.27272728085517883	2765	2840	2840	2865	1460
21.286090359864446	21.28608996512475	0	0	1	30	-0.005018479547690093	0.06333003478006474	984.3364924243651	1059.3364924243651	1059.3364924243651	1084.3364924243651	0.11267605423927307	0.13846154510974884	0.1746031790971756	0.012500000186264515	0.27272728085517883	2709	2784	2784	2809	1460
21.299724274320404	21.299723879580707	0	0	1	30	-0.004719902932872375	0.06470747664570808	989.9771168641746	1064.9771168641746	1064.9771168641746	1089.9771168641746	0.11267605423927307	0.14615385234355927	0.1587301641702652	0.0	0.27272728085517883	2607	2682	2682	2707	1460
21.315610968237273	21.31561057349757	0	0	1	30	-0.004408389392192083	0.06663055345416069	997.852116394788	1072.852116394788	1072.852116394788	1097.852116394788	0.11267605423927307	0.1538461595773697	0.1587301641702652	0.0	0.27272728085517883	2506	2581	2581	2606	1460
21.332703986673586	21.33270359193389	0	0	1	30	-0.004084792762611183	0.0685536302626133	1005.7271159254014	1080.7271159254014	1080.7271159254014	1105.7271159254014	0.11267605423927307	0.16153846681118011	0.1587301641702652	0.0	0.27272728085517883	2294	2369	2369	2394	1460
21.35276386868589	21.352763473946194	0	0	1	30	-0.0037499999999984273	0.0685536302626133	1005.7271159254014	1080.7271159254014	1080.7271159254014	1105.7271159254014	0.11267605423927307	0.16153846681118011	0.1428571492433548	0.0	0.27272728085517883	2164	2239	2239	2264	1460
21.36620791334674	21.366207123867344	0	0	1	30	-0.003404928748044981	0.0669555813074112	999.1831054538488	1074.1831054538488	1074.1831054538488	1099.1831054538488	0.09859155118465424	0.16923077404499054	0.1428571492433548	0.0	0.27272728085517883	2028	2103	2103	2128	1460
21.382686322072068	21.38268592733237	0	0	1	30	-0.0030505248230668384	0.0704767070710659	1013.6021154560149	1088.6021154560149	1088.6021154560149	1113.6021154560149	0.11267605423927307	0.16923077404499054	0.1428571492433548	0.0	0.27272728085517883	1875	1950	1950	1975	1460
21.400185527658422	21.400185132918725	0	0	1	30	-0.0026877596215880506	0.0685536302626133	1005.7271159254014	1080.7271159254014	1080.7271159254014	1105.7271159254014	0.11267605423927307	0.16153846681118011	0.1428571492433548	0.0	0.27272728085517883	1723	1798	1798	1823	1460
21.419414482604807	21.41941408786511	0	0	1	30	-0.0023176274578103704	0.0685536302626133	1005.7271159254014	1080.7271159254014	1080.7271159254014	1105.7271159254014	0.11267605423927307	0.16153846681118011	0.1428571492433548	0.0	0.27272728085517883	1595	1670	1670	1695	1460
21.432715631494702	21.432715236755005	0	0	1	30	-0.0019411428382671415	0.06503250449895859	991.3081059232354	1066.3081059232354	1066.3081059232354	1091.3081059232354	0.09859155118465424	0.16153846681118011	0.1428571492433548	0.0	0.27272728085517883	1540	1615	1615	1640	1460
21.449781412891802	21.449781018152105	0	0	1	30	-0.0015593376811314063	0.06503250449895859	991.3081059232354	1066.3081059232354	1066.3081059232354	1091.3081059232354	0.09859155118465424	0.16153846681118011	0.1428571492433548	0.0	0.27272728085517883	1490	1565	1565	1590	1460
21.465806265703243	21.46580587096354	0	0	1	30	-0.001173258487799923	0.06547893309699637	993.1362310322002	1068.1362310322002	1068.1362310322002	1093.1362310322002	0.09859155118465424	0.16153846681118011	0.1428571492433548	0.012500000186264515	0.27272728085517883	1474	1549	1549	1574	1460
21.486084438768962	21.486084438768966	0	0	1	30	-0.0007839634745055779	0.06542932992461063	992.9331060412806	1067.9331060412806	1067.9331060412806	1092.9331060412806	0.09859155118465424	0.16153846681118011	0.1269841343164444	0.012500000186264515	0.27272728085517883	1435	1510	1510	1535	1460
21.50026506770773	21.500264672968026	0	0	1	30	-0.00039251967182024584	0.06542932992461063	992.9331060412806	1067.9331060412806	1067.9331060412806	1092.9331060412806	0.09859155118465424	0.16153846681118011	0.1269841343164444	0.012500000186264515	0.27272728085517883	1388	1463	1463	1488	1460
21.51571202160016	21.515711626860455	0	0	1	30	1.8376154860346732e-15	0.06542932992461063	992.9331060412806	1067.9331060412806	1067.9331060412806	1092.9331060412806	0.09859155118465424	0.16153846681118011	0.1269841343164444	0.012500000186264515	0.27272728085517883	1319	1394	1394	1419	1460
21.532724907877622	21.532724513137925	0	0	1	30	0.000392519671823916	0.06350625311615803	985.0581065106671	1060.0581065106671	1060.0581065106671	1085.0581065106671	0.09859155118465424	0.1538461595773697	0.1269841343164444	0.012500000186264515	0.27272728085517883	1287	1362	1362	1387	1460
21.552751237015535	21.55275084227583	0	0	1	30	0.000783963474509233	0.06350625311615803	985.0581065106671	1060.0581065106671	1060.0581065106671	1085.0581065106671	0.09859155118465424	0.1538461595773697	0.1269841343164444	0.012500000186264515	0.27272728085517883	1265	1340	1340	1365	1460
21.565980938019948	21.56598014854055	0	0	1	30	0.001173258487803553	0.06158317630770542	977.1831069800537	1052.1831069800537	1052.1831069800537	1077.1831069800537	0.09859155118465424	0.14615385234355927	0.1269841343164444	0.012500000186264515	0.27272728085517883	1225	1300	1300	1325	1460
21.582617242624785	21.58261684788508	0	0	1	30	0.001559337681135001	0.06158317630770542	977.1831069800537	1052.1831069800537	1052.1831069800537	1077.1831069800537	0.09859155118465424	0.14615385234355927	0.1269841343164444	0.012500000186264515	0.27272728085517883	1129	1204	1204	1229	1460
21.600204869903664	21.60020486990366	0	0	1	30	0.0019411428382706912	0.06158317630770542	977.1831069800537	1052.1831069800537	1052.1831069800537	1077.1831069800537	0.09859155118465424	0.14615385234355927	0.1269841343164444	0.012500000186264515	0.27272728085517883	1129	1204	1204	1229	1460
21.61940737729023	21.619406982550533	0	0	1	30	0.002317627457813866	0.060056924924904866	970.9331075674854	1045.9331075674854	1045.9331075674854	1070.9331075674854	0.09859155118465424	0.13846154510974884	0.1269841343164444	0.02500000037252903	0.27272728085517883	1094	1169	1169	1194	1454
21.63273063160326	21.632730236863555	0	0	1	30	0.002687759621591482	0.060056924924904866	970.9331075674854	1045.9331075674854	1045.9331075674854	1070.9331075674854	0.09859155118465424	0.13846154510974884	0.1269841343164444	0.02500000037252903	0.27272728085517883	1041	1116	1116	1141	1460
21.649730886210364	21.649730096730966	0	0	1	30	0.0030505248230701964	0.060056924924904866	970.9331075674854	1045.9331075674854	1045.9331075674854	1070.9331075674854	0.09859155118465424	0.13846154510974884	0.1269841343164444	0.02500000037252903	0.27272728085517883	1020	1095	1095	1120	1454
21.66579087085499	21.665790476115287	0	0	1	30	0.003404928748048256	0.060056924924904866	970.9331075674854	1045.9331075674854	1045.9331075674854	1070.9331075674854	0.09859155118465424	0.13846154510974884	0.1269841343164444	0.02500000037252903	0.27272728085517883	1002	1077	1077	1102	1454
21.686150755038362	21.686150360298658	0	0	1	30	0.00375000000000161	0.060056924924904866	970.9331075674854	1045.9331075674854	1045.9331075674854	1070.9331075674854	0.09859155118465424	0.13846154510974884	0.1269841343164444	0.02500000037252903	0.27272728085517883	980	1055	1055	1080	1454
21.699685984569626	21.699686379309323	0	0	1	30	0.0040847927626142646	0.05995771853356725	970.5268573949579	1045.526857394958	1045.526857394958	1070.526857394958	0.09859155118465424	0.13846154510974884	0.1111111119389534	0.02500000037252903	0.27272728085517883	976	1051	1051	1076	1454
21.71570728472377	21.715706889984073	0	0	1	30	0.004408389392195056	0.05813384811645226	963.058108036872	1038.058108036872	1038.058108036872	1063.058108036872	0.09859155118465424	0.13076923787593842	0.1269841343164444	0.02500000037252903	0.27272728085517883	969	1044	1044	1069	1454
21.732763197628408	21.732762802888704	0	0	1	30	0.004719902932875231	0.05813384811645226	963.058108036872	1038.058108036872	1038.058108036872	1063.058108036872	0.09859155118465424	0.13076923787593842	0.1269841343164444	0.02500000037252903	0.27272728085517883	969	1044	1044	1069	1454
21.752819526983423	21.75281952698342	0	0	1	30	0.005018479547692824	0.05813384811645226	963.058108036872	1038.058108036872	1038.058108036872	1063.058108036872	0.09859155118465424	0.13076923787593842	0.1269841343164444	0.02500000037252903	0.27272728085517883	968	1043	1043	1068	1454
21.766075675547654	21.76607528080795	0	0	1	30	0.005303300858900429	0.058381863980967966	964.0737330020638	1039.0737330020638	1039.0737330020638	1064.0737330020638	0.09859155118465424	0.13076923787593842	0.1111111119389534	0.03750000149011612	0.27272728085517883	976	1051	1051	1076	1454
21.782715532809775	21.782715138070078	0	0	1	30	0.00557358619108171	0.058381863980967966	964.0737330020638	1039.0737330020638	1039.0737330020638	1064.0737330020638	0.09859155118465424	0.13076923787593842	0.1111111119389534	0.03750000149011612	0.27272728085517883	984	1059	1059	1084	1454
21.799734734922424	21.799734340182727	0	0	1	30	0.005828594710928461	0.060652162993533744	973.3706074585207	1048.3706074585207	1048.3706074585207	1073.3706074585207	0.09859155118465424	0.13846154510974884	0.1111111119389534	0.05000000074505806	0.27272728085517883	989	1064	1064	1089	1454
21.819401850934447	21.81940145619475	0	0	1	30	0.006067627457813209	0.06629477834831628	996.4771173363551	1071.4771173363551	1071.4771173363551	1096.4771173363551	0.11267605423927307	0.14615385234355927	0.1269841343164444	0.05000000074505806	0.27272728085517883	997	1072	1072	1097	1454
21.832761421299757	21.83276063182036	0	0	1	30	0.006290029259591703	0.07590495166368783	1035.8307770628016	1110.8307770628016	1110.8307770628016	1135.8307770628016	0.14084507524967194	0.1538461595773697	0.1428571492433548	0.0625	0.27272728085517883	1005	1080	1080	1105	1454
21.84975417585259	21.84975378111289	0	0	1	30	0.00649519052838423	0.08461151686718776	1071.4841615711339	1146.4841615711339	1146.4841615711339	1171.4841615711339	0.15492957830429077	0.16923077404499054	0.190476194024086	0.07500000298023224	0.27272728085517883	1005	1080	1080	1105	1454
21.86581297627812	21.865812186798717	0	0	1	30	0.006682548931413614	0.10383185954867966	1150.1914648518432	1225.1914648518432	1225.1914648518432	1250.1914648518432	0.2112676054239273	0.1846153885126114	0.2222222238779068	0.08749999850988388	0.27272728085517883	999	1074	1074	1099	1454
21.88613496545041	21.886134175971012	0	0	1	30	0.006851590932320274	0.14131450130796386	1303.682882856112	1378.682882856112	1378.682882856112	1403.682882856112	0.2535211145877838	0.26153847575187683	0.3650793731212616	0.13750000298023224	0.27272728085517883	1013	1088	1088	1113	1454
21.89975269557872	21.899751906099322	0	0	1	30	0.0070018531987296895	0.14131450130796386	1303.682882856112	1378.682882856112	1378.682882856112	1403.682882856112	0.2535211145877838	0.26153847575187683	0.3650793731212616	0.13750000298023224	0.27272728085517883	1005	1080	1080	1105	1454
21.91574281129666	21.915742811296663	0	0	1	30	0.007132923872214236	0.1723823751189879	1430.9058261122555	1505.9058261122555	1505.9058261122555	1530.9058261122555	0.30985915660858154	0.3153846263885498	0.4285714328289032	0.15000000596046448	0.27272728085517883	1005	1080	1080	1105	1454
21.93275214491684	21.932757671272622	0	0	1	30	0.0072444436971685015	0.20628837218419427	1569.7508840942755	1644.7508840942755	1644.7508840942755	1669.7508840942755	0.3802816867828369	0.36153846979141235	0.4761904776096344	0.17499999701976776	0.27272728085517883	991	1066	1066	1091	1454
21.95274965805674	21.952749263317035	0	0	1	30	0.007336107005503936	0.2606836020296055	1792.4993503112346	1867.4993503112346	1867.4993503112346	1892.4993503112346	0.4647887349128723	0.4384615421295166	0.5873016119003296	0.23749999701976776	0.27272728085517883	991	1066	1066	1091	1454
21.966091859875306	21.9660914651356	0	0	1	30	0.00740766255446383	0.29668438193935254	1939.9225440416487	2014.9225440416487	2014.9225440416487	2039.9225440416487	0.5352112650871277	0.4769230782985687	0.6349206566810608	0.2750000059604645	0.27272728085517883	993	1068	1068	1093	1454
21.982693822126343	21.982693427386646	0	0	1	30	0.007458914215262249	0.31665538903325796	2021.7038180911914	2096.7038180911914	2096.7038180911914	2121.7038180911914	0.5352112650871277	0.5230769515037537	0.6666666865348816	0.3125	0.27272728085517883	992	1067	1067	1092	1454
21.99967118183092	21.999670787091222	0	0	1	30	0.007489721510659403	0.3536381758749485	2173.148330207914	2248.148330207914	2248.148330207914	2273.148330207914	0.577464759349823	0.5692307949066162	0.7142857313156128	0.375	0.27272728085517883	992	1067	1067	1092	1454
22.019392771921375	22.019392377181678	0	0	1	30	0.0075	0.38685183227062225	2309.158253148198	2384.158253148198	2384.158253148198	2409.158253148198	0.6056337952613831	0.6153846383094788	0.7460317611694336	0.4375	0.27272728085517883	992	1067	1067	1092	1454
22.032719578891694	22.03271918415199	0	0	1	30	0.0074897215106592046	0.4167039145612055	2431.4025301281363	2506.4025301281363	2506.4025301281363	2531.4025301281363	0.6338028311729431	0.6538461446762085	0.7777777910232544	0.48750001192092896	0.3030303120613098	985	1060	1060	1085	1454
22.049808255191323	22.04980786045162	0	0	1	30	0.0074589142152618505	0.4412987616090547	2532.118428789079	2607.118428789079	2607.118428789079	2632.118428789079	0.6478873491287231	0.692307710647583	0.8095238208770752	0.5249999761581421	0.27272728085517883	985	1060	1060	1085	1454
22.065756528501197	22.065756528501193	0	0	1	30	0.007407662554463234	0.4771909741832623	2679.0970392804593	2754.0970392804593	2754.0970392804593	2779.0970392804593	0.6760563254356384	0.7384615540504456	0.841269850730896	0.5874999761581421	0.3030303120613098	977	1052	1052	1077	1454
22.086187860570043	22.086187465830346	0	0	1	30	0.0073361070055031445	0.5566028507455947	3004.2886738032103	3079.2886738032103	3079.2886738032103	3104.2886738032103	0.7323943376541138	0.8384615182876587	0.9365079402923584	0.699999988079071	0.3030303120613098	977	1052	1052	1077	1454
22.099978881426118	22.099978486686414	0	0	1	30	0.007244443697167517	0.5814457264241009	3106.020249706693	3181.020249706693	3181.020249706693	3206.020249706693	0.7464788556098938	0.8769230842590332	0.9523809552192688	0.737500011920929	0.3030303120613098	977	1052	1052	1077	1454
22.115702942587085	22.115702547847388	0	0	1	30	0.007132923872213059	0.6112596486709894	3228.1082613077015	3303.1082613077015	3303.1082613077015	3328.1082613077015	0.7746478915214539	0.9076923131942749	0.9841269850730896	0.7749999761581421	0.3030303120613098	970	1045	1045	1070	1454
22.13272372365853	22.132723328918825	0	0	1	30	0.007001853198728325	0.6298754066228867	3304.339790120721	3379.339790120721	3379.339790120721	3404.339790120721	0.7887324094772339	0.9307692050933838	1.0	0.800000011920929	0.3030303120613098	970	1045	1045	1070	1454
22.15275794759041	22.152757552850712	0	0	1	30	0.006851590932318725	0.6473388373851776	3375.8525390923023	3450.8525390923023	3450.8525390923023	3475.8525390923023	0.8028169274330139	0.9615384340286255	1.0	0.824999988079071	0.3030303120613098	970	1045	1045	1070	1454
22.166026727825006	22.16602593834561	0	0	1	30	0.006682548931411886	0.6644061505794525	3445.743186622858	3520.743186622858	3520.743186622858	3545.743186622858	0.8028169274330139	0.9923076629638672	1.0	0.862500011920929	0.3030303120613098	970	1045	1045	1070	1454
22.182613295227796	22.1826125057484	0	0	1	30	0.006495190528382326	0.6796214729547501	3508.0499317497015	3583.0499317497015	3583.0499317497015	3608.0499317497015	0.8309859037399292	1.0	1.0	0.887499988079071	0.3030303120613098	970	1045	1045	1070	1454
22.199705129445015	22.199704734705318	0	0	1	30	0.00629002925958963	0.6858714818954468	3533.6437183618546	3608.6437183618546	3608.6437183618546	3633.6437183618546	0.8309859037399292	1.0	1.0	0.9125000238418579	0.3030303120613098	970	1045	1045	1070	1454
22.219454351314383	22.219453956574686	0	0	1	30	0.0060676274578109705	0.6858714818954468	3533.6437183618546	3608.6437183618546	3608.6437183618546	3633.6437183618546	0.8309859037399292	1.0	1.0	0.9125000238418579	0.3030303120613098	963	1038	1038	1063	1454
22.232717605193194	22.232717210453497	0	0	1	30	0.005828594710926065	0.6858714818954468	3533.6437183618546	3608.6437183618546	3608.6437183618546	3633.6437183618546	0.8309859037399292	1.0	1.0	0.9125000238418579	0.3030303120613098	963	1038	1038	1063	1454
22.249696543856565	22.24969614911687	0	0	1	30	0.005573586191079162	0.6893926113843918	3548.0627436190844	3623.0627436190844	3623.0627436190844	3648.0627436190844	0.8450704216957092	1.0	1.0	0.9125000238418579	0.3030303120613098	963	1038	1038	1063	1454
22.265908108545524	22.26590810854552	0	0	1	30	0.005303300858897737	0.6925176084041595	3560.8596064150333	3635.8596064150333	3635.8596064150333	3660.8596064150333	0.8450704216957092	1.0	1.0	0.925000011920929	0.3030303120613098	964	1039	1039	1064	1454
22.286220229225343	22.286219834485646	0	0	1	30	0.005018479547689995	0.6929137408733368	3562.481768876314	3637.481768876314	3637.481768876314	3662.481768876314	0.8591549396514893	1.0	1.0	0.9125000238418579	0.3030303120613098	964	1039	1039	1064	1454
22.29992756526528	22.299927170525574	0	0	1	30	0.004719902932872272	0.6929137408733368	3562.481768876314	3637.481768876314	3637.481768876314	3662.481768876314	0.8591549396514893	1.0	1.0	0.9125000238418579	0.3030303120613098	973	1048	1048	1073	1454
22.315672152890585	22.31567175815088	0	0	1	30	0.004408389392191976	0.6897887289524078	3549.68484506011	3624.68484506011	3624.68484506011	3649.68484506011	0.8591549396514893	1.0	1.0	0.8999999761581421	0.3030303120613098	996	1071	1071	1096	1454
22.332673196977083	22.332672802237386	0	0	1	30	0.004084792762611071	0.6831426024436951	3522.4689570069313	3597.4689570069313	3597.4689570069313	3622.4689570069313	0.8450704216957092	1.0	1.0	0.887499988079071	0.3030303120613098	1035	1110	1110	1135	1454
22.352748868577336	22.35274807909794	0	0	1	30	0.003749999999998313	0.6831426024436951	3522.4689570069313	3597.4689570069313	3597.4689570069313	3622.4689570069313	0.8450704216957092	1.0	1.0	0.887499988079071	0.3030303120613098	1071	1146	1146	1171	1454
22.366087517738613	22.366087122998916	0	0	1	30	0.0034049287480448632	0.6831426024436951	3522.4689570069313	3597.4689570069313	3597.4689570069313	3622.4689570069313	0.8450704216957092	1.0	1.0	0.887499988079071	0.3030303120613098	1150	1225	1225	1250	1454
22.382775927983694	22.38277553324399	0	0	1	30	0.003050524823066718	0.6831426024436951	3522.4689570069313	3597.4689570069313	3597.4689570069313	3622.4689570069313	0.8450704216957092	1.0	1.0	0.887499988079071	0.3030303120613098	1303	1378	1378	1403	1454
22.39972328747116	22.399722497991764	0	0	1	30	0.002687759621587927	0.6800176054239273	3509.6720942109823	3584.6720942109823	3584.6720942109823	3609.6720942109823	0.8450704216957092	1.0	1.0	0.875	0.3030303120613098	1303	1378	1378	1403	1454
22.419457114492275	22.419456719752578	0	0	1	30	0.0023176274578102446	0.6800176054239273	3509.6720942109823	3584.6720942109823	3584.6720942109823	3609.6720942109823	0.8450704216957092	1.0	1.0	0.875	0.3030303120613098	1430	1505	1505	1530	1454
22.432641025691638	22.432640630951934	0	0	1	30	0.0019411428382670136	0.6768926084041595	3496.8752314150333	3571.8752314150333	3571.8752314150333	3596.8752314150333	0.8450704216957092	1.0	1.0	0.862500011920929	0.3030303120613098	1569	1644	1644	1669	1454
22.4500719413101	22.450072336049796	0	0	1	30	0.0015593376811312766	0.6733714789152145	3482.4562061578035	3557.4562061578035	3557.4562061578035	3582.4562061578035	0.8309859037399292	1.0	1.0	0.862500011920929	0.3030303120613098	1792	1867	1867	1892	1454
22.472740657991608	22.472739868512203	0	0	1	30	0.0011732584877997925	0.6768926084041595	3496.8752314150333	3571.8752314150333	3571.8752314150333	3596.8752314150333	0.8450704216957092	1.0	1.0	0.862500011920929	0.3030303120613098	1939	2014	2014	2039	1454
22.48603075416993	22.486029964690534	0	0	1	30	0.0007839634745054463	0.6768926084041595	3496.8752314150333	3571.8752314150333	3571.8752314150333	3596.8752314150333	0.8450704216957092	1.0	1.0	0.862500011920929	0.3030303120613098	2021	2096	2096	2121	1454
22.49992717052558	22.499927170525577	0	0	1	30	0.00039251967182011373	0.6768926084041595	3496.8752314150333	3571.8752314150333	3571.8752314150333	3596.8752314150333	0.8450704216957092	1.0	1.0	0.862500011920929	0.3030303120613098	2173	2248	2248	2273	1454
22.51560781031968	22.515607415579982	0	0	1	30	-1.9699237638903314e-15	0.6737676113843918	3484.0783686190844	3559.0783686190844	3559.0783686190844	3584.0783686190844	0.8450704216957092	1.0	1.0	0.8500000238418579	0.3030303120613098	2309	2384	2384	2409	1454
22.532800697899788	22.53280030316009	0	0	1	30	-0.00039251967182404813	0.6737676113843918	3484.0783686190844	3559.0783686190844	3559.0783686190844	3584.0783686190844	0.8450704216957092	1.0	1.0	0.8500000238418579	0.3030303120613098	2431	2506	2506	2531	1460
22.55274650013915	22.552746105399446	0	0	1	30	-0.0007839634745093646	0.6737676113843918	3484.0783686190844	3559.0783686190844	3559.0783686190844	3584.0783686190844	0.8450704216957092	1.0	1.0	0.8500000238418579	0.3030303120613098	2532	2607	2607	2632	1454
22.56600817505916	22.566008175059164	0	0	1	30	-0.0011732584878036837	0.6737676113843918	3484.0783686190844	3559.0783686190844	3559.0783686190844	3584.0783686190844	0.8450704216957092	1.0	1.0	0.8500000238418579	0.3030303120613098	2679	2754	2754	2779	1460
22.5827096117143	22.582709216974596	0	0	1	30	-0.0015593376811351306	0.6737676113843918	3484.0783686190844	3559.0783686190844	3559.0783686190844	3584.0783686190844	0.8450704216957092	1.0	1.0	0.8500000238418579	0.3030303120613098	3004	3079	3079	3104	1460
22.59961749723189	22.599617102492186	0	0	1	30	-0.001941142838270819	0.6737676113843918	3484.0783686190844	3559.0783686190844	3559.0783686190844	3584.0783686190844	0.8450704216957092	1.0	1.0	0.8500000238418579	0.3030303120613098	3106	3181	3181	3206	1460
22.61935685060879	22.61935645586909	0	0	1	30	-0.0023176274578139916	0.6671214699745178	3456.8624195456505	3531.8624195456505	3531.8624195456505	3556.8624195456505	0.8309859037399292	1.0	1.0	0.8374999761581421	0.3030303120613098	3228	3303	3303	3328	1460
22.632846685074696	22.632846290334992	0	0	1	30	-0.0026877596215916055	0.6671214699745178	3456.8624195456505	3531.8624195456505	3531.8624195456505	3556.8624195456505	0.8309859037399292	1.0	1.0	0.8374999761581421	0.3030303120613098	3304	3379	3379	3404	1460
22.64970325443145	22.649702859691747	0	0	1	30	-0.003050524823070317	0.6639964729547501	3444.0655567497015	3519.0655567497015	3519.0655567497015	3544.0655567497015	0.8309859037399292	1.0	1.0	0.824999988079071	0.3030303120613098	3375	3450	3450	3475	1460
22.666181268417077	22.66618047893768	0	0	1	30	-0.0034049287480483735	0.6620733886957169	3436.1905267089605	3511.1905267089605	3511.1905267089605	3536.1905267089605	0.8309859037399292	0.9923076629638672	1.0	0.824999988079071	0.3030303120613098	3445	3520	3520	3545	1460
22.686088386165956	22.686087991426252	0	0	1	30	-0.003750000000001725	0.6620733886957169	3436.1905267089605	3511.1905267089605	3511.1905267089605	3536.1905267089605	0.8309859037399292	0.9923076629638672	1.0	0.824999988079071	0.3030303120613098	3508	3583	3583	3608	1460
22.7001770407549	22.700177040754898	0	0	1	30	-0.004084792762614376	0.6620733886957169	3436.1905267089605	3511.1905267089605	3511.1905267089605	3536.1905267089605	0.8309859037399292	0.9923076629638672	1.0	0.824999988079071	0.3030303120613098	3533	3608	3608	3633	1460
22.715659915959918	22.71565952122022	0	0	1	30	-0.004408389392195164	0.6620733886957169	3436.1905267089605	3511.1905267089605	3511.1905267089605	3536.1905267089605	0.8309859037399292	0.9923076629638672	1.0	0.824999988079071	0.3030303120613098	3533	3608	3608	3633	1460
22.73271701308365	22.73271780256304	0	0	1	30	-0.004719902932875334	0.6589483916759491	3423.3936639130116	3498.3936639130116	3498.3936639130116	3523.3936639130116	0.8309859037399292	0.9923076629638672	1.0	0.8125	0.3030303120613098	3533	3608	3608	3633	1460
22.752749263317035	22.75274886857734	0	0	1	30	-0.005018479547692923	0.6620733886957169	3436.1905267089605	3511.1905267089605	3511.1905267089605	3536.1905267089605	0.8309859037399292	0.9923076629638672	1.0	0.824999988079071	0.3030303120613098	3548	3623	3623	3648	1460
22.766035806838076	22.76603501735868	0	0	1	30	-0.005303300858900523	0.6589483916759491	3423.3936639130116	3498.3936639130116	3498.3936639130116	3523.3936639130116	0.8309859037399292	0.9923076629638672	1.0	0.8125	0.3030303120613098	3560	3635	3635	3660	1460
22.782648427060984	22.78264882180068	0	0	1	30	-0.005573586191081798	0.6589483916759491	3423.3936639130116	3498.3936639130116	3498.3936639130116	3523.3936639130116	0.8309859037399292	0.9923076629638672	1.0	0.8125	0.3030303120613098	3562	3637	3637	3662	1460
22.79965539224297	22.79965499750327	0	0	1	30	-0.005828594710928545	0.6589483916759491	3423.3936639130116	3498.3936639130116	3498.3936639130116	3523.3936639130116	0.8309859037399292	0.9923076629638672	1.0	0.8125	0.3030303120613098	3562	3637	3637	3662	1460
22.819345403157527	22.819345008417823	0	0	1	30	-0.006067627457813286	0.6589483916759491	3423.3936639130116	3498.3936639130116	3498.3936639130116	3523.3936639130116	0.8309859037399292	0.9923076629638672	1.0	0.8125	0.3030303120613098	3549	3624	3624	3649	1460
22.832714447275606	22.83271405253591	0	0	1	30	-0.006290029259591776	0.6570253223180771	3415.5186948925257	3490.5186948925257	3490.5186948925257	3515.5186948925257	0.8309859037399292	0.9846153855323792	1.0	0.8125	0.3030303120613098	3522	3597	3597	3622	1460
22.849689043802293	22.84968864906259	0	0	1	30	-0.006495190528384297	0.6570253223180771	3415.5186948925257	3490.5186948925257	3490.5186948925257	3515.5186948925257	0.8309859037399292	0.9846153855323792	1.0	0.8125	0.3030303120613098	3522	3597	3597	3622	1460
22.872793553111244	22.87279315837154	0	0	1	30	-0.0066825489314136744	0.6570253223180771	3415.5186948925257	3490.5186948925257	3490.5186948925257	3515.5186948925257	0.8309859037399292	0.9846153855323792	1.0	0.8125	0.3030303120613098	3522	3597	3597	3622	1460
22.8860410174021	22.886040622662403	0	0	1	30	-0.006851590932320327	0.6570253223180771	3415.5186948925257	3490.5186948925257	3490.5186948925257	3515.5186948925257	0.8309859037399292	0.9846153855323792	1.0	0.8125	0.3030303120613098	3522	3597	3597	3622	1460
22.899721116402816	22.89972072166312	0	0	1	30	-0.007001853198729737	0.6570253223180771	3415.5186948925257	3490.5186948925257	3490.5186948925257	3515.5186948925257	0.8309859037399292	0.9846153855323792	1.0	0.8125	0.3030303120613098	3509	3584	3584	3609	1460
22.91575939036401	22.915758995624312	0	0	1	30	-0.007132923872214277	0.6570253223180771	3415.5186948925257	3490.5186948925257	3490.5186948925257	3515.5186948925257	0.8309859037399292	0.9846153855323792	1.0	0.8125	0.3030303120613098	3509	3584	3584	3609	1460
22.932662539005214	22.932662144265517	0	0	1	30	-0.007244443697168536	0.6551022380590439	3407.6436648517847	3482.6436648517847	3482.6436648517847	3507.6436648517847	0.8309859037399292	0.9769230484962463	1.0	0.8125	0.3030303120613098	3496	3571	3571	3596	1460
22.95270347351198	22.952702684032584	0	0	1	30	-0.007336107005503963	0.6519772410392761	3394.8468020558357	3469.8468020558357	3469.8468020558357	3494.8468020558357	0.8309859037399292	0.9769230484962463	1.0	0.800000011920929	0.3030303120613098	3482	3557	3557	3582	1460
22.966110412641143	22.966110017901446	0	0	1	30	-0.0074076625544638505	0.6500541716814041	3386.97183303535	3461.97183303535	3461.97183303535	3486.97183303535	0.8309859037399292	0.9692307710647583	1.0	0.800000011920929	0.3030303120613098	3496	3571	3571	3596	1460
22.98266579560773	22.982665400868033	0	0	1	30	-0.007458914215262262	0.6395618915557861	3344.005945920944	3419.005945920944	3419.005945920944	3444.005945920944	0.8169013857841492	0.9538461565971375	1.0	0.7875000238418579	0.3030303120613098	3496	3571	3571	3596	1460
23.000018552765845	23.00001855276584	0	0	1	30	-0.00748972151065941	0.6244176477193832	3281.9902674108744	3356.9902674108744	3356.9902674108744	3381.9902674108744	0.8169013857841492	0.9307692050933838	1.0	0.75	0.3030303120613098	3496	3571	3571	3596	1460
23.019355271649992	23.019354876910295	0	0	1	30	-0.0075	0.5983850210905075	3175.3866613656282	3250.3866613656282	3250.3866613656282	3275.3866613656282	0.7887324094772339	0.892307698726654	1.0	0.7124999761581421	0.3030303120613098	3484	3559	3559	3584	1460
23.032728657904762	23.032728263165065	0	0	1	30	-0.007489721510659197	0.5184000771551851	2847.848315950483	2922.848315950483	2922.848315950483	2947.848315950483	0.7464788556098938	0.7769230604171753	0.9365079402923584	0.5874999761581421	0.3030303120613098	3484	3559	3559	3584	1460
23.049963387892937	23.04996299315324	0	0	1	30	-0.007458914215261837	0.4649452244448993	2628.9506941018626	2703.9506941018626	2703.9506941018626	2728.9506941018626	0.7042253613471985	0.699999988079071	0.8888888955116272	0.512499988079071	0.3030303120613098	3484	3559	3559	3584	1460
23.072744210648892	23.072743421169495	0	0	1	30	-0.007407662554463213	0.40253507465064997	2373.3811306944117	2448.3811306944117	2448.3811306944117	2473.3811306944117	0.6619718074798584	0.607692301273346	0.8253968358039856	0.4124999940395355	0.3030303120613098	3484	3559	3559	3584	1460
23.086029964690532	23.086029569950835	0	0	1	30	-0.007336107005503117	0.3464634033097398	2143.7676365533844	2218.7676365533844	2218.7676365533844	2243.7676365533844	0.6056337952613831	0.5230769515037537	0.761904776096344	0.3375000059604645	0.3030303120613098	3484	3559	3559	3584	1460
23.099653221174627	23.09965282643493	0	0	1	30	-0.0072444436971674814	0.29205602129536956	1920.9694072045384	1995.9694072045384	1995.9694072045384	2020.9694072045384	0.5352112650871277	0.45384615659713745	0.682539701461792	0.26249998807907104	0.3030303120613098	3484	3559	3559	3584	1460
23.11569110039612	23.115690705656423	0	0	1	30	-0.007132923872213018	0.23223325085367952	1675.9951622458175	1750.9951622458175	1750.9951622458175	1775.9951622458175	0.4084506928920746	0.39230769872665405	0.60317462682724	0.21250000596046448	0.3030303120613098	3456	3531	3531	3556	1460
23.133217543021694	23.13321754302169	0	0	1	30	-0.0070018531987282775	0.19396217202856425	1519.2750944569707	1594.2750944569707	1594.2750944569707	1619.2750944569707	0.3380281627178192	0.3461538553237915	0.523809552192688	0.17499999701976776	0.3030303120613098	3456	3531	3531	3556	1460
23.152693605019515	23.15269321027981	0	0	1	30	-0.006851590932318671	0.15030202735215425	1340.4868020070717	1415.4868020070717	1415.4868020070717	1440.4868020070717	0.2957746386528015	0.2538461685180664	0.4126984179019928	0.125	0.3030303120613098	3444	3519	3519	3544	1460
23.165911069093262	23.165910279613865	0	0	1	30	-0.006682548931411825	0.12749429010593938	1247.0891179838218	1322.0891179838218	1322.0891179838218	1347.0891179838218	0.2535211145877838	0.2153846174478531	0.3650793731212616	0.11249999701976776	0.3030303120613098	3436	3511	3511	3536	1460
23.18276211209423	23.182761717354534	0	0	1	30	-0.006495190528382261	0.10730408218999704	1164.4102165680379	1239.4102165680379	1239.4102165680379	1264.4102165680379	0.2112676054239273	0.1846153885126114	0.3333333432674408	0.10000000149011612	0.3030303120613098	3436	3511	3511	3536	1460
23.20004223714777	23.200042237147766	0	0	1	30	-0.006290029259589558	0.09275648517475005	1104.8378067906015	1179.8378067906015	1179.8378067906015	1204.8378067906015	0.18309858441352844	0.16153846681118011	0.30158731341362	0.08749999850988388	0.3030303120613098	3436	3511	3511	3536	1460
23.219361192745474	23.219360798005777	0	0	1	30	-0.006067627457810893	0.07810968607959767	1044.8591644959524	1119.8591644959524	1119.8591644959524	1144.8591644959524	0.15492957830429077	0.13846154510974884	0.2539682686328888	0.07500000298023224	0.27272728085517883	3436	3511	3511	3536	1460
23.2327172104535	23.232716815713797	0	0	1	30	-0.005828594710925982	0.07137580052949488	1017.2839031682815	1092.2839031682815	1092.2839031682815	1117.2839031682815	0.14084507524967194	0.13076923787593842	0.2222222238779068	0.0625	0.3030303120613098	3423	3498	3498	3523	1460
23.250075099227693	23.25007470448799	0	0	1	30	-0.005573586191079074	0.06855986476062782	1005.7526461947709	1080.752646194771	1080.752646194771	1105.752646194771	0.14084507524967194	0.1230769231915474	0.2063492089509964	0.05000000074505806	0.3030303120613098	3436	3511	3511	3536	1460
23.272709473555402	23.272708684076004	0	0	1	30	-0.005303300858897643	0.0640962749904406	987.4742460858542	1062.4742460858542	1062.4742460858542	1087.4742460858542	0.1267605572938919	0.1230769231915474	0.1746031790971756	0.03750000149011612	0.3030303120613098	3423	3498	3498	3523	1460
23.28603430682722	23.28603391208752	0	0	1	30	-0.005018479547689897	0.06355064000697835	985.2398708285764	1060.2398708285764	1060.2398708285764	1085.2398708285764	0.1267605572938919	0.1230769231915474	0.1746031790971756	0.02500000037252903	0.3030303120613098	3423	3498	3498	3523	1460
23.29965361591433	23.299653221174626	0	0	1	30	-0.004719902932872169	0.06355064000697835	985.2398708285764	1060.2398708285764	1060.2398708285764	1085.2398708285764	0.1267605572938919	0.1230769231915474	0.1746031790971756	0.02500000037252903	0.3030303120613098	3423	3498	3498	3523	1460
23.315745179734854	23.315744390255457	0	0	1	30	-0.004408389392191869	0.06537451233330463	992.7086280048825	1067.7086280048825	1067.7086280048825	1092.7086280048825	0.1267605572938919	0.13076923787593842	0.1587301641702652	0.02500000037252903	0.27272728085517883	3423	3498	3498	3523	1460
23.332757671272624	23.33275727653292	0	0	1	30	-0.00408479276261096	0.06729758914175724	1000.5836275354959	1075.583627535496	1075.583627535496	1100.583627535496	0.1267605572938919	0.13846154510974884	0.1587301641702652	0.02500000037252903	0.27272728085517883	3415	3490	3490	3515	1460
23.3526967629371	23.352696368197403	0	0	1	30	-0.0037499999999981984	0.06872463417978632	1006.427376966225	1081.427376966225	1081.427376966225	1106.427376966225	0.1267605572938919	0.14615385234355927	0.1587301641702652	0.012500000186264515	0.27272728085517883	3415	3490	3490	3515	1460
23.366038175276273	23.36603778053657	0	0	1	30	-0.0034049287480447453	0.06867503100740058	1006.2242519753054	1081.2242519753054	1081.2242519753054	1106.2242519753054	0.1267605572938919	0.14615385234355927	0.1428571492433548	0.012500000186264515	0.27272728085517883	3415	3490	3490	3515	1460
23.38268316415448	23.38268237467508	0	0	1	30	-0.0030505248230665973	0.06707698205219847	999.6802415037528	1074.6802415037528	1074.6802415037528	1099.6802415037528	0.11267605423927307	0.1538461595773697	0.1428571492433548	0.012500000186264515	0.27272728085517883	3415	3490	3490	3515	1460
23.3997422349767	23.399741840237002	0	0	1	30	-0.002687759621587804	0.06707698205219847	999.6802415037528	1074.6802415037528	1074.6802415037528	1099.6802415037528	0.11267605423927307	0.1538461595773697	0.1428571492433548	0.012500000186264515	0.27272728085517883	3415	3490	3490	3515	1460
23.41936632436156	23.419365929621858	0	0	1	30	-0.0023176274578101184	0.07252118462430579	1021.9742510365322	1096.9742510365322	1096.9742510365322	1121.9742510365322	0.1267605572938919	0.16153846681118011	0.1428571492433548	0.012500000186264515	0.27272728085517883	3415	3490	3490	3515	1460
23.43275471072488	23.432754315985182	0	0	1	30	-0.001941142838266886	0.06900005886065108	1007.5552410343662	1082.5552410343662	1082.5552410343662	1107.5552410343662	0.11267605423927307	0.16153846681118011	0.1428571492433548	0.012500000186264515	0.27272728085517883	3407	3482	3482	3507	1460
23.449732465169156	23.449732465169152	0	0	1	30	-0.0015593376811311472	0.06900005886065108	1007.5552410343662	1082.5552410343662	1082.5552410343662	1107.5552410343662	0.11267605423927307	0.16153846681118011	0.1428571492433548	0.012500000186264515	0.27272728085517883	3394	3469	3469	3494	1460
23.472716184130284	23.47271618413028	0	0	1	30	-0.0011732584877996617	0.06900005886065108	1007.5552410343662	1082.5552410343662	1082.5552410343662	1107.5552410343662	0.11267605423927307	0.16153846681118011	0.1428571492433548	0.012500000186264515	0.27272728085517883	3386	3461	3461	3486	1460
23.48597351691361	23.485972727434213	0	0	1	30	-0.0007839634745053146	0.06900005886065108	1007.5552410343662	1082.5552410343662	1082.5552410343662	1107.5552410343662	0.11267605423927307	0.16153846681118011	0.1428571492433548	0.012500000186264515	0.27272728085517883	3344	3419	3419	3444	1460
23.499731774374688	23.499730984895283	0	0	1	30	-0.00039251967181998156	0.06900005886065108	1007.5552410343662	1082.5552410343662	1082.5552410343662	1107.5552410343662	0.11267605423927307	0.16153846681118011	0.1428571492433548	0.012500000186264515	0.27272728085517883	3281	3356	3356	3381	1460
23.515981234074722	23.51598083933502	0	0	1	30	2.1022320417459897e-15	0.06895045568826534	1007.3521160434466	1082.3521160434466	1082.3521160434466	1107.3521160434466	0.11267605423927307	0.16153846681118011	0.1269841343164444	0.012500000186264515	0.27272728085517883	3175	3250	3250	3275	1460
23.533010699419535	23.533010304679838	0	0	1	30	0.0003925196718241803	0.06895045568826534	1007.3521160434466	1082.3521160434466	1082.3521160434466	1107.3521160434466	0.11267605423927307	0.16153846681118011	0.1269841343164444	0.012500000186264515	0.27272728085517883	2847	2922	2922	2947	1460
23.552703078772282	23.552702684032578	0	0	1	30	0.0007839634745094961	0.06895045568826534	1007.3521160434466	1082.3521160434466	1082.3521160434466	1107.3521160434466	0.11267605423927307	0.16153846681118011	0.1269841343164444	0.012500000186264515	0.27272728085517883	2628	2703	2703	2728	1460
23.566033043660184	23.566032648920487	0	0	1	30	0.0011732584878038144	0.06895045568826534	1007.3521160434466	1082.3521160434466	1082.3521160434466	1107.3521160434466	0.11267605423927307	0.16153846681118011	0.1269841343164444	0.012500000186264515	0.27272728085517883	2373	2448	2448	2473	1460
23.58265553237556	23.582655137635864	0	0	1	30	0.0015593376811352598	0.06895045568826534	1007.3521160434466	1082.3521160434466	1082.3521160434466	1107.3521160434466	0.11267605423927307	0.16153846681118011	0.1269841343164444	0.012500000186264515	0.27272728085517883	2143	2218	2218	2243	1460
23.599713418978688	23.59971302423899	0	0	1	30	0.0019411428382709467	0.06895045568826534	1007.3521160434466	1082.3521160434466	1082.3521160434466	1107.3521160434466	0.11267605423927307	0.16153846681118011	0.1269841343164444	0.012500000186264515	0.27272728085517883	1920	1995	1995	2020	1460
23.619339087322345	23.61933869258264	0	0	1	30	0.0023176274578141174	0.06895045568826534	1007.3521160434466	1082.3521160434466	1082.3521160434466	1107.3521160434466	0.11267605423927307	0.16153846681118011	0.1269841343164444	0.012500000186264515	0.27272728085517883	1675	1750	1750	1775	1460
23.632741289575122	23.632740894835425	0	0	1	30	0.002687759621591729	0.06895045568826534	1007.3521160434466	1082.3521160434466	1082.3521160434466	1107.3521160434466	0.11267605423927307	0.16153846681118011	0.1269841343164444	0.012500000186264515	0.27272728085517883	1519	1594	1594	1619	1460
23.649704833390246	23.64970404391084	0	0	1	30	0.0030505248230704384	0.06895045568826534	1007.3521160434466	1082.3521160434466	1082.3521160434466	1107.3521160434466	0.11267605423927307	0.16153846681118011	0.1269841343164444	0.012500000186264515	0.27272728085517883	1340	1415	1415	1440	1460
23.66594481933751	23.665944424597807	0	0	1	30	0.0034049287480484914	0.06895045568826534	1007.3521160434466	1082.3521160434466	1082.3521160434466	1107.3521160434466	0.11267605423927307	0.16153846681118011	0.1269841343164444	0.012500000186264515	0.27272728085517883	1247	1322	1322	1347	1460
23.686097859918725	23.68609785991872	0	0	1	30	0.003750000000001839	0.06895045568826534	1007.3521160434466	1082.3521160434466	1082.3521160434466	1107.3521160434466	0.11267605423927307	0.16153846681118011	0.1269841343164444	0.012500000186264515	0.27272728085517883	1164	1239	1239	1264	1460
23.699745985003837	23.69974519552444	0	0	1	30	0.004084792762614487	0.06895045568826534	1007.3521160434466	1082.3521160434466	1082.3521160434466	1107.3521160434466	0.11267605423927307	0.16153846681118011	0.1269841343164444	0.012500000186264515	0.27272728085517883	1104	1179	1179	1204	1460
23.71572386379112	23.715723469051422	0	0	1	30	0.004408389392195271	0.06895045568826534	1007.3521160434466	1082.3521160434466	1082.3521160434466	1107.3521160434466	0.11267605423927307	0.16153846681118011	0.1269841343164444	0.012500000186264515	0.27272728085517883	1044	1119	1119	1144	1454
23.73274661856106	23.732746223821355	0	0	1	30	0.004719902932875436	0.06702737887981274	999.4771165128332	1074.4771165128332	1074.4771165128332	1099.4771165128332	0.11267605423927307	0.1538461595773697	0.1269841343164444	0.012500000186264515	0.27272728085517883	1017	1092	1092	1117	1460
23.75270386825168	23.75270307877228	0	0	1	30	0.005018479547693022	0.06380387215047247	986.2768564561848	1061.2768564561848	1061.2768564561848	1086.2768564561848	0.09859155118465424	0.1538461595773697	0.1111111119389534	0.02500000037252903	0.27272728085517883	1005	1080	1080	1105	1460
23.766001464484283	23.766001069744586	0	0	1	30	0.005303300858900616	0.06188079534201986	978.4018569255713	1053.4018569255713	1053.4018569255713	1078.4018569255713	0.09859155118465424	0.14615385234355927	0.1111111119389534	0.02500000037252903	0.27272728085517883	987	1062	1062	1087	1460
23.782671321963512	23.782670927223815	0	0	1	30	0.0055735861910818875	0.05995771853356725	970.5268573949579	1045.526857394958	1045.526857394958	1070.526857394958	0.09859155118465424	0.13846154510974884	0.1111111119389534	0.02500000037252903	0.27272728085517883	985	1060	1060	1085	1460
23.799769472015917	23.79976868253652	0	0	1	30	0.005828594710928628	0.06030494078942057	971.9487325326772	1046.9487325326772	1046.9487325326772	1071.9487325326772	0.09859155118465424	0.13846154510974884	0.1111111119389534	0.03750000149011612	0.27272728085517883	985	1060	1060	1085	1460
23.819347771595716	23.81934737685602	0	0	1	30	0.006067627457813364	0.06609636556564105	995.6646169913001	1070.6646169913001	1070.6646169913001	1095.6646169913001	0.11267605423927307	0.14615385234355927	0.1111111119389534	0.05000000074505806	0.27272728085517883	992	1067	1067	1092	1454
23.832689578674582	23.832689183934885	0	0	1	30	0.006290029259591848	0.06629477834831628	996.4771173363551	1071.4771173363551	1071.4771173363551	1096.4771173363551	0.11267605423927307	0.14615385234355927	0.1269841343164444	0.05000000074505806	0.27272728085517883	1000	1075	1075	1100	1454
23.849850492339094	23.84985009759939	0	0	1	30	0.006495190528384363	0.07238382217474282	1021.4117518055718	1096.4117518055718	1096.4117518055718	1121.4117518055718	0.1267605572938919	0.1538461595773697	0.1428571492433548	0.0625	0.27272728085517883	1006	1081	1081	1106	1454
23.872716973609677	23.87271657886998	0	0	1	30	0.006682548931413734	0.08271584887027977	1063.7214011237957	1138.7214011237957	1138.7214011237957	1163.7214011237957	0.14084507524967194	0.17692308127880096	0.1746031790971756	0.07500000298023224	0.27272728085517883	1006	1081	1081	1106	1454
23.8860418068815	23.886041412141797	0	0	1	30	0.006851590932320382	0.09197879624774769	1101.6531706345268	1176.6531706345268	1176.6531706345268	1201.6531706345268	0.1690140813589096	0.1846153885126114	0.190476194024086	0.07500000298023224	0.27272728085517883	999	1074	1074	1099	1454
23.89979690642498	23.899796511685285	0	0	1	30	0.007001853198729785	0.10290605691705076	1146.4003030753229	1221.4003030753229	1221.4003030753229	1246.4003030753229	0.18309858441352844	0.20769231021404266	0.2380952388048172	0.08749999850988388	0.27272728085517883	999	1074	1074	1099	1454
23.9156662317951	23.915665837055396	0	0	1	30	0.0071329238722143175	0.11765206690345492	1206.7852139696479	1281.7852139696479	1281.7852139696479	1306.7852139696479	0.2112676054239273	0.23076923191547394	0.2857142984867096	0.10000000149011612	0.27272728085517883	1021	1096	1096	1121	1454
23.932707144591177	23.93270674985148	0	0	1	30	0.00724444369716857	0.13615647424012423	1282.5607620133087	1357.5607620133087	1357.5607620133087	1382.5607620133087	0.23943662643432617	0.26153847575187683	0.3492063581943512	0.125	0.27272728085517883	1007	1082	1082	1107	1454
23.952675446993368	23.95267465751397	0	0	1	30	0.007336107005503991	0.15467162561115055	1358.3803068776615	1433.3803068776615	1433.3803068776615	1458.3803068776615	0.28169015049934387	0.2846153974533081	0.380952388048172	0.13750000298023224	0.27272728085517883	1007	1082	1082	1107	1454
23.96602278042802	23.966021990948615	0	0	1	30	0.007407662554463871	0.199356070289477	1541.3631078354083	1616.3631078354083	1616.3631078354083	1641.3631078354083	0.3661971688270569	0.35384616255760193	0.4761904776096344	0.16249999403953552	0.27272728085517883	1007	1082	1082	1107	1454
[truncated: 26,043 more rows]
