# Supplementary material for: Active inference under visuo-proprioceptive conflict: Simulation and empirical results
Source: Sci Rep. 2020 Mar 4;10:4010. doi: 10.1038/s41598-020-61097-w (PMC7055248; doi:10.1038/s41598-020-61097-w)
Supplement: Supplementary file 1 — Supplementary Information. [file 41598_2020_61097_MOESM1_ESM.zip › log_sj23_run2_20190517-153402.csv]

0	0	1	0	0	0	999	0.11878059350312364	1211.4065303952914	1286.4065303952914	1286.4065303952914	1311.4065303952914	0.2678571343421936	0.18978102505207062	0.3103448152542114	0.056338027119636536	0.3333333432674408	1211	1286	1286	1311	1466
0.01698328080005851	0.01698328080005851	1	0	1	30	0.004052267294011048	0.11853775746881556	1210.4121168347997	1285.4121168347997	1285.4121168347997	1310.4121168347997	0.2678571343421936	0.18978102505207062	0.2931034564971924	0.056338027119636536	0.3333333432674408	1211	1286	1286	1311	1466
0.03266549955295517	0.03266589429265565	1	0	1	30	0.0075	0.11383063742920807	1191.136460272607	1266.136460272607	1266.136460272607	1291.136460272607	0.25	0.18978102505207062	0.27586206793785095	0.056338027119636536	0.3333333432674408	1211	1286	1286	1311	1466
0.049647596133919336	0.049647596133919336	1	0	1	30	0.0075	0.11383063742920807	1191.136460272607	1266.136460272607	1266.136460272607	1291.136460272607	0.25	0.18978102505207062	0.27586206793785095	0.056338027119636536	0.3333333432674408	1211	1286	1286	1311	1466
0.06656021852789706	0.06656021852789706	1	0	1	30	0.0075	0.11383063742920807	1191.136460272607	1266.136460272607	1266.136460272607	1291.136460272607	0.25	0.18978102505207062	0.27586206793785095	0.056338027119636536	0.3333333432674408	1211	1286	1286	1311	1466
0.08264744021173698	0.08264744021173698	1	0	1	30	0.0075	0.11358780097514898	1190.142044993235	1265.142044993235	1265.142044993235	1290.142044993235	0.25	0.18978102505207062	0.2586206793785095	0.056338027119636536	0.3333333432674408	1211	1286	1286	1311	1466
0.09963229997059031	0.09963229997059031	1	0	1	30	0.0075	0.1117629824236086	1182.6694130246772	1257.6694130246772	1257.6694130246772	1282.6694130246772	0.25	0.18248175084590912	0.2586206793785095	0.056338027119636536	0.3333333432674408	1211	1286	1286	1311	1466
0.11907165117642293	0.11907204591611986	1	0	1	30	0.0075	0.1117629824236086	1182.6694130246772	1257.6694130246772	1257.6694130246772	1282.6694130246772	0.25	0.18248175084590912	0.2586206793785095	0.056338027119636536	0.3333333432674408	1211	1286	1286	1311	1466
0.13262582821322866	0.13262543347353173	1	0	1	30	0.0075	0.11358780097514898	1190.142044993235	1265.142044993235	1265.142044993235	1290.142044993235	0.25	0.18978102505207062	0.2586206793785095	0.056338027119636536	0.3333333432674408	1211	1286	1286	1311	1466
0.14958226671377162	0.14958266145346855	1	0	1	30	0.0075	0.11358780097514898	1190.142044993235	1265.142044993235	1265.142044993235	1290.142044993235	0.25	0.18978102505207062	0.2586206793785095	0.056338027119636536	0.3333333432674408	1211	1286	1286	1311	1466
0.16672462761243523	0.16672462761243523	1	0	1	30	0.0075	0.11267716479711615	1186.4129898441906	1261.4129898441906	1261.4129898441906	1286.4129898441906	0.25	0.18978102505207062	0.2586206793785095	0.0422535203397274	0.3333333432674408	1211	1286	1286	1311	1466
0.18264921654038346	0.1826496112800804	1	0	1	30	0.0075	0.11383063742920807	1191.136460272607	1266.136460272607	1266.136460272607	1291.136460272607	0.25	0.18978102505207062	0.27586206793785095	0.056338027119636536	0.3333333432674408	1211	1286	1286	1311	1466
0.19959854972634616	0.19959854972634616	1	0	1	30	0.0075	0.11565545598074845	1198.609092241165	1273.609092241165	1273.609092241165	1298.609092241165	0.25	0.19708029925823212	0.27586206793785095	0.056338027119636536	0.3333333432674408	1211	1286	1286	1311	1466
0.21662525189326942	0.21662525189326942	1	0	1	30	0.0075	0.11589829243480754	1199.6035075205368	1274.6035075205368	1274.6035075205368	1299.6035075205368	0.25	0.19708029925823212	0.2931034564971924	0.056338027119636536	0.3333333432674408	1211	1286	1286	1311	1466
0.23265168366349798	0.23265168366349798	1	0	1	30	0.0075	0.11772310726105761	1207.0761242340309	1282.0761242340309	1282.0761242340309	1307.0761242340309	0.25	0.20437955856323242	0.2931034564971924	0.056338027119636536	0.3333333432674408	1211	1286	1286	1311	1466
0.24968825432289066	0.24968825432289066	1	0	1	30	0.0075	0.11772310726105761	1207.0761242340309	1282.0761242340309	1282.0761242340309	1307.0761242340309	0.25	0.20437955856323242	0.2931034564971924	0.056338027119636536	0.3333333432674408	1211	1286	1286	1311	1466
0.2666032451550642	0.2666032451550642	1	0	1	30	0.0075	0.11954792581259799	1214.5487562025887	1289.5487562025887	1289.5487562025887	1314.5487562025887	0.25	0.21167883276939392	0.2931034564971924	0.056338027119636536	0.3333333432674408	1211	1286	1286	1311	1466
0.2826537560469191	0.2826537560469191	1	0	1	30	0.0075	0.11954792581259799	1214.5487562025887	1289.5487562025887	1289.5487562025887	1314.5487562025887	0.25	0.21167883276939392	0.2931034564971924	0.056338027119636536	0.3333333432674408	1211	1286	1286	1311	1466
0.2994815094056591	0.29948111466596217	1	0	1	30	0.0075	0.11954792581259799	1214.5487562025887	1289.5487562025887	1289.5487562025887	1314.5487562025887	0.25	0.21167883276939392	0.2931034564971924	0.056338027119636536	0.3333333432674408	1211	1286	1286	1311	1466
0.316689791834019	0.316689791834019	1	0	1	30	0.0075	0.11954792581259799	1214.5487562025887	1289.5487562025887	1289.5487562025887	1314.5487562025887	0.25	0.21167883276939392	0.2931034564971924	0.056338027119636536	0.3333333432674408	1211	1286	1286	1311	1466
0.33262030185744607	0.33262030185744607	1	0	1	30	0.0075	0.11954792581259799	1214.5487562025887	1289.5487562025887	1289.5487562025887	1314.5487562025887	0.25	0.21167883276939392	0.2931034564971924	0.056338027119636536	0.3333333432674408	1211	1286	1286	1311	1466
0.3496154248484693	0.34961581958816623	1	0	1	30	0.0075	0.11954792581259799	1214.5487562025887	1289.5487562025887	1289.5487562025887	1314.5487562025887	0.25	0.21167883276939392	0.2931034564971924	0.056338027119636536	0.3333333432674408	1211	1286	1286	1311	1466
0.36662594268774384	0.3666263374274408	1	0	1	30	0.0075	0.11954792581259799	1214.5487562025887	1289.5487562025887	1289.5487562025887	1314.5487562025887	0.25	0.21167883276939392	0.2931034564971924	0.056338027119636536	0.3333333432674408	1211	1286	1286	1311	1466
0.38267961149718843	0.38267961149718843	1	0	1	30	0.0075	0.11954792581259799	1214.5487562025887	1289.5487562025887	1289.5487562025887	1314.5487562025887	0.25	0.21167883276939392	0.2931034564971924	0.056338027119636536	0.3333333432674408	1211	1286	1286	1311	1466
0.3995531546609854	0.39955275992128847	1	0	1	30	0.0075	0.11954792581259799	1214.5487562025887	1289.5487562025887	1289.5487562025887	1314.5487562025887	0.25	0.21167883276939392	0.2931034564971924	0.056338027119636536	0.3333333432674408	1211	1286	1286	1311	1466
0.41661301496260705	0.41661301496260705	1	0	1	30	0.0075	0.11954792581259799	1214.5487562025887	1289.5487562025887	1289.5487562025887	1314.5487562025887	0.25	0.21167883276939392	0.2931034564971924	0.056338027119636536	0.3333333432674408	1211	1286	1286	1311	1466
0.43266668377205164	0.4326670785117521	1	0	1	30	0.0075	0.11954792581259799	1214.5487562025887	1289.5487562025887	1289.5487562025887	1314.5487562025887	0.25	0.21167883276939392	0.2931034564971924	0.056338027119636536	0.3333333432674408	1211	1286	1286	1311	1466
0.44970759656813186	0.44970759656813186	1	0	1	30	0.0075	0.12137274436413836	1222.0213881711466	1297.0213881711466	1297.0213881711466	1322.0213881711466	0.25	0.21897810697555542	0.2931034564971924	0.056338027119636536	0.3333333432674408	1211	1286	1286	1311	1466
0.46657877129374015	0.46657837655403966	1	0	1	30	0.0075	0.11979076184690607	1215.5431697630804	1290.5431697630804	1290.5431697630804	1315.5431697630804	0.25	0.21167883276939392	0.3103448152542114	0.056338027119636536	0.3333333432674408	1211	1286	1286	1311	1466
0.48267349303185725	0.4826738877715542	1	0	1	30	0.0075	0.11979076184690607	1215.5431697630804	1290.5431697630804	1290.5431697630804	1315.5431697630804	0.25	0.21167883276939392	0.3103448152542114	0.056338027119636536	0.3333333432674408	1211	1286	1286	1311	1466
0.4996599317495054	0.4996646686258899	1	0	1	30	0.0075	0.12161558039844644	1223.0158017316382	1298.0158017316382	1298.0158017316382	1323.0158017316382	0.25	0.21897810697555542	0.3103448152542114	0.056338027119636536	0.3333333432674408	1211	1286	1286	1311	1466
0.5165093957916795	0.5165093957916795	1	0	1	30	0.0075	0.12161558039844644	1223.0158017316382	1298.0158017316382	1298.0158017316382	1323.0158017316382	0.25	0.21897810697555542	0.3103448152542114	0.056338027119636536	0.3333333432674408	1210	1285	1285	1310	1466
0.5326720127579847	0.5326720127579847	1	0	1	30	0.0075	0.11979076184690607	1215.5431697630804	1290.5431697630804	1290.5431697630804	1315.5431697630804	0.25	0.21167883276939392	0.3103448152542114	0.056338027119636536	0.3333333432674408	1191	1266	1266	1291	1466
0.5496884516927416	0.5496884516927416	1	0	1	30	0.0075	0.12270834410111697	1227.490669094074	1302.490669094074	1302.490669094074	1327.490669094074	0.25	0.21897810697555542	0.3103448152542114	0.07042253762483597	0.3333333432674408	1191	1266	1266	1291	1466
0.566553310583167	0.566553310583167	1	0	1	30	0.0075	0.12161558039844644	1223.0158017316382	1298.0158017316382	1298.0158017316382	1323.0158017316382	0.25	0.21897810697555542	0.3103448152542114	0.056338027119636536	0.3333333432674408	1191	1266	1266	1291	1466
0.5857281861908206	0.5857277914511201	1	0	1	30	0.0075	0.12161558039844644	1223.0158017316382	1298.0158017316382	1298.0158017316382	1323.0158017316382	0.25	0.21897810697555542	0.3103448152542114	0.056338027119636536	0.3333333432674408	1190	1265	1265	1290	1466
0.5995819706589955	0.5995819706589955	1	0	1	30	0.0075	0.12161558039844644	1223.0158017316382	1298.0158017316382	1298.0158017316382	1323.0158017316382	0.25	0.21897810697555542	0.3103448152542114	0.056338027119636536	0.3333333432674408	1182	1257	1257	1282	1466
0.6166272255917633	0.6166272255917633	1	0	1	30	0.0075	0.12161558039844644	1223.0158017316382	1298.0158017316382	1298.0158017316382	1323.0158017316382	0.25	0.21897810697555542	0.3103448152542114	0.056338027119636536	0.3333333432674408	1182	1257	1257	1282	1466
0.6327511580675917	0.6327511580675917	1	0	1	30	0.0075	0.12161558039844644	1223.0158017316382	1298.0158017316382	1298.0158017316382	1323.0158017316382	0.25	0.21897810697555542	0.3103448152542114	0.056338027119636536	0.3333333432674408	1190	1265	1265	1290	1466
0.6496862806243975	0.6496862806243975	1	0	1	30	0.0075	0.12161558039844644	1223.0158017316382	1298.0158017316382	1298.0158017316382	1323.0158017316382	0.25	0.21897810697555542	0.3103448152542114	0.056338027119636536	0.3333333432674408	1190	1265	1265	1290	1466
0.6666746930405409	0.6666746930405409	1	0	1	30	0.0075	0.11979076184690607	1215.5431697630804	1290.5431697630804	1290.5431697630804	1315.5431697630804	0.25	0.21167883276939392	0.3103448152542114	0.056338027119636536	0.3333333432674408	1186	1261	1261	1286	1466
0.6827923096811865	0.682792704420887	1	0	1	30	0.0075	0.12161558039844644	1223.0158017316382	1298.0158017316382	1298.0158017316382	1323.0158017316382	0.25	0.21897810697555542	0.3103448152542114	0.056338027119636536	0.3333333432674408	1191	1266	1266	1291	1466
0.6997151953073342	0.6997151953073342	1	0	1	30	0.0075	0.12161558039844644	1223.0158017316382	1298.0158017316382	1298.0158017316382	1323.0158017316382	0.25	0.21897810697555542	0.3103448152542114	0.056338027119636536	0.3333333432674408	1198	1273	1273	1298	1466
0.7165705804449907	0.7165701857052902	1	0	1	30	0.0075	0.12161558039844644	1223.0158017316382	1298.0158017316382	1298.0158017316382	1323.0158017316382	0.25	0.21897810697555542	0.3103448152542114	0.056338027119636536	0.3333333432674408	1199	1274	1274	1299	1466
0.7326368809247938	0.7326368809247938	1	0	1	30	0.0075	0.12161558039844644	1223.0158017316382	1298.0158017316382	1298.0158017316382	1323.0158017316382	0.25	0.21897810697555542	0.3103448152542114	0.056338027119636536	0.3333333432674408	1207	1282	1282	1307	1466
0.7496635830917171	0.7496635830917171	1	0	1	30	0.0075	0.11979076184690607	1215.5431697630804	1290.5431697630804	1290.5431697630804	1315.5431697630804	0.25	0.21167883276939392	0.3103448152542114	0.056338027119636536	0.3333333432674408	1207	1282	1282	1307	1466
0.76666186400033	0.76666186400033	1	0	1	30	0.0075	0.12161558039844644	1223.0158017316382	1298.0158017316382	1298.0158017316382	1323.0158017316382	0.25	0.21897810697555542	0.3103448152542114	0.056338027119636536	0.3333333432674408	1214	1289	1289	1314	1466
0.782684743113272	0.7826851378529689	1	0	1	30	0.0075	0.12161558039844644	1223.0158017316382	1298.0158017316382	1298.0158017316382	1323.0158017316382	0.25	0.21897810697555542	0.3103448152542114	0.056338027119636536	0.3333333432674408	1214	1289	1289	1314	1466
0.7996139445745989	0.7996139445745989	1	0	1	30	0.0075	0.12161558039844644	1223.0158017316382	1298.0158017316382	1298.0158017316382	1323.0158017316382	0.25	0.21897810697555542	0.3103448152542114	0.056338027119636536	0.3333333432674408	1214	1289	1289	1314	1466
0.8166631469043502	0.8166631469043502	1	0	1	30	0.0075	0.12161558039844644	1223.0158017316382	1298.0158017316382	1298.0158017316382	1323.0158017316382	0.25	0.21897810697555542	0.3103448152542114	0.056338027119636536	0.3333333432674408	1214	1289	1289	1314	1466
0.8325739199428419	0.8325735252031414	1	0	1	30	0.0075	0.12161558039844644	1223.0158017316382	1298.0158017316382	1298.0158017316382	1323.0158017316382	0.25	0.21897810697555542	0.3103448152542114	0.056338027119636536	0.3333333432674408	1214	1289	1289	1314	1466
0.8497218071972874	0.8497218071972874	1	0	1	30	0.0075	0.12270834410111697	1227.490669094074	1302.490669094074	1302.490669094074	1327.490669094074	0.25	0.21897810697555542	0.3103448152542114	0.07042253762483597	0.3333333432674408	1214	1289	1289	1314	1466
0.8665858766083154	0.8665854818686185	1	0	1	30	0.0075	0.12161558039844644	1223.0158017316382	1298.0158017316382	1298.0158017316382	1323.0158017316382	0.25	0.21897810697555542	0.3103448152542114	0.056338027119636536	0.3333333432674408	1214	1289	1289	1314	1466
0.8827453356570345	0.8827453356570345	1	0	1	30	0.0075	0.12161558039844644	1223.0158017316382	1298.0158017316382	1298.0158017316382	1323.0158017316382	0.25	0.21897810697555542	0.3103448152542114	0.056338027119636536	0.3333333432674408	1214	1289	1289	1314	1466
0.8997432218259469	0.8997432218259469	1	0	1	30	0.0075	0.12161558039844644	1223.0158017316382	1298.0158017316382	1298.0158017316382	1323.0158017316382	0.25	0.21897810697555542	0.3103448152542114	0.056338027119636536	0.3333333432674408	1214	1289	1289	1314	1466
0.919096125037747	0.9190969145171444	1	0	1	30	0.0075	0.12270834410111697	1227.490669094074	1302.490669094074	1302.490669094074	1327.490669094074	0.25	0.21897810697555542	0.3103448152542114	0.07042253762483597	0.3333333432674408	1214	1289	1289	1314	1466
0.9326514862936506	0.9326514862936506	1	0	1	30	0.0075	0.12161558039844644	1223.0158017316382	1298.0158017316382	1298.0158017316382	1323.0158017316382	0.25	0.21897810697555542	0.3103448152542114	0.056338027119636536	0.3333333432674408	1214	1289	1289	1314	1466
0.9495822667137723	0.9495818719740718	1	0	1	30	0.0075	0.12607986398399484	1241.2970430144587	1316.2970430144587	1316.2970430144587	1341.2970430144587	0.2678571343421936	0.21897810697555542	0.3103448152542114	0.056338027119636536	0.3333333432674408	1222	1297	1297	1322	1466
0.9667329171461105	0.9667329171461105	1	0	1	30	0.0075	0.12161558039844644	1223.0158017316382	1298.0158017316382	1298.0158017316382	1323.0158017316382	0.25	0.21897810697555542	0.3103448152542114	0.056338027119636536	0.3333333432674408	1215	1290	1290	1315	1466
0.9827131643715816	0.9827131643715816	1	0	1	30	0.0075	0.12185841685250554	1224.0102170110101	1299.0102170110101	1299.0102170110101	1324.0102170110101	0.25	0.21897810697555542	0.32758620381355286	0.056338027119636536	0.3333333432674408	1215	1290	1290	1315	1466
0.9995796022208054	0.9995796022208054	1	0	1	30	0.0075	0.12632270043805394	1242.2914582938308	1317.2914582938308	1317.2914582938308	1342.2914582938308	0.2678571343421936	0.21897810697555542	0.32758620381355286	0.056338027119636536	0.3333333432674408	1223	1298	1298	1323	1466
1.0166185413183904	1.0166181465786899	1	0	1	30	0.0075	0.12185841685250554	1224.0102170110101	1299.0102170110101	1299.0102170110101	1324.0102170110101	0.25	0.21897810697555542	0.32758620381355286	0.056338027119636536	0.3333333432674408	1223	1298	1298	1323	1466
1.0325739199428412	1.0325739199428412	1	0	1	30	0.0075	0.12161558039844644	1223.0158017316382	1298.0158017316382	1298.0158017316382	1323.0158017316382	0.25	0.21897810697555542	0.3103448152542114	0.056338027119636536	0.3333333432674408	1215	1290	1290	1315	1466
1.0496922017198784	1.049692596459579	1	0	1	30	0.0075	0.12161558039844644	1223.0158017316382	1298.0158017316382	1298.0158017316382	1323.0158017316382	0.25	0.21897810697555542	0.3103448152542114	0.056338027119636536	0.3333333432674408	1227	1302	1302	1327	1466
1.0666269295369908	1.0666265347972903	1	0	1	30	0.0075	0.12003359830096516	1216.5375850424523	1291.5375850424523	1291.5375850424523	1316.5375850424523	0.25	0.21167883276939392	0.32758620381355286	0.056338027119636536	0.3333333432674408	1223	1298	1298	1323	1466
1.0827548094098027	1.0827548094098027	1	0	1	30	0.0075	0.12185841685250554	1224.0102170110101	1299.0102170110101	1299.0102170110101	1324.0102170110101	0.2678571343421936	0.21897810697555542	0.32758620381355286	0.056338027119636536	0.3333333432674408	1223	1298	1298	1323	1466
1.0996563790922167	1.0996563790922167	1	0	1	30	0.0075	0.125347809135125	1238.2992784083367	1313.2992784083367	1313.2992784083367	1338.2992784083367	0.2678571343421936	0.21167883276939392	0.3103448152542114	0.07042253762483597	0.3333333432674408	1223	1298	1298	1323	1466
1.116550053980653	1.116550053980653	1	0	1	30	0.0075	0.12632270043805394	1242.2914582938308	1317.2914582938308	1317.2914582938308	1342.2914582938308	0.2678571343421936	0.21897810697555542	0.32758620381355286	0.056338027119636536	0.3333333432674408	1223	1298	1298	1323	1466
1.1327363553288876	1.1327363553288876	1	0	1	30	0.0075	0.12185841685250554	1224.0102170110101	1299.0102170110101	1299.0102170110101	1324.0102170110101	0.25	0.21897810697555542	0.32758620381355286	0.056338027119636536	0.3333333432674408	1223	1298	1298	1323	1466
1.1497464784284617	1.1497464784284617	1	0	1	30	0.0075	0.12185841685250554	1224.0102170110101	1299.0102170110101	1299.0102170110101	1324.0102170110101	0.25	0.21897810697555542	0.32758620381355286	0.056338027119636536	0.3333333432674408	1223	1298	1298	1323	1466
1.1667116012023762	1.1667116012023762	1	0	1	30	0.0075	0.12632270043805394	1242.2914582938308	1317.2914582938308	1317.2914582938308	1342.2914582938308	0.2678571343421936	0.21897810697555542	0.32758620381355286	0.056338027119636536	0.3333333432674408	1215	1290	1290	1315	1466
1.1827159275494736	1.1827159275494736	1	0	1	30	0.0075	0.12632270043805394	1242.2914582938308	1317.2914582938308	1317.2914582938308	1342.2914582938308	0.2678571343421936	0.21897810697555542	0.32758620381355286	0.056338027119636536	0.3333333432674408	1223	1298	1298	1323	1466
1.199713813718386	1.199713418978689	1	0	1	30	0.0075	0.12449788188651356	1234.818826325273	1309.818826325273	1309.818826325273	1334.818826325273	0.2678571343421936	0.21167883276939392	0.32758620381355286	0.056338027119636536	0.3333333432674408	1223	1298	1298	1323	1466
1.2166907786832653	1.2166907786832653	1	0	1	30	0.0075	0.12449788188651356	1234.818826325273	1309.818826325273	1309.818826325273	1334.818826325273	0.2678571343421936	0.21167883276939392	0.32758620381355286	0.056338027119636536	0.3333333432674408	1223	1298	1298	1323	1466
1.232583393695613	1.23258378843531	1	0	1	30	0.0075	0.12449788188651356	1234.818826325273	1309.818826325273	1309.818826325273	1334.818826325273	0.2678571343421936	0.21167883276939392	0.32758620381355286	0.056338027119636536	0.3333333432674408	1223	1298	1298	1323	1466
1.2497368073058404	1.2497368073058404	1	0	1	30	0.0075	0.12449788188651356	1234.818826325273	1309.818826325273	1309.818826325273	1334.818826325273	0.2678571343421936	0.21167883276939392	0.32758620381355286	0.056338027119636536	0.3333333432674408	1215	1290	1290	1315	1466
1.2665689028012679	1.266568508061571	1	0	1	30	0.0075	0.12449788188651356	1234.818826325273	1309.818826325273	1309.818826325273	1334.818826325273	0.2678571343421936	0.21167883276939392	0.32758620381355286	0.056338027119636536	0.3333333432674408	1223	1298	1298	1323	1466
1.282732309246974	1.282732309246974	1	0	1	30	0.0075	0.12632270043805394	1242.2914582938308	1317.2914582938308	1317.2914582938308	1342.2914582938308	0.2678571343421936	0.21897810697555542	0.32758620381355286	0.056338027119636536	0.3333333432674408	1223	1298	1298	1323	1466
1.299683616131432	1.299684010871129	1	0	1	30	0.0075	0.12632270043805394	1242.2914582938308	1317.2914582938308	1317.2914582938308	1342.2914582938308	0.2678571343421936	0.21897810697555542	0.32758620381355286	0.056338027119636536	0.3333333432674408	1223	1298	1298	1323	1466
1.316529132776619	1.316529132776619	1	0	1	30	0.0075	0.12449788188651356	1234.818826325273	1309.818826325273	1309.818826325273	1334.818826325273	0.2678571343421936	0.21167883276939392	0.32758620381355286	0.056338027119636536	0.3333333432674408	1223	1298	1298	1323	1466
1.3325824068463632	1.3325820121066663	1	0	1	30	0.0075	0.12632270043805394	1242.2914582938308	1317.2914582938308	1317.2914582938308	1342.2914582938308	0.2678571343421936	0.21897810697555542	0.32758620381355286	0.056338027119636536	0.3333333432674408	1223	1298	1298	1323	1466
1.3497220045671376	1.3497220045671376	1	0	1	30	0.0075	0.12449788188651356	1234.818826325273	1309.818826325273	1309.818826325273	1334.818826325273	0.2678571343421936	0.21167883276939392	0.32758620381355286	0.056338027119636536	0.3333333432674408	1227	1302	1302	1327	1466
1.3666038372646092	1.3666038372646092	1	0	1	30	0.0075	0.12449788188651356	1234.818826325273	1309.818826325273	1309.818826325273	1334.818826325273	0.2678571343421936	0.21167883276939392	0.32758620381355286	0.056338027119636536	0.2222222238779068	1223	1298	1298	1323	1466
1.382683164154475	1.382683164154475	1	0	1	30	0.0075	0.12449788188651356	1234.818826325273	1309.818826325273	1309.818826325273	1334.818826325273	0.2678571343421936	0.21167883276939392	0.32758620381355286	0.056338027119636536	0.3333333432674408	1223	1298	1298	1323	1466
1.3996857871997754	1.399685392460075	1	0	1	30	0.0075	0.12449788188651356	1234.818826325273	1309.818826325273	1309.818826325273	1334.818826325273	0.2678571343421936	0.21167883276939392	0.32758620381355286	0.056338027119636536	0.3333333432674408	1223	1298	1298	1323	1466
1.4166931471214568	1.4166931471214568	1	0	1	30	0.0075	0.12449788188651356	1234.818826325273	1309.818826325273	1309.818826325273	1334.818826325273	0.2678571343421936	0.21167883276939392	0.32758620381355286	0.056338027119636536	0.3333333432674408	1227	1302	1302	1327	1466
1.4328072111048158	1.4328072111048158	1	0	1	30	0.0075	0.12449788188651356	1234.818826325273	1309.818826325273	1309.818826325273	1334.818826325273	0.2678571343421936	0.21167883276939392	0.32758620381355286	0.056338027119636536	0.3333333432674408	1223	1298	1298	1323	1466
1.4496448329560252	1.4496444382163283	1	0	1	30	0.0075	0.12449788188651356	1234.818826325273	1309.818826325273	1309.818826325273	1334.818826325273	0.2678571343421936	0.21167883276939392	0.32758620381355286	0.056338027119636536	0.2222222238779068	1241	1316	1316	1341	1466
1.4666703509038541	1.4666703509038541	1	0	1	30	0.0075	0.12449788188651356	1234.818826325273	1309.818826325273	1309.818826325273	1334.818826325273	0.2678571343421936	0.21167883276939392	0.32758620381355286	0.056338027119636536	0.2222222238779068	1223	1298	1298	1323	1466
1.4827366513836608	1.4827366513836608	1	0	1	30	0.0075	0.12449788188651356	1234.818826325273	1309.818826325273	1309.818826325273	1334.818826325273	0.2678571343421936	0.21167883276939392	0.32758620381355286	0.056338027119636536	0.3333333432674408	1224	1299	1299	1324	1466
1.4996548001334205	1.4996548001334205	1	0	1	30	0.0075	0.12449788188651356	1234.818826325273	1309.818826325273	1309.818826325273	1334.818826325273	0.2678571343421936	0.21167883276939392	0.32758620381355286	0.056338027119636536	0.3333333432674408	1242	1317	1317	1342	1466
1.5166645284932976	1.5166645284932976	1	0	1	30	0.0075	0.12449788188651356	1234.818826325273	1309.818826325273	1309.818826325273	1334.818826325273	0.2678571343421936	0.21167883276939392	0.32758620381355286	0.056338027119636536	0.3333333432674408	1224	1299	1299	1324	1466
1.5326672758816002	1.5326672758816002	1	0	1	30	0.0075	0.12449788188651356	1234.818826325273	1309.818826325273	1309.818826325273	1334.818826325273	0.2678571343421936	0.21167883276939392	0.32758620381355286	0.056338027119636536	0.3333333432674408	1223	1298	1298	1323	1466
1.5496406881891893	1.5496406881891893	1	0	1	30	0.0075	0.12449788188651356	1234.818826325273	1309.818826325273	1309.818826325273	1334.818826325273	0.2678571343421936	0.21167883276939392	0.32758620381355286	0.056338027119636536	0.3333333432674408	1223	1298	1298	1323	1466
1.5665647580344313	1.5665647580344313	1	0	1	30	0.0075	0.12449788188651356	1234.818826325273	1309.818826325273	1309.818826325273	1334.818826325273	0.2678571343421936	0.21167883276939392	0.32758620381355286	0.056338027119636536	0.3333333432674408	1216	1291	1291	1316	1466
1.5827127696318861	1.5827127696318861	1	0	1	30	0.0075	0.12449788188651356	1234.818826325273	1309.818826325273	1309.818826325273	1334.818826325273	0.2678571343421936	0.21167883276939392	0.32758620381355286	0.056338027119636536	0.3333333432674408	1224	1299	1299	1324	1466
1.5996636817766436	1.5996636817766436	1	0	1	30	0.0075	0.12449788188651356	1234.818826325273	1309.818826325273	1309.818826325273	1334.818826325273	0.2678571343421936	0.21167883276939392	0.32758620381355286	0.056338027119636536	0.3333333432674408	1238	1313	1313	1338	1466
1.6165913042791757	1.6165913042791757	1	0	1	30	0.0075	0.12449788188651356	1234.818826325273	1309.818826325273	1309.818826325273	1334.818826325273	0.2678571343421936	0.21167883276939392	0.32758620381355286	0.056338027119636536	0.3333333432674408	1242	1317	1317	1342	1466
1.6326536573619919	1.6326540521016923	1	0	1	30	0.0075	0.12449788188651356	1234.818826325273	1309.818826325273	1309.818826325273	1334.818826325273	0.2678571343421936	0.21167883276939392	0.32758620381355286	0.056338027119636536	0.3333333432674408	1224	1299	1299	1324	1466
1.6495706218926571	1.6495706218926571	1	0	1	30	0.0075	0.12449788188651356	1234.818826325273	1309.818826325273	1309.818826325273	1334.818826325273	0.2678571343421936	0.21167883276939392	0.32758620381355286	0.056338027119636536	0.3333333432674408	1224	1299	1299	1324	1466
1.6666115346887374	1.6666115346887374	1	0	1	30	0.0075	0.12449788188651356	1234.818826325273	1309.818826325273	1309.818826325273	1334.818826325273	0.2678571343421936	0.21167883276939392	0.32758620381355286	0.056338027119636536	0.3333333432674408	1242	1317	1317	1342	1466
1.682787572804802	1.682787572804802	1	0	1	30	0.0075	0.12449788188651356	1234.818826325273	1309.818826325273	1309.818826325273	1334.818826325273	0.2678571343421936	0.21167883276939392	0.32758620381355286	0.056338027119636536	0.3333333432674408	1242	1317	1317	1342	1466
1.6996646686258892	1.6996646686258892	1	0	1	30	0.0075	0.12449788188651356	1234.818826325273	1309.818826325273	1309.818826325273	1334.818826325273	0.2678571343421936	0.21167883276939392	0.32758620381355286	0.056338027119636536	0.3333333432674408	1234	1309	1309	1334	1466
1.7167118972571487	1.7167122919968492	1	0	1	30	0.0075	0.12449788188651356	1234.818826325273	1309.818826325273	1309.818826325273	1334.818826325273	0.2678571343421936	0.21167883276939392	0.32758620381355286	0.056338027119636536	0.3333333432674408	1234	1309	1309	1334	1466
1.732576485750883	1.732576485750883	1	0	1	30	0.0075	0.12449788188651356	1234.818826325273	1309.818826325273	1309.818826325273	1334.818826325273	0.2678571343421936	0.21167883276939392	0.32758620381355286	0.056338027119636536	0.3333333432674408	1234	1309	1309	1334	1466
1.7496892411721383	1.7496892411721383	1	0	1	30	0.0075	0.12565135471875616	1239.5422975733063	1314.5422975733063	1314.5422975733063	1339.5422975733063	0.2678571343421936	0.21167883276939392	0.32758620381355286	0.07042253762483597	0.3333333432674408	1234	1309	1309	1334	1466
1.7667463382958672	1.7667463382958672	1	0	1	30	0.0075	0.12449788188651356	1234.818826325273	1309.818826325273	1309.818826325273	1334.818826325273	0.2678571343421936	0.21167883276939392	0.32758620381355286	0.056338027119636536	0.3333333432674408	1234	1309	1309	1334	1466
1.7827684279294118	1.7827684279294118	1	0	1	30	0.0075	0.12449788188651356	1234.818826325273	1309.818826325273	1309.818826325273	1334.818826325273	0.2678571343421936	0.21167883276939392	0.32758620381355286	0.056338027119636536	0.3333333432674408	1242	1317	1317	1342	1466
1.7996388131756191	1.7996388131756191	1	0	1	30	0.0075	0.12449788188651356	1234.818826325273	1309.818826325273	1309.818826325273	1334.818826325273	0.2678571343421936	0.21167883276939392	0.32758620381355286	0.056338027119636536	0.3333333432674408	1242	1317	1317	1342	1466
1.8165897253203802	1.8165897253203802	1	0	1	30	0.0075	0.12449788188651356	1234.818826325273	1309.818826325273	1309.818826325273	1334.818826325273	0.2678571343421936	0.21167883276939392	0.32758620381355286	0.056338027119636536	0.3333333432674408	1234	1309	1309	1334	1466
1.8326856312775952	1.8326856312775952	1	0	1	30	0.0075	0.12449788188651356	1234.818826325273	1309.818826325273	1309.818826325273	1334.818826325273	0.2678571343421936	0.21167883276939392	0.32758620381355286	0.056338027119636536	0.3333333432674408	1242	1317	1317	1342	1466
1.8497727286184293	1.8497727286184293	1	0	1	30	0.0075	0.12449788188651356	1234.818826325273	1309.818826325273	1309.818826325273	1334.818826325273	0.2678571343421936	0.21167883276939392	0.32758620381355286	0.056338027119636536	0.3333333432674408	1234	1309	1309	1334	1466
1.8666545613159045	1.8666549560556014	1	0	1	30	0.0075	0.12449788188651356	1234.818826325273	1309.818826325273	1309.818826325273	1334.818826325273	0.2678571343421936	0.21167883276939392	0.32758620381355286	0.056338027119636536	0.3333333432674408	1234	1309	1309	1334	1444
1.882750467273116	1.882750467273116	1	0	1	30	0.0075	0.12449788188651356	1234.818826325273	1309.818826325273	1309.818826325273	1334.818826325273	0.2678571343421936	0.21167883276939392	0.32758620381355286	0.056338027119636536	0.3333333432674408	1234	1309	1309	1334	1466
1.8996575633113117	1.8996575633113117	1	0	1	30	0.0075	0.12449788188651356	1234.818826325273	1309.818826325273	1309.818826325273	1334.818826325273	0.2678571343421936	0.21167883276939392	0.32758620381355286	0.056338027119636536	0.3333333432674408	1234	1309	1309	1334	1466
1.916648738905348	1.916648738905348	1	0	1	30	0.0075	0.12449788188651356	1234.818826325273	1309.818826325273	1309.818826325273	1334.818826325273	0.2678571343421936	0.21167883276939392	0.32758620381355286	0.056338027119636536	0.3333333432674408	1234	1309	1309	1334	1466
1.9327205657409365	1.9327205657409365	1	0	1	30	0.0075	0.12449788188651356	1234.818826325273	1309.818826325273	1309.818826325273	1334.818826325273	0.2678571343421936	0.21167883276939392	0.32758620381355286	0.056338027119636536	0.3333333432674408	1234	1309	1309	1334	1466
1.9496387144906961	1.9496387144906961	1	0	1	30	0.0075	0.12449788188651356	1234.818826325273	1309.818826325273	1309.818826325273	1334.818826325273	0.2678571343421936	0.21167883276939392	0.32758620381355286	0.056338027119636536	0.3333333432674408	1234	1309	1309	1334	1444
1.966609758360093	1.966609758360093	1	0	1	30	0.0075	0.12449788188651356	1234.818826325273	1309.818826325273	1309.818826325273	1334.818826325273	0.2678571343421936	0.21167883276939392	0.32758620381355286	0.056338027119636536	0.3333333432674408	1234	1309	1309	1334	1444
1.9827688226691116	1.9827692174088085	1	0	1	30	0.0075	0.12449788188651356	1234.818826325273	1309.818826325273	1309.818826325273	1334.818826325273	0.2678571343421936	0.21167883276939392	0.32758620381355286	0.056338027119636536	0.3333333432674408	1234	1309	1309	1334	1466
1.999634076299234	1.9996344710389344	1	0	1	30	0.0075	0.12449788188651356	1234.818826325273	1309.818826325273	1309.818826325273	1334.818826325273	0.2678571343421936	0.21167883276939392	0.32758620381355286	0.056338027119636536	0.3333333432674408	1234	1309	1309	1334	1466
2.016737752707421	2.016737752707421	1	0	1	30	0.0075	0.12449788188651356	1234.818826325273	1309.818826325273	1309.818826325273	1334.818826325273	0.2678571343421936	0.21167883276939392	0.32758620381355286	0.056338027119636536	0.3333333432674408	1234	1309	1309	1334	1466
2.0327377369178308	2.0327377369178308	1	0	1	30	0.0075	0.12449788188651356	1234.818826325273	1309.818826325273	1309.818826325273	1334.818826325273	0.2678571343421936	0.21167883276939392	0.32758620381355286	0.056338027119636536	0.3333333432674408	1234	1309	1309	1334	1466
2.049658648845483	2.049658254105786	1	0	1	30	0.0075	0.12449788188651356	1234.818826325273	1309.818826325273	1309.818826325273	1334.818826325273	0.2678571343421936	0.21167883276939392	0.32758620381355286	0.056338027119636536	0.3333333432674408	1234	1309	1309	1334	1466
2.066553902692714	2.0665535079530173	1	0	1	30	0.0075	0.12449788188651356	1234.818826325273	1309.818826325273	1309.818826325273	1334.818826325273	0.2678571343421936	0.21167883276939392	0.32758620381355286	0.056338027119636536	0.3333333432674408	1234	1309	1309	1334	1466
2.0826150715564395	2.0826150715564395	1	0	1	30	0.0075	0.12449788188651356	1234.818826325273	1309.818826325273	1309.818826325273	1334.818826325273	0.2678571343421936	0.21167883276939392	0.32758620381355286	0.056338027119636536	0.3333333432674408	1234	1309	1309	1334	1466
2.0996330894499877	2.099632694710291	1	0	1	30	0.0075	0.12449788188651356	1234.818826325273	1309.818826325273	1309.818826325273	1334.818826325273	0.2678571343421936	0.21167883276939392	0.32758620381355286	0.056338027119636536	0.3333333432674408	1234	1309	1309	1334	1466
2.1166574231787187	2.1166574231787187	1	0	1	30	0.0075	0.12449788188651356	1234.818826325273	1309.818826325273	1309.818826325273	1334.818826325273	0.2678571343421936	0.21167883276939392	0.32758620381355286	0.056338027119636536	0.3333333432674408	1234	1309	1309	1334	1466
2.132789645188222	2.1327900399279187	1	0	1	30	0.0075	0.12449788188651356	1234.818826325273	1309.818826325273	1309.818826325273	1334.818826325273	0.2678571343421936	0.21167883276939392	0.32758620381355286	0.056338027119636536	0.3333333432674408	1234	1309	1309	1334	1466
2.149580687754977	2.1495802930152763	1	0	1	30	0.0075	0.12449788188651356	1234.818826325273	1309.818826325273	1309.818826325273	1334.818826325273	0.2678571343421936	0.21167883276939392	0.32758620381355286	0.056338027119636536	0.2222222238779068	1234	1309	1309	1334	1466
2.166706469586291	2.166706469586291	1	0	1	30	0.0075	0.12449788188651356	1234.818826325273	1309.818826325273	1309.818826325273	1334.818826325273	0.2678571343421936	0.21167883276939392	0.32758620381355286	0.056338027119636536	0.3333333432674408	1234	1309	1309	1334	1466
2.1826243479393597	2.182623953199659	1	0	1	30	0.0075	0.12449788188651356	1234.818826325273	1309.818826325273	1309.818826325273	1334.818826325273	0.2678571343421936	0.21167883276939392	0.32758620381355286	0.056338027119636536	0.3333333432674408	1234	1309	1309	1334	1466
2.1996940767334507	2.1996940767334507	1	0	1	30	0.0075	0.12449788188651356	1234.818826325273	1309.818826325273	1309.818826325273	1334.818826325273	0.2678571343421936	0.21167883276939392	0.32758620381355286	0.056338027119636536	0.3333333432674408	1234	1309	1309	1334	1466
2.216675383835014	2.216675383835014	1	0	1	30	0.0075	0.12449788188651356	1234.818826325273	1309.818826325273	1309.818826325273	1334.818826325273	0.2678571343421936	0.21167883276939392	0.32758620381355286	0.056338027119636536	0.3333333432674408	1234	1309	1309	1334	1466
2.2327029998243404	2.2327029998243404	1	0	1	30	0.0075	0.12449788188651356	1234.818826325273	1309.818826325273	1309.818826325273	1334.818826325273	0.2678571343421936	0.21167883276939392	0.32758620381355286	0.056338027119636536	0.3333333432674408	1234	1309	1309	1334	1466
2.2496945701580735	2.2496945701580735	1	0	1	30	0.0075	0.12449788188651356	1234.818826325273	1309.818826325273	1309.818826325273	1334.818826325273	0.2678571343421936	0.21167883276939392	0.32758620381355286	0.056338027119636536	0.3333333432674408	1239	1314	1314	1339	1466
2.266579166033438	2.266579166033438	1	0	1	30	0.0075	0.12449788188651356	1234.818826325273	1309.818826325273	1309.818826325273	1334.818826325273	0.2678571343421936	0.21167883276939392	0.32758620381355286	0.056338027119636536	0.3333333432674408	1234	1309	1309	1334	1466
2.282676256209747	2.282676256209747	1	0	1	30	0.0075	0.12449788188651356	1234.818826325273	1309.818826325273	1309.818826325273	1334.818826325273	0.2678571343421936	0.21167883276939392	0.32758620381355286	0.056338027119636536	0.3333333432674408	1234	1309	1309	1334	1466
2.299670589721373	2.299670589721373	1	0	1	30	0.0075	0.12449788188651356	1234.818826325273	1309.818826325273	1309.818826325273	1334.818826325273	0.2678571343421936	0.21167883276939392	0.32758620381355286	0.056338027119636536	0.3333333432674408	1234	1309	1309	1334	1466
2.3167126867365475	2.3167126867365475	1	0	1	30	0.0075	0.12003359830096516	1216.5375850424523	1291.5375850424523	1291.5375850424523	1316.5375850424523	0.25	0.21167883276939392	0.32758620381355286	0.056338027119636536	0.2222222238779068	1234	1309	1309	1334	1466
2.332807803214365	2.332807803214365	1	0	1	30	0.0075	0.12449788188651356	1234.818826325273	1309.818826325273	1309.818826325273	1334.818826325273	0.2678571343421936	0.21167883276939392	0.32758620381355286	0.056338027119636536	0.3333333432674408	1234	1309	1309	1334	1466
2.3496477935037667	2.349648188243467	1	0	1	30	0.0075	0.12449788188651356	1234.818826325273	1309.818826325273	1309.818826325273	1334.818826325273	0.2678571343421936	0.21167883276939392	0.32758620381355286	0.056338027119636536	0.3333333432674408	1234	1309	1309	1334	1466
2.366654758685751	2.366654758685751	1	0	1	30	0.0075	0.12449788188651356	1234.818826325273	1309.818826325273	1309.818826325273	1334.818826325273	0.2678571343421936	0.21167883276939392	0.32758620381355286	0.056338027119636536	0.3333333432674408	1234	1309	1309	1334	1466
2.382661058731344	2.3826614534710444	1	0	1	30	0.0075	0.12449788188651356	1234.818826325273	1309.818826325273	1309.818826325273	1334.818826325273	0.2678571343421936	0.21167883276939392	0.32758620381355286	0.056338027119636536	0.3333333432674408	1234	1309	1309	1334	1466
2.3996885503776646	2.3996885503776646	1	0	1	30	0.0075	0.12449788188651356	1234.818826325273	1309.818826325273	1309.818826325273	1334.818826325273	0.2678571343421936	0.21167883276939392	0.32758620381355286	0.056338027119636536	0.3333333432674408	1234	1309	1309	1334	1466
2.416625646632969	2.416625646632969	1	0	1	30	0.0075	0.12449788188651356	1234.818826325273	1309.818826325273	1309.818826325273	1334.818826325273	0.2678571343421936	0.21167883276939392	0.32758620381355286	0.056338027119636536	0.3333333432674408	1234	1309	1309	1334	1466
2.4326797101821107	2.4326797101821107	1	0	1	30	0.0075	0.12449788188651356	1234.818826325273	1309.818826325273	1309.818826325273	1334.818826325273	0.2678571343421936	0.21167883276939392	0.32758620381355286	0.056338027119636536	0.3333333432674408	1234	1309	1309	1334	1466
2.4496910175007827	2.4496906227610857	1	0	1	30	0.0075	0.12449788188651356	1234.818826325273	1309.818826325273	1309.818826325273	1334.818826325273	0.2678571343421936	0.21167883276939392	0.32758620381355286	0.056338027119636536	0.3333333432674408	1234	1309	1309	1334	1466
2.466584692389219	2.4665850871289194	1	0	1	30	0.0075	0.12449788188651356	1234.818826325273	1309.818826325273	1309.818826325273	1334.818826325273	0.2678571343421936	0.21167883276939392	0.32758620381355286	0.056338027119636536	0.3333333432674408	1234	1309	1309	1334	1466
2.4826774404288443	2.4826774404288443	1	0	1	30	0.0075	0.12449788188651356	1234.818826325273	1309.818826325273	1309.818826325273	1334.818826325273	0.2678571343421936	0.21167883276939392	0.32758620381355286	0.056338027119636536	0.3333333432674408	1234	1309	1309	1334	1466
2.4996532211746256	2.499653615914326	1	0	1	30	0.0075	0.12449788188651356	1234.818826325273	1309.818826325273	1309.818826325273	1334.818826325273	0.2678571343421936	0.21167883276939392	0.32758620381355286	0.056338027119636536	0.3333333432674408	1234	1309	1309	1334	1466
2.5166542652611277	2.5166542652611277	1	0	1	30	0.0075	0.12449788188651356	1234.818826325273	1309.818826325273	1309.818826325273	1334.818826325273	0.2678571343421936	0.21167883276939392	0.32758620381355286	0.056338027119636536	0.3333333432674408	1234	1309	1309	1334	1466
2.532770697682679	2.532770697682679	1	0	1	30	0.0075	0.12449788188651356	1234.818826325273	1309.818826325273	1309.818826325273	1334.818826325273	0.2678571343421936	0.21167883276939392	0.32758620381355286	0.056338027119636536	0.3333333432674408	1234	1309	1309	1334	1466
2.549605951095696	2.549605951095696	1	0	1	30	0.0075	0.12449788188651356	1234.818826325273	1309.818826325273	1309.818826325273	1334.818826325273	0.2678571343421936	0.21167883276939392	0.32758620381355286	0.056338027119636536	0.3333333432674408	1234	1309	1309	1334	1466
2.5665343630776256	2.5665343630776256	1	0	1	30	0.0075	0.12449788188651356	1234.818826325273	1309.818826325273	1309.818826325273	1334.818826325273	0.2678571343421936	0.21167883276939392	0.32758620381355286	0.056338027119636536	0.3333333432674408	1234	1309	1309	1334	1466
2.5826906642087515	2.582691058948452	1	0	1	30	0.0075	0.12449788188651356	1234.818826325273	1309.818826325273	1309.818826325273	1334.818826325273	0.2678571343421936	0.21167883276939392	0.32758620381355286	0.056338027119636536	0.3333333432674408	1234	1309	1309	1334	1466
2.5996328920801375	2.5996328920801375	1	0	1	30	0.0075	0.12449788188651356	1234.818826325273	1309.818826325273	1309.818826325273	1334.818826325273	0.2678571343421936	0.21167883276939392	0.32758620381355286	0.056338027119636536	0.3333333432674408	1234	1309	1309	1334	1466
2.6167314368722394	2.6167314368722394	1	0	1	30	0.0075	0.12449788188651356	1234.818826325273	1309.818826325273	1309.818826325273	1334.818826325273	0.2678571343421936	0.21167883276939392	0.32758620381355286	0.056338027119636536	0.3333333432674408	1234	1309	1309	1334	1466
2.6325703672855525	2.6325707620252494	1	0	1	30	0.0075	0.12449788188651356	1234.818826325273	1309.818826325273	1309.818826325273	1334.818826325273	0.2678571343421936	0.21167883276939392	0.32758620381355286	0.056338027119636536	0.3333333432674408	1234	1309	1309	1334	1466
2.6496081221640395	2.6496077274243426	1	0	1	30	0.0075	0.12003359830096516	1216.5375850424523	1291.5375850424523	1291.5375850424523	1316.5375850424523	0.25	0.21167883276939392	0.32758620381355286	0.056338027119636536	0.3333333432674408	1234	1309	1309	1334	1444
2.6666719298626482	2.6666719298626482	1	0	1	30	0.0075	0.12449788188651356	1234.818826325273	1309.818826325273	1309.818826325273	1334.818826325273	0.2678571343421936	0.21167883276939392	0.32758620381355286	0.056338027119636536	0.3333333432674408	1234	1309	1309	1334	1466
2.682648229691136	2.682648229691136	1	0	1	30	0.0075	0.12449788188651356	1234.818826325273	1309.818826325273	1309.818826325273	1334.818826325273	0.2678571343421936	0.21167883276939392	0.32758620381355286	0.056338027119636536	0.3333333432674408	1234	1309	1309	1334	1466
2.6996319052308912	2.6996319052308912	1	0	1	30	0.0075	0.12003359830096516	1216.5375850424523	1291.5375850424523	1291.5375850424523	1316.5375850424523	0.25	0.21167883276939392	0.32758620381355286	0.056338027119636536	0.3333333432674408	1234	1309	1309	1334	1466
2.7166566336993228	2.7166570284390197	1	0	1	30	0.0075	0.12003359830096516	1216.5375850424523	1291.5375850424523	1291.5375850424523	1316.5375850424523	0.25	0.21167883276939392	0.32758620381355286	0.056338027119636536	0.3333333432674408	1234	1309	1309	1334	1466
2.732773460860571	2.732773460860571	1	0	1	30	0.0075	0.12449788188651356	1234.818826325273	1309.818826325273	1309.818826325273	1334.818826325273	0.2678571343421936	0.21167883276939392	0.32758620381355286	0.056338027119636536	0.3333333432674408	1234	1309	1309	1334	1466
2.7496762147620792	2.7496762147620792	1	0	1	30	0.0075	0.12449788188651356	1234.818826325273	1309.818826325273	1309.818826325273	1334.818826325273	0.2678571343421936	0.21167883276939392	0.32758620381355286	0.056338027119636536	0.3333333432674408	1234	1309	1309	1334	1466
2.7667577857471315	2.7667577857471315	1	0	1	30	0.0075	0.12003359830096516	1216.5375850424523	1291.5375850424523	1291.5375850424523	1316.5375850424523	0.25	0.21167883276939392	0.32758620381355286	0.056338027119636536	0.3333333432674408	1234	1309	1309	1334	1466
2.78267211144291	2.78267211144291	1	0	1	30	0.0075	0.12449788188651356	1234.818826325273	1309.818826325273	1309.818826325273	1334.818826325273	0.2678571343421936	0.21167883276939392	0.32758620381355286	0.056338027119636536	0.3333333432674408	1234	1309	1309	1334	1466
2.800487503527986	2.8004871087882854	1	0	1	30	0.0075	0.12449788188651356	1234.818826325273	1309.818826325273	1309.818826325273	1334.818826325273	0.2678571343421936	0.21167883276939392	0.32758620381355286	0.056338027119636536	0.3333333432674408	1234	1309	1309	1334	1466
2.8166141991817035	2.8166141991817035	1	0	1	30	0.0075	0.12449788188651356	1234.818826325273	1309.818826325273	1309.818826325273	1334.818826325273	0.2678571343421936	0.21167883276939392	0.32758620381355286	0.056338027119636536	0.3333333432674408	1216	1291	1291	1316	1444
2.832759052861565	2.8327594476012656	1	0	1	30	0.0075	0.12003359830096516	1216.5375850424523	1291.5375850424523	1291.5375850424523	1316.5375850424523	0.25	0.21167883276939392	0.32758620381355286	0.056338027119636536	0.3333333432674408	1234	1309	1309	1334	1466
2.8496815437480123	2.8496815437480123	1	0	1	30	0.0075	0.12003359830096516	1216.5375850424523	1291.5375850424523	1291.5375850424523	1316.5375850424523	0.25	0.21167883276939392	0.32758620381355286	0.056338027119636536	0.3333333432674408	1234	1309	1309	1334	1466
2.8667094301340335	2.8667098248737304	1	0	1	30	0.0075	0.12449788188651356	1234.818826325273	1309.818826325273	1309.818826325273	1334.818826325273	0.2678571343421936	0.21167883276939392	0.32758620381355286	0.056338027119636536	0.3333333432674408	1234	1309	1309	1334	1466
2.882679808867035	2.8826798088670387	1	0	1	30	0.0075	0.12003359830096516	1216.5375850424523	1291.5375850424523	1291.5375850424523	1316.5375850424523	0.25	0.21167883276939392	0.32758620381355286	0.056338027119636536	0.3333333432674408	1234	1309	1309	1334	1466
2.899650457996735	2.899650457996735	1	0	1	30	0.0075	0.12449788188651356	1234.818826325273	1309.818826325273	1309.818826325273	1334.818826325273	0.2678571343421936	0.21167883276939392	0.32758620381355286	0.056338027119636536	0.3333333432674408	1234	1309	1309	1334	1466
2.916747818569739	2.916747818569739	1	0	1	30	0.0075	0.12449788188651356	1234.818826325273	1309.818826325273	1309.818826325273	1334.818826325273	0.2678571343421936	0.21167883276939392	0.32758620381355286	0.056338027119636536	0.3333333432674408	1234	1309	1309	1334	1466
2.9327576712726184	2.9327572765329215	1	0	1	30	0.0075	0.12449788188651356	1234.818826325273	1309.818826325273	1309.818826325273	1334.818826325273	0.2678571343421936	0.21167883276939392	0.32758620381355286	0.056338027119636536	0.3333333432674408	1234	1309	1309	1334	1466
2.949587793069554	2.9495873983298537	1	0	1	30	0.0075	0.12449788188651356	1234.818826325273	1309.818826325273	1309.818826325273	1334.818826325273	0.2678571343421936	0.21167883276939392	0.32758620381355286	0.056338027119636536	0.3333333432674408	1234	1309	1309	1334	1466
2.9666768641088836	2.9666764693691867	1	0	1	30	0.0075	0.12449788188651356	1234.818826325273	1309.818826325273	1309.818826325273	1334.818826325273	0.2678571343421936	0.21167883276939392	0.32758620381355286	0.056338027119636536	0.3333333432674408	1234	1309	1309	1334	1466
2.9831540886151124	2.9831540886151124	1	0	1	30	0.0075	0.12449788188651356	1234.818826325273	1309.818826325273	1309.818826325273	1334.818826325273	0.2678571343421936	0.21167883276939392	0.32758620381355286	0.056338027119636536	0.3333333432674408	1234	1309	1309	1334	1466
2.999593812849959	2.999593812849959	1	0	1	30	0.0075	0.12449788188651356	1234.818826325273	1309.818826325273	1309.818826325273	1334.818826325273	0.2678571343421936	0.21167883276939392	0.32758620381355286	0.056338027119636536	0.3333333432674408	1234	1309	1309	1334	1466
3.0166532784118836	3.0166532784118836	1	0	1	30	0.0075	0.12449788188651356	1234.818826325273	1309.818826325273	1309.818826325273	1334.818826325273	0.2678571343421936	0.21167883276939392	0.32758620381355286	0.056338027119636536	0.3333333432674408	1234	1309	1309	1334	1466
3.0327602370806623	3.0327606318203593	1	0	1	30	0.0075	0.12449788188651356	1234.818826325273	1309.818826325273	1309.818826325273	1334.818826325273	0.2678571343421936	0.21167883276939392	0.32758620381355286	0.056338027119636536	0.3333333432674408	1234	1309	1309	1334	1466
3.0496736489540375	3.0496736489540375	1	0	1	30	0.0075	0.12449788188651356	1234.818826325273	1309.818826325273	1309.818826325273	1334.818826325273	0.2678571343421936	0.21167883276939392	0.32758620381355286	0.056338027119636536	0.3333333432674408	1234	1309	1309	1334	1466
3.0666679824656633	3.0666679824656633	1	0	1	30	0.0075	0.12449788188651356	1234.818826325273	1309.818826325273	1309.818826325273	1334.818826325273	0.2678571343421936	0.21167883276939392	0.32758620381355286	0.056338027119636536	0.3333333432674408	1234	1309	1309	1334	1466
3.082700335331374	3.082700335331374	1	0	1	30	0.0075	0.12449788188651356	1234.818826325273	1309.818826325273	1309.818826325273	1334.818826325273	0.2678571343421936	0.21167883276939392	0.32758620381355286	0.056338027119636536	0.3333333432674408	1234	1309	1309	1334	1466
3.099690326706309	3.0996903267063125	1	0	1	30	0.0075	0.12474071834057265	1235.813241604645	1310.813241604645	1310.813241604645	1335.813241604645	0.2678571343421936	0.21167883276939392	0.3448275923728943	0.056338027119636536	0.3333333432674408	1234	1309	1309	1334	1466
3.116522816941437	3.116522816941437	1	0	1	30	0.0075	0.12449788188651356	1234.818826325273	1309.818826325273	1309.818826325273	1334.818826325273	0.2678571343421936	0.21167883276939392	0.32758620381355286	0.056338027119636536	0.3333333432674408	1234	1309	1309	1334	1466
3.1327691187238855	3.1327695134635825	1	0	1	30	0.0075	0.12449788188651356	1234.818826325273	1309.818826325273	1309.818826325273	1334.818826325273	0.2678571343421936	0.21167883276939392	0.32758620381355286	0.056338027119636536	0.3333333432674408	1234	1309	1309	1334	1466
3.149694372788222	3.149694372788222	1	0	1	30	0.0075	0.12449788188651356	1234.818826325273	1309.818826325273	1309.818826325273	1334.818826325273	0.2678571343421936	0.21167883276939392	0.32758620381355286	0.056338027119636536	0.3333333432674408	1216	1291	1291	1316	1466
3.166702522189304	3.166702522189304	1	0	1	30	0.0075	0.12449788188651356	1234.818826325273	1309.818826325273	1309.818826325273	1334.818826325273	0.2678571343421936	0.21167883276939392	0.32758620381355286	0.056338027119636536	0.3333333432674408	1234	1309	1309	1334	1466
3.18270487483791	3.1827044800982094	1	0	1	30	0.0075	0.12449788188651356	1234.818826325273	1309.818826325273	1309.818826325273	1334.818826325273	0.2678571343421936	0.21167883276939392	0.32758620381355286	0.056338027119636536	0.3333333432674408	1234	1309	1309	1334	1466
3.199647497448993	3.199647497448993	1	0	1	30	0.0075	0.12449788188651356	1234.818826325273	1309.818826325273	1309.818826325273	1334.818826325273	0.2678571343421936	0.21167883276939392	0.32758620381355286	0.056338027119636536	0.3333333432674408	1216	1291	1291	1316	1466
3.216643015179713	3.216643015179713	1	0	1	30	0.0075	0.12449788188651356	1234.818826325273	1309.818826325273	1309.818826325273	1334.818826325273	0.2678571343421936	0.21167883276939392	0.32758620381355286	0.056338027119636536	0.3333333432674408	1216	1291	1291	1316	1466
3.232668262730847	3.2326686574705477	1	0	1	30	0.0075	0.12449788188651356	1234.818826325273	1309.818826325273	1309.818826325273	1334.818826325273	0.2678571343421936	0.21167883276939392	0.32758620381355286	0.056338027119636536	0.3333333432674408	1234	1309	1309	1334	1466
3.2528003821080276	3.2528003821080276	1	0	1	30	0.0075	0.12449788188651356	1234.818826325273	1309.818826325273	1309.818826325273	1334.818826325273	0.2678571343421936	0.21167883276939392	0.32758620381355286	0.056338027119636536	0.3333333432674408	1234	1309	1309	1334	1466
3.2667674568697542	3.2667674568697542	1	0	1	30	0.0075	0.12449788188651356	1234.818826325273	1309.818826325273	1309.818826325273	1334.818826325273	0.2678571343421936	0.21167883276939392	0.32758620381355286	0.056338027119636536	0.3333333432674408	1216	1291	1291	1316	1466
3.282677440428845	3.282677835168542	1	0	1	30	0.0075	0.12449788188651356	1234.818826325273	1309.818826325273	1309.818826325273	1334.818826325273	0.2678571343421936	0.21167883276939392	0.32758620381355286	0.056338027119636536	0.3333333432674408	1234	1309	1309	1334	1466
3.2996480895585414	3.2996480895585414	1	0	1	30	0.0075	0.12449788188651356	1234.818826325273	1309.818826325273	1309.818826325273	1334.818826325273	0.2678571343421936	0.21167883276939392	0.32758620381355286	0.056338027119636536	0.3333333432674408	1234	1309	1309	1334	1466
3.316545317104268	3.3165449223645673	1	0	1	30	0.0075	0.12449788188651356	1234.818826325273	1309.818826325273	1309.818826325273	1334.818826325273	0.2678571343421936	0.21167883276939392	0.32758620381355286	0.056338027119636536	0.3333333432674408	1234	1309	1309	1334	1466
3.3326743811961776	3.3326739864564807	1	0	1	30	0.0075	0.12003359830096516	1216.5375850424523	1291.5375850424523	1291.5375850424523	1316.5375850424523	0.25	0.21167883276939392	0.32758620381355286	0.056338027119636536	0.3333333432674408	1216	1291	1291	1316	1466
3.349659240955031	3.349659240955031	1	0	1	30	0.0075	0.12449788188651356	1234.818826325273	1309.818826325273	1309.818826325273	1334.818826325273	0.2678571343421936	0.21167883276939392	0.32758620381355286	0.056338027119636536	0.3333333432674408	1216	1291	1291	1316	1466
3.36675502256924	3.3667569962677355	1	0	1	30	0.0075	0.12449788188651356	1234.818826325273	1309.818826325273	1309.818826325273	1334.818826325273	0.2678571343421936	0.21167883276939392	0.32758620381355286	0.056338027119636536	0.3333333432674408	1234	1309	1309	1334	1466
3.382642505965503	3.3826432954449004	1	0	1	30	0.0075	0.12449788188651356	1234.818826325273	1309.818826325273	1309.818826325273	1334.818826325273	0.2678571343421936	0.21167883276939392	0.32758620381355286	0.056338027119636536	0.3333333432674408	1216	1291	1291	1316	1466
3.399723287471158	3.399722892731461	1	0	1	30	0.0075	0.12003359830096516	1216.5375850424523	1291.5375850424523	1291.5375850424523	1316.5375850424523	0.25	0.21167883276939392	0.32758620381355286	0.056338027119636536	0.3333333432674408	1234	1309	1309	1334	1466
3.4166386730430283	3.4166386730430283	1	0	1	30	0.0075	0.12003359830096516	1216.5375850424523	1291.5375850424523	1291.5375850424523	1316.5375850424523	0.25	0.21167883276939392	0.32758620381355286	0.056338027119636536	0.3333333432674408	1234	1309	1309	1334	1466
3.4326848417981957	3.4326848417981957	1	0	1	30	0.0075	0.12003359830096516	1216.5375850424523	1291.5375850424523	1291.5375850424523	1316.5375850424523	0.25	0.21167883276939392	0.32758620381355286	0.056338027119636536	0.3333333432674408	1234	1309	1309	1334	1466
3.4496625962424723	3.4496625962424723	1	0	1	30	0.0075	0.12449788188651356	1234.818826325273	1309.818826325273	1309.818826325273	1334.818826325273	0.2678571343421936	0.21167883276939392	0.32758620381355286	0.056338027119636536	0.3333333432674408	1234	1309	1309	1334	1466
3.466692456326985	3.466692456326985	1	0	1	30	0.0075	0.12003359830096516	1216.5375850424523	1291.5375850424523	1291.5375850424523	1316.5375850424523	0.25	0.21167883276939392	0.32758620381355286	0.056338027119636536	0.3333333432674408	1234	1309	1309	1334	1466
3.4826782299082417	3.4826782299082417	1	0	1	30	0.0075	0.12003359830096516	1216.5375850424523	1291.5375850424523	1291.5375850424523	1316.5375850424523	0.25	0.21167883276939392	0.32758620381355286	0.056338027119636536	0.3333333432674408	1234	1309	1309	1334	1466
3.4996247999163153	3.4996247999163153	1	0	1	30	0.0075	0.12003359830096516	1216.5375850424523	1291.5375850424523	1291.5375850424523	1316.5375850424523	0.25	0.21167883276939392	0.32758620381355286	0.056338027119636536	0.3333333432674408	1234	1309	1309	1334	1466
3.516542948666075	3.516542553926378	1	1	1	30	0.0075	0.12003359830096516	1216.5375850424523	1291.5375850424523	1291.5375850424523	1316.5375850424523	0.25	0.21167883276939392	0.32758620381355286	0.056338027119636536	0.3333333432674408	1234	1309	1309	1334	1466
3.699880985980819	3.699880985980819	1	1	1	30	0.0075	0.12449788188651356	1234.818826325273	1309.818826325273	1309.818826325273	1334.818826325273	0.2678571343421936	0.21167883276939392	0.32758620381355286	0.056338027119636536	0.3333333432674408	1234	1309	1309	1334	1466
3.700653096831619	3.700653096831619	1	1	1	30	0.0075	0.12449788188651356	1234.818826325273	1309.818826325273	1309.818826325273	1334.818826325273	0.2678571343421936	0.21167883276939392	0.32758620381355286	0.056338027119636536	0.3333333432674408	1234	1309	1309	1334	1466
3.7012152061626757	3.7012152061626757	1	1	1	30	0.0075	0.12449788188651356	1234.818826325273	1309.818826325273	1309.818826325273	1334.818826325273	0.2678571343421936	0.21167883276939392	0.32758620381355286	0.056338027119636536	0.3333333432674408	1234	1309	1309	1334	1466
3.701943895646611	3.701943895646611	1	1	1	30	0.0075	0.12449788188651356	1234.818826325273	1309.818826325273	1309.818826325273	1334.818826325273	0.2678571343421936	0.21167883276939392	0.32758620381355286	0.056338027119636536	0.3333333432674408	1234	1309	1309	1334	1466
3.7024554782962227	3.7024554782962227	1	1	1	30	0.0075	0.12449788188651356	1234.818826325273	1309.818826325273	1309.818826325273	1334.818826325273	0.2678571343421936	0.21167883276939392	0.32758620381355286	0.056338027119636536	0.3333333432674408	1235	1310	1310	1335	1466
3.7197016557356655	3.7197016557356655	1	1	1	30	0.0075	0.12003359830096516	1216.5375850424523	1291.5375850424523	1291.5375850424523	1316.5375850424523	0.25	0.21167883276939392	0.32758620381355286	0.056338027119636536	0.3333333432674408	1234	1309	1309	1334	1466
3.732629775610217	3.732629775610217	1	1	1	30	0.0075	0.12449788188651356	1234.818826325273	1309.818826325273	1309.818826325273	1334.818826325273	0.2678571343421936	0.21167883276939392	0.32758620381355286	0.056338027119636536	0.3333333432674408	1234	1309	1309	1334	1466
3.749668714707802	3.749668714707802	1	1	1	30	0.0075	0.12003359830096516	1216.5375850424523	1291.5375850424523	1291.5375850424523	1316.5375850424523	0.25	0.21167883276939392	0.32758620381355286	0.056338027119636536	0.3333333432674408	1234	1309	1309	1334	1466
3.766597916169129	3.766597916169129	1	1	1	30	0.0075	0.12449788188651356	1234.818826325273	1309.818826325273	1309.818826325273	1334.818826325273	0.2678571343421936	0.21167883276939392	0.32758620381355286	0.056338027119636536	0.3333333432674408	1234	1309	1309	1334	1466
3.78264053226701	3.78264053226701	1	1	1	30	0.0075	0.12449788188651356	1234.818826325273	1309.818826325273	1309.818826325273	1334.818826325273	0.2678571343421936	0.21167883276939392	0.32758620381355286	0.056338027119636536	0.3333333432674408	1234	1309	1309	1334	1466
3.799672366050018	3.799672366050018	1	1	1	30	0.0075	0.12449788188651356	1234.818826325273	1309.818826325273	1309.818826325273	1334.818826325273	0.2678571343421936	0.21167883276939392	0.32758620381355286	0.056338027119636536	0.3333333432674408	1234	1309	1309	1334	1466
3.8167460422410926	3.8167460422410926	1	1	1	30	0.0075	0.12449788188651356	1234.818826325273	1309.818826325273	1309.818826325273	1334.818826325273	0.2678571343421936	0.21167883276939392	0.32758620381355286	0.056338027119636536	0.3333333432674408	1234	1309	1309	1334	1466
3.832745631711809	3.832745631711809	1	1	1	30	0.0075	0.12449788188651356	1234.818826325273	1309.818826325273	1309.818826325273	1334.818826325273	0.2678571343421936	0.21167883276939392	0.32758620381355286	0.056338027119636536	0.3333333432674408	1234	1309	1309	1334	1466
3.849744702099816	3.849744702099816	1	1	1	30	0.0075	0.12449788188651356	1234.818826325273	1309.818826325273	1309.818826325273	1334.818826325273	0.2678571343421936	0.21167883276939392	0.32758620381355286	0.056338027119636536	0.3333333432674408	1234	1309	1309	1334	1466
3.8665949556213874	3.8665949556213874	1	1	1	30	0.0075	0.12449788188651356	1234.818826325273	1309.818826325273	1309.818826325273	1334.818826325273	0.2678571343421936	0.21167883276939392	0.32758620381355286	0.056338027119636536	0.3333333432674408	1234	1309	1309	1334	1466
3.8828365205274515	3.8828365205274515	1	1	1	30	0.0075	0.12003359830096516	1216.5375850424523	1291.5375850424523	1291.5375850424523	1316.5375850424523	0.2678571343421936	0.21167883276939392	0.32758620381355286	0.056338027119636536	0.3333333432674408	1234	1309	1309	1334	1466
3.899679668734443	3.899679668734443	1	1	1	30	0.0075	0.12449788188651356	1234.818826325273	1309.818826325273	1309.818826325273	1334.818826325273	0.2678571343421936	0.21167883276939392	0.32758620381355286	0.056338027119636536	0.3333333432674408	1234	1309	1309	1334	1466
3.9166546600008267	3.916655054740527	1	1	1	30	0.0075	0.12003359830096516	1216.5375850424523	1291.5375850424523	1291.5375850424523	1316.5375850424523	0.25	0.21167883276939392	0.32758620381355286	0.056338027119636536	0.3333333432674408	1234	1309	1309	1334	1466
3.9327572765329215	3.9327572765329215	1	1	1	30	0.0075	0.12003359830096516	1216.5375850424523	1291.5375850424523	1291.5375850424523	1316.5375850424523	0.25	0.21167883276939392	0.32758620381355286	0.056338027119636536	0.3333333432674408	1216	1291	1291	1316	1466
3.949572398221303	3.9495720034816024	1	1	1	30	0.0075	0.12003359830096516	1216.5375850424523	1291.5375850424523	1291.5375850424523	1316.5375850424523	0.25	0.21167883276939392	0.32758620381355286	0.056338027119636536	0.3333333432674408	1234	1309	1309	1334	1466
3.9665872581972614	3.9665868634575645	1	1	1	30	0.0075	0.12449788188651356	1234.818826325273	1309.818826325273	1309.818826325273	1334.818826325273	0.2678571343421936	0.21167883276939392	0.32758620381355286	0.056338027119636536	0.3333333432674408	1234	1309	1309	1334	1466
3.982808691378686	3.982808691378686	1	1	1	30	0.0075	0.12449788188651356	1234.818826325273	1309.818826325273	1309.818826325273	1334.818826325273	0.2678571343421936	0.21167883276939392	0.32758620381355286	0.056338027119636536	0.3333333432674408	1234	1309	1309	1334	1466
3.999611970876103	3.999611970876103	1	1	1	30	0.0075	0.12003359830096516	1216.5375850424523	1291.5375850424523	1291.5375850424523	1316.5375850424523	0.25	0.21167883276939392	0.32758620381355286	0.056338027119636536	0.3333333432674408	1216	1291	1291	1316	1466
4.016753147555672	4.016753147555672	1	1	1	30	0.0075	0.12449788188651356	1234.818826325273	1309.818826325273	1309.818826325273	1334.818826325273	0.2678571343421936	0.21167883276939392	0.32758620381355286	0.056338027119636536	0.3333333432674408	1216	1291	1291	1316	1466
4.032651683663499	4.032652078403199	1	1	1	30	0.0075	0.12003359830096516	1216.5375850424523	1291.5375850424523	1291.5375850424523	1316.5375850424523	0.25	0.21167883276939392	0.32758620381355286	0.056338027119636536	0.3333333432674408	1216	1291	1291	1316	1466
4.049680359528917	4.049680359528917	1	1	1	30	0.0075	0.12003359830096516	1216.5375850424523	1291.5375850424523	1291.5375850424523	1316.5375850424523	0.25	0.21167883276939392	0.32758620381355286	0.056338027119636536	0.3333333432674408	1234	1309	1309	1334	1466
4.066654956055601	4.066654561315904	1	1	1	30	0.0075	0.12449788188651356	1234.818826325273	1309.818826325273	1309.818826325273	1334.818826325273	0.2678571343421936	0.21167883276939392	0.32758620381355286	0.056338027119636536	0.3333333432674408	1216	1291	1291	1316	1466
4.082692835277097	4.082692835277097	1	1	1	30	0.0075	0.12003359830096516	1216.5375850424523	1291.5375850424523	1291.5375850424523	1316.5375850424523	0.25	0.21167883276939392	0.32758620381355286	0.056338027119636536	0.3333333432674408	1216	1291	1291	1316	1466
4.099686774049022	4.099686774049022	1	1	1	30	0.0075	0.12449788188651356	1234.818826325273	1309.818826325273	1309.818826325273	1334.818826325273	0.2678571343421936	0.21167883276939392	0.32758620381355286	0.056338027119636536	0.3333333432674408	1216	1291	1291	1316	1466
4.116680318081247	4.116680318081247	1	1	1	30	0.0075	0.12449788188651356	1234.818826325273	1309.818826325273	1309.818826325273	1334.818826325273	0.2678571343421936	0.21167883276939392	0.32758620381355286	0.056338027119636536	0.3333333432674408	1216	1291	1291	1316	1466
4.132749776478644	4.132749776478644	1	1	1	30	0.0075	0.12003359830096516	1216.5375850424523	1291.5375850424523	1291.5375850424523	1316.5375850424523	0.25	0.21167883276939392	0.32758620381355286	0.056338027119636536	0.3333333432674408	1234	1309	1309	1334	1466
4.14968529377515	4.14968529377515	1	1	1	30	0.0075	0.12003359830096516	1216.5375850424523	1291.5375850424523	1291.5375850424523	1316.5375850424523	0.25	0.21167883276939392	0.32758620381355286	0.056338027119636536	0.3333333432674408	1234	1309	1309	1334	1466
4.166647258631475	4.166647258631475	1	1	1	30	0.0075	0.12003359830096516	1216.5375850424523	1291.5375850424523	1291.5375850424523	1316.5375850424523	0.25	0.21167883276939392	0.32758620381355286	0.056338027119636536	0.3333333432674408	1234	1309	1309	1334	1466
4.18269461160574	4.18269461160574	1	1	1	30	0.0075	0.12003359830096516	1216.5375850424523	1291.5375850424523	1291.5375850424523	1316.5375850424523	0.25	0.21167883276939392	0.32758620381355286	0.056338027119636536	0.3333333432674408	1234	1309	1309	1334	1466
4.199627365724357	4.199627365724357	1	1	1	30	0.0075	0.12003359830096516	1216.5375850424523	1291.5375850424523	1291.5375850424523	1316.5375850424523	0.25	0.21167883276939392	0.32758620381355286	0.056338027119636536	0.3333333432674408	1234	1309	1309	1334	1466
4.2166655153425445	4.216666304821942	1	1	1	30	0.0075	0.12003359830096516	1216.5375850424523	1291.5375850424523	1291.5375850424523	1316.5375850424523	0.25	0.21167883276939392	0.32758620381355286	0.056338027119636536	0.3333333432674408	1216	1291	1291	1316	1466
4.232832869185238	4.232832869185238	1	1	1	30	0.0075	0.12449788188651356	1234.818826325273	1309.818826325273	1309.818826325273	1334.818826325273	0.2678571343421936	0.21167883276939392	0.32758620381355286	0.056338027119636536	0.3333333432674408	1234	1309	1309	1334	1466
4.249672464734942	4.249672464734942	1	1	1	30	0.0075	0.12003359830096516	1216.5375850424523	1291.5375850424523	1291.5375850424523	1316.5375850424523	0.25	0.21167883276939392	0.32758620381355286	0.056338027119636536	0.3333333432674408	1216	1291	1291	1316	1466
4.266627324276687	4.2666277190163875	1	1	1	30	0.0075	0.12003359830096516	1216.5375850424523	1291.5375850424523	1291.5375850424523	1316.5375850424523	0.25	0.21167883276939392	0.32758620381355286	0.056338027119636536	0.3333333432674408	1234	1309	1309	1334	1466
4.282772967435946	4.282772967435946	1	1	1	30	0.0075	0.12003359830096516	1216.5375850424523	1291.5375850424523	1291.5375850424523	1316.5375850424523	0.25	0.21167883276939392	0.32758620381355286	0.056338027119636536	0.3333333432674408	1234	1309	1309	1334	1466
4.299680458213842	4.299680458213842	1	1	1	30	0.0075	0.12003359830096516	1216.5375850424523	1291.5375850424523	1291.5375850424523	1316.5375850424523	0.25	0.21167883276939392	0.32758620381355286	0.056338027119636536	0.3333333432674408	1234	1309	1309	1334	1466
4.31654097496758	4.31654097496758	1	1	1	30	0.0075	0.12003359830096516	1216.5375850424523	1291.5375850424523	1291.5375850424523	1316.5375850424523	0.25	0.21167883276939392	0.32758620381355286	0.056338027119636536	0.3333333432674408	1234	1309	1309	1334	1466
4.332782539873644	4.332782539873644	1	1	1	30	0.0075	0.12003359830096516	1216.5375850424523	1291.5375850424523	1291.5375850424523	1316.5375850424523	0.25	0.21167883276939392	0.32758620381355286	0.056338027119636536	0.3333333432674408	1234	1309	1309	1334	1466
4.349645819805275	4.349650161941959	1	1	1	30	0.0075	0.12003359830096516	1216.5375850424523	1291.5375850424523	1291.5375850424523	1316.5375850424523	0.25	0.21167883276939392	0.32758620381355286	0.056338027119636536	0.3333333432674408	1234	1309	1309	1334	1466
4.366605416223408	4.366605416223408	1	1	1	30	0.0075	0.12003359830096516	1216.5375850424523	1291.5375850424523	1291.5375850424523	1316.5375850424523	0.25	0.21167883276939392	0.32758620381355286	0.056338027119636536	0.3333333432674408	1234	1309	1309	1334	1466
4.3827242170831475	4.3827242170831475	1	1	1	30	0.0075	0.12003359830096516	1216.5375850424523	1291.5375850424523	1291.5375850424523	1316.5375850424523	0.25	0.21167883276939392	0.32758620381355286	0.056338027119636536	0.3333333432674408	1216	1291	1291	1316	1466
4.399743813935494	4.399743813935494	1	1	1	30	0.0075	0.12003359830096516	1216.5375850424523	1291.5375850424523	1291.5375850424523	1316.5375850424523	0.25	0.21167883276939392	0.32758620381355286	0.056338027119636536	0.3333333432674408	1234	1309	1309	1334	1466
4.416684462848085	4.416684462848085	1	1	1	30	0.0075	0.12003359830096516	1216.5375850424523	1291.5375850424523	1291.5375850424523	1316.5375850424523	0.25	0.21167883276939392	0.32758620381355286	0.056338027119636536	0.3333333432674408	1216	1291	1291	1316	1466
4.4327799740656	4.4327799740656	1	1	1	30	0.0075	0.12003359830096516	1216.5375850424523	1291.5375850424523	1291.5375850424523	1316.5375850424523	0.25	0.21167883276939392	0.32758620381355286	0.056338027119636536	0.3333333432674408	1216	1291	1291	1316	1466
4.449639701339944	4.449639701339944	1	1	1	30	0.0075	0.12003359830096516	1216.5375850424523	1291.5375850424523	1291.5375850424523	1316.5375850424523	0.25	0.21167883276939392	0.32758620381355286	0.056338027119636536	0.3333333432674408	1216	1291	1291	1316	1466
4.466706272216442	4.466706272216442	1	1	1	30	0.0075	0.12003359830096516	1216.5375850424523	1291.5375850424523	1291.5375850424523	1316.5375850424523	0.25	0.21167883276939392	0.32758620381355286	0.056338027119636536	0.3333333432674408	1234	1309	1309	1334	1466
4.48267270355246	4.482673098292157	1	1	1	30	0.0075	0.12003359830096516	1216.5375850424523	1291.5375850424523	1291.5375850424523	1316.5375850424523	0.25	0.21167883276939392	0.32758620381355286	0.056338027119636536	0.3333333432674408	1234	1309	1309	1334	1466
4.499741248127453	4.499741248127453	1	1	1	30	0.0075	0.12003359830096516	1216.5375850424523	1291.5375850424523	1291.5375850424523	1316.5375850424523	0.25	0.21167883276939392	0.32758620381355286	0.056338027119636536	0.3333333432674408	1216	1291	1291	1316	1466
4.516700055066188	4.516700449805885	1	1	1	30	0.0075	0.12003359830096516	1216.5375850424523	1291.5375850424523	1291.5375850424523	1316.5375850424523	0.25	0.21167883276939392	0.32758620381355286	0.056338027119636536	0.3333333432674408	1234	1309	1309	1334	1466
4.532766750285692	4.532766750285692	1	1	1	30	0.0075	0.12003359830096516	1216.5375850424523	1291.5375850424523	1291.5375850424523	1316.5375850424523	0.25	0.21167883276939392	0.32758620381355286	0.056338027119636536	0.3333333432674408	1216	1291	1291	1316	1466
4.549681741117862	4.549681741117862	1	1	1	30	0.0075	0.12003359830096516	1216.5375850424523	1291.5375850424523	1291.5375850424523	1316.5375850424523	0.25	0.21167883276939392	0.32758620381355286	0.056338027119636536	0.3333333432674408	1216	1291	1291	1316	1466
4.566704495887798	4.566704495887798	1	1	1	30	0.0075	0.12003359830096516	1216.5375850424523	1291.5375850424523	1291.5375850424523	1316.5375850424523	0.25	0.21167883276939392	0.32758620381355286	0.056338027119636536	0.3333333432674408	1234	1309	1309	1334	1466
4.582652769197672	4.582652769197672	1	1	1	30	0.0075	0.12003359830096516	1216.5375850424523	1291.5375850424523	1291.5375850424523	1316.5375850424523	0.25	0.21167883276939392	0.32758620381355286	0.056338027119636536	0.3333333432674408	1216	1291	1291	1316	1466
4.599714208458085	4.599714208458085	1	1	1	30	0.0075	0.12003359830096516	1216.5375850424523	1291.5375850424523	1291.5375850424523	1316.5375850424523	0.25	0.21167883276939392	0.32758620381355286	0.056338027119636536	0.3333333432674408	1234	1309	1309	1334	1466
4.616755515993866	4.616755910733563	1	1	1	30	0.0075	0.12003359830096516	1216.5375850424523	1291.5375850424523	1291.5375850424523	1316.5375850424523	0.25	0.21167883276939392	0.32758620381355286	0.056338027119636536	0.3333333432674408	1234	1309	1309	1334	1466
4.632629578240369	4.632629972980066	1	1	1	30	0.0075	0.12003359830096516	1216.5375850424523	1291.5375850424523	1291.5375850424523	1316.5375850424523	0.25	0.21167883276939392	0.32758620381355286	0.056338027119636536	0.3333333432674408	1216	1291	1291	1316	1466
4.64976246538626	4.64976246538626	1	1	1	30	0.0075	0.12003359830096516	1216.5375850424523	1291.5375850424523	1291.5375850424523	1316.5375850424523	0.25	0.21167883276939392	0.32758620381355286	0.056338027119636536	0.3333333432674408	1216	1291	1291	1316	1466
4.666665614027469	4.666665614027469	1	1	1	30	0.0075	0.12003359830096516	1216.5375850424523	1291.5375850424523	1291.5375850424523	1316.5375850424523	0.25	0.21167883276939392	0.32758620381355286	0.056338027119636536	0.3333333432674408	1216	1291	1291	1316	1466
4.6827477040952274	4.682748098834924	1	1	1	30	0.0075	0.12003359830096516	1216.5375850424523	1291.5375850424523	1291.5375850424523	1316.5375850424523	0.25	0.21167883276939392	0.32758620381355286	0.056338027119636536	0.3333333432674408	1216	1291	1291	1316	1466
4.699661905448	4.699661905448	1	1	1	30	0.0075	0.12003359830096516	1216.5375850424523	1291.5375850424523	1291.5375850424523	1316.5375850424523	0.25	0.21167883276939392	0.32758620381355286	0.056338027119636536	0.3333333432674408	1216	1291	1291	1316	1466
4.7166957129295	4.716696502408897	1	1	1	30	0.0075	0.12003359830096516	1216.5375850424523	1291.5375850424523	1291.5375850424523	1316.5375850424523	0.25	0.21167883276939392	0.32758620381355286	0.056338027119636536	0.3333333432674408	1216	1291	1291	1316	1466
4.732766355545994	4.732766750285691	1	1	1	30	0.0075	0.12003359830096516	1216.5375850424523	1291.5375850424523	1291.5375850424523	1316.5375850424523	0.25	0.21167883276939392	0.32758620381355286	0.056338027119636536	0.3333333432674408	1234	1309	1309	1334	1466
4.7497472679078605	4.7497472679078605	1	1	1	30	0.0075	0.12003359830096516	1216.5375850424523	1291.5375850424523	1291.5375850424523	1316.5375850424523	0.25	0.21167883276939392	0.32758620381355286	0.056338027119636536	0.3333333432674408	1216	1291	1291	1316	1466
4.766639363837502	4.766639363837502	1	1	1	30	0.0075	0.12003359830096516	1216.5375850424523	1291.5375850424523	1291.5375850424523	1316.5375850424523	0.25	0.21167883276939392	0.32758620381355286	0.056338027119636536	0.3333333432674408	1216	1291	1291	1316	1466
4.7827530330811605	4.7827530330811605	1	1	1	30	0.0075	0.12003359830096516	1216.5375850424523	1291.5375850424523	1291.5375850424523	1316.5375850424523	0.25	0.21167883276939392	0.32758620381355286	0.056338027119636536	0.3333333432674408	1216	1291	1291	1316	1466
4.799603286602732	4.799602891863032	1	1	1	30	0.0075	0.12003359830096516	1216.5375850424523	1291.5375850424523	1291.5375850424523	1316.5375850424523	0.25	0.21167883276939392	0.32758620381355286	0.056338027119636536	0.3333333432674408	1216	1291	1291	1316	1466
4.816635909865138	4.816635515125437	1	1	1	30	0.0075	0.12003359830096516	1216.5375850424523	1291.5375850424523	1291.5375850424523	1316.5375850424523	0.25	0.21167883276939392	0.32758620381355286	0.056338027119636536	0.3333333432674408	1216	1291	1291	1316	1466
4.832791816256563	4.832791816256563	1	1	1	30	0.0075	0.12003359830096516	1216.5375850424523	1291.5375850424523	1291.5375850424523	1316.5375850424523	0.25	0.21167883276939392	0.32758620381355286	0.056338027119636536	0.3333333432674408	1216	1291	1291	1316	1466
4.849509042499648	4.849508647759951	1	1	1	30	0.0075	0.12003359830096516	1216.5375850424523	1291.5375850424523	1291.5375850424523	1316.5375850424523	0.25	0.21167883276939392	0.32758620381355286	0.056338027119636536	0.3333333432674408	1216	1291	1291	1316	1466
4.866696008984274	4.866696403723974	1	1	1	30	0.0075	0.12003359830096516	1216.5375850424523	1291.5375850424523	1291.5375850424523	1316.5375850424523	0.25	0.21167883276939392	0.32758620381355286	0.056338027119636536	0.3333333432674408	1216	1291	1291	1316	1466
4.882684151003723	4.882684151003723	1	1	1	30	0.0075	0.12003359830096516	1216.5375850424523	1291.5375850424523	1291.5375850424523	1316.5375850424523	0.25	0.21167883276939392	0.32758620381355286	0.056338027119636536	0.3333333432674408	1216	1291	1291	1316	1466
4.899650457996735	4.899650457996735	1	1	1	30	0.0075	0.12003359830096516	1216.5375850424523	1291.5375850424523	1291.5375850424523	1316.5375850424523	0.25	0.21167883276939392	0.32758620381355286	0.056338027119636536	0.3333333432674408	1216	1291	1291	1316	1466
4.916788476758711	4.916788476758711	1	1	1	30	0.0075	0.12003359830096516	1216.5375850424523	1291.5375850424523	1291.5375850424523	1316.5375850424523	0.25	0.21167883276939392	0.32758620381355286	0.056338027119636536	0.3333333432674408	1216	1291	1291	1316	1466
4.932739513246478	4.932739907986175	1	1	1	30	0.0075	0.12003359830096516	1216.5375850424523	1291.5375850424523	1291.5375850424523	1316.5375850424523	0.25	0.21167883276939392	0.32758620381355286	0.056338027119636536	0.3333333432674408	1216	1291	1291	1316	1466
4.949672662104792	4.949672662104792	1	1	1	30	0.0075	0.12118707113320776	1221.2610562904858	1296.2610562904858	1296.2610562904858	1321.2610562904858	0.25	0.21167883276939392	0.32758620381355286	0.07042253762483597	0.3333333432674408	1216	1291	1291	1316	1466
4.966648442850573	4.966648048110873	1	1	1	30	0.0075	0.11979076184690607	1215.5431697630804	1290.5431697630804	1290.5431697630804	1315.5431697630804	0.25	0.21167883276939392	0.3103448152542114	0.056338027119636536	0.3333333432674408	1216	1291	1291	1316	1466
4.982672111442909	4.982672111442909	1	1	1	30	0.0075	0.12003359830096516	1216.5375850424523	1291.5375850424523	1291.5375850424523	1316.5375850424523	0.25	0.21167883276939392	0.32758620381355286	0.056338027119636536	0.3333333432674408	1216	1291	1291	1316	1466
4.999599339205744	4.999599339205744	1	1	1	30	0.0075	0.12003359830096516	1216.5375850424523	1291.5375850424523	1291.5375850424523	1316.5375850424523	0.25	0.21167883276939392	0.32758620381355286	0.056338027119636536	0.3333333432674408	1216	1291	1291	1316	1466
5.016556961925382	5.016556961925382	1	1	1	30	0.0075	0.11979076184690607	1215.5431697630804	1290.5431697630804	1290.5431697630804	1315.5431697630804	0.25	0.21167883276939392	0.3103448152542114	0.056338027119636536	0.3333333432674408	1216	1291	1291	1316	1466
5.03305116023866	5.033051554978357	1	1	1	30	0.0075	0.11979076184690607	1215.5431697630804	1290.5431697630804	1290.5431697630804	1315.5431697630804	0.25	0.21167883276939392	0.3103448152542114	0.056338027119636536	0.3333333432674408	1216	1291	1291	1316	1466
5.049730886210359	5.049731280950059	1	1	1	30	0.0075	0.11979076184690607	1215.5431697630804	1290.5431697630804	1290.5431697630804	1315.5431697630804	0.25	0.21167883276939392	0.3103448152542114	0.056338027119636536	0.3333333432674408	1216	1291	1291	1316	1466
5.066675482519937	5.06667508778024	1	1	1	30	0.0075	0.11979076184690607	1215.5431697630804	1290.5431697630804	1290.5431697630804	1315.5431697630804	0.25	0.21167883276939392	0.3103448152542114	0.056338027119636536	0.3333333432674408	1216	1291	1291	1316	1466
5.0826833615243245	5.082683756264025	1	1	1	30	0.0075	0.11979076184690607	1215.5431697630804	1290.5431697630804	1290.5431697630804	1315.5431697630804	0.25	0.21167883276939392	0.3103448152542114	0.056338027119636536	0.3333333432674408	1216	1291	1291	1316	1466
5.099591247041918	5.099590852302221	1	1	1	30	0.0075	0.11979076184690607	1215.5431697630804	1290.5431697630804	1290.5431697630804	1315.5431697630804	0.25	0.21167883276939392	0.3103448152542114	0.056338027119636536	0.3333333432674408	1216	1291	1291	1316	1466
5.116720976270223	5.11672137100992	1	1	1	30	0.0075	0.11979076184690607	1215.5431697630804	1290.5431697630804	1290.5431697630804	1315.5431697630804	0.25	0.21167883276939392	0.3103448152542114	0.056338027119636536	0.3333333432674408	1216	1291	1291	1316	1466
5.132751355437438	5.132751750177139	1	1	1	30	0.0075	0.11979076184690607	1215.5431697630804	1290.5431697630804	1290.5431697630804	1315.5431697630804	0.25	0.21167883276939392	0.3103448152542114	0.056338027119636536	0.3333333432674408	1216	1291	1291	1316	1466
5.149673846323886	5.149674241063586	1	1	1	30	0.0075	0.12003359830096516	1216.5375850424523	1291.5375850424523	1291.5375850424523	1316.5375850424523	0.25	0.21167883276939392	0.32758620381355286	0.056338027119636536	0.3333333432674408	1216	1291	1291	1316	1466
5.166633048002321	5.166633048002321	1	1	1	30	0.0075	0.11979076184690607	1215.5431697630804	1290.5431697630804	1290.5431697630804	1315.5431697630804	0.25	0.21167883276939392	0.3103448152542114	0.056338027119636536	0.3333333432674408	1216	1291	1291	1316	1466
5.1826207952820695	5.182620400542373	1	1	1	30	0.0075	0.11979076184690607	1215.5431697630804	1290.5431697630804	1290.5431697630804	1315.5431697630804	0.25	0.21167883276939392	0.3103448152542114	0.056338027119636536	0.3333333432674408	1216	1291	1291	1316	1466
5.199669208132427	5.199669208132427	1	1	1	30	0.0075	0.11979076184690607	1215.5431697630804	1290.5431697630804	1290.5431697630804	1315.5431697630804	0.25	0.21167883276939392	0.3103448152542114	0.056338027119636536	0.3333333432674408	1216	1291	1291	1316	1466
5.2165194616539985	5.216519066914298	1	1	1	30	0.0075	0.11979076184690607	1215.5431697630804	1290.5431697630804	1290.5431697630804	1315.5431697630804	0.25	0.21167883276939392	0.3103448152542114	0.056338027119636536	0.3333333432674408	1216	1291	1291	1316	1466
5.232690762893679	5.232690762893679	1	1	1	30	0.0075	0.11979076184690607	1215.5431697630804	1290.5431697630804	1290.5431697630804	1315.5431697630804	0.25	0.21167883276939392	0.3103448152542114	0.056338027119636536	0.3333333432674408	1216	1291	1291	1316	1466
5.2496945701580735	5.2496945701580735	1	1	1	30	0.0075	0.12003359830096516	1216.5375850424523	1291.5375850424523	1291.5375850424523	1316.5375850424523	0.25	0.21167883276939392	0.32758620381355286	0.056338027119636536	0.3333333432674408	1216	1291	1291	1316	1466
5.266675087780239	5.266674693040542	1	1	1	30	0.0075	0.11979076184690607	1215.5431697630804	1290.5431697630804	1290.5431697630804	1315.5431697630804	0.25	0.21167883276939392	0.3103448152542114	0.056338027119636536	0.3333333432674408	1216	1291	1291	1316	1466
5.282656124485111	5.282656124485111	1	1	1	30	0.0075	0.12003359830096516	1216.5375850424523	1291.5375850424523	1291.5375850424523	1316.5375850424523	0.25	0.21167883276939392	0.32758620381355286	0.056338027119636536	0.3333333432674408	1216	1291	1291	1316	1466
5.2996650633655875	5.2996650633655875	1	1	1	30	0.0075	0.12003359830096516	1216.5375850424523	1291.5375850424523	1291.5375850424523	1316.5375850424523	0.25	0.21167883276939392	0.32758620381355286	0.056338027119636536	0.3333333432674408	1216	1291	1291	1316	1466
5.319401653564597	5.319401653564597	1	1	1	30	0.0075	0.12118707113320776	1221.2610562904858	1296.2610562904858	1296.2610562904858	1321.2610562904858	0.25	0.21167883276939392	0.32758620381355286	0.07042253762483597	0.3333333432674408	1216	1291	1291	1316	1466
5.3326534599921445	5.332653854731841	1	1	1	30	0.0075	0.11979076184690607	1215.5431697630804	1290.5431697630804	1290.5431697630804	1315.5431697630804	0.25	0.21167883276939392	0.3103448152542114	0.056338027119636536	0.3333333432674408	1216	1291	1291	1316	1466
5.3496635830917185	5.3496635830917185	1	1	1	30	0.0075	0.12003359830096516	1216.5375850424523	1291.5375850424523	1291.5375850424523	1316.5375850424523	0.25	0.21167883276939392	0.32758620381355286	0.056338027119636536	0.3333333432674408	1216	1291	1291	1316	1466
5.366705285367196	5.366705285367196	1	1	1	30	0.0075	0.12003359830096516	1216.5375850424523	1291.5375850424523	1291.5375850424523	1316.5375850424523	0.25	0.21167883276939392	0.32758620381355286	0.056338027119636536	0.3333333432674408	1216	1291	1291	1316	1466
5.382781059599772	5.382781454339472	1	1	1	30	0.0075	0.12003359830096516	1216.5375850424523	1291.5375850424523	1291.5375850424523	1316.5375850424523	0.25	0.21167883276939392	0.32758620381355286	0.056338027119636536	0.3333333432674408	1216	1291	1291	1316	1466
5.399716182156581	5.399716182156581	1	1	1	30	0.0075	0.12003359830096516	1216.5375850424523	1291.5375850424523	1291.5375850424523	1316.5375850424523	0.25	0.21167883276939392	0.32758620381355286	0.056338027119636536	0.3333333432674408	1216	1291	1291	1316	1466
5.416733015831035	5.416733015831035	1	1	1	30	0.0075	0.12003359830096516	1216.5375850424523	1291.5375850424523	1291.5375850424523	1316.5375850424523	0.25	0.21167883276939392	0.32758620381355286	0.056338027119636536	0.3333333432674408	1216	1291	1291	1316	1466
5.432584577914707	5.432584577914707	1	1	1	30	0.0075	0.12003359830096516	1216.5375850424523	1291.5375850424523	1291.5375850424523	1316.5375850424523	0.25	0.21167883276939392	0.32758620381355286	0.056338027119636536	0.3333333432674408	1216	1291	1291	1316	1466
5.44957299033085	5.449572595591153	1	1	1	30	0.0075	0.12003359830096516	1216.5375850424523	1291.5375850424523	1291.5375850424523	1316.5375850424523	0.25	0.21167883276939392	0.32758620381355286	0.056338027119636536	0.3333333432674408	1221	1296	1296	1321	1466
5.466646666521928	5.466646666521928	1	1	1	30	0.0075	0.12003359830096516	1216.5375850424523	1291.5375850424523	1291.5375850424523	1316.5375850424523	0.25	0.21167883276939392	0.32758620381355286	0.056338027119636536	0.3333333432674408	1215	1290	1290	1315	1466
5.482749283054019	5.482749283054019	1	1	1	30	0.0075	0.12003359830096516	1216.5375850424523	1291.5375850424523	1291.5375850424523	1316.5375850424523	0.25	0.21167883276939392	0.32758620381355286	0.056338027119636536	0.3333333432674408	1216	1291	1291	1316	1466
5.499738879689261	5.499738879689261	1	1	1	30	0.0075	0.12003359830096516	1216.5375850424523	1291.5375850424523	1291.5375850424523	1316.5375850424523	0.25	0.21167883276939392	0.32758620381355286	0.056338027119636536	0.3333333432674408	1216	1291	1291	1316	1466
5.516711897257149	5.516711897257149	1	0	1	30	0.0075	0.12003359830096516	1216.5375850424523	1291.5375850424523	1291.5375850424523	1316.5375850424523	0.25	0.21167883276939392	0.32758620381355286	0.056338027119636536	0.3333333432674408	1215	1290	1290	1315	1466
5.532770697682679	5.532770697682679	1	0	1	30	0.0075	0.12003359830096516	1216.5375850424523	1291.5375850424523	1291.5375850424523	1316.5375850424523	0.25	0.21167883276939392	0.32758620381355286	0.056338027119636536	0.3333333432674408	1215	1290	1290	1315	1466
5.54967976741937	5.54967937267967	1	0	1	30	0.0075	0.12003359830096516	1216.5375850424523	1291.5375850424523	1291.5375850424523	1316.5375850424523	0.25	0.21167883276939392	0.32758620381355286	0.056338027119636536	0.3333333432674408	1215	1290	1290	1315	1466
5.566641337535994	5.566641732275695	1	0	1	30	0.0075	0.12003359830096516	1216.5375850424523	1291.5375850424523	1291.5375850424523	1316.5375850424523	0.25	0.21167883276939392	0.32758620381355286	0.056338027119636536	0.3333333432674408	1215	1290	1290	1315	1466
5.582715532809775	5.582715532809775	1	0	1	30	0.0075	0.12003359830096516	1216.5375850424523	1291.5375850424523	1291.5375850424523	1316.5375850424523	0.25	0.21167883276939392	0.32758620381355286	0.056338027119636536	0.3333333432674408	1215	1290	1290	1315	1466
5.5997067084038115	5.599706313664111	1	0	1	30	0.0075	0.12003359830096516	1216.5375850424523	1291.5375850424523	1291.5375850424523	1316.5375850424523	0.25	0.21167883276939392	0.32758620381355286	0.056338027119636536	0.3333333432674408	1215	1290	1290	1315	1466
5.616667883780735	5.616667883780735	1	0	1	30	0.0075	0.12003359830096516	1216.5375850424523	1291.5375850424523	1291.5375850424523	1316.5375850424523	0.25	0.21167883276939392	0.32758620381355286	0.056338027119636536	0.3333333432674408	1215	1290	1290	1315	1466
5.632655631060487	5.632655631060487	1	0	1	30	0.0075	0.12003359830096516	1216.5375850424523	1291.5375850424523	1291.5375850424523	1316.5375850424523	0.25	0.21167883276939392	0.32758620381355286	0.056338027119636536	0.3333333432674408	1215	1290	1290	1315	1466
5.649636543422353	5.649636543422353	1	0	1	30	0.0075	0.12003359830096516	1216.5375850424523	1291.5375850424523	1291.5375850424523	1316.5375850424523	0.25	0.21167883276939392	0.32758620381355286	0.056338027119636536	0.3333333432674408	1216	1291	1291	1316	1466
5.666589429265606	5.666589429265606	1	0	1	30	0.0075	0.12003359830096516	1216.5375850424523	1291.5375850424523	1291.5375850424523	1316.5375850424523	0.25	0.21167883276939392	0.32758620381355286	0.056338027119636536	0.3333333432674408	1215	1290	1290	1315	1466
5.682604018844874	5.682604413584571	1	0	1	30	0.0075	0.12003359830096516	1216.5375850424523	1291.5375850424523	1291.5375850424523	1316.5375850424523	0.25	0.21167883276939392	0.32758620381355286	0.056338027119636536	0.3333333432674408	1215	1290	1290	1315	1466
5.699519799156441	5.6995194044167405	1	0	1	30	0.0075	0.12003359830096516	1216.5375850424523	1291.5375850424523	1291.5375850424523	1316.5375850424523	0.25	0.21167883276939392	0.32758620381355286	0.056338027119636536	0.3333333432674408	1215	1290	1290	1315	1466
5.7166909760531155	5.7166909760531155	1	0	1	30	0.0075	0.12003359830096516	1216.5375850424523	1291.5375850424523	1291.5375850424523	1316.5375850424523	0.25	0.21167883276939392	0.32758620381355286	0.056338027119636536	0.3333333432674408	1215	1290	1290	1315	1466
5.732701223495695	5.732701223495695	1	0	1	30	0.0075	0.12003359830096516	1216.5375850424523	1291.5375850424523	1291.5375850424523	1316.5375850424523	0.25	0.21167883276939392	0.32758620381355286	0.056338027119636536	0.3333333432674408	1215	1290	1290	1315	1466
5.749635161833407	5.749635161833407	1	0	1	30	0.0075	0.12003359830096516	1216.5375850424523	1291.5375850424523	1291.5375850424523	1316.5375850424523	0.25	0.21167883276939392	0.32758620381355286	0.056338027119636536	0.3333333432674408	1216	1291	1291	1316	1466
5.766701732709908	5.766701732709908	1	0	1	30	0.0075	0.12003359830096516	1216.5375850424523	1291.5375850424523	1291.5375850424523	1316.5375850424523	0.25	0.21167883276939392	0.32758620381355286	0.056338027119636536	0.3333333432674408	1215	1290	1290	1315	1466
5.782634611171527	5.782634611171527	1	0	1	30	0.0075	0.12003359830096516	1216.5375850424523	1291.5375850424523	1291.5375850424523	1316.5375850424523	0.25	0.21167883276939392	0.32758620381355286	0.056338027119636536	0.3333333432674408	1216	1291	1291	1316	1466
5.799675523967608	5.799675523967608	1	0	1	30	0.0075	0.12003359830096516	1216.5375850424523	1291.5375850424523	1291.5375850424523	1316.5375850424523	0.25	0.21167883276939392	0.32758620381355286	0.056338027119636536	0.3333333432674408	1216	1291	1291	1316	1466
5.8166193307977885	5.816618936058088	1	0	1	30	0.0075	0.12003359830096516	1216.5375850424523	1291.5375850424523	1291.5375850424523	1316.5375850424523	0.25	0.21167883276939392	0.32758620381355286	0.056338027119636536	0.3333333432674408	1221	1296	1296	1321	1466
5.83263865725344	5.83263865725344	1	0	1	30	0.0075	0.12003359830096516	1216.5375850424523	1291.5375850424523	1291.5375850424523	1316.5375850424523	0.25	0.21167883276939392	0.32758620381355286	0.056338027119636536	0.3333333432674408	1215	1290	1290	1315	1466
5.8496527277500014	5.8496527277500014	1	0	1	30	0.0075	0.12003359830096516	1216.5375850424523	1291.5375850424523	1291.5375850424523	1316.5375850424523	0.25	0.21167883276939392	0.32758620381355286	0.056338027119636536	0.3333333432674408	1216	1291	1291	1316	1466
5.8666727193420485	5.8666727193420485	1	0	1	30	0.0075	0.12118707113320776	1221.2610562904858	1296.2610562904858	1296.2610562904858	1321.2610562904858	0.25	0.21167883276939392	0.32758620381355286	0.07042253762483597	0.3333333432674408	1216	1291	1291	1316	1466
5.882729151329382	5.882729151329382	1	0	1	30	0.0075	0.12003359830096516	1216.5375850424523	1291.5375850424523	1291.5375850424523	1316.5375850424523	0.25	0.21167883276939392	0.32758620381355286	0.056338027119636536	0.3333333432674408	1216	1291	1291	1316	1466
5.899620852519327	5.899620852519327	1	0	1	30	0.0075	0.12118707113320776	1221.2610562904858	1296.2610562904858	1296.2610562904858	1321.2610562904858	0.25	0.21167883276939392	0.32758620381355286	0.07042253762483597	0.3333333432674408	1216	1291	1291	1316	1466
5.916690186573717	5.916690186573717	1	0	1	30	0.0075	0.12565135471875616	1239.5422975733063	1314.5422975733063	1314.5422975733063	1339.5422975733063	0.2678571343421936	0.21167883276939392	0.32758620381355286	0.07042253762483597	0.3333333432674408	1216	1291	1291	1316	1466
5.932827934939002	5.932827934939002	1	0	1	30	0.0075	0.12862964549236228	1251.7383982912236	1326.7383982912236	1326.7383982912236	1351.7383982912236	0.2678571343421936	0.21897810697555542	0.32758620381355286	0.0845070406794548	0.3333333432674408	1216	1291	1291	1316	1466
5.949643846106781	5.949643451367081	1	0	1	30	0.0075	0.13528300603583	1278.9839097167237	1353.9839097167237	1353.9839097167237	1378.9839097167237	0.2857142984867096	0.22627736628055573	0.3448275923728943	0.0845070406794548	0.3333333432674408	1216	1291	1291	1316	1466
5.966621995290755	5.966621995290755	1	0	1	30	0.0075	0.1397472896213784	1297.2651509995444	1372.2651509995444	1372.2651509995444	1397.2651509995444	0.3035714328289032	0.22627736628055573	0.3448275923728943	0.0845070406794548	0.3333333432674408	1216	1291	1291	1316	1466
5.982676848319297	5.982676848319297	1	0	1	30	0.0075	0.14989003875428986	1338.799708698817	1413.799708698817	1413.799708698817	1438.799708698817	0.3392857015132904	0.22627736628055573	0.3448275923728943	0.09859155118465424	0.3333333432674408	1216	1291	1291	1316	1466
5.9996782871455	5.9996782871455	1	0	1	30	0.0075	0.15171485730583023	1346.272340667375	1421.272340667375	1421.272340667375	1446.272340667375	0.3392857015132904	0.23357664048671722	0.3448275923728943	0.09859155118465424	0.3333333432674408	1216	1291	1291	1316	1466
6.016626830852065	6.016626830852065	0	0	1	30	0.0075	0.15171485730583023	1346.272340667375	1421.272340667375	1421.272340667375	1446.272340667375	0.3392857015132904	0.23357664048671722	0.3448275923728943	0.09859155118465424	0.3333333432674408	1216	1291	1291	1316	1466
6.039389100842175	6.039389100842175	0	0	1	30	0.0074897215106593034	0.15171485730583023	1346.272340667375	1421.272340667375	1421.272340667375	1446.272340667375	0.3392857015132904	0.23357664048671722	0.3448275923728943	0.09859155118465424	0.3333333432674408	1216	1291	1291	1316	1466
6.052591170067679	6.052591170067679	0	0	1	30	0.007458914215262049	0.14989003875428986	1338.799708698817	1413.799708698817	1413.799708698817	1438.799708698817	0.3392857015132904	0.22627736628055573	0.3448275923728943	0.09859155118465424	0.3333333432674408	1216	1291	1291	1316	1466
6.066660087671686	6.066660087671686	0	0	1	30	0.007407662554463533	0.14989003875428986	1338.799708698817	1413.799708698817	1413.799708698817	1438.799708698817	0.3392857015132904	0.22627736628055573	0.3448275923728943	0.09859155118465424	0.3333333432674408	1216	1291	1291	1316	1466
6.082777309572634	6.082777309572634	0	0	1	30	0.007336107005503543	0.14989003875428986	1338.799708698817	1413.799708698817	1413.799708698817	1438.799708698817	0.3214285671710968	0.22627736628055573	0.3448275923728943	0.09859155118465424	0.3333333432674408	1216	1291	1291	1316	1466
6.1060768202927775	6.1060768202927775	0	0	1	30	0.007244443697168012	0.14542575516874146	1320.5184674159964	1395.5184674159964	1395.5184674159964	1420.5184674159964	0.3214285671710968	0.22627736628055573	0.3448275923728943	0.09859155118465424	0.3333333432674408	1216	1291	1291	1316	1466
6.119310468694181	6.119310468694181	0	0	1	30	0.007132923872213651	0.14238675838067671	1308.073775568871	1383.073775568871	1383.073775568871	1408.073775568871	0.3214285671710968	0.21897810697555542	0.3448275923728943	0.0845070406794548	0.3333333432674408	1216	1291	1291	1316	1466
6.132708723549971	6.132708723549971	0	0	1	30	0.007001853198729013	0.14238675838067671	1308.073775568871	1383.073775568871	1383.073775568871	1408.073775568871	0.3214285671710968	0.21897810697555542	0.3448275923728943	0.0845070406794548	0.3333333432674408	1216	1291	1291	1316	1466
6.1496983201852125	6.1496983201852125	0	0	1	30	0.006851590932319507	0.14238675838067671	1308.073775568871	1383.073775568871	1383.073775568871	1408.073775568871	0.3214285671710968	0.21897810697555542	0.3448275923728943	0.0845070406794548	0.3333333432674408	1216	1291	1291	1316	1466
6.1727155920207295	6.1727155920207295	0	0	1	30	0.006682548931412759	0.14238675838067671	1308.073775568871	1383.073775568871	1383.073775568871	1408.073775568871	0.3214285671710968	0.21897810697555542	0.3448275923728943	0.0845070406794548	0.3333333432674408	1216	1291	1291	1316	1466
6.185993846008095	6.185993846008095	0	0	1	30	0.006495190528383289	0.14238675838067671	1308.073775568871	1383.073775568871	1383.073775568871	1408.073775568871	0.3214285671710968	0.21897810697555542	0.3448275923728943	0.0845070406794548	0.3333333432674408	1216	1291	1291	1316	1466
6.199612760355503	6.199612760355503	0	0	1	30	0.0062900292595906805	0.14238675838067671	1308.073775568871	1383.073775568871	1383.073775568871	1408.073775568871	0.3214285671710968	0.21897810697555542	0.3448275923728943	0.0845070406794548	0.3333333432674408	1216	1291	1291	1316	1466
6.216685252327483	6.216685252327483	0	0	1	30	0.006067627457812106	0.14238675838067671	1308.073775568871	1383.073775568871	1383.073775568871	1408.073775568871	0.3214285671710968	0.21897810697555542	0.3448275923728943	0.0845070406794548	0.3333333432674408	1216	1291	1291	1316	1466
6.239440811742714	6.239440811742714	0	0	1	30	0.005828594710927282	0.14238675838067671	1308.073775568871	1383.073775568871	1383.073775568871	1408.073775568871	0.3214285671710968	0.21897810697555542	0.3448275923728943	0.0845070406794548	0.3333333432674408	1216	1291	1291	1316	1466
6.252629459818458	6.252629459818458	0	0	1	30	0.005573586191080457	0.14238675838067671	1308.073775568871	1383.073775568871	1383.073775568871	1408.073775568871	0.3214285671710968	0.21897810697555542	0.3448275923728943	0.0845070406794548	0.3333333432674408	1216	1291	1291	1316	1466
6.2667741674446305	6.2667741674446305	0	0	1	30	0.005303300858899107	0.14238675838067671	1308.073775568871	1383.073775568871	1383.073775568871	1408.073775568871	0.3214285671710968	0.21897810697555542	0.3448275923728943	0.0845070406794548	0.3333333432674408	1216	1291	1291	1316	1466
6.282658098183603	6.282658098183603	0	0	1	30	0.0050184795476914375	0.14238675838067671	1308.073775568871	1383.073775568871	1383.073775568871	1408.073775568871	0.3214285671710968	0.21897810697555542	0.3448275923728943	0.0845070406794548	0.3333333432674408	1216	1291	1291	1316	1466
6.306083136127956	6.306082741388259	0	0	1	30	0.004719902932873782	0.14238675838067671	1308.073775568871	1383.073775568871	1383.073775568871	1408.073775568871	0.3214285671710968	0.21897810697555542	0.3448275923728943	0.0845070406794548	0.3333333432674408	1216	1291	1291	1316	1466
6.319287179051951	6.319287179051951	0	0	1	30	0.00440838939219355	0.1442115732069268	1315.546392282365	1390.546392282365	1390.546392282365	1415.546392282365	0.3214285671710968	0.22627736628055573	0.3448275923728943	0.0845070406794548	0.3333333432674408	1216	1291	1291	1316	1466
6.332781750394247	6.332781750394247	0	0	1	30	0.004084792762612705	0.1442115732069268	1315.546392282365	1390.546392282365	1390.546392282365	1415.546392282365	0.3214285671710968	0.22627736628055573	0.3448275923728943	0.0845070406794548	0.3333333432674408	1216	1291	1291	1316	1466
6.349783583960146	6.349783583960146	0	0	1	30	0.0037500000000000025	0.1442115732069268	1315.546392282365	1390.546392282365	1390.546392282365	1415.546392282365	0.3214285671710968	0.22627736628055573	0.3448275923728943	0.0845070406794548	0.3333333432674408	1216	1291	1291	1316	1466
6.372701776131272	6.372702170870973	0	0	1	30	0.0034049287480466027	0.1486758567924752	1333.8276335651858	1408.8276335651858	1408.8276335651858	1433.8276335651858	0.3392857015132904	0.22627736628055573	0.3448275923728943	0.0845070406794548	0.3333333432674408	1221	1296	1296	1321	1466
6.386007661897551	6.386007661897551	0	0	1	30	0.003050524823068503	0.1508649293954777	1342.791885874481	1417.791885874481	1417.791885874481	1442.791885874481	0.3392857015132904	0.23357664048671722	0.36206895112991333	0.0845070406794548	0.3333333432674408	1216	1291	1291	1316	1466
6.3996715765706185	6.3996715765706185	0	0	1	30	0.002687759621589753	0.1486758567924752	1333.8276335651858	1408.8276335651858	1408.8276335651858	1433.8276335651858	0.3392857015132904	0.22627736628055573	0.3448275923728943	0.0845070406794548	0.3333333432674408	1221	1296	1296	1321	1466
6.416681304930496	6.416681304930496	0	0	1	30	0.002317627457812106	0.15050067534401557	1341.3002655337436	1416.3002655337436	1416.3002655337436	1441.3002655337436	0.3392857015132904	0.23357664048671722	0.3448275923728943	0.0845070406794548	0.3333333432674408	1239	1314	1314	1339	1466
6.439350811091394	6.439351205831095	0	0	1	30	0.0019411428382689055	0.15803923612191817	1372.1706719192548	1447.1706719192548	1447.1706719192548	1472.1706719192548	0.3392857015132904	0.2554744482040405	0.37931033968925476	0.09859155118465424	0.3333333432674408	1251	1326	1326	1351	1466
6.4525931437661725	6.452592749026472	0	0	1	30	0.0015593376811331942	0.17985585888086908	1461.509742117159	1536.509742117159	1536.509742117159	1561.509742117159	0.375	0.29197078943252563	0.4137931168079376	0.1267605572938919	0.3333333432674408	1278	1353	1353	1378	1466
6.466629692714882	6.466629692714882	0	0	1	30	0.0011732584878017302	0.17985585888086908	1461.509742117159	1536.509742117159	1536.509742117159	1561.509742117159	0.4107142984867096	0.32846716046333313	0.4482758641242981	0.15492957830429077	0.3333333432674408	1297	1372	1372	1397	1466
6.482783625407816	6.482783625407816	0	0	1	30	0.0007839634745073992	0.20215816238570294	1552.8376749694535	1627.8376749694535	1627.8376749694535	1652.8376749694535	0.4642857015132904	0.35766422748565674	0.48275861144065857	0.1690140813589096	0.3333333432674408	1338	1413	1413	1438	1466
6.499684405610829	6.499684405610829	0	0	1	30	0.0003925196718220764	0.25359468484562453	1763.4702344428324	1838.4702344428324	1838.4702344428324	1863.4702344428324	0.5	0.40145984292030334	0.5344827771186829	0.2112676054239273	0.3333333432674408	1346	1421	1421	1446	1466
6.519437180137487	6.519437180137487	0	0	1	30	-2.871426524195212e-18	0.3268027101173425	2063.2570979305174	2138.2570979305174	2138.2570979305174	2163.2570979305174	0.6785714030265808	0.46715328097343445	0.6034482717514038	0.26760563254356384	0.3333333432674408	1346	1421	1421	1446	1466
6.532672407497685	6.532672407497685	0	0	1	30	-0.00039251967182208215	0.3714664301981099	2246.15503166126	2321.15503166126	2321.15503166126	2346.15503166126	0.6785714030265808	0.55474454164505	0.6896551847457886	0.3661971688270569	0.3333333432674408	1346	1421	1421	1446	1466
6.549636740792202	6.549641477668587	0	0	1	30	-0.000783963474507405	0.43003057473171324	2485.9752035263655	2560.9752035263655	2560.9752035263655	2585.9752035263655	0.75	0.6204379796981812	0.7758620977401733	0.4507042169570923	0.3333333432674408	1338	1413	1413	1438	1466
6.572727828951393	6.57272822369109	0	0	1	30	-0.0011732584878017358	0.5143178017278967	2831.131398075737	2906.131398075737	2906.131398075737	2931.131398075737	0.8392857313156128	0.7080292105674744	0.8620689511299133	0.591549277305603	0.3333333432674408	1338	1413	1413	1438	1466
6.5860167409106225	6.586017135650323	0	0	1	30	-0.0015593376811331998	0.5143178017278967	2831.131398075737	2906.131398075737	2906.131398075737	2931.131398075737	0.8392857313156128	0.7080292105674744	0.8620689511299133	0.591549277305603	0.3333333432674408	1338	1413	1413	1438	1466
6.599627760464056	6.599627760464056	0	0	1	30	-0.001941142838268911	0.5564112546896691	3003.5040879541953	3078.5040879541953	3078.5040879541953	3103.5040879541953	0.875	0.7445255517959595	0.8965517282485962	0.6760563254356384	0.3333333432674408	1320	1395	1395	1420	1466
6.61680564793561	6.61680564793561	0	0	1	30	-0.002317627457812111	0.6006005554161007	3184.4592744289325	3259.4592744289325	3259.4592744289325	3284.4592744289325	0.8928571343421936	0.7883211970329285	0.9482758641242981	0.7605633735656738	0.3333333432674408	1308	1383	1383	1408	1466
6.639383969226092	6.639383969226092	0	0	1	30	-0.002687759621589758	0.6682921499013901	3461.6563538461924	3536.6563538461924	3536.6563538461924	3561.6563538461924	0.9464285969734192	0.8394160866737366	1.0	0.8873239159584045	0.3333333432674408	1308	1383	1383	1408	1466
6.652582880534002	6.652582485794305	0	0	1	30	-0.003050524823068508	0.6789840310811996	3505.4396072775126	3580.4396072775126	3580.4396072775126	3605.4396072775126	0.9464285969734192	0.8540145754814148	1.0	0.9154929518699646	0.3333333432674408	1308	1383	1383	1408	1466
6.666705087997347	6.666705087997347	0	0	1	30	-0.003404928748046606	0.6825051605701447	3519.8586325347424	3594.8586325347424	3594.8586325347424	3619.8586325347424	0.9464285969734192	0.8540145754814148	1.0	0.9295774698257446	0.3333333432674408	1308	1383	1383	1408	1466
6.6826967826740855	6.6826967826740855	0	0	1	30	-0.003750000000000004	0.6860262900590897	3534.277657791972	3609.277657791972	3609.277657791972	3634.277657791972	0.9464285969734192	0.8540145754814148	1.0	0.9436619877815247	0.3333333432674408	1308	1383	1383	1408	1466
6.706087083524945	6.706087083524945	0	0	1	30	-0.004084792762612706	0.6976613402366638	3581.9231882691383	3656.9231882691383	3656.9231882691383	3681.9231882691383	0.9642857313156128	0.8686131238937378	1.0	0.9577465057373047	0.3333333432674408	1308	1383	1383	1408	1466
6.719298231763517	6.719298231763517	0	0	1	30	-0.004408389392193551	0.7030072808265686	3603.8148149847984	3678.8148149847984	3678.8148149847984	3703.8148149847984	0.9642857313156128	0.8759124279022217	1.0	0.9718309640884399	0.3333333432674408	1308	1383	1383	1408	1466
6.732826750719905	6.732826750719905	0	0	1	30	-0.004719902932873782	0.7128175050020218	3643.9876829832792	3718.9876829832792	3718.9876829832792	3743.9876829832792	0.9821428656578064	0.8832116723060608	1.0	0.98591548204422	0.3333333432674408	1308	1383	1383	1408	1466
6.749674241063584	6.7496742410635875	0	0	1	30	-0.005018479547691437	0.7181634604930878	3665.8793707191944	3740.8793707191944	3740.8793707191944	3765.8793707191944	0.9821428656578064	0.8905109763145447	1.0	1.0	0.3333333432674408	1308	1383	1383	1408	1466
6.772682039146336	6.772682039146336	0	0	1	30	-0.005303300858899106	0.7163386344909668	3658.406708240509	3733.406708240509	3733.406708240509	3758.406708240509	0.9821428656578064	0.8832116723060608	1.0	1.0	0.3333333432674408	1308	1383	1383	1408	1466
6.786037267374962	6.786037267374962	0	0	1	30	-0.005573586191080455	0.710992693901062	3636.515081524849	3711.515081524849	3711.515081524849	3736.515081524849	0.9821428656578064	0.8759124279022217	1.0	0.98591548204422	0.3333333432674408	1308	1383	1383	1408	1466
6.799697234651038	6.799697234651038	0	0	1	30	-0.00582859471092728	0.695836529135704	3574.450586810708	3649.450586810708	3649.450586810708	3674.450586810708	0.9642857313156128	0.8613138794898987	1.0	0.9577465057373047	0.3333333432674408	1308	1383	1383	1408	1466
6.816667883780738	6.816667883780738	0	0	1	30	-0.006067627457812103	0.692315399646759	3560.0315615534782	3635.0315615534782	3635.0315615534782	3660.0315615534782	0.9642857313156128	0.8613138794898987	1.0	0.9436619877815247	0.3333333432674408	1315	1390	1390	1415	1466
6.839403311471333	6.839402916731633	0	0	1	30	-0.006290029259590677	0.688794270157814	3545.6125362962484	3620.6125362962484	3620.6125362962484	3645.6125362962484	0.9642857313156128	0.8613138794898987	1.0	0.9295774698257446	0.3333333432674408	1315	1390	1390	1415	1466
6.852614854449605	6.852614854449605	0	0	1	30	-0.006495190528383286	0.679927185177803	3509.3018233031034	3584.3018233031034	3584.3018233031034	3609.3018233031034	0.9642857313156128	0.8540145754814148	1.0	0.9014084339141846	0.3333333432674408	1315	1390	1390	1415	1466
6.866637982248555	6.866638376988252	0	0	1	30	-0.006682548931412756	0.679927185177803	3509.3018233031034	3584.3018233031034	3584.3018233031034	3609.3018233031034	0.9464285969734192	0.8394160866737366	1.0	0.8873239159584045	0.3333333432674408	1333	1408	1408	1433	1466
6.882660466621797	6.882660466621797	0	0	1	30	-0.006851590932319503	0.6682921499013901	3461.6563538461924	3536.6563538461924	3536.6563538461924	3561.6563538461924	0.9464285969734192	0.8248175382614136	1.0	0.8450704216957092	0.3333333432674408	1342	1417	1417	1442	1466
6.906060635965126	6.9060606359651295	0	0	1	30	-0.0070018531987290095	0.6335770040750504	3319.497831687331	3394.497831687331	3394.497831687331	3419.497831687331	0.9285714030265808	0.8029196858406067	1.0	0.8028169274330139	0.3333333432674408	1333	1408	1408	1433	1466
6.91925638935545	6.91925638935545	0	0	1	30	-0.007132923872213648	0.6195461273432183	3262.041391470479	3337.041391470479	3337.041391470479	3362.041391470479	0.9285714030265808	0.7883211970329285	0.982758641242981	0.7746478915214539	0.3333333432674408	1341	1416	1416	1441	1466
6.9327805661751505	6.9327805661751505	0	0	1	30	-0.007244443697168009	0.6063361768911566	3207.9466443692863	3282.9466443692863	3282.9466443692863	3307.9466443692863	0.9107142686843872	0.7810218930244446	0.982758641242981	0.7464788556098938	0.3333333432674408	1372	1447	1447	1472	1466
6.949647793503768	6.949647793503768	0	0	1	30	-0.007336107005503539	0.5960692400605776	3165.9035380480655	3240.9035380480655	3240.9035380480655	3265.9035380480655	0.9107142686843872	0.7664233446121216	0.9655172228813171	0.7323943376541138	0.3333333432674408	1461	1536	1536	1561	1466
6.972706907747359	6.972706907747359	0	0	1	30	-0.00740766255446353	0.5874450210158022	3130.58736105971	3205.58736105971	3205.58736105971	3230.58736105971	0.9107142686843872	0.7591241002082825	0.9655172228813171	0.7042253613471985	0.3333333432674408	1461	1536	1536	1561	1466
6.986028977841286	6.986028977841286	0	0	1	30	-0.007458914215262048	0.5874450210158022	3130.58736105971	3205.58736105971	3205.58736105971	3230.58736105971	0.9107142686843872	0.7591241002082825	0.9655172228813171	0.7042253613471985	0.3333333432674408	1552	1627	1627	1652	1466
6.999644734271101	6.999644734271101	0	0	1	30	-0.007489721510659303	0.5908447321813739	3144.509178282726	3219.509178282726	3219.509178282726	3244.509178282726	0.9107142686843872	0.7591241002082825	0.9655172228813171	0.7183098793029785	0.3333333432674408	1763	1838	1838	1863	1466
7.016730647392841	7.016730647392841	0	0	1	30	-0.0075	0.5908447321813739	3144.509178282726	3219.509178282726	3219.509178282726	3244.509178282726	0.9107142686843872	0.7591241002082825	0.9655172228813171	0.7183098793029785	0.3333333432674408	2063	2138	2138	2163	1466
7.03938396922609	7.03938396922609	0	0	1	30	-0.007489721510659305	0.5895733837003903	3139.303006253098	3214.303006253098	3214.303006253098	3239.303006253098	0.9107142686843872	0.7664233446121216	0.9482758641242981	0.7183098793029785	0.3333333432674408	2246	2321	2321	2346	1466
7.052652354720987	7.05265195998129	0	0	1	30	-0.007458914215262052	0.5895733837003903	3139.303006253098	3214.303006253098	3214.303006253098	3239.303006253098	0.9107142686843872	0.7664233446121216	0.9482758641242981	0.7183098793029785	0.3333333432674408	2485	2560	2560	2585	1466
7.066572060718858	7.066572455458559	0	0	1	30	-0.0074076625544635365	0.5895733837003903	3139.303006253098	3214.303006253098	3214.303006253098	3239.303006253098	0.9107142686843872	0.7664233446121216	0.9482758641242981	0.7183098793029785	0.3333333432674408	2831	2906	2906	2931	1466
7.082624940048909	7.082624940048909	0	0	1	30	-0.007336107005503547	0.5913982097025112	3146.7756687317833	3221.7756687317833	3221.7756687317833	3246.7756687317833	0.9107142686843872	0.7737226486206055	0.9482758641242981	0.7183098793029785	0.3333333432674408	2831	2906	2906	2931	1466
7.099642957942457	7.099642957942457	0	0	1	30	-0.0072444436971680175	0.5913982097025112	3146.7756687317833	3221.7756687317833	3221.7756687317833	3246.7756687317833	0.9107142686843872	0.7737226486206055	0.9482758641242981	0.7183098793029785	0.3333333432674408	3003	3078	3078	3103	1466
7.119385863976646	7.119385469236949	0	0	1	30	-0.007132923872213658	0.5913982097025112	3146.7756687317833	3221.7756687317833	3221.7756687317833	3246.7756687317833	0.9107142686843872	0.7737226486206055	0.9482758641242981	0.7183098793029785	0.3333333432674408	3184	3259	3259	3284	1466
7.132758855491716	7.132758855491716	0	0	1	30	-0.007001853198729022	0.5913982097025112	3146.7756687317833	3221.7756687317833	3221.7756687317833	3246.7756687317833	0.9107142686843872	0.7737226486206055	0.9482758641242981	0.7183098793029785	0.3333333432674408	3461	3536	3536	3561	1466
7.1496789779399705	7.149679372679671	0	0	1	30	-0.006851590932319517	0.5913982097025112	3146.7756687317833	3221.7756687317833	3221.7756687317833	3246.7756687317833	0.9107142686843872	0.7737226486206055	0.9482758641242981	0.7183098793029785	0.3333333432674408	3505	3580	3580	3605	1466
7.172755065990607	7.172755065990607	0	0	1	30	-0.0066825489314127715	0.5913982097025112	3146.7756687317833	3221.7756687317833	3221.7756687317833	3246.7756687317833	0.9107142686843872	0.7737226486206055	0.9482758641242981	0.7183098793029785	0.3333333432674408	3519	3594	3594	3619	1466
7.1855414743133	7.1855414743133	0	0	1	30	-0.006495190528383305	0.5947371976809226	3160.448824503378	3235.448824503378	3235.448824503378	3260.448824503378	0.9107142686843872	0.7737226486206055	0.9482758641242981	0.7323943376541138	0.3333333432674408	3534	3609	3609	3634	1466
7.199699603089233	7.199699603089233	0	0	1	30	-0.006290029259590696	0.5965620087818824	3167.9214259618084	3242.9214259618084	3242.9214259618084	3267.9214259618084	0.9107142686843872	0.7810218930244446	0.9482758641242981	0.7323943376541138	0.3333333432674408	3581	3656	3656	3681	1466
7.216689594464171	7.216689594464171	0	0	1	30	-0.006067627457812124	0.5965620087818824	3167.9214259618084	3242.9214259618084	3242.9214259618084	3267.9214259618084	0.9107142686843872	0.7810218930244446	0.9482758641242981	0.7323943376541138	0.3333333432674408	3603	3678	3678	3703	1466
7.2393591006250695	7.2393591006250695	0	0	1	30	-0.005828594710927302	0.5965620087818824	3167.9214259618084	3242.9214259618084	3242.9214259618084	3267.9214259618084	0.9107142686843872	0.7810218930244446	0.9482758641242981	0.7323943376541138	0.3333333432674408	3643	3718	3718	3743	1466
7.2521005086220995	7.2521005086220995	0	0	1	30	-0.005573586191080479	0.5947371976809226	3160.448824503378	3235.448824503378	3235.448824503378	3260.448824503378	0.9107142686843872	0.7737226486206055	0.9482758641242981	0.7323943376541138	0.3333333432674408	3665	3740	3740	3765	1466
7.266671535122949	7.266671535122949	0	0	1	30	-0.005303300858899131	0.5913982097025112	3146.7756687317833	3221.7756687317833	3221.7756687317833	3246.7756687317833	0.9107142686843872	0.7737226486206055	0.9482758641242981	0.7183098793029785	0.3333333432674408	3658	3733	3733	3758	1466
7.282706256426856	7.282706256426856	0	0	1	30	-0.0050184795476914635	0.5864772241184468	3126.62423276504	3201.62423276504	3201.62423276504	3226.62423276504	0.9107142686843872	0.7737226486206055	0.931034505367279	0.7323943376541138	0.3333333432674408	3636	3711	3711	3736	1466
7.306074057114888	7.306074057114888	0	0	1	30	-0.004719902932873809	0.5947371976809226	3160.448824503378	3235.448824503378	3235.448824503378	3260.448824503378	0.9107142686843872	0.7737226486206055	0.9482758641242981	0.7323943376541138	0.3333333432674408	3574	3649	3649	3674	1466
7.3188040176606535	7.3188040176606535	0	0	1	30	-0.004408389392193576	0.5999010108907052	3181.594639597438	3256.594639597438	3256.594639597438	3281.594639597438	0.9107142686843872	0.7810218930244446	0.9482758641242981	0.7464788556098938	0.3333333432674408	3560	3635	3635	3660	1466
7.332591485859435	7.332591091119738	0	0	1	30	-0.00408479276261273	0.5999010108907052	3181.594639597438	3256.594639597438	3256.594639597438	3281.594639597438	0.9107142686843872	0.7810218930244446	0.9482758641242981	0.7464788556098938	0.3333333432674408	3545	3620	3620	3645	1466
7.34967226736509	7.349672267365094	0	0	1	30	-0.003750000000000026	0.5999010108907052	3181.594639597438	3256.594639597438	3256.594639597438	3281.594639597438	0.9107142686843872	0.7810218930244446	0.9482758641242981	0.7464788556098938	0.3333333432674408	3509	3584	3584	3609	1466
7.3726867760227215	7.3726867760227215	0	0	1	30	-0.0034049287480466253	0.5915803292991466	3147.5214484800053	3222.5214484800053	3222.5214484800053	3247.5214484800053	0.9107142686843872	0.7737226486206055	0.931034505367279	0.7323943376541138	0.3333333432674408	3509	3584	3584	3609	1466
7.385523711026856	7.385523711026856	0	0	1	30	-0.0030505248230685246	0.5852912197114772	3121.7675447184993	3196.7675447184993	3196.7675447184993	3221.7675447184993	0.8928571343421936	0.7664233446121216	0.931034505367279	0.7323943376541138	0.3333333432674408	3461	3536	3536	3561	1466
7.399706708403809	7.399706708403809	0	0	1	30	-0.002687759621589774	0.5820129405328984	3108.342991482219	3183.342991482219	3183.342991482219	3208.342991482219	0.8928571343421936	0.7664233446121216	0.931034505367279	0.7183098793029785	0.3333333432674408	3319	3394	3394	3419	1466
7.416748410679286	7.416748410679286	0	0	1	30	-0.002317627457812126	0.5750850103777436	3079.97311749686	3154.97311749686	3154.97311749686	3179.97311749686	0.8928571343421936	0.7518247961997986	0.931034505367279	0.7042253613471985	0.3333333432674408	3262	3337	3337	3362	1466
7.4393662059396455	7.439366600679346	0	0	1	30	-0.0019411428382689242	0.5542828773137956	2994.788382599993	3069.788382599993	3069.788382599993	3094.788382599993	0.875	0.7372262477874756	0.9137930870056152	0.6619718074798584	0.3333333432674408	3207	3282	3282	3307	1466
7.452156166919629	7.452156561659326	0	0	1	30	-0.0015593376811332115	0.5429514013574561	2948.3859885587826	3023.3859885587826	3023.3859885587826	3048.3859885587826	0.8571428656578064	0.7226277589797974	0.9137930870056152	0.6478873491287231	0.3333333432674408	3165	3240	3240	3265	1466
7.466650613918915	7.466650613918915	0	0	1	30	-0.001173258487801746	0.5429514013574561	2948.3859885587826	3023.3859885587826	3023.3859885587826	3048.3859885587826	0.8571428656578064	0.7226277589797974	0.9137930870056152	0.6478873491287231	0.3333333432674408	3130	3205	3205	3230	1466
7.482652966567521	7.482652966567521	0	0	1	30	-0.0007839634745074134	0.5257311166563099	2877.868922707589	2952.868922707589	2952.868922707589	2977.868922707589	0.8392857313156128	0.7080292105674744	0.8965517282485962	0.6197183132171631	0.3333333432674408	3130	3205	3205	3230	1466
7.4996634844067955	7.4996634844067955	0	0	1	30	-0.00039251967182208893	0.4748567198993454	2669.5382679878194	2744.5382679878194	2744.5382679878194	2769.5382679878194	0.8214285969734192	0.6496350169181824	0.8448275923728943	0.5070422291755676	0.3333333432674408	3144	3219	3219	3244	1466
7.5193467847464674	7.5193467847464674	0	0	1	30	-8.039065796791711e-18	0.4391948813486586	2523.503039122757	2598.503039122757	2598.503039122757	2623.503039122757	0.7857142686843872	0.6058394312858582	0.8103448152542114	0.4507042169570923	0.3333333432674408	3144	3219	3219	3244	1466
7.5326672758816	7.5326672758816	0	0	1	30	0.00039251967182207294	0.39730819973654974	2351.9770779211713	2426.9770779211713	2426.9770779211713	2451.9770779211713	0.7321428656578064	0.5620437860488892	0.7758620977401733	0.3802816867828369	0.3333333432674408	3139	3214	3214	3239	1466
7.5496118721911785	7.5496114774514815	0	0	1	30	0.0007839634745073974	0.3579395632610094	2190.7625115538335	2265.7625115538335	2265.7625115538335	2290.7625115538335	0.6964285969734192	0.510948896408081	0.7241379022598267	0.30985915660858154	0.3333333432674408	3139	3214	3214	3239	1466
7.5726887497212125	7.5726887497212125	0	0	1	30	0.00117325848780173	0.27701517012858634	1859.377121676561	1934.377121676561	1934.377121676561	1959.377121676561	0.5535714030265808	0.42335766553878784	0.6206896305084229	0.2112676054239273	0.3333333432674408	3139	3214	3214	3239	1466
7.585521342588663	7.585520947848963	0	0	1	30	0.0015593376811331957	0.27701517012858634	1859.377121676561	1934.377121676561	1934.377121676561	1959.377121676561	0.5535714030265808	0.42335766553878784	0.6206896305084229	0.2112676054239273	0.3333333432674408	3146	3221	3221	3246	1466
7.599659339639956	7.599659339639956	0	0	1	30	0.0019411428382689084	0.2289756050658145	1662.6551027445103	1737.6551027445103	1737.6551027445103	1762.6551027445103	0.5	0.33576643466949463	0.517241358757019	0.15492957830429077	0.3333333432674408	3146	3221	3221	3246	1466
7.616695120819951	7.616695515559652	0	0	1	30	0.0023176274578121103	0.2061876289441552	1569.3383405263157	1644.3383405263157	1644.3383405263157	1669.3383405263157	0.4642857015132904	0.29927006363868713	0.48275861144065857	0.1267605572938919	0.3333333432674408	3146	3221	3221	3246	1466
7.639356732186876	7.639356732186876	0	0	1	30	0.002687759621589759	0.1854637777048329	1484.4741697012907	1559.4741697012907	1559.4741697012907	1584.4741697012907	0.4285714328289032	0.262773722410202	0.4482758641242981	0.11267605423927307	0.3333333432674408	3146	3221	3221	3246	1466
7.652096561225115	7.652096561225115	0	0	1	30	0.0030505248230685103	0.16498275146959418	1400.6043672679882	1475.6043672679882	1475.6043672679882	1500.6043672679882	0.3928571343421936	0.22627736628055573	0.4137931168079376	0.09859155118465424	0.3333333432674408	3146	3221	3221	3246	1466
7.666662456109879	7.666662850849576	0	0	1	30	0.0034049287480466114	0.1467550596386925	1325.9619692204458	1400.9619692204458	1400.9619692204458	1425.9619692204458	0.3571428656578064	0.20437955856323242	0.36206895112991333	0.07042253762483597	0.3333333432674408	3146	3221	3221	3246	1466
7.68270823012535	7.68270823012535	0	0	1	30	0.0037500000000000124	0.12166290244177136	1223.2095854990537	1298.2095854990537	1298.2095854990537	1323.2095854990537	0.2857142984867096	0.18248175084590912	0.32758620381355286	0.056338027119636536	0.3333333432674408	3160	3235	3235	3260	1466
7.69965164221583	7.69965164221583	0	0	1	30	0.004084792762612716	0.11203125113442236	1183.7679733954596	1258.7679733954596	1258.7679733954596	1283.7679733954596	0.2678571343421936	0.16788321733474731	0.2931034564971924	0.0422535203397274	0.3333333432674408	3167	3242	3242	3267	1466
7.719315205570567	7.719315205570567	0	0	1	30	0.004408389392193564	0.11002430524233767	1175.5495299673728	1250.5495299673728	1250.5495299673728	1275.5495299673728	0.2678571343421936	0.16058394312858582	0.27586206793785095	0.0422535203397274	0.3333333432674408	3167	3242	3242	3267	1466
7.732683854948949	7.732683854948949	0	0	1	30	0.004719902932873797	0.10556002165678927	1157.268288684552	1232.268288684552	1232.268288684552	1257.268288684552	0.25	0.16058394312858582	0.27586206793785095	0.0422535203397274	0.3333333432674408	3167	3242	3242	3267	1466
7.749754373222437	7.749754373222437	0	0	1	30	0.005018479547691453	0.10458867636524166	1153.2906297156646	1228.2906297156646	1228.2906297156646	1253.2906297156646	0.25	0.16058394312858582	0.27586206793785095	0.028169013559818268	0.2222222238779068	3160	3235	3235	3260	1466
7.772684407584528	7.772684802324225	0	0	1	30	0.005303300858899124	0.10276385781370129	1145.8179977471068	1220.8179977471068	1220.8179977471068	1245.8179977471068	0.25	0.15328466892242432	0.27586206793785095	0.028169013559818268	0.2222222238779068	3146	3221	3221	3246	1466
7.785528053163542	7.785528053163542	0	0	1	30	0.0055735861910804745	0.09829957050286259	1127.5367412092223	1202.5367412092223	1202.5367412092223	1227.5367412092223	0.2321428507566452	0.15328466892242432	0.27586206793785095	0.028169013559818268	0.3333333432674408	3126	3201	3201	3226	1466
7.79971618215658	7.799721313772665	0	0	1	30	0.0058285947109273	0.10276385781370129	1145.8179977471068	1220.8179977471068	1220.8179977471068	1245.8179977471068	0.25	0.15328466892242432	0.27586206793785095	0.028169013559818268	0.3333333432674408	3160	3235	3235	3260	1466
7.816670646958627	7.816670646958627	0	0	1	30	0.006067627457812124	0.10373520310524889	1149.7956567159943	1224.7956567159943	1224.7956567159943	1249.7956567159943	0.25	0.15328466892242432	0.27586206793785095	0.0422535203397274	0.3333333432674408	3181	3256	3256	3281	1466
7.839360284844165	7.839360284844165	0	0	1	30	0.006290029259590699	0.10556002165678927	1157.268288684552	1232.268288684552	1232.268288684552	1257.268288684552	0.25	0.16058394312858582	0.27586206793785095	0.0422535203397274	0.2222222238779068	3181	3256	3256	3281	1466
7.852083929554752	7.852083929554752	0	0	1	30	0.006495190528383307	0.11002430524233767	1175.5495299673728	1250.5495299673728	1250.5495299673728	1275.5495299673728	0.2678571343421936	0.16058394312858582	0.27586206793785095	0.0422535203397274	0.3333333432674408	3181	3256	3256	3281	1466
7.86663285063247	7.86663285063247	0	0	1	30	0.006682548931412777	0.11002430524233767	1175.5495299673728	1250.5495299673728	1250.5495299673728	1275.5495299673728	0.2678571343421936	0.16058394312858582	0.27586206793785095	0.0422535203397274	0.3333333432674408	3147	3222	3222	3247	1466
7.882626519007701	7.882626519007701	0	0	1	30	0.006851590932319523	0.11002430524233767	1175.5495299673728	1250.5495299673728	1250.5495299673728	1275.5495299673728	0.2678571343421936	0.16058394312858582	0.27586206793785095	0.0422535203397274	0.3333333432674408	3121	3196	3196	3221	1466
7.906035767364106	7.906035767364106	0	0	1	30	0.007001853198729028	0.11020643258288199	1176.2953414269018	1251.2953414269018	1251.2953414269018	1276.2953414269018	0.2678571343421936	0.16058394312858582	0.2931034564971924	0.0422535203397274	0.3333333432674408	3108	3183	3183	3208	1466
7.918768885827461	7.918768885827461	0	0	1	30	0.007132923872213665	0.11123848698794436	1180.5216042156321	1255.5216042156321	1255.5216042156321	1280.5216042156321	0.2678571343421936	0.16058394312858582	0.2931034564971924	0.056338027119636536	0.3333333432674408	3079	3154	3154	3179	1466
7.932708328810275	7.932708328810275	0	0	1	30	0.0072444436971680235	0.11123848698794436	1180.5216042156321	1255.5216042156321	1255.5216042156321	1280.5216042156321	0.2678571343421936	0.16058394312858582	0.2931034564971924	0.056338027119636536	0.3333333432674408	2994	3069	3069	3094	1466
7.94970542549979	7.949705030760089	0	0	1	30	0.007336107005503552	0.11306330553948474	1187.99423618419	1262.99423618419	1262.99423618419	1287.99423618419	0.2678571343421936	0.16788321733474731	0.2931034564971924	0.056338027119636536	0.3333333432674408	2948	3023	3023	3048	1466
7.9727033550900686	7.9727033550900686	0	0	1	30	0.007407662554463541	0.11671293891727519	1202.9394848662419	1277.9394848662419	1277.9394848662419	1302.9394848662419	0.2678571343421936	0.18248175084590912	0.2931034564971924	0.056338027119636536	0.3333333432674408	2948	3023	3023	3048	1466
7.985487789714266	7.985487789714266	0	0	1	30	0.007458914215262055	0.11671293891727519	1202.9394848662419	1277.9394848662419	1277.9394848662419	1302.9394848662419	0.2678571343421936	0.18248175084590912	0.2931034564971924	0.056338027119636536	0.3333333432674408	2877	2952	2952	2977	1466
7.99962302358767	7.99962262884797	0	0	1	30	0.007489721510659307	0.1180485386542538	1208.4087657891694	1283.4087657891694	1283.4087657891694	1308.4087657891694	0.2678571343421936	0.18248175084590912	0.3103448152542114	0.07042253762483597	0.3333333432674408	2669	2744	2744	2769	1466
8.016665910082242	8.016665910082242	0	0	1	30	0.0075	0.12433764824192317	1234.1626695506754	1309.1626695506754	1309.1626695506754	1334.1626695506754	0.2857142984867096	0.18978102505207062	0.3103448152542114	0.07042253762483597	0.3333333432674408	2523	2598	2598	2623	1466
8.039375284952719	8.03937567969242	0	0	1	30	0.007489721510659301	0.12279093888194281	1227.8288947215558	1302.8288947215558	1302.8288947215558	1327.8288947215558	0.2678571343421936	0.19708029925823212	0.3103448152542114	0.0845070406794548	0.3333333432674408	2351	2426	2426	2451	1466
8.052131693058303	8.052131693058303	0	0	1	30	0.007458914215262044	0.12761948459916045	1247.601789433562	1322.601789433562	1322.601789433562	1347.601789433562	0.2857142984867096	0.19708029925823212	0.32758620381355286	0.0845070406794548	0.3333333432674408	2190	2265	2265	2290	1466
8.06667469304054	8.06667469304054	0	0	1	30	0.007407662554463523	0.12761948459916045	1247.601789433562	1322.601789433562	1322.601789433562	1347.601789433562	0.2857142984867096	0.19708029925823212	0.32758620381355286	0.0845070406794548	0.2222222238779068	1859	1934	1934	1959	1466
8.082686519441918	8.082686519441918	0	0	1	30	0.007336107005503528	0.12944429942541053	1255.0744061470562	1330.0744061470562	1330.0744061470562	1355.0744061470562	0.2857142984867096	0.20437955856323242	0.32758620381355286	0.0845070406794548	0.3333333432674408	1859	1934	1934	1959	1466
8.099696642541492	8.099696642541492	0	0	1	30	0.007244443697167994	0.12944429942541053	1255.0744061470562	1330.0744061470562	1330.0744061470562	1355.0744061470562	0.2857142984867096	0.20437955856323242	0.32758620381355286	0.0845070406794548	0.3333333432674408	1662	1737	1737	1762	1466
8.119418627371644	8.119418627371644	0	0	1	30	0.00713292387221363	0.1312691179769509	1262.547038115614	1337.547038115614	1337.547038115614	1362.547038115614	0.2857142984867096	0.21167883276939392	0.32758620381355286	0.0845070406794548	0.3333333432674408	1569	1644	1644	1669	1466
8.132691355003224	8.132691355003224	0	0	1	30	0.007001853198728986	0.13163337265803954	1264.0386610346718	1339.0386610346718	1339.0386610346718	1364.0386610346718	0.2857142984867096	0.21167883276939392	0.3448275923728943	0.0845070406794548	0.3333333432674408	1484	1559	1559	1584	1466
8.149694372788222	8.149694372788222	0	0	1	30	0.006851590932319475	0.1334581912095799	1271.5112930032296	1346.5112930032296	1346.5112930032296	1371.5112930032296	0.2857142984867096	0.21897810697555542	0.3448275923728943	0.0845070406794548	0.3333333432674408	1400	1475	1475	1500	1466
8.172716776239827	8.172716776239827	0	0	1	30	0.006682548931412723	0.13528300603583	1278.9839097167237	1353.9839097167237	1353.9839097167237	1378.9839097167237	0.2857142984867096	0.22627736628055573	0.3448275923728943	0.0845070406794548	0.3333333432674408	1325	1400	1400	1425	1466
8.185482263358484	8.185481868618787	0	0	1	30	0.006495190528383249	0.14157210817291876	1304.7377829681022	1379.7377829681022	1379.7377829681022	1404.7377829681022	0.3035714328289032	0.23357664048671722	0.3448275923728943	0.0845070406794548	0.3333333432674408	1223	1298	1298	1323	1466
8.199668813392726	8.199674339748512	0	0	1	30	0.006290029259590635	0.14822546436146966	1331.9832765602182	1406.9832765602182	1406.9832765602182	1431.9832765602182	0.3214285671710968	0.24087591469287872	0.36206895112991333	0.0845070406794548	0.3333333432674408	1183	1258	1258	1283	1466
8.216640252001824	8.216640252001824	0	0	1	30	0.0060676274578120555	0.165663945119088	1403.3938552626655	1478.3938552626655	1478.3938552626655	1503.3938552626655	0.3571428656578064	0.262773722410202	0.37931033968925476	0.11267605423927307	0.3333333432674408	1175	1250	1250	1275	1466
8.232601156982057	8.232600762242356	0	0	1	30	0.005828594710927226	0.18049823154431632	1464.1402581739753	1539.1402581739753	1539.1402581739753	1564.1402581739753	0.3571428656578064	0.30656933784484863	0.4137931168079376	0.14084507524967194	0.3333333432674408	1157	1232	1232	1257	1466
8.252692223430564	8.252692618170261	0	0	1	30	0.0055735861910803965	0.2600976471626799	1790.0998651311743	1865.0998651311743	1865.0998651311743	1890.0998651311743	0.5	0.41605839133262634	0.5517241358757019	0.22535210847854614	0.3333333432674408	1153	1228	1228	1253	1444
8.26659811353898	8.266598508278676	0	0	1	30	0.005303300858899042	0.2600976471626799	1790.0998651311743	1865.0998651311743	1865.0998651311743	1890.0998651311743	0.5892857313156128	0.48905110359191895	0.6034482717514038	0.26760563254356384	0.3333333432674408	1145	1220	1220	1245	1444
8.282657703443906	8.282657308704206	0	0	1	30	0.005018479547691366	0.30995574784422164	1994.2687874220876	2069.2687874220874	2069.2687874220874	2094.2687874220874	0.5892857313156128	0.48905110359191895	0.6034482717514038	0.26760563254356384	0.3333333432674408	1127	1202	1202	1227	1466
8.29969624780179	8.299696247801794	0	0	1	30	0.004719902932873706	0.4424591567068785	2536.8702467146677	2611.8702467146677	2611.8702467146677	2636.8702467146677	0.8035714030265808	0.6350364685058594	0.7586206793785095	0.43661972880363464	0.3333333432674408	1145	1220	1220	1245	1466
8.319342047870084	8.31934244260978	0	0	1	30	0.004408389392193469	0.48589885874953076	2714.7558265793286	2789.7558265793286	2789.7558265793286	2814.7558265793286	0.8392857313156128	0.6934306621551514	0.8103448152542114	0.5070422291755676	0.3333333432674408	1149	1224	1224	1249	1466
8.332734776370092	8.332734776370092	0	0	1	30	0.004084792762612619	0.5155461610680705	2836.161529573749	2911.161529573749	2911.161529573749	2936.161529573749	0.8392857313156128	0.7372262477874756	0.8620689511299133	0.5633803009986877	0.3333333432674408	1157	1232	1232	1257	1444
8.349713715033463	8.349713715033463	0	0	1	30	0.0037499999999999114	0.5471404923280794	2965.540316083485	3040.540316083485	3040.540316083485	3065.540316083485	0.875	0.7810218930244446	0.8793103694915771	0.6056337952613831	0.3333333432674408	1175	1250	1250	1275	1466
8.372676907530252	8.372676907530252	0	0	1	30	0.0034049287480465078	0.583862567303278	3115.9172131069236	3190.9172131069236	3190.9172131069236	3215.9172131069236	0.8928571343421936	0.8248175382614136	0.9137930870056152	0.6760563254356384	0.3333333432674408	1175	1250	1250	1275	1466
8.38549647398764	8.38549647398764	0	0	1	30	0.003050524823068404	0.583862567303278	3115.9172131069236	3190.9172131069236	3190.9172131069236	3215.9172131069236	0.8928571343421936	0.8248175382614136	0.9137930870056152	0.6760563254356384	0.3333333432674408	1175	1250	1250	1275	1466
8.399705524184714	8.399705524184714	0	0	1	30	0.0026877596215896505	0.5919764879919072	3149.14371832686	3224.14371832686	3224.14371832686	3249.14371832686	0.9107142686843872	0.8394160866737366	0.9137930870056152	0.6760563254356384	0.3333333432674408	1176	1251	1251	1276	1466
8.41666077846616	8.416660383726459	0	0	1	30	0.002317627457812	0.5901516619897862	3141.6710558481745	3216.6710558481745	3216.6710558481745	3241.6710558481745	0.9107142686843872	0.8321167826652527	0.9137930870056152	0.6760563254356384	0.3333333432674408	1180	1255	1255	1280	1466
8.439357126926577	8.439356732186877	0	0	1	30	0.0019411428382687965	0.5641786498589791	3035.3115711725195	3110.3115711725195	3110.3115711725195	3135.3115711725195	0.8928571343421936	0.7956204414367676	0.8965517282485962	0.6338028311729431	0.3333333432674408	1180	1255	1255	1280	1466
8.452086692732642	8.452086692732642	0	0	1	30	0.001559337681133082	0.5529078544416492	2989.1576639385535	3064.1576639385535	3064.1576639385535	3089.1576639385535	0.875	0.7810218930244446	0.8965517282485962	0.6197183132171631	0.3333333432674408	1187	1262	1262	1287	1466
8.466650219179218	8.466650219179218	0	0	1	30	0.0011732584878016152	0.5479261686119887	2968.757660466094	3043.757660466094	3043.757660466094	3068.757660466094	0.875	0.7737226486206055	0.8965517282485962	0.6056337952613831	0.3333333432674408	1202	1277	1277	1302	1466
8.482698756372578	8.482698361632881	0	0	1	30	0.0007839634745072818	0.5411196567802072	2940.8849945149486	3015.8849945149486	3015.8849945149486	3040.8849945149486	0.875	0.7591241002082825	0.8965517282485962	0.591549277305603	0.3333333432674408	1202	1277	1277	1302	1466
8.499676116077154	8.499676510816855	0	0	1	30	0.0003925196718219568	0.533648886778014	2910.2921913559676	2985.2921913559676	2985.2921913559676	3010.2921913559676	0.875	0.7518247961997986	0.8793103694915771	0.577464759349823	0.3333333432674408	1208	1283	1283	1308	1466
8.519351916362552	8.519351916362552	0	0	1	30	-1.2426921205886656e-16	0.5179745299346301	2846.1057000823102	2921.1057000823102	2921.1057000823102	2946.1057000823102	0.8392857313156128	0.7372262477874756	0.8793103694915771	0.5633803009986877	0.3333333432674408	1234	1309	1309	1334	1466
8.532696091879611	8.532695697139914	0	0	1	30	-0.00039251967182220505	0.5021759889524153	2781.410674760141	2856.410674760141	2856.410674760141	2881.410674760141	0.8392857313156128	0.7080292105674744	0.8620689511299133	0.5352112650871277	0.3333333432674408	1227	1302	1302	1327	1466
8.549574371919796	8.549574371919796	0	0	1	30	-0.000783963474507529	0.5070362564587025	2801.3134701983868	2876.3134701983868	2876.3134701983868	2901.3134701983868	0.8392857313156128	0.7153284549713135	0.8620689511299133	0.5492957830429077	0.3333333432674408	1247	1322	1322	1347	1466
8.566769233198396	8.566769627938097	0	0	1	30	-0.0011732584878018542	0.5133253660463719	2827.067373959893	2902.067373959893	2902.067373959893	2927.067373959893	0.8571428656578064	0.7226277589797974	0.8620689511299133	0.5492957830429077	0.3333333432674408	1247	1322	1322	1347	1444
8.585997398665384	8.585997398665384	0	0	1	30	-0.0015593376811333186	0.5106858935617833	2816.2587341355024	2891.2587341355024	2891.2587341355024	2916.2587341355024	0.8392857313156128	0.7299270033836365	0.8620689511299133	0.5492957830429077	0.3333333432674408	1255	1330	1330	1355	1466
8.599616313012792	8.599616313012792	0	0	1	30	-0.00194114283826903	0.5137213499671107	2828.6889281153185	2903.6889281153185	2903.6889281153185	2928.6889281153185	0.8392857313156128	0.7299270033836365	0.8620689511299133	0.5633803009986877	0.3333333432674408	1255	1330	1330	1355	1466
8.616787489909466	8.61678867412856	0	0	1	30	-0.00231762745781223	0.5088610824608235	2808.786132677072	2883.786132677072	2883.786132677072	2908.786132677072	0.8392857313156128	0.7226277589797974	0.8620689511299133	0.5492957830429077	0.3333333432674408	1262	1337	1337	1362	1466
8.639310942381819	8.63931133712152	0	0	1	30	-0.002687759621589876	0.49357993700670466	2746.2098420424554	2821.2098420424554	2821.2098420424554	2846.2098420424554	0.8214285969734192	0.7007299065589905	0.8448275923728943	0.5352112650871277	0.3333333432674408	1264	1339	1339	1364	1466
8.652096955964812	8.652096955964812	0	0	1	30	-0.003050524823068625	0.4869555525550453	2719.082987712911	2794.082987712911	2794.082987712911	2819.082987712911	0.8214285969734192	0.6861313581466675	0.8448275923728943	0.5211267471313477	0.3333333432674408	1271	1346	1346	1371	1466
8.666788772813486	8.666788772813486	0	0	1	30	-0.0034049287480467233	0.4869555525550453	2719.082987712911	2794.082987712911	2794.082987712911	2819.082987712911	0.8035714030265808	0.6715328693389893	0.8448275923728943	0.5070422291755676	0.3333333432674408	1278	1353	1353	1378	1466
8.68266244032029	8.68266283505999	0	0	1	30	-0.0037500000000001204	0.47586688451783754	2673.6748921005446	2748.6748921005446	2748.6748921005446	2773.6748921005446	0.8035714030265808	0.6715328693389893	0.8448275923728943	0.5070422291755676	0.3333333432674408	1304	1379	1379	1404	1466
8.69966466862589	8.699664273886192	0	0	1	30	-0.004084792762612822	0.470767328147462	2652.792208763857	2727.792208763857	2727.792208763857	2752.792208763857	0.8035714030265808	0.6715328693389893	0.8275862336158752	0.49295774102211	0.3333333432674408	1331	1406	1406	1431	1466
8.719311652913277	8.719311652913277	0	0	1	30	-0.004408389392193665	0.4663030445619136	2634.5109674810365	2709.5109674810365	2709.5109674810365	2734.5109674810365	0.7857142686843872	0.6715328693389893	0.8275862336158752	0.49295774102211	0.3333333432674408	1403	1478	1478	1503	1466
8.732688986565034	8.732688591825333	0	0	1	30	-0.004719902932873894	0.46447821855979265	2627.038305002351	2702.038305002351	2702.038305002351	2727.038305002351	0.7857142686843872	0.6642335653305054	0.8275862336158752	0.49295774102211	0.3333333432674408	1464	1539	1539	1564	1466
8.749640293449492	8.749639898709791	0	0	1	30	-0.005018479547691547	0.4615641864339608	2615.1053434470696	2690.1053434470696	2690.1053434470696	2715.1053434470696	0.7857142686843872	0.6642335653305054	0.8275862336158752	0.47887325286865234	0.3333333432674408	1790	1865	1865	1890	1466
8.772639801998565	8.772639801998565	0	0	1	30	-0.005303300858899213	0.459739375333001	2607.6327419886393	2682.6327419886393	2682.6327419886393	2707.6327419886393	0.7857142686843872	0.6569343209266663	0.8275862336158752	0.47887325286865234	0.3333333432674408	1790	1865	1865	1890	1466
8.78550555300071	8.785505947740411	0	0	1	30	-0.005573586191080559	0.459739375333001	2607.6327419886393	2682.6327419886393	2682.6327419886393	2707.6327419886393	0.7857142686843872	0.6569343209266663	0.8275862336158752	0.47887325286865234	0.3333333432674408	1994	2069	2069	2094	1466
8.799688945117364	8.799688945117364	0	0	1	30	-0.005828594710927379	0.45791454933088005	2600.160079509954	2675.160079509954	2675.160079509954	2700.160079509954	0.7857142686843872	0.6496350169181824	0.8275862336158752	0.47887325286865234	0.3333333432674408	2536	2611	2611	2636	1466
8.816623278194776	8.816623278194776	0	0	1	30	-0.006067627457812198	0.45500051103905026	2588.227092704911	2663.227092704911	2663.227092704911	2688.227092704911	0.7857142686843872	0.6496350169181824	0.8275862336158752	0.4647887349128723	0.3333333432674408	2714	2789	2789	2814	1466
8.839355942707478	8.839355942707478	0	0	1	30	-0.006290029259590766	0.4531756999380905	2580.7544912464805	2655.7544912464805	2655.7544912464805	2680.7544912464805	0.7857142686843872	0.6423357725143433	0.8275862336158752	0.4647887349128723	0.3333333432674408	2836	2911	2911	2936	1466
8.852121429826134	8.852121824565835	0	0	1	30	-0.0064951905283833706	0.4513508739359695	2573.281828767795	2648.281828767795	2648.281828767795	2673.281828767795	0.7857142686843872	0.6350364685058594	0.8275862336158752	0.4647887349128723	0.3333333432674408	2965	3040	3040	3065	1466
8.866689298409394	8.866689298409394	0	0	1	30	-0.006682548931412833	0.4448831860933158	2546.796647052128	2621.796647052128	2621.796647052128	2646.796647052128	0.7678571343421936	0.6350364685058594	0.8103448152542114	0.4647887349128723	0.3333333432674408	3115	3190	3190	3215	1466
8.88272007231631	8.882719677576613	0	0	1	30	-0.006851590932319573	0.4448831860933158	2546.796647052128	2621.796647052128	2621.796647052128	2646.796647052128	0.7678571343421936	0.6350364685058594	0.8103448152542114	0.4647887349128723	0.3333333432674408	3115	3190	3190	3215	1466
8.906022740954047	8.906022740954047	0	0	1	30	-0.007001853198729073	0.4448831860933158	2546.796647052128	2621.796647052128	2621.796647052128	2646.796647052128	0.7678571343421936	0.6350364685058594	0.8103448152542114	0.4647887349128723	0.3333333432674408	3149	3224	3224	3249	1466
8.91874678040433	8.91874678040433	0	0	1	30	-0.007132923872213704	0.4487114163525421	2562.47324996366	2637.47324996366	2637.47324996366	2662.47324996366	0.7678571343421936	0.6423357725143433	0.8275862336158752	0.4647887349128723	0.3333333432674408	3141	3216	3216	3241	1466
8.932578064709677	8.93257766996998	0	0	1	30	-0.0072444436971680565	0.4487114163525421	2562.47324996366	2637.47324996366	2637.47324996366	2662.47324996366	0.7678571343421936	0.6423357725143433	0.8275862336158752	0.4647887349128723	0.3333333432674408	3035	3110	3110	3135	1466
8.949709767636474	8.949709767636474	0	0	1	30	-0.007336107005503578	0.4439725520585913	2543.0676006799313	2618.0676006799313	2618.0676006799313	2643.0676006799313	0.7678571343421936	0.6350364685058594	0.8275862336158752	0.4507042169570923	0.3333333432674408	2989	3064	3064	3089	1466
8.972669012736276	8.972669012736276	0	0	1	30	-0.007407662554463561	0.4420298570681105	2535.1122646939125	2610.1122646939125	2610.1122646939125	2635.1122646939125	0.7678571343421936	0.6350364685058594	0.8103448152542114	0.4507042169570923	0.3333333432674408	2968	3043	3043	3068	1466
8.985475552783605	8.985475552783605	0	0	1	30	-0.007458914215262068	0.4448831860933158	2546.796647052128	2621.796647052128	2621.796647052128	2646.796647052128	0.7678571343421936	0.6350364685058594	0.8103448152542114	0.4647887349128723	0.3333333432674408	2940	3015	3015	3040	1466
8.999683813501282	8.999683418761581	0	0	1	30	-0.007489721510659314	0.4448831860933158	2546.796647052128	2621.796647052128	2621.796647052128	2646.796647052128	0.7678571343421936	0.6350364685058594	0.8103448152542114	0.4647887349128723	0.3333333432674408	2910	2985	2985	3010	1466
9.016674199615917	9.016674199615917	0	0	1	30	-0.0075	0.4448831860933158	2546.796647052128	2621.796647052128	2621.796647052128	2646.796647052128	0.7678571343421936	0.6350364685058594	0.8103448152542114	0.4647887349128723	0.3333333432674408	2846	2921	2921	2946	1466
9.039343311037118	9.039342916297418	0	0	1	30	-0.007489721510659294	0.4420298570681105	2535.1122646939125	2610.1122646939125	2610.1122646939125	2635.1122646939125	0.7678571343421936	0.6350364685058594	0.8103448152542114	0.4507042169570923	0.3333333432674408	2781	2856	2856	2881	1466
9.052112745552762	9.052112745552762	0	0	1	30	-0.00745891421526203	0.4420298570681105	2535.1122646939125	2610.1122646939125	2610.1122646939125	2635.1122646939125	0.7678571343421936	0.6350364685058594	0.8103448152542114	0.4507042169570923	0.3333333432674408	2801	2876	2876	2901	1466
9.06678758859439	9.06678758859439	0	0	1	30	-0.007407662554463503	0.4420298570681105	2535.1122646939125	2610.1122646939125	2610.1122646939125	2635.1122646939125	0.7678571343421936	0.6350364685058594	0.8103448152542114	0.4507042169570923	0.3333333432674408	2827	2902	2902	2927	1466
9.082743361958538	9.082743361958538	0	0	1	30	-0.007336107005503502	0.4420298570681105	2535.1122646939125	2610.1122646939125	2610.1122646939125	2635.1122646939125	0.7678571343421936	0.6350364685058594	0.8103448152542114	0.4507042169570923	0.3333333432674408	2816	2891	2891	2916	1466
9.09970611629426	9.09970611629426	0	0	1	30	-0.007244443697167961	0.4464941406536589	2553.393505976733	2628.393505976733	2628.393505976733	2653.393505976733	0.7857142686843872	0.6350364685058594	0.8103448152542114	0.4507042169570923	0.3333333432674408	2828	2903	2903	2928	1466
9.119346390006768	9.119346390006768	0	0	1	30	-0.007132923872213591	0.44831896665577986	2560.8661684554186	2635.8661684554186	2635.8661684554186	2660.8661684554186	0.7857142686843872	0.6423357725143433	0.8103448152542114	0.4507042169570923	0.3333333432674408	2808	2883	2883	2908	1466
9.132723328918825	9.132723723658525	0	0	1	30	-0.007001853198728941	0.45117229568098516	2572.550550813634	2647.550550813634	2647.550550813634	2672.550550813634	0.7857142686843872	0.6423357725143433	0.8103448152542114	0.4647887349128723	0.3333333432674408	2746	2821	2821	2846	1466
9.149714899252558	9.149714899252558	0	0	1	30	-0.006851590932319425	0.45117229568098516	2572.550550813634	2647.550550813634	2647.550550813634	2672.550550813634	0.7857142686843872	0.6423357725143433	0.8103448152542114	0.4647887349128723	0.3333333432674408	2719	2794	2794	2819	1466
9.172736907964463	9.172736907964463	0	0	1	30	-0.006682548931412667	0.44831896665577986	2560.8661684554186	2635.8661684554186	2635.8661684554186	2660.8661684554186	0.7857142686843872	0.6423357725143433	0.8103448152542114	0.4507042169570923	0.3333333432674408	2719	2794	2794	2819	1466
9.185466868510233	9.185466473770532	0	0	1	30	-0.006495190528383187	0.44831896665577986	2560.8661684554186	2635.8661684554186	2635.8661684554186	2660.8661684554186	0.7857142686843872	0.6423357725143433	0.8103448152542114	0.4507042169570923	0.3333333432674408	2673	2748	2748	2773	1466
9.199627760464054	9.199627365724357	0	0	1	30	-0.006290029259590567	0.4420298570681105	2535.1122646939125	2610.1122646939125	2610.1122646939125	2635.1122646939125	0.7678571343421936	0.6350364685058594	0.8103448152542114	0.4507042169570923	0.3333333432674408	2652	2727	2727	2752	1466
9.216652094192785	9.216652094192785	0	0	1	30	-0.006067627457811982	0.43735172297948477	2515.95530560099	2590.95530560099	2590.95530560099	2615.95530560099	0.7678571343421936	0.6277372241020203	0.8103448152542114	0.43661972880363464	0.3333333432674408	2634	2709	2709	2734	1466
9.239301863368748	9.239301863368748	0	0	1	30	-0.005828594710927147	0.4402050459671507	2527.639663235482	2602.639663235482	2602.639663235482	2627.639663235482	0.7678571343421936	0.6277372241020203	0.8103448152542114	0.4507042169570923	0.3333333432674408	2627	2702	2702	2727	1466
9.252066561008007	9.252066561008007	0	0	1	30	-0.005573586191080312	0.44831896665577986	2560.8661684554186	2635.8661684554186	2635.8661684554186	2660.8661684554186	0.7857142686843872	0.6423357725143433	0.8103448152542114	0.4507042169570923	0.3333333432674408	2615	2690	2690	2715	1466
9.266783641197403	9.266783641197403	0	0	1	30	-0.005303300858898952	0.45299710678194494	2580.023152272064	2655.023152272064	2655.023152272064	2680.023152272064	0.7857142686843872	0.6496350169181824	0.8103448152542114	0.4647887349128723	0.3333333432674408	2607	2682	2682	2707	1466
9.28268217730523	9.28268257204493	0	0	1	30	-0.005018479547691274	0.45299710678194494	2580.023152272064	2655.023152272064	2655.023152272064	2680.023152272064	0.7857142686843872	0.6496350169181824	0.8103448152542114	0.4647887349128723	0.3333333432674408	2607	2682	2682	2707	1466
9.29965795805101	9.29965795805101	0	0	1	30	-0.004719902932873609	0.45299710678194494	2580.023152272064	2655.023152272064	2655.023152272064	2680.023152272064	0.7857142686843872	0.6496350169181824	0.8103448152542114	0.4647887349128723	0.3333333432674408	2600	2675	2675	2700	1466
9.319290731709241	9.319290731709241	0	0	1	30	-0.004408389392193368	0.45299710678194494	2580.023152272064	2655.023152272064	2655.023152272064	2680.023152272064	0.7857142686843872	0.6496350169181824	0.8103448152542114	0.4647887349128723	0.3333333432674408	2588	2663	2663	2688	1466
9.332647144156962	9.332647538896662	0	0	1	30	-0.004084792762612514	0.45299710678194494	2580.023152272064	2655.023152272064	2655.023152272064	2680.023152272064	0.7857142686843872	0.6496350169181824	0.8103448152542114	0.4647887349128723	0.3333333432674408	2580	2655	2655	2680	1466
9.349651346161057	9.349651346161057	0	0	1	30	-0.0037499999999998025	0.44831896665577986	2560.8661684554186	2635.8661684554186	2635.8661684554186	2660.8661684554186	0.7857142686843872	0.6423357725143433	0.8103448152542114	0.4507042169570923	0.3333333432674408	2573	2648	2648	2673	1466
9.372689144460914	9.372689144460914	0	0	1	30	-0.003404928748046396	0.45014377775673964	2568.338769913849	2643.338769913849	2643.338769913849	2668.338769913849	0.7857142686843872	0.6496350169181824	0.8103448152542114	0.4507042169570923	0.3333333432674408	2546	2621	2621	2646	1466
9.385480289659991	9.385479894920291	0	0	1	30	-0.003050524823068289	0.44831896665577986	2560.8661684554186	2635.8661684554186	2635.8661684554186	2660.8661684554186	0.7857142686843872	0.6423357725143433	0.8103448152542114	0.4507042169570923	0.3333333432674408	2546	2621	2621	2646	1466
9.3996771029264	9.3996771029264	0	0	1	30	-0.002687759621589533	0.44831896665577986	2560.8661684554186	2635.8661684554186	2635.8661684554186	2660.8661684554186	0.7857142686843872	0.6423357725143433	0.8103448152542114	0.4507042169570923	0.3333333432674408	2546	2621	2621	2646	1466
9.416747226460192	9.416747226460192	0	0	1	30	-0.0023176274578118805	0.44831896665577986	2560.8661684554186	2635.8661684554186	2635.8661684554186	2660.8661684554186	0.7857142686843872	0.6423357725143433	0.8103448152542114	0.4507042169570923	0.3333333432674408	2562	2637	2637	2662	1466
9.439318837175794	9.439318837175794	0	0	1	30	-0.0019411428382686748	0.44831896665577986	2560.8661684554186	2635.8661684554186	2635.8661684554186	2660.8661684554186	0.7857142686843872	0.6423357725143433	0.8103448152542114	0.4507042169570923	0.3333333432674408	2562	2637	2637	2662	1466
9.452061034652225	9.452061034652225	0	0	1	30	-0.0015593376811329591	0.44831896665577986	2560.8661684554186	2635.8661684554186	2635.8661684554186	2660.8661684554186	0.7857142686843872	0.6423357725143433	0.8103448152542114	0.4507042169570923	0.3333333432674408	2543	2618	2618	2643	1466
9.466765877910959	9.466765877910959	0	0	1	30	-0.0011732584878014912	0.4464941406536589	2553.393505976733	2628.393505976733	2628.393505976733	2653.393505976733	0.7857142686843872	0.6350364685058594	0.8103448152542114	0.4507042169570923	0.3333333432674408	2535	2610	2610	2635	1466
9.482652966567521	9.482653361307218	0	0	1	30	-0.0007839634745071568	0.4464941406536589	2553.393505976733	2628.393505976733	2628.393505976733	2653.393505976733	0.7857142686843872	0.6350364685058594	0.8103448152542114	0.4507042169570923	0.3333333432674408	2546	2621	2621	2646	1466
9.499685589829927	9.499685589829927	0	0	1	30	-0.0003925196718218313	0.4464941406536589	2553.393505976733	2628.393505976733	2628.393505976733	2653.393505976733	0.7857142686843872	0.6350364685058594	0.8103448152542114	0.4507042169570923	0.3333333432674408	2546	2621	2621	2646	1466
9.519340468911288	9.519340468911288	0	0	1	30	2.499161517667739e-16	0.4464941406536589	2553.393505976733	2628.393505976733	2628.393505976733	2653.393505976733	0.7857142686843872	0.6350364685058594	0.8103448152542114	0.4507042169570923	0.3333333432674408	2546	2621	2621	2646	1466
9.532627801911723	9.532627801911723	0	0	1	30	0.00039251967182233054	0.44181600656503317	2534.2365468838107	2609.2365468838107	2609.2365468838107	2634.2365468838107	0.7857142686843872	0.6277372241020203	0.8103448152542114	0.43661972880363464	0.3333333432674408	2535	2610	2610	2635	1466
9.549680556898767	9.549681346378165	0	0	1	30	0.0007839634745076539	0.43449839395427947	2504.270923242774	2579.270923242774	2579.270923242774	2604.270923242774	0.7678571343421936	0.6277372241020203	0.8103448152542114	0.4225352108478546	0.3333333432674408	2535	2610	2610	2635	1466
9.572613749178448	9.572613749178448	0	0	1	30	0.0011732584878019847	0.4217705830077687	2452.1505374168128	2527.1505374168128	2527.1505374168128	2552.1505374168128	0.75	0.6131386756896973	0.7931034564971924	0.4084506928920746	0.3333333432674408	2535	2610	2610	2635	1466
9.585470421167521	9.585470421167521	0	0	1	30	0.001559337681133448	0.41545330554304805	2426.281286198782	2501.281286198782	2501.281286198782	2526.281286198782	0.75	0.6058394312858582	0.7758620977401733	0.39436620473861694	0.3333333432674408	2535	2610	2610	2635	1466
9.599693287254052	9.599692892514351	0	0	1	30	0.0019411428382691577	0.40907175752825964	2400.1488470782233	2475.1488470782233	2475.1488470782233	2500.1488470782233	0.75	0.5912408828735352	0.7758620977401733	0.3802816867828369	0.3333333432674408	2553	2628	2628	2653	1466
9.616644988878207	9.61664459413851	0	0	1	30	0.0023176274578123562	0.39397629028735315	2338.332908726711	2413.332908726711	2413.332908726711	2438.332908726711	0.7321428656578064	0.5766423344612122	0.7586206793785095	0.35211268067359924	0.3333333432674408	2560	2635	2635	2660	1466
9.63929475805417	9.639295152793867	0	0	1	30	0.0026877596215899996	0.37100974399453523	2244.284901657622	2319.284901657622	2319.284901657622	2344.284901657622	0.6964285969734192	0.5474452376365662	0.7413793206214905	0.3239436745643616	0.3333333432674408	2572	2647	2647	2672	1466
9.652109587635174	9.652109587635174	0	0	1	30	0.0030505248230687457	0.3652388374671709	2220.653039428065	2295.653039428065	2295.653039428065	2320.653039428065	0.6964285969734192	0.540145993232727	0.7241379022598267	0.30985915660858154	0.3333333432674408	2572	2647	2647	2672	1466
9.666750088323006	9.666750483062707	0	0	1	30	0.0034049287480468413	0.3652388374671709	2220.653039428065	2295.653039428065	2295.653039428065	2320.653039428065	0.6785714030265808	0.5328466892242432	0.7241379022598267	0.30985915660858154	0.3333333432674408	2560	2635	2635	2660	1466
9.682635992760474	9.682635992760474	0	0	1	30	0.0037500000000002353	0.35894971297834033	2194.8990746463037	2269.8990746463037	2269.8990746463037	2294.8990746463037	0.6785714030265808	0.5328466892242432	0.7241379022598267	0.2957746386528015	0.3333333432674408	2560	2635	2635	2660	1466
9.699599141835893	9.699598747096196	0	0	1	30	0.004084792762612933	0.3594389407596523	2196.902462410776	2271.902462410776	2271.902462410776	2296.902462410776	0.6785714030265808	0.540145993232727	0.7068965435028076	0.30985915660858154	0.3333333432674408	2535	2610	2610	2635	1466
9.719295863325325	9.719295863325325	0	0	1	30	0.004408389392193772	0.3732630689929213	2253.5122675260127	2328.5122675260127	2328.5122675260127	2353.5122675260127	0.6964285969734192	0.5620437860488892	0.7241379022598267	0.3239436745643616	0.3333333432674408	2515	2590	2590	2615	1466
9.732591091119737	9.732591091119737	0	0	1	30	0.0047199029328739974	0.3813769896815504	2286.738772745949	2361.738772745949	2361.738772745949	2386.738772745949	0.7142857313156128	0.5766423344612122	0.7241379022598267	0.3239436745643616	0.3333333432674408	2527	2602	2602	2627	1466
9.749712136074667	9.749712136074667	0	0	1	30	0.005018479547691645	0.3920406882966416	2330.4066185747474	2405.4066185747474	2405.4066185747474	2430.4066185747474	0.7321428656578064	0.5912408828735352	0.7241379022598267	0.3380281627178192	0.3333333432674408	2560	2635	2635	2660	1466
9.772617696575434	9.772618091315135	0	0	1	30	0.005303300858899306	0.3920406882966416	2330.4066185747474	2405.4066185747474	2405.4066185747474	2430.4066185747474	0.7321428656578064	0.5912408828735352	0.7241379022598267	0.3380281627178192	0.3333333432674408	2580	2655	2655	2680	1466
9.78547357908511	9.78547357908511	0	0	1	30	0.005573586191080647	0.3920406882966416	2330.4066185747474	2405.4066185747474	2405.4066185747474	2430.4066185747474	0.7321428656578064	0.5912408828735352	0.7241379022598267	0.3380281627178192	0.3333333432674408	2580	2655	2655	2680	1466
9.799628155203752	9.799628155203752	0	0	1	30	0.005828594710927462	0.3945904716183515	2340.8479812771493	2415.8479812771493	2415.8479812771493	2440.8479812771493	0.7321428656578064	0.5912408828735352	0.7241379022598267	0.35211268067359924	0.3333333432674408	2580	2655	2655	2680	1466
9.816756305473263	9.816755910733562	0	0	1	30	0.006067627457812276	0.3961082021278366	2347.063087713491	2422.063087713491	2422.063087713491	2447.063087713491	0.7321428656578064	0.5912408828735352	0.7413793206214905	0.35211268067359924	0.3333333432674408	2580	2655	2655	2680	1466
9.839309363423023	9.839309758162724	0	0	1	30	0.006290029259590839	0.3945904716183515	2340.8479812771493	2415.8479812771493	2415.8479812771493	2440.8479812771493	0.7321428656578064	0.5912408828735352	0.7241379022598267	0.35211268067359924	0.3333333432674408	2580	2655	2655	2680	1466
9.852025113339636	9.852025508079333	0	0	1	30	0.0064951905283834365	0.3945904716183515	2340.8479812771493	2415.8479812771493	2415.8479812771493	2440.8479812771493	0.7321428656578064	0.5912408828735352	0.7241379022598267	0.35211268067359924	0.3333333432674408	2560	2635	2635	2660	1466
9.866644692823435	9.866645087563132	0	0	1	30	0.006682548931412893	0.3945904716183515	2340.8479812771493	2415.8479812771493	2415.8479812771493	2440.8479812771493	0.7321428656578064	0.5912408828735352	0.7241379022598267	0.35211268067359924	0.3333333432674408	2568	2643	2643	2668	1466
9.882913100029011	9.882912705289314	0	0	1	30	0.006851590932319628	0.3961082021278366	2347.063087713491	2422.063087713491	2422.063087713491	2447.063087713491	0.7321428656578064	0.5912408828735352	0.7413793206214905	0.35211268067359924	0.3333333432674408	2560	2635	2635	2660	1466
9.905983661723866	9.905983661723866	0	0	1	30	0.0070018531987291206	0.3961082021278366	2347.063087713491	2422.063087713491	2422.063087713491	2447.063087713491	0.7321428656578064	0.5912408828735352	0.7413793206214905	0.35211268067359924	0.3333333432674408	2560	2635	2635	2660	1466
9.91871796440632	9.91871796440632	0	0	1	30	0.007132923872213745	0.3961082021278366	2347.063087713491	2422.063087713491	2422.063087713491	2447.063087713491	0.7321428656578064	0.5912408828735352	0.7413793206214905	0.35211268067359924	0.3333333432674408	2560	2635	2635	2660	1466
9.93263253878811	9.93263253878811	0	0	1	30	0.007244443697168091	0.3961082021278366	2347.063087713491	2422.063087713491	2422.063087713491	2447.063087713491	0.7321428656578064	0.5912408828735352	0.7413793206214905	0.35211268067359924	0.3333333432674408	2560	2635	2635	2660	1466
9.94952463471775	9.94952423997805	0	0	1	30	0.007336107005503606	0.3961082021278366	2347.063087713491	2422.063087713491	2422.063087713491	2447.063087713491	0.7321428656578064	0.5912408828735352	0.7413793206214905	0.35211268067359924	0.3333333432674408	2560	2635	2635	2660	1466
9.966706864325992	9.96670725906569	0	0	1	30	0.007407662554463582	0.3961082021278366	2347.063087713491	2422.063087713491	2422.063087713491	2447.063087713491	0.7321428656578064	0.5912408828735352	0.7413793206214905	0.35211268067359924	0.3333333432674408	2553	2628	2628	2653	1466
9.985948845682437	9.985949635161834	0	0	1	30	0.007458914215262083	0.3875764047110932	2312.1253772919267	2387.1253772919267	2387.1253772919267	2412.1253772919267	0.7142857313156128	0.5912408828735352	0.7241379022598267	0.3380281627178192	0.3333333432674408	2553	2628	2628	2653	1466
9.99959065493237	9.999590260192672	0	0	1	30	0.00748972151065932	0.3712025134525234	2245.074292588083	2320.074292588083	2320.074292588083	2345.074292588083	0.6964285969734192	0.569343090057373	0.7068965435028076	0.30985915660858154	0.3333333432674408	2553	2628	2628	2653	1466
10.016521040612794	10.016520645873094	0	0	1	30	0.0075	0.36323897608236067	2212.463607057267	2287.463607057267	2287.463607057267	2312.463607057267	0.6964285969734192	0.5474452376365662	0.7068965435028076	0.2957746386528015	0.3333333432674408	2553	2628	2628	2653	1466
10.032689183934881	10.032689183934881	0	0	1	30	0.007489721510659287	0.3355335631525853	2099.0099411098367	2174.0099411098367	2174.0099411098367	2199.0099411098367	0.6607142686843872	0.510948896408081	0.6724137663841248	0.2535211145877838	0.3333333432674408	2534	2609	2609	2634	1466
10.052577354178219	10.052577354178219	0	0	1	30	0.007458914215262016	0.2595167792799795	1787.7212111515162	1862.7212111515162	1862.7212111515162	1887.7212111515162	0.5535714030265808	0.39416059851646423	0.5344827771186829	0.1690140813589096	0.3333333432674408	2504	2579	2579	2604	1466
10.0667200881059	10.066720877585297	0	0	1	30	0.007407662554463482	0.2595167792799795	1787.7212111515162	1862.7212111515162	1862.7212111515162	1887.7212111515162	0.4821428656578064	0.32846716046333313	0.4655172526836395	0.14084507524967194	0.3333333432674408	2452	2527	2527	2552	1466
10.082680598346435	10.082680993086132	0	0	1	30	0.007336107005503474	0.21904395965134682	1621.9850147722652	1696.9850147722652	1696.9850147722652	1721.9850147722652	0.4821428656578064	0.32846716046333313	0.4655172526836395	0.14084507524967194	0.3333333432674408	2426	2501	2501	2526	1466
10.099659537009806	10.099659537009806	0	0	1	30	0.007244443697167927	0.1379224747951283	1289.7925342860503	1364.7925342860503	1364.7925342860503	1389.7925342860503	0.3035714328289032	0.21897810697555542	0.3448275923728943	0.0845070406794548	0.2222222238779068	2400	2475	2475	2500	1466
10.119267836806713	10.119267836806713	0	0	1	30	0.00713292387221355	0.1256415135389526	1239.5019979420108	1314.5019979420108	1314.5019979420108	1339.5019979420108	0.3035714328289032	0.18248175084590912	0.2931034564971924	0.056338027119636536	0.2222222238779068	2338	2413	2413	2438	1466
10.132723723658525	10.132724118398226	0	0	1	30	0.007001853198728894	0.11184912379387804	1183.0221619359306	1258.0221619359306	1258.0221619359306	1283.0221619359306	0.2678571343421936	0.16788321733474731	0.27586206793785095	0.0422535203397274	0.2222222238779068	2244	2319	2319	2344	1466
10.149720425608344	10.149720030868643	0	0	1	30	0.00685159093231937	0.10720271286778532	1163.995109193581	1238.995109193581	1238.995109193581	1263.995109193581	0.25	0.16788321733474731	0.2586206793785095	0.0422535203397274	0.2222222238779068	2220	2295	2295	2320	1466
10.172634670382482	10.172634670382482	0	0	1	30	0.006682548931412607	0.10547742275670424	1156.930046188704	1231.930046188704	1231.930046188704	1256.930046188704	0.2321428507566452	0.18248175084590912	0.2586206793785095	0.028169013559818268	0.2222222238779068	2220	2295	2295	2320	1466
10.185465684291135	10.185465684291135	0	0	1	30	0.00649519052838312	0.10547742275670424	1156.930046188704	1231.930046188704	1231.930046188704	1256.930046188704	0.2321428507566452	0.18248175084590912	0.2586206793785095	0.028169013559818268	0.2222222238779068	2194	2269	2269	2294	1466
10.199654602763573	10.199654602763573	0	0	1	30	0.006290029259590495	0.11262000193154496	1186.1789079096766	1261.1789079096766	1261.1789079096766	1286.1789079096766	0.25	0.19708029925823212	0.24137930572032928	0.014084506779909134	0.2222222238779068	2196	2271	2271	2296	1466
10.216776831937597	10.216781568813985	0	0	1	30	0.006067627457811904	0.11004123850800224	1175.618871690269	1250.618871690269	1250.618871690269	1275.618871690269	0.2321428507566452	0.20437955856323242	0.2586206793785095	0.014084506779909134	0.2222222238779068	2253	2328	2328	2353	1466
10.239330284627059	10.239329889887362	0	0	1	30	0.005828594710927064	0.11004123850800224	1175.618871690269	1250.618871690269	1250.618871690269	1275.618871690269	0.2321428507566452	0.20437955856323242	0.2586206793785095	0.014084506779909134	0.2222222238779068	2286	2361	2361	2386	1466
10.252037350270296	10.252036955530599	0	0	1	30	0.005573586191080225	0.11186605705954261	1183.091503658827	1258.091503658827	1258.091503658827	1283.091503658827	0.2321428507566452	0.21167883276939392	0.2586206793785095	0.014084506779909134	0.2222222238779068	2330	2405	2405	2430	1466
10.266765483171259	10.266765483171259	0	0	1	30	0.0053033008588988595	0.11363016655003709	1190.3155320224018	1265.3155320224018	1265.3155320224018	1290.3155320224018	0.2321428507566452	0.21897810697555542	0.24137930572032928	0.014084506779909134	0.2222222238779068	2330	2405	2405	2430	1466
10.282711782782638	10.282711388042937	0	0	1	30	0.005018479547691176	0.11363016655003709	1190.3155320224018	1265.3155320224018	1265.3155320224018	1290.3155320224018	0.2321428507566452	0.21897810697555542	0.24137930572032928	0.014084506779909134	0.2222222238779068	2330	2405	2405	2430	1466
10.299798485383775	10.299798485383775	0	0	1	30	0.0047199029328735065	0.11545498137628717	1197.788148735896	1272.788148735896	1272.788148735896	1297.788148735896	0.2321428507566452	0.22627736628055573	0.24137930572032928	0.014084506779909134	0.2222222238779068	2340	2415	2415	2440	1466
10.319273363162495	10.319273363162495	0	0	1	30	0.00440838939219326	0.11363016655003709	1190.3155320224018	1265.3155320224018	1265.3155320224018	1290.3155320224018	0.2321428507566452	0.21897810697555542	0.24137930572032928	0.014084506779909134	0.2222222238779068	2347	2422	2422	2447	1466
10.332692539222322	10.332692539222322	0	0	1	30	0.004084792762612402	0.10991982038591044	1175.1216644803033	1250.1216644803033	1250.1216644803033	1275.1216644803033	0.2321428507566452	0.20437955856323242	0.22413793206214905	0.014084506779909134	0.2222222238779068	2340	2415	2415	2440	1466
10.349649372462562	10.349649372462562	0	0	1	30	0.003749999999999688	0.10809500555966037	1167.6490477668092	1242.6490477668092	1242.6490477668092	1267.6490477668092	0.2321428507566452	0.19708029925823212	0.22413793206214905	0.014084506779909134	0.2222222238779068	2340	2415	2415	2440	1466
10.372609801781458	10.372609801781458	0	0	1	30	0.003404928748046278	0.10809500555966037	1167.6490477668092	1242.6490477668092	1242.6490477668092	1267.6490477668092	0.2321428507566452	0.19708029925823212	0.22413793206214905	0.014084506779909134	0.2222222238779068	2340	2415	2415	2440	1466
10.385459763195655	10.385459763195655	0	0	1	30	0.0030505248230681685	0.10627018700811999	1160.1764157982514	1235.1764157982514	1235.1764157982514	1260.1764157982514	0.2321428507566452	0.18978102505207062	0.22413793206214905	0.014084506779909134	0.2222222238779068	2347	2422	2422	2447	1466
10.399688550377665	10.399688155637968	0	0	1	30	0.00268775962158941	0.10180590342257159	1141.8951745154307	1216.8951745154307	1216.8951745154307	1241.8951745154307	0.2142857164144516	0.18978102505207062	0.22413793206214905	0.014084506779909134	0.2222222238779068	2347	2422	2422	2447	1466
10.416542751296227	10.416542751296227	0	0	1	30	0.0023176274578117547	0.09998108487103122	1134.4225425468728	1209.4225425468728	1209.4225425468728	1234.4225425468728	0.2142857164144516	0.18248175084590912	0.22413793206214905	0.014084506779909134	0.2222222238779068	2347	2422	2422	2447	1466
10.432711684097711	10.432712078837412	0	0	1	30	0.0019411428382685471	0.09992037580998532	1134.17393894189	1209.17393894189	1209.17393894189	1234.17393894189	0.2142857164144516	0.18248175084590912	0.2068965584039688	0.014084506779909134	0.2222222238779068	2347	2422	2422	2447	1466
10.452562354069666	10.452562354069666	0	0	1	30	0.0015593376811328297	0.09517443287554964	1114.7393026253758	1189.7393026253758	1189.7393026253758	1214.7393026253758	0.2142857164144516	0.16058394312858582	0.2068965584039688	0.028169013559818268	0.2222222238779068	2347	2422	2422	2447	1466
10.46669719320337	10.46669719320337	0	0	1	30	0.0011732584878013604	0.09517443287554964	1114.7393026253758	1189.7393026253758	1189.7393026253758	1214.7393026253758	0.2142857164144516	0.15328466892242432	0.2068965584039688	0.028169013559818268	0.2222222238779068	2347	2422	2422	2447	1466
10.482766256861069	10.482766256861069	0	0	1	30	0.0007839634745070253	0.09334961432400926	1107.266670656818	1182.266670656818	1182.266670656818	1207.266670656818	0.2142857164144516	0.15328466892242432	0.18965516984462738	0.028169013559818268	0.2222222238779068	2312	2387	2387	2412	1466
10.499674142378662	10.499674142378662	0	0	1	30	0.00039251967182169927	0.09322819609697972	1106.769463017132	1181.769463017132	1181.769463017132	1206.769463017132	0.2142857164144516	0.15328466892242432	0.18965516984462738	0.028169013559818268	0.2222222238779068	2245	2320	2320	2345	1466
10.519281652696169	10.519281652696169	0	0	1	30	-3.8222442962243216e-16	0.09322819609697972	1106.769463017132	1181.769463017132	1181.769463017132	1206.769463017132	0.2142857164144516	0.15328466892242432	0.18965516984462738	0.028169013559818268	0.2222222238779068	2212	2287	2287	2312	1466
10.532782145133943	10.532782145133943	0	0	1	30	-0.00039251967182246265	0.09572081452990046	1116.9767354999424	1191.9767354999424	1191.9767354999424	1216.9767354999424	0.2142857164144516	0.16058394312858582	0.18965516984462738	0.0422535203397274	0.2222222238779068	2099	2174	2174	2199	1466
10.54967897793997	10.549678583200272	0	0	1	30	-0.0007839634745077855	0.09553868734676277	1116.2309246849936	1191.2309246849936	1191.2309246849936	1216.2309246849936	0.2142857164144516	0.16058394312858582	0.17241379618644714	0.0422535203397274	0.2222222238779068	1787	1862	1862	1887	1466
10.572546248689957	10.57254585395026	0	0	1	30	-0.0011732584878021155	0.09389599597836008	1109.5041035313845	1184.5041035313845	1184.5041035313845	1209.5041035313845	0.2142857164144516	0.15328466892242432	0.18965516984462738	0.0422535203397274	0.2222222238779068	1787	1862	1862	1887	1466
10.58546134215445	10.585461736894146	0	0	1	30	-0.0015593376811335773	0.09389599597836008	1109.5041035313845	1184.5041035313845	1184.5041035313845	1209.5041035313845	0.2142857164144516	0.15328466892242432	0.18965516984462738	0.0422535203397274	0.2222222238779068	1621	1696	1696	1721	1466
10.599678287145498	10.599678287145498	0	0	1	30	-0.0019411428382692857	0.09389599597836008	1109.5041035313845	1184.5041035313845	1184.5041035313845	1209.5041035313845	0.2142857164144516	0.15328466892242432	0.18965516984462738	0.0422535203397274	0.2222222238779068	1289	1364	1364	1389	1444
10.616674199615918	10.616674199615918	0	0	1	30	-0.0023176274578124816	0.09389599597836008	1109.5041035313845	1184.5041035313845	1184.5041035313845	1209.5041035313845	0.2142857164144516	0.15328466892242432	0.18965516984462738	0.0422535203397274	0.2222222238779068	1239	1314	1314	1339	1444
10.639278178986821	10.639278178986821	0	0	1	30	-0.002687759621590123	0.09389599597836008	1109.5041035313845	1184.5041035313845	1184.5041035313845	1209.5041035313845	0.2142857164144516	0.15328466892242432	0.18965516984462738	0.0422535203397274	0.2222222238779068	1183	1258	1258	1283	1444
10.652012876408971	10.652012876408975	0	0	1	30	-0.0030505248230688667	0.09389599597836008	1109.5041035313845	1184.5041035313845	1184.5041035313845	1209.5041035313845	0.2142857164144516	0.15328466892242432	0.18965516984462738	0.0422535203397274	0.2222222238779068	1163	1238	1238	1263	1444
10.666643113864637	10.666643508604338	0	0	1	30	-0.003404928748046959	0.09207117742681971	1102.0314715628267	1177.0314715628267	1177.0314715628267	1202.0314715628267	0.2142857164144516	0.14598539471626282	0.18965516984462738	0.0422535203397274	0.2222222238779068	1156	1231	1231	1256	1444
10.68273349346607	10.68273349346607	0	0	1	30	-0.0037500000000003494	0.09207117742681971	1102.0314715628267	1177.0314715628267	1177.0314715628267	1202.0314715628267	0.2142857164144516	0.14598539471626282	0.18965516984462738	0.0422535203397274	0.2222222238779068	1156	1231	1231	1256	1444
10.699719932183719	10.699719932183719	0	0	1	30	-0.004084792762613043	0.09389599597836008	1109.5041035313845	1184.5041035313845	1184.5041035313845	1209.5041035313845	0.2142857164144516	0.15328466892242432	0.18965516984462738	0.0422535203397274	0.2222222238779068	1186	1261	1261	1286	1444
10.719280073737373	10.719280073737377	0	0	1	30	-0.004408389392193879	0.09207117742681971	1102.0314715628267	1177.0314715628267	1177.0314715628267	1202.0314715628267	0.2142857164144516	0.14598539471626282	0.18965516984462738	0.0422535203397274	0.2222222238779068	1175	1250	1250	1275	1444
10.732694907660516	10.732694907660516	0	0	1	30	-0.0047199029328741	0.09207117742681971	1102.0314715628267	1177.0314715628267	1177.0314715628267	1202.0314715628267	0.2142857164144516	0.14598539471626282	0.18965516984462738	0.0422535203397274	0.2222222238779068	1175	1250	1250	1275	1444
10.749656083037443	10.749656083037443	0	0	1	30	-0.005018479547691743	0.09389599597836008	1109.5041035313845	1184.5041035313845	1184.5041035313845	1209.5041035313845	0.2142857164144516	0.15328466892242432	0.18965516984462738	0.0422535203397274	0.2222222238779068	1183	1258	1258	1283	1444
10.772620459753327	10.772620459753327	0	0	1	30	-0.0053033008588994	0.0937138687952224	1108.7582927164358	1183.7582927164358	1183.7582927164358	1208.7582927164358	0.2142857164144516	0.15328466892242432	0.17241379618644714	0.0422535203397274	0.2222222238779068	1190	1265	1265	1290	1444
10.785459368455953	10.785458973716256	0	0	1	30	-0.005573586191080736	0.09572081452990046	1116.9767354999424	1191.9767354999424	1191.9767354999424	1216.9767354999424	0.2142857164144516	0.16058394312858582	0.18965516984462738	0.0422535203397274	0.2222222238779068	1190	1265	1265	1290	1444
10.799657365941464	10.799657365941464	0	0	1	30	-0.0058285947109275454	0.09572081452990046	1116.9767354999424	1191.9767354999424	1191.9767354999424	1216.9767354999424	0.2142857164144516	0.16058394312858582	0.18965516984462738	0.0422535203397274	0.2222222238779068	1197	1272	1272	1297	1444
10.816694726080254	10.816694726080254	0	0	1	30	-0.006067627457812354	0.0982134329628212	1127.1840079827527	1202.1840079827527	1202.1840079827527	1227.1840079827527	0.2142857164144516	0.16788321733474731	0.18965516984462738	0.056338027119636536	0.2222222238779068	1190	1265	1265	1290	1444
10.839247389290318	10.839247784030015	0	0	1	30	-0.006290029259590911	0.1029205530024287	1146.4596645449456	1221.4596645449456	1221.4596645449456	1246.4596645449456	0.2321428507566452	0.16788321733474731	0.2068965584039688	0.056338027119636536	0.2222222238779068	1175	1250	1250	1275	1444
10.852044850324575	10.852044850324575	0	0	1	30	-0.006495190528383502	0.11334496473096539	1189.1476305733033	1264.1476305733033	1264.1476305733033	1289.1476305733033	0.25	0.18978102505207062	0.24137930572032928	0.056338027119636536	0.2222222238779068	1167	1242	1242	1267	1444
10.866628113756086	10.866628508495783	0	0	1	30	-0.006682548931412953	0.11334496473096539	1189.1476305733033	1264.1476305733033	1264.1476305733033	1289.1476305733033	0.2857142984867096	0.21167883276939392	0.3103448152542114	0.07042253762483597	0.2222222238779068	1167	1242	1242	1267	1444
10.882787178065104	10.882787178065104	0	0	1	30	-0.006851590932319682	0.129812100171254	1256.580550201285	1331.580550201285	1331.580550201285	1356.580550201285	0.3392857015132904	0.2554744482040405	0.37931033968925476	0.0845070406794548	0.2222222238779068	1160	1235	1235	1260	1444
10.899547825675054	10.899547430935353	0	0	1	30	-0.007001853198729167	0.19146272506982798	1509.0398591609455	1584.0398591609455	1584.0398591609455	1609.0398591609455	0.4107142984867096	0.30656933784484863	0.43103447556495667	0.11267605423927307	0.2222222238779068	1141	1216	1216	1241	1444
10.919284021134363	10.919284021134363	0	0	1	30	-0.007132923872213786	0.22005411681925835	1626.121608374863	1701.121608374863	1701.121608374863	1726.121608374863	0.4642857015132904	0.35036495327949524	0.4655172526836395	0.14084507524967194	0.3333333432674408	1134	1209	1209	1234	1444
10.932690960263528	10.932690565523828	0	0	1	30	-0.007244443697168125	0.2524991665214604	1758.9840869053805	1833.9840869053805	1833.9840869053805	1858.9840869053805	0.5357142686843872	0.38686132431030273	0.517241358757019	0.1690140813589096	0.2222222238779068	1134	1209	1209	1234	1444
10.949651740900755	10.949651740900755	0	0	1	30	-0.007336107005503633	0.2695126884959316	1828.6544593908397	1903.6544593908397	1903.6544593908397	1928.6544593908397	0.5714285969734192	0.40875911712646484	0.5344827771186829	0.18309858441352844	0.2222222238779068	1114	1189	1189	1214	1444
10.972542301292968	10.972542301292968	0	0	1	30	-0.007407662554463602	0.3101703969163765	1995.1477753725617	2070.1477753725617	2070.1477753725617	2095.1477753725617	0.6071428656578064	0.48905110359191895	0.6034482717514038	0.23943662643432617	0.3333333432674408	1114	1189	1189	1214	1444
10.985434499854932	10.985434894594633	0	0	1	30	-0.007458914215262096	0.3101703969163765	1995.1477753725617	2070.1477753725617	2070.1477753725617	2095.1477753725617	0.6071428656578064	0.48905110359191895	0.6034482717514038	0.23943662643432617	0.3333333432674408	1107	1182	1182	1207	1444
10.999662497557548	10.999662497557548	0	0	1	30	-0.007489721510659327	0.3329548191527043	2088.449984430324	2163.449984430324	2163.449984430324	2188.449984430324	0.6428571343421936	0.5182482004165649	0.6379310488700867	0.26760563254356384	0.2222222238779068	1106	1181	1181	1206	1444
11.016649725754593	11.016649725754593	0	0	1	30	-0.0075	0.35495000569608504	2178.520273325468	2253.520273325468	2253.520273325468	2278.520273325468	0.6785714030265808	0.5474452376365662	0.6551724076271057	0.2957746386528015	0.2222222238779068	1106	1181	1181	1206	1444
11.03269076289368	11.03269076289368	0	0	1	30	-0.00748972151065928	0.37089896833523195	2243.8312753327746	2318.8312753327746	2318.8312753327746	2343.8312753327746	0.6964285969734192	0.569343090057373	0.6724137663841248	0.3239436745643616	0.3333333432674408	1116	1191	1191	1216	1444
11.05258130157521	11.052581696314906	0	0	1	30	-0.007458914215262003	0.4397915107744912	2525.946236621541	2600.946236621541	2600.946236621541	2625.946236621541	0.8035714030265808	0.6423357725143433	0.7413793206214905	0.4225352108478546	0.3333333432674408	1116	1191	1191	1216	1444
11.0667520620215	11.0667520620215	0	0	1	30	-0.007407662554463461	0.46531059192389534	2630.446873928351	2705.446873928351	2705.446873928351	2730.446873928351	0.8035714030265808	0.6861313581466675	0.7758620977401733	0.47887325286865234	0.3333333432674408	1109	1184	1184	1209	1444
11.082774546394742	11.082774941134442	0	0	1	30	-0.007336107005503446	0.4938052286796051	2747.1324114429826	2822.1324114429826	2822.1324114429826	2847.1324114429826	0.8392857313156128	0.7226277589797974	0.7931034564971924	0.5211267471313477	0.3333333432674408	1109	1184	1184	1209	1444
11.099653615914324	11.099653221174627	0	0	1	30	-0.007244443697167893	0.5298313074620848	2894.6592040572373	2969.6592040572373	2969.6592040572373	2994.6592040572373	0.875	0.7664233446121216	0.8275862336158752	0.577464759349823	0.3333333432674408	1109	1184	1184	1209	1444
11.119250073520266	11.11924967878057	0	0	1	30	-0.007132923872213509	0.5623644665209282	3027.882490403201	3102.882490403201	3102.882490403201	3127.882490403201	0.8928571343421936	0.8102189898490906	0.8620689511299133	0.6338028311729431	0.3333333432674408	1109	1184	1184	1209	1444
11.132766355545993	11.132766750285693	0	0	1	30	-0.0070018531987288465	0.5985084249954191	3175.892000356241	3250.892000356241	3250.892000356241	3275.892000356241	0.9285714030265808	0.8467153310775757	0.8965517282485962	0.6901408433914185	0.3333333432674408	1109	1184	1184	1209	1444
11.149606740575095	11.149606740575095	0	0	1	30	-0.0068515909323193175	0.6323454508783168	3314.4546213467074	3389.4546213467074	3389.4546213467074	3414.4546213467074	0.9642857313156128	0.8832116723060608	0.931034505367279	0.7323943376541138	0.3333333432674408	1109	1184	1184	1209	1444
11.166550547405276	11.166550152665579	0	0	1	30	-0.006682548931412546	0.6613821176112769	3433.359771618179	3508.359771618179	3508.359771618179	3533.359771618179	0.9642857313156128	0.9197080135345459	0.9655172228813171	0.7887324094772339	0.3333333432674408	1102	1177	1177	1202	1444
11.185945293025146	11.185945293025146	0	0	1	30	-0.006495190528383055	0.6676712271989462	3459.113675379685	3534.113675379685	3534.113675379685	3559.113675379685	0.9821428656578064	0.9270073175430298	0.9655172228813171	0.7887324094772339	0.3333333432674408	1102	1177	1177	1202	1444
11.199679866104294	11.199679866104294	0	0	1	30	-0.006290029259590423	0.6624466900312536	3437.7191956779834	3512.7191956779834	3512.7191956779834	3537.7191956779834	0.9821428656578064	0.9197080135345459	0.9655172228813171	0.7746478915214539	0.3333333432674408	1109	1184	1184	1209	1444
11.216742094844108	11.216742094844108	0	0	1	30	-0.0060676274578118266	0.6624466900312536	3437.7191956779834	3512.7191956779834	3512.7191956779834	3537.7191956779834	0.9821428656578064	0.9197080135345459	0.9655172228813171	0.7746478915214539	0.3333333432674408	1102	1177	1177	1202	1444
11.239276600028024	11.239276205288327	0	0	1	30	-0.005828594710926981	0.6624466900312536	3437.7191956779834	3512.7191956779834	3512.7191956779834	3537.7191956779834	0.9821428656578064	0.9197080135345459	0.9655172228813171	0.7746478915214539	0.3333333432674408	1102	1177	1177	1202	1444
11.25205195563915	11.252051955639153	0	0	1	30	-0.005573586191080136	0.6527578841791737	3398.043535713716	3473.043535713716	3473.043535713716	3498.043535713716	0.9642857313156128	0.9124087691307068	0.9655172228813171	0.7605633735656738	0.3333333432674408	1109	1184	1184	1209	1444
11.266728377639573	11.266728377639573	0	0	1	30	-0.005303300858898766	0.6443157695729562	3363.4730764012556	3438.4730764012556	3438.4730764012556	3463.4730764012556	0.9642857313156128	0.8832116723060608	0.9482758641242981	0.7323943376541138	0.3333333432674408	1108	1183	1183	1208	1444
11.282754414670105	11.282754414670105	0	0	1	30	-0.005018479547691077	0.6355023192600928	3327.38199737008	3402.38199737008	3402.38199737008	3427.38199737008	0.9464285969734192	0.8613138794898987	0.931034505367279	0.7042253613471985	0.3333333432674408	1116	1191	1191	1216	1444
11.299560062605714	11.299559667866017	0	0	1	30	-0.004719902932873403	0.6140253208559541	3239.433688905132	3314.433688905132	3314.433688905132	3339.433688905132	0.9464285969734192	0.8540145754814148	0.931034505367279	0.7042253613471985	0.3333333432674408	1116	1191	1191	1216	1444
11.319274547381593	11.319274152641892	0	0	1	30	-0.004408389392193153	0.6122005097549943	3231.9610874467016	3306.9610874467016	3306.9610874467016	3331.9610874467016	0.9464285969734192	0.8467153310775757	0.931034505367279	0.7042253613471985	0.3333333432674408	1127	1202	1202	1227	1444
11.332657802128828	11.332657407389132	0	0	1	30	-0.004084792762612291	0.6122005097549943	3231.9610874467016	3306.9610874467016	3306.9610874467016	3331.9610874467016	0.9464285969734192	0.8467153310775757	0.931034505367279	0.7042253613471985	0.3333333432674408	1146	1221	1221	1246	1444
11.349655293558044	11.349655293558044	0	0	1	30	-0.0037499999999995736	0.6026331071152509	3192.7825736369523	3267.7825736369523	3267.7825736369523	3292.7825736369523	0.9285714030265808	0.8394160866737366	0.931034505367279	0.6901408433914185	0.3333333432674408	1189	1264	1264	1289	1444
11.372589275317122	11.372588880577425	0	0	1	30	-0.00340492874804616	0.5877487246868043	3131.8310275924637	3206.8310275924637	3206.8310275924637	3231.8310275924637	0.9285714030265808	0.8175182342529297	0.9137930870056152	0.6619718074798584	0.3333333432674408	1189	1264	1264	1289	1444
11.385430552457944	11.385430552457944	0	0	1	30	-0.0030505248230680475	0.5877487246868043	3131.8310275924637	3206.8310275924637	3206.8310275924637	3231.8310275924637	0.9285714030265808	0.8175182342529297	0.9137930870056152	0.6619718074798584	0.3333333432674408	1256	1331	1331	1356	1444
11.399632497340441	11.399632497340441	0	0	1	30	-0.002687759621589286	0.5859239135858445	3124.3584261340334	3199.3584261340334	3199.3584261340334	3224.3584261340334	0.9285714030265808	0.8102189898490906	0.9137930870056152	0.6619718074798584	0.3333333432674408	1509	1584	1584	1609	1444
11.416727489475253	11.416727489475253	0	0	1	30	-0.0023176274578116285	0.5859239135858445	3124.3584261340334	3199.3584261340334	3199.3584261340334	3224.3584261340334	0.9285714030265808	0.8102189898490906	0.9137930870056152	0.6619718074798584	0.3333333432674408	1626	1701	1701	1726	1466
11.439254889344593	11.439254889344593	0	0	1	30	-0.0019411428382684192	0.5859239135858445	3124.3584261340334	3199.3584261340334	3199.3584261340334	3224.3584261340334	0.9285714030265808	0.8102189898490906	0.9137930870056152	0.6619718074798584	0.3333333432674408	1758	1833	1833	1858	1444
11.452064587309511	11.452064982049212	0	0	1	30	-0.0015593376811327004	0.5840990875837235	3116.885763655348	3191.885763655348	3191.885763655348	3216.885763655348	0.9285714030265808	0.8029196858406067	0.9137930870056152	0.6619718074798584	0.3333333432674408	1828	1903	1903	1928	1444
11.466645087563133	11.466645087563133	0	0	1	30	-0.0011732584878012297	0.5840990875837235	3116.885763655348	3191.885763655348	3191.885763655348	3216.885763655348	0.9107142686843872	0.7956204414367676	0.8965517282485962	0.6478873491287231	0.3333333432674408	1995	2070	2070	2095	1466
11.48266599297758	11.482666387717277	0	0	1	30	-0.0007839634745068937	0.5717998081732283	3066.52021446937	3141.52021446937	3141.52021446937	3166.52021446937	0.9107142686843872	0.7883211970329285	0.8965517282485962	0.6338028311729431	0.3333333432674408	1995	2070	2070	2095	1466
11.49974203760685	11.49974203760685	0	0	1	30	-0.0003925196718215671	0.5668181223435678	3046.12021099691	3121.12021099691	3121.12021099691	3146.12021099691	0.9107142686843872	0.7883211970329285	0.8965517282485962	0.6338028311729431	0.3333333432674408	2088	2163	2163	2188	1444
11.519284415874061	11.519284415874061	0	0	1	30	5.145327074780904e-16	0.5668181223435678	3046.12021099691	3121.12021099691	3121.12021099691	3146.12021099691	0.9107142686843872	0.7883211970329285	0.8965517282485962	0.6338028311729431	0.3333333432674408	2178	2253	2253	2278	1444
11.532706749851478	11.532706749851478	0	0	1	30	0.00039251967182259476	0.5686429334445275	3053.59281245534	3128.59281245534	3128.59281245534	3153.59281245534	0.9107142686843872	0.7956204414367676	0.8965517282485962	0.6338028311729431	0.3333333432674408	2243	2318	2318	2343	1466
11.549678188460572	11.549678188460572	0	0	1	30	0.0007839634745079172	0.5668181223435678	3046.12021099691	3121.12021099691	3121.12021099691	3146.12021099691	0.9107142686843872	0.7883211970329285	0.8965517282485962	0.6338028311729431	0.3333333432674408	2525	2600	2600	2625	1466
11.572590459536219	11.572590459536219	0	0	1	30	0.0011732584878022462	0.563661247614867	3033.1928089828803	3108.1928089828803	3108.1928089828803	3133.1928089828803	0.9107142686843872	0.7883211970329285	0.8965517282485962	0.6197183132171631	0.3333333432674408	2630	2705	2705	2730	1466
11.585426605060956	11.585426605060956	0	0	1	30	0.001559337681133707	0.563661247614867	3033.1928089828803	3108.1928089828803	3108.1928089828803	3133.1928089828803	0.9107142686843872	0.7883211970329285	0.8965517282485962	0.6197183132171631	0.3333333432674408	2747	2822	2822	2847	1466
11.599696050431945	11.599695655692244	0	0	1	30	0.0019411428382694134	0.5568547357830855	3005.3201430317354	3080.3201430317354	3080.3201430317354	3105.3201430317354	0.9107142686843872	0.7737226486206055	0.8965517282485962	0.6056337952613831	0.3333333432674408	2894	2969	2969	2994	1466
11.61664143622092	11.61664143622092	0	0	1	30	0.0023176274578126073	0.5542442483982164	2994.630197190696	3069.630197190696	3069.630197190696	3094.630197190696	0.9107142686843872	0.7737226486206055	0.8793103694915771	0.6056337952613831	0.3333333432674408	3027	3102	3102	3127	1466
11.639222915428991	11.639222915428991	0	0	1	30	0.0026877596215902464	0.5568547357830855	3005.3201430317354	3080.3201430317354	3080.3201430317354	3105.3201430317354	0.9107142686843872	0.7737226486206055	0.8965517282485962	0.6056337952613831	0.3333333432674408	3175	3250	3250	3275	1466
11.651990376246143	11.651990376246143	0	0	1	30	0.0030505248230689877	0.5568547357830855	3005.3201430317354	3080.3201430317354	3080.3201430317354	3105.3201430317354	0.9107142686843872	0.7737226486206055	0.8965517282485962	0.6056337952613831	0.3333333432674408	3314	3389	3389	3414	1466
11.666709035394334	11.666709035394334	0	0	1	30	0.0034049287480470767	0.5568547357830855	3005.3201430317354	3080.3201430317354	3080.3201430317354	3105.3201430317354	0.9107142686843872	0.7737226486206055	0.8965517282485962	0.6056337952613831	0.3333333432674408	3433	3508	3508	3533	1466
11.682776520093235	11.682776520093238	0	0	1	30	0.0037500000000004643	0.5568547357830855	3005.3201430317354	3080.3201430317354	3080.3201430317354	3105.3201430317354	0.9107142686843872	0.7737226486206055	0.8965517282485962	0.6056337952613831	0.3333333432674408	3459	3534	3534	3559	1466
11.705943003534895	11.705943003534895	0	0	1	30	0.004084792762613155	0.5568547357830855	3005.3201430317354	3080.3201430317354	3080.3201430317354	3105.3201430317354	0.9107142686843872	0.7737226486206055	0.8965517282485962	0.6056337952613831	0.3333333432674408	3437	3512	3512	3537	1466
11.718674148299755	11.718674148299758	0	0	1	30	0.004408389392193986	0.5550299097809646	2997.84748055305	3072.84748055305	3072.84748055305	3097.84748055305	0.9107142686843872	0.7664233446121216	0.8965517282485962	0.6056337952613831	0.3333333432674408	3437	3512	3512	3537	1466
11.732663328484612	11.732662933744916	0	0	1	30	0.004719902932874203	0.5568547357830855	3005.3201430317354	3080.3201430317354	3080.3201430317354	3105.3201430317354	0.9107142686843872	0.7737226486206055	0.8965517282485962	0.6056337952613831	0.3333333432674408	3437	3512	3512	3537	1466
11.749590950987145	11.749590556247444	0	0	1	30	0.005018479547691842	0.5568547357830855	3005.3201430317354	3080.3201430317354	3080.3201430317354	3105.3201430317354	0.9107142686843872	0.7737226486206055	0.8965517282485962	0.6056337952613831	0.3333333432674408	3398	3473	3473	3498	1466
11.772590459536218	11.772590459536218	0	0	1	30	0.005303300858899494	0.5600116105117863	3018.2475450457646	3093.2475450457646	3093.2475450457646	3118.2475450457646	0.9107142686843872	0.7737226486206055	0.8965517282485962	0.6197183132171631	0.3333333432674408	3363	3438	3438	3463	1466
11.78546686851023	11.785468447469025	0	0	1	30	0.005573586191080825	0.5600116105117863	3018.2475450457646	3093.2475450457646	3093.2475450457646	3118.2475450457646	0.9107142686843872	0.7737226486206055	0.8965517282485962	0.6197183132171631	0.3333333432674408	3327	3402	3402	3427	1466
11.799690129336462	11.799689734596761	0	0	1	30	0.005828594710927629	0.561836421612746	3025.720146504195	3100.720146504195	3100.720146504195	3125.720146504195	0.9107142686843872	0.7810218930244446	0.8965517282485962	0.6197183132171631	0.3333333432674408	3239	3314	3314	3339	1466
11.816553409268092	11.816553014528395	0	0	1	30	0.006067627457812431	0.5600116105117863	3018.2475450457646	3093.2475450457646	3093.2475450457646	3118.2475450457646	0.9107142686843872	0.7737226486206055	0.8965517282485962	0.6197183132171631	0.3333333432674408	3231	3306	3306	3331	1466
11.83267694700422	11.83267694700422	0	0	1	30	0.006290029259590983	0.5568547357830855	3005.3201430317354	3080.3201430317354	3080.3201430317354	3105.3201430317354	0.9107142686843872	0.7737226486206055	0.8965517282485962	0.6056337952613831	0.3333333432674408	3231	3306	3306	3331	1466
11.852568275165147	11.852568275165147	0	0	1	30	0.006495190528383569	0.5568547357830855	3005.3201430317354	3080.3201430317354	3080.3201430317354	3105.3201430317354	0.9107142686843872	0.7737226486206055	0.8965517282485962	0.6056337952613831	0.3333333432674408	3192	3267	3267	3292	1466
11.866601666196267	11.866602060935968	0	0	1	30	0.006682548931413013	0.5568547357830855	3005.3201430317354	3080.3201430317354	3080.3201430317354	3105.3201430317354	0.9107142686843872	0.7737226486206055	0.8965517282485962	0.6056337952613831	0.3333333432674408	3131	3206	3206	3231	1466
11.8827236249736	11.8827240197133	0	0	1	30	0.006851590932319736	0.5568547357830855	3005.3201430317354	3080.3201430317354	3080.3201430317354	3105.3201430317354	0.9107142686843872	0.7737226486206055	0.8965517282485962	0.6056337952613831	0.3333333432674408	3131	3206	3206	3231	1466
11.905964714218324	11.905964319478628	0	0	1	30	0.007001853198729215	0.5568547357830855	3005.3201430317354	3080.3201430317354	3080.3201430317354	3105.3201430317354	0.9107142686843872	0.7737226486206055	0.8965517282485962	0.6056337952613831	0.3333333432674408	3124	3199	3199	3224	1466
11.918674148299758	11.918674148299758	0	0	1	30	0.0071329238722138266	0.5568547357830855	3005.3201430317354	3080.3201430317354	3080.3201430317354	3105.3201430317354	0.9107142686843872	0.7737226486206055	0.8965517282485962	0.6056337952613831	0.3333333432674408	3124	3199	3199	3224	1466
11.932748986999247	11.932748986999247	0	0	1	30	0.00724444369716816	0.5568547357830855	3005.3201430317354	3080.3201430317354	3080.3201430317354	3105.3201430317354	0.9107142686843872	0.7737226486206055	0.8965517282485962	0.6056337952613831	0.3333333432674408	3124	3199	3199	3224	1466
11.94969832018521	11.94969832018521	0	0	1	30	0.007336107005503661	0.5568547357830855	3005.3201430317354	3080.3201430317354	3080.3201430317354	3105.3201430317354	0.9107142686843872	0.7737226486206055	0.8965517282485962	0.6056337952613831	0.3333333432674408	3116	3191	3191	3216	1466
11.972634275642783	11.972634670382483	0	0	1	30	0.007407662554463622	0.5568547357830855	3005.3201430317354	3080.3201430317354	3080.3201430317354	3105.3201430317354	0.9107142686843872	0.7737226486206055	0.8965517282485962	0.6056337952613831	0.3333333432674408	3116	3191	3191	3216	1466
11.985411210212703	11.985411210212703	0	0	1	30	0.00745891421526211	0.5568547357830855	3005.3201430317354	3080.3201430317354	3080.3201430317354	3105.3201430317354	0.9107142686843872	0.7737226486206055	0.8965517282485962	0.6056337952613831	0.3333333432674408	3066	3141	3141	3166	1466
11.999642365832909	11.999643550052006	0	0	1	30	0.007489721510659335	0.5568547357830855	3005.3201430317354	3080.3201430317354	3080.3201430317354	3105.3201430317354	0.9107142686843872	0.7737226486206055	0.8965517282485962	0.6056337952613831	0.3333333432674408	3046	3121	3121	3146	1466
12.016708147230013	12.016708147230013	0	0	1	30	0.0075	0.5568547357830855	3005.3201430317354	3080.3201430317354	3080.3201430317354	3105.3201430317354	0.9107142686843872	0.7737226486206055	0.8965517282485962	0.6056337952613831	0.3333333432674408	3046	3121	3121	3146	1466
12.039232389181763	12.039232389181763	0	0	1	30	0.007489721510659273	0.5568547357830855	3005.3201430317354	3080.3201430317354	3080.3201430317354	3105.3201430317354	0.9107142686843872	0.7737226486206055	0.8965517282485962	0.6056337952613831	0.3333333432674408	3053	3128	3128	3153	1466
12.052099719142703	12.052099719142703	0	0	1	30	0.0074589142152619884	0.5568547357830855	3005.3201430317354	3080.3201430317354	3080.3201430317354	3105.3201430317354	0.9107142686843872	0.7737226486206055	0.8965517282485962	0.6056337952613831	0.3333333432674408	3046	3121	3121	3146	1466
12.066606797812351	12.066606797812351	0	0	1	30	0.00740766255446344	0.5568547357830855	3005.3201430317354	3080.3201430317354	3080.3201430317354	3105.3201430317354	0.9107142686843872	0.7737226486206055	0.8965517282485962	0.6056337952613831	0.3333333432674408	3033	3108	3108	3133	1466
12.082706651166554	12.082706651166554	0	0	1	30	0.0073361070055034195	0.5568547357830855	3005.3201430317354	3080.3201430317354	3080.3201430317354	3105.3201430317354	0.9107142686843872	0.7737226486206055	0.8965517282485962	0.6056337952613831	0.3333333432674408	3033	3108	3108	3133	1466
12.105922871810254	12.105922477070557	0	0	1	30	0.007244443697167859	0.5568547357830855	3005.3201430317354	3080.3201430317354	3080.3201430317354	3105.3201430317354	0.9107142686843872	0.7737226486206055	0.8965517282485962	0.6056337952613831	0.3333333432674408	3005	3080	3080	3105	1466
12.118667832464578	12.118667832464578	0	0	1	30	0.007132923872213468	0.5568547357830855	3005.3201430317354	3080.3201430317354	3080.3201430317354	3105.3201430317354	0.9107142686843872	0.7737226486206055	0.8965517282485962	0.6056337952613831	0.3333333432674408	2994	3069	3069	3094	1466
12.132644380979073	12.132643986239373	0	0	1	30	0.007001853198728799	0.5568547357830855	3005.3201430317354	3080.3201430317354	3080.3201430317354	3105.3201430317354	0.9107142686843872	0.7737226486206055	0.8965517282485962	0.6056337952613831	0.3333333432674408	3005	3080	3080	3105	1466
12.149630030217324	12.149630030217324	0	0	1	30	0.006851590932319263	0.5568547357830855	3005.3201430317354	3080.3201430317354	3080.3201430317354	3105.3201430317354	0.9107142686843872	0.7737226486206055	0.8965517282485962	0.6056337952613831	0.3333333432674408	3005	3080	3080	3105	1466
12.172542696032668	12.172542696032668	0	0	1	30	0.006682548931412486	0.5568547357830855	3005.3201430317354	3080.3201430317354	3080.3201430317354	3105.3201430317354	0.9107142686843872	0.7737226486206055	0.8965517282485962	0.6056337952613831	0.3333333432674408	3005	3080	3080	3105	1466
12.185419894486078	12.185420289225778	0	0	1	30	0.006495190528382989	0.5568547357830855	3005.3201430317354	3080.3201430317354	3080.3201430317354	3105.3201430317354	0.9107142686843872	0.7737226486206055	0.8965517282485962	0.6056337952613831	0.3333333432674408	3005	3080	3080	3105	1466
12.199676708186704	12.199676708186704	0	0	1	30	0.00629002925959035	0.5568547357830855	3005.3201430317354	3080.3201430317354	3080.3201430317354	3105.3201430317354	0.9107142686843872	0.7737226486206055	0.8965517282485962	0.6056337952613831	0.3333333432674408	3005	3080	3080	3105	1466
12.21669235764206	12.21669235764206	0	0	1	30	0.0060676274578117485	0.5568547357830855	3005.3201430317354	3080.3201430317354	3080.3201430317354	3105.3201430317354	0.9107142686843872	0.7737226486206055	0.8965517282485962	0.6056337952613831	0.3333333432674408	2997	3072	3072	3097	1466
12.239243047153629	12.239242652413932	0	0	1	30	0.0058285947109268975	0.5568547357830855	3005.3201430317354	3080.3201430317354	3080.3201430317354	3105.3201430317354	0.9107142686843872	0.7737226486206055	0.8965517282485962	0.6056337952613831	0.3333333432674408	3005	3080	3080	3105	1466
12.252008929011986	12.252008929011986	0	0	1	30	0.005573586191080047	0.5568547357830855	3005.3201430317354	3080.3201430317354	3080.3201430317354	3105.3201430317354	0.9107142686843872	0.7737226486206055	0.8965517282485962	0.6056337952613831	0.3333333432674408	3005	3080	3080	3105	1466
12.266692061587285	12.266692456326986	0	0	1	30	0.005303300858898672	0.5568547357830855	3005.3201430317354	3080.3201430317354	3080.3201430317354	3105.3201430317354	0.9107142686843872	0.7737226486206055	0.8965517282485962	0.6056337952613831	0.3333333432674408	3018	3093	3093	3118	1466
12.282660861361496	12.282660861361496	0	0	1	30	0.005018479547690979	0.5568547357830855	3005.3201430317354	3080.3201430317354	3080.3201430317354	3105.3201430317354	0.9107142686843872	0.7737226486206055	0.8965517282485962	0.6056337952613831	0.3333333432674408	3018	3093	3093	3118	1466
12.299753879797812	12.299753879797812	0	0	1	30	0.004719902932873301	0.5568547357830855	3005.3201430317354	3080.3201430317354	3080.3201430317354	3105.3201430317354	0.9107142686843872	0.7737226486206055	0.8965517282485962	0.6056337952613831	0.3333333432674408	3025	3100	3100	3125	1466
12.319205862674004	12.319205862674004	0	0	1	30	0.004408389392193047	0.5568547357830855	3005.3201430317354	3080.3201430317354	3080.3201430317354	3105.3201430317354	0.9107142686843872	0.7737226486206055	0.8965517282485962	0.6056337952613831	0.3333333432674408	3018	3093	3093	3118	1466
12.332748197519848	12.332748197519848	0	0	1	30	0.004084792762612181	0.5568547357830855	3005.3201430317354	3080.3201430317354	3080.3201430317354	3105.3201430317354	0.9107142686843872	0.7737226486206055	0.8965517282485962	0.6056337952613831	0.3333333432674408	3005	3080	3080	3105	1466
12.349778057604365	12.349778057604365	0	0	1	30	0.0037499999999994586	0.5568547357830855	3005.3201430317354	3080.3201430317354	3080.3201430317354	3105.3201430317354	0.9107142686843872	0.7737226486206055	0.8965517282485962	0.6056337952613831	0.3333333432674408	3005	3080	3080	3105	1466
12.372575064687968	12.372575459427665	0	0	1	30	0.003404928748046042	0.5568547357830855	3005.3201430317354	3080.3201430317354	3080.3201430317354	3105.3201430317354	0.9107142686843872	0.7737226486206055	0.8965517282485962	0.6056337952613831	0.3333333432674408	3005	3080	3080	3105	1466
12.38540568385692	12.385405289117223	0	0	1	30	0.0030505248230679265	0.5568547357830855	3005.3201430317354	3080.3201430317354	3080.3201430317354	3105.3201430317354	0.9107142686843872	0.7737226486206055	0.8965517282485962	0.6056337952613831	0.3333333432674408	3005	3080	3080	3105	1466
12.399660523859055	12.399660523859055	0	0	1	30	0.0026877596215891626	0.5568547357830855	3005.3201430317354	3080.3201430317354	3080.3201430317354	3105.3201430317354	0.9107142686843872	0.7737226486206055	0.8965517282485962	0.6056337952613831	0.3333333432674408	3005	3080	3080	3105	1466
12.416695120819952	12.416694726080255	0	0	1	30	0.0023176274578115027	0.5568547357830855	3005.3201430317354	3080.3201430317354	3080.3201430317354	3105.3201430317354	0.9107142686843872	0.7737226486206055	0.8965517282485962	0.6056337952613831	0.3333333432674408	3005	3080	3080	3105	1466
12.439253310385798	12.439253310385798	0	0	1	30	0.0019411428382682915	0.5568547357830855	3005.3201430317354	3080.3201430317354	3080.3201430317354	3105.3201430317354	0.9107142686843872	0.7737226486206055	0.8965517282485962	0.6056337952613831	0.3333333432674408	3005	3080	3080	3105	1466
12.452016429066262	12.452016429066262	0	0	1	30	0.001559337681132571	0.5568547357830855	3005.3201430317354	3080.3201430317354	3080.3201430317354	3105.3201430317354	0.9107142686843872	0.7737226486206055	0.8965517282485962	0.6056337952613831	0.3333333432674408	3005	3080	3080	3105	1466
12.466630876933976	12.466630876933976	0	0	1	30	0.0011732584878010991	0.5568547357830855	3005.3201430317354	3080.3201430317354	3080.3201430317354	3105.3201430317354	0.9107142686843872	0.7737226486206055	0.8965517282485962	0.6056337952613831	0.3333333432674408	3005	3080	3080	3105	1466
12.482723624973602	12.482723624973602	0	0	1	30	0.0007839634745067622	0.5568547357830855	3005.3201430317354	3080.3201430317354	3080.3201430317354	3105.3201430317354	0.9107142686843872	0.7737226486206055	0.8965517282485962	0.6056337952613831	0.3333333432674408	3005	3080	3080	3105	1466
12.505990767038444	12.505990372298747	0	0	1	30	0.000392519671821435	0.5568547357830855	3005.3201430317354	3080.3201430317354	3080.3201430317354	3105.3201430317354	0.9107142686843872	0.7737226486206055	0.8965517282485962	0.6056337952613831	0.3333333432674408	3005	3080	3080	3105	1466
12.518666253505781	12.518666253505781	0	0	1	30	-6.468409853337487e-16	0.5568547357830855	3005.3201430317354	3080.3201430317354	3080.3201430317354	3105.3201430317354	0.9107142686843872	0.7737226486206055	0.8965517282485962	0.6056337952613831	0.3333333432674408	3005	3080	3080	3105	1466
12.532634907226303	12.532634512486602	0	0	1	30	-0.00039251967182272687	0.5586795468840453	3012.7927444901657	3087.7927444901657	3087.7927444901657	3112.7927444901657	0.9107142686843872	0.7810218930244446	0.8965517282485962	0.6056337952613831	0.3333333432674408	3005	3080	3080	3105	1466
12.549663583091718	12.54966318835202	0	0	1	30	-0.0007839634745080487	0.5586795468840453	3012.7927444901657	3087.7927444901657	3087.7927444901657	3112.7927444901657	0.9107142686843872	0.7810218930244446	0.8965517282485962	0.6056337952613831	0.3333333432674408	3005	3080	3080	3105	1466
12.57257072255128	12.57257072255128	0	0	1	30	-0.0011732584878023768	0.5586795468840453	3012.7927444901657	3087.7927444901657	3087.7927444901657	3112.7927444901657	0.9107142686843872	0.7810218930244446	0.8965517282485962	0.6056337952613831	0.3333333432674408	3005	3080	3080	3105	1466
12.585405289117222	12.585405289117222	0	0	1	30	-0.0015593376811338364	0.561836421612746	3025.720146504195	3100.720146504195	3100.720146504195	3125.720146504195	0.9107142686843872	0.7810218930244446	0.8965517282485962	0.6197183132171631	0.3333333432674408	3005	3080	3080	3105	1466
12.599682629282185	12.599682234542485	0	0	1	30	-0.0019411428382695413	0.5586795468840453	3012.7927444901657	3087.7927444901657	3087.7927444901657	3112.7927444901657	0.9107142686843872	0.7810218930244446	0.8965517282485962	0.6056337952613831	0.3333333432674408	3005	3080	3080	3105	1466
12.616783937252176	12.616783937252176	0	0	1	30	-0.002317627457812733	0.5586795468840453	3012.7927444901657	3087.7927444901657	3087.7927444901657	3112.7927444901657	0.9107142686843872	0.7810218930244446	0.8965517282485962	0.6056337952613831	0.3333333432674408	3005	3080	3080	3105	1466
12.639207915320437	12.63920752058074	0	0	1	30	-0.00268775962159037	0.561836421612746	3025.720146504195	3100.720146504195	3100.720146504195	3125.720146504195	0.9107142686843872	0.7810218930244446	0.8965517282485962	0.6197183132171631	0.3333333432674408	3005	3080	3080	3105	1466
12.652005771094395	12.652008139532587	0	0	1	30	-0.0030505248230691083	0.5586795468840453	3012.7927444901657	3087.7927444901657	3087.7927444901657	3112.7927444901657	0.9107142686843872	0.7810218930244446	0.8965517282485962	0.6056337952613831	0.3333333432674408	3005	3080	3080	3105	1466
12.666702719559154	12.666702719559154	0	0	1	30	-0.003404928748047195	0.5586795468840453	3012.7927444901657	3087.7927444901657	3087.7927444901657	3112.7927444901657	0.9107142686843872	0.7810218930244446	0.8965517282485962	0.6056337952613831	0.3333333432674408	3005	3080	3080	3105	1466
12.682699940591675	12.682700335331372	0	0	1	30	-0.0037500000000005793	0.5586795468840453	3012.7927444901657	3087.7927444901657	3087.7927444901657	3112.7927444901657	0.9107142686843872	0.7810218930244446	0.8965517282485962	0.6056337952613831	0.3333333432674408	3005	3080	3080	3105	1466
12.699568746879088	12.699568746879088	0	0	1	30	-0.004084792762613266	0.5586795468840453	3012.7927444901657	3087.7927444901657	3087.7927444901657	3112.7927444901657	0.9107142686843872	0.7810218930244446	0.8965517282485962	0.6056337952613831	0.3333333432674408	3005	3080	3080	3105	1466
12.71917230979961	12.71917191505991	0	0	1	30	-0.004408389392194093	0.5586795468840453	3012.7927444901657	3087.7927444901657	3087.7927444901657	3112.7927444901657	0.9107142686843872	0.7810218930244446	0.8965517282485962	0.6056337952613831	0.3333333432674408	3005	3080	3080	3105	1466
12.732673196977082	12.732673196977082	0	0	1	30	-0.004719902932874305	0.561836421612746	3025.720146504195	3100.720146504195	3100.720146504195	3125.720146504195	0.9107142686843872	0.7810218930244446	0.8965517282485962	0.6197183132171631	0.3333333432674408	3005	3080	3080	3105	1466
12.749696346486719	12.749695951747018	0	0	1	30	-0.005018479547691941	0.561836421612746	3025.720146504195	3100.720146504195	3100.720146504195	3125.720146504195	0.9107142686843872	0.7810218930244446	0.8965517282485962	0.6197183132171631	0.3333333432674408	3005	3080	3080	3105	1466
12.772573880468872	12.772573880468872	0	0	1	30	-0.005303300858899587	0.5586795468840453	3012.7927444901657	3087.7927444901657	3087.7927444901657	3112.7927444901657	0.9107142686843872	0.7810218930244446	0.8965517282485962	0.6056337952613831	0.3333333432674408	3005	3080	3080	3105	1466
12.785402525939332	12.785402525939332	0	0	1	30	-0.0055735861910809125	0.5586795468840453	3012.7927444901657	3087.7927444901657	3087.7927444901657	3112.7927444901657	0.9107142686843872	0.7810218930244446	0.8965517282485962	0.6056337952613831	0.3333333432674408	3005	3080	3080	3105	1466
12.799665260735438	12.799665260735438	0	0	1	30	-0.005828594710927712	0.561836421612746	3025.720146504195	3100.720146504195	3100.720146504195	3125.720146504195	0.9107142686843872	0.7810218930244446	0.8965517282485962	0.6197183132171631	0.3333333432674408	3005	3080	3080	3105	1466
12.816649331014894	12.816649331014894	0	0	1	30	-0.006067627457812508	0.5586795468840453	3012.7927444901657	3087.7927444901657	3087.7927444901657	3112.7927444901657	0.9107142686843872	0.7810218930244446	0.8965517282485962	0.6056337952613831	0.3333333432674408	3005	3080	3080	3105	1466
12.839153441242008	12.839153441242008	0	0	1	30	-0.006290029259591055	0.561836421612746	3025.720146504195	3100.720146504195	3100.720146504195	3125.720146504195	0.9107142686843872	0.7810218930244446	0.8965517282485962	0.6197183132171631	0.3333333432674408	3005	3080	3080	3105	1466
12.851993139424035	12.851992744684335	0	0	1	30	-0.006495190528383635	0.561836421612746	3025.720146504195	3100.720146504195	3100.720146504195	3125.720146504195	0.9107142686843872	0.7810218930244446	0.8965517282485962	0.6197183132171631	0.3333333432674408	3005	3080	3080	3105	1466
12.866590613484703	12.866590613484703	0	0	1	30	-0.006682548931413073	0.561836421612746	3025.720146504195	3100.720146504195	3100.720146504195	3125.720146504195	0.9107142686843872	0.7810218930244446	0.8965517282485962	0.6197183132171631	0.3333333432674408	3005	3080	3080	3105	1466
12.882598492489091	12.882598492489091	0	0	1	30	-0.006851590932319789	0.561836421612746	3025.720146504195	3100.720146504195	3100.720146504195	3125.720146504195	0.9107142686843872	0.7810218930244446	0.8965517282485962	0.6197183132171631	0.3333333432674408	3005	3080	3080	3105	1466
12.899628352573604	12.899628352573604	0	0	1	30	-0.007001853198729263	0.5586795468840453	3012.7927444901657	3087.7927444901657	3087.7927444901657	3112.7927444901657	0.9107142686843872	0.7810218930244446	0.8965517282485962	0.6056337952613831	0.3333333432674408	3005	3080	3080	3105	1466
12.919216125906175	12.919216125906175	0	0	1	30	-0.007132923872213867	0.561836421612746	3025.720146504195	3100.720146504195	3100.720146504195	3125.720146504195	0.9107142686843872	0.7810218930244446	0.8965517282485962	0.6197183132171631	0.3333333432674408	3005	3080	3080	3105	1466
12.932646749417266	12.932646749417266	0	0	1	30	-0.0072444436971681936	0.561836421612746	3025.720146504195	3100.720146504195	3100.720146504195	3125.720146504195	0.9107142686843872	0.7810218930244446	0.8965517282485962	0.6197183132171631	0.3333333432674408	3005	3080	3080	3105	1466
12.94971174133497	12.94971174133497	0	0	1	30	-0.007336107005503688	0.561836421612746	3025.720146504195	3100.720146504195	3100.720146504195	3125.720146504195	0.9107142686843872	0.7810218930244446	0.8965517282485962	0.6197183132171631	0.3333333432674408	3005	3080	3080	3105	1466
12.972542301292968	12.972541906553271	0	0	1	30	-0.007407662554463643	0.561836421612746	3025.720146504195	3100.720146504195	3100.720146504195	3125.720146504195	0.9107142686843872	0.7810218930244446	0.8965517282485962	0.6197183132171631	0.3333333432674408	3005	3080	3080	3105	1466
12.985350025559395	12.985350025559395	0	0	1	30	-0.007458914215262124	0.561836421612746	3025.720146504195	3100.720146504195	3100.720146504195	3125.720146504195	0.9107142686843872	0.7810218930244446	0.8965517282485962	0.6197183132171631	0.3333333432674408	3005	3080	3080	3105	1466
12.999643944791703	12.999643944791703	0	0	1	30	-0.007489721510659341	0.561836421612746	3025.720146504195	3100.720146504195	3100.720146504195	3125.720146504195	0.9107142686843872	0.7810218930244446	0.8965517282485962	0.6197183132171631	0.3333333432674408	3005	3080	3080	3105	1466
13.016624462413873	13.016624067674172	0	0	1	30	-0.0075	0.561836421612746	3025.720146504195	3100.720146504195	3100.720146504195	3125.720146504195	0.9107142686843872	0.7810218930244446	0.8965517282485962	0.6197183132171631	0.3333333432674408	3005	3080	3080	3105	1466
13.039210283758631	13.039210283758631	0	0	1	30	-0.007489721510659266	0.561836421612746	3025.720146504195	3100.720146504195	3100.720146504195	3125.720146504195	0.9107142686843872	0.7810218930244446	0.8965517282485962	0.6197183132171631	0.3333333432674408	3012	3087	3087	3112	1466
13.051987613068253	13.051987613068253	0	0	1	30	-0.0074589142152619746	0.5586795468840453	3012.7927444901657	3087.7927444901657	3087.7927444901657	3112.7927444901657	0.9107142686843872	0.7810218930244446	0.8965517282485962	0.6056337952613831	0.3333333432674408	3012	3087	3087	3112	1466
13.066684561533009	13.066684561533009	0	0	1	30	-0.007407662554463419	0.561836421612746	3025.720146504195	3100.720146504195	3100.720146504195	3125.720146504195	0.9107142686843872	0.7810218930244446	0.8965517282485962	0.6056337952613831	0.3333333432674408	3012	3087	3087	3112	1466
13.082658492923304	13.082658492923304	0	0	1	30	-0.007336107005503392	0.5586795468840453	3012.7927444901657	3087.7927444901657	3087.7927444901657	3112.7927444901657	0.9107142686843872	0.7810218930244446	0.8965517282485962	0.6056337952613831	0.3333333432674408	3025	3100	3100	3125	1466
13.105937871918808	13.105937477179111	0	0	1	30	-0.007244443697167825	0.5586795468840453	3012.7927444901657	3087.7927444901657	3087.7927444901657	3112.7927444901657	0.9107142686843872	0.7810218930244446	0.8965517282485962	0.6056337952613831	0.3333333432674408	3012	3087	3087	3112	1466
13.118668621943975	13.118668621943975	0	0	1	30	-0.0071329238722134276	0.5437380131759246	2951.6071639554116	3026.6071639554116	3026.6071639554116	3051.6071639554116	0.9107142686843872	0.7664233446121216	0.8620689511299133	0.577464759349823	0.3333333432674408	3012	3087	3087	3112	1466
13.132624249254434	13.132624249254434	0	0	1	30	-0.007001853198728752	0.5187363455550598	2849.2253350479696	2924.2253350479696	2924.2253350479696	2949.2253350479696	0.8928571343421936	0.7299270033836365	0.8448275923728943	0.5352112650871277	0.3333333432674408	3025	3100	3100	3125	1466
13.149660819913827	13.14966042517413	0	0	1	30	-0.006851590932319209	0.4785812521763164	2684.7902276620157	2759.7902276620157	2759.7902276620157	2784.7902276620157	0.8214285969734192	0.6934306621551514	0.8103448152542114	0.49295774102211	0.3333333432674408	3012	3087	3087	3112	1466
13.172528880143211	13.172529274882908	0	0	1	30	-0.006682548931412426	0.4289385889461892	2481.503521734645	2556.503521734645	2556.503521734645	2581.503521734645	0.7857142686843872	0.6131386756896973	0.7758620977401733	0.4084506928920746	0.3333333432674408	3012	3087	3087	3112	1466
13.185352393997587	13.185352393997587	0	0	1	30	-0.006495190528382922	0.4289385889461892	2481.503521734645	2556.503521734645	2556.503521734645	2581.503521734645	0.7857142686843872	0.6131386756896973	0.7758620977401733	0.4084506928920746	0.3333333432674408	3012	3087	3087	3112	1466
13.199553154660986	13.199553154660986	0	0	1	30	-0.006290029259590279	0.39358030699985935	2336.711357164424	2411.711357164424	2411.711357164424	2436.711357164424	0.75	0.569343090057373	0.7241379022598267	0.35211268067359924	0.3333333432674408	3012	3087	3087	3112	1466
13.216616962359595	13.216616962359595	0	0	1	30	-0.006067627457811671	0.34433364721974913	2135.0462853648723	2210.0462853648723	2210.0462853648723	2235.0462853648723	0.6964285969734192	0.49635037779808044	0.6551724076271057	0.28169015049934387	0.3333333432674408	3012	3087	3087	3112	1466
13.23924028397574	13.23924028397574	0	0	1	30	-0.005828594710926814	0.23307563495768424	1679.444725151717	1754.444725151717	1754.444725151717	1779.444725151717	0.5178571343421936	0.33576643466949463	0.4655172526836395	0.1690140813589096	0.3333333432674408	3025	3100	3100	3125	1466
13.251959586549638	13.251959586549638	0	0	1	30	-0.0055735861910799584	0.16016405293534342	1380.8717967702314	1455.8717967702314	1455.8717967702314	1480.8717967702314	0.3392857015132904	0.2554744482040405	0.36206895112991333	0.1267605572938919	0.2222222238779068	3025	3100	3100	3125	1466
13.266720877585296	13.266720877585296	0	0	1	30	-0.0053033008588985785	0.16016405293534342	1380.8717967702314	1455.8717967702314	1455.8717967702314	1480.8717967702314	0.2857142984867096	0.19708029925823212	0.3103448152542114	0.09859155118465424	0.2222222238779068	3012	3087	3087	3112	1466
13.28268888788011	13.28268888788011	0	0	1	30	-0.005018479547690881	0.1136351230184739	1190.3358287606507	1265.3358287606507	1265.3358287606507	1290.3358287606507	0.2857142984867096	0.15328466892242432	0.27586206793785095	0.056338027119636536	0.2222222238779068	3012	3087	3087	3112	1466
13.306029451528925	13.306029451528925	0	0	1	30	-0.004719902932873198	0.09789649665223606	1125.8861537909065	1200.8861537909065	1200.8861537909065	1225.8861537909065	0.25	0.131386861205101	0.24137930572032928	0.0422535203397274	0.2222222238779068	3025	3100	3100	3125	1466
13.318648095479638	13.318648095479638	0	0	1	30	-0.00440838939219294	0.0906360474134234	1096.1546141579688	1171.1546141579688	1171.1546141579688	1196.1546141579688	0.2321428507566452	0.12408759444952011	0.22413793206214905	0.028169013559818268	0.2222222238779068	3012	3087	3087	3112	1466
13.332744250122861	13.332744250122861	0	0	1	30	-0.00408479276261207	0.08355772722039359	1067.1688929675117	1142.1688929675117	1142.1688929675117	1167.1688929675117	0.2142857164144516	0.11678832024335861	0.22413793206214905	0.014084506779909134	0.2222222238779068	3025	3100	3100	3125	1466
13.349681741117863	13.349681346378162	0	0	1	30	-0.003749999999999344	0.08091825846109527	1056.360268398185	1131.360268398185	1131.360268398185	1156.360268398185	0.1964285671710968	0.12408759444952011	0.22413793206214905	0.014084506779909134	0.2222222238779068	3025	3100	3100	3125	1466
13.372540327594475	13.372540327594475	0	0	1	30	-0.0034049287480459245	0.08274307514999049	1063.832892739211	1138.832892739211	1138.832892739211	1163.832892739211	0.1964285671710968	0.131386861205101	0.22413793206214905	0.014084506779909134	0.2222222238779068	3025	3100	3100	3125	1466
13.38536778884584	13.38536778884584	0	0	1	30	-0.003050524823067806	0.08274307514999049	1063.832892739211	1138.832892739211	1138.832892739211	1163.832892739211	0.1964285671710968	0.131386861205101	0.22413793206214905	0.014084506779909134	0.2222222238779068	3025	3100	3100	3125	1466
13.39965223432538	13.39965183958568	0	0	1	30	-0.002687759621589039	0.0826823660889446	1063.5842891342281	1138.5842891342281	1138.5842891342281	1163.5842891342281	0.1964285671710968	0.131386861205101	0.2068965584039688	0.014084506779909134	0.2222222238779068	3012	3087	3087	3112	1466
13.416668278520437	13.416668278520437	0	0	1	30	-0.0023176274578113774	0.08377867564558983	1068.0736767686903	1143.0736767686903	1143.0736767686903	1168.0736767686903	0.1964285671710968	0.1386861354112625	0.2068965584039688	0.0	0.2222222238779068	3025	3100	3100	3125	1466
13.439389890321575	13.439389890321575	0	0	1	30	-0.0019411428382681635	0.08377867564558983	1068.0736767686903	1143.0736767686903	1143.0736767686903	1168.0736767686903	0.1964285671710968	0.1386861354112625	0.2068965584039688	0.0	0.2222222238779068	3025	3100	3100	3125	1466
13.45196195498783	13.45196234972753	0	0	1	30	-0.0015593376811324415	0.08377867564558983	1068.0736767686903	1143.0736767686903	1143.0736767686903	1168.0736767686903	0.1964285671710968	0.1386861354112625	0.18965516984462738	0.0	0.2222222238779068	3025	3100	3100	3125	1466
13.466702719559155	13.466702719559155	0	0	1	30	-0.0011732584878009686	0.0844464755269702	1070.8083172829429	1145.8083172829429	1145.8083172829429	1170.8083172829429	0.1964285671710968	0.1386861354112625	0.18965516984462738	0.014084506779909134	0.2222222238779068	3025	3100	3100	3125	1466
13.482685729962519	13.482685729962519	0	0	1	30	-0.0007839634745066304	0.0844464755269702	1070.8083172829429	1145.8083172829429	1145.8083172829429	1170.8083172829429	0.1964285671710968	0.1386861354112625	0.18965516984462738	0.014084506779909134	0.2222222238779068	3025	3100	3100	3125	1466
13.505904319044411	13.505904319044411	0	0	1	30	-0.0003925196718213029	0.0844464755269702	1070.8083172829429	1145.8083172829429	1145.8083172829429	1170.8083172829429	0.1964285671710968	0.1386861354112625	0.18965516984462738	0.014084506779909134	0.2222222238779068	3025	3100	3100	3125	1466
13.51865085865753	13.518651253397227	0	0	1	30	7.791492631894069e-16	0.0844464755269702	1070.8083172829429	1145.8083172829429	1145.8083172829429	1170.8083172829429	0.1964285671710968	0.1386861354112625	0.18965516984462738	0.014084506779909134	0.3333333432674408	3025	3100	3100	3125	1466
13.532600564872507	13.53260017013281	0	0	1	30	0.000392519671822859	0.0843857664659243	1070.55971367796	1145.55971367796	1145.55971367796	1170.55971367796	0.1964285671710968	0.1386861354112625	0.17241379618644714	0.014084506779909134	0.2222222238779068	3025	3100	3100	3125	1466
13.549729899361111	13.549729899361115	0	0	1	30	0.0007839634745081803	0.0843857664659243	1070.55971367796	1145.55971367796	1145.55971367796	1170.55971367796	0.1964285671710968	0.1386861354112625	0.17241379618644714	0.014084506779909134	0.2222222238779068	3012	3087	3087	3112	1466
13.572518222171343	13.572518222171343	0	0	1	30	0.0011732584878025075	0.0843857664659243	1070.55971367796	1145.55971367796	1145.55971367796	1170.55971367796	0.1964285671710968	0.1386861354112625	0.17241379618644714	0.014084506779909134	0.2222222238779068	3025	3100	3100	3125	1466
13.58535476243578	13.58535476243578	0	0	1	30	0.0015593376811339657	0.0843857664659243	1070.55971367796	1145.55971367796	1145.55971367796	1170.55971367796	0.1964285671710968	0.1386861354112625	0.17241379618644714	0.014084506779909134	0.2222222238779068	3012	3087	3087	3112	1466
13.599622628847971	13.599622628847971	0	0	1	30	0.001941142838269669	0.08256094791438393	1063.0870817094021	1138.0870817094021	1138.0870817094021	1163.0870817094021	0.1964285671710968	0.131386861205101	0.17241379618644714	0.014084506779909134	0.2222222238779068	3012	3087	3087	3112	1466
13.61681196377079	13.61681196377079	0	0	1	30	0.0023176274578128593	0.0843857664659243	1070.55971367796	1145.55971367796	1145.55971367796	1170.55971367796	0.1964285671710968	0.1386861354112625	0.17241379618644714	0.014084506779909134	0.2222222238779068	2951	3026	3026	3051	1466
13.639202388964655	13.639202388964655	0	0	1	30	0.002687759621590494	0.0843857664659243	1070.55971367796	1145.55971367796	1145.55971367796	1170.55971367796	0.1964285671710968	0.1386861354112625	0.17241379618644714	0.014084506779909134	0.2222222238779068	2849	2924	2924	2949	1466
13.65196550764512	13.65196550764512	0	0	1	30	0.0030505248230692293	0.08256094791438393	1063.0870817094021	1138.0870817094021	1138.0870817094021	1163.0870817094021	0.1964285671710968	0.131386861205101	0.17241379618644714	0.014084506779909134	0.2222222238779068	2684	2759	2759	2784	1466
13.666699956381262	13.666699956381262	0	0	1	30	0.0034049287480473127	0.08256094791438393	1063.0870817094021	1138.0870817094021	1138.0870817094021	1163.0870817094021	0.1964285671710968	0.131386861205101	0.17241379618644714	0.014084506779909134	0.2222222238779068	2481	2556	2556	2581	1466
13.682633624322282	13.682633624322282	0	0	1	30	0.0037500000000006933	0.08256094791438393	1063.0870817094021	1138.0870817094021	1138.0870817094021	1163.0870817094021	0.1964285671710968	0.131386861205101	0.17241379618644714	0.014084506779909134	0.2222222238779068	2481	2556	2556	2581	1466
13.699627168354507	13.69962677361481	0	0	1	30	0.004084792762613376	0.08250023880086915	1062.8384778895593	1137.8384778895593	1137.8384778895593	1162.8384778895593	0.1964285671710968	0.131386861205101	0.1551724076271057	0.014084506779909134	0.2222222238779068	2336	2411	2411	2436	1466
13.71917902037449	13.71917902037449	0	0	1	30	0.0044083893921942	0.08250023880086915	1062.8384778895593	1137.8384778895593	1137.8384778895593	1162.8384778895593	0.1964285671710968	0.131386861205101	0.1551724076271057	0.014084506779909134	0.2222222238779068	2135	2210	2210	2235	1466
13.732740302725873	13.73274109220527	0	0	1	30	0.004719902932874409	0.08250023880086915	1062.8384778895593	1137.8384778895593	1137.8384778895593	1162.8384778895593	0.1964285671710968	0.131386861205101	0.1551724076271057	0.014084506779909134	0.2222222238779068	1679	1754	1754	1779	1466
13.749757531140027	13.749757531140027	0	0	1	30	0.005018479547692039	0.08250023880086915	1062.8384778895593	1137.8384778895593	1137.8384778895593	1162.8384778895593	0.1964285671710968	0.131386861205101	0.1551724076271057	0.014084506779909134	0.2222222238779068	1380	1455	1455	1480	1444
13.772529669622607	13.772529669622607	0	0	1	30	0.00530330085889968	0.08110038569670183	1057.106079427994	1132.106079427994	1132.106079427994	1157.106079427994	0.1964285671710968	0.12408759444952011	0.13793103396892548	0.028169013559818268	0.2222222238779068	1380	1455	1455	1480	1444
13.785387131091078	13.78538673635138	0	0	1	30	0.005573586191081001	0.08110038569670183	1057.106079427994	1132.106079427994	1132.106079427994	1157.106079427994	0.1964285671710968	0.12408759444952011	0.13793103396892548	0.028169013559818268	0.2222222238779068	1190	1265	1265	1290	1444
13.79962262884797	13.79962262884797	0	0	1	30	0.005828594710927795	0.08110038569670183	1057.106079427994	1132.106079427994	1132.106079427994	1157.106079427994	0.1964285671710968	0.12408759444952011	0.13793103396892548	0.028169013559818268	0.2222222238779068	1125	1200	1200	1225	1444
13.816673804876217	13.816673804876217	0	0	1	30	0.006067627457812587	0.08110038569670183	1057.106079427994	1132.106079427994	1132.106079427994	1157.106079427994	0.1964285671710968	0.12408759444952011	0.13793103396892548	0.028169013559818268	0.2222222238779068	1096	1171	1171	1196	1444
13.839230810222968	13.839230415483268	0	0	1	30	0.006290029259591127	0.07927556714516146	1049.6334474594362	1124.6334474594362	1124.6334474594362	1149.6334474594362	0.1964285671710968	0.11678832024335861	0.13793103396892548	0.028169013559818268	0.2222222238779068	1067	1142	1142	1167	1444
13.851938270605906	13.851938270605906	0	0	1	30	0.006495190528383701	0.07927556714516146	1049.6334474594362	1124.6334474594362	1124.6334474594362	1149.6334474594362	0.1964285671710968	0.11678832024335861	0.13793103396892548	0.028169013559818268	0.2222222238779068	1056	1131	1131	1156	1444
13.866664429808374	13.866664429808374	0	0	1	30	0.006682548931413134	0.07927556714516146	1049.6334474594362	1124.6334474594362	1124.6334474594362	1149.6334474594362	0.1964285671710968	0.11678832024335861	0.13793103396892548	0.028169013559818268	0.2222222238779068	1063	1138	1138	1163	1444
13.88273665138366	13.88273665138366	0	0	1	30	0.006851590932319843	0.08110038569670183	1057.106079427994	1132.106079427994	1132.106079427994	1157.106079427994	0.1964285671710968	0.12408759444952011	0.13793103396892548	0.028169013559818268	0.2222222238779068	1063	1138	1138	1163	1444
13.89964848429824	13.89964848429824	0	0	1	30	0.0070018531987293105	0.08341087503137086	1066.5675332534638	1141.5675332534638	1141.5675332534638	1166.5675332534638	0.1964285671710968	0.131386861205101	0.13793103396892548	0.0422535203397274	0.2222222238779068	1063	1138	1138	1163	1444
13.919179809853887	13.919179809853887	0	0	1	30	0.007132923872213908	0.0922533046099574	1102.7772823777755	1177.7772823777755	1177.7772823777755	1202.7772823777755	0.2142857164144516	0.14598539471626282	0.1551724076271057	0.056338027119636536	0.2222222238779068	1068	1143	1143	1168	1444
13.932782145133945	13.932782145133945	0	0	1	30	0.007244443697168227	0.0993923341820126	1132.0116084753415	1207.0116084753415	1207.0116084753415	1232.0116084753415	0.2321428507566452	0.15328466892242432	0.17241379618644714	0.07042253762483597	0.2222222238779068	1068	1143	1143	1168	1444
13.949736609935993	13.949736215196292	0	0	1	30	0.007336107005503715	0.11995950211726053	1216.2341611701818	1291.2341611701818	1291.2341611701818	1316.2341611701818	0.2857142984867096	0.17518247663974762	0.22413793206214905	0.0845070406794548	0.2222222238779068	1068	1143	1143	1168	1444
13.972532432800499	13.972532432800499	0	0	1	30	0.007407662554463664	0.1415332852256217	1304.5788029989208	1379.5788029989208	1379.5788029989208	1404.5788029989208	0.3214285671710968	0.21167883276939392	0.2931034564971924	0.11267605423927307	0.2222222238779068	1070	1145	1145	1170	1444
13.98536147301066	13.98536147301066	0	0	1	30	0.007458914215262138	0.18822466101064994	1495.7799868386114	1570.7799868386114	1570.7799868386114	1595.7799868386114	0.4464285671710968	0.2554744482040405	0.36206895112991333	0.14084507524967194	0.2222222238779068	1070	1145	1145	1170	1444
13.999773419412904	13.999773419412904	0	0	1	30	0.007489721510659348	0.23659045434674053	1693.8379105499025	1768.8379105499025	1768.8379105499025	1793.8379105499025	0.5535714030265808	0.31386861205101013	0.43103447556495667	0.18309858441352844	0.2222222238779068	1070	1145	1145	1170	1444
14.016521830092191	14.016521830092191	0	0	1	30	0.0075	0.27075149974685786	1833.727391463383	1908.727391463383	1908.727391463383	1933.727391463383	0.5535714030265808	0.40145984292030334	0.5344827771186829	0.23943662643432617	0.2222222238779068	1070	1145	1145	1170	1466
14.032767342395239	14.032766947655542	0	0	1	30	0.007489721510659259	0.3266875983413531	2062.785715207841	2137.785715207841	2137.785715207841	2162.785715207841	0.6428571343421936	0.48905110359191895	0.6206896305084229	0.28169015049934387	0.2222222238779068	1070	1145	1145	1170	1444
14.05259669642346	14.05259669642346	0	0	1	30	0.0074589142152619616	0.4324922365683297	2496.05570874731	2571.05570874731	2571.05570874731	2596.05570874731	0.8035714030265808	0.6131386756896973	0.7413793206214905	0.4225352108478546	0.3333333432674408	1070	1145	1145	1170	1444
14.066686535231504	14.066686535231504	0	0	1	30	0.007407662554463399	0.4324922365683297	2496.05570874731	2571.05570874731	2571.05570874731	2596.05570874731	0.875	0.6788321137428284	0.8103448152542114	0.49295774102211	0.3333333432674408	1070	1145	1145	1170	1444
14.082710993303241	14.082710993303241	0	0	1	30	0.007336107005503364	0.48832446582988087	2724.688687573362	2799.688687573362	2799.688687573362	2824.688687573362	0.9464285969734192	0.7372262477874756	0.8448275923728943	0.577464759349823	0.3333333432674408	1070	1145	1145	1170	1444
14.099690326706309	14.099689931966612	0	0	1	30	0.00724444369716779	0.5820357991023339	3108.4365973240574	3183.4365973240574	3183.4365973240574	3208.4365973240574	0.9642857313156128	0.7956204414367676	0.8965517282485962	0.6338028311729431	0.3333333432674408	1063	1138	1138	1163	1444
14.119167967662921	14.119167967662921	0	0	1	30	0.007132923872213387	0.6097368631853879	3221.8724547441634	3296.8724547441634	3296.8724547441634	3321.8724547441634	0.9642857313156128	0.8321167826652527	0.931034505367279	0.6901408433914185	0.3333333432674408	1070	1145	1145	1170	1444
14.1326029333107	14.1326029333107	0	0	1	30	0.007001853198728705	0.6407812493281089	3348.999215998606	3423.999215998606	3423.999215998606	3448.999215998606	1.0	0.8686131238937378	0.9482758641242981	0.7323943376541138	0.3333333432674408	1070	1145	1145	1170	1444
14.14969910966461	14.14969910966461	0	0	1	30	0.006851590932319155	0.659490300974781	3425.612782491728	3500.612782491728	3500.612782491728	3525.612782491728	1.0	0.8905109763145447	0.982758641242981	0.7605633735656738	0.3333333432674408	1063	1138	1138	1163	1444
14.172549011867847	14.172549011867847	0	0	1	30	0.006682548931412366	0.68063123524189	3512.1849083155394	3587.1849083155394	3587.1849083155394	3612.1849083155394	1.0	0.9197080135345459	1.0	0.8028169274330139	0.3333333432674408	1063	1138	1138	1163	1444
14.185358315093069	14.185358315093069	0	0	1	30	0.006495190528382856	0.68063123524189	3512.1849083155394	3587.1849083155394	3587.1849083155394	3612.1849083155394	1.0	0.9197080135345459	1.0	0.8028169274330139	0.3333333432674408	1063	1138	1138	1163	1444
14.199672366050017	14.199671971310316	0	0	1	30	0.006290029259590206	0.68063123524189	3512.1849083155394	3587.1849083155394	3587.1849083155394	3612.1849083155394	1.0	0.9197080135345459	1.0	0.8028169274330139	0.2222222238779068	1062	1137	1137	1162	1444
14.216715647284289	14.216715252544589	0	0	1	30	0.006067627457811592	0.6752852946519852	3490.2932815998793	3565.2932815998793	3565.2932815998793	3590.2932815998793	1.0	0.9124087691307068	1.0	0.7887324094772339	0.3333333432674408	1062	1137	1137	1162	1444
14.239203573183751	14.239203967923451	0	0	1	30	0.005828594710926731	0.6699393391609192	3468.401593863964	3543.401593863964	3543.401593863964	3568.401593863964	1.0	0.9051094651222229	1.0	0.7746478915214539	0.3333333432674408	1062	1137	1137	1162	1444
14.251976165616988	14.251976560356685	0	0	1	30	0.005573586191079871	0.6681145280599594	3460.928992405534	3535.928992405534	3535.928992405534	3560.928992405534	1.0	0.8978102207183838	1.0	0.7746478915214539	0.3333333432674408	1062	1137	1137	1162	1444
14.266699956381263	14.26670035112096	0	0	1	30	0.005303300858898486	0.6627685874700546	3439.0373656898737	3514.0373656898737	3514.0373656898737	3539.0373656898737	1.0	0.8905109763145447	1.0	0.7605633735656738	0.2222222238779068	1057	1132	1132	1157	1444
14.282631650623788	14.282632045363485	0	0	1	30	0.005018479547690782	0.6523802434395041	3396.4970968847692	3471.4970968847692	3471.4970968847692	3496.4970968847692	1.0	0.8759124279022217	0.982758641242981	0.7464788556098938	0.3333333432674408	1057	1132	1132	1157	1444
14.305911029619292	14.305911029619292	0	0	1	30	0.004719902932873095	0.6505554174373831	3389.024434406084	3464.024434406084	3464.024434406084	3489.024434406084	1.0	0.8686131238937378	0.982758641242981	0.7464788556098938	0.2222222238779068	1057	1132	1132	1157	1444
14.318619279481627	14.318619279481627	0	0	1	30	0.0044083893921928324	0.6505554174373831	3389.024434406084	3464.024434406084	3464.024434406084	3489.024434406084	1.0	0.8686131238937378	0.982758641242981	0.7464788556098938	0.3333333432674408	1057	1132	1132	1157	1444
14.332623854514736	14.332623854514736	0	0	1	30	0.004084792762611958	0.6505554174373831	3389.024434406084	3464.024434406084	3464.024434406084	3489.024434406084	1.0	0.8686131238937378	0.982758641242981	0.7464788556098938	0.3333333432674408	1049	1124	1124	1149	1444
14.34964739876407	14.34964739876407	0	0	1	30	0.0037499999999992296	0.6505554174373831	3389.024434406084	3464.024434406084	3464.024434406084	3489.024434406084	1.0	0.8686131238937378	0.982758641242981	0.7464788556098938	0.3333333432674408	1049	1124	1124	1149	1444
14.372482300858756	14.372481906119056	0	0	1	30	0.0034049287480458065	0.6452701859042271	3367.38141127781	3442.38141127781	3442.38141127781	3467.38141127781	1.0	0.8613138794898987	0.982758641242981	0.7323943376541138	0.3333333432674408	1049	1124	1124	1149	1444
14.385375683639815	14.385375683639815	0	0	1	30	0.003050524823067685	0.6434453599021062	3359.9087487991246	3434.9087487991246	3434.9087487991246	3459.9087487991246	1.0	0.8540145754814148	0.982758641242981	0.7323943376541138	0.3333333432674408	1057	1132	1132	1157	1444
14.399773814152603	14.399773814152603	0	0	1	30	0.0026877596215889154	0.6487306063364233	3381.5518329476536	3456.5518329476536	3456.5518329476536	3481.5518329476536	1.0	0.8613138794898987	0.982758641242981	0.7464788556098938	0.3333333432674408	1066	1141	1141	1166	1444
14.41668248914959	14.41668248914959	0	0	1	30	0.0023176274578112516	0.6487306063364233	3381.5518329476536	3456.5518329476536	3456.5518329476536	3481.5518329476536	1.0	0.8613138794898987	0.982758641242981	0.7464788556098938	0.3333333432674408	1102	1177	1177	1202	1444
14.439138046393754	14.439138046393754	0	0	1	30	0.0019411428382680358	0.6505554174373831	3389.024434406084	3464.024434406084	3464.024434406084	3489.024434406084	1.0	0.8686131238937378	0.982758641242981	0.7464788556098938	0.3333333432674408	1132	1207	1207	1232	1444
14.451922481017952	14.451922086278255	0	0	1	30	0.001559337681132312	0.6505554174373831	3389.024434406084	3464.024434406084	3464.024434406084	3489.024434406084	1.0	0.8686131238937378	0.982758641242981	0.7464788556098938	0.3333333432674408	1216	1291	1291	1316	1444
14.46667232460235	14.46667232460235	0	0	1	30	0.0011732584878008379	0.6505554174373831	3389.024434406084	3464.024434406084	3464.024434406084	3489.024434406084	1.0	0.8613138794898987	0.982758641242981	0.7323943376541138	0.3333333432674408	1304	1379	1379	1404	1444
14.482605992543366	14.482605992543366	0	0	1	30	0.0007839634745064989	0.6452701859042271	3367.38141127781	3442.38141127781	3442.38141127781	3467.38141127781	1.0	0.8613138794898987	0.982758641242981	0.7464788556098938	0.2222222238779068	1495	1570	1570	1595	1444
14.499662300187698	14.499662300187698	0	0	1	30	0.0003925196718211707	0.6505554174373831	3389.024434406084	3464.024434406084	3464.024434406084	3489.024434406084	1.0	0.8686131238937378	0.982758641242981	0.7464788556098938	0.3333333432674408	1693	1768	1768	1793	1444
14.519197573140332	14.519197573140332	0	0	1	30	-9.11457541045065e-16	0.6505554174373831	3389.024434406084	3464.024434406084	3464.024434406084	3489.024434406084	1.0	0.8686131238937378	0.982758641242981	0.7464788556098938	0.3333333432674408	1833	1908	1908	1933	1444
14.532739118506779	14.532739118506779	0	0	1	30	-0.00039251967182299115	0.6505554174373831	3389.024434406084	3464.024434406084	3464.024434406084	3489.024434406084	1.0	0.8686131238937378	0.982758641242981	0.7464788556098938	0.3333333432674408	2062	2137	2137	2162	1444
14.549619372245456	14.549619372245456	0	0	1	30	-0.0007839634745083118	0.6505554174373831	3389.024434406084	3464.024434406084	3464.024434406084	3489.024434406084	1.0	0.8686131238937378	0.982758641242981	0.7464788556098938	0.3333333432674408	2496	2571	2571	2596	1466
14.572509143158271	14.572509143158271	0	0	1	30	-0.0011732584878026383	0.6505554174373831	3389.024434406084	3464.024434406084	3464.024434406084	3489.024434406084	1.0	0.8686131238937378	0.982758641242981	0.7464788556098938	0.3333333432674408	2496	2571	2571	2596	1466
14.58536147301066	14.58536147301066	0	0	1	30	-0.0015593376811340951	0.6505554174373831	3389.024434406084	3464.024434406084	3464.024434406084	3489.024434406084	1.0	0.8686131238937378	0.982758641242981	0.7464788556098938	0.3333333432674408	2724	2799	2799	2824	1466
14.599752892948565	14.599752892948565	0	0	1	30	-0.0019411428382697968	0.6452701859042271	3367.38141127781	3442.38141127781	3442.38141127781	3467.38141127781	1.0	0.8613138794898987	0.982758641242981	0.7323943376541138	0.3333333432674408	3108	3183	3183	3208	1466
14.616601962251043	14.616601962251043	0	0	1	30	-0.002317627457812985	0.6452701859042271	3367.38141127781	3442.38141127781	3442.38141127781	3467.38141127781	1.0	0.8613138794898987	0.982758641242981	0.7323943376541138	0.3333333432674408	3221	3296	3296	3321	1466
14.639201994224958	14.639201994224958	0	0	1	30	-0.0026877596215906176	0.6434453599021062	3359.9087487991246	3434.9087487991246	3434.9087487991246	3459.9087487991246	1.0	0.8540145754814148	0.982758641242981	0.7323943376541138	0.3333333432674408	3348	3423	3423	3448	1466
14.651908270388798	14.651908270388798	0	0	1	30	-0.0030505248230693503	0.6399849541141549	3345.7383870974645	3420.7383870974645	3420.7383870974645	3445.7383870974645	1.0	0.8540145754814148	0.982758641242981	0.7183098793029785	0.3333333432674408	3425	3500	3500	3525	1466
14.666708640654637	14.666708640654637	0	0	1	30	-0.0034049287480474306	0.6434453599021062	3359.9087487991246	3434.9087487991246	3434.9087487991246	3459.9087487991246	1.0	0.8540145754814148	0.982758641242981	0.7323943376541138	0.3333333432674408	3512	3587	3587	3612	1466
14.682712177522337	14.682712572262034	0	0	1	30	-0.0037500000000008082	0.6434453599021062	3359.9087487991246	3434.9087487991246	3434.9087487991246	3459.9087487991246	1.0	0.8540145754814148	0.982758641242981	0.7323943376541138	0.3333333432674408	3512	3587	3587	3612	1466
14.705904319044414	14.705904319044414	0	0	1	30	-0.004084792762613487	0.6434453599021062	3359.9087487991246	3434.9087487991246	3434.9087487991246	3459.9087487991246	1.0	0.8540145754814148	0.982758641242981	0.7323943376541138	0.3333333432674408	3512	3587	3587	3612	1444
14.718615332084639	14.718615332084639	0	0	1	30	-0.004408389392194307	0.6434453599021062	3359.9087487991246	3434.9087487991246	3434.9087487991246	3459.9087487991246	1.0	0.8540145754814148	0.982758641242981	0.7323943376541138	0.3333333432674408	3490	3565	3565	3590	1466
14.732652275773049	14.732652275773049	0	0	1	30	-0.004719902932874511	0.6434453599021062	3359.9087487991246	3434.9087487991246	3434.9087487991246	3459.9087487991246	1.0	0.8540145754814148	0.982758641242981	0.7323943376541138	0.2222222238779068	3468	3543	3543	3568	1466
14.74958226671377	14.749582266713773	0	0	1	30	-0.005018479547692137	0.6381601430131951	3338.265785639034	3413.265785639034	3413.265785639034	3438.265785639034	1.0	0.8467153310775757	0.982758641242981	0.7183098793029785	0.3333333432674408	3460	3535	3535	3560	1466
14.772542301292969	14.772541906553272	0	0	1	30	-0.005303300858899775	0.6381601430131951	3338.265785639034	3413.265785639034	3413.265785639034	3438.265785639034	1.0	0.8467153310775757	0.982758641242981	0.7183098793029785	0.3333333432674408	3439	3514	3514	3539	1444
14.785380420516201	14.785380420516201	0	0	1	30	-0.00557358619108109	0.6381601430131951	3338.265785639034	3413.265785639034	3413.265785639034	3438.265785639034	1.0	0.8467153310775757	0.982758641242981	0.7183098793029785	0.3333333432674408	3396	3471	3471	3496	1466
14.799639602655017	14.79963920791532	0	0	1	30	-0.0058285947109278785	0.6381601430131951	3338.265785639034	3413.265785639034	3413.265785639034	3438.265785639034	1.0	0.8467153310775757	0.982758641242981	0.7183098793029785	0.3333333432674408	3389	3464	3464	3489	1444
14.816671041698328	14.816671041698328	0	0	1	30	-0.006067627457812664	0.6381601430131951	3338.265785639034	3413.265785639034	3413.265785639034	3438.265785639034	1.0	0.8467153310775757	0.982758641242981	0.7183098793029785	0.3333333432674408	3389	3464	3464	3489	1466
14.839174362446045	14.839174362446045	0	0	1	30	-0.006290029259591199	0.6381601430131951	3338.265785639034	3413.265785639034	3413.265785639034	3438.265785639034	1.0	0.8467153310775757	0.982758641242981	0.7183098793029785	0.3333333432674408	3389	3464	3464	3489	1466
14.85193274425012	14.851933138989821	0	0	1	30	-0.006495190528383767	0.628014624458948	3296.719887159392	3371.719887159392	3371.719887159392	3396.719887159392	1.0	0.8321167826652527	0.9655172228813171	0.7042253613471985	0.3333333432674408	3389	3464	3464	3489	1466
14.86667469304054	14.86667469304054	0	0	1	30	-0.006682548931413194	0.628014624458948	3296.719887159392	3371.719887159392	3371.719887159392	3396.719887159392	0.9821428656578064	0.8248175382614136	0.9655172228813171	0.6901408433914185	0.3333333432674408	3367	3442	3442	3467	1466
14.882715335439926	14.882715335439926	0	0	1	30	-0.006851590932319897	0.6183258186068681	3257.0442271951247	3332.0442271951247	3332.0442271951247	3357.0442271951247	0.9821428656578064	0.8029196858406067	0.9482758641242981	0.6619718074798584	0.3333333432674408	3359	3434	3434	3459	1466
14.90594655619218	14.90594655619218	0	0	1	30	-0.007001853198729357	0.5597017583495614	3016.978700441454	3091.978700441454	3091.978700441454	3116.978700441454	0.9464285969734192	0.7518247961997986	0.9137930870056152	0.591549277305603	0.3333333432674408	3381	3456	3456	3481	1466
14.918633095371085	14.918633095371085	0	0	1	30	-0.00713292387221395	0.4933887502904972	2745.4269324395864	2820.4269324395864	2820.4269324395864	2845.4269324395864	0.8928571343421936	0.6642335653305054	0.8448275923728943	0.49295774102211	0.3333333432674408	3381	3456	3456	3481	1466
14.932612012323773	14.93261240706347	0	0	1	30	-0.007244443697168262	0.38428667901991176	2298.6539505865385	2373.6539505865385	2373.6539505865385	2398.6539505865385	0.6785714030265808	0.5766423344612122	0.7413793206214905	0.3802816867828369	0.3333333432674408	3389	3464	3464	3489	1466
14.949651346161058	14.949651346161058	0	0	1	30	-0.007336107005503743	0.3137224579520339	2009.6934653135788	2084.6934653135786	2084.6934653135786	2109.6934653135786	0.5535714030265808	0.5036496520042419	0.6379310488700867	0.30985915660858154	0.3333333432674408	3389	3464	3464	3489	1466
14.97250598524068	14.97250598524068	0	0	1	30	-0.007407662554463685	0.21710401213845043	1614.0409297069546	1689.0409297069546	1689.0409297069546	1714.0409297069546	0.4464285671710968	0.34306567907333374	0.43103447556495667	0.18309858441352844	0.3333333432674408	3389	3464	3464	3489	1466
14.985300683097048	14.985300683097048	0	0	1	30	-0.0074589142152621515	0.21710401213845043	1614.0409297069546	1689.0409297069546	1689.0409297069546	1714.0409297069546	0.4464285671710968	0.34306567907333374	0.43103447556495667	0.18309858441352844	0.3333333432674408	3367	3442	3442	3467	1466
14.99966486599574	14.99966447125604	0	0	1	30	-0.0074897215106593555	0.16448149158139436	1398.55170802581	1473.55170802581	1473.55170802581	1498.55170802581	0.3392857015132904	0.2700729966163635	0.3448275923728943	0.14084507524967194	0.3333333432674408	3389	3464	3464	3489	1466
15.016695910299351	15.01669551555965	0	0	1	30	-0.0075	0.12850822726533273	1251.2411906515376	1326.2411906515376	1326.2411906515376	1351.2411906515376	0.2678571343421936	0.21897810697555542	0.24137930572032928	0.11267605423927307	0.2222222238779068	3389	3464	3464	3489	1466
15.03916962556966	15.039170020309356	0	0	1	30	-0.007489721510659252	0.09198503625353471	1101.6787234582246	1176.6787234582246	1176.6787234582246	1201.6787234582246	0.1964285671710968	0.16058394312858582	0.1551724076271057	0.07042253762483597	0.2222222238779068	3389	3464	3464	3489	1466
15.05188774392446	15.05188774392446	0	0	1	30	-0.007458914215261947	0.08706050840916131	1081.5127819355157	1156.5127819355157	1156.5127819355157	1181.5127819355157	0.1964285671710968	0.14598539471626282	0.13793103396892548	0.0422535203397274	0.2222222238779068	3389	3464	3464	3489	1466
15.066602455675664	15.066602850415364	0	0	1	30	-0.007407662554463379	0.0868783811473203	1080.7669707982766	1155.7669707982766	1155.7669707982766	1180.7669707982766	0.1964285671710968	0.14598539471626282	0.12068965286016464	0.0422535203397274	0.2222222238779068	3389	3464	3464	3489	1466
15.08350284113898	15.08350323587868	0	0	1	30	-0.007336107005503337	0.08645341758882684	1079.0267450262459	1154.0267450262459	1154.0267450262459	1179.0267450262459	0.1964285671710968	0.14598539471626282	0.12068965286016464	0.028169013559818268	0.3333333432674408	3389	3464	3464	3489	1466
15.105902740085618	15.105902345345918	0	0	1	30	-0.0072444436971677555	0.08198913400327844	1060.7455037434252	1135.7455037434252	1135.7455037434252	1160.7455037434252	0.1785714328289032	0.14598539471626282	0.12068965286016464	0.028169013559818268	0.2222222238779068	3367	3442	3442	3467	1466
15.118644542822349	15.118644148082648	0	0	1	30	-0.007132923872213346	0.08198913400327844	1060.7455037434252	1135.7455037434252	1135.7455037434252	1160.7455037434252	0.1785714328289032	0.14598539471626282	0.12068965286016464	0.028169013559818268	0.3333333432674408	3367	3442	3442	3467	1466
15.132607670187085	15.132608064926785	0	0	1	30	-0.007001853198728657	0.08211055217783911	1061.2427111682512	1136.2427111682512	1136.2427111682512	1161.2427111682512	0.1785714328289032	0.14598539471626282	0.13793103396892548	0.028169013559818268	0.2222222238779068	3359	3434	3434	3459	1466
15.149670293666599	15.149670293666599	0	0	1	30	-0.0068515909323191015	0.08211055217783911	1061.2427111682512	1136.2427111682512	1136.2427111682512	1161.2427111682512	0.1785714328289032	0.14598539471626282	0.13793103396892548	0.028169013559818268	0.3333333432674408	3345	3420	3420	3445	1466
15.172521380088934	15.172521774828631	0	0	1	30	-0.006682548931412306	0.08657483576338751	1079.5239524510719	1154.5239524510719	1154.5239524510719	1179.5239524510719	0.1964285671710968	0.14598539471626282	0.13793103396892548	0.028169013559818268	0.3333333432674408	3359	3434	3434	3459	1466
15.185350025559394	15.185350025559394	0	0	1	30	-0.006495190528382789	0.08475002093713743	1072.0513357375778	1147.0513357375778	1147.0513357375778	1172.0513357375778	0.1964285671710968	0.1386861354112625	0.13793103396892548	0.028169013559818268	0.3333333432674408	3359	3434	3434	3459	1466
15.199756050866156	15.199756050866156	0	0	1	30	-0.006290029259590135	0.08475002093713743	1072.0513357375778	1147.0513357375778	1147.0513357375778	1172.0513357375778	0.1964285671710968	0.1386861354112625	0.13793103396892548	0.028169013559818268	0.3333333432674408	3359	3434	3434	3459	1466
15.216655646850075	15.216655646850075	0	0	1	30	-0.006067627457811515	0.08292520238559706	1064.57870376902	1139.57870376902	1139.57870376902	1164.57870376902	0.1964285671710968	0.131386861205101	0.13793103396892548	0.028169013559818268	0.2222222238779068	3359	3434	3434	3459	1466
15.239596733923733	15.23959712866343	0	0	1	30	-0.005828594710926648	0.08738948969643576	1082.8599603069044	1157.8599603069044	1157.8599603069044	1182.8599603069044	0.2142857164144516	0.131386861205101	0.13793103396892548	0.028169013559818268	0.2222222238779068	3359	3434	3434	3459	1444
15.249509831979047	15.249509831979047	0	0	1	30	-0.005573586191079782	0.08304662050768885	1065.0759109789858	1140.0759109789858	1140.0759109789858	1165.0759109789858	0.1964285671710968	0.131386861205101	0.1551724076271057	0.028169013559818268	0.2222222238779068	3338	3413	3413	3438	1466
15.2667204828456	15.2667204828456	0	0	1	30	-0.005303300858898391	0.08304662050768885	1065.0759109789858	1140.0759109789858	1140.0759109789858	1165.0759109789858	0.1964285671710968	0.131386861205101	0.1551724076271057	0.028169013559818268	0.2222222238779068	3338	3413	3413	3438	1466
15.282724809192697	15.282725203932397	0	0	1	30	-0.005018479547690684	0.08304662050768885	1065.0759109789858	1140.0759109789858	1140.0759109789858	1165.0759109789858	0.2142857164144516	0.12408759444952011	0.1551724076271057	0.028169013559818268	0.2222222238779068	3338	3413	3413	3438	1466
15.305893661072545	15.305893266332848	0	0	1	30	-0.004719902932872991	0.08641460017699634	1078.8677877248	1153.8677877248	1153.8677877248	1178.8677877248	0.2142857164144516	0.12408759444952011	0.17241379618644714	0.0422535203397274	0.2222222238779068	3338	3413	3413	3438	1466
15.318609410989158	15.318609805728855	0	0	1	30	-0.004408389392192726	0.08641460017699634	1078.8677877248	1153.8677877248	1153.8677877248	1178.8677877248	0.2142857164144516	0.12408759444952011	0.17241379618644714	0.0422535203397274	0.2222222238779068	3338	3413	3413	3438	1466
15.33270872354997	15.33270872354997	0	0	1	30	-0.004084792762611848	0.08641460017699634	1078.8677877248	1153.8677877248	1153.8677877248	1178.8677877248	0.2142857164144516	0.12408759444952011	0.17241379618644714	0.0422535203397274	0.3333333432674408	3338	3413	3413	3438	1466
15.349716083471655	15.349716083471655	0	0	1	30	-0.003749999999999115	0.08659672736013403	1079.6135985397489	1154.6135985397489	1154.6135985397489	1179.6135985397489	0.2142857164144516	0.12408759444952011	0.18965516984462738	0.0422535203397274	0.2222222238779068	3296	3371	3371	3396	1466
15.372476379763274	15.372476774502971	0	0	1	30	-0.003404928748045688	0.08659672736013403	1079.6135985397489	1154.6135985397489	1154.6135985397489	1179.6135985397489	0.2142857164144516	0.12408759444952011	0.18965516984462738	0.0422535203397274	0.2222222238779068	3296	3371	3371	3396	1466
15.385305814713131	15.385305814713131	0	0	1	30	-0.003050524823067564	0.08659672736013403	1079.6135985397489	1154.6135985397489	1154.6135985397489	1179.6135985397489	0.2142857164144516	0.12408759444952011	0.18965516984462738	0.0422535203397274	0.2222222238779068	3257	3332	3332	3357	1466
15.399649471147487	15.39964907640779	0	0	1	30	-0.002687759621588792	0.08659672736013403	1079.6135985397489	1154.6135985397489	1154.6135985397489	1179.6135985397489	0.2142857164144516	0.12408759444952011	0.18965516984462738	0.0422535203397274	0.2222222238779068	3016	3091	3091	3116	1466
15.416658804767664	15.416658804767664	0	0	1	30	-0.0023176274578111254	0.08659672736013403	1079.6135985397489	1154.6135985397489	1154.6135985397489	1179.6135985397489	0.2142857164144516	0.12408759444952011	0.18965516984462738	0.0422535203397274	0.2222222238779068	2745	2820	2820	2845	1466
15.439137651654057	15.439137651654057	0	0	1	30	-0.0019411428382679079	0.08908934393040963	1089.8208633950273	1164.8208633950273	1164.8208633950273	1189.8208633950273	0.2142857164144516	0.131386861205101	0.18965516984462738	0.056338027119636536	0.2222222238779068	2298	2373	2373	2398	1466
15.451861691104341	15.451861691104341	0	0	1	30	-0.0015593376811321826	0.09355362751595803	1108.102104677848	1183.102104677848	1183.102104677848	1208.102104677848	0.2321428507566452	0.131386861205101	0.18965516984462738	0.056338027119636536	0.2222222238779068	2009	2084	2084	2109	1466
15.466716535448612	15.466716140708911	0	0	1	30	-0.001173258487800707	0.09355362751595803	1108.102104677848	1183.102104677848	1183.102104677848	1208.102104677848	0.2142857164144516	0.131386861205101	0.18965516984462738	0.056338027119636536	0.2222222238779068	1614	1689	1689	1714	1466
15.482722835494204	15.482722835494204	0	0	1	30	-0.0007839634745063674	0.08908934393040963	1089.8208633950273	1164.8208633950273	1164.8208633950273	1189.8208633950273	0.2321428507566452	0.131386861205101	0.18965516984462738	0.056338027119636536	0.2222222238779068	1614	1689	1689	1714	1466
15.499730195415886	15.499730195415886	0	0	1	30	-0.0003925196718210386	0.0953784460674984	1115.5747366464059	1190.5747366464059	1190.5747366464059	1215.5747366464059	0.2321428507566452	0.1386861354112625	0.18965516984462738	0.056338027119636536	0.2222222238779068	1398	1473	1473	1498	1466
15.519151388595574	15.519151783335275	0	0	1	30	1.0437658189007235e-15	0.0956212825215575	1116.569151925778	1191.569151925778	1191.569151925778	1216.569151925778	0.2321428507566452	0.1386861354112625	0.2068965584039688	0.056338027119636536	0.2222222238779068	1251	1326	1326	1351	1444
15.532720565740934	15.532720565740934	0	0	1	30	0.00039251967182312326	0.09744609734780757	1124.041768639272	1199.041768639272	1199.041768639272	1224.041768639272	0.2321428507566452	0.14598539471626282	0.2068965584039688	0.056338027119636536	0.2222222238779068	1101	1176	1176	1201	1444
15.549662004132923	15.549662004132923	0	0	1	30	0.0007839634745084434	0.10476725771905598	1154.0219203595343	1229.0219203595343	1229.0219203595343	1254.0219203595343	0.25	0.15328466892242432	0.22413793206214905	0.07042253762483597	0.2222222238779068	1081	1156	1156	1181	1444
15.572482695598453	15.572482695598453	0	0	1	30	0.001173258487802769	0.1176490147651009	1206.7727154630882	1281.7727154630882	1281.7727154630882	1306.7727154630882	0.2857142984867096	0.16788321733474731	0.24137930572032928	0.07042253762483597	0.3333333432674408	1080	1155	1155	1180	1444
15.585325156958373	15.585324762218672	0	0	1	30	0.0015593376811342246	0.1176490147651009	1206.7727154630882	1281.7727154630882	1281.7727154630882	1306.7727154630882	0.2857142984867096	0.16788321733474731	0.24137930572032928	0.07042253762483597	0.3333333432674408	1079	1154	1154	1179	1466
15.599713418978688	15.599713418978688	0	0	1	30	0.0019411428382699247	0.13910137561808922	1294.6201331560753	1369.6201331560753	1369.6201331560753	1394.6201331560753	0.3214285671710968	0.20437955856323242	0.3103448152542114	0.09859155118465424	0.2222222238779068	1060	1135	1135	1160	1444
15.61660590964803	15.61660590964803	0	0	1	30	0.002317627457813111	0.159703820281639	1378.9871440533116	1453.9871440533116	1453.9871440533116	1478.9871440533116	0.3571428656578064	0.24087591469287872	0.36206895112991333	0.11267605423927307	0.2222222238779068	1060	1135	1135	1160	1466
15.639173178226947	15.639173178226947	0	0	1	30	0.0026877596215907408	0.18780955038023928	1494.0801088070798	1569.0801088070798	1569.0801088070798	1594.0801088070798	0.4107142984867096	0.2846715450286865	0.3965517282485962	0.14084507524967194	0.3333333432674408	1061	1136	1136	1161	1444
15.651845901516392	15.651845901516392	0	0	1	30	0.0030505248230694713	0.21305839432608797	1597.47412476533	1672.47412476533	1672.47412476533	1697.47412476533	0.4642857015132904	0.32116788625717163	0.43103447556495667	0.15492957830429077	0.3333333432674408	1061	1136	1136	1161	1466
15.666662061370179	15.666662061370179	0	0	1	30	0.0034049287480475486	0.23408579957617637	1683.5813492644422	1758.5813492644422	1758.5813492644422	1783.5813492644422	0.5	0.35766422748565674	0.4655172526836395	0.1690140813589096	0.3333333432674408	1079	1154	1154	1179	1466
15.68279191494149	15.68279191494149	0	0	1	30	0.003750000000000923	0.26868465170264244	1825.2636487223208	1900.2636487223208	1900.2636487223208	1925.2636487223208	0.5892857313156128	0.38686132431030273	0.5	0.19718310236930847	0.3333333432674408	1072	1147	1147	1172	1466
15.705868792471524	15.705868792471524	0	0	1	30	0.004084792762613599	0.32304859764769045	2047.8840073672925	2122.8840073672927	2122.8840073672927	2147.8840073672927	0.6428571343421936	0.49635037779808044	0.6034482717514038	0.2535211145877838	0.3333333432674408	1072	1147	1147	1172	1466
15.718586910826328	15.718586910826328	0	0	1	30	0.0044083893921944145	0.3563146039177747	2184.1083030432874	2259.1083030432874	2259.1083030432874	2284.1083030432874	0.6964285969734192	0.540145993232727	0.6379310488700867	0.2957746386528015	0.3333333432674408	1064	1139	1139	1164	1444
15.73257372257299	15.732573327833293	0	0	1	30	0.004719902932874614	0.3884842811245517	2315.843131205039	2390.843131205039	2390.843131205039	2415.843131205039	0.75	0.5766423344612122	0.6724137663841248	0.3380281627178192	0.3333333432674408	1082	1157	1157	1182	1444
15.749731083580208	15.749731083580212	0	0	1	30	0.0050184795476922355	0.4124539049940239	2413.998740950528	2488.998740950528	2488.998740950528	2513.998740950528	0.7678571343421936	0.6131386756896973	0.7068965435028076	0.3802816867828369	0.3333333432674408	1065	1140	1140	1165	1444
15.772499669405498	15.772499669405502	0	0	1	30	0.005303300858899867	0.4397915107744912	2525.946236621541	2600.946236621541	2600.946236621541	2625.946236621541	0.8035714030265808	0.6423357725143433	0.7413793206214905	0.4225352108478546	0.3333333432674408	1065	1140	1140	1165	1444
15.785333446492047	15.785333446492043	0	0	1	30	0.005573586191081179	0.4804358302555425	2692.3847248964466	2767.3847248964466	2767.3847248964466	2792.3847248964466	0.875	0.6861313581466675	0.7758620977401733	0.4647887349128723	0.3333333432674408	1065	1140	1140	1165	1444
15.799753682427962	15.799753682427966	0	0	1	30	0.005828594710927962	0.5110552672978859	2817.771319584843	2892.771319584843	2892.771319584843	2917.771319584843	0.9107142686843872	0.7226277589797974	0.8103448152542114	0.5070422291755676	0.3333333432674408	1078	1153	1153	1178	1444
15.81664538361791	15.816645383617907	0	0	1	30	0.0060676274578127425	0.5281929609887284	2887.9501752488427	2962.9501752488427	2962.9501752488427	2987.9501752488427	0.9107142686843872	0.7591241002082825	0.8275862336158752	0.5352112650871277	0.3333333432674408	1078	1153	1153	1178	1444
15.839175151925438	15.839175151925442	0	0	1	30	0.006290029259591271	0.5555015709676345	2999.7789331124636	3074.7789331124636	3074.7789331124636	3099.7789331124636	0.9285714030265808	0.7956204414367676	0.8620689511299133	0.577464759349823	0.3333333432674408	1078	1153	1153	1178	1466
15.851904322991807	15.85190392825211	0	0	1	30	0.006495190528383834	0.5603618384739217	3019.6817285507095	3094.6817285507095	3094.6817285507095	3119.6817285507095	0.9285714030265808	0.8029196858406067	0.8620689511299133	0.591549277305603	0.3333333432674408	1079	1154	1154	1179	1444
15.866763114733068	15.866763114733065	0	0	1	30	0.006682548931413254	0.5603618384739217	3019.6817285507095	3094.6817285507095	3094.6817285507095	3119.6817285507095	0.9285714030265808	0.7956204414367676	0.8620689511299133	0.591549277305603	0.3333333432674408	1079	1154	1154	1179	1444
15.88272007231631	15.882720072316314	0	0	1	30	0.006851590932319951	0.558537027372962	3012.2091270922792	3087.2091270922792	3087.2091270922792	3112.2091270922792	0.9285714030265808	0.7956204414367676	0.8620689511299133	0.591549277305603	0.3333333432674408	1079	1154	1154	1179	1444
15.899695853062092	15.899695853062095	0	0	1	30	0.007001853198729405	0.5648261369606313	3037.9630308537853	3112.9630308537853	3112.9630308537853	3137.9630308537853	0.9464285969734192	0.8029196858406067	0.8620689511299133	0.591549277305603	0.3333333432674408	1079	1154	1154	1179	1444
15.919097703996542	15.919097703996538	0	0	1	30	0.0071329238722139905	0.5648261369606313	3037.9630308537853	3112.9630308537853	3112.9630308537853	3137.9630308537853	0.9464285969734192	0.8029196858406067	0.8620689511299133	0.591549277305603	0.3333333432674408	1079	1154	1154	1179	1444
15.932715039385151	15.932715039385155	0	0	1	30	0.007244443697168296	0.5617906805553039	3025.5328368739697	3100.5328368739697	3100.5328368739697	3125.5328368739697	0.9464285969734192	0.8029196858406067	0.8620689511299133	0.577464759349823	0.3333333432674408	1089	1164	1164	1189	1444
15.94975042582545	15.949750031085753	0	0	1	30	0.007336107005503771	0.5617906805553039	3025.5328368739697	3100.5328368739697	3100.5328368739697	3125.5328368739697	0.9464285969734192	0.8029196858406067	0.8620689511299133	0.577464759349823	0.3333333432674408	1108	1183	1183	1208	1444
15.972451905901949	15.972451905901952	0	0	1	30	0.007407662554463706	0.5488164903050547	2972.4035277991993	3047.4035277991993	3047.4035277991993	3072.4035277991993	0.9285714030265808	0.7810218930244446	0.8620689511299133	0.5633803009986877	0.3333333432674408	1108	1183	1183	1208	1444
15.985301867316146	15.985301867316142	0	0	1	30	0.007458914215262165	0.5488164903050547	2972.4035277991993	3047.4035277991993	3047.4035277991993	3072.4035277991993	0.9285714030265808	0.7810218930244446	0.8620689511299133	0.5633803009986877	0.3333333432674408	1089	1164	1164	1189	1444
15.99959460232936	15.999594602329356	0	0	1	30	0.0074897215106593616	0.544563318732556	2954.986790209817	3029.986790209817	3029.986790209817	3054.986790209817	0.9285714030265808	0.7737226486206055	0.8448275923728943	0.5633803009986877	0.3333333432674408	1115	1190	1190	1215	1444
16.01665959424706	16.016659199507362	0	0	1	30	0.0075	0.546991679204095	2964.930926340769	3039.930926340769	3039.930926340769	3064.930926340769	0.9285714030265808	0.7737226486206055	0.8620689511299133	0.5633803009986877	0.3333333432674408	1116	1191	1191	1216	1444
16.039151862283212	16.03915225702291	0	0	1	30	0.007489721510659245	0.5415885713839774	2942.8051998173873	3017.8051998173873	3017.8051998173873	3042.8051998173873	0.9285714030265808	0.7737226486206055	0.8448275923728943	0.5492957830429077	0.3333333432674408	1124	1199	1199	1224	1444
16.051856164748557	16.05185655948826	0	0	1	30	0.007458914215261934	0.5397637453818565	2935.332537338702	3010.332537338702	3010.332537338702	3035.332537338702	0.9285714030265808	0.7664233446121216	0.8448275923728943	0.5492957830429077	0.3333333432674408	1154	1229	1229	1254	1444
16.066703903778247	16.06670390377825	0	0	1	30	0.007407662554463358	0.5334746506953483	2909.578694597451	2984.578694597451	2984.578694597451	3009.578694597451	0.9107142686843872	0.7591241002082825	0.8448275923728943	0.5492957830429077	0.3333333432674408	1206	1281	1281	1306	1466
16.082707440645954	16.08270744064595	0	0	1	30	0.007336107005503309	0.5316498246932273	2902.1060321187656	2977.1060321187656	2977.1060321187656	3002.1060321187656	0.9107142686843872	0.7518247961997986	0.8448275923728943	0.5492957830429077	0.3333333432674408	1206	1281	1281	1306	1466
16.099659931749507	16.099659931749503	0	0	1	30	0.007244443697167722	0.5334746506953483	2909.578694597451	2984.578694597451	2984.578694597451	3009.578694597451	0.9107142686843872	0.7591241002082825	0.8448275923728943	0.5492957830429077	0.3333333432674408	1294	1369	1369	1394	1444
16.11913599374732	16.119135993747324	0	0	1	30	0.007132923872213304	0.5334746506953483	2909.578694597451	2984.578694597451	2984.578694597451	3009.578694597451	0.9107142686843872	0.7591241002082825	0.8448275923728943	0.5492957830429077	0.3333333432674408	1378	1453	1453	1478	1444
16.132695302400215	16.132695697139912	0	0	1	30	0.00700185319872861	0.5316498246932273	2902.1060321187656	2977.1060321187656	2977.1060321187656	3002.1060321187656	0.9107142686843872	0.7518247961997986	0.8448275923728943	0.5492957830429077	0.3333333432674408	1494	1569	1569	1594	1466
16.14959884578112	16.149598451041424	0	0	1	30	0.006851590932319048	0.5286750773446487	2889.924441726336	2964.924441726336	2964.924441726336	2989.924441726336	0.9107142686843872	0.7518247961997986	0.8448275923728943	0.5352112650871277	0.3333333432674408	1597	1672	1672	1697	1466
16.172476774502975	16.17247677450297	0	0	1	30	0.006682548931412246	0.5268502662436889	2882.451840267906	2957.451840267906	2957.451840267906	2982.451840267906	0.9107142686843872	0.7445255517959595	0.8448275923728943	0.5352112650871277	0.3333333432674408	1683	1758	1758	1783	1466
16.18531923586289	16.185319235862888	0	0	1	30	0.0064951905283827235	0.5268502662436889	2882.451840267906	2957.451840267906	2957.451840267906	2982.451840267906	0.9107142686843872	0.7445255517959595	0.8448275923728943	0.5352112650871277	0.3333333432674408	1825	1900	1900	1925	1466
16.199748156072182	16.19974815607218	0	0	1	30	0.006290029259590062	0.5268502662436889	2882.451840267906	2957.451840267906	2957.451840267906	2982.451840267906	0.9107142686843872	0.7445255517959595	0.8448275923728943	0.5352112650871277	0.3333333432674408	2047	2122	2122	2147	1466
16.216566040938453	16.216566040938456	0	0	1	30	0.006067627457811438	0.5250254402415679	2874.9791777892206	2949.9791777892206	2949.9791777892206	2974.9791777892206	0.9107142686843872	0.7372262477874756	0.8448275923728943	0.5352112650871277	0.3333333432674408	2184	2259	2259	2284	1466
16.232581419997118	16.232581419997114	0	0	1	30	0.0058285947109265645	0.5250254402415679	2874.9791777892206	2949.9791777892206	2949.9791777892206	2974.9791777892206	0.9107142686843872	0.7372262477874756	0.8448275923728943	0.5352112650871277	0.3333333432674408	2315	2390	2390	2415	1466
16.252498800978167	16.252498800978163	0	0	1	30	0.005573586191079693	0.5205611566560195	2856.6979365064	2931.6979365064	2931.6979365064	2956.6979365064	0.8928571343421936	0.7372262477874756	0.8448275923728943	0.5352112650871277	0.3333333432674408	2413	2488	2488	2513	1466
16.26679350968987	16.266793509689872	0	0	1	30	0.005303300858898298	0.5205611566560195	2856.6979365064	2931.6979365064	2931.6979365064	2956.6979365064	0.8928571343421936	0.7372262477874756	0.8275862336158752	0.5211267471313477	0.3333333432674408	2525	2600	2600	2625	1466
16.28254322893126	16.282543228931264	0	0	1	30	0.005018479547690586	0.5153401760061485	2835.318020745178	2910.318020745178	2910.318020745178	2935.318020745178	0.8928571343421936	0.7372262477874756	0.8275862336158752	0.5211267471313477	0.3333333432674408	2692	2767	2767	2792	1466
16.305835634336823	16.305835634336827	0	0	1	30	0.004719902932872889	0.5198044595916969	2853.5992620279985	2928.5992620279985	2928.5992620279985	2953.5992620279985	0.9107142686843872	0.7372262477874756	0.8275862336158752	0.5211267471313477	0.3333333432674408	2817	2892	2892	2917	1466
16.31857862129265	16.318578621292655	0	0	1	30	0.004408389392192618	0.5179796484907371	2846.1266605695682	2921.1266605695682	2921.1266605695682	2946.1266605695682	0.9107142686843872	0.7299270033836365	0.8275862336158752	0.5211267471313477	0.3333333432674408	2887	2962	2962	2987	1466
16.333092805276877	16.33309280527688	0	0	1	30	0.004084792762611737	0.5135153649051887	2827.8454192867475	2902.8454192867475	2902.8454192867475	2927.8454192867475	0.8928571343421936	0.7299270033836365	0.8275862336158752	0.5211267471313477	0.3333333432674408	2999	3074	3074	3099	1466
16.34983490012099	16.349835294860686	0	0	1	30	0.0037499999999990002	0.5135153649051887	2827.8454192867475	2902.8454192867475	2902.8454192867475	2927.8454192867475	0.8928571343421936	0.7299270033836365	0.8275862336158752	0.5211267471313477	0.3333333432674408	3019	3094	3094	3119	1466
16.37275190807302	16.372752302812717	0	0	1	30	0.0034049287480455706	0.5135153649051887	2827.8454192867475	2902.8454192867475	2902.8454192867475	2927.8454192867475	0.8928571343421936	0.7299270033836365	0.8275862336158752	0.5211267471313477	0.3333333432674408	3019	3094	3094	3119	1466
16.38514239247784	16.385141997738142	0	0	1	30	0.003050524823067443	0.5135153649051887	2827.8454192867475	2902.8454192867475	2902.8454192867475	2927.8454192867475	0.8928571343421936	0.7299270033836365	0.8275862336158752	0.5211267471313477	0.3333333432674408	3012	3087	3087	3112	1466
16.399572891645924	16.399572496906227	0	0	1	30	0.002687759621588668	0.5179796484907371	2846.1266605695682	2921.1266605695682	2921.1266605695682	2946.1266605695682	0.9107142686843872	0.7299270033836365	0.8275862336158752	0.5211267471313477	0.3333333432674408	3037	3112	3112	3137	1466
16.416589725320378	16.41658972532038	0	0	1	30	0.0023176274578109997	0.5116905538042289	2820.3728178283172	2895.3728178283172	2895.3728178283172	2920.3728178283172	0.8928571343421936	0.7226277589797974	0.8275862336158752	0.5211267471313477	0.3333333432674408	3037	3112	3112	3137	1466
16.433255240662923	16.433254845923226	0	0	1	30	0.0019411428382677801	0.5116905538042289	2820.3728178283172	2895.3728178283172	2895.3728178283172	2920.3728178283172	0.8928571343421936	0.7226277589797974	0.8275862336158752	0.5211267471313477	0.3333333432674408	3025	3100	3100	3125	1466
16.452327878688592	16.452327878688596	0	0	1	30	0.0015593376811320532	0.5051268784093184	2793.494567086159	2868.494567086159	2868.494567086159	2893.494567086159	0.8928571343421936	0.7080292105674744	0.8275862336158752	0.5070422291755676	0.3333333432674408	3025	3100	3100	3125	1466
16.466576008115844	16.466576008115847	0	0	1	30	0.0011732584878005763	0.49409892559485735	2748.335100310941	2823.335100310941	2823.335100310941	2848.335100310941	0.875	0.6934306621551514	0.8275862336158752	0.49295774102211	0.3333333432674408	2972	3047	3047	3072	1466
16.482632045363488	16.482631650623784	0	0	1	30	0.0007839634745062358	0.47815353023146123	2683.0387062978334	2758.0387062978334	2758.0387062978334	2783.0387062978334	0.8571428656578064	0.6788321137428284	0.8103448152542114	0.4647887349128723	0.3333333432674408	2972	3047	3047	3072	1466
16.499694274103298	16.4996942741033	0	0	1	30	0.00039251967182090644	0.4569193617345322	2596.0847863029094	2671.0847863029094	2671.0847863029094	2696.0847863029094	0.8392857313156128	0.6496350169181824	0.7758620977401733	0.43661972880363464	0.3333333432674408	2954	3029	3029	3054	1466
16.519105204050817	16.51910480931112	0	0	1	30	-1.1760740967563817e-15	0.4334354077064626	2499.9179945579644	2574.9179945579644	2574.9179945579644	2599.9179945579644	0.8214285969734192	0.6131386756896973	0.7586206793785095	0.39436620473861694	0.3333333432674408	2964	3039	3039	3064	1466
16.532615564981064	16.53261556498106	0	0	1	30	-0.0003925196718232554	0.38911602341431095	2318.4301158816033	2393.4301158816033	2393.4301158816033	2418.4301158816033	0.7321428656578064	0.569343090057373	0.7241379022598267	0.35211268067359924	0.3333333432674408	2942	3017	3017	3042	1466
16.54967266210479	16.549672267365093	0	0	1	30	-0.000783963474508575	0.32759547128643796	2066.5034549179636	2141.5034549179636	2141.5034549179636	2166.5034549179636	0.6785714030265808	0.47445255517959595	0.6206896305084229	0.2535211145877838	0.3333333432674408	2935	3010	3010	3035	1466
16.572338615608402	16.5723386156084	0	0	1	30	-0.0011732584878028998	0.2969399758982334	1940.9692013032657	2015.9692013032657	2015.9692013032657	2040.9692013032657	0.625	0.43065693974494934	0.5862069129943848	0.22535210847854614	0.3333333432674408	2909	2984	2984	3009	1466
16.585306998932225	16.585306604192528	0	0	1	30	-0.0015593376811343538	0.25695990342981556	1777.2508045450948	1852.2508045450948	1852.2508045450948	1877.2508045450948	0.5535714030265808	0.37956205010414124	0.517241358757019	0.18309858441352844	0.3333333432674408	2902	2977	2977	3002	1466
16.599548812524297	16.5995484177846	0	0	1	30	-0.0019411428382700524	0.2287970176812455	1661.9237874047003	1736.9237874047003	1736.9237874047003	1761.9237874047003	0.5	0.34306567907333374	0.4655172526836395	0.15492957830429077	0.3333333432674408	2909	2984	2984	3009	1466
16.61661262022291	16.616612225483212	0	0	1	30	-0.0023176274578132366	0.20342674704052366	1558.0325291309443	1633.0325291309443	1633.0325291309443	1658.0325291309443	0.4464285671710968	0.30656933784484863	0.43103447556495667	0.14084507524967194	0.3333333432674408	2909	2984	2984	3009	1466
16.632833263924937	16.632833263924933	0	0	1	30	-0.0026877596215908644	0.17119556363724486	1426.0458330945175	1501.0458330945175	1501.0458330945175	1526.0458330945175	0.3571428656578064	0.277372270822525	0.3965517282485962	0.1267605572938919	0.3333333432674408	2902	2977	2977	3002	1466
16.65247669555503	16.652477090294735	0	0	1	30	-0.003050524823069592	0.14500079135808075	1318.7782406113406	1393.7782406113406	1393.7782406113406	1418.7782406113406	0.3214285671710968	0.22627736628055573	0.32758620381355286	0.09859155118465424	0.3333333432674408	2889	2964	2964	2989	1466
16.666508902367056	16.666508902367053	0	0	1	30	-0.003404928748047666	0.14500079135808075	1318.7782406113406	1393.7782406113406	1393.7782406113406	1418.7782406113406	0.3214285671710968	0.22627736628055573	0.32758620381355286	0.09859155118465424	0.3333333432674408	2882	2957	2957	2982	1466
16.682899284139552	16.682899678879256	0	0	1	30	-0.0037500000000010372	0.13090486329586226	1261.055415196556	1336.055415196556	1336.055415196556	1361.055415196556	0.2678571343421936	0.19708029925823212	0.2931034564971924	0.07042253762483597	0.3333333432674408	2882	2957	2957	2982	1466
16.705787870833277	16.705787870833273	0	0	1	30	-0.0040847927626137094	0.11926626656322065	1213.3953615763885	1288.3953615763885	1288.3953615763885	1313.3953615763885	0.2678571343421936	0.18978102505207062	0.27586206793785095	0.07042253762483597	0.3333333432674408	2882	2957	2957	2982	1466
16.71858967400422	16.718589279264517	0	0	1	30	-0.004408389392194521	0.1120058188776677	1183.6638283040493	1258.6638283040493	1258.6638283040493	1283.6638283040493	0.25	0.18248175084590912	0.27586206793785095	0.056338027119636536	0.3333333432674408	2874	2949	2949	2974	1466
16.73262227555594	16.732622275555944	0	0	1	30	-0.004719902932874717	0.10705585886858632	1163.393742066861	1238.393742066861	1238.393742066861	1263.393742066861	0.2321428507566452	0.18248175084590912	0.24137930572032928	0.056338027119636536	0.3333333432674408	2874	2949	2949	2974	1466
16.749569240303714	16.74956924030371	0	0	1	30	-0.0050184795476923335	0.10523104031704594	1155.9211100983032	1230.9211100983032	1230.9211100983032	1255.9211100983032	0.2321428507566452	0.17518247663974762	0.24137930572032928	0.056338027119636536	0.3333333432674408	2856	2931	2931	2956	1466
16.766665021917923	16.76666502191792	0	0	1	30	-0.005303300858899961	0.10316338924661228	1147.4540789648772	1222.4540789648772	1222.4540789648772	1247.4540789648772	0.2321428507566452	0.16788321733474731	0.22413793206214905	0.056338027119636536	0.3333333432674408	2856	2931	2931	2956	1466
16.785824897417022	16.78582450267732	0	0	1	30	-0.005573586191081266	0.09772776042198515	1125.1951789280292	1200.1951789280292	1200.1951789280292	1225.1951789280292	0.2142857164144516	0.16788321733474731	0.2068965584039688	0.0422535203397274	0.3333333432674408	2835	2910	2910	2935	1466
16.799512496472012	16.799512101732315	0	0	1	30	-0.005828594710928045	0.09754563308144083	1124.4493674685002	1199.4493674685002	1199.4493674685002	1224.4493674685002	0.2142857164144516	0.16788321733474731	0.18965516984462738	0.0422535203397274	0.3333333432674408	2853	2928	2928	2953	1466
16.81672433155766	16.816724331557662	0	0	1	30	-0.00606762745781282	0.09754563308144083	1124.4493674685002	1199.4493674685002	1199.4493674685002	1224.4493674685002	0.2142857164144516	0.16788321733474731	0.18965516984462738	0.0422535203397274	0.3333333432674408	2846	2921	2921	2946	1466
16.839116335710322	16.839115940970625	0	0	1	30	-0.006290029259591343	0.09125652721906176	1098.695478962058	1173.695478962058	1173.695478962058	1198.695478962058	0.1964285671710968	0.16058394312858582	0.18965516984462738	0.0422535203397274	0.3333333432674408	2827	2902	2902	2927	1466
16.85184866469428	16.851848664694284	0	0	1	30	-0.0064951905283839	0.09308134577060213	1106.1681109306157	1181.1681109306157	1181.1681109306157	1206.1681109306157	0.1964285671710968	0.16788321733474731	0.18965516984462738	0.0422535203397274	0.3333333432674408	2827	2902	2902	2927	1466
16.866596929319883	16.86659692931988	0	0	1	30	-0.006682548931413314	0.0937491456519825	1108.9027514448683	1183.9027514448683	1183.9027514448683	1208.9027514448683	0.1964285671710968	0.16788321733474731	0.18965516984462738	0.056338027119636536	0.3333333432674408	2827	2902	2902	2927	1466
16.882725993411796	16.882725993411793	0	0	1	30	-0.0068515909323200045	0.0937491456519825	1108.9027514448683	1183.9027514448683	1183.9027514448683	1208.9027514448683	0.1964285671710968	0.16788321733474731	0.18965516984462738	0.056338027119636536	0.3333333432674408	2827	2902	2902	2927	1466
16.905881818881582	16.905881424141885	0	0	1	30	-0.007001853198729453	0.0937491456519825	1108.9027514448683	1183.9027514448683	1183.9027514448683	1208.9027514448683	0.1964285671710968	0.16788321733474731	0.18965516984462738	0.056338027119636536	0.3333333432674408	2846	2921	2921	2946	1466
16.91860427937307	16.918603884633374	0	0	1	30	-0.007132923872214031	0.0937491456519825	1108.9027514448683	1183.9027514448683	1183.9027514448683	1208.9027514448683	0.1964285671710968	0.16788321733474731	0.18965516984462738	0.056338027119636536	0.3333333432674408	2820	2895	2895	2920	1466
16.932679118072564	16.932679118072567	0	0	1	30	-0.00724444369716833	0.0984562694168803	1128.1784232621249	1203.1784232621249	1203.1784232621249	1228.1784232621249	0.2142857164144516	0.16788321733474731	0.2068965584039688	0.056338027119636536	0.3333333432674408	2820	2895	2895	2920	1466
16.949634372354012	16.94963437235401	0	0	1	30	-0.0073361070055037985	0.0984562694168803	1128.1784232621249	1203.1784232621249	1203.1784232621249	1228.1784232621249	0.2142857164144516	0.16788321733474731	0.2068965584039688	0.056338027119636536	0.3333333432674408	2793	2868	2868	2893	1466
16.966531205160038	16.966531205160035	0	0	1	30	-0.007407662554463726	0.09663145086533992	1120.705791293567	1195.705791293567	1195.705791293567	1220.705791293567	0.2142857164144516	0.16058394312858582	0.2068965584039688	0.056338027119636536	0.3333333432674408	2748	2823	2823	2848	1466
16.98568831748124	16.985688317481245	0	0	1	30	-0.007458914215262179	0.0984562694168803	1128.1784232621249	1203.1784232621249	1203.1784232621249	1228.1784232621249	0.2142857164144516	0.16788321733474731	0.2068965584039688	0.056338027119636536	0.3333333432674408	2683	2758	2758	2783	1466
16.999546049346407	16.99954604934641	0	0	1	30	-0.0074897215106593685	0.09663145086533992	1120.705791293567	1195.705791293567	1195.705791293567	1220.705791293567	0.2142857164144516	0.16058394312858582	0.2068965584039688	0.056338027119636536	0.3333333432674408	2596	2671	2671	2696	1466
17.016694331340553	17.016694331340556	0	0	1	30	-0.0075	0.0984562694168803	1128.1784232621249	1203.1784232621249	1203.1784232621249	1228.1784232621249	0.2142857164144516	0.16788321733474731	0.2068965584039688	0.056338027119636536	0.3333333432674408	2499	2574	2574	2599	1466
17.03902357188111	17.039023571881113	0	0	1	30	-0.007489721510659238	0.09663145086533992	1120.705791293567	1195.705791293567	1195.705791293567	1220.705791293567	0.2142857164144516	0.16058394312858582	0.2068965584039688	0.056338027119636536	0.3333333432674408	2318	2393	2393	2418	1466
17.051789453739467	17.05178945373947	0	0	1	30	-0.00745891421526192	0.09663145086533992	1120.705791293567	1195.705791293567	1195.705791293567	1220.705791293567	0.2142857164144516	0.16058394312858582	0.2068965584039688	0.056338027119636536	0.3333333432674408	2066	2141	2141	2166	1466
17.066635613810362	17.06663561381036	0	0	1	30	-0.007407662554463337	0.09766350537420926	1124.932054507387	1199.932054507387	1199.932054507387	1224.932054507387	0.2142857164144516	0.16058394312858582	0.22413793206214905	0.07042253762483597	0.3333333432674408	1940	2015	2015	2040	1466
17.082628887445892	17.082628887445896	0	0	1	30	-0.0073361070055032816	0.10212778895975766	1143.2132957902077	1218.2132957902077	1218.2132957902077	1243.2132957902077	0.2321428507566452	0.16058394312858582	0.22413793206214905	0.07042253762483597	0.3333333432674408	1777	1852	1852	1877	1466
17.09950993066397	17.099509535924273	0	0	1	30	-0.007244443697167687	0.10212778895975766	1143.2132957902077	1218.2132957902077	1218.2132957902077	1243.2132957902077	0.2321428507566452	0.16058394312858582	0.22413793206214905	0.07042253762483597	0.3333333432674408	1661	1736	1736	1761	1466
17.118568358060486	17.118568358060482	0	0	1	30	-0.007132923872213263	0.10212778895975766	1143.2132957902077	1218.2132957902077	1218.2132957902077	1243.2132957902077	0.2321428507566452	0.16058394312858582	0.22413793206214905	0.07042253762483597	0.3333333432674408	1558	1633	1633	1658	1466
17.132607275447384	17.132606880707687	0	0	1	30	-0.007001853198728562	0.10659207627059636	1161.4945523280921	1236.4945523280921	1236.4945523280921	1261.4945523280921	0.25	0.16058394312858582	0.22413793206214905	0.07042253762483597	0.2222222238779068	1426	1501	1501	1526	1466
17.149557003373047	17.14955700337305	0	0	1	30	-0.006851590932318994	0.10659207627059636	1161.4945523280921	1236.4945523280921	1236.4945523280921	1261.4945523280921	0.25	0.16058394312858582	0.22413793206214905	0.07042253762483597	0.3333333432674408	1318	1393	1393	1418	1466
17.166538310474614	17.166537915734917	0	0	1	30	-0.006682548931412186	0.10738129411779268	1164.726399412361	1239.726399412361	1239.726399412361	1264.726399412361	0.25	0.16058394312858582	0.22413793206214905	0.0845070406794548	0.3333333432674408	1318	1393	1393	1418	1466
17.185198445515063	17.185198445515066	0	0	1	30	-0.006495190528382658	0.11184557770334108	1183.0076406951816	1258.0076406951816	1258.0076406951816	1283.0076406951816	0.2678571343421936	0.16058394312858582	0.22413793206214905	0.0845070406794548	0.3333333432674408	1261	1336	1336	1361	1466
17.199568549509237	17.19956854950924	0	0	1	30	-0.00629002925958999	0.11184557770334108	1183.0076406951816	1258.0076406951816	1258.0076406951816	1283.0076406951816	0.2678571343421936	0.16058394312858582	0.22413793206214905	0.0845070406794548	0.3333333432674408	1213	1288	1288	1313	1466
17.216527356447976	17.216527356447973	0	0	1	30	-0.00606762745781136	0.11367039625488146	1190.4802726637395	1265.4802726637395	1265.4802726637395	1290.4802726637395	0.2678571343421936	0.16788321733474731	0.22413793206214905	0.0845070406794548	0.3333333432674408	1183	1258	1258	1283	1466
17.233274977647866	17.233275372387563	0	0	1	30	-0.005828594710926481	0.11367039625488146	1190.4802726637395	1265.4802726637395	1265.4802726637395	1290.4802726637395	0.2678571343421936	0.16788321733474731	0.22413793206214905	0.0845070406794548	0.3333333432674408	1163	1238	1238	1263	1466
17.251835243544527	17.251834848804823	0	0	1	30	-0.0055735861910796046	0.11628442934581729	1201.1847381711218	1276.1847381711218	1276.1847381711218	1301.1847381711218	0.2678571343421936	0.17518247663974762	0.22413793206214905	0.09859155118465424	0.3333333432674408	1155	1230	1230	1255	1466
17.266563771185183	17.266563771185186	0	0	1	30	-0.005303300858898205	0.11628442934581729	1201.1847381711218	1276.1847381711218	1276.1847381711218	1301.1847381711218	0.2857142984867096	0.17518247663974762	0.24137930572032928	0.09859155118465424	0.3333333432674408	1147	1222	1222	1247	1466
17.2826912563183	17.282691256318298	0	0	1	30	-0.005018479547690488	0.12433410175741733	1234.1481466966238	1309.1481466966238	1309.1481466966238	1334.1481466966238	0.2857142984867096	0.18248175084590912	0.2586206793785095	0.11267605423927307	0.3333333432674408	1125	1200	1200	1225	1466
17.305470894855162	17.30547128959486	0	0	1	30	-0.004719902932872786	0.12433410175741733	1234.1481466966238	1309.1481466966238	1309.1481466966238	1334.1481466966238	0.2857142984867096	0.18248175084590912	0.2586206793785095	0.11267605423927307	0.3333333432674408	1124	1199	1199	1224	1466
17.31855770008862	17.31855730534892	0	0	1	30	-0.004408389392192511	0.13293369535416466	1269.3634824753044	1344.3634824753044	1344.3634824753044	1369.3634824753044	0.3035714328289032	0.19708029925823212	0.27586206793785095	0.11267605423927307	0.3333333432674408	1124	1199	1199	1224	1466
17.332546485533776	17.33254648553378	0	0	1	30	-0.004084792762611626	0.13627623722062143	1283.051191418445	1358.051191418445	1358.051191418445	1383.051191418445	0.3035714328289032	0.20437955856323242	0.2931034564971924	0.1267605572938919	0.3333333432674408	1098	1173	1173	1198	1466
17.349651740900754	17.349651740900757	0	0	1	30	-0.0037499999999988857	0.14359739458169418	1313.0313308120376	1388.0313308120376	1388.0313308120376	1413.0313308120376	0.3214285671710968	0.21167883276939392	0.2931034564971924	0.14084507524967194	0.3333333432674408	1106	1181	1181	1206	1466
17.37185979635379	17.371859401614092	0	0	1	30	-0.0034049287480454526	0.16665717677700398	1407.4611389018314	1482.4611389018314	1482.4611389018314	1507.4611389018314	0.375	0.24087591469287872	0.32758620381355286	0.15492957830429077	0.3333333432674408	1108	1183	1183	1208	1466
17.38539028900867	17.385390289008672	0	0	1	30	-0.0030505248230673224	0.16665717677700398	1407.4611389018314	1482.4611389018314	1482.4611389018314	1507.4611389018314	0.375	0.24087591469287872	0.32758620381355286	0.15492957830429077	0.3333333432674408	1108	1183	1183	1208	1466
17.39955236518159	17.399551970441888	0	0	1	30	-0.002687759621588545	0.19351974174365827	1517.4633424402805	1592.4633424402805	1592.4633424402805	1617.4633424402805	0.4107142984867096	0.29197078943252563	0.36206895112991333	0.19718310236930847	0.3333333432674408	1108	1183	1183	1208	1466
17.416543146035927	17.416542751296223	0	0	1	30	-0.002317627457810874	0.20655464473342855	1570.84127018339	1645.84127018339	1645.84127018339	1670.84127018339	0.4285714328289032	0.31386861205101013	0.3965517282485962	0.2112676054239273	0.3333333432674408	1108	1183	1183	1208	1466
17.43330458312527	17.433304977864967	0	0	1	30	-0.0019411428382676522	0.22332532188234078	1639.5171931081854	1714.5171931081854	1714.5171931081854	1739.5171931081854	0.4642857015132904	0.33576643466949463	0.4137931168079376	0.22535210847854614	0.3333333432674408	1128	1203	1203	1228	1466
17.45194498118078	17.451944981180784	0	0	1	30	-0.0015593376811319237	0.23575313346240634	1690.409081528554	1765.409081528554	1765.409081528554	1790.409081528554	0.4821428656578064	0.35766422748565674	0.43103447556495667	0.23943662643432617	0.3333333432674408	1128	1203	1203	1228	1466
17.466600087237474	17.46660008723747	0	0	1	30	-0.0011732584878004458	0.24988079906928418	1748.2618721887188	1823.2618721887188	1823.2618721887188	1848.2618721887188	0.5	0.37956205010414124	0.4482758641242981	0.26760563254356384	0.3333333432674408	1120	1195	1195	1220	1466
17.48266520349818	17.482665203498183	0	0	1	30	-0.0007839634745061043	0.27904401500286435	1867.6852414367295	1942.6852414367295	1942.6852414367295	1967.6852414367295	0.5714285969734192	0.40875911712646484	0.48275861144065857	0.28169015049934387	0.3333333432674408	1128	1203	1203	1228	1466
17.499720721663117	17.499720721663113	0	0	1	30	-0.00039251967182077433	0.3136844339121483	2009.5377568702472	2084.537756870247	2084.537756870247	2109.537756870247	0.6071428656578064	0.47445255517959595	0.5344827771186829	0.3239436745643616	0.3333333432674408	1120	1195	1195	1220	1466
17.51856085800621	17.518560463266507	0	0	1	30	1.30838237461204e-15	0.3287869869953455	2071.3827117459396	2146.3827117459396	2146.3827117459396	2171.3827117459396	0.625	0.5036496520042419	0.5517241358757019	0.3380281627178192	0.3333333432674408	1128	1203	1203	1228	1466
17.5327643818475	17.532764381847496	0	0	1	30	0.00039251967182338753	0.34036132507116656	2118.779626166427	2193.779626166427	2193.779626166427	2218.779626166427	0.6428571343421936	0.5182482004165649	0.568965494632721	0.35211268067359924	0.3333333432674408	1120	1195	1195	1220	1466
17.549520292581064	17.549519897841368	0	0	1	30	0.0007839634745087067	0.3541211778964737	2175.1262234860596	2250.1262234860596	2250.1262234860596	2275.1262234860596	0.6607142686843872	0.5328466892242432	0.5862069129943848	0.3802816867828369	0.3333333432674408	1120	1195	1195	1220	1466
17.566536336776117	17.56653633677612	0	0	1	30	0.0011732584878030303	0.3698844375788095	2239.676771885225	2314.676771885225	2314.676771885225	2339.676771885225	0.6785714030265808	0.5474452376365662	0.6206896305084229	0.4084506928920746	0.3333333432674408	1124	1199	1199	1224	1466
17.585438447251917	17.58543805251222	0	0	1	30	0.0015593376811344833	0.3886585398792004	2316.5567208053258	2391.5567208053258	2391.5567208053258	2416.5567208053258	0.7142857313156128	0.569343090057373	0.6206896305084229	0.43661972880363464	0.3333333432674408	1143	1218	1218	1243	1466
17.59953025975846	17.599530259758456	0	0	1	30	0.0019411428382701804	0.4049717284243277	2383.359227897622	2458.359227897622	2458.359227897622	2483.359227897622	0.7321428656578064	0.5912408828735352	0.6379310488700867	0.4647887349128723	0.3333333432674408	1143	1218	1218	1243	1466
17.616664331123445	17.61666472586315	0	0	1	30	0.002317627457813363	0.4152386517468849	2425.4022789034934	2500.4022789034934	2500.4022789034934	2525.4022789034934	0.7321428656578064	0.6058394312858582	0.6551724076271057	0.49295774102211	0.3333333432674408	1143	1218	1218	1243	1466
17.63851712084758	17.638517120847585	0	0	1	30	0.002687759621590988	0.4320375057260293	2494.19358594809	2569.19358594809	2569.19358594809	2594.19358594809	0.75	0.6277372241020203	0.6724137663841248	0.5211267471313477	0.3333333432674408	1161	1236	1236	1261	1444
17.651780374726393	17.651780374726396	0	0	1	30	0.003050524823069713	0.4430012066874358	2539.0899413850493	2614.0899413850493	2614.0899413850493	2639.0899413850493	0.7678571343421936	0.6350364685058594	0.6896551847457886	0.5352112650871277	0.3333333432674408	1161	1236	1236	1261	1466
17.666579166033436	17.66657916603344	0	0	1	30	0.003404928748047784	0.4430012066874358	2539.0899413850493	2614.0899413850493	2614.0899413850493	2639.0899413850493	0.7678571343421936	0.6423357725143433	0.6896551847457886	0.5492957830429077	0.3333333432674408	1164	1239	1239	1264	1466
17.683675737127047	17.683676131866743	0	0	1	30	0.003750000000001152	0.462714107997531	2619.8142722498897	2694.8142722498897	2694.8142722498897	2719.8142722498897	0.7857142686843872	0.6569343209266663	0.7068965435028076	0.577464759349823	0.3333333432674408	1183	1258	1258	1283	1466
17.705228129940416	17.705228129940412	0	0	1	30	0.0040847927626138205	0.47331710295112117	2663.233536584841	2738.233536584841	2738.233536584841	2763.233536584841	0.8035714030265808	0.6715328693389893	0.7068965435028076	0.591549277305603	0.3333333432674408	1183	1258	1258	1283	1466
17.71850796288657	17.718507962886573	0	0	1	30	0.004408389392194629	0.4802414757019111	2691.588842999326	2766.588842999326	2766.588842999326	2791.588842999326	0.8035714030265808	0.6788321137428284	0.7241379022598267	0.6056337952613831	0.3333333432674408	1190	1265	1265	1290	1466
17.732563854080524	17.73256385408052	0	0	1	30	0.00471990293287482	0.48461607012458074	2709.502807160158	2784.502807160158	2784.502807160158	2809.502807160158	0.8035714030265808	0.6861313581466675	0.7241379022598267	0.6197183132171631	0.3333333432674408	1190	1265	1265	1290	1466
17.749595687863533	17.74959529312383	0	0	1	30	0.0050184795476924315	0.4864408961267017	2716.9754696388436	2791.9754696388436	2791.9754696388436	2816.9754696388436	0.8035714030265808	0.6934306621551514	0.7241379022598267	0.6197183132171631	0.3333333432674408	1201	1276	1276	1301	1466
17.766655942904848	17.76665594290485	0	0	1	30	0.005303300858900055	0.4864408961267017	2716.9754696388436	2791.9754696388436	2791.9754696388436	2816.9754696388436	0.8035714030265808	0.6934306621551514	0.7241379022598267	0.6197183132171631	0.3333333432674408	1201	1276	1276	1301	1466
17.785309762110117	17.78530936737042	0	0	1	30	0.005573586191081356	0.4864408961267017	2716.9754696388436	2791.9754696388436	2791.9754696388436	2816.9754696388436	0.8035714030265808	0.6934306621551514	0.7241379022598267	0.6197183132171631	0.3333333432674408	1234	1309	1309	1334	1466
17.799573286385623	17.799573286385627	0	0	1	30	0.005828594710928128	0.4909051946134113	2735.2567719419194	2810.2567719419194	2810.2567719419194	2835.2567719419194	0.8214285969734192	0.6934306621551514	0.7241379022598267	0.6197183132171631	0.3333333432674408	1234	1309	1309	1334	1466
17.81654038285803	17.816540382858033	0	0	1	30	0.006067627457812898	0.49983652998096684	2771.8305902720595	2846.8305902720595	2846.8305902720595	2871.8305902720595	0.8214285969734192	0.7080292105674744	0.7413793206214905	0.6338028311729431	0.3333333432674408	1269	1344	1344	1369	1466
17.832585762133803	17.832585762133807	0	0	1	30	0.006290029259591415	0.504271833670261	2789.9931588797185	2864.9931588797185	2864.9931588797185	2889.9931588797185	0.8214285969734192	0.7153284549713135	0.7413793206214905	0.6478873491287231	0.3333333432674408	1283	1358	1358	1383	1466
17.85183208562693	17.851831690887234	0	0	1	30	0.006495190528383966	0.504271833670261	2789.9931588797185	2864.9931588797185	2864.9931588797185	2889.9931588797185	0.8214285969734192	0.7153284549713135	0.7413793206214905	0.6478873491287231	0.3333333432674408	1313	1388	1388	1413	1466
17.866563771185184	17.866563771185188	0	0	1	30	0.0066825489314133735	0.5024470225693012	2782.5205574212882	2857.5205574212882	2857.5205574212882	2882.5205574212882	0.8214285969734192	0.7080292105674744	0.7413793206214905	0.6478873491287231	0.3333333432674408	1407	1482	1482	1507	1466
17.883629947321985	17.883630342061682	0	0	1	30	0.006851590932320058	0.49983652998096684	2771.8305902720595	2846.8305902720595	2846.8305902720595	2871.8305902720595	0.8214285969734192	0.7080292105674744	0.7413793206214905	0.6338028311729431	0.3333333432674408	1407	1482	1482	1507	1466
17.905265630211794	17.905265630211797	0	0	1	30	0.0070018531987295	0.49801170397884587	2764.357927793374	2839.357927793374	2839.357927793374	2864.357927793374	0.8214285969734192	0.7007299065589905	0.7413793206214905	0.6338028311729431	0.3333333432674408	1517	1592	1592	1617	1466
17.91854348945946	17.918543094719762	0	0	1	30	0.007132923872214073	0.49801170397884587	2764.357927793374	2839.357927793374	2839.357927793374	2864.357927793374	0.8214285969734192	0.7007299065589905	0.7413793206214905	0.6338028311729431	0.3333333432674408	1570	1645	1645	1670	1466
17.932578854189074	17.932578854189078	0	0	1	30	0.007244443697168365	0.49357640028955174	2746.1953591857146	2821.1953591857146	2821.1953591857146	2846.1953591857146	0.8214285969734192	0.6934306621551514	0.7413793206214905	0.6197183132171631	0.3333333432674408	1639	1714	1714	1739	1466
17.949587793069554	17.949587398329857	0	0	1	30	0.007336107005503826	0.49357640028955174	2746.1953591857146	2821.1953591857146	2821.1953591857146	2846.1953591857146	0.8214285969734192	0.6934306621551514	0.7413793206214905	0.6197183132171631	0.3333333432674408	1690	1765	1765	1790	1466
17.96675896996623	17.966758969966232	0	0	1	30	0.007407662554463747	0.49357640028955174	2746.1953591857146	2821.1953591857146	2821.1953591857146	2846.1953591857146	0.8214285969734192	0.6934306621551514	0.7413793206214905	0.6197183132171631	0.3333333432674408	1748	1823	1823	1848	1466
17.985190155981392	17.98519015598139	0	0	1	30	0.007458914215262192	0.49357640028955174	2746.1953591857146	2821.1953591857146	2821.1953591857146	2846.1953591857146	0.8214285969734192	0.6934306621551514	0.7413793206214905	0.6197183132171631	0.3333333432674408	1867	1942	1942	1967	1466
17.999544865127312	17.999544470387615	0	0	1	30	0.007489721510659376	0.49357640028955174	2746.1953591857146	2821.1953591857146	2821.1953591857146	2846.1953591857146	0.8214285969734192	0.6934306621551514	0.7413793206214905	0.6197183132171631	0.3333333432674408	2009	2084	2084	2109	1466
18.01657669891032	18.016576304170624	0	0	1	30	0.0075	0.49357640028955174	2746.1953591857146	2821.1953591857146	2821.1953591857146	2846.1953591857146	0.8214285969734192	0.6934306621551514	0.7413793206214905	0.6197183132171631	0.3333333432674408	2071	2146	2146	2171	1466
18.032705763002234	18.03270576300223	0	0	1	30	0.0074897215106592314	0.49357640028955174	2746.1953591857146	2821.1953591857146	2821.1953591857146	2846.1953591857146	0.8214285969734192	0.6934306621551514	0.7413793206214905	0.6197183132171631	0.3333333432674408	2118	2193	2193	2218	1466
18.051903138772715	18.05190274403302	0	0	1	30	0.007458914215261905	0.49357640028955174	2746.1953591857146	2821.1953591857146	2821.1953591857146	2846.1953591857146	0.8214285969734192	0.6934306621551514	0.7413793206214905	0.6197183132171631	0.3333333432674408	2175	2250	2250	2275	1466
18.06698298474528	18.066982984745284	0	0	1	30	0.007407662554463316	0.49357640028955174	2746.1953591857146	2821.1953591857146	2821.1953591857146	2846.1953591857146	0.8214285969734192	0.6934306621551514	0.7413793206214905	0.6197183132171631	0.3333333432674408	2239	2314	2314	2339	1466
18.082577571285057	18.082577176545353	0	0	1	30	0.007336107005503255	0.49357640028955174	2746.1953591857146	2821.1953591857146	2821.1953591857146	2846.1953591857146	0.8214285969734192	0.6934306621551514	0.7413793206214905	0.6197183132171631	0.3333333432674408	2316	2391	2391	2416	1466
18.099692300404804	18.099692300404808	0	0	1	30	0.007244443697167653	0.4954012113905115	2753.667960644145	2828.667960644145	2828.667960644145	2853.667960644145	0.8214285969734192	0.7007299065589905	0.7413793206214905	0.6197183132171631	0.3333333432674408	2383	2458	2458	2483	1466
18.119204678454906	18.11920467845491	0	0	1	30	0.007132923872213222	0.4954012113905115	2753.667960644145	2828.667960644145	2828.667960644145	2853.667960644145	0.8214285969734192	0.7007299065589905	0.7413793206214905	0.6197183132171631	0.3333333432674408	2425	2500	2500	2525	1466
18.132591485859436	18.13259148585944	0	0	1	30	0.007001853198728515	0.4954012113905115	2753.667960644145	2828.667960644145	2828.667960644145	2853.667960644145	0.8214285969734192	0.7007299065589905	0.7413793206214905	0.6197183132171631	0.3333333432674408	2494	2569	2569	2594	1466
18.149653714599246	18.14965331985955	0	0	1	30	0.00685159093231894	0.4954012113905115	2753.667960644145	2828.667960644145	2828.667960644145	2853.667960644145	0.8214285969734192	0.7007299065589905	0.7413793206214905	0.6197183132171631	0.3333333432674408	2539	2614	2614	2639	1466
18.172523748527126	18.17252374852713	0	0	1	30	0.006682548931412125	0.4954012113905115	2753.667960644145	2828.667960644145	2828.667960644145	2853.667960644145	0.8214285969734192	0.7007299065589905	0.7413793206214905	0.6197183132171631	0.3333333432674408	2539	2614	2614	2639	1466
18.18578423922805	18.185783844488345	0	0	1	30	0.006495190528382592	0.4954012113905115	2753.667960644145	2828.667960644145	2828.667960644145	2853.667960644145	0.8214285969734192	0.7007299065589905	0.7413793206214905	0.6197183132171631	0.3333333432674408	2619	2694	2694	2719	1466
18.199581181179603	18.1995811811796	0	0	1	30	0.006290029259589918	0.4954012113905115	2753.667960644145	2828.667960644145	2828.667960644145	2853.667960644145	0.8214285969734192	0.7007299065589905	0.7413793206214905	0.6197183132171631	0.3333333432674408	2663	2738	2738	2763	1466
18.216785121471275	18.216785121471272	0	0	1	30	0.006067627457811282	0.4954012113905115	2753.667960644145	2828.667960644145	2828.667960644145	2853.667960644145	0.8214285969734192	0.7007299065589905	0.7413793206214905	0.6197183132171631	0.3333333432674408	2691	2766	2766	2791	1466
18.239178704582727	18.23917830984303	0	0	1	30	0.005828594710926398	0.4954012113905115	2753.667960644145	2828.667960644145	2828.667960644145	2853.667960644145	0.8214285969734192	0.7007299065589905	0.7413793206214905	0.6197183132171631	0.3333333432674408	2709	2784	2784	2809	1466
18.25235511572781	18.252355115727813	0	0	1	30	0.005573586191079517	0.4954012113905115	2753.667960644145	2828.667960644145	2828.667960644145	2853.667960644145	0.8214285969734192	0.7007299065589905	0.7413793206214905	0.6197183132171631	0.3333333432674408	2716	2791	2791	2816	1466
18.266527849872595	18.2665278498726	0	0	1	30	0.005303300858898111	0.4954012113905115	2753.667960644145	2828.667960644145	2828.667960644145	2853.667960644145	0.8214285969734192	0.7007299065589905	0.7413793206214905	0.6197183132171631	0.3333333432674408	2716	2791	2791	2816	1466
18.28256612383379	18.282566123833792	0	0	1	30	0.005018479547690389	0.4954012113905115	2753.667960644145	2828.667960644145	2828.667960644145	2853.667960644145	0.8214285969734192	0.7007299065589905	0.7413793206214905	0.6197183132171631	0.3333333432674408	2716	2791	2791	2816	1466
18.299516246499152	18.29951624649915	0	0	1	30	0.004719902932872683	0.4954012113905115	2753.667960644145	2828.667960644145	2828.667960644145	2853.667960644145	0.8214285969734192	0.7007299065589905	0.7413793206214905	0.6197183132171631	0.3333333432674408	2735	2810	2810	2835	1466
18.31912809895335	18.319127704213646	0	0	1	30	0.004408389392192404	0.4954012113905115	2753.667960644145	2828.667960644145	2828.667960644145	2853.667960644145	0.8214285969734192	0.7007299065589905	0.7413793206214905	0.6197183132171631	0.3333333432674408	2771	2846	2846	2871	1466
18.332613591282566	18.33261359128257	0	0	1	30	0.004084792762611515	0.4954012113905115	2753.667960644145	2828.667960644145	2828.667960644145	2853.667960644145	0.8214285969734192	0.7007299065589905	0.7413793206214905	0.6197183132171631	0.3333333432674408	2789	2864	2864	2889	1466
18.349688056953042	18.349688056953045	0	0	1	30	0.0037499999999987712	0.4954012113905115	2753.667960644145	2828.667960644145	2828.667960644145	2853.667960644145	0.8214285969734192	0.7007299065589905	0.7413793206214905	0.6197183132171631	0.3333333432674408	2789	2864	2864	2889	1466
18.37234651040238	18.372346510402377	0	0	1	30	0.0034049287480453347	0.4954012113905115	2753.667960644145	2828.667960644145	2828.667960644145	2853.667960644145	0.8214285969734192	0.7007299065589905	0.7413793206214905	0.6197183132171631	0.3333333432674408	2782	2857	2857	2882	1466
18.38567568581088	18.385675291071184	0	0	1	30	0.0030505248230672014	0.4954012113905115	2753.667960644145	2828.667960644145	2828.667960644145	2853.667960644145	0.8214285969734192	0.7007299065589905	0.7413793206214905	0.6197183132171631	0.3333333432674408	2771	2846	2846	2871	1466
18.399516838608697	18.399516443869	0	0	1	30	0.0026877596215884214	0.4954012113905115	2753.667960644145	2828.667960644145	2828.667960644145	2853.667960644145	0.8214285969734192	0.7007299065589905	0.7413793206214905	0.6197183132171631	0.3333333432674408	2764	2839	2839	2864	1466
18.41660748860682	18.416607883346526	0	0	1	30	0.002317627457810748	0.4954012113905115	2753.667960644145	2828.667960644145	2828.667960644145	2853.667960644145	0.8214285969734192	0.7007299065589905	0.7413793206214905	0.6197183132171631	0.3333333432674408	2764	2839	2839	2864	1466
18.43913844113345	18.439138441133455	0	0	1	30	0.0019411428382675245	0.4954012113905115	2753.667960644145	2828.667960644145	2828.667960644145	2853.667960644145	0.8214285969734192	0.7007299065589905	0.7413793206214905	0.6197183132171631	0.3333333432674408	2746	2821	2821	2846	1466
18.452334589263472	18.452334194523775	0	0	1	30	0.0015593376811317945	0.4954012113905115	2753.667960644145	2828.667960644145	2828.667960644145	2853.667960644145	0.8214285969734192	0.7007299065589905	0.7413793206214905	0.6197183132171631	0.3333333432674408	2746	2821	2821	2846	1466
18.46658863978621	18.466588245046513	0	0	1	30	0.001173258487800315	0.4954012113905115	2753.667960644145	2828.667960644145	2828.667960644145	2853.667960644145	0.8214285969734192	0.7007299065589905	0.7413793206214905	0.6197183132171631	0.3333333432674408	2746	2821	2821	2846	1466
18.482551518464938	18.482551518464934	0	0	1	30	0.0007839634745059725	0.4954012113905115	2753.667960644145	2828.667960644145	2828.667960644145	2853.667960644145	0.8214285969734192	0.7007299065589905	0.7413793206214905	0.6197183132171631	0.3333333432674408	2746	2821	2821	2846	1466
18.49959164178162	18.499591641781617	0	0	1	30	0.0003925196718206422	0.4954012113905115	2753.667960644145	2828.667960644145	2828.667960644145	2853.667960644145	0.8214285969734192	0.7007299065589905	0.7413793206214905	0.6197183132171631	0.3333333432674408	2746	2821	2821	2846	1466
18.519097703996543	18.51909730925684	0	0	1	30	-1.4406906524676981e-15	0.4954012113905115	2753.667960644145	2828.667960644145	2828.667960644145	2853.667960644145	0.8214285969734192	0.7007299065589905	0.7413793206214905	0.6197183132171631	0.3333333432674408	2746	2821	2821	2846	1466
18.532579248928776	18.532579248928773	0	0	1	30	-0.00039251967182351964	0.4954012113905115	2753.667960644145	2828.667960644145	2828.667960644145	2853.667960644145	0.8214285969734192	0.7007299065589905	0.7413793206214905	0.6197183132171631	0.3333333432674408	2746	2821	2821	2846	1466
18.549639898709792	18.549639898709795	0	0	1	30	-0.0007839634745088382	0.4954012113905115	2753.667960644145	2828.667960644145	2828.667960644145	2853.667960644145	0.8214285969734192	0.7007299065589905	0.7413793206214905	0.6197183132171631	0.3333333432674408	2746	2821	2821	2846	1466
18.572473221845684	18.572472827105987	0	0	1	30	-0.0011732584878031609	0.4954012113905115	2753.667960644145	2828.667960644145	2828.667960644145	2853.667960644145	0.8214285969734192	0.7007299065589905	0.7413793206214905	0.6197183132171631	0.3333333432674408	2746	2821	2821	2846	1466
18.58577476547528	18.585774370735574	0	0	1	30	-0.0015593376811346127	0.4954012113905115	2753.667960644145	2828.667960644145	2828.667960644145	2853.667960644145	0.8214285969734192	0.7007299065589905	0.7413793206214905	0.6197183132171631	0.3333333432674408	2746	2821	2821	2846	1466
18.599562233674057	18.59956183893436	0	0	1	30	-0.001941142838270308	0.4954012113905115	2753.667960644145	2828.667960644145	2828.667960644145	2853.667960644145	0.8214285969734192	0.7007299065589905	0.7413793206214905	0.6197183132171631	0.3333333432674408	2753	2828	2828	2853	1466
18.616677357533504	18.616677357533508	0	0	1	30	-0.0023176274578134886	0.4954012113905115	2753.667960644145	2828.667960644145	2828.667960644145	2853.667960644145	0.8214285969734192	0.7007299065589905	0.7413793206214905	0.6197183132171631	0.3333333432674408	2753	2828	2828	2853	1466
18.639164888693273	18.63916488869327	0	0	1	30	-0.002687759621591111	0.4954012113905115	2753.667960644145	2828.667960644145	2828.667960644145	2853.667960644145	0.8214285969734192	0.7007299065589905	0.7413793206214905	0.6197183132171631	0.3333333432674408	2753	2828	2828	2853	1466
18.65249287988268	18.652492485142982	0	0	1	30	-0.003050524823069834	0.4954012113905115	2753.667960644145	2828.667960644145	2828.667960644145	2853.667960644145	0.8214285969734192	0.7007299065589905	0.7413793206214905	0.6197183132171631	0.3333333432674408	2753	2828	2828	2853	1466
18.666660482411388	18.666660482411384	0	0	1	30	-0.003404928748047902	0.4954012113905115	2753.667960644145	2828.667960644145	2828.667960644145	2853.667960644145	0.8214285969734192	0.7007299065589905	0.7413793206214905	0.6197183132171631	0.3333333432674408	2753	2828	2828	2853	1466
18.682635203281073	18.682634808541376	0	0	1	30	-0.003750000000001266	0.4954012113905115	2753.667960644145	2828.667960644145	2828.667960644145	2853.667960644145	0.8214285969734192	0.7007299065589905	0.7413793206214905	0.6197183132171631	0.3333333432674408	2753	2828	2828	2853	1466
18.69969664254149	18.699696247801793	0	0	1	30	-0.0040847927626139315	0.4954012113905115	2753.667960644145	2828.667960644145	2828.667960644145	2853.667960644145	0.8214285969734192	0.7007299065589905	0.7413793206214905	0.6197183132171631	0.3333333432674408	2753	2828	2828	2853	1466
18.71899744011305	18.718997045373353	0	0	1	30	-0.0044083893921947346	0.4954012113905115	2753.667960644145	2828.667960644145	2828.667960644145	2853.667960644145	0.8214285969734192	0.7007299065589905	0.7413793206214905	0.6197183132171631	0.3333333432674408	2753	2828	2828	2853	1466
18.732570959395098	18.7325713541348	0	0	1	30	-0.004719902932874923	0.4954012113905115	2753.667960644145	2828.667960644145	2828.667960644145	2853.667960644145	0.8214285969734192	0.7007299065589905	0.7413793206214905	0.6197183132171631	0.3333333432674408	2753	2828	2828	2853	1466
18.749576345618287	18.74957634561829	0	0	1	30	-0.0050184795476925295	0.4954012113905115	2753.667960644145	2828.667960644145	2828.667960644145	2853.667960644145	0.8214285969734192	0.7007299065589905	0.7413793206214905	0.6197183132171631	0.3333333432674408	2753	2828	2828	2853	1466
18.76655646850076	18.766556468500756	0	0	1	30	-0.005303300858900148	0.4909659077012174	2735.5053920364853	2810.5053920364853	2810.5053920364853	2835.5053920364853	0.8214285969734192	0.6934306621551514	0.7413793206214905	0.6056337952613831	0.3333333432674408	2753	2828	2828	2853	1466
18.78562239595155	18.785622395951545	0	0	1	30	-0.005573586191081444	0.4865305852895805	2717.342746760832	2792.342746760832	2792.342746760832	2817.342746760832	0.8214285969734192	0.6861313581466675	0.7241379022598267	0.6056337952613831	0.3333333432674408	2753	2828	2828	2853	1466
18.799590260192673	18.79959026019267	0	0	1	30	-0.005828594710928212	0.4707673254263174	2652.79219762077	2727.79219762077	2727.79219762077	2752.79219762077	0.8035714030265808	0.6715328693389893	0.7241379022598267	0.5633803009986877	0.3333333432674408	2753	2828	2828	2853	1466
18.816650120494295	18.81665012049429	0	0	1	30	-0.006067627457812976	0.4509329954691452	2571.57061644615	2646.57061644615	2646.57061644615	2671.57061644615	0.7857142686843872	0.6496350169181824	0.7068965435028076	0.5211267471313477	0.3333333432674408	2753	2828	2828	2853	1466
18.8389943611434	18.838994361143403	0	0	1	30	-0.006290029259591488	0.4296381339293305	2484.3681584406086	2559.3681584406086	2559.3681584406086	2584.3681584406086	0.7678571343421936	0.6204379796981812	0.6896551847457886	0.47887325286865234	0.3333333432674408	2753	2828	2828	2853	1466
18.8522307727227	18.852230772722695	0	0	1	30	-0.006495190528384032	0.3971966348946703	2351.520219893675	2426.520219893675	2426.520219893675	2451.520219893675	0.6964285969734192	0.5912408828735352	0.6896551847457886	0.43661972880363464	0.3333333432674408	2753	2828	2828	2853	1466
18.866588245046508	18.86658824504651	0	0	1	30	-0.006682548931413433	0.36845916654370026	2233.8402869964525	2308.8402869964525	2308.8402869964525	2333.8402869964525	0.6607142686843872	0.510948896408081	0.6206896305084229	0.3380281627178192	0.3333333432674408	2753	2828	2828	2853	1466
18.88262336109011	18.88262375582981	0	0	1	30	-0.006851590932320112	0.3453684351278081	2139.283741848374	2214.283741848374	2214.283741848374	2239.283741848374	0.6071428656578064	0.45985400676727295	0.5862069129943848	0.28169015049934387	0.3333333432674408	2753	2828	2828	2853	1466
18.899518614937342	18.899518614937346	0	0	1	30	-0.007001853198729547	0.2670799779509849	1818.6925097092833	1893.6925097092833	1893.6925097092833	1918.6925097092833	0.5357142686843872	0.40875911712646484	0.517241358757019	0.23943662643432617	0.3333333432674408	2753	2828	2828	2853	1466
18.919161257088042	18.919160862348345	0	0	1	30	-0.007132923872214114	0.2347246258600555	1686.1973428969272	1761.1973428969272	1761.1973428969272	1786.1973428969272	0.4821428656578064	0.36496350169181824	0.4655172526836395	0.19718310236930847	0.3333333432674408	2753	2828	2828	2853	1466
18.932589117421244	18.93258911742124	0	0	1	30	-0.007244443697168399	0.20227958061499407	1553.3348826184006	1628.3348826184006	1628.3348826184006	1653.3348826184006	0.4107142984867096	0.32846716046333313	0.4137931168079376	0.1690140813589096	0.3333333432674408	2753	2828	2828	2853	1466
18.95022727138157	18.950227271381568	0	0	1	30	-0.007336107005503854	0.16224155389948514	1389.3791632183916	1464.3791632183916	1464.3791632183916	1489.3791632183916	0.3035714328289032	0.29197078943252563	0.37931033968925476	0.14084507524967194	0.3333333432674408	2753	2828	2828	2853	1466
18.972695065556394	18.972695065556398	0	0	1	30	-0.007407662554463767	0.139296897479404	1295.4207951781593	1370.4207951781593	1370.4207951781593	1395.4207951781593	0.2857142984867096	0.24087591469287872	0.3103448152542114	0.09859155118465424	0.3333333432674408	2753	2828	2828	2853	1466
18.98582568689642	18.985825686896415	0	0	1	30	-0.007458914215262207	0.139296897479404	1295.4207951781593	1370.4207951781593	1370.4207951781593	1395.4207951781593	0.2857142984867096	0.24087591469287872	0.3103448152542114	0.09859155118465424	0.3333333432674408	2753	2828	2828	2853	1466
19.000032763394998	19.0000323686553	0	0	1	30	-0.007489721510659382	0.12708648655205357	1245.4191624306595	1320.4191624306595	1320.4191624306595	1345.4191624306595	0.25	0.23357664048671722	0.2931034564971924	0.0845070406794548	0.3333333432674408	2753	2828	2828	2853	1466
19.016567619897245	19.01656761989725	0	0	1	30	-0.0075	0.12179770787491229	1223.7616137477658	1298.7616137477658	1298.7616137477658	1323.7616137477658	0.25	0.21897810697555542	0.2586206793785095	0.07042253762483597	0.3333333432674408	2753	2828	2828	2853	1466
19.033269056552385	19.03326945129208	0	0	1	30	-0.007489721510659225	0.11520505669124645	1196.7647071506542	1271.7647071506542	1271.7647071506542	1296.7647071506542	0.2321428507566452	0.21167883276939392	0.24137930572032928	0.07042253762483597	0.3333333432674408	2753	2828	2828	2853	1466
19.052371300055462	19.05237130005546	0	0	1	30	-0.007458914215261892	0.1057555398977515	1158.0689358812924	1233.0689358812924	1233.0689358812924	1258.0689358812924	0.2142857164144516	0.19708029925823212	0.2068965584039688	0.056338027119636536	0.3333333432674408	2753	2828	2828	2853	1466
19.066525481434404	19.066525481434407	0	0	1	30	-0.007407662554463295	0.1057555398977515	1158.0689358812924	1233.0689358812924	1233.0689358812924	1258.0689358812924	0.1964285671710968	0.19708029925823212	0.18965516984462738	0.056338027119636536	0.3333333432674408	2753	2828	2828	2853	1466
19.082992442708466	19.082992837448163	0	0	1	30	-0.007336107005503227	0.1010484161328537	1138.7932640640358	1213.7932640640358	1213.7932640640358	1238.7932640640358	0.1964285671710968	0.19708029925823212	0.18965516984462738	0.056338027119636536	0.3333333432674408	2753	2828	2828	2853	1466
19.10580602885942	19.105805634119722	0	0	1	30	-0.007244443697167619	0.10368788489215203	1149.6018886333625	1224.6018886333625	1224.6018886333625	1249.6018886333625	0.2142857164144516	0.18978102505207062	0.18965516984462738	0.056338027119636536	0.3333333432674408	2753	2828	2828	2853	1466
19.11904244043871	19.119042045699015	0	0	1	30	-0.007132923872213181	0.09922359758131333	1131.320632095478	1206.320632095478	1206.320632095478	1231.320632095478	0.1964285671710968	0.18978102505207062	0.18965516984462738	0.056338027119636536	0.3333333432674408	2753	2828	2828	2853	1466
19.13250266942721	19.132502669427215	0	0	1	30	-0.007001853198728467	0.09922359758131333	1131.320632095478	1206.320632095478	1206.320632095478	1231.320632095478	0.1964285671710968	0.18978102505207062	0.18965516984462738	0.056338027119636536	0.3333333432674408	2753	2828	2828	2853	1466
19.1496047668766	19.149604766876603	0	0	1	30	-0.0068515909323188864	0.10393072134621112	1150.5963039127346	1225.5963039127346	1225.5963039127346	1250.5963039127346	0.2142857164144516	0.18978102505207062	0.2068965584039688	0.056338027119636536	0.3333333432674408	2753	2828	2828	2853	1466
19.172422300424543	19.17242269516424	0	0	1	30	-0.0066825489314120655	0.10393072134621112	1150.5963039127346	1225.5963039127346	1225.5963039127346	1250.5963039127346	0.2142857164144516	0.18978102505207062	0.2068965584039688	0.056338027119636536	0.3333333432674408	2753	2828	2828	2853	1466
19.185768449640094	19.185768054900397	0	0	1	30	-0.006495190528382525	0.10210590279467074	1143.1236719441767	1218.1236719441767	1218.1236719441767	1243.1236719441767	0.2142857164144516	0.18248175084590912	0.2068965584039688	0.056338027119636536	0.3333333432674408	2753	2828	2828	2853	1466
19.199907630910488	19.199907630910484	0	0	1	30	-0.006290029259589846	0.09764161548383204	1124.8424154062923	1199.8424154062923	1199.8424154062923	1224.8424154062923	0.1964285671710968	0.18248175084590912	0.2068965584039688	0.056338027119636536	0.3333333432674408	2753	2828	2828	2853	1466
19.21653485650225	19.216534461762553	0	0	1	30	-0.006067627457811204	0.10210590279467074	1143.1236719441767	1218.1236719441767	1218.1236719441767	1243.1236719441767	0.2142857164144516	0.18248175084590912	0.2068965584039688	0.056338027119636536	0.3333333432674408	2753	2828	2828	2853	1466
19.23264220991073	19.232642604650426	0	0	1	30	-0.005828594710926315	0.09764161548383204	1124.8424154062923	1199.8424154062923	1199.8424154062923	1224.8424154062923	0.1964285671710968	0.18248175084590912	0.2068965584039688	0.056338027119636536	0.3333333432674408	2753	2828	2828	2853	1466
19.25252288009979	19.252522880099786	0	0	1	30	-0.005573586191079428	0.10210590279467074	1143.1236719441767	1218.1236719441767	1218.1236719441767	1243.1236719441767	0.2142857164144516	0.18248175084590912	0.2068965584039688	0.056338027119636536	0.3333333432674408	2753	2828	2828	2853	1466
19.266576008115848	19.26657561337615	0	0	1	30	-0.005303300858898017	0.10234873903885433	1144.1180863641084	1219.1180863641084	1219.1180863641084	1244.1180863641084	0.2142857164144516	0.18248175084590912	0.22413793206214905	0.056338027119636536	0.3333333432674408	2735	2810	2810	2835	1466
19.282649413910228	19.28264941391023	0	0	1	30	-0.00501847954769029	0.10234873903885433	1144.1180863641084	1219.1180863641084	1219.1180863641084	1244.1180863641084	0.2142857164144516	0.18248175084590912	0.22413793206214905	0.056338027119636536	0.3333333432674408	2717	2792	2792	2817	1466
19.30565365933569	19.305653264595993	0	0	1	30	-0.00471990293287258	0.10076675673149754	1137.6398688154825	1212.6398688154825	1212.6398688154825	1237.6398688154825	0.2142857164144516	0.17518247663974762	0.24137930572032928	0.056338027119636536	0.3333333432674408	2652	2727	2727	2752	1466
19.31899072953817	19.318990729538175	0	0	1	30	-0.004408389392192297	0.10076675673149754	1137.6398688154825	1212.6398688154825	1212.6398688154825	1237.6398688154825	0.2142857164144516	0.17518247663974762	0.24137930572032928	0.056338027119636536	0.3333333432674408	2571	2646	2646	2671	1466
19.332612407063472	19.33261240706347	0	0	1	30	-0.004084792762611404	0.10052392048731396	1136.6454543955506	1211.6454543955506	1211.6454543955506	1236.6454543955506	0.2142857164144516	0.17518247663974762	0.22413793206214905	0.056338027119636536	0.3333333432674408	2484	2559	2559	2584	1466
19.34956726660522	19.349567266605217	0	0	1	30	-0.0037499999999986568	0.10052392048731396	1136.6454543955506	1211.6454543955506	1211.6454543955506	1236.6454543955506	0.2142857164144516	0.17518247663974762	0.22413793206214905	0.056338027119636536	0.3333333432674408	2351	2426	2426	2451	1466
19.372384010673763	19.37238361593406	0	0	1	30	-0.003404928748045217	0.10052392048731396	1136.6454543955506	1211.6454543955506	1211.6454543955506	1236.6454543955506	0.2142857164144516	0.17518247663974762	0.22413793206214905	0.056338027119636536	0.3333333432674408	2233	2308	2308	2333	1466
19.382567110683034	19.382567110683038	0	0	1	30	-0.0030505248230670804	0.10076675673149754	1137.6398688154825	1212.6398688154825	1212.6398688154825	1237.6398688154825	0.2142857164144516	0.17518247663974762	0.24137930572032928	0.056338027119636536	0.3333333432674408	2139	2214	2214	2239	1466
19.399546444086106	19.39954604934641	0	0	1	30	-0.002687759621588298	0.10076675673149754	1137.6398688154825	1212.6398688154825	1212.6398688154825	1237.6398688154825	0.2142857164144516	0.17518247663974762	0.24137930572032928	0.056338027119636536	0.3333333432674408	1818	1893	1893	1918	1466
19.416562883020866	19.416562488281162	0	0	1	30	-0.002317627457810622	0.10076675673149754	1137.6398688154825	1212.6398688154825	1212.6398688154825	1237.6398688154825	0.2142857164144516	0.17518247663974762	0.24137930572032928	0.056338027119636536	0.3333333432674408	1686	1761	1761	1786	1466
19.4326508941841	19.432650894184103	0	0	1	30	-0.0019411428382673972	0.10076675673149754	1137.6398688154825	1212.6398688154825	1212.6398688154825	1237.6398688154825	0.2142857164144516	0.17518247663974762	0.24137930572032928	0.056338027119636536	0.3333333432674408	1553	1628	1628	1653	1466
19.45288367218447	19.452884066924167	0	0	1	30	-0.001559337681131665	0.10076675673149754	1137.6398688154825	1212.6398688154825	1212.6398688154825	1237.6398688154825	0.2142857164144516	0.17518247663974762	0.24137930572032928	0.056338027119636536	0.3333333432674408	1389	1464	1464	1489	1466
19.46657127123946	19.466570876499762	0	0	1	30	-0.0011732584878001843	0.10076675673149754	1137.6398688154825	1212.6398688154825	1212.6398688154825	1237.6398688154825	0.2142857164144516	0.17518247663974762	0.24137930572032928	0.056338027119636536	0.3333333432674408	1295	1370	1370	1395	1466
19.482671124593665	19.48267112459366	0	0	1	30	-0.000783963474505841	0.10076675673149754	1137.6398688154825	1212.6398688154825	1212.6398688154825	1237.6398688154825	0.2142857164144516	0.17518247663974762	0.24137930572032928	0.056338027119636536	0.3333333432674408	1295	1370	1370	1395	1466
19.505732607275448	19.50573221253575	0	0	1	30	-0.0003925196718205101	0.10076675673149754	1137.6398688154825	1212.6398688154825	1212.6398688154825	1237.6398688154825	0.2142857164144516	0.17518247663974762	0.24137930572032928	0.056338027119636536	0.3333333432674408	1245	1320	1320	1345	1466
19.518903886804445	19.51890388680444	0	0	1	30	1.5729989303233564e-15	0.10523104031704594	1155.9211100983032	1230.9211100983032	1230.9211100983032	1255.9211100983032	0.2321428507566452	0.17518247663974762	0.24137930572032928	0.056338027119636536	0.3333333432674408	1223	1298	1298	1323	1466
19.53255714350564	19.532557143505645	0	0	1	30	0.00039251967182365175	0.10523104031704594	1155.9211100983032	1230.9211100983032	1230.9211100983032	1255.9211100983032	0.2321428507566452	0.17518247663974762	0.24137930572032928	0.056338027119636536	0.3333333432674408	1196	1271	1271	1296	1466
19.549572792961	19.549572792960998	0	0	1	30	0.0007839634745089697	0.10523104031704594	1155.9211100983032	1230.9211100983032	1230.9211100983032	1255.9211100983032	0.2321428507566452	0.17518247663974762	0.24137930572032928	0.056338027119636536	0.3333333432674408	1158	1233	1233	1258	1466
19.572444405847676	19.572444405847673	0	0	1	30	0.0011732584878032916	0.1042561528325848	1151.9289458494347	1226.9289458494347	1226.9289458494347	1251.9289458494347	0.2321428507566452	0.16788321733474731	0.24137930572032928	0.07042253762483597	0.3333333432674408	1158	1233	1233	1258	1466
19.585765291722502	19.585765291722506	0	0	1	30	0.0015593376811347424	0.1042561528325848	1151.9289458494347	1226.9289458494347	1226.9289458494347	1251.9289458494347	0.2321428507566452	0.16788321733474731	0.24137930572032928	0.07042253762483597	0.3333333432674408	1138	1213	1213	1238	1466
19.599566575810748	19.599566181071044	0	0	1	30	0.0019411428382704356	0.10608096765883487	1159.4015625629288	1234.4015625629288	1234.4015625629288	1259.4015625629288	0.2321428507566452	0.17518247663974762	0.24137930572032928	0.07042253762483597	0.3333333432674408	1149	1224	1224	1249	1466
19.616664725863146	19.61666472586315	0	0	1	30	0.0023176274578136143	0.11054525496967357	1177.6828191008133	1252.6828191008133	1252.6828191008133	1277.6828191008133	0.25	0.17518247663974762	0.24137930572032928	0.07042253762483597	0.3333333432674408	1131	1206	1206	1231	1466
19.639132125298275	19.639131730558578	0	0	1	30	0.0026877596215912347	0.11322000041339889	1188.6359016928684	1263.6359016928684	1263.6359016928684	1288.6359016928684	0.25	0.18248175084590912	0.24137930572032928	0.0845070406794548	0.3333333432674408	1131	1206	1206	1231	1466
19.652428537311785	19.65242853731178	0	0	1	30	0.0030505248230699544	0.12120895714631585	1221.3506795141634	1296.3506795141634	1296.3506795141634	1321.3506795141634	0.2678571343421936	0.18978102505207062	0.27586206793785095	0.09859155118465424	0.3333333432674408	1150	1225	1225	1250	1466
19.666535349926875	19.666534955187178	0	0	1	30	0.00340492874804802	0.12631560846685552	1242.2624166717733	1317.2624166717733	1317.2624166717733	1342.2624166717733	0.2678571343421936	0.20437955856323242	0.2931034564971924	0.11267605423927307	0.3333333432674408	1150	1225	1225	1250	1466
19.68255428164283	19.682553886903126	0	0	1	30	0.003750000000001381	0.1404722553848381	1300.233885800912	1375.233885800912	1375.233885800912	1400.233885800912	0.3035714328289032	0.21897810697555542	0.3103448152542114	0.1267605572938919	0.3333333432674408	1143	1218	1218	1243	1466
19.705714054509606	19.705713659769902	0	0	1	30	0.0040847927626140425	0.16103942096938983	1384.4564288696515	1459.4564288696515	1459.4564288696515	1484.4564288696515	0.3571428656578064	0.24087591469287872	0.32758620381355286	0.14084507524967194	0.3333333432674408	1124	1199	1199	1224	1466
19.719009677043715	19.719009282304018	0	0	1	30	0.004408389392194842	0.20069405264092222	1546.8421455645766	1621.8421455645766	1621.8421455645766	1646.8421455645766	0.4107142984867096	0.31386861205101013	0.3965517282485962	0.19718310236930847	0.3333333432674408	1143	1218	1218	1243	1466
19.7326349072263	19.7326345124866	0	0	1	30	0.004719902932875025	0.231595932775154	1673.3853447142556	1748.3853447142556	1748.3853447142556	1773.3853447142556	0.4642857015132904	0.36496350169181824	0.43103447556495667	0.22535210847854614	0.3333333432674408	1124	1199	1199	1224	1466
19.749577924577082	19.749577529837385	0	0	1	30	0.005018479547692628	0.2639512937622721	1805.8805479565042	1880.8805479565042	1880.8805479565042	1905.8805479565042	0.5178571343421936	0.40875911712646484	0.48275861144065857	0.26760563254356384	0.3333333432674408	1143	1218	1218	1243	1466
19.766732127666714	19.76673212766671	0	0	1	30	0.005303300858900241	0.28795344179162363	1904.1693441366988	1979.1693441366988	1979.1693441366988	2004.1693441366988	0.5535714030265808	0.44525548815727234	0.517241358757019	0.2957746386528015	0.3333333432674408	1144	1219	1219	1244	1466
19.785623580170643	19.785623185430946	0	0	1	30	0.005573586191081533	0.3111021294122387	1998.9632199431173	2073.963219943117	2073.963219943117	2098.963219943117	0.5892857313156128	0.47445255517959595	0.5344827771186829	0.3380281627178192	0.3333333432674408	1144	1219	1219	1244	1466
19.799596576027852	19.799596181288155	0	0	1	30	0.005828594710928295	0.34700758077815763	2145.9960432865555	2220.9960432865555	2220.9960432865555	2245.9960432865555	0.6607142686843872	0.510948896408081	0.568965494632721	0.3802816867828369	0.3333333432674408	1137	1212	1212	1237	1466
19.816535645981645	19.81653564598165	0	0	1	30	0.006067627457813053	0.37106691294717464	2244.5190085186805	2319.5190085186805	2319.5190085186805	2344.5190085186805	0.6964285969734192	0.540145993232727	0.5862069129943848	0.4225352108478546	0.3333333432674408	1137	1212	1212	1237	1466
19.832569577806154	19.83256957780615	0	0	1	30	0.006290029259591559	0.39039011989304484	2323.647540962019	2398.647540962019	2398.647540962019	2423.647540962019	0.6964285969734192	0.5766423344612122	0.6206896305084229	0.4647887349128723	0.3333333432674408	1136	1211	1211	1236	1466
19.852286825759926	19.852286825759922	0	0	1	30	0.006495190528384097	0.4198525406351479	2444.29615390093	2519.29615390093	2519.29615390093	2544.29615390093	0.7321428656578064	0.6058394312858582	0.6551724076271057	0.5211267471313477	0.3333333432674408	1136	1211	1211	1236	1466
19.866538113104767	19.866537718365063	0	0	1	30	0.006682548931413494	0.4198525406351479	2444.29615390093	2519.29615390093	2519.29615390093	2544.29615390093	0.7321428656578064	0.6058394312858582	0.6551724076271057	0.5211267471313477	0.3333333432674408	1136	1211	1211	1236	1466
19.88255901851921	19.882559413258914	0	0	1	30	0.006851590932320166	0.43494800650824494	2506.112086651263	2581.112086651263	2581.112086651263	2606.112086651263	0.7678571343421936	0.6423357725143433	0.6896551847457886	0.577464759349823	0.3333333432674408	1137	1212	1212	1237	1466
19.899698616239988	19.899698616239984	0	0	1	30	0.007001853198729595	0.4695460527281323	2647.791085921702	2722.791085921702	2722.791085921702	2747.791085921702	0.8035714030265808	0.6569343209266663	0.6896551847457886	0.6056337952613831	0.3333333432674408	1137	1212	1212	1237	1466
19.919101651393525	19.91910125665383	0	0	1	30	0.007132923872214154	0.48707343533367364	2719.5657176913937	2794.5657176913937	2794.5657176913937	2819.5657176913937	0.8214285969734192	0.6788321137428284	0.7068965435028076	0.6338028311729431	0.3333333432674408	1137	1212	1212	1237	1466
19.93255082767046	19.932550432930764	0	0	1	30	0.007244443697168434	0.496004761256831	2756.139497346723	2831.139497346723	2831.139497346723	2856.139497346723	0.8214285969734192	0.6934306621551514	0.7241379022598267	0.6478873491287231	0.3333333432674408	1137	1212	1212	1237	1466
19.9495735824404	19.949573187700697	0	0	1	30	0.007336107005503881	0.500379344889005	2774.0534173204755	2849.0534173204755	2849.0534173204755	2874.0534173204755	0.8214285969734192	0.7007299065589905	0.7241379022598267	0.6619718074798584	0.3333333432674408	1137	1212	1212	1237	1466
19.966595942470633	19.966595942470637	0	0	1	30	0.007407662554463788	0.5121322802841055	2822.181687763412	2897.181687763412	2897.181687763412	2922.181687763412	0.8392857313156128	0.7080292105674744	0.7413793206214905	0.6760563254356384	0.3333333432674408	1137	1212	1212	1237	1466
19.98565200142896	19.985652001428956	0	0	1	30	0.007458914215262221	0.5139570913850653	2829.654289221842	2904.654289221842	2904.654289221842	2929.654289221842	0.8392857313156128	0.7153284549713135	0.7413793206214905	0.6760563254356384	0.3333333432674408	1137	1212	1212	1237	1466
19.99955394414038	19.999553549400684	0	0	1	30	0.007489721510659389	0.5228277136648147	2865.9794874574163	2940.9794874574163	2940.9794874574163	2965.9794874574163	0.8392857313156128	0.7299270033836365	0.7413793206214905	0.7042253613471985	0.3333333432674408	1137	1212	1212	1237	1466
20.016594856936464	20.01659485693646	0	0	1	30	0.0075	0.54111257010927	2940.8559745974608	3015.8559745974608	3015.8559745974608	3040.8559745974608	0.875	0.7445255517959595	0.7586206793785095	0.7183098793029785	0.3333333432674408	1155	1230	1230	1255	1466
20.038984887390633	20.038984492650936	0	0	1	30	0.007489721510659218	0.5501045991981881	2977.6783337165803	3052.6783337165803	3052.6783337165803	3077.6783337165803	0.875	0.7591241002082825	0.7586206793785095	0.7464788556098938	0.3333333432674408	1155	1230	1230	1255	1466
20.0523270892092	20.052327089209196	0	0	1	30	0.007458914215261878	0.5519294102991479	2985.1509351750105	3060.1509351750105	3060.1509351750105	3085.1509351750105	0.875	0.7664233446121216	0.7586206793785095	0.7464788556098938	0.3333333432674408	1155	1230	1230	1255	1466
20.066542060501753	20.06654206050175	0	0	1	30	0.0074076625544632745	0.5560540986718223	3002.0415340611125	3077.0415340611125	3077.0415340611125	3102.0415340611125	0.875	0.7591241002082825	0.7758620977401733	0.7605633735656738	0.3333333432674408	1151	1226	1226	1251	1466
20.082587045037826	20.08258665029813	0	0	1	30	0.007336107005503199	0.5560540986718223	3002.0415340611125	3077.0415340611125	3077.0415340611125	3102.0415340611125	0.875	0.7591241002082825	0.7758620977401733	0.7605633735656738	0.4444444477558136	1151	1226	1226	1251	1466
20.099665458105285	20.09966545810529	0	0	1	30	0.007244443697167585	0.5560540986718223	3002.0415340611125	3077.0415340611125	3077.0415340611125	3102.0415340611125	0.875	0.7591241002082825	0.7758620977401733	0.7605633735656738	0.4444444477558136	1159	1234	1234	1259	1466
20.11914665171919	20.119146256979487	0	0	1	30	0.0071329238722131405	0.5578789097727821	3009.514135519543	3084.514135519543	3084.514135519543	3109.514135519543	0.875	0.7664233446121216	0.7758620977401733	0.7605633735656738	0.3333333432674408	1177	1252	1252	1277	1466
20.132580433147872	20.13258043314787	0	0	1	30	0.00700185319872842	0.5578789097727821	3009.514135519543	3084.514135519543	3084.514135519543	3109.514135519543	0.875	0.7664233446121216	0.7758620977401733	0.7605633735656738	0.4444444477558136	1188	1263	1263	1288	1466
20.14957516139919	20.149575161399195	0	0	1	30	0.006851590932318833	0.5578789097727821	3009.514135519543	3084.514135519543	3084.514135519543	3109.514135519543	0.875	0.7664233446121216	0.7758620977401733	0.7605633735656738	0.3333333432674408	1221	1296	1296	1321	1466
20.172389142289845	20.172388747550148	0	0	1	30	0.006682548931412006	0.5578789097727821	3009.514135519543	3084.514135519543	3084.514135519543	3109.514135519543	0.875	0.7664233446121216	0.7758620977401733	0.7605633735656738	0.3333333432674408	1242	1317	1317	1342	1466
20.185755817969735	20.185755423230038	0	0	1	30	0.006495190528382459	0.5533221877601147	2990.8543588776697	3065.8543588776697	3065.8543588776697	3090.8543588776697	0.875	0.7591241002082825	0.7758620977401733	0.7464788556098938	0.3333333432674408	1300	1375	1375	1400	1466
20.199521180745386	20.19952118074539	0	0	1	30	0.006290029259589774	0.5560540986718223	3002.0415340611125	3077.0415340611125	3077.0415340611125	3102.0415340611125	0.875	0.7591241002082825	0.7758620977401733	0.7605633735656738	0.3333333432674408	1384	1459	1459	1484	1466
20.216660778466157	20.21666077846616	0	0	1	30	0.006067627457811127	0.5578789097727821	3009.514135519543	3084.514135519543	3084.514135519543	3109.514135519543	0.875	0.7664233446121216	0.7758620977401733	0.7605633735656738	0.4444444477558136	1546	1621	1621	1646	1466
20.23908949341081	20.239089493410805	0	0	1	30	0.005828594710926231	0.5578789097727821	3009.514135519543	3084.514135519543	3084.514135519543	3109.514135519543	0.875	0.7664233446121216	0.7758620977401733	0.7605633735656738	0.3333333432674408	1673	1748	1748	1773	1466
20.252289194198113	20.252289194198116	0	0	1	30	0.005573586191079339	0.5533221877601147	2990.8543588776697	3065.8543588776697	3065.8543588776697	3090.8543588776697	0.875	0.7591241002082825	0.7758620977401733	0.7464788556098938	0.4444444477558136	1805	1880	1880	1905	1466
20.266611929428436	20.26661192942844	0	0	1	30	0.005303300858897924	0.5533221877601147	2990.8543588776697	3065.8543588776697	3065.8543588776697	3090.8543588776697	0.875	0.7591241002082825	0.7586206793785095	0.7464788556098938	0.4444444477558136	1904	1979	1979	2004	1466
20.283449551279645	20.28344955127965	0	0	1	30	0.005018479547690192	0.5514973617579937	2983.3816963989843	3058.3816963989843	3058.3816963989843	3083.3816963989843	0.875	0.7518247961997986	0.7758620977401733	0.7464788556098938	0.3333333432674408	1998	2073	2073	2098	1466
20.305804055160927	20.305803660421223	0	0	1	30	0.004719902932872478	0.5514973617579937	2983.3816963989843	3058.3816963989843	3058.3816963989843	3083.3816963989843	0.875	0.7518247961997986	0.7758620977401733	0.7464788556098938	0.3333333432674408	2145	2220	2220	2245	1466
20.319059019506064	20.31905862476636	0	0	1	30	0.004408389392192191	0.548765450846286	2972.1945212155415	3047.1945212155415	3047.1945212155415	3072.1945212155415	0.875	0.7518247961997986	0.7758620977401733	0.7323943376541138	0.4444444477558136	2244	2319	2319	2344	1466
20.333102279029653	20.33310267376935	0	0	1	30	0.004084792762611293	0.548765450846286	2972.1945212155415	3047.1945212155415	3047.1945212155415	3072.1945212155415	0.875	0.7518247961997986	0.7758620977401733	0.7323943376541138	0.4444444477558136	2323	2398	2398	2423	1466
20.34970424128069	20.349704241280694	0	0	1	30	0.0037499999999985423	0.5469406397453263	2964.721919757111	3039.721919757111	3039.721919757111	3064.721919757111	0.875	0.7445255517959595	0.7758620977401733	0.7323943376541138	0.3333333432674408	2444	2519	2519	2544	1466
20.372477563982372	20.37247756398237	0	0	1	30	0.003404928748045099	0.5469406397453263	2964.721919757111	3039.721919757111	3039.721919757111	3064.721919757111	0.875	0.7445255517959595	0.7758620977401733	0.7323943376541138	0.3333333432674408	2444	2519	2519	2544	1466
20.385717922958655	20.38571792295865	0	0	1	30	0.00305052482306696	0.5469406397453263	2964.721919757111	3039.721919757111	3039.721919757111	3064.721919757111	0.875	0.7445255517959595	0.7758620977401733	0.7323943376541138	0.3333333432674408	2506	2581	2581	2606	1466
20.399602891863033	20.399602497123336	0	0	1	30	0.0026877596215881742	0.5437837604500242	2951.794499042849	3026.794499042849	3026.794499042849	3051.794499042849	0.875	0.7445255517959595	0.7586206793785095	0.7323943376541138	0.3333333432674408	2647	2722	2722	2747	1466
20.41665998898676	20.416659988986762	0	0	1	30	0.002317627457810496	0.5437837604500242	2951.794499042849	3026.794499042849	3026.794499042849	3051.794499042849	0.875	0.7445255517959595	0.7586206793785095	0.7323943376541138	0.3333333432674408	2719	2794	2794	2819	1466
20.439053572098217	20.43905317735852	0	0	1	30	0.0019411428382672693	0.5374946508623548	2926.040595281343	3001.040595281343	3001.040595281343	3026.040595281343	0.8571428656578064	0.7372262477874756	0.7586206793785095	0.7323943376541138	0.3333333432674408	2756	2831	2831	2856	1466
20.452338931400163	20.45233893140016	0	0	1	30	0.0015593376811315356	0.5451158137432053	2957.249257278426	3032.249257278426	3032.249257278426	3057.249257278426	0.875	0.7372262477874756	0.7758620977401733	0.7323943376541138	0.3333333432674408	2774	2849	2849	2874	1466
20.466513244503744	20.46651284976404	0	0	1	30	0.0011732584878000535	0.5392877441071491	2933.3833121187754	3008.3833121187754	3008.3833121187754	3033.3833121187754	0.875	0.7372262477874756	0.7586206793785095	0.7183098793029785	0.3333333432674408	2822	2897	2897	2922	1466
20.482579939723244	20.482579939723248	0	0	1	30	0.0007839634745057094	0.5392877441071491	2933.3833121187754	3008.3833121187754	3008.3833121187754	3033.3833121187754	0.875	0.7372262477874756	0.7586206793785095	0.7183098793029785	0.3333333432674408	2829	2904	2904	2929	1466
20.505770897026224	20.505770502286527	0	0	1	30	0.00039251967182037795	0.5348234605216007	2915.1020708359547	2990.1020708359547	2990.1020708359547	3015.1020708359547	0.8571428656578064	0.7372262477874756	0.7586206793785095	0.7183098793029785	0.3333333432674408	2865	2940	2940	2965	1466
20.518987571620585	20.51898757162058	0	0	1	30	-1.7053072081790148e-15	0.5392877441071491	2933.3833121187754	3008.3833121187754	3008.3833121187754	3033.3833121187754	0.875	0.7372262477874756	0.7586206793785095	0.7183098793029785	0.4444444477558136	2940	3015	3015	3040	1466
20.532549248711668	20.532549248711664	0	0	1	30	-0.0003925196718237839	0.5392877441071491	2933.3833121187754	3008.3833121187754	3008.3833121187754	3033.3833121187754	0.875	0.7372262477874756	0.7586206793785095	0.7183098793029785	0.3333333432674408	2977	3052	3052	3077	1466
20.549560161290643	20.54956016129064	0	0	1	30	-0.0007839634745091013	0.5348234605216007	2915.1020708359547	2990.1020708359547	2990.1020708359547	3015.1020708359547	0.8571428656578064	0.7372262477874756	0.7586206793785095	0.7183098793029785	0.4444444477558136	2985	3060	3060	3085	1466
20.572432958396405	20.57243335313611	0	0	1	30	-0.0011732584878034224	0.5392877441071491	2933.3833121187754	3008.3833121187754	3008.3833121187754	3033.3833121187754	0.875	0.7372262477874756	0.7586206793785095	0.7183098793029785	0.3333333432674408	3002	3077	3077	3102	1466
20.58574713369636	20.58574673895666	0	0	1	30	-0.0015593376811348716	0.5348234605216007	2915.1020708359547	2990.1020708359547	2990.1020708359547	3015.1020708359547	0.8571428656578064	0.7372262477874756	0.7586206793785095	0.7183098793029785	0.4444444477558136	3002	3077	3077	3102	1488
20.599544865127314	20.599544470387617	0	0	1	30	-0.0019411428382705633	0.5329986494206409	2907.6294693775244	2982.6294693775244	2982.6294693775244	3007.6294693775244	0.8571428656578064	0.7299270033836365	0.7586206793785095	0.7183098793029785	0.3333333432674408	3002	3077	3077	3102	1488
20.616700252436033	20.616700252436036	0	0	1	30	-0.00231762745781374	0.5348234605216007	2915.1020708359547	2990.1020708359547	2990.1020708359547	3015.1020708359547	0.8571428656578064	0.7372262477874756	0.7586206793785095	0.7183098793029785	0.4444444477558136	3009	3084	3084	3109	1466
20.639057914234904	20.639057519495207	0	0	1	30	-0.0026877596215913587	0.5348234605216007	2915.1020708359547	2990.1020708359547	2990.1020708359547	3015.1020708359547	0.8571428656578064	0.7372262477874756	0.7586206793785095	0.7183098793029785	0.3333333432674408	3009	3084	3084	3109	1488
20.652302220608178	20.652301825868474	0	0	1	30	-0.0030505248230700754	0.5348234605216007	2915.1020708359547	2990.1020708359547	2990.1020708359547	3015.1020708359547	0.8571428656578064	0.7372262477874756	0.7586206793785095	0.7183098793029785	0.4444444477558136	3009	3084	3084	3109	1466
20.66653653414597	20.666536534145973	0	0	1	30	-0.003404928748048138	0.5348234605216007	2915.1020708359547	2990.1020708359547	2990.1020708359547	3015.1020708359547	0.8571428656578064	0.7299270033836365	0.7586206793785095	0.7183098793029785	0.4444444477558136	3009	3084	3084	3109	1466
20.682619018953424	20.682619018953428	0	0	1	30	-0.003750000000001496	0.5329986494206409	2907.6294693775244	2982.6294693775244	2982.6294693775244	3007.6294693775244	0.8571428656578064	0.7299270033836365	0.7586206793785095	0.7183098793029785	0.4444444477558136	2990	3065	3065	3090	1466
20.70581550261219	20.705815107872493	0	0	1	30	-0.0040847927626141535	0.5303274477755577	2896.690898640909	2971.690898640909	2971.690898640909	2996.690898640909	0.8571428656578064	0.7299270033836365	0.7586206793785095	0.7042253613471985	0.4444444477558136	3002	3077	3077	3102	1466
20.719039677260824	20.71903967726082	0	0	1	30	-0.00440838939219495	0.5303274477755577	2896.690898640909	2971.690898640909	2971.690898640909	2996.690898640909	0.8571428656578064	0.7299270033836365	0.7586206793785095	0.7042253613471985	0.3333333432674408	3009	3084	3084	3109	1488
20.732581222627267	20.73258122262727	0	0	1	30	-0.0047199029328751285	0.5329986494206409	2907.6294693775244	2982.6294693775244	2982.6294693775244	3007.6294693775244	0.8571428656578064	0.7299270033836365	0.7586206793785095	0.7183098793029785	0.3333333432674408	3009	3084	3084	3109	1466
20.749562924468535	20.74956292446853	0	0	1	30	-0.005018479547692726	0.5329986494206409	2907.6294693775244	2982.6294693775244	2982.6294693775244	3007.6294693775244	0.8571428656578064	0.7299270033836365	0.7586206793785095	0.7183098793029785	0.3333333432674408	2990	3065	3065	3090	1488
20.772453090121047	20.772453090121044	0	0	1	30	-0.005303300858900336	0.5303274477755577	2896.690898640909	2971.690898640909	2971.690898640909	2996.690898640909	0.8571428656578064	0.7299270033836365	0.7586206793785095	0.7042253613471985	0.4444444477558136	2990	3065	3065	3090	1488
20.785617264335464	20.785617264335468	0	0	1	30	-0.005573586191081621	0.5303274477755577	2896.690898640909	2971.690898640909	2971.690898640909	2996.690898640909	0.8571428656578064	0.7299270033836365	0.7586206793785095	0.7042253613471985	0.4444444477558136	2983	3058	3058	3083	1466
20.799596576027852	20.799596181288155	0	0	1	30	-0.005828594710928378	0.5303274477755577	2896.690898640909	2971.690898640909	2971.690898640909	2996.690898640909	0.8571428656578064	0.7299270033836365	0.7586206793785095	0.7042253613471985	0.4444444477558136	2983	3058	3058	3083	1466
20.816559725103275	20.81655933036357	0	0	1	30	-0.006067627457813132	0.528502636674598	2889.2182971824786	2964.2182971824786	2964.2182971824786	2989.2182971824786	0.8571428656578064	0.7226277589797974	0.7586206793785095	0.7042253613471985	0.3333333432674408	2972	3047	3047	3072	1488
20.83906580902888	20.839065414289184	0	0	1	30	-0.006290029259591632	0.5240066090273938	2870.807063967178	2945.807063967178	2945.807063967178	2970.807063967178	0.8571428656578064	0.7153284549713135	0.7586206793785095	0.6901408433914185	0.3333333432674408	2972	3047	3047	3072	1488
20.852363010521785	20.852362615782088	0	0	1	30	-0.006495190528384164	0.5150463126958025	2834.1146504893113	2909.1146504893113	2909.1146504893113	2934.1146504893113	0.8392857313156128	0.7080292105674744	0.7586206793785095	0.6760563254356384	0.4444444477558136	2964	3039	3039	3064	1466
20.866832983659748	20.86683298365975	0	0	1	30	-0.006682548931413554	0.5060860014630499	2797.4221759911893	2872.4221759911893	2872.4221759911893	2897.4221759911893	0.8214285969734192	0.7007299065589905	0.7586206793785095	0.6619718074798584	0.3333333432674408	2964	3039	3039	3064	1466
20.882654940266015	20.88265494026601	0	0	1	30	-0.00685159093232022	0.4943620668757651	2749.4126638562584	2824.4126638562584	2824.4126638562584	2849.4126638562584	0.8214285969734192	0.6861313581466675	0.7413793206214905	0.6338028311729431	0.3333333432674408	2964	3039	3039	3064	1466
20.905822607926765	20.90582221318707	0	0	1	30	-0.007001853198729643	0.4784456483183872	2684.2349298637955	2759.2349298637955	2759.2349298637955	2784.2349298637955	0.8214285969734192	0.6642335653305054	0.7413793206214905	0.577464759349823	0.4444444477558136	2951	3026	3026	3051	1466
20.91937757444297	20.919377574442972	0	0	1	30	-0.007132923872214195	0.44296947300014367	2538.9599919355883	2613.9599919355883	2613.9599919355883	2638.9599919355883	0.7857142686843872	0.6277372241020203	0.7068965435028076	0.5070422291755676	0.4444444477558136	2951	3026	3026	3051	1466
20.93259345955793	20.93259306481823	0	0	1	30	-0.007244443697168468	0.40925032472859435	2400.880079763594	2475.880079763594	2475.880079763594	2500.880079763594	0.75	0.5839415788650513	0.6724137663841248	0.4507042169570923	0.4444444477558136	2926	3001	3001	3026	1466
20.94976424171491	20.949764241714906	0	0	1	30	-0.007336107005503909	0.3697920213804018	2239.2983275527454	2314.2983275527454	2314.2983275527454	2339.2983275527454	0.6964285969734192	0.540145993232727	0.6379310488700867	0.3802816867828369	0.3333333432674408	2957	3032	3032	3057	1466
20.97244243214918	20.972442037409483	0	0	1	30	-0.007407662554463809	0.29727801076991867	1942.3534541028168	2017.3534541028168	2017.3534541028168	2042.3534541028168	0.5714285969734192	0.45255473256111145	0.5862069129943848	0.28169015049934387	0.3333333432674408	2933	3008	3008	3033	1466
20.985678843728472	20.985678843728476	0	0	1	30	-0.007458914215262234	0.27704061678510783	1859.4813257350165	1934.4813257350165	1934.4813257350165	1959.4813257350165	0.5714285969734192	0.40875911712646484	0.5344827771186829	0.23943662643432617	0.3333333432674408	2933	3008	3008	3033	1466
20.999563023153456	20.99956262841376	0	0	1	30	-0.007489721510659397	0.24802779151925536	1740.6738062713507	1815.6738062713507	1815.6738062713507	1840.6738062713507	0.5178571343421936	0.37226277589797974	0.48275861144065857	0.2112676054239273	0.3333333432674408	2915	2990	2990	3015	1466
21.016565646198757	21.016565646198753	0	0	1	30	-0.0075	0.2223575141836336	1635.5540205819796	1710.5540205819796	1710.5540205819796	1735.5540205819796	0.4642857015132904	0.34306567907333374	0.4482758641242981	0.18309858441352844	0.3333333432674408	2933	3008	3008	3033	1488
21.038992387444907	21.03899238744491	0	0	1	30	-0.007489721510659211	0.21011183733747474	1585.407973896959	1660.407973896959	1660.407973896959	1685.407973896959	0.4464285671710968	0.32116788625717163	0.43103447556495667	0.1690140813589096	0.3333333432674408	2933	3008	3008	3033	1466
21.052352352549917	21.05235195781022	0	0	1	30	-0.0074589142152618635	0.19285548853969736	1514.7432255700605	1589.7432255700605	1589.7432255700605	1614.7432255700605	0.4107142984867096	0.29927006363868713	0.3965517282485962	0.15492957830429077	0.3333333432674408	2915	2990	2990	3015	1488
21.066575613376152	21.066575218636448	0	0	1	30	-0.007407662554463255	0.18091334962530758	1465.8401667156345	1540.8401667156345	1540.8401667156345	1565.8401667156345	0.3928571343421936	0.277372270822525	0.37931033968925476	0.14084507524967194	0.3333333432674408	2933	3008	3008	3033	1466
21.082626519007704	21.0826265190077	0	0	1	30	-0.007336107005503172	0.1664531625230128	1406.6257005317375	1481.6257005317375	1481.6257005317375	1506.6257005317375	0.3571428656578064	0.24817518889904022	0.3448275923728943	0.11267605423927307	0.3333333432674408	2915	2990	2990	3015	1488
21.105797344586044	21.105797344586048	0	0	1	30	-0.007244443697167551	0.14682560990962112	1326.2508725798984	1401.2508725798984	1401.2508725798984	1426.2508725798984	0.3214285671710968	0.23357664048671722	0.32758620381355286	0.09859155118465424	0.3333333432674408	2907	2982	2982	3007	1466
21.11893783441854	21.118937834418535	0	0	1	30	-0.0071329238722131	0.14457582754742004	1317.038013806685	1392.038013806685	1392.038013806685	1417.038013806685	0.3214285671710968	0.22627736628055573	0.3103448152542114	0.09859155118465424	0.3333333432674408	2915	2990	2990	3015	1488
21.132625433473528	21.13262543347353	0	0	1	30	-0.007001853198728373	0.13682971138148892	1285.3176681071973	1360.3176681071973	1360.3176681071973	1385.3176681071973	0.3035714328289032	0.21897810697555542	0.2931034564971924	0.0845070406794548	0.3333333432674408	2915	2990	2990	3015	1466
21.149718057170148	21.14971805717015	0	0	1	30	-0.006851590932318779	0.13054060924440014	1259.5637948558187	1334.5637948558187	1334.5637948558187	1359.5637948558187	0.2857142984867096	0.21167883276939392	0.2931034564971924	0.0845070406794548	0.3333333432674408	2915	2990	2990	3015	1488
21.172358747333035	21.17235874733304	0	0	1	30	-0.006682548931411946	0.12920500952868047	1254.0945140199465	1329.0945140199465	1329.0945140199465	1354.0945140199465	0.2857142984867096	0.21167883276939392	0.27586206793785095	0.07042253762483597	0.3333333432674408	2915	2990	2990	3015	1488
21.18561647485607	21.185616474856065	0	0	1	30	-0.006495190528382392	0.12261235435737994	1227.0975910934708	1302.0975910934708	1302.0975910934708	1327.0975910934708	0.2678571343421936	0.20437955856323242	0.2586206793785095	0.07042253762483597	0.3333333432674408	2907	2982	2982	3007	1488
21.199540522990624	21.199540522990628	0	0	1	30	-0.006290029259589702	0.12261235435737994	1227.0975910934708	1302.0975910934708	1302.0975910934708	1327.0975910934708	0.2678571343421936	0.20437955856323242	0.2586206793785095	0.07042253762483597	0.3333333432674408	2896	2971	2971	2996	1488
21.216583804224896	21.2165838042249	0	0	1	30	-0.006067627457811049	0.1204839942098431	1218.3819562893075	1293.3819562893075	1293.3819562893075	1318.3819562893075	0.2678571343421936	0.19708029925823212	0.24137930572032928	0.07042253762483597	0.3333333432674408	2896	2971	2971	2996	1466
21.239026335059002	21.239025940319305	0	0	1	30	-0.005828594710926148	0.11516978328250577	1196.6202625418612	1271.6202625418612	1271.6202625418612	1296.6202625418612	0.25	0.19708029925823212	0.24137930572032928	0.056338027119636536	0.3333333432674408	2907	2982	2982	3007	1466
21.25236893161727	21.252368536877565	0	0	1	30	-0.005573586191079251	0.11516978328250577	1196.6202625418612	1271.6202625418612	1271.6202625418612	1296.6202625418612	0.25	0.19708029925823212	0.24137930572032928	0.056338027119636536	0.3333333432674408	2907	2982	2982	3007	1466
21.266574429157053	21.26657442915705	0	0	1	30	-0.00530330085889783	0.11516978328250577	1196.6202625418612	1271.6202625418612	1271.6202625418612	1296.6202625418612	0.25	0.18978102505207062	0.24137930572032928	0.056338027119636536	0.3333333432674408	2896	2971	2971	2996	1488
21.282589018736317	21.28258901873632	0	0	1	30	-0.005018479547690093	0.11334496473096539	1189.1476305733033	1264.1476305733033	1264.1476305733033	1289.1476305733033	0.25	0.19708029925823212	0.24137930572032928	0.056338027119636536	0.3333333432674408	2896	2971	2971	2996	1488
21.30575471269858	21.305754317958876	0	0	1	30	-0.004719902932872375	0.11334496473096539	1189.1476305733033	1264.1476305733033	1264.1476305733033	1289.1476305733033	0.25	0.18978102505207062	0.24137930572032928	0.056338027119636536	0.3333333432674408	2896	2971	2971	2996	1488
21.318998229592452	21.31899822959245	0	0	1	30	-0.004408389392192083	0.11334496473096539	1189.1476305733033	1264.1476305733033	1264.1476305733033	1289.1476305733033	0.25	0.18978102505207062	0.24137930572032928	0.056338027119636536	0.3333333432674408	2889	2964	2964	2989	1466
21.332580038408175	21.33258003840817	0	0	1	30	-0.004084792762611183	0.11334496473096539	1189.1476305733033	1264.1476305733033	1264.1476305733033	1289.1476305733033	0.25	0.18978102505207062	0.24137930572032928	0.056338027119636536	0.3333333432674408	2870	2945	2945	2970	1466
21.349534503210222	21.349534108470518	0	0	1	30	-0.0037499999999984273	0.11334496473096539	1189.1476305733033	1264.1476305733033	1264.1476305733033	1289.1476305733033	0.25	0.18978102505207062	0.24137930572032928	0.056338027119636536	0.3333333432674408	2834	2909	2909	2934	1488
21.372713618322237	21.372714013061934	0	0	1	30	-0.003404928748044981	0.11334496473096539	1189.1476305733033	1264.1476305733033	1264.1476305733033	1289.1476305733033	0.25	0.18978102505207062	0.24137930572032928	0.056338027119636536	0.3333333432674408	2797	2872	2872	2897	1466
21.38265671659466	21.382656321854963	0	0	1	30	-0.0030505248230668384	0.11334496473096539	1189.1476305733033	1264.1476305733033	1264.1476305733033	1289.1476305733033	0.25	0.18978102505207062	0.24137930572032928	0.056338027119636536	0.3333333432674408	2749	2824	2824	2849	1466
21.39997039452259	21.399970789262287	0	0	1	30	-0.0026877596215880506	0.10888067742012669	1170.8663740354189	1245.8663740354189	1245.8663740354189	1270.8663740354189	0.2321428507566452	0.18978102505207062	0.24137930572032928	0.056338027119636536	0.3333333432674408	2684	2759	2759	2784	1488
21.41658696214249	21.416586962142485	0	0	1	30	-0.0023176274578103704	0.10888067742012669	1170.8663740354189	1245.8663740354189	1245.8663740354189	1270.8663740354189	0.2321428507566452	0.18978102505207062	0.24137930572032928	0.056338027119636536	0.3333333432674408	2538	2613	2613	2638	1488
21.439005413854964	21.439005019115267	0	0	1	30	-0.0019411428382671415	0.10888067742012669	1170.8663740354189	1245.8663740354189	1245.8663740354189	1270.8663740354189	0.2321428507566452	0.18978102505207062	0.24137930572032928	0.056338027119636536	0.3333333432674408	2400	2475	2475	2500	1488
21.45222603584631	21.45222564110661	0	0	1	30	-0.0015593376811314063	0.10888067742012669	1170.8663740354189	1245.8663740354189	1245.8663740354189	1270.8663740354189	0.2321428507566452	0.18978102505207062	0.24137930572032928	0.056338027119636536	0.3333333432674408	2239	2314	2314	2339	1466
21.466586271348014	21.466585876608317	0	0	1	30	-0.001173258487799923	0.10888067742012669	1170.8663740354189	1245.8663740354189	1245.8663740354189	1270.8663740354189	0.2321428507566452	0.18978102505207062	0.24137930572032928	0.056338027119636536	0.3333333432674408	1942	2017	2017	2042	1466
21.48256888701168	21.482568887011684	0	0	1	30	-0.0007839634745055779	0.10888067742012669	1170.8663740354189	1245.8663740354189	1245.8663740354189	1270.8663740354189	0.2321428507566452	0.18978102505207062	0.24137930572032928	0.056338027119636536	0.3333333432674408	1859	1934	1934	1959	1466
21.499586115425835	21.49958611542583	0	0	1	30	-0.00039251967182024584	0.10888067742012669	1170.8663740354189	1245.8663740354189	1245.8663740354189	1270.8663740354189	0.2321428507566452	0.18978102505207062	0.24137930572032928	0.056338027119636536	0.3333333432674408	1740	1815	1815	1840	1466
21.518919676392393	21.518919676392397	0	0	1	30	1.8376154860346732e-15	0.10888067742012669	1170.8663740354189	1245.8663740354189	1245.8663740354189	1270.8663740354189	0.2321428507566452	0.18978102505207062	0.24137930572032928	0.056338027119636536	0.3333333432674408	1635	1710	1710	1735	1466
21.53259385429763	21.532593854297627	0	0	1	30	0.000392519671823916	0.10705585886858632	1163.393742066861	1238.393742066861	1238.393742066861	1263.393742066861	0.2321428507566452	0.18248175084590912	0.24137930572032928	0.056338027119636536	0.3333333432674408	1585	1660	1660	1685	1466
21.54956963504341	21.549569240303715	0	0	1	30	0.000783963474509233	0.10888067742012669	1170.8663740354189	1245.8663740354189	1245.8663740354189	1270.8663740354189	0.2321428507566452	0.18978102505207062	0.24137930572032928	0.056338027119636536	0.3333333432674408	1514	1589	1589	1614	1466
21.56671515385967	21.566715153859665	0	0	1	30	0.001173258487803553	0.10705585886858632	1163.393742066861	1238.393742066861	1238.393742066861	1263.393742066861	0.2321428507566452	0.18248175084590912	0.24137930572032928	0.056338027119636536	0.3333333432674408	1465	1540	1540	1565	1466
21.58558371146107	21.585583711461066	0	0	1	30	0.001559337681135001	0.11152014617942502	1181.6749986047455	1256.6749986047455	1256.6749986047455	1281.6749986047455	0.25	0.18248175084590912	0.24137930572032928	0.056338027119636536	0.3333333432674408	1406	1481	1481	1506	1466
21.599568154769543	21.59956815476954	0	0	1	30	0.0019411428382706912	0.10705585886858632	1163.393742066861	1238.393742066861	1238.393742066861	1263.393742066861	0.2321428507566452	0.18248175084590912	0.24137930572032928	0.056338027119636536	0.3333333432674408	1326	1401	1401	1426	1466
21.616570383075143	21.61657038307514	0	0	1	30	0.002317627457813866	0.1117629824236086	1182.6694130246772	1257.6694130246772	1257.6694130246772	1282.6694130246772	0.25	0.18248175084590912	0.2586206793785095	0.056338027119636536	0.3333333432674408	1317	1392	1392	1417	1466
21.632601156982055	21.63260115698206	0	0	1	30	0.002687759621591482	0.1117629824236086	1182.6694130246772	1257.6694130246772	1257.6694130246772	1282.6694130246772	0.25	0.18248175084590912	0.2586206793785095	0.056338027119636536	0.3333333432674408	1285	1360	1360	1385	1466
21.652327089209194	21.652327089209198	0	0	1	30	0.0030505248230701964	0.11267361884250071	1186.3984691600403	1261.3984691600403	1261.3984691600403	1286.3984691600403	0.25	0.18248175084590912	0.2586206793785095	0.07042253762483597	0.3333333432674408	1259	1334	1334	1359	1466
21.66660798203145	21.666608376771148	0	0	1	30	0.003404928748048256	0.11267361884250071	1186.3984691600403	1261.3984691600403	1261.3984691600403	1286.3984691600403	0.25	0.18248175084590912	0.2586206793785095	0.056338027119636536	0.3333333432674408	1254	1329	1329	1354	1466
21.682615466296134	21.682615071556437	0	0	1	30	0.00375000000000161	0.1117629824236086	1182.6694130246772	1257.6694130246772	1257.6694130246772	1282.6694130246772	0.25	0.18248175084590912	0.27586206793785095	0.07042253762483597	0.3333333432674408	1227	1302	1302	1327	1466
21.699701774157575	21.69970216889727	0	0	1	30	0.0040847927626142646	0.1111523458745915	1180.1688563564521	1255.1688563564521	1255.1688563564521	1280.1688563564521	0.25	0.17518247663974762	0.27586206793785095	0.07042253762483597	0.3333333432674408	1227	1302	1302	1327	1466
21.718912965817516	21.71891257107782	0	0	1	30	0.004408389392195056	0.11018100032612732	1176.1911963354914	1251.1911963354914	1251.1911963354914	1276.1911963354914	0.25	0.17518247663974762	0.27586206793785095	0.056338027119636536	0.3333333432674408	1218	1293	1293	1318	1466
21.732588722681548	21.732588722681545	0	0	1	30	0.004719902932875231	0.1111523458745915	1180.1688563564521	1255.1688563564521	1255.1688563564521	1280.1688563564521	0.25	0.17518247663974762	0.27586206793785095	0.07042253762483597	0.3333333432674408	1196	1271	1271	1296	1466
21.749648582983163	21.749648582983166	0	0	1	30	0.005018479547692824	0.11328071000976303	1188.8845074899796	1263.8845074899796	1263.8845074899796	1288.8845074899796	0.25	0.18248175084590912	0.2931034564971924	0.07042253762483597	0.3333333432674408	1196	1271	1271	1296	1466
21.772283746790272	21.77228374679027	0	0	1	30	0.005303300858900429	0.11328071000976303	1188.8845074899796	1263.8845074899796	1263.8845074899796	1288.8845074899796	0.25	0.18248175084590912	0.2931034564971924	0.07042253762483597	0.3333333432674408	1196	1271	1271	1296	1466
21.785485816015772	21.785485421276075	0	0	1	30	0.00557358619108171	0.11328071000976303	1188.8845074899796	1263.8845074899796	1263.8845074899796	1288.8845074899796	0.25	0.18248175084590912	0.2931034564971924	0.07042253762483597	0.3333333432674408	1189	1264	1264	1289	1466
21.799523943923276	21.79952354918358	0	0	1	30	0.005828594710928461	0.1195698121468518	1214.638380741358	1289.638380741358	1289.638380741358	1314.638380741358	0.2678571343421936	0.18978102505207062	0.2931034564971924	0.07042253762483597	0.3333333432674408	1189	1264	1264	1289	1466
21.816539198638935	21.81653919863894	0	0	1	30	0.006067627457813209	0.13536914688141066	1279.3366564793766	1354.3366564793766	1354.3366564793766	1379.3366564793766	0.3035714328289032	0.21167883276939392	0.3103448152542114	0.0845070406794548	0.3333333432674408	1189	1264	1264	1289	1466
21.83263194667856	21.832631551938864	0	0	1	30	0.006290029259591703	0.1596176718742075	1378.6343663248797	1453.6343663248797	1453.6343663248797	1478.6343663248797	0.3392857015132904	0.2554744482040405	0.3448275923728943	0.1267605572938919	0.3333333432674408	1189	1264	1264	1289	1466
21.85224458861215	21.852244588612155	0	0	1	30	0.00649519052838423	0.17198478245421078	1429.277684149993	1504.277684149993	1504.277684149993	1529.277684149993	0.3571428656578064	0.277372270822525	0.37931033968925476	0.14084507524967194	0.3333333432674408	1189	1264	1264	1289	1466
21.866580350252534	21.866579955512837	0	0	1	30	0.006682548931413614	0.19021601605510874	1503.9345857456701	1578.9345857456701	1578.9345857456701	1603.9345857456701	0.3928571343421936	0.30656933784484863	0.3965517282485962	0.15492957830429077	0.3333333432674408	1189	1264	1264	1289	1466
21.88269678267408	21.882696782674085	0	0	1	30	0.006851590932320274	0.21081491745194225	1588.2870869657036	1663.2870869657036	1663.2870869657036	1688.2870869657036	0.4285714328289032	0.33576643466949463	0.43103447556495667	0.18309858441352844	0.3333333432674408	1189	1264	1264	1289	1466
21.899580194330355	21.89957979959065	0	0	1	30	0.0070018531987296895	0.2328136614485381	1678.3719436317635	1753.3719436317635	1753.3719436317635	1778.3719436317635	0.4642857015132904	0.37226277589797974	0.4482758641242981	0.2112676054239273	0.3333333432674408	1170	1245	1245	1270	1466
21.918860465437575	21.91886046543758	0	0	1	30	0.007132923872214236	0.27130497191616954	1835.9938599967143	1910.9938599967143	1910.9938599967143	1935.9938599967143	0.5535714030265808	0.41605839133262634	0.48275861144065857	0.23943662643432617	0.3333333432674408	1170	1245	1245	1270	1466
21.933022146870798	21.9330221468708	0	0	1	30	0.0072444436971685015	0.30728100274244863	1983.3157062303271	2058.315706230327	2058.315706230327	2083.315706230327	0.5892857313156128	0.48175182938575745	0.5344827771186829	0.2957746386528015	0.3333333432674408	1170	1245	1245	1270	1466
21.949551871756967	21.949551871756963	0	0	1	30	0.007336107005503936	0.32490160685682135	2055.4720800786836	2130.4720800786836	2130.4720800786836	2155.4720800786836	0.625	0.5036496520042419	0.5517241358757019	0.30985915660858154	0.3333333432674408	1170	1245	1245	1270	1466
21.966533968337927	21.96653357359823	0	0	1	30	0.00740766255446383	0.3401827349907829	2118.048299787256	2193.048299787256	2193.048299787256	2218.048299787256	0.6428571343421936	0.525547444820404	0.568965494632721	0.3380281627178192	0.3333333432674408	1170	1245	1245	1270	1466
21.985696607014916	21.98569660701492	0	0	1	30	0.007458914215262249	0.3538818934506267	2174.1463536803167	2249.1463536803167	2249.1463536803167	2274.1463536803167	0.6607142686843872	0.540145993232727	0.5862069129943848	0.3661971688270569	0.3333333432674408	1170	1245	1245	1270	1466
21.999616707752487	21.99961670775249	0	0	1	30	0.007489721510659403	0.3759378229293677	2264.4653848957605	2339.4653848957605	2339.4653848957605	2364.4653848957605	0.6964285969734192	0.569343090057373	0.6034482717514038	0.39436620473861694	0.3333333432674408	1170	1245	1245	1270	1466
22.016598804333448	22.01659880433345	0	0	1	30	0.0075	0.39413298808324093	2338.9745862008717	2413.9745862008717	2413.9745862008717	2438.9745862008717	0.7142857313156128	0.5912408828735352	0.6206896305084229	0.43661972880363464	0.3333333432674408	1170	1245	1245	1270	1466
22.032702999824338	22.03270299982434	0	0	1	30	0.0074897215106592046	0.41308564911295687	2416.5857331175584	2491.5857331175584	2491.5857331175584	2516.5857331175584	0.75	0.6058394312858582	0.6379310488700867	0.4647887349128723	0.3333333432674408	1163	1238	1238	1263	1466
22.052260772939803	22.052260772939807	0	0	1	30	0.0074589142152618505	0.4419762375156182	2534.8926926264567	2609.8926926264567	2609.8926926264567	2634.8926926264567	0.7678571343421936	0.6496350169181824	0.6724137663841248	0.5211267471313477	0.3333333432674408	1170	1245	1245	1270	1466
22.066692851066684	22.066692456326987	0	0	1	30	0.007407662554463234	0.4614463208976911	2614.622684076045	2689.622684076045	2689.622684076045	2714.622684076045	0.7857142686843872	0.6715328693389893	0.6896551847457886	0.5633803009986877	0.3333333432674408	1163	1238	1238	1263	1466
22.082632045363482	22.082632045363486	0	0	1	30	0.0073361070055031445	0.4614463208976911	2614.622684076045	2689.622684076045	2689.622684076045	2714.622684076045	0.7857142686843872	0.6715328693389893	0.6896551847457886	0.5633803009986877	0.3333333432674408	1181	1256	1256	1281	1466
22.099561246824813	22.099560852085116	0	0	1	30	0.007244443697167517	0.5060966596723819	2797.465821358404	2872.465821358404	2872.465821358404	2897.465821358404	0.8214285969734192	0.7226277589797974	0.7413793206214905	0.6478873491287231	0.3333333432674408	1163	1238	1238	1263	1466
22.118861254916972	22.118860860177275	0	0	1	30	0.007132923872213059	0.525016773645886	2874.943688079903	2949.943688079903	2949.943688079903	2974.943688079903	0.8392857313156128	0.7372262477874756	0.7586206793785095	0.6901408433914185	0.4444444477558136	1182	1257	1257	1282	1466
22.132618328158955	22.13261832815895	0	0	1	30	0.007001853198728325	0.5478583774979455	2968.480055854087	3043.480055854087	3043.480055854087	3068.480055854087	0.875	0.7591241002082825	0.7758620977401733	0.7183098793029785	0.4444444477558136	1182	1257	1257	1282	1466
22.14973582045659	22.149735820456595	0	0	1	30	0.006851590932318725	0.5629820222701767	3030.4113811963734	3105.4113811963734	3105.4113811963734	3130.4113811963734	0.875	0.7737226486206055	0.7931034564971924	0.7605633735656738	0.3333333432674408	1186	1261	1261	1286	1466
22.17222690427365	22.172226904273646	0	0	1	30	0.006682548931411886	0.5912619816838625	3146.2178149954166	3221.2178149954166	3221.2178149954166	3246.2178149954166	0.8928571343421936	0.8102189898490906	0.8103448152542114	0.8169013857841492	0.4444444477558136	1186	1261	1261	1286	1466
22.18548621075547	22.185486210755474	0	0	1	30	0.006495190528382326	0.5912619816838625	3146.2178149954166	3221.2178149954166	3221.2178149954166	3246.2178149954166	0.8928571343421936	0.8102189898490906	0.8103448152542114	0.8169013857841492	0.4444444477558136	1182	1257	1257	1282	1466
22.199637628956523	22.199637234216826	0	0	1	30	0.00629002925958963	0.6058110753024533	3205.796353363546	3280.796353363546	3280.796353363546	3305.796353363546	0.9107142686843872	0.8248175382614136	0.8275862336158752	0.8309859037399292	0.4444444477558136	1180	1255	1255	1280	1466
22.21671880520188	22.216719199941576	0	0	1	30	0.0060676274578109705	0.6189920386247927	3259.7723981685263	3334.7723981685263	3334.7723981685263	3359.7723981685263	0.9107142686843872	0.8394160866737366	0.8448275923728943	0.8591549396514893	0.4444444477558136	1176	1251	1251	1276	1466
22.239027914017797	22.2390275192781	0	0	1	30	0.005828594710926065	0.6368800940126862	3333.02398498195	3408.02398498195	3408.02398498195	3433.02398498195	0.9285714030265808	0.8540145754814148	0.8620689511299133	0.8873239159584045	0.4444444477558136	1180	1255	1255	1280	1466
22.25230537852576	22.252304983786065	0	0	1	30	0.005573586191079162	0.6368800940126862	3333.02398498195	3408.02398498195	3408.02398498195	3433.02398498195	0.9285714030265808	0.8540145754814148	0.8620689511299133	0.8873239159584045	0.4444444477558136	1188	1263	1263	1288	1466
22.266508507627357	22.26650811288766	0	0	1	30	0.005303300858897737	0.6320198393522274	3313.121242147371	3388.121242147371	3388.121242147371	3413.121242147371	0.9285714030265808	0.8467153310775757	0.8620689511299133	0.8732394576072693	0.4444444477558136	1188	1263	1263	1288	1466
22.282795862338475	22.282795862338478	0	0	1	30	0.005018479547689995	0.6320198393522274	3313.121242147371	3388.121242147371	3388.121242147371	3413.121242147371	0.9285714030265808	0.8467153310775757	0.8620689511299133	0.8732394576072693	0.4444444477558136	1188	1263	1263	1288	1466
22.29959243126101	22.299592431261015	0	0	1	30	0.004719902932872272	0.6271595718459402	3293.218446709125	3368.218446709125	3368.218446709125	3393.218446709125	0.9285714030265808	0.8394160866737366	0.8620689511299133	0.8591549396514893	0.4444444477558136	1214	1289	1289	1314	1466
22.31891336055721	22.318912965817514	0	0	1	30	0.004408389392191976	0.6271595718459402	3293.218446709125	3368.218446709125	3368.218446709125	3393.218446709125	0.9285714030265808	0.8394160866737366	0.8620689511299133	0.8591549396514893	0.4444444477558136	1279	1354	1354	1379	1466
22.33256109090263	22.332560696162933	0	0	1	30	0.004084792762611071	0.6234563222103411	3278.053639451347	3353.053639451347	3353.053639451347	3378.053639451347	0.9285714030265808	0.8394160866737366	0.8448275923728943	0.8591549396514893	0.4444444477558136	1378	1453	1453	1478	1466
22.34955345071576	22.349553450715764	0	0	1	30	0.003749999999998313	0.6141924652740931	3240.118145297411	3315.118145297411	3315.118145297411	3340.118145297411	0.9107142686843872	0.8321167826652527	0.8448275923728943	0.8450704216957092	0.4444444477558136	1429	1504	1504	1529	1466
22.372299931117922	22.372299536378225	0	0	1	30	0.0034049287480448632	0.6093929068245547	3220.4639534465514	3295.4639534465514	3295.4639534465514	3320.4639534465514	0.9107142686843872	0.8248175382614136	0.8448275923728943	0.8309859037399292	0.4444444477558136	1503	1578	1578	1603	1466
22.385482658098184	22.385482263358487	0	0	1	30	0.003050524823066718	0.6075680808224337	3212.991290967866	3287.991290967866	3287.991290967866	3312.991290967866	0.9107142686843872	0.8175182342529297	0.8448275923728943	0.8309859037399292	0.4444444477558136	1588	1663	1663	1688	1466
22.399686576679173	22.39968657667917	0	0	1	30	0.002687759621587927	0.6045933334738551	3200.8097005754366	3275.8097005754366	3275.8097005754366	3300.8097005754366	0.9107142686843872	0.8175182342529297	0.8448275923728943	0.8169013857841492	0.4444444477558136	1678	1753	1753	1778	1466
22.416618936058086	22.41661854131839	0	0	1	30	0.0023176274578102446	0.6075680808224337	3212.991290967866	3287.991290967866	3287.991290967866	3312.991290967866	0.9107142686843872	0.8175182342529297	0.8448275923728943	0.8309859037399292	0.4444444477558136	1835	1910	1910	1935	1466
22.432675368045423	22.432675368045427	0	0	1	30	0.0019411428382670136	0.6045933334738551	3200.8097005754366	3275.8097005754366	3275.8097005754366	3300.8097005754366	0.9107142686843872	0.8175182342529297	0.8448275923728943	0.8169013857841492	0.4444444477558136	1983	2058	2058	2083	1466
22.45229787847149	22.452297878471487	0	0	1	30	0.0015593376811312766	0.6075680808224337	3212.991290967866	3287.991290967866	3287.991290967866	3312.991290967866	0.9107142686843872	0.8175182342529297	0.8448275923728943	0.8309859037399292	0.4444444477558136	2055	2130	2130	2155	1466
22.466606008332953	22.466606008332956	0	0	1	30	0.0011732584877997925	0.6045933334738551	3200.8097005754366	3275.8097005754366	3275.8097005754366	3300.8097005754366	0.9107142686843872	0.8175182342529297	0.8448275923728943	0.8169013857841492	0.4444444477558136	2118	2193	2193	2218	1466
22.482815204583716	22.48281520458372	0	0	1	30	0.0007839634745054463	0.6027685223728954	3193.3370991170063	3268.3370991170063	3268.3370991170063	3293.3370991170063	0.9107142686843872	0.8102189898490906	0.8448275923728943	0.8169013857841492	0.4444444477558136	2174	2249	2249	2274	1466
22.50568010689551	22.505680106895507	0	0	1	30	0.00039251967182011373	0.6027685223728954	3193.3370991170063	3268.3370991170063	3268.3370991170063	3293.3370991170063	0.9107142686843872	0.8102189898490906	0.8448275923728943	0.8169013857841492	0.4444444477558136	2264	2339	2339	2364	1466
22.518987571620585	22.51898757162058	0	0	1	30	-1.9699237638903314e-15	0.6045933334738551	3200.8097005754366	3275.8097005754366	3275.8097005754366	3300.8097005754366	0.9107142686843872	0.8175182342529297	0.8448275923728943	0.8169013857841492	0.4444444477558136	2338	2413	2413	2438	1466
22.532612012323774	22.53261161758407	0	0	1	30	-0.00039251967182404813	0.6027685223728954	3193.3370991170063	3268.3370991170063	3268.3370991170063	3293.3370991170063	0.9107142686843872	0.8102189898490906	0.8448275923728943	0.8169013857841492	0.4444444477558136	2416	2491	2491	2516	1466
22.54956608238612	22.54956647712582	0	0	1	30	-0.0007839634745093646	0.6027685223728954	3193.3370991170063	3268.3370991170063	3268.3370991170063	3293.3370991170063	0.9107142686843872	0.8102189898490906	0.8448275923728943	0.8169013857841492	0.4444444477558136	2534	2609	2609	2634	1466
22.572388747550143	22.572388747550146	0	0	1	30	-0.0011732584878036837	0.6027685223728954	3193.3370991170063	3268.3370991170063	3268.3370991170063	3293.3370991170063	0.9107142686843872	0.8102189898490906	0.8448275923728943	0.8169013857841492	0.4444444477558136	2614	2689	2689	2714	1466
22.585806344651175	22.585805949911478	0	0	1	30	-0.0015593376811351306	0.6027685223728954	3193.3370991170063	3268.3370991170063	3268.3370991170063	3293.3370991170063	0.9107142686843872	0.8102189898490906	0.8448275923728943	0.8169013857841492	0.4444444477558136	2614	2689	2689	2714	1466
22.599564207372552	22.599564207372556	0	0	1	30	-0.001941142838270819	0.6027685223728954	3193.3370991170063	3268.3370991170063	3268.3370991170063	3293.3370991170063	0.9107142686843872	0.8102189898490906	0.8448275923728943	0.8169013857841492	0.4444444477558136	2797	2872	2872	2897	1466
22.61657275151333	22.616572356773634	0	0	1	30	-0.0023176274578139916	0.6027685223728954	3193.3370991170063	3268.3370991170063	3268.3370991170063	3293.3370991170063	0.9107142686843872	0.8102189898490906	0.8448275923728943	0.8169013857841492	0.4444444477558136	2874	2949	2949	2974	1488
22.639058703714305	22.6390583089746	0	0	1	30	-0.0026877596215916055	0.5979689616111079	3173.682897797487	3248.682897797487	3248.682897797487	3273.682897797487	0.9107142686843872	0.8029196858406067	0.8448275923728943	0.8028169274330139	0.4444444477558136	2968	3043	3043	3068	1488
22.652230772722696	22.652231167462393	0	0	1	30	-0.003050524823070317	0.5945085479455878	3159.512503837182	3234.512503837182	3234.512503837182	3259.512503837182	0.9107142686843872	0.8029196858406067	0.8275862336158752	0.8028169274330139	0.4444444477558136	3030	3105	3105	3130	1466
22.66656732384247	22.666566929102775	0	0	1	30	-0.0034049287480483735	0.5945085479455878	3159.512503837182	3234.512503837182	3234.512503837182	3259.512503837182	0.9107142686843872	0.8029196858406067	0.8275862336158752	0.8028169274330139	0.4444444477558136	3146	3221	3221	3246	1488
22.682643098075047	22.68264309807505	0	0	1	30	-0.003750000000001725	0.5945085479455878	3159.512503837182	3234.512503837182	3234.512503837182	3259.512503837182	0.9107142686843872	0.8029196858406067	0.8275862336158752	0.8028169274330139	0.4444444477558136	3146	3221	3221	3246	1488
22.70557036925925	22.705569974519552	0	0	1	30	-0.004084792762614376	0.5945085479455878	3159.512503837182	3234.512503837182	3234.512503837182	3259.512503837182	0.9107142686843872	0.8029196858406067	0.8275862336158752	0.8028169274330139	0.4444444477558136	3205	3280	3280	3305	1488
22.718770859525954	22.718770859525957	0	0	1	30	-0.004408389392195164	0.5979689616111079	3173.682897797487	3248.682897797487	3248.682897797487	3273.682897797487	0.9107142686843872	0.8029196858406067	0.8448275923728943	0.8028169274330139	0.4444444477558136	3259	3334	3334	3359	1488
22.732661749525818	22.73266174952582	0	0	1	30	-0.004719902932875334	0.5945085479455878	3159.512503837182	3234.512503837182	3234.512503837182	3259.512503837182	0.9107142686843872	0.8029196858406067	0.8275862336158752	0.8028169274330139	0.4444444477558136	3333	3408	3408	3433	1488
22.74954358222329	22.749543187483592	0	0	1	30	-0.005018479547692923	0.5979689616111079	3173.682897797487	3248.682897797487	3248.682897797487	3273.682897797487	0.9107142686843872	0.8029196858406067	0.8448275923728943	0.8028169274330139	0.4444444477558136	3333	3408	3408	3433	1488
22.772250588655574	22.772250588655577	0	0	1	30	-0.005303300858900523	0.5979689616111079	3173.682897797487	3248.682897797487	3248.682897797487	3273.682897797487	0.9107142686843872	0.8029196858406067	0.8448275923728943	0.8028169274330139	0.4444444477558136	3313	3388	3388	3413	1488
22.785595158912336	22.785595158912333	0	0	1	30	-0.005573586191081798	0.5979689616111079	3173.682897797487	3248.682897797487	3248.682897797487	3273.682897797487	0.9107142686843872	0.8029196858406067	0.8448275923728943	0.8028169274330139	0.4444444477558136	3313	3388	3388	3413	1488
22.79955947049617	22.799559075756466	0	0	1	30	-0.005828594710928545	0.5979689616111079	3173.682897797487	3248.682897797487	3248.682897797487	3273.682897797487	0.9107142686843872	0.8029196858406067	0.8448275923728943	0.8028169274330139	0.4444444477558136	3293	3368	3368	3393	1488
22.816538803899235	22.81653880389924	0	0	1	30	-0.006067627457813286	0.5979689616111079	3173.682897797487	3248.682897797487	3248.682897797487	3273.682897797487	0.9107142686843872	0.8029196858406067	0.8448275923728943	0.8028169274330139	0.4444444477558136	3293	3368	3368	3393	1488
22.83892054481973	22.838920150080032	0	0	1	30	-0.006290029259591776	0.591594509653758	3147.5795170321394	3222.5795170321394	3222.5795170321394	3247.5795170321394	0.9107142686843872	0.8029196858406067	0.8275862336158752	0.7887324094772339	0.4444444477558136	3278	3353	3353	3378	1488
22.852096166485417	22.852095771745713	0	0	1	30	-0.006495190528384297	0.5945085479455878	3159.512503837182	3234.512503837182	3234.512503837182	3259.512503837182	0.9107142686843872	0.8029196858406067	0.8275862336158752	0.8028169274330139	0.4444444477558136	3240	3315	3315	3340	1488
22.86658192921133	22.86658153447163	0	0	1	30	-0.0066825489314136744	0.5931694031615695	3154.0287059466273	3229.0287059466273	3229.0287059466273	3254.0287059466273	0.9107142686843872	0.7956204414367676	0.8448275923728943	0.7887324094772339	0.4444444477558136	3220	3295	3295	3320	1488
22.882563755395594	22.882563755395598	0	0	1	30	-0.006851590932320327	0.5897696985527983	3140.106915573709	3215.106915573709	3215.106915573709	3240.106915573709	0.9107142686843872	0.7956204414367676	0.8275862336158752	0.7887324094772339	0.4444444477558136	3212	3287	3287	3312	1488
22.905597211558764	22.905597211558767	0	0	1	30	-0.007001853198729737	0.5897696985527983	3140.106915573709	3215.106915573709	3215.106915573709	3240.106915573709	0.9107142686843872	0.7956204414367676	0.8275862336158752	0.7887324094772339	0.4444444477558136	3200	3275	3275	3300	1488
22.918839938973242	22.91883993897324	0	0	1	30	-0.007132923872214277	0.5897696985527983	3140.106915573709	3215.106915573709	3215.106915573709	3240.106915573709	0.9107142686843872	0.7956204414367676	0.8275862336158752	0.7887324094772339	0.4444444477558136	3212	3287	3287	3312	1488
22.933343464985597	22.9333438597253	0	0	1	30	-0.007244443697168536	0.5897696985527983	3140.106915573709	3215.106915573709	3215.106915573709	3240.106915573709	0.9107142686843872	0.7956204414367676	0.8275862336158752	0.7887324094772339	0.4444444477558136	3200	3275	3275	3300	1488
22.949662004132925	22.94966200413292	0	0	1	30	-0.007336107005503963	0.5897696985527983	3140.106915573709	3215.106915573709	3215.106915573709	3240.106915573709	0.9107142686843872	0.7956204414367676	0.8275862336158752	0.7887324094772339	0.4444444477558136	3212	3287	3287	3312	1488
22.97226243084654	22.972262036106837	0	0	1	30	-0.0074076625544638505	0.5897696985527983	3140.106915573709	3215.106915573709	3215.106915573709	3240.106915573709	0.9107142686843872	0.7956204414367676	0.8275862336158752	0.7887324094772339	0.4444444477558136	3200	3275	3275	3300	1488
22.985777133913466	22.98577673917377	0	0	1	30	-0.007458914215262262	0.5853054149672499	3121.8256742908884	3196.8256742908884	3196.8256742908884	3221.8256742908884	0.8928571343421936	0.7956204414367676	0.8275862336158752	0.7887324094772339	0.4444444477558136	3193	3268	3268	3293	1488
22.999642365832912	22.99964236583291	0	0	1	30	-0.00748972151065941	0.5805665655744603	3102.420086027415	3177.420086027415	3177.420086027415	3202.420086027415	0.8928571343421936	0.7883211970329285	0.8275862336158752	0.7746478915214539	0.4444444477558136	3193	3268	3268	3293	1488
23.01664064674152	23.016640646741525	0	0	1	30	-0.0075	0.5805665655744603	3102.420086027415	3177.420086027415	3177.420086027415	3202.420086027415	0.8928571343421936	0.7883211970329285	0.8275862336158752	0.7746478915214539	0.4444444477558136	3200	3275	3275	3300	1488
23.039078045959542	23.039077651219845	0	0	1	30	-0.007489721510659197	0.5540506966618324	2993.8376028302037	3068.8376028302037	3068.8376028302037	3093.8376028302037	0.875	0.7591241002082825	0.8103448152542114	0.7183098793029785	0.4444444477558136	3193	3268	3268	3293	1488
23.052157351138725	23.05215735113872	0	0	1	30	-0.007458914215261837	0.5280204994143531	2887.2439451017763	2962.2439451017763	2962.2439451017763	2987.2439451017763	0.8571428656578064	0.7299270033836365	0.7931034564971924	0.6619718074798584	0.4444444477558136	3193	3268	3268	3293	1488
23.066680219396325	23.066680614136022	0	0	1	30	-0.007407662554463213	0.5280204994143531	2887.2439451017763	2962.2439451017763	2962.2439451017763	2987.2439451017763	0.8214285969734192	0.6788321137428284	0.7586206793785095	0.591549277305603	0.4444444477558136	3193	3268	3268	3293	1488
23.0841399510128	23.0841403457525	0	0	1	30	-0.007336107005503117	0.4872555563379226	2720.311503203793	2795.311503203793	2795.311503203793	2820.311503203793	0.6964285969734192	0.6204379796981812	0.7241379022598267	0.49295774102211	0.4444444477558136	3193	3268	3268	3293	1488
23.106021951474645	23.10602195147465	0	0	1	30	-0.0072444436971674814	0.369887197295212	2239.6880729238933	2314.6880729238933	2314.6880729238933	2339.6880729238933	0.6428571343421936	0.5620437860488892	0.6724137663841248	0.4084506928920746	0.4444444477558136	3193	3268	3268	3293	1488
23.118869939190347	23.11886993919035	0	0	1	30	-0.007132923872213018	0.3357975056839111	2100.0907857756156	2175.0907857756156	2175.0907857756156	2200.0907857756156	0.6428571343421936	0.49635037779808044	0.6034482717514038	0.3380281627178192	0.4444444477558136	3193	3268	3268	3293	1488
23.132736355328888	23.132736355328884	0	0	1	30	-0.0070018531987282775	0.2874325057722342	1902.0361111372993	1977.0361111372993	1977.0361111372993	2002.0361111372993	0.5714285969734192	0.43065693974494934	0.5517241358757019	0.26760563254356384	0.4444444477558136	3173	3248	3248	3273	1488
23.149630819696718	23.14963081969672	0	0	1	30	-0.006851590932318671	0.24447769134053476	1726.1361460394899	1801.1361460394899	1801.1361460394899	1826.1361460394899	0.5	0.37956205010414124	0.4655172526836395	0.2112676054239273	0.4444444477558136	3159	3234	3234	3259	1488
23.172334668211413	23.172334668211416	0	0	1	30	-0.006682548931411825	0.17949160452499702	1460.0181205298627	1535.0181205298627	1535.0181205298627	1560.0181205298627	0.375	0.29197078943252563	0.36206895112991333	0.14084507524967194	0.3333333432674408	3159	3234	3234	3259	1488
23.185598711569625	23.18559871156962	0	0	1	30	-0.006495190528382261	0.17949160452499702	1460.0181205298627	1535.0181205298627	1535.0181205298627	1560.0181205298627	0.375	0.29197078943252563	0.36206895112991333	0.14084507524967194	0.3333333432674408	3159	3234	3234	3259	1488
23.19968302402188	23.199683024021883	0	0	1	30	-0.006290029259589558	0.1519675412490754	1347.3070814149637	1422.3070814149637	1422.3070814149637	1447.3070814149637	0.3035714328289032	0.262773722410202	0.32758620381355286	0.1267605572938919	0.3333333432674408	3159	3234	3234	3259	1488
23.216743673802902	23.216744858022	0	0	1	30	-0.006067627457810893	0.1308222607754247	1260.7171578753641	1335.7171578753641	1335.7171578753641	1360.7171578753641	0.2678571343421936	0.23357664048671722	0.2586206793785095	0.0845070406794548	0.4444444477558136	3173	3248	3248	3273	1488
23.239084361794724	23.239089493410805	0	0	1	30	-0.005828594710925982	0.12680837303135886	1244.2802875634145	1319.2802875634145	1319.2802875634145	1344.2802875634145	0.2678571343421936	0.21897810697555542	0.24137930572032928	0.0845070406794548	0.3333333432674408	3159	3234	3234	3259	1488
23.252211825217152	23.252211825217156	0	0	1	30	-0.005573586191079074	0.12413362758763355	1233.3272049713594	1308.3272049713594	1308.3272049713594	1333.3272049713594	0.2678571343421936	0.21167883276939392	0.24137930572032928	0.07042253762483597	0.4444444477558136	3173	3248	3248	3273	1488
23.266601666196266	23.26660166619627	0	0	1	30	-0.005303300858897643	0.12413362758763355	1233.3272049713594	1308.3272049713594	1308.3272049713594	1333.3272049713594	0.2678571343421936	0.21167883276939392	0.24137930572032928	0.07042253762483597	0.3333333432674408	3173	3248	3248	3273	1488
23.282652966567518	23.28265296656752	0	0	1	30	-0.005018479547689897	0.11754098012925801	1206.3303136293116	1281.3303136293116	1281.3303136293116	1306.3303136293116	0.25	0.20437955856323242	0.22413793206214905	0.07042253762483597	0.3333333432674408	3173	3248	3248	3273	1488
23.305665896266355	23.305665501526658	0	0	1	30	-0.004719902932872169	0.12200526371480641	1224.6115549121323	1299.6115549121323	1299.6115549121323	1324.6115549121323	0.2678571343421936	0.20437955856323242	0.22413793206214905	0.07042253762483597	0.4444444477558136	3173	3248	3248	3273	1488
23.31884704428782	23.318847044287818	0	0	1	30	-0.004408389392191869	0.11963406686805417	1214.9015038246819	1289.9015038246819	1289.9015038246819	1314.9015038246819	0.2678571343421936	0.19708029925823212	0.24137930572032928	0.056338027119636536	0.3333333432674408	3173	3248	3248	3273	1488
23.33262938087052	23.332628986130818	0	0	1	30	-0.00408479276261096	0.11780924831651379	1207.428871856124	1282.428871856124	1282.428871856124	1307.428871856124	0.2678571343421936	0.18978102505207062	0.24137930572032928	0.056338027119636536	0.3333333432674408	3147	3222	3222	3247	1488
23.349638319750994	23.3496387144907	0	0	1	30	-0.0037499999999981984	0.11780924831651379	1207.428871856124	1282.428871856124	1282.428871856124	1307.428871856124	0.2678571343421936	0.18978102505207062	0.24137930572032928	0.056338027119636536	0.3333333432674408	3159	3234	3234	3259	1488
23.372290852104847	23.37229085210485	0	0	1	30	-0.0034049287480447453	0.11780924831651379	1207.428871856124	1282.428871856124	1282.428871856124	1307.428871856124	0.2678571343421936	0.18978102505207062	0.24137930572032928	0.056338027119636536	0.4444444477558136	3154	3229	3229	3254	1488
23.385620816992756	23.385620816992752	0	0	1	30	-0.0030505248230665973	0.11598442976497342	1199.9562398875662	1274.9562398875662	1274.9562398875662	1299.9562398875662	0.2678571343421936	0.18248175084590912	0.24137930572032928	0.056338027119636536	0.3333333432674408	3140	3215	3215	3240	1488
23.399643550052005	23.399643944791702	0	0	1	30	-0.002687759621587804	0.11598442976497342	1199.9562398875662	1274.9562398875662	1274.9562398875662	1299.9562398875662	0.2678571343421936	0.18248175084590912	0.24137930572032928	0.056338027119636536	0.3333333432674408	3140	3215	3215	3240	1488
23.41661104126411	23.416611041264115	0	0	1	30	-0.0023176274578101184	0.12044872080110242	1218.2375116805144	1293.2375116805144	1293.2375116805144	1318.2375116805144	0.2857142984867096	0.18248175084590912	0.24137930572032928	0.056338027119636536	0.3333333432674408	3140	3215	3215	3240	1488
23.43909541450629	23.439095414506287	0	0	1	30	-0.001941142838266886	0.11415961121343304	1192.4836079190084	1267.4836079190084	1267.4836079190084	1292.4836079190084	0.2678571343421936	0.17518247663974762	0.24137930572032928	0.056338027119636536	0.3333333432674408	3140	3215	3215	3240	1488
23.452205509381976	23.452205509381972	0	0	1	30	-0.0015593376811311472	0.11415961121343304	1192.4836079190084	1267.4836079190084	1267.4836079190084	1292.4836079190084	0.2678571343421936	0.17518247663974762	0.24137930572032928	0.056338027119636536	0.3333333432674408	3140	3215	3215	3240	1488
23.46668258783452	23.466682587834516	0	0	1	30	-0.0011732584877996617	0.11862390224956204	1210.7648797119566	1285.7648797119566	1285.7648797119566	1310.7648797119566	0.2857142984867096	0.17518247663974762	0.24137930572032928	0.056338027119636536	0.3333333432674408	3140	3215	3215	3240	1488
23.48264901917053	23.482649019170534	0	0	1	30	-0.0007839634745053146	0.11862390224956204	1210.7648797119566	1285.7648797119566	1285.7648797119566	1310.7648797119566	0.2678571343421936	0.17518247663974762	0.24137930572032928	0.056338027119636536	0.3333333432674408	3121	3196	3196	3221	1488
23.505658396212077	23.50565800147238	0	0	1	30	-0.00039251967181998156	0.11415961121343304	1192.4836079190084	1267.4836079190084	1267.4836079190084	1292.4836079190084	0.2678571343421936	0.17518247663974762	0.24137930572032928	0.056338027119636536	0.3333333432674408	3102	3177	3177	3202	1488
23.51888849195619	23.518889281435587	0	0	1	30	2.1022320417459897e-15	0.11862390224956204	1210.7648797119566	1285.7648797119566	1285.7648797119566	1310.7648797119566	0.2857142984867096	0.17518247663974762	0.24137930572032928	0.056338027119636536	0.3333333432674408	3102	3177	3177	3202	1488
23.532685433907744	23.532685433907748	0	0	1	30	0.0003925196718241803	0.11862390224956204	1210.7648797119566	1285.7648797119566	1285.7648797119566	1310.7648797119566	0.2857142984867096	0.17518247663974762	0.24137930572032928	0.056338027119636536	0.3333333432674408	2993	3068	3068	3093	1488
23.549681346378165	23.549680951638468	0	0	1	30	0.0007839634745094961	0.11415961121343304	1192.4836079190084	1267.4836079190084	1267.4836079190084	1292.4836079190084	0.2678571343421936	0.17518247663974762	0.24137930572032928	0.056338027119636536	0.3333333432674408	2887	2962	2962	2987	1488
23.57229401002244	23.572294010022443	0	0	1	30	0.0011732584878038144	0.11415961121343304	1192.4836079190084	1267.4836079190084	1267.4836079190084	1292.4836079190084	0.2678571343421936	0.17518247663974762	0.24137930572032928	0.056338027119636536	0.3333333432674408	2887	2962	2962	2987	1488
23.58558686937866	23.585586869378663	0	0	1	30	0.0015593376811352598	0.11415961121343304	1192.4836079190084	1267.4836079190084	1267.4836079190084	1292.4836079190084	0.2678571343421936	0.17518247663974762	0.24137930572032928	0.056338027119636536	0.3333333432674408	2720	2795	2795	2820	1488
23.59968420824098	23.599684208240976	0	0	1	30	0.0019411428382709467	0.11415961121343304	1192.4836079190084	1267.4836079190084	1267.4836079190084	1292.4836079190084	0.2678571343421936	0.17518247663974762	0.24137930572032928	0.056338027119636536	0.3333333432674408	2239	2314	2314	2339	1488
23.61675038437778	23.616750384377777	0	0	1	30	0.0023176274578141174	0.11233479638718297	1185.0109912055143	1260.0109912055143	1260.0109912055143	1285.0109912055143	0.2678571343421936	0.16788321733474731	0.24137930572032928	0.056338027119636536	0.3333333432674408	2100	2175	2175	2200	1488
23.63903383511328	23.639033835113278	0	0	1	30	0.002687759621591729	0.11233479638718297	1185.0109912055143	1260.0109912055143	1260.0109912055143	1285.0109912055143	0.2678571343421936	0.16788321733474731	0.24137930572032928	0.056338027119636536	0.3333333432674408	1902	1977	1977	2002	1488
23.65215893009752	23.652158535357824	0	0	1	30	0.0030505248230704384	0.11233479638718297	1185.0109912055143	1260.0109912055143	1260.0109912055143	1285.0109912055143	0.2678571343421936	0.16788321733474731	0.24137930572032928	0.056338027119636536	0.3333333432674408	1726	1801	1801	1826	1488
23.66661311364753	23.666613113647532	0	0	1	30	0.0034049287480484914	0.11233479638718297	1185.0109912055143	1260.0109912055143	1260.0109912055143	1285.0109912055143	0.2678571343421936	0.16788321733474731	0.24137930572032928	0.056338027119636536	0.3333333432674408	1460	1535	1535	1560	1466
23.682682966784625	23.68268296678463	0	0	1	30	0.003750000000001839	0.1131847237289719	1188.49144367014	1263.49144367014	1263.49144367014	1288.49144367014	0.2678571343421936	0.16788321733474731	0.24137930572032928	0.07042253762483597	0.3333333432674408	1460	1535	1535	1560	1466
23.70575826535587	23.705758265355865	0	0	1	30	0.004084792762614487	0.1131847237289719	1188.49144367014	1263.49144367014	1263.49144367014	1288.49144367014	0.2678571343421936	0.16788321733474731	0.24137930572032928	0.07042253762483597	0.3333333432674408	1347	1422	1422	1447	1466
23.71890783420143	23.718908228941128	0	0	1	30	0.004408389392195271	0.11233479638718297	1185.0109912055143	1260.0109912055143	1260.0109912055143	1285.0109912055143	0.2678571343421936	0.16788321733474731	0.24137930572032928	0.056338027119636536	0.3333333432674408	1260	1335	1335	1360	1488
23.732737934287684	23.73273753954798	0	0	1	30	0.004719902932875436	0.1131847237289719	1188.49144367014	1263.49144367014	1263.49144367014	1288.49144367014	0.2678571343421936	0.16788321733474731	0.24137930572032928	0.07042253762483597	0.3333333432674408	1244	1319	1319	1344	1466
23.74967858320027	23.749678583200275	0	0	1	30	0.005018479547693022	0.11233479638718297	1185.0109912055143	1260.0109912055143	1260.0109912055143	1285.0109912055143	0.2678571343421936	0.16788321733474731	0.24137930572032928	0.056338027119636536	0.3333333432674408	1233	1308	1308	1333	1488
23.772302299556117	23.772301904816413	0	0	1	30	0.005303300858900616	0.11233479638718297	1185.0109912055143	1260.0109912055143	1260.0109912055143	1285.0109912055143	0.2678571343421936	0.16788321733474731	0.24137930572032928	0.056338027119636536	0.3333333432674408	1233	1308	1308	1333	1466
23.785652396168658	23.785652396168654	0	0	1	30	0.0055735861910818875	0.11233479638718297	1185.0109912055143	1260.0109912055143	1260.0109912055143	1285.0109912055143	0.2678571343421936	0.16788321733474731	0.24137930572032928	0.056338027119636536	0.3333333432674408	1206	1281	1281	1306	1466
23.799675523967608	23.799675523967604	0	0	1	30	0.005828594710928628	0.1131847237289719	1188.49144367014	1263.49144367014	1263.49144367014	1288.49144367014	0.2678571343421936	0.16788321733474731	0.24137930572032928	0.07042253762483597	0.3333333432674408	1224	1299	1299	1324	1488
23.81671880520188	23.816718805201877	0	0	1	30	0.006067627457813364	0.11233479638718297	1185.0109912055143	1260.0109912055143	1260.0109912055143	1285.0109912055143	0.2678571343421936	0.16788321733474731	0.24137930572032928	0.056338027119636536	0.3333333432674408	1214	1289	1289	1314	1466
23.838957255611717	23.83895725561172	0	0	1	30	0.006290029259591848	0.11050997783564259	1177.5383592369565	1252.5383592369565	1252.5383592369565	1277.5383592369565	0.2678571343421936	0.16058394312858582	0.24137930572032928	0.056338027119636536	0.3333333432674408	1207	1282	1282	1307	1466
23.852188535574925	23.85218853557493	0	0	1	30	0.006495190528384363	0.11050997783564259	1177.5383592369565	1252.5383592369565	1252.5383592369565	1277.5383592369565	0.2678571343421936	0.16058394312858582	0.24137930572032928	0.056338027119636536	0.3333333432674408	1207	1282	1282	1307	1466
23.866541665762057	23.866541665762053	0	0	1	30	0.006682548931413734	0.11050997783564259	1177.5383592369565	1252.5383592369565	1252.5383592369565	1277.5383592369565	0.2678571343421936	0.16058394312858582	0.24137930572032928	0.07042253762483597	0.3333333432674408	1207	1282	1282	1307	1488
23.882664808758484	23.88266480875848	0	0	1	30	0.006851590932320382	0.11135990517743152	1181.018811701582	1256.018811701582	1256.018811701582	1281.018811701582	0.2678571343421936	0.16788321733474731	0.2586206793785095	0.07042253762483597	0.3333333432674408	1199	1274	1274	1299	1466
23.90567931741611	23.905679317416112	0	0	1	30	0.007001853198729785	0.11348826905025866	1189.7344617608092	1264.7344617608092	1264.7344617608092	1289.7344617608092	0.2678571343421936	0.16788321733474731	0.2586206793785095	0.07042253762483597	0.3333333432674408	1199	1274	1274	1299	1466
23.91888296560041	23.918882965600407	0	0	1	30	0.0071329238722143175	0.12068801084981129	1219.2174044299773	1294.2174044299773	1294.2174044299773	1319.2174044299773	0.2857142984867096	0.17518247663974762	0.2586206793785095	0.0845070406794548	0.3333333432674408	1218	1293	1293	1318	1466
23.932666881141905	23.932666881141902	0	0	1	30	0.00724444369716857	0.1228770840824403	1228.1816593175931	1303.1816593175931	1303.1816593175931	1328.1816593175931	0.2857142984867096	0.18248175084590912	0.27586206793785095	0.0845070406794548	0.3333333432674408	1192	1267	1267	1292	1466
23.949681741117864	23.94968174111786	0	0	1	30	0.007336107005503991	0.13056249557865396	1259.6534193945881	1334.6534193945881	1334.6534193945881	1359.6534193945881	0.3035714328289032	0.18978102505207062	0.2931034564971924	0.09859155118465424	0.3333333432674408	1192	1267	1267	1292	1466
23.972273483558105	23.972273088818408	0	0	1	30	0.007407662554463871	0.14548292097596216	1320.752561396565	1395.752561396565	1395.752561396565	1420.752561396565	0.3214285671710968	0.21897810697555542	0.32758620381355286	0.1267605572938919	0.3333333432674408	1210	1285	1285	1310	1466
23.98555450072336	23.985554500723357	0	0	1	30	0.0074589142152622755	0.14548292097596216	1320.752561396565	1395.752561396565	1395.752561396565	1420.752561396565	0.3214285671710968	0.21897810697555542	0.32758620381355286	0.1267605572938919	0.3333333432674408	1210	1285	1285	1310	1466
23.999653418544476	23.999653418544472	0	0	1	30	0.007489721510659418	0.16164651213665215	1386.9424671995907	1461.9424671995907	1461.9424671995907	1486.9424671995907	0.3571428656578064	0.24087591469287872	0.3448275923728943	0.14084507524967194	0.3333333432674408	1192	1267	1267	1292	1466
[truncated: 26,041 more rows]
