# Supplementary material for: Active inference under visuo-proprioceptive conflict: Simulation and empirical results
Source: Sci Rep. 2020 Mar 4;10:4010. doi: 10.1038/s41598-020-61097-w (PMC7055248; doi:10.1038/s41598-020-61097-w)
Supplement: Supplementary file 1 — Supplementary Information. [file 41598_2020_61097_MOESM1_ESM.zip › log_sj24_run1_20190517-164635.csv]

0	0	1	0	0	0	999	0.07824528568791767	1045.4144448920229	1120.4144448920229	1120.4144448920229	1145.4144448920229	0.140625	0.10743801295757294	0.41791045665740967	0.1553398072719574	0.22499999403953552	1045	1120	1120	1145	1445
0.016456698041892537	0.01645709278159302	1	0	2	30	0.004052267294011048	0.07824528568791767	1045.4144448920229	1120.4144448920229	1120.4144448920229	1145.4144448920229	0.140625	0.10743801295757294	0.41791045665740967	0.1553398072719574	0.22499999403953552	1045	1120	1120	1145	1445
0.03228062834664769	0.032281023086355276	1	0	2	30	0.0075	0.07617917077052017	1036.95370430528	1111.95370430528	1111.95370430528	1136.95370430528	0.140625	0.09917355328798294	0.41791045665740967	0.1553398072719574	0.22499999403953552	1045	1120	1120	1145	1445
0.049398120644291055	0.04939812064429816	1	0	2	30	0.0075	0.08008542077052017	1052.94979805528	1127.94979805528	1127.94979805528	1152.94979805528	0.15625	0.09917355328798294	0.41791045665740967	0.1553398072719574	0.22499999403953552	1045	1120	1120	1145	1445
0.06635298018603919	0.06635258544634581	1	0	2	30	0.0075	0.08215153568791767	1061.4105386420229	1136.4105386420229	1136.4105386420229	1161.4105386420229	0.15625	0.10743801295757294	0.41791045665740967	0.1553398072719574	0.22499999403953552	1045	1120	1120	1145	1445
0.08237546455928424	0.08237546455928424	1	0	2	30	0.0075	0.08215153568791767	1061.4105386420229	1136.4105386420229	1136.4105386420229	1161.4105386420229	0.15625	0.10743801295757294	0.41791045665740967	0.1553398072719574	0.22499999403953552	1045	1120	1120	1145	1445
0.09946808825590381	0.09946848299560429	1	0	2	30	0.0075	0.08215153568791767	1061.4105386420229	1136.4105386420229	1136.4105386420229	1161.4105386420229	0.15625	0.10743801295757294	0.41791045665740967	0.1553398072719574	0.22499999403953552	1045	1120	1120	1145	1445
0.11628597312217437	0.11628597312217437	1	0	2	30	0.0075	0.08215153568791767	1061.4105386420229	1136.4105386420229	1136.4105386420229	1161.4105386420229	0.15625	0.10743801295757294	0.41791045665740967	0.1553398072719574	0.22499999403953552	1045	1120	1120	1145	1445
0.13304898917031238	0.1330489891703195	1	0	2	30	0.0075	0.08215153568791767	1061.4105386420229	1136.4105386420229	1136.4105386420229	1161.4105386420229	0.15625	0.10743801295757294	0.41791045665740967	0.1553398072719574	0.22499999403953552	1045	1120	1120	1145	1445
0.14932371221107132	0.1493241069507789	1	0	2	30	0.0075	0.07925963088213628	1049.5681884623482	1124.5681884623482	1124.5681884623482	1149.5681884623482	0.140625	0.10743801295757294	0.41791045665740967	0.1650485396385193	0.22499999403953552	1045	1120	1120	1145	1445
0.16638475673178732	0.16638475673179443	1	0	2	30	0.0075	0.07719351596473878	1041.1074478756054	1116.1074478756054	1116.1074478756054	1141.1074478756054	0.140625	0.09917355328798294	0.41791045665740967	0.1650485396385193	0.22499999403953552	1045	1120	1120	1145	1445
0.182346451191421	0.1823468459311215	1	0	2	30	0.0075	0.07719351596473878	1041.1074478756054	1116.1074478756054	1116.1074478756054	1141.1074478756054	0.140625	0.09917355328798294	0.41791045665740967	0.1650485396385193	0.22499999403953552	1045	1120	1120	1145	1445
0.19972762960784252	0.19977026149531696	1	0	2	30	0.0075	0.07719351596473878	1041.1074478756054	1116.1074478756054	1116.1074478756054	1141.1074478756054	0.140625	0.09917355328798294	0.41791045665740967	0.1650485396385193	0.22499999403953552	1045	1120	1120	1145	1445
0.2162782756980448	0.21627827569805191	1	0	2	30	0.0075	0.07820786271579516	1045.2611978211812	1120.2611978211812	1120.2611978211812	1145.2611978211812	0.140625	0.09917355328798294	0.41791045665740967	0.17475728690624237	0.22499999403953552	1045	1120	1120	1145	1445
0.2322897073597261	0.2322897073597261	1	0	2	30	0.0075	0.07719351596473878	1041.1074478756054	1116.1074478756054	1116.1074478756054	1141.1074478756054	0.140625	0.09917355328798294	0.41791045665740967	0.1650485396385193	0.22499999403953552	1045	1120	1120	1145	1445
0.24946048951670008	0.24946048951670008	1	0	2	30	0.0075	0.07719351596473878	1041.1074478756054	1116.1074478756054	1116.1074478756054	1141.1074478756054	0.140625	0.09917355328798294	0.41791045665740967	0.1650485396385193	0.22499999403953552	1045	1120	1120	1145	1445
0.26633008528351354	0.26633008528351354	1	0	2	30	0.0075	0.07719351596473878	1041.1074478756054	1116.1074478756054	1116.1074478756054	1141.1074478756054	0.140625	0.09917355328798294	0.41791045665740967	0.1650485396385193	0.22499999403953552	1045	1120	1120	1145	1445
0.28237151716229647	0.28237191190199695	1	0	2	30	0.0075	0.07617917077052017	1036.95370430528	1111.95370430528	1111.95370430528	1136.95370430528	0.140625	0.09917355328798294	0.41791045665740967	0.1553398072719574	0.22499999403953552	1045	1120	1120	1145	1445
0.29926756048892145	0.29926795522862903	1	0	2	30	0.0075	0.07617917077052017	1036.95370430528	1111.95370430528	1111.95370430528	1136.95370430528	0.140625	0.09917355328798294	0.41791045665740967	0.1553398072719574	0.22499999403953552	1045	1120	1120	1145	1445
0.31629307843675036	0.31629307843675747	1	0	2	30	0.0075	0.07617917077052017	1036.95370430528	1111.95370430528	1111.95370430528	1136.95370430528	0.140625	0.09917355328798294	0.41791045665740967	0.1553398072719574	0.22499999403953552	1045	1120	1120	1145	1445
0.33296135695718476	0.33296135695719187	1	0	2	30	0.0075	0.07824528568791767	1045.4144448920229	1120.4144448920229	1120.4144448920229	1145.4144448920229	0.140625	0.10743801295757294	0.41791045665740967	0.1553398072719574	0.22499999403953552	1045	1120	1120	1145	1445
0.3493173963758949	0.34931779111559536	1	0	2	30	0.0075	0.07824528568791767	1045.4144448920229	1120.4144448920229	1120.4144448920229	1145.4144448920229	0.140625	0.10743801295757294	0.41791045665740967	0.1553398072719574	0.22499999403953552	1045	1120	1120	1145	1445
0.36642857283835184	0.36642857283835895	1	0	2	30	0.0075	0.08215153568791767	1061.4105386420229	1136.4105386420229	1136.4105386420229	1161.4105386420229	0.15625	0.10743801295757294	0.41791045665740967	0.1553398072719574	0.22499999403953552	1045	1120	1120	1145	1445
0.3862409530595272	0.3862409530595343	1	0	2	30	0.0075	0.08273116135077707	1063.7841057314322	1138.7841057314322	1138.7841057314322	1163.7841057314322	0.15625	0.10743801295757294	0.43283581733703613	0.1553398072719574	0.22499999403953552	1045	1120	1120	1145	1445
0.39928552114521665	0.39928591588491713	1	0	2	30	0.0075	0.08273116135077707	1063.7841057314322	1138.7841057314322	1138.7841057314322	1163.7841057314322	0.15625	0.10743801295757294	0.41791045665740967	0.1553398072719574	0.22499999403953552	1045	1120	1120	1145	1445
0.41636748686997294	0.41636748686997294	1	0	2	30	0.0075	0.07824528568791767	1045.4144448920229	1120.4144448920229	1120.4144448920229	1145.4144448920229	0.140625	0.10743801295757294	0.41791045665740967	0.1553398072719574	0.22499999403953552	1045	1120	1120	1145	1445
0.432269970374783	0.4322699703747901	1	0	2	30	0.0075	0.07824528568791767	1045.4144448920229	1120.4144448920229	1120.4144448920229	1145.4144448920229	0.140625	0.10743801295757294	0.41791045665740967	0.1553398072719574	0.25	1045	1120	1120	1145	1445
0.44950075296597447	0.44950075296597447	1	0	2	30	0.0075	0.07824528568791767	1045.4144448920229	1120.4144448920229	1120.4144448920229	1145.4144448920229	0.140625	0.10743801295757294	0.41791045665740967	0.1553398072719574	0.25	1045	1120	1120	1145	1445
0.466273637506589	0.46627324276688853	1	0	2	30	0.0075	0.07824528568791767	1045.4144448920229	1120.4144448920229	1120.4144448920229	1145.4144448920229	0.140625	0.10743801295757294	0.41791045665740967	0.1553398072719574	0.22499999403953552	1045	1120	1120	1145	1445
0.48228388494916885	0.48228388494916885	1	0	2	30	0.0075	0.07925963088213628	1049.5681884623482	1124.5681884623482	1124.5681884623482	1149.5681884623482	0.140625	0.10743801295757294	0.41791045665740967	0.1650485396385193	0.22499999403953552	1045	1120	1120	1145	1445
0.4994226931905388	0.4994226931905459	1	0	2	30	0.0075	0.07925963088213628	1049.5681884623482	1124.5681884623482	1124.5681884623482	1149.5681884623482	0.140625	0.10743801295757294	0.41791045665740967	0.1650485396385193	0.22499999403953552	1045	1120	1120	1145	1445
0.5163941317996361	0.5163945265393366	1	0	2	30	0.0075	0.07925963088213628	1049.5681884623482	1124.5681884623482	1124.5681884623482	1149.5681884623482	0.140625	0.10743801295757294	0.41791045665740967	0.1650485396385193	0.22499999403953552	1045	1120	1120	1145	1445
0.5329131987139348	0.5329131987139419	1	0	2	30	0.0075	0.07719351596473878	1041.1074478756054	1116.1074478756054	1116.1074478756054	1141.1074478756054	0.140625	0.09917355328798294	0.41791045665740967	0.1650485396385193	0.22499999403953552	1036	1111	1111	1136	1445
0.5493414754975205	0.5493414754975205	1	0	2	30	0.0075	0.07820786271579516	1045.2611978211812	1120.2611978211812	1120.2611978211812	1145.2611978211812	0.140625	0.09917355328798294	0.41791045665740967	0.17475728690624237	0.22499999403953552	1052	1127	1127	1152	1445
0.5662454136181267	0.5662454136181267	1	0	2	30	0.0075	0.07820786271579516	1045.2611978211812	1120.2611978211812	1120.2611978211812	1145.2611978211812	0.140625	0.09917355328798294	0.41791045665740967	0.17475728690624237	0.22499999403953552	1061	1136	1136	1161	1445
0.5822757927853388	0.5822757927853459	1	0	2	30	0.0075	0.07820786271579516	1045.2611978211812	1120.2611978211812	1120.2611978211812	1145.2611978211812	0.140625	0.09917355328798294	0.41791045665740967	0.17475728690624237	0.22499999403953552	1061	1136	1136	1161	1445
0.5997114452801924	0.5997114452801995	1	0	2	30	0.0075	0.07820786271579516	1045.2611978211812	1120.2611978211812	1120.2611978211812	1145.2611978211812	0.140625	0.09917355328798294	0.41791045665740967	0.17475728690624237	0.22499999403953552	1061	1136	1136	1161	1445
0.6163907765121976	0.6163907765121976	1	0	2	30	0.0075	0.07820786271579516	1045.2611978211812	1120.2611978211812	1120.2611978211812	1145.2611978211812	0.140625	0.09917355328798294	0.41791045665740967	0.17475728690624237	0.22499999403953552	1061	1136	1136	1161	1445
0.6323260234120127	0.6323264181517132	1	0	2	30	0.0075	0.07820786271579516	1045.2611978211812	1120.2611978211812	1120.2611978211812	1145.2611978211812	0.140625	0.09917355328798294	0.41791045665740967	0.17475728690624237	0.22499999403953552	1061	1136	1136	1161	1445
0.6493479887025515	0.6493479887025515	1	0	2	30	0.0075	0.07820786271579516	1045.2611978211812	1120.2611978211812	1120.2611978211812	1145.2611978211812	0.140625	0.09917355328798294	0.41791045665740967	0.17475728690624237	0.22499999403953552	1049	1124	1124	1149	1445
0.6663139009558634	0.6663139009558634	1	0	2	30	0.0075	0.07820786271579516	1045.2611978211812	1120.2611978211812	1120.2611978211812	1145.2611978211812	0.140625	0.09917355328798294	0.41791045665740967	0.17475728690624237	0.22499999403953552	1041	1116	1116	1141	1445
0.6822609900466361	0.6822609900466432	1	0	2	30	0.0075	0.07820786271579516	1045.2611978211812	1120.2611978211812	1120.2611978211812	1145.2611978211812	0.140625	0.09917355328798294	0.41791045665740967	0.17475728690624237	0.25	1041	1116	1116	1141	1445
0.6993559821814515	0.6993563769211519	1	0	2	30	0.0075	0.07820786271579516	1045.2611978211812	1120.2611978211812	1120.2611978211812	1145.2611978211812	0.140625	0.09917355328798294	0.41791045665740967	0.17475728690624237	0.22499999403953552	1041	1116	1116	1141	1445
0.7197936300854764	0.7197936300854835	1	0	2	30	0.0075	0.08027397763319266	1053.721938407924	1128.721938407924	1128.721938407924	1153.721938407924	0.140625	0.10743801295757294	0.41791045665740967	0.17475728690624237	0.22499999403953552	1045	1120	1120	1145	1445
0.7330580681833894	0.7330580681833894	1	0	2	30	0.0075	0.08027397763319266	1053.721938407924	1128.721938407924	1128.721938407924	1153.721938407924	0.140625	0.10743801295757294	0.41791045665740967	0.17475728690624237	0.22499999403953552	1041	1116	1116	1141	1445
0.7493631861809504	0.7493631861809575	1	0	2	30	0.0075	0.07962189744653225	1051.0516700435496	1126.0516700435496	1126.0516700435496	1151.0516700435496	0.140625	0.10743801295757294	0.4029850661754608	0.17475728690624237	0.22499999403953552	1041	1116	1116	1141	1445
0.7663440985428167	0.7663444932825172	1	0	2	30	0.0075	0.08060001598533695	1055.0570654599549	1130.0570654599549	1130.0570654599549	1155.0570654599549	0.140625	0.10743801295757294	0.4029850661754608	0.18446601927280426	0.22499999403953552	1041	1116	1116	1141	1445
0.7822982929481697	0.7822982929481768	1	0	2	30	0.0075	0.08060001598533695	1055.0570654599549	1130.0570654599549	1130.0570654599549	1155.0570654599549	0.140625	0.10743801295757294	0.4029850661754608	0.18446601927280426	0.22499999403953552	1036	1111	1111	1136	1445
0.799782103686276	0.7997824984259765	1	0	2	30	0.0075	0.08060001598533695	1055.0570654599549	1130.0570654599549	1130.0570654599549	1155.0570654599549	0.140625	0.10743801295757294	0.4029850661754608	0.18446601927280426	0.22499999403953552	1036	1111	1111	1136	1445
0.8162664335070815	0.8162664335070886	1	0	2	30	0.0075	0.08060001598533695	1055.0570654599549	1130.0570654599549	1130.0570654599549	1155.0570654599549	0.140625	0.10743801295757294	0.4029850661754608	0.18446601927280426	0.22499999403953552	1036	1111	1111	1136	1445
0.8322960231949068	0.8322960231949068	1	0	2	30	0.0075	0.08060001598533695	1055.0570654599549	1130.0570654599549	1130.0570654599549	1155.0570654599549	0.140625	0.10743801295757294	0.4029850661754608	0.18446601927280426	0.22499999403953552	1045	1120	1120	1145	1445
0.8492698302421928	0.8492698302421928	1	0	2	30	0.0075	0.08157813452414164	1059.06246087636	1134.06246087636	1134.06246087636	1159.06246087636	0.140625	0.10743801295757294	0.4029850661754608	0.19417475163936615	0.22499999403953552	1045	1120	1120	1145	1445
0.8663075851206798	0.8663071903809865	1	0	2	30	0.0075	0.08060001598533695	1055.0570654599549	1130.0570654599549	1130.0570654599549	1155.0570654599549	0.140625	0.10743801295757294	0.4029850661754608	0.18446601927280426	0.22499999403953552	1061	1136	1136	1161	1445
0.8823505959582576	0.8823505959582647	1	0	2	30	0.0075	0.08060001598533695	1055.0570654599549	1130.0570654599549	1130.0570654599549	1155.0570654599549	0.140625	0.10743801295757294	0.4029850661754608	0.18446601927280426	0.22499999403953552	1063	1138	1138	1163	1445
0.8995059832669838	0.8995071674860853	1	0	2	30	0.0075	0.08060001598533695	1055.0570654599549	1130.0570654599549	1130.0570654599549	1155.0570654599549	0.140625	0.10743801295757294	0.4029850661754608	0.18446601927280426	0.22499999403953552	1063	1138	1138	1163	1445
0.9163775527322855	0.9163775527322926	1	0	2	30	0.0075	0.08060001598533695	1055.0570654599549	1130.0570654599549	1130.0570654599549	1155.0570654599549	0.140625	0.10743801295757294	0.4029850661754608	0.18446601927280426	0.22499999403953552	1045	1120	1120	1145	1445
0.9330359627602576	0.9330359627602576	1	0	2	30	0.0075	0.08060001598533695	1055.0570654599549	1130.0570654599549	1130.0570654599549	1155.0570654599549	0.140625	0.10743801295757294	0.4029850661754608	0.18446601927280426	0.25	1045	1120	1120	1145	1450
0.9493923969186611	0.9493927916583615	1	0	2	30	0.0075	0.07991171051764157	1052.2384545697423	1127.2384545697423	1127.2384545697423	1152.2384545697423	0.140625	0.10743801295757294	0.38805970549583435	0.18446601927280426	0.22499999403953552	1045	1120	1120	1145	1450
0.9663792303760061	0.9663792303760133	1	0	2	30	0.0075	0.08060001598533695	1055.0570654599549	1130.0570654599549	1130.0570654599549	1155.0570654599549	0.140625	0.10743801295757294	0.4029850661754608	0.18446601927280426	0.22499999403953552	1045	1120	1120	1145	1445
0.9824364518427444	0.9824364518427444	1	0	2	30	0.0075	0.08060001598533695	1055.0570654599549	1130.0570654599549	1130.0570654599549	1155.0570654599549	0.140625	0.10743801295757294	0.4029850661754608	0.18446601927280426	0.22499999403953552	1049	1124	1124	1149	1445
0.9997339454430261	0.9997343401827266	1	0	2	30	0.0075	0.08060001598533695	1055.0570654599549	1130.0570654599549	1130.0570654599549	1155.0570654599549	0.140625	0.10743801295757294	0.4029850661754608	0.18446601927280426	0.22499999403953552	1049	1124	1124	1149	1445
1.0162751177804594	1.0162751177804594	1	0	2	30	0.0075	0.08060001598533695	1055.0570654599549	1130.0570654599549	1130.0570654599549	1155.0570654599549	0.140625	0.10743801295757294	0.4029850661754608	0.18446601927280426	0.22499999403953552	1049	1124	1124	1149	1445
1.0323883922844175	1.0323883922844175	1	0	2	30	0.0075	0.08060001598533695	1055.0570654599549	1130.0570654599549	1130.0570654599549	1155.0570654599549	0.140625	0.10743801295757294	0.4029850661754608	0.18446601927280426	0.22499999403953552	1041	1116	1116	1141	1445
1.049440357792065	1.0494407525317655	1	0	2	30	0.0075	0.08060001598533695	1055.0570654599549	1130.0570654599549	1130.0570654599549	1155.0570654599549	0.140625	0.10743801295757294	0.4029850661754608	0.18446601927280426	0.22499999403953552	1045	1120	1120	1145	1445
1.0663064009015812	1.0663060061618879	1	0	2	30	0.0075	0.08060001598533695	1055.0570654599549	1130.0570654599549	1130.0570654599549	1155.0570654599549	0.140625	0.10743801295757294	0.4029850661754608	0.18446601927280426	0.22499999403953552	1045	1120	1120	1145	1445
1.0823324379321164	1.082332043192423	1	0	2	30	0.0075	0.08060001598533695	1055.0570654599549	1130.0570654599549	1130.0570654599549	1155.0570654599549	0.140625	0.10743801295757294	0.4029850661754608	0.18446601927280426	0.22499999403953552	1045	1120	1120	1145	1445
1.0993903245352428	1.0993907192749433	1	0	2	30	0.0075	0.08060001598533695	1055.0570654599549	1130.0570654599549	1130.0570654599549	1155.0570654599549	0.140625	0.10743801295757294	0.4029850661754608	0.18446601927280426	0.22499999403953552	1045	1120	1120	1145	1445
1.1163053153674127	1.1163053153674127	1	0	2	30	0.0075	0.08060001598533695	1055.0570654599549	1130.0570654599549	1130.0570654599549	1155.0570654599549	0.140625	0.10743801295757294	0.4029850661754608	0.18446601927280426	0.22499999403953552	1045	1120	1120	1145	1445
1.1330454365130294	1.1330454365130294	1	0	2	30	0.0075	0.08060001598533695	1055.0570654599549	1130.0570654599549	1130.0570654599549	1155.0570654599549	0.140625	0.10743801295757294	0.4029850661754608	0.18446601927280426	0.22499999403953552	1045	1120	1120	1145	1445
1.149432265628235	1.149432265628242	1	0	2	30	0.0075	0.08060001598533695	1055.0570654599549	1130.0570654599549	1130.0570654599549	1155.0570654599549	0.140625	0.10743801295757294	0.4029850661754608	0.18446601927280426	0.22499999403953552	1045	1120	1120	1145	1445
1.1664309412765448	1.1664313360162524	1	0	2	30	0.0075	0.08060001598533695	1055.0570654599549	1130.0570654599549	1130.0570654599549	1155.0570654599549	0.140625	0.10743801295757294	0.4029850661754608	0.18446601927280426	0.22499999403953552	1045	1120	1120	1145	1445
1.1823022403451589	1.182302240345166	1	0	2	30	0.0075	0.08060001598533695	1055.0570654599549	1130.0570654599549	1130.0570654599549	1155.0570654599549	0.140625	0.10743801295757294	0.4029850661754608	0.18446601927280426	0.22499999403953552	1045	1120	1120	1145	1450
1.1998046038491026	1.1998046038491097	1	0	2	30	0.0075	0.08060001598533695	1055.0570654599549	1130.0570654599549	1130.0570654599549	1155.0570654599549	0.140625	0.10743801295757294	0.4029850661754608	0.18446601927280426	0.22499999403953552	1045	1120	1120	1145	1445
1.2163568288980997	1.2163568288981068	1	0	2	30	0.0075	0.08060001598533695	1055.0570654599549	1130.0570654599549	1130.0570654599549	1155.0570654599549	0.140625	0.10743801295757294	0.4029850661754608	0.18446601927280426	0.22499999403953552	1053	1128	1128	1153	1445
1.2325190511247115	1.232519445864412	1	0	2	30	0.0075	0.08060001598533695	1055.0570654599549	1130.0570654599549	1130.0570654599549	1155.0570654599549	0.140625	0.10743801295757294	0.4029850661754608	0.18446601927280426	0.22499999403953552	1053	1128	1128	1153	1445
1.249419041848327	1.2494190418483342	1	0	2	30	0.0075	0.08060001598533695	1055.0570654599549	1130.0570654599549	1130.0570654599549	1155.0570654599549	0.140625	0.10743801295757294	0.4029850661754608	0.18446601927280426	0.22499999403953552	1051	1126	1126	1151	1445
1.266276005944782	1.266276005944782	1	0	2	30	0.0075	0.08060001598533695	1055.0570654599549	1130.0570654599549	1130.0570654599549	1155.0570654599549	0.140625	0.10743801295757294	0.4029850661754608	0.18446601927280426	0.22499999403953552	1055	1130	1130	1155	1445
1.2824094121733793	1.2824098069130798	1	0	2	30	0.0075	0.08157813452414164	1059.06246087636	1134.06246087636	1134.06246087636	1159.06246087636	0.140625	0.10743801295757294	0.4029850661754608	0.19417475163936615	0.22499999403953552	1055	1130	1130	1155	1445
1.2994230879302435	1.2994230879302435	1	0	2	30	0.0075	0.08157813452414164	1059.06246087636	1134.06246087636	1134.06246087636	1159.06246087636	0.140625	0.10743801295757294	0.4029850661754608	0.19417475163936615	0.22499999403953552	1055	1130	1130	1155	1445
1.3162934731764508	1.3162934731764508	1	0	2	30	0.0075	0.08157813452414164	1059.06246087636	1134.06246087636	1134.06246087636	1159.06246087636	0.140625	0.10743801295757294	0.4029850661754608	0.19417475163936615	0.22499999403953552	1055	1130	1130	1155	1445
1.333027278486881	1.333028067966282	1	0	2	30	0.0075	0.08157813452414164	1059.06246087636	1134.06246087636	1134.06246087636	1159.06246087636	0.140625	0.10743801295757294	0.4029850661754608	0.19417475163936615	0.22499999403953552	1055	1130	1130	1155	1445
1.3494346340664265	1.3494346340664336	1	0	2	30	0.0075	0.08157813452414164	1059.06246087636	1134.06246087636	1134.06246087636	1159.06246087636	0.140625	0.10743801295757294	0.4029850661754608	0.19417475163936615	0.22499999403953552	1059	1134	1134	1159	1445
1.3663847567317902	1.3663847567317973	1	0	2	30	0.0075	0.08060001598533695	1055.0570654599549	1130.0570654599549	1130.0570654599549	1155.0570654599549	0.140625	0.10743801295757294	0.4029850661754608	0.18446601927280426	0.22499999403953552	1055	1130	1130	1155	1445
1.3822753980456426	1.3822753980456426	1	0	2	30	0.0075	0.08060001598533695	1055.0570654599549	1130.0570654599549	1130.0570654599549	1155.0570654599549	0.140625	0.10743801295757294	0.4029850661754608	0.18446601927280426	0.25	1055	1130	1130	1155	1445
1.3996001286851438	1.3996005234248443	1	0	2	30	0.0075	0.08157813452414164	1059.06246087636	1134.06246087636	1134.06246087636	1159.06246087636	0.140625	0.10743801295757294	0.4029850661754608	0.19417475163936615	0.22499999403953552	1055	1130	1130	1155	1445
1.4162399859472643	1.4162399859472714	1	0	2	30	0.0075	0.08157813452414164	1059.06246087636	1134.06246087636	1134.06246087636	1159.06246087636	0.140625	0.10743801295757294	0.4029850661754608	0.19417475163936615	0.22499999403953552	1055	1130	1130	1155	1445
1.4323043127285757	1.4323043127285828	1	0	2	30	0.0075	0.08157813452414164	1059.06246087636	1134.06246087636	1134.06246087636	1159.06246087636	0.140625	0.10743801295757294	0.4029850661754608	0.19417475163936615	0.22499999403953552	1055	1130	1130	1155	1450
1.4494687790503704	1.4494687790503775	1	0	2	30	0.0075	0.08157813452414164	1059.06246087636	1134.06246087636	1134.06246087636	1159.06246087636	0.140625	0.10743801295757294	0.4029850661754608	0.19417475163936615	0.22499999403953552	1052	1127	1127	1152	1445
1.4662661374523083	1.466265742712615	1	0	2	30	0.0075	0.08060001598533695	1055.0570654599549	1130.0570654599549	1130.0570654599549	1155.0570654599549	0.140625	0.10743801295757294	0.4029850661754608	0.18446601927280426	0.22499999403953552	1055	1130	1130	1155	1445
1.4824919127704206	1.482492307510121	1	0	2	30	0.0075	0.08060001598533695	1055.0570654599549	1130.0570654599549	1130.0570654599549	1155.0570654599549	0.140625	0.10743801295757294	0.4029850661754608	0.18446601927280426	0.22499999403953552	1055	1130	1130	1155	1445
1.4992711131462144	1.4992711131462144	1	0	2	30	0.0075	0.08060001598533695	1055.0570654599549	1130.0570654599549	1130.0570654599549	1155.0570654599549	0.140625	0.10743801295757294	0.4029850661754608	0.18446601927280426	0.22499999403953552	1055	1130	1130	1155	1445
1.5163526841312631	1.5163526841312702	1	0	2	30	0.0075	0.08060001598533695	1055.0570654599549	1130.0570654599549	1130.0570654599549	1155.0570654599549	0.140625	0.10743801295757294	0.4029850661754608	0.18446601927280426	0.22499999403953552	1055	1130	1130	1155	1445
1.5331050422075378	1.5331054369472454	1	0	2	30	0.0075	0.08060001598533695	1055.0570654599549	1130.0570654599549	1130.0570654599549	1155.0570654599549	0.140625	0.10743801295757294	0.4029850661754608	0.18446601927280426	0.22499999403953552	1055	1130	1130	1155	1445
1.549391212699561	1.549392002178962	1	0	2	30	0.0075	0.08060001598533695	1055.0570654599549	1130.0570654599549	1130.0570654599549	1155.0570654599549	0.140625	0.10743801295757294	0.4029850661754608	0.18446601927280426	0.22499999403953552	1055	1130	1130	1155	1445
1.566443572946909	1.5664439676866095	1	0	2	30	0.0075	0.08060001598533695	1055.0570654599549	1130.0570654599549	1130.0570654599549	1155.0570654599549	0.140625	0.10743801295757294	0.4029850661754608	0.18446601927280426	0.25	1055	1130	1130	1155	1445
1.5823326353019667	1.5823330300416671	1	0	2	30	0.0075	0.08060001598533695	1055.0570654599549	1130.0570654599549	1130.0570654599549	1155.0570654599549	0.140625	0.10743801295757294	0.4029850661754608	0.18446601927280426	0.22499999403953552	1055	1130	1130	1155	1445
1.599651444845982	1.599651444845982	1	0	2	30	0.0075	0.08060001598533695	1055.0570654599549	1130.0570654599549	1130.0570654599549	1155.0570654599549	0.140625	0.10743801295757294	0.4029850661754608	0.18446601927280426	0.22499999403953552	1055	1130	1130	1155	1445
1.616381697499122	1.6163820922388297	1	0	2	30	0.0075	0.08060001598533695	1055.0570654599549	1130.0570654599549	1130.0570654599549	1155.0570654599549	0.140625	0.10743801295757294	0.4029850661754608	0.18446601927280426	0.22499999403953552	1055	1130	1130	1155	1445
1.6324874719488065	1.632487866688514	1	0	2	30	0.0075	0.08060001598533695	1055.0570654599549	1130.0570654599549	1130.0570654599549	1155.0570654599549	0.140625	0.10743801295757294	0.4029850661754608	0.18446601927280426	0.22499999403953552	1055	1130	1130	1155	1445
1.649457331599109	1.6494573315991161	1	0	2	30	0.0075	0.08060001598533695	1055.0570654599549	1130.0570654599549	1130.0570654599549	1155.0570654599549	0.140625	0.10743801295757294	0.4029850661754608	0.18446601927280426	0.22499999403953552	1055	1130	1130	1155	1445
1.6665487710766342	1.6665487710766342	1	0	2	30	0.0075	0.08060001598533695	1055.0570654599549	1130.0570654599549	1130.0570654599549	1155.0570654599549	0.140625	0.10743801295757294	0.4029850661754608	0.18446601927280426	0.22499999403953552	1055	1130	1130	1155	1445
1.6823849383120546	1.6823849383120546	1	0	2	30	0.0075	0.08060001598533695	1055.0570654599549	1130.0570654599549	1130.0570654599549	1155.0570654599549	0.140625	0.10743801295757294	0.4029850661754608	0.18446601927280426	0.22499999403953552	1055	1130	1130	1155	1445
1.6993836139603644	1.699384008700065	1	0	2	30	0.0075	0.08060001598533695	1055.0570654599549	1130.0570654599549	1130.0570654599549	1155.0570654599549	0.140625	0.10743801295757294	0.4029850661754608	0.18446601927280426	0.22499999403953552	1055	1130	1130	1155	1445
1.7164343952489105	1.7164343952489176	1	0	2	30	0.0075	0.08060001598533695	1055.0570654599549	1130.0570654599549	1130.0570654599549	1155.0570654599549	0.140625	0.10743801295757294	0.4029850661754608	0.18446601927280426	0.22499999403953552	1055	1130	1130	1155	1445
1.7329353041370652	1.7329356988767728	1	0	2	30	0.0075	0.08060001598533695	1055.0570654599549	1130.0570654599549	1130.0570654599549	1155.0570654599549	0.140625	0.10743801295757294	0.4029850661754608	0.18446601927280426	0.22499999403953552	1055	1130	1130	1155	1445
1.7494156865608872	1.7494160813005877	1	0	2	30	0.0075	0.08060001598533695	1055.0570654599549	1130.0570654599549	1130.0570654599549	1155.0570654599549	0.140625	0.10743801295757294	0.4029850661754608	0.18446601927280426	0.22499999403953552	1055	1130	1130	1155	1445
1.7664258096604613	1.7664262044001688	1	0	2	30	0.0075	0.08157813452414164	1059.06246087636	1134.06246087636	1134.06246087636	1159.06246087636	0.140625	0.10743801295757294	0.4029850661754608	0.19417475163936615	0.22499999403953552	1055	1130	1130	1155	1445
1.7824597414849706	1.782460136224671	1	0	2	30	0.0075	0.08157813452414164	1059.06246087636	1134.06246087636	1134.06246087636	1159.06246087636	0.140625	0.10743801295757294	0.4029850661754608	0.19417475163936615	0.22499999403953552	1059	1134	1134	1159	1445
1.7996115761364067	1.7996119708761071	1	0	2	30	0.0075	0.08060001598533695	1055.0570654599549	1130.0570654599549	1130.0570654599549	1155.0570654599549	0.140625	0.10743801295757294	0.4029850661754608	0.18446601927280426	0.22499999403953552	1059	1134	1134	1159	1445
1.8163698553081602	1.8163698553081673	1	0	2	30	0.0075	0.08060001598533695	1055.0570654599549	1130.0570654599549	1130.0570654599549	1155.0570654599549	0.140625	0.10743801295757294	0.4029850661754608	0.18446601927280426	0.22499999403953552	1059	1134	1134	1159	1445
1.8324306294321886	1.832431024171889	1	0	2	30	0.0075	0.08060001598533695	1055.0570654599549	1130.0570654599549	1130.0570654599549	1155.0570654599549	0.140625	0.10743801295757294	0.4029850661754608	0.18446601927280426	0.22499999403953552	1059	1134	1134	1159	1445
1.8493957522060995	1.8493957522061066	1	0	2	30	0.0075	0.08450626598533695	1071.0531592099549	1146.0531592099549	1146.0531592099549	1171.0531592099549	0.15625	0.10743801295757294	0.4029850661754608	0.18446601927280426	0.22499999403953552	1059	1134	1134	1159	1445
1.8665602185278942	1.8665602185279013	1	0	2	30	0.0075	0.08060001598533695	1055.0570654599549	1130.0570654599549	1130.0570654599549	1155.0570654599549	0.140625	0.10743801295757294	0.4029850661754608	0.18446601927280426	0.22499999403953552	1055	1130	1130	1155	1445
1.882484807455839	1.882484807455846	1	0	2	30	0.0075	0.08060001598533695	1055.0570654599549	1130.0570654599549	1130.0570654599549	1155.0570654599549	0.140625	0.10743801295757294	0.4029850661754608	0.18446601927280426	0.22499999403953552	1055	1130	1130	1155	1450
1.8994230879302378	1.8994234826699454	1	0	2	30	0.0075	0.08450626598533695	1071.0531592099549	1146.0531592099549	1146.0531592099549	1171.0531592099549	0.15625	0.10743801295757294	0.4029850661754608	0.18446601927280426	0.22499999403953552	1059	1134	1134	1159	1445
1.916419395140359	1.916419395140359	1	0	2	30	0.0075	0.08450626598533695	1071.0531592099549	1146.0531592099549	1146.0531592099549	1171.0531592099549	0.15625	0.10743801295757294	0.4029850661754608	0.18446601927280426	0.22499999403953552	1059	1134	1134	1159	1445
1.932927409343094	1.932927409343094	1	0	2	30	0.0075	0.08450626598533695	1071.0531592099549	1146.0531592099549	1146.0531592099549	1171.0531592099549	0.15625	0.10743801295757294	0.4029850661754608	0.18446601927280426	0.25	1059	1134	1134	1159	1445
1.9493181858552902	1.9493181858552973	1	0	2	30	0.0075	0.08060001598533695	1055.0570654599549	1130.0570654599549	1130.0570654599549	1155.0570654599549	0.140625	0.10743801295757294	0.4029850661754608	0.18446601927280426	0.25	1059	1134	1134	1159	1445
1.9664242307016693	1.9664242307016693	1	0	2	30	0.0075	0.08060001598533695	1055.0570654599549	1130.0570654599549	1130.0570654599549	1155.0570654599549	0.140625	0.10743801295757294	0.4029850661754608	0.18446601927280426	0.22499999403953552	1055	1130	1130	1155	1445
1.9822718453883539	1.9822722401280544	1	0	2	30	0.0075	0.08060001598533695	1055.0570654599549	1130.0570654599549	1130.0570654599549	1155.0570654599549	0.140625	0.10743801295757294	0.4029850661754608	0.18446601927280426	0.25	1055	1130	1130	1155	1445
1.999520391265989	1.999520391265989	1	0	2	30	0.0075	0.08060001598533695	1055.0570654599549	1130.0570654599549	1130.0570654599549	1155.0570654599549	0.140625	0.10743801295757294	0.4029850661754608	0.18446601927280426	0.22499999403953552	1055	1130	1130	1155	1445
2.016430250482074	2.0164306452217744	1	0	2	30	0.0075	0.08060001598533695	1055.0570654599549	1130.0570654599549	1130.0570654599549	1155.0570654599549	0.140625	0.10743801295757294	0.4029850661754608	0.18446601927280426	0.22499999403953552	1055	1130	1130	1155	1445
2.0324124714060403	2.0324124714060474	1	0	2	30	0.0075	0.08060001598533695	1055.0570654599549	1130.0570654599549	1130.0570654599549	1155.0570654599549	0.140625	0.10743801295757294	0.4029850661754608	0.18446601927280426	0.22499999403953552	1055	1130	1130	1155	1445
2.049375620481463	2.049375620481463	1	0	2	30	0.0075	0.08060001598533695	1055.0570654599549	1130.0570654599549	1130.0570654599549	1155.0570654599549	0.140625	0.10743801295757294	0.4029850661754608	0.18446601927280426	0.22499999403953552	1055	1130	1130	1155	1445
2.0665258761741043	2.0665258761741043	1	0	2	30	0.0075	0.07853390106793945	1046.596324873212	1121.596324873212	1121.596324873212	1146.596324873212	0.140625	0.09917355328798294	0.4029850661754608	0.18446601927280426	0.22499999403953552	1055	1130	1130	1155	1450
2.082324148398442	2.0823245431381423	1	0	2	30	0.0075	0.07853390106793945	1046.596324873212	1121.596324873212	1121.596324873212	1146.596324873212	0.140625	0.09917355328798294	0.4029850661754608	0.18446601927280426	0.22499999403953552	1055	1130	1130	1155	1445
2.0993962456307216	2.0993962456307287	1	0	2	30	0.0075	0.08060001598533695	1055.0570654599549	1130.0570654599549	1130.0570654599549	1155.0570654599549	0.140625	0.10743801295757294	0.4029850661754608	0.18446601927280426	0.22499999403953552	1055	1130	1130	1155	1445
2.1164063687302956	2.1164063687303027	1	0	2	30	0.0075	0.08060001598533695	1055.0570654599549	1130.0570654599549	1130.0570654599549	1155.0570654599549	0.140625	0.10743801295757294	0.4029850661754608	0.18446601927280426	0.25	1055	1130	1130	1155	1445
2.132909646056646	2.1329096460566532	1	0	2	30	0.0075	0.08157813452414164	1059.06246087636	1134.06246087636	1134.06246087636	1159.06246087636	0.140625	0.10743801295757294	0.4029850661754608	0.19417475163936615	0.25	1055	1130	1130	1155	1445
2.149275159228125	2.149275159228125	1	0	2	30	0.0075	0.07951201960674414	1050.6017202896173	1125.6017202896173	1125.6017202896173	1150.6017202896173	0.140625	0.09917355328798294	0.4029850661754608	0.19417475163936615	0.22499999403953552	1055	1130	1130	1155	1445
2.1664944943680524	2.1664944943680524	1	0	2	30	0.0075	0.08450626598533695	1071.0531592099549	1146.0531592099549	1146.0531592099549	1171.0531592099549	0.15625	0.10743801295757294	0.4029850661754608	0.18446601927280426	0.22499999403953552	1055	1130	1130	1155	1445
2.1862401635801305	2.1862401635801305	1	0	2	30	0.0075	0.08450626598533695	1071.0531592099549	1146.0531592099549	1146.0531592099549	1171.0531592099549	0.15625	0.10743801295757294	0.4029850661754608	0.18446601927280426	0.22499999403953552	1055	1130	1130	1155	1445
2.199510522773515	2.199510917513223	1	0	2	30	0.0075	0.08450626598533695	1071.0531592099549	1146.0531592099549	1146.0531592099549	1171.0531592099549	0.15625	0.10743801295757294	0.4029850661754608	0.19417475163936615	0.22499999403953552	1055	1130	1130	1155	1445
2.21636038155539	2.216361171034791	1	0	2	30	0.0075	0.08939063452414164	1091.05464837636	1166.05464837636	1166.05464837636	1191.05464837636	0.171875	0.10743801295757294	0.4029850661754608	0.19417475163936615	0.22499999403953552	1055	1130	1130	1155	1445
2.2324093134884535	2.232409708228154	1	0	2	30	0.0075	0.09710188155272892	1122.632204958425	1197.632204958425	1197.632204958425	1222.632204958425	0.1875	0.11570248007774353	0.41791045665740967	0.20388349890708923	0.22499999403953552	1055	1130	1130	1155	1445
2.249391410069414	2.2493918048091146	1	0	2	30	0.0075	0.09992875515957955	1134.2082523784784	1209.2082523784784	1209.2082523784784	1234.2082523784784	0.1875	0.12396693974733353	0.43283581733703613	0.20388349890708923	0.22499999403953552	1055	1130	1130	1155	1445
2.26644534927555	2.266445349275557	1	0	2	30	0.0075	0.10384242871819138	1150.2347456009938	1225.2347456009938	1225.2347456009938	1250.2347456009938	0.1875	0.13223139941692352	0.447761207818985	0.21359223127365112	0.22499999403953552	1059	1134	1134	1159	1445
2.2823774382577753	2.2823774382577824	1	0	2	30	0.0075	0.11173480578655437	1182.5540296959402	1257.5540296959402	1257.5540296959402	1282.5540296959402	0.203125	0.14049586653709412	0.46268656849861145	0.223300963640213	0.22499999403953552	1059	1134	1134	1159	1445
2.299303481801509	2.299303481801516	1	0	2	30	0.0075	0.1146341344222066	1194.426780458936	1269.426780458936	1269.426780458936	1294.426780458936	0.203125	0.1487603336572647	0.4776119291782379	0.223300963640213	0.22499999403953552	1055	1130	1130	1155	1445
2.316347947254883	2.3163483419945834	1	0	2	30	0.0075	0.12176575458035954	1223.6307650065723	1298.6307650065723	1298.6307650065723	1323.6307650065723	0.21875	0.1570248007774353	0.4776119291782379	0.2330097109079361	0.22499999403953552	1055	1130	1130	1155	1445
2.3328974091259838	2.332897409125991	1	0	2	30	0.0075	0.1393556131397904	1295.6612358074417	1370.6612358074417	1370.6612358074417	1395.6612358074417	0.265625	0.1735537201166153	0.5074626803398132	0.2330097109079361	0.22499999403953552	1055	1130	1130	1155	1445
2.3493947653568554	2.3493947653568554	1	0	2	30	0.0075	0.16228803157549443	1389.5694893016498	1464.5694893016498	1464.5694893016498	1489.5694893016498	0.28125	0.22314049303531647	0.5522388219833374	0.26213592290878296	0.22499999403953552	1071	1146	1146	1171	1445
2.3663997568403445	2.3663997568403445	1	0	2	30	0.0075	0.18003021911814443	1462.2237472888014	1537.2237472888014	1537.2237472888014	1562.2237472888014	0.3125	0.24793387949466705	0.5671641826629639	0.28155338764190674	0.22499999403953552	1055	1130	1130	1155	1445
2.382344872232629	2.3823452669723295	1	0	2	30	0.0075	0.19259823315788083	1513.689764781522	1588.689764781522	1588.689764781522	1613.689764781522	0.328125	0.27272728085517883	0.5820895433425903	0.291262149810791	0.22499999403953552	1055	1130	1130	1155	1445
2.3995231544438766	2.3995231544438838	1	0	2	30	0.0075	0.20462163638794806	1562.9256010086474	1637.9256010086474	1637.9256010086474	1662.9256010086474	0.34375	0.28925618529319763	0.5970149040222168	0.3106796145439148	0.22499999403953552	1071	1146	1146	1171	1445
2.4164207767293036	2.4164207767293107	1	0	2	30	0.0075	0.22127703761682183	1631.1294690408854	1706.1294690408854	1706.1294690408854	1731.1294690408854	0.375	0.3140496015548706	0.611940324306488	0.3203883469104767	0.22499999403953552	1071	1146	1146	1171	1445
2.432288128400927	2.432288128400934	1	0	2	30	0.0075	0.24702028323970593	1736.5480598665958	1811.5480598665958	1811.5480598665958	1836.5480598665958	0.421875	0.3471074402332306	0.6268656849861145	0.34951457381248474	0.22499999403953552	1071	1146	1146	1171	1450
2.4494419367508584	2.4494419367508584	1	0	2	30	0.0075	0.278505772452625	1865.4811381934992	1940.4811381934992	1940.4811381934992	1965.4811381934992	0.4375	0.42148759961128235	0.6567164063453674	0.3883495032787323	0.22499999403953552	1055	1130	1130	1155	1450
2.466291006053332	2.466291006053332	1	0	2	30	0.0075	0.2992922037595891	1950.6015743955174	2025.6015743955174	2025.6015743955174	2050.6015743955177	0.46875	0.4545454680919647	0.6716417670249939	0.40776699781417847	0.22499999403953552	1055	1130	1130	1155	1445
2.4823071745913907	2.482307174591398	1	0	2	30	0.0075	0.32181750596597425	2042.8426869306645	2117.8426869306645	2117.8426869306645	2142.8426869306645	0.5	0.4876033067703247	0.7014925479888916	0.42718446254730225	0.22499999403953552	1055	1130	1130	1155	1450
2.499301902842717	2.4993022975824175	1	0	2	30	0.0075	0.33905994850014487	2113.4504891080933	2188.4504891080933	2188.4504891080933	2213.4504891080933	0.515625	0.5206611752510071	0.7164179086685181	0.446601927280426	0.25	1055	1130	1130	1155	1445
2.5166874233958225	2.51668781813553	1	0	2	30	0.0075	0.3526423053216492	2169.0702402921534	2244.0702402921534	2244.0702402921534	2269.0702402921534	0.53125	0.5454545617103577	0.7164179086685181	0.4660194218158722	0.25	1055	1130	1130	1155	1445
2.53282438228171	2.532824382281717	1	0	2	30	0.0075	0.368101012437279	2232.3736459306574	2307.3736459306574	2307.3736459306574	2332.3736459306574	0.5625	0.5619834661483765	0.7313432693481445	0.4757281541824341	0.25	1055	1130	1130	1155	1445
2.5494401604222148	2.5494405551619153	1	0	2	30	0.0075	0.3836033738250233	2295.85581581347	2370.85581581347	2370.85581581347	2395.85581581347	0.578125	0.586776852607727	0.746268630027771	0.49514561891555786	0.25	1055	1130	1130	1155	1445
2.5664001515800408	2.566400151580048	1	0	2	30	0.0075	0.3913582611357782	2327.6120793510117	2402.6120793510117	2402.6120793510117	2427.6120793510117	0.578125	0.6033057570457458	0.746268630027771	0.5145630836486816	0.25	1046	1121	1121	1146	1445
2.582261976895886	2.582261976895886	1	0	2	30	0.0075	0.4010982122123803	2367.497179009697	2442.497179009697	2442.497179009697	2467.497179009697	0.59375	0.6115702390670776	0.7611940503120422	0.5242718458175659	0.25	1046	1121	1121	1146	1445
2.599474206721233	2.599474206721233	1	0	2	30	0.0075	0.4227603015766128	2456.2034349562296	2531.2034349562296	2531.2034349562296	2556.2034349562296	0.609375	0.64462810754776	0.7761194109916687	0.5631067752838135	0.25	1055	1130	1130	1155	1445
2.6163493288438247	2.6163493288438318	1	0	2	30	0.0075	0.4367399533932286	2513.450109145271	2588.450109145271	2588.450109145271	2613.450109145271	0.625	0.6611570119857788	0.7910447716712952	0.582524299621582	0.25	1055	1130	1130	1155	1450
2.6324199714603154	2.632420366200023	1	0	2	30	0.0075	0.4486184653929568	2562.092615784158	2637.092615784158	2637.092615784158	2662.092615784158	0.640625	0.6776859760284424	0.7910447716712952	0.6019417643547058	0.25	1059	1134	1134	1159	1450
2.649398515383993	2.6493989101236934	1	0	2	30	0.0075	0.45695297206040664	2596.2224205873654	2671.2224205873654	2671.2224205873654	2696.2224205873654	0.640625	0.6942148804664612	0.8059701323509216	0.6116504669189453	0.25	1050	1125	1125	1150	1445
2.666304032463394	2.666304032463394	1	0	2	30	0.0075	0.4609753356482944	2612.693999479766	2687.693999479766	2687.693999479766	2712.693999479766	0.640625	0.702479362487793	0.8059701323509216	0.6213592290878296	0.25	1071	1146	1146	1171	1445
2.6824220438437365	2.6824220438437436	1	0	2	30	0.0075	0.46720008829973203	2638.1843615874027	2713.1843615874027	2713.1843615874027	2738.1843615874027	0.65625	0.702479362487793	0.8208954930305481	0.6213592290878296	0.25	1071	1146	1146	1171	1445
2.699610589287161	2.699610589287161	1	0	2	30	0.0075	0.4692661939039038	2646.645064036486	2721.645064036486	2721.645064036486	2746.645064036486	0.65625	0.71074378490448	0.8208954930305481	0.6213592290878296	0.25	1071	1146	1146	1171	1445
2.7163132101613883	2.7163132101613883	1	0	2	30	0.0075	0.4692661939039038	2646.645064036486	2721.645064036486	2721.645064036486	2746.645064036486	0.65625	0.71074378490448	0.8208954930305481	0.6213592290878296	0.25	1091	1166	1166	1191	1445
2.732812540090748	2.7328125400907552	1	0	2	30	0.0075	0.4731724439039038	2662.641157786486	2737.641157786486	2737.641157786486	2762.641157786486	0.671875	0.71074378490448	0.8208954930305481	0.6213592290878296	0.25	1122	1197	1197	1222	1445
2.7494745027760032	2.7494745027760104	1	0	2	30	0.0075	0.46727372412706814	2638.485900300344	2713.485900300344	2713.485900300344	2738.485900300344	0.65625	0.71074378490448	0.8208954930305481	0.6116504669189453	0.25	1134	1209	1209	1234	1445
2.7662454136181225	2.7662454136181296	1	0	2	30	0.0075	0.4632151609783568	2621.866084206371	2696.866084206371	2696.866084206371	2721.866084206371	0.65625	0.702479362487793	0.8208954930305481	0.6019417643547058	0.25	1150	1225	1225	1250	1445
2.7822611874164878	2.7822611874164878	1	0	2	30	0.0075	0.45923023365698157	2605.5478068253396	2680.5478068253396	2680.5478068253396	2705.5478068253396	0.65625	0.702479362487793	0.8208954930305481	0.582524299621582	0.25	1182	1257	1257	1282	1445
2.799415785245813	2.79941578524582	1	0	2	30	0.0075	0.4530342737499691	2580.1753510061235	2655.1753510061235	2655.1753510061235	2680.1753510061235	0.65625	0.6942148804664612	0.8059701323509216	0.5728155374526978	0.25	1194	1269	1269	1294	1445
2.8163485393644265	2.816348934104134	1	0	2	30	0.0075	0.4371708493300268	2515.21462800646	2590.21462800646	2590.21462800646	2615.21462800646	0.640625	0.6776859760284424	0.8059701323509216	0.5339806079864502	0.25	1223	1298	1298	1323	1445
2.8322454965134582	2.832245891253166	1	0	2	30	0.0075	0.41931375204532184	2442.089814625593	2517.089814625593	2517.089814625593	2542.089814625593	0.625	0.6528925895690918	0.7910447716712952	0.5048543810844421	0.25	1295	1370	1370	1395	1445
2.8493369359909835	2.8493369359909835	1	0	2	30	0.0075	0.38991161006470554	2321.688043214969	2396.688043214969	2396.688043214969	2421.688043214969	0.578125	0.6198347210884094	0.7761194109916687	0.4660194218158722	0.25	1389	1464	1464	1489	1445
2.8663142956955596	2.8663210062704394	1	0	2	30	0.0075	0.3420204687666555	2125.5738195994545	2200.5738195994545	2200.5738195994545	2225.5738195994545	0.546875	0.5371900796890259	0.7313432693481445	0.3883495032787323	0.25	1462	1537	1537	1562	1445
2.882464280991506	2.8824646757312067	1	0	2	30	0.0075	0.3197775578344668	2034.4890993321417	2109.4890993321414	2109.4890993321414	2134.4890993321414	0.53125	0.4958677589893341	0.7014925479888916	0.35922330617904663	0.25	1513	1588	1588	1613	1445
2.899333482018619	2.899333482018619	1	0	2	30	0.0075	0.2901568634268461	1913.1923557329349	1988.1923557329349	1988.1923557329349	2013.1923557329349	0.484375	0.4545454680919647	0.6716417670249939	0.3300970792770386	0.25	1562	1637	1637	1662	1445
2.919575733771758	2.9195761285114585	1	0	2	30	0.0075	0.26784029538226184	1821.8060095903622	1896.8060095903622	1896.8060095903622	1921.8060095903622	0.46875	0.40495866537094116	0.6567164063453674	0.3009708821773529	0.25	1631	1706	1706	1731	1445
2.9328149085289397	2.9328145137892463	1	0	2	30	0.0075	0.23898036512814125	1703.6245951997385	1778.6245951997385	1778.6245951997385	1803.6245951997385	0.421875	0.3636363744735718	0.6268656849861145	0.27184465527534485	0.25	1736	1811	1811	1836	1445
2.9493221332522808	2.9493221332522808	1	0	2	30	0.0075	0.20212559912225814	1552.7043284056472	1627.7043284056472	1627.7043284056472	1652.7043284056472	0.34375	0.3140496015548706	0.5970149040222168	0.25242719054222107	0.25	1865	1940	1940	1965	1445
2.966468836287632	2.9664692310273324	1	0	2	30	0.0075	0.19060073514279896	1505.510010409762	1580.510010409762	1580.510010409762	1605.510010409762	0.34375	0.28099173307418823	0.5671641826629639	0.24271844327449799	0.25	1950	2025	2025	2050	1445
2.982295135030583	2.9822947402908895	1	0	2	30	0.0075	0.1709373351507706	1424.9883874424054	1499.9883874424054	1499.9883874424054	1524.9883874424054	0.3125	0.24793387949466705	0.5522388219833374	0.223300963640213	0.25	2042	2117	2117	2142	1445
2.999573286385626	2.9995736811253266	1	0	2	30	0.0075	0.157391210383949	1369.517006522271	1444.517006522271	1444.517006522271	1469.517006522271	0.265625	0.19834710657596588	0.5074626803398132	0.20388349890708923	0.25	2113	2188	2188	2213	1450
3.0163943291694864	3.0163943291694864	1	0	2	30	0.0075	0.13186412473873044	1264.9835908051011	1339.9835908051011	1339.9835908051011	1364.9835908051011	0.25	0.1818181872367859	0.49253731966018677	0.19417475163936615	0.25	2169	2244	2244	2269	1450
3.0328490535128836	3.0328490535128907	1	0	2	30	0.0075	0.12469627970440667	1235.6312653895452	1310.6312653895452	1310.6312653895452	1335.6312653895452	0.234375	0.1735537201166153	0.49253731966018677	0.18446601927280426	0.25	2232	2307	2307	2332	1450
3.0495264110463935	3.049526805786094	1	0	2	30	0.0075	0.11090399142867013	1179.1518449004043	1254.1518449004043	1254.1518449004043	1279.1518449004043	0.203125	0.1570248007774353	0.4776119291782379	0.17475728690624237	0.25	2295	2370	2370	2395	1450
3.0663004798061024	3.0663004798061095	1	0	2	30	0.0075	0.10427954576401033	1152.0247399036223	1227.0247399036223	1227.0247399036223	1252.0247399036223	0.1875	0.1487603336572647	0.46268656849861145	0.17475728690624237	0.25	2327	2402	2402	2427	1450
3.0825077023583702	3.0825077023583773	1	0	2	30	0.0075	0.10047454999859928	1136.443282244264	1211.443282244264	1211.443282244264	1236.443282244264	0.1875	0.14049586653709412	0.447761207818985	0.1650485396385193	0.25	2367	2442	2442	2467	1450
3.0993165082115723	3.099316902951273	1	0	2	30	0.0075	0.09779257974291156	1125.4606140472229	1200.4606140472229	1200.4606140472229	1225.4606140472229	0.1875	0.13223139941692352	0.43283581733703613	0.1650485396385193	0.25	2456	2531	2531	2556	1450
3.1162843941633795	3.1162843941633795	1	0	2	30	0.0075	0.09076964304821722	1096.7016882824496	1171.7016882824496	1171.7016882824496	1196.7016882824496	0.171875	0.12396693974733353	0.43283581733703613	0.1553398072719574	0.25	2513	2588	2588	2613	1450
3.1328630667721953	3.1328630667721953	1	0	2	30	0.0075	0.08421765246796031	1069.8712868562975	1144.8712868562975	1144.8712868562975	1169.8712868562975	0.15625	0.11570248007774353	0.41791045665740967	0.1553398072719574	0.25	2562	2637	2637	2662	1450
3.1493323964844464	3.149332791224147	1	0	2	30	0.0075	0.08113719049369905	1057.2567950716975	1132.2567950716975	1132.2567950716975	1157.2567950716975	0.15625	0.10743801295757294	0.41791045665740967	0.1456310749053955	0.25	2596	2671	2671	2696	1450
3.1663140983257136	3.166313703586013	1	0	2	30	0.0075	0.07570942028884076	1035.030076082803	1110.030076082803	1110.030076082803	1135.030076082803	0.140625	0.10743801295757294	0.4029850661754608	0.13592232763767242	0.25	2612	2687	2687	2712	1450
3.1864130595681956	3.1864130595681956	1	0	2	30	0.0075	0.07012812605721763	1012.1746762043063	1087.1746762043063	1087.1746762043063	1112.1746762043063	0.140625	0.09090909361839294	0.38805970549583435	0.12621359527111053	0.25	2638	2713	2713	2738	1450
3.1995022332398477	3.1995022332398477	1	0	2	30	0.0075	0.06575092925882964	994.2500553149073	1069.2500553149073	1069.2500553149073	1094.2500553149073	0.125	0.09090909361839294	0.3731343150138855	0.12621359527111053	0.25	2646	2721	2721	2746	1450
3.2163011706005733	3.2163011706005804	1	0	2	30	0.0075	0.06368481247878699	985.7893071006326	1060.7893071006326	1060.7893071006326	1085.7893071006326	0.125	0.08264462649822235	0.3731343150138855	0.12621359527111053	0.25	2646	2721	2721	2746	1450
3.2325285248774804	3.2325285248774875	1	0	2	30	0.0075	0.06321386662076356	983.8607838120267	1058.8607838120267	1058.8607838120267	1083.8607838120267	0.125	0.08264462649822235	0.35820895433425903	0.12621359527111053	0.25	2662	2737	2737	2762	1450
3.2492907514462246	3.2492907514462317	1	0	2	30	0.0075	0.05637206231891556	955.8435951959592	1030.843595195959	1030.843595195959	1055.843595195959	0.109375	0.07438016682863235	0.35820895433425903	0.11650485545396805	0.25	2638	2713	2713	2738	1450
3.2663585065418204	3.2663585065418275	1	0	2	30	0.0075	0.05637206231891556	955.8435951959592	1030.843595195959	1030.843595195959	1055.843595195959	0.109375	0.07438016682863235	0.35820895433425903	0.11650485545396805	0.25	2621	2696	2696	2721	1450
3.282403096338193	3.2824030963382	1	0	2	30	0.0075	0.05387122629172836	945.6026716646277	1020.6026716646277	1020.6026716646277	1045.6026716646277	0.109375	0.06611569970846176	0.34328359365463257	0.11650485545396805	0.25	2605	2680	2680	2705	1450
3.2993220345673535	3.299322429307054	1	0	2	30	0.0075	0.05387122629172836	945.6026716646277	1020.6026716646277	1020.6026716646277	1045.6026716646277	0.109375	0.06611569970846176	0.34328359365463257	0.11650485545396805	0.25	2580	2655	2655	2680	1450
3.316334131365423	3.31633413136543	1	0	2	30	0.0075	0.05387122629172836	945.6026716646277	1020.6026716646277	1020.6026716646277	1045.6026716646277	0.109375	0.06611569970846176	0.34328359365463257	0.11650485545396805	0.25	2515	2590	2590	2615	1450
3.3329266198636915	3.332926225123998	1	0	2	30	0.0075	0.05387122629172836	945.6026716646277	1020.6026716646277	1020.6026716646277	1045.6026716646277	0.109375	0.06611569970846176	0.34328359365463257	0.11650485545396805	0.25	2442	2517	2517	2542	1450
3.3492952909527602	3.349295685692468	1	0	2	30	0.0075	0.05387122629172836	945.6026716646277	1020.6026716646277	1020.6026716646277	1045.6026716646277	0.109375	0.06611569970846176	0.34328359365463257	0.11650485545396805	0.25	2321	2396	2396	2421	1450
3.366426204400163	3.3664265991398636	1	0	2	30	0.0075	0.05387122629172836	945.6026716646277	1020.6026716646277	1020.6026716646277	1045.6026716646277	0.109375	0.06611569970846176	0.34328359365463257	0.11650485545396805	0.25	2125	2200	2200	2225	1450
3.382316450974315	3.382316450974315	1	0	2	30	0.0075	0.05387122629172836	945.6026716646277	1020.6026716646277	1020.6026716646277	1045.6026716646277	0.109375	0.06611569970846176	0.34328359365463257	0.11650485545396805	0.25	2034	2109	2109	2134	1450
3.3997615772219376	3.399761971961638	1	0	2	30	0.0075	0.05724150170336606	959.403949475284	1034.403949475284	1034.403949475284	1059.403949475284	0.109375	0.07438016682863235	0.35820895433425903	0.12621359527111053	0.25	1913	1988	1988	2013	1450
3.4162790651774415	3.4162790651774486	1	0	2	30	0.0075	0.06114775170336606	975.400043225284	1050.400043225284	1050.400043225284	1075.400043225284	0.125	0.07438016682863235	0.35820895433425903	0.12621359527111053	0.25	1821	1896	1896	1921	1450
3.432293260017012	3.432293260017019	1	0	2	30	0.0075	0.06114775170336606	975.400043225284	1050.400043225284	1050.400043225284	1075.400043225284	0.125	0.07438016682863235	0.35820895433425903	0.12621359527111053	0.25	1703	1778	1778	1803	1450
3.4494636474342926	3.4494636474342926	1	0	2	30	0.0075	0.06114775170336606	975.400043225284	1050.400043225284	1050.400043225284	1075.400043225284	0.125	0.07438016682863235	0.35820895433425903	0.12621359527111053	0.25	1552	1627	1627	1652	1450
3.4663589012815237	3.4663589012815237	1	0	2	30	0.0075	0.06201719042060039	978.9603947723585	1053.9603947723585	1053.9603947723585	1078.9603947723585	0.125	0.07438016682863235	0.35820895433425903	0.13592232763767242	0.25	1505	1580	1580	1605	1450
3.4822941481813316	3.4822941481813388	1	0	2	30	0.0075	0.06201719042060039	978.9603947723585	1053.9603947723585	1053.9603947723585	1078.9603947723585	0.125	0.07438016682863235	0.35820895433425903	0.13592232763767242	0.25	1424	1499	1499	1524	1450
3.499381245522173	3.4993816402618734	1	0	2	30	0.0075	0.06201719042060039	978.9603947723585	1053.9603947723585	1053.9603947723585	1078.9603947723585	0.125	0.07438016682863235	0.35820895433425903	0.13592232763767242	0.25	1369	1444	1444	1469	1450
3.516404395031806	3.5164047897715065	1	1	2	30	0.0075	0.06201719042060039	978.9603947723585	1053.9603947723585	1053.9603947723585	1078.9603947723585	0.125	0.07438016682863235	0.35820895433425903	0.13592232763767242	0.25	1264	1339	1339	1364	1450
3.695042266753248	3.695042266753248	1	1	2	30	0.0075	0.07628042654980094	1037.3683467214348	1112.3683467214348	1112.3683467214348	1137.3683467214348	0.15625	0.09090909361839294	0.3731343150138855	0.1553398072719574	0.25	1235	1310	1310	1335	1450
3.695531349240028	3.6955309545003274	1	1	2	30	0.0075	0.07628042654980094	1037.3683467214348	1112.3683467214348	1112.3683467214348	1137.3683467214348	0.15625	0.09090909361839294	0.3731343150138855	0.1553398072719574	0.25	1179	1254	1254	1279	1450
3.695895299242295	3.695895299242302	1	1	2	30	0.0075	0.07628042654980094	1037.3683467214348	1112.3683467214348	1112.3683467214348	1137.3683467214348	0.15625	0.09090909361839294	0.3731343150138855	0.1553398072719574	0.25	1152	1227	1227	1252	1450
3.69624267017722	3.6962422754375197	1	1	2	30	0.0075	0.07628042654980094	1037.3683467214348	1112.3683467214348	1112.3683467214348	1137.3683467214348	0.15625	0.09090909361839294	0.3731343150138855	0.1553398072719574	0.25	1136	1211	1211	1236	1450
3.696588856893044	3.6965884621533434	1	1	2	30	0.0075	0.07628042654980094	1037.3683467214348	1112.3683467214348	1112.3683467214348	1137.3683467214348	0.15625	0.09090909361839294	0.3731343150138855	0.1553398072719574	0.25	1125	1200	1200	1225	1450
3.6993283504025314	3.699328745142239	1	1	2	30	0.0075	0.07628042654980094	1037.3683467214348	1112.3683467214348	1112.3683467214348	1137.3683467214348	0.15625	0.09090909361839294	0.3731343150138855	0.1553398072719574	0.25	1096	1171	1171	1196	1450
3.7197012609959685	3.7197012609959685	1	1	2	30	0.0075	0.07628042654980094	1037.3683467214348	1112.3683467214348	1112.3683467214348	1137.3683467214348	0.15625	0.09090909361839294	0.3731343150138855	0.1553398072719574	0.25	1069	1144	1144	1169	1450
3.7328188559259274	3.732818461186234	1	1	2	30	0.0075	0.07628042654980094	1037.3683467214348	1112.3683467214348	1112.3683467214348	1137.3683467214348	0.15625	0.09090909361839294	0.3731343150138855	0.1553398072719574	0.25	1057	1132	1132	1157	1450
3.7494373972443213	3.7494373972443213	1	1	2	30	0.0075	0.0768600533700321	1039.7419185502815	1114.7419185502815	1114.7419185502815	1139.7419185502815	0.15625	0.09090909361839294	0.38805970549583435	0.1553398072719574	0.25	1035	1110	1110	1135	1450
3.772745986977533	3.7727463817172406	1	1	2	30	0.0075	0.07628042654980094	1037.3683467214348	1112.3683467214348	1112.3683467214348	1137.3683467214348	0.15625	0.09090909361839294	0.3731343150138855	0.1553398072719574	0.25	1012	1087	1087	1112	1450
3.7861181890132087	3.786118189013216	1	1	2	30	0.0075	0.07628042654980094	1037.3683467214348	1112.3683467214348	1112.3683467214348	1137.3683467214348	0.15625	0.09090909361839294	0.3731343150138855	0.1553398072719574	0.25	994	1069	1069	1094	1450
3.7996289446831497	3.79962933942285	1	1	2	30	0.0075	0.07628042654980094	1037.3683467214348	1112.3683467214348	1112.3683467214348	1137.3683467214348	0.15625	0.09090909361839294	0.3731343150138855	0.1553398072719574	0.25	985	1060	1060	1085	1450
3.816458671740385	3.816458671740392	1	1	2	30	0.0075	0.0768600533700321	1039.7419185502815	1114.7419185502815	1114.7419185502815	1139.7419185502815	0.15625	0.09090909361839294	0.38805970549583435	0.1553398072719574	0.25	983	1058	1058	1083	1450
3.8324124714060446	3.832412866145745	1	1	2	30	0.0075	0.07628042654980094	1037.3683467214348	1112.3683467214348	1112.3683467214348	1137.3683467214348	0.15625	0.09090909361839294	0.3731343150138855	0.1553398072719574	0.25	955	1030	1030	1055	1450
3.8493850942342362	3.8493850942342362	1	1	2	30	0.0075	0.07628042654980094	1037.3683467214348	1112.3683467214348	1112.3683467214348	1137.3683467214348	0.15625	0.09090909361839294	0.3731343150138855	0.1553398072719574	0.25	955	1030	1030	1055	1450
3.866437454481577	3.8664378492212776	1	1	2	30	0.0075	0.07628042654980094	1037.3683467214348	1112.3683467214348	1112.3683467214348	1137.3683467214348	0.15625	0.09090909361839294	0.3731343150138855	0.1553398072719574	0.25	945	1020	1020	1045	1450
3.8822933587019364	3.8822933587019435	1	1	2	30	0.0075	0.07628042654980094	1037.3683467214348	1112.3683467214348	1112.3683467214348	1137.3683467214348	0.15625	0.09090909361839294	0.3731343150138855	0.1553398072719574	0.25	945	1020	1020	1045	1450
3.899428219546323	3.8994286142860233	1	1	2	30	0.0075	0.0768600533700321	1039.7419185502815	1114.7419185502815	1114.7419185502815	1139.7419185502815	0.15625	0.09090909361839294	0.38805970549583435	0.1553398072719574	0.25	945	1020	1020	1045	1450
3.919960999717759	3.9199613944574594	1	1	2	30	0.0075	0.07628042654980094	1037.3683467214348	1112.3683467214348	1112.3683467214348	1137.3683467214348	0.15625	0.09090909361839294	0.3731343150138855	0.1553398072719574	0.25	945	1020	1020	1045	1450
3.932940435753153	3.932940435753153	1	1	2	30	0.0075	0.07628042654980094	1037.3683467214348	1112.3683467214348	1112.3683467214348	1137.3683467214348	0.15625	0.09090909361839294	0.3731343150138855	0.1553398072719574	0.25	945	1020	1020	1045	1450
3.949439765682513	3.9494393709428195	1	1	2	30	0.0075	0.07628042654980094	1037.3683467214348	1112.3683467214348	1112.3683467214348	1137.3683467214348	0.15625	0.09090909361839294	0.3731343150138855	0.1553398072719574	0.25	945	1020	1020	1045	1450
3.9664917311901604	3.9664917311901604	1	1	2	30	0.0075	0.07628042654980094	1037.3683467214348	1112.3683467214348	1112.3683467214348	1137.3683467214348	0.15625	0.09090909361839294	0.3731343150138855	0.1553398072719574	0.25	945	1020	1020	1045	1450
3.9823136877964203	3.9823136877964274	1	1	2	30	0.0075	0.07628042654980094	1037.3683467214348	1112.3683467214348	1112.3683467214348	1137.3683467214348	0.15625	0.09090909361839294	0.3731343150138855	0.1553398072719574	0.25	959	1034	1034	1059	1450
3.99974855081188	3.99974855081188	1	1	2	30	0.0075	0.0768600533700321	1039.7419185502815	1114.7419185502815	1114.7419185502815	1139.7419185502815	0.15625	0.09090909361839294	0.38805970549583435	0.1553398072719574	0.25	975	1050	1050	1075	1450
4.016285381012622	4.016285381012629	1	1	2	30	0.0075	0.07628042654980094	1037.3683467214348	1112.3683467214348	1112.3683467214348	1137.3683467214348	0.15625	0.09090909361839294	0.3731343150138855	0.1553398072719574	0.25	975	1050	1050	1075	1450
4.032292470537612	4.0322924705376195	1	1	2	30	0.0075	0.07628042654980094	1037.3683467214348	1112.3683467214348	1112.3683467214348	1137.3683467214348	0.15625	0.09090909361839294	0.3731343150138855	0.1553398072719574	0.25	975	1050	1050	1075	1450
4.049361015112609	4.049361015112609	1	1	2	30	0.0075	0.07628042654980094	1037.3683467214348	1112.3683467214348	1112.3683467214348	1137.3683467214348	0.15625	0.09090909361839294	0.3731343150138855	0.1553398072719574	0.25	978	1053	1053	1078	1450
4.066311927257367	4.066311927257374	1	1	2	30	0.0075	0.07628042654980094	1037.3683467214348	1112.3683467214348	1112.3683467214348	1137.3683467214348	0.15625	0.09090909361839294	0.3731343150138855	0.1553398072719574	0.25	978	1053	1053	1078	1450
4.082325727357237	4.082325727357237	1	1	2	30	0.0075	0.07628042654980094	1037.3683467214348	1112.3683467214348	1112.3683467214348	1137.3683467214348	0.15625	0.09090909361839294	0.3731343150138855	0.1553398072719574	0.25	978	1053	1053	1078	1450
4.099489009459937	4.099489009459937	1	1	2	30	0.0075	0.07628042654980094	1037.3683467214348	1112.3683467214348	1112.3683467214348	1137.3683467214348	0.15625	0.09090909361839294	0.3731343150138855	0.1553398072719574	0.25	978	1053	1053	1078	1450
4.116450974316258	4.116450974316265	1	1	2	30	0.0075	0.07628042654980094	1037.3683467214348	1112.3683467214348	1112.3683467214348	1137.3683467214348	0.15625	0.09090909361839294	0.3731343150138855	0.1553398072719574	0.25	1037	1112	1112	1137	1450
4.132833461294787	4.1328330665550865	1	1	2	30	0.0075	0.07718609185011349	1041.0770461262148	1116.0770461262148	1116.0770461262148	1141.0770461262148	0.15625	0.09090909361839294	0.3731343150138855	0.1650485396385193	0.25	1037	1112	1112	1137	1450
4.149365159879444	4.149365159879451	1	1	2	30	0.0075	0.07628042654980094	1037.3683467214348	1112.3683467214348	1112.3683467214348	1137.3683467214348	0.15625	0.09090909361839294	0.3731343150138855	0.1553398072719574	0.25	1037	1112	1112	1137	1450
4.166312519366912	4.166312519366919	1	1	2	30	0.0075	0.0768600533700321	1039.7419185502815	1114.7419185502815	1114.7419185502815	1139.7419185502815	0.15625	0.09090909361839294	0.38805970549583435	0.1553398072719574	0.25	1037	1112	1112	1137	1450
4.186120557451403	4.186120557451403	1	1	2	30	0.0075	0.07421430976975829	1028.9075985071602	1103.9075985071602	1103.9075985071602	1128.9075985071602	0.15625	0.08264462649822235	0.3731343150138855	0.1553398072719574	0.25	1037	1112	1112	1137	1450
4.199623813067063	4.199624207806771	1	1	2	30	0.0075	0.07628042654980094	1037.3683467214348	1112.3683467214348	1112.3683467214348	1137.3683467214348	0.15625	0.09090909361839294	0.3731343150138855	0.1553398072719574	0.25	1037	1112	1112	1137	1450
4.216298012682984	4.216298012682991	1	1	2	30	0.0075	0.07628042654980094	1037.3683467214348	1112.3683467214348	1112.3683467214348	1137.3683467214348	0.15625	0.09090909361839294	0.3731343150138855	0.1553398072719574	0.25	1037	1112	1112	1137	1450
4.232368260559781	4.232368260559781	1	1	2	30	0.0075	0.0768600533700321	1039.7419185502815	1114.7419185502815	1114.7419185502815	1139.7419185502815	0.15625	0.09090909361839294	0.38805970549583435	0.1553398072719574	0.25	1037	1112	1112	1137	1450
4.25315248991933	4.253152489919337	1	1	2	30	0.0075	0.07628042654980094	1037.3683467214348	1112.3683467214348	1112.3683467214348	1137.3683467214348	0.15625	0.09090909361839294	0.3731343150138855	0.1553398072719574	0.25	1039	1114	1114	1139	1450
4.266339164296582	4.266339164296589	1	1	2	30	0.0075	0.07628042654980094	1037.3683467214348	1112.3683467214348	1112.3683467214348	1137.3683467214348	0.15625	0.09090909361839294	0.3731343150138855	0.1553398072719574	0.25	1037	1112	1112	1137	1450
4.282269279580312	4.282269279580312	1	1	2	30	0.0075	0.07628042654980094	1037.3683467214348	1112.3683467214348	1112.3683467214348	1137.3683467214348	0.15625	0.09090909361839294	0.3731343150138855	0.1553398072719574	0.25	1037	1112	1112	1137	1450
4.299470456694095	4.299470456694095	1	1	2	30	0.0075	0.0768600533700321	1039.7419185502815	1114.7419185502815	1114.7419185502815	1139.7419185502815	0.15625	0.09090909361839294	0.38805970549583435	0.1553398072719574	0.22499999403953552	1037	1112	1112	1137	1450
4.319577707470252	4.319578102209952	1	1	2	30	0.0075	0.07628042654980094	1037.3683467214348	1112.3683467214348	1112.3683467214348	1137.3683467214348	0.15625	0.09090909361839294	0.3731343150138855	0.1553398072719574	0.25	1039	1114	1114	1139	1450
4.332863066772191	4.332863066772198	1	1	2	30	0.0075	0.08018667654980094	1053.3644404714348	1128.3644404714348	1128.3644404714348	1153.3644404714348	0.171875	0.09090909361839294	0.3731343150138855	0.1553398072719574	0.25	1037	1112	1112	1137	1450
4.349405818068419	4.34940660754782	1	1	2	30	0.0075	0.0807663033700321	1055.7380123002815	1130.7380123002815	1130.7380123002815	1155.7380123002815	0.171875	0.09090909361839294	0.38805970549583435	0.1553398072719574	0.25	1037	1112	1112	1137	1450
4.366409625332814	4.366409625332814	1	1	2	30	0.0075	0.0768600533700321	1039.7419185502815	1114.7419185502815	1114.7419185502815	1139.7419185502815	0.15625	0.09090909361839294	0.38805970549583435	0.1553398072719574	0.25	1037	1112	1112	1137	1450
4.382283687579317	4.382283292839624	1	1	2	30	0.0075	0.0768600533700321	1039.7419185502815	1114.7419185502815	1114.7419185502815	1139.7419185502815	0.15625	0.09090909361839294	0.38805970549583435	0.1553398072719574	0.22499999403953552	1037	1112	1112	1137	1450
4.399540917730327	4.399540917730327	1	1	2	30	0.0075	0.0768600533700321	1039.7419185502815	1114.7419185502815	1114.7419185502815	1139.7419185502815	0.15625	0.09090909361839294	0.38805970549583435	0.1553398072719574	0.25	1039	1114	1114	1139	1450
4.416354460459907	4.416354065720213	1	1	2	30	0.0075	0.08018667654980094	1053.3644404714348	1128.3644404714348	1128.3644404714348	1153.3644404714348	0.171875	0.09090909361839294	0.3731343150138855	0.1553398072719574	0.25	1037	1112	1112	1137	1450
4.432363523683392	4.432363523683399	1	1	2	30	0.0075	0.0768600533700321	1039.7419185502815	1114.7419185502815	1114.7419185502815	1139.7419185502815	0.15625	0.09090909361839294	0.38805970549583435	0.1553398072719574	0.22499999403953552	1037	1112	1112	1137	1450
4.450091678295038	4.450092073034739	1	1	2	30	0.0075	0.07628042654980094	1037.3683467214348	1112.3683467214348	1112.3683467214348	1137.3683467214348	0.15625	0.09090909361839294	0.3731343150138855	0.1553398072719574	0.22499999403953552	1037	1112	1112	1137	1450
4.466626534797292	4.466626534797292	1	1	2	30	0.0075	0.0768600533700321	1039.7419185502815	1114.7419185502815	1114.7419185502815	1139.7419185502815	0.15625	0.09090909361839294	0.38805970549583435	0.1553398072719574	0.25	1037	1112	1112	1137	1450
4.482316648344167	4.482316648344167	1	1	2	30	0.0075	0.0768600533700321	1039.7419185502815	1114.7419185502815	1114.7419185502815	1139.7419185502815	0.15625	0.09090909361839294	0.38805970549583435	0.1553398072719574	0.22499999403953552	1037	1112	1112	1137	1450
4.499400587767411	4.499400587767411	1	1	2	30	0.0075	0.07628042654980094	1037.3683467214348	1112.3683467214348	1112.3683467214348	1137.3683467214348	0.15625	0.09090909361839294	0.3731343150138855	0.1553398072719574	0.22499999403953552	1039	1114	1114	1139	1450
4.51739045479934	4.517390849539048	1	1	2	30	0.0075	0.07628042654980094	1037.3683467214348	1112.3683467214348	1112.3683467214348	1137.3683467214348	0.15625	0.09090909361839294	0.3731343150138855	0.1553398072719574	0.22499999403953552	1037	1112	1112	1137	1450
4.5327833293530375	4.532782934613344	1	1	2	30	0.0075	0.07780194532575857	1043.5989661089814	1118.5989661089814	1118.5989661089814	1143.5989661089814	0.15625	0.09090909361839294	0.38805970549583435	0.1650485396385193	0.22499999403953552	1037	1112	1112	1137	1450
4.549352922948785	4.549352922948785	1	1	2	30	0.0075	0.07718609185011349	1041.0770461262148	1116.0770461262148	1116.0770461262148	1141.0770461262148	0.15625	0.09090909361839294	0.3731343150138855	0.1650485396385193	0.22499999403953552	1037	1112	1112	1137	1450
4.566419099085586	4.566419099085586	1	1	2	30	0.0075	0.07718609185011349	1041.0770461262148	1116.0770461262148	1116.0770461262148	1141.0770461262148	0.15625	0.09090909361839294	0.3731343150138855	0.1650485396385193	0.25	1037	1112	1112	1137	1450
4.582271450648655	4.582271450648655	1	1	2	30	0.0075	0.07718609185011349	1041.0770461262148	1116.0770461262148	1116.0770461262148	1141.0770461262148	0.15625	0.09090909361839294	0.3731343150138855	0.1650485396385193	0.22499999403953552	1037	1112	1112	1137	1450
4.599521575485085	4.599521575485085	1	1	2	30	0.0075	0.07628042654980094	1037.3683467214348	1112.3683467214348	1112.3683467214348	1137.3683467214348	0.15625	0.09090909361839294	0.3731343150138855	0.1553398072719574	0.22499999403953552	1037	1112	1112	1137	1450
4.616454724343399	4.616454724343399	1	1	2	30	0.0075	0.07628042654980094	1037.3683467214348	1112.3683467214348	1112.3683467214348	1137.3683467214348	0.15625	0.09090909361839294	0.3731343150138855	0.1553398072719574	0.22499999403953552	1037	1112	1112	1137	1450
4.632381286969839	4.632380892230145	1	1	2	30	0.0075	0.07628042654980094	1037.3683467214348	1112.3683467214348	1112.3683467214348	1137.3683467214348	0.15625	0.09090909361839294	0.3731343150138855	0.1553398072719574	0.22499999403953552	1041	1116	1116	1141	1450
4.6494758843649535	4.649476279104654	1	1	2	30	0.0075	0.07628042654980094	1037.3683467214348	1112.3683467214348	1112.3683467214348	1137.3683467214348	0.15625	0.09090909361839294	0.3731343150138855	0.1553398072719574	0.25	1037	1112	1112	1137	1450
4.666394033114713	4.666394033114713	1	1	2	30	0.0075	0.07628042654980094	1037.3683467214348	1112.3683467214348	1112.3683467214348	1137.3683467214348	0.15625	0.09090909361839294	0.3731343150138855	0.1553398072719574	0.22499999403953552	1039	1114	1114	1139	1450
4.682372306641689	4.6823727013813965	1	1	2	30	0.0075	0.0768600533700321	1039.7419185502815	1114.7419185502815	1114.7419185502815	1139.7419185502815	0.15625	0.09090909361839294	0.38805970549583435	0.1553398072719574	0.25	1028	1103	1103	1128	1450
4.699434140641806	4.699434535381506	1	1	2	30	0.0075	0.0768600533700321	1039.7419185502815	1114.7419185502815	1114.7419185502815	1139.7419185502815	0.15625	0.09090909361839294	0.38805970549583435	0.1553398072719574	0.22499999403953552	1037	1112	1112	1137	1450
4.716502685216803	4.716503079956503	1	1	2	30	0.0075	0.0807663033700321	1055.7380123002815	1130.7380123002815	1130.7380123002815	1155.7380123002815	0.171875	0.09090909361839294	0.38805970549583435	0.1553398072719574	0.22499999403953552	1037	1112	1112	1137	1450
4.732876093182249	4.732876093182256	1	1	2	30	0.0075	0.0807663033700321	1055.7380123002815	1130.7380123002815	1130.7380123002815	1155.7380123002815	0.171875	0.09090909361839294	0.38805970549583435	0.1553398072719574	0.22499999403953552	1039	1114	1114	1139	1450
4.749513976745881	4.7495143714855885	1	1	2	30	0.0075	0.0768600533700321	1039.7419185502815	1114.7419185502815	1114.7419185502815	1139.7419185502815	0.15625	0.09090909361839294	0.38805970549583435	0.1553398072719574	0.22499999403953552	1037	1112	1112	1137	1450
4.766386730430284	4.766386730430291	1	1	2	30	0.0075	0.08018667654980094	1053.3644404714348	1128.3644404714348	1128.3644404714348	1153.3644404714348	0.171875	0.09090909361839294	0.3731343150138855	0.1553398072719574	0.22499999403953552	1037	1112	1112	1137	1450
4.782360661820576	4.782361056560283	1	1	2	30	0.0075	0.0807663033700321	1055.7380123002815	1130.7380123002815	1130.7380123002815	1155.7380123002815	0.171875	0.09090909361839294	0.38805970549583435	0.1553398072719574	0.22499999403953552	1037	1112	1112	1137	1450
4.8001661854131825	4.800166580152883	1	1	2	30	0.0075	0.08018667654980094	1053.3644404714348	1128.3644404714348	1128.3644404714348	1153.3644404714348	0.171875	0.09090909361839294	0.3731343150138855	0.1553398072719574	0.25	1039	1114	1114	1139	1445
4.8164314347011725	4.8164314347011725	1	1	2	30	0.0075	0.0807663033700321	1055.7380123002815	1130.7380123002815	1130.7380123002815	1155.7380123002815	0.171875	0.09090909361839294	0.38805970549583435	0.1553398072719574	0.22499999403953552	1037	1112	1112	1137	1450
4.83230312850948	4.832303128509487	1	1	2	30	0.0075	0.0768600533700321	1039.7419185502815	1114.7419185502815	1114.7419185502815	1139.7419185502815	0.15625	0.09090909361839294	0.38805970549583435	0.1553398072719574	0.25	1053	1128	1128	1153	1450
4.849439568312661	4.849439963052369	1	1	2	30	0.0075	0.0768600533700321	1039.7419185502815	1114.7419185502815	1114.7419185502815	1139.7419185502815	0.15625	0.09090909361839294	0.38805970549583435	0.1553398072719574	0.22499999403953552	1055	1130	1130	1155	1450
4.866276400684477	4.866276400684484	1	1	2	30	0.0075	0.07628042654980094	1037.3683467214348	1112.3683467214348	1112.3683467214348	1137.3683467214348	0.15625	0.09090909361839294	0.3731343150138855	0.1553398072719574	0.22499999403953552	1039	1114	1114	1139	1450
4.88231467464567	4.882314674645677	1	1	2	30	0.0075	0.07628042654980094	1037.3683467214348	1112.3683467214348	1112.3683467214348	1137.3683467214348	0.15625	0.09090909361839294	0.3731343150138855	0.1553398072719574	0.22499999403953552	1039	1114	1114	1139	1445
4.899314139773381	4.899314534513081	1	1	2	30	0.0075	0.07628042654980094	1037.3683467214348	1112.3683467214348	1112.3683467214348	1137.3683467214348	0.15625	0.09090909361839294	0.3731343150138855	0.1553398072719574	0.22499999403953552	1039	1114	1114	1139	1450
4.919531128185795	4.919531522925496	1	1	2	30	0.0075	0.07718609185011349	1041.0770461262148	1116.0770461262148	1116.0770461262148	1141.0770461262148	0.15625	0.09090909361839294	0.3731343150138855	0.1650485396385193	0.22499999403953552	1053	1128	1128	1153	1450
4.932829908637494	4.932829908637501	1	1	2	30	0.0075	0.07718609185011349	1041.0770461262148	1116.0770461262148	1116.0770461262148	1141.0770461262148	0.15625	0.09090909361839294	0.3731343150138855	0.1650485396385193	0.22499999403953552	1039	1114	1114	1139	1445
4.949359238783963	4.949358844044269	1	1	2	30	0.0075	0.07628042654980094	1037.3683467214348	1112.3683467214348	1112.3683467214348	1137.3683467214348	0.15625	0.09090909361839294	0.3731343150138855	0.1553398072719574	0.25	1037	1112	1112	1137	1445
4.966416335907695	4.966416335907695	1	1	2	30	0.0075	0.07718609185011349	1041.0770461262148	1116.0770461262148	1116.0770461262148	1141.0770461262148	0.15625	0.09090909361839294	0.3731343150138855	0.1650485396385193	0.25	1039	1114	1114	1139	1450
4.982381977764312	4.982381977764312	1	1	2	30	0.0075	0.07628042654980094	1037.3683467214348	1112.3683467214348	1112.3683467214348	1137.3683467214348	0.15625	0.09090909361839294	0.3731343150138855	0.1553398072719574	0.22499999403953552	1039	1114	1114	1139	1445
4.999480522556411	4.999480522556418	1	1	2	30	0.0075	0.07628042654980094	1037.3683467214348	1112.3683467214348	1112.3683467214348	1137.3683467214348	0.15625	0.09090909361839294	0.3731343150138855	0.1553398072719574	0.22499999403953552	1037	1112	1112	1137	1445
5.016284591533228	5.016284986272929	1	1	2	30	0.0075	0.0768600533700321	1039.7419185502815	1114.7419185502815	1114.7419185502815	1139.7419185502815	0.15625	0.09090909361839294	0.38805970549583435	0.1553398072719574	0.25	1037	1112	1112	1137	1445
5.03233194450749	5.032331549767797	1	1	2	30	0.0075	0.07718609185011349	1041.0770461262148	1116.0770461262148	1116.0770461262148	1141.0770461262148	0.15625	0.09090909361839294	0.3731343150138855	0.1650485396385193	0.22499999403953552	1043	1118	1118	1143	1445
5.049268251283394	5.049268646023101	1	1	2	30	0.0075	0.07718609185011349	1041.0770461262148	1116.0770461262148	1116.0770461262148	1141.0770461262148	0.15625	0.09090909361839294	0.3731343150138855	0.1650485396385193	0.22499999403953552	1041	1116	1116	1141	1445
5.066285084957848	5.066285084957855	1	1	2	30	0.0075	0.07718609185011349	1041.0770461262148	1116.0770461262148	1116.0770461262148	1141.0770461262148	0.15625	0.09090909361839294	0.3731343150138855	0.1650485396385193	0.22499999403953552	1041	1116	1116	1141	1450
5.082407833214582	5.082408227954282	1	1	2	30	0.0075	0.07718609185011349	1041.0770461262148	1116.0770461262148	1116.0770461262148	1141.0770461262148	0.15625	0.09090909361839294	0.3731343150138855	0.1650485396385193	0.22499999403953552	1041	1116	1116	1141	1445
5.099464535598614	5.099464930338314	1	1	2	30	0.0075	0.07718609185011349	1041.0770461262148	1116.0770461262148	1116.0770461262148	1141.0770461262148	0.15625	0.09090909361839294	0.3731343150138855	0.1650485396385193	0.25	1037	1112	1112	1137	1445
5.116390579142347	5.1163905791423545	1	1	2	30	0.0075	0.07718609185011349	1041.0770461262148	1116.0770461262148	1116.0770461262148	1141.0770461262148	0.15625	0.09090909361839294	0.3731343150138855	0.1650485396385193	0.22499999403953552	1037	1112	1112	1137	1445
5.1327959610233975	5.132795961023405	1	1	2	30	0.0075	0.07628042654980094	1037.3683467214348	1112.3683467214348	1112.3683467214348	1137.3683467214348	0.15625	0.09090909361839294	0.3731343150138855	0.1553398072719574	0.22499999403953552	1037	1112	1112	1137	1445
5.1493272648683615	5.149326870128668	1	1	2	30	0.0075	0.07718609185011349	1041.0770461262148	1116.0770461262148	1116.0770461262148	1141.0770461262148	0.15625	0.09090909361839294	0.3731343150138855	0.1650485396385193	0.22499999403953552	1037	1112	1112	1137	1450
5.166277782273426	5.166278177013126	1	1	2	30	0.0075	0.07628042654980094	1037.3683467214348	1112.3683467214348	1112.3683467214348	1137.3683467214348	0.15625	0.09090909361839294	0.3731343150138855	0.1553398072719574	0.25	1037	1112	1112	1137	1445
5.182303424564253	5.18230342456426	1	1	2	30	0.0075	0.07628042654980094	1037.3683467214348	1112.3683467214348	1112.3683467214348	1137.3683467214348	0.15625	0.09090909361839294	0.3731343150138855	0.1553398072719574	0.25	1039	1114	1114	1139	1450
5.19953618085394	5.1995365755936405	1	1	2	30	0.0075	0.07780194532575857	1043.5989661089814	1118.5989661089814	1118.5989661089814	1143.5989661089814	0.15625	0.09090909361839294	0.38805970549583435	0.1650485396385193	0.25	1039	1114	1114	1139	1445
5.21628695997142	5.21628695997142	1	1	2	30	0.0075	0.07628042654980094	1037.3683467214348	1112.3683467214348	1112.3683467214348	1137.3683467214348	0.15625	0.09090909361839294	0.3731343150138855	0.1553398072719574	0.22499999403953552	1055	1130	1130	1155	1445
5.232347339355741	5.232347339355748	1	1	2	30	0.0075	0.07628042654980094	1037.3683467214348	1112.3683467214348	1112.3683467214348	1137.3683467214348	0.15625	0.09090909361839294	0.3731343150138855	0.1553398072719574	0.22499999403953552	1055	1130	1130	1155	1445
5.249327462238213	5.249327856977914	1	1	2	30	0.0075	0.07628042654980094	1037.3683467214348	1112.3683467214348	1112.3683467214348	1137.3683467214348	0.15625	0.09090909361839294	0.3731343150138855	0.1553398072719574	0.22499999403953552	1039	1114	1114	1139	1445
5.26628784813574	5.266287848135747	1	1	2	30	0.0075	0.0768600533700321	1039.7419185502815	1114.7419185502815	1114.7419185502815	1139.7419185502815	0.15625	0.09090909361839294	0.38805970549583435	0.1553398072719574	0.25	1053	1128	1128	1153	1445
5.282373885600485	5.282374280340186	1	1	2	30	0.0075	0.0768600533700321	1039.7419185502815	1114.7419185502815	1114.7419185502815	1139.7419185502815	0.15625	0.09090909361839294	0.38805970549583435	0.1553398072719574	0.22499999403953552	1055	1130	1130	1155	1445
5.299393087713135	5.299393087713135	1	1	2	30	0.0075	0.07628042654980094	1037.3683467214348	1112.3683467214348	1112.3683467214348	1137.3683467214348	0.15625	0.09090909361839294	0.3731343150138855	0.1553398072719574	0.22499999403953552	1053	1128	1128	1153	1450
5.3163242628729535	5.31632386813326	1	1	2	30	0.0075	0.0768600533700321	1039.7419185502815	1114.7419185502815	1114.7419185502815	1139.7419185502815	0.15625	0.09090909361839294	0.38805970549583435	0.1553398072719574	0.22499999403953552	1055	1130	1130	1155	1445
5.332778987216351	5.332778987216358	1	1	2	30	0.0075	0.07628042654980094	1037.3683467214348	1112.3683467214348	1112.3683467214348	1137.3683467214348	0.15625	0.09090909361839294	0.3731343150138855	0.1553398072719574	0.22499999403953552	1039	1114	1114	1139	1450
5.349302791007041	5.349302791007041	1	1	2	30	0.0075	0.0807663033700321	1055.7380123002815	1130.7380123002815	1130.7380123002815	1155.7380123002815	0.171875	0.09090909361839294	0.38805970549583435	0.1553398072719574	0.22499999403953552	1039	1114	1114	1139	1445
5.366280940191011	5.366280940191018	1	1	2	30	0.0075	0.0768600533700321	1039.7419185502815	1114.7419185502815	1114.7419185502815	1139.7419185502815	0.15625	0.09090909361839294	0.38805970549583435	0.1553398072719574	0.22499999403953552	1037	1112	1112	1137	1445
5.382273029607447	5.382272634867753	1	1	2	30	0.0075	0.0768600533700321	1039.7419185502815	1114.7419185502815	1114.7419185502815	1139.7419185502815	0.15625	0.09090909361839294	0.38805970549583435	0.1553398072719574	0.22499999403953552	1037	1112	1112	1137	1445
5.399441838065933	5.399442232805633	1	1	2	30	0.0075	0.0768600533700321	1039.7419185502815	1114.7419185502815	1114.7419185502815	1139.7419185502815	0.15625	0.09090909361839294	0.38805970549583435	0.1553398072719574	0.22499999403953552	1037	1112	1112	1137	1445
5.41633274977648	5.41633314451618	1	1	2	30	0.0075	0.0768600533700321	1039.7419185502815	1114.7419185502815	1114.7419185502815	1139.7419185502815	0.15625	0.09090909361839294	0.38805970549583435	0.1553398072719574	0.25	1041	1116	1116	1141	1445
5.4323576025879134	5.4323576025879134	1	1	2	30	0.0075	0.08018667654980094	1053.3644404714348	1128.3644404714348	1128.3644404714348	1153.3644404714348	0.171875	0.09090909361839294	0.3731343150138855	0.1553398072719574	0.25	1041	1116	1116	1141	1445
5.449426541902604	5.449426541902611	1	1	2	30	0.0075	0.0768600533700321	1039.7419185502815	1114.7419185502815	1114.7419185502815	1139.7419185502815	0.15625	0.09090909361839294	0.38805970549583435	0.1553398072719574	0.25	1037	1112	1112	1137	1450
5.466322190489535	5.466322190489542	1	1	2	30	0.0075	0.0768600533700321	1039.7419185502815	1114.7419185502815	1114.7419185502815	1139.7419185502815	0.15625	0.09090909361839294	0.38805970549583435	0.1553398072719574	0.22499999403953552	1041	1116	1116	1141	1450
5.482289411304947	5.482289411304954	1	1	2	30	0.0075	0.0768600533700321	1039.7419185502815	1114.7419185502815	1114.7419185502815	1139.7419185502815	0.15625	0.09090909361839294	0.38805970549583435	0.1553398072719574	0.22499999403953552	1037	1112	1112	1137	1445
5.499378087604583	5.499378087604583	1	1	2	30	0.0075	0.0768600533700321	1039.7419185502815	1114.7419185502815	1114.7419185502815	1139.7419185502815	0.15625	0.09090909361839294	0.38805970549583435	0.1553398072719574	0.22499999403953552	1037	1112	1112	1137	1445
5.516343210378494	5.516343605118195	1	0	2	30	0.0075	0.0768600533700321	1039.7419185502815	1114.7419185502815	1114.7419185502815	1139.7419185502815	0.15625	0.09090909361839294	0.38805970549583435	0.1553398072719574	0.22499999403953552	1039	1114	1114	1139	1450
5.532874908963159	5.532874908963159	1	0	2	30	0.0075	0.07628042654980094	1037.3683467214348	1112.3683467214348	1112.3683467214348	1137.3683467214348	0.15625	0.09090909361839294	0.3731343150138855	0.1553398072719574	0.22499999403953552	1041	1116	1116	1141	1445
5.5494796343920925	5.5494796343920925	1	0	2	30	0.0075	0.07628042654980094	1037.3683467214348	1112.3683467214348	1112.3683467214348	1137.3683467214348	0.15625	0.09090909361839294	0.3731343150138855	0.1553398072719574	0.22499999403953552	1041	1116	1116	1141	1445
5.566289229724688	5.566289229724688	1	0	2	30	0.0075	0.07628042654980094	1037.3683467214348	1112.3683467214348	1112.3683467214348	1137.3683467214348	0.15625	0.09090909361839294	0.3731343150138855	0.1553398072719574	0.22499999403953552	1041	1116	1116	1141	1445
5.582462899402557	5.582463294142265	1	0	2	30	0.0075	0.0768600533700321	1039.7419185502815	1114.7419185502815	1114.7419185502815	1139.7419185502815	0.15625	0.09090909361839294	0.38805970549583435	0.1553398072719574	0.25	1041	1116	1116	1141	1445
5.599589470713276	5.599589470713276	1	0	2	30	0.0075	0.07780194532575857	1043.5989661089814	1118.5989661089814	1118.5989661089814	1143.5989661089814	0.15625	0.09090909361839294	0.38805970549583435	0.1650485396385193	0.25	1041	1116	1116	1141	1450
5.616306696956357	5.616306696956364	1	0	2	30	0.0075	0.07780194532575857	1043.5989661089814	1118.5989661089814	1118.5989661089814	1143.5989661089814	0.15625	0.09090909361839294	0.38805970549583435	0.1650485396385193	0.22499999403953552	1041	1116	1116	1141	1445
5.63243852422616	5.632438524226167	1	0	2	30	0.0075	0.07780194532575857	1043.5989661089814	1118.5989661089814	1118.5989661089814	1143.5989661089814	0.15625	0.09090909361839294	0.38805970549583435	0.1650485396385193	0.22499999403953552	1037	1112	1112	1137	1445
5.64944114727146	5.64944114727146	1	0	2	30	0.0075	0.07628042654980094	1037.3683467214348	1112.3683467214348	1112.3683467214348	1137.3683467214348	0.15625	0.09090909361839294	0.3731343150138855	0.1553398072719574	0.22499999403953552	1041	1116	1116	1141	1445
5.666324164188026	5.666324164188033	1	0	2	30	0.0075	0.07718609185011349	1041.0770461262148	1116.0770461262148	1116.0770461262148	1141.0770461262148	0.15625	0.09090909361839294	0.3731343150138855	0.1650485396385193	0.22499999403953552	1037	1112	1112	1137	1450
5.6822720427582	5.682272042758207	1	0	2	30	0.0075	0.07780194532575857	1043.5989661089814	1118.5989661089814	1118.5989661089814	1143.5989661089814	0.15625	0.09090909361839294	0.38805970549583435	0.1650485396385193	0.25	1037	1112	1112	1137	1450
5.699367034893015	5.699367429632716	1	0	2	30	0.0075	0.07628042654980094	1037.3683467214348	1112.3683467214348	1112.3683467214348	1137.3683467214348	0.15625	0.09090909361839294	0.3731343150138855	0.1553398072719574	0.25	1043	1118	1118	1143	1450
5.716300973230723	5.71630097323073	1	0	2	30	0.0075	0.07718609185011349	1041.0770461262148	1116.0770461262148	1116.0770461262148	1141.0770461262148	0.15625	0.09090909361839294	0.3731343150138855	0.1650485396385193	0.25	1037	1112	1112	1137	1445
5.732679907551962	5.732679907551962	1	0	2	30	0.0075	0.07780194532575857	1043.5989661089814	1118.5989661089814	1118.5989661089814	1143.5989661089814	0.15625	0.09090909361839294	0.38805970549583435	0.1650485396385193	0.25	1037	1112	1112	1137	1445
5.749334370182943	5.749334370182943	1	0	2	30	0.0075	0.07780194532575857	1043.5989661089814	1118.5989661089814	1118.5989661089814	1143.5989661089814	0.15625	0.09090909361839294	0.38805970549583435	0.1650485396385193	0.25	1037	1112	1112	1137	1445
5.7662868612864955	5.7662868612864955	1	0	2	30	0.0075	0.07718609185011349	1041.0770461262148	1116.0770461262148	1116.0770461262148	1141.0770461262148	0.15625	0.09090909361839294	0.3731343150138855	0.1650485396385193	0.22499999403953552	1039	1114	1114	1139	1450
5.78239618839347	5.78239618839347	1	0	2	30	0.0075	0.07780194532575857	1043.5989661089814	1118.5989661089814	1118.5989661089814	1143.5989661089814	0.15625	0.09090909361839294	0.38805970549583435	0.1650485396385193	0.25	1039	1114	1114	1139	1445
5.799570523207734	5.799570523207734	1	0	2	30	0.0075	0.08315845676751099	1065.5338804629575	1140.5338804629575	1140.5338804629575	1165.5338804629575	0.171875	0.09917355328798294	0.3731343150138855	0.1650485396385193	0.22499999403953552	1037	1112	1112	1137	1445
5.816464592835871	5.816464987575571	1	0	2	30	0.0075	0.08225279146719844	1061.8251810581776	1136.8251810581776	1136.8251810581776	1161.8251810581776	0.171875	0.09917355328798294	0.3731343150138855	0.1553398072719574	0.22499999403953552	1039	1114	1114	1139	1445
5.832414050364839	5.832414050364839	1	0	2	30	0.0075	0.08706470676751099	1081.5299742129575	1156.5299742129575	1156.5299742129575	1181.5299742129575	0.1875	0.09917355328798294	0.3731343150138855	0.1650485396385193	0.22499999403953552	1037	1112	1112	1137	1445
5.849370488865375	5.849370883605083	1	0	2	30	0.0075	0.08768056024315607	1084.0518941957241	1159.0518941957241	1159.0518941957241	1184.0518941957241	0.1875	0.09917355328798294	0.38805970549583435	0.1650485396385193	0.22499999403953552	1055	1130	1130	1155	1445
5.866299295587005	5.866299295587012	1	0	2	30	0.0075	0.08974667516055357	1092.5126347824669	1167.5126347824669	1167.5126347824669	1192.5126347824669	0.1875	0.10743801295757294	0.38805970549583435	0.1650485396385193	0.22499999403953552	1039	1114	1114	1139	1445
5.88248599167494	5.882486781154341	1	0	2	30	0.0075	0.08974667516055357	1092.5126347824669	1167.5126347824669	1167.5126347824669	1192.5126347824669	0.1875	0.10743801295757294	0.38805970549583435	0.1650485396385193	0.22499999403953552	1039	1114	1114	1139	1445
5.899367824372412	5.899367824372419	1	0	2	30	0.0075	0.09365292516055357	1108.5087285324669	1183.5087285324669	1183.5087285324669	1208.5087285324669	0.203125	0.10743801295757294	0.38805970549583435	0.1650485396385193	0.22499999403953552	1039	1114	1114	1139	1445
5.916243735974405	5.916243341234711	1	0	2	30	0.0075	0.09365292516055357	1108.5087285324669	1183.5087285324669	1183.5087285324669	1208.5087285324669	0.203125	0.10743801295757294	0.38805970549583435	0.1650485396385193	0.22499999403953552	1039	1114	1114	1139	1450
5.932691749742922	5.932691749742929	1	0	2	30	0.0075	0.09365292516055357	1108.5087285324669	1183.5087285324669	1183.5087285324669	1208.5087285324669	0.203125	0.10743801295757294	0.38805970549583435	0.1650485396385193	0.22499999403953552	1053	1128	1128	1153	1450
5.949445292038298	5.949445292038298	1	0	2	30	0.0075	0.09571904194059622	1116.9694767467415	1191.9694767467415	1191.9694767467415	1216.9694767467415	0.203125	0.11570248007774353	0.38805970549583435	0.1650485396385193	0.22499999403953552	1039	1114	1114	1139	1450
5.966405677935825	5.966405677935832	1	0	2	30	0.0075	0.09571904194059622	1116.9694767467415	1191.9694767467415	1191.9694767467415	1216.9694767467415	0.203125	0.11570248007774353	0.38805970549583435	0.1650485396385193	0.22499999403953552	1039	1114	1114	1139	1445
5.982259213717995	5.982259213717995	1	0	2	30	0.0075	0.09571904194059622	1116.9694767467415	1191.9694767467415	1191.9694767467415	1216.9694767467415	0.203125	0.11570248007774353	0.38805970549583435	0.1650485396385193	0.22499999403953552	1039	1114	1114	1139	1445
5.999609207698214	5.999609207698214	1	0	2	30	0.0075	0.09571904194059622	1116.9694767467415	1191.9694767467415	1191.9694767467415	1216.9694767467415	0.203125	0.11570248007774353	0.38805970549583435	0.1650485396385193	0.22499999403953552	1039	1114	1114	1139	1445
6.0162830125744335	6.0162830125744335	0	0	2	30	0.0075	0.09571904194059622	1116.9694767467415	1191.9694767467415	1191.9694767467415	1216.9694767467415	0.203125	0.11570248007774353	0.38805970549583435	0.1650485396385193	0.22499999403953552	1039	1114	1114	1139	1445
6.032374576394957	6.0323745763949645	0	0	2	30	0.0074897215106593034	0.09633489418653385	1119.491391693856	1194.491391693856	1194.491391693856	1219.491391693856	0.203125	0.11570248007774353	0.4029850661754608	0.1650485396385193	0.22499999403953552	1037	1112	1112	1137	1445
6.052796829450735	6.052796829450742	0	0	2	30	0.007458914215262049	0.10393745933063281	1150.6238959589414	1225.6238959589414	1225.6238959589414	1250.6238959589414	0.21875	0.12396693974733353	0.41791045665740967	0.17475728690624237	0.22499999403953552	1037	1112	1112	1137	1445
6.06631942731164	6.066319427311647	0	0	2	30	0.007407662554463533	0.11230078175201863	1184.8717012745162	1259.8717012745162	1259.8717012745162	1284.8717012745162	0.234375	0.13223139941692352	0.447761207818985	0.18446601927280426	0.22499999403953552	1037	1112	1112	1137	1445
6.082422438583436	6.082422438583443	0	0	2	30	0.007336107005503543	0.12215059579558829	1225.206689782934	1300.206689782934	1300.206689782934	1325.206689782934	0.25	0.1487603336572647	0.46268656849861145	0.19417475163936615	0.22499999403953552	1039	1114	1114	1139	1450
6.099386377138252	6.099386377138259	0	0	2	30	0.007244443697168012	0.1281666110592672	1249.8422722876992	1324.8422722876992	1324.8422722876992	1349.8422722876992	0.25	0.1652892529964447	0.4776119291782379	0.20388349890708923	0.22499999403953552	1043	1118	1118	1143	1450
6.119569023196874	6.119569023196881	0	0	2	30	0.007132923872213651	0.14597383308213718	1322.7628464713516	1397.7628464713516	1397.7628464713516	1422.7628464713516	0.296875	0.1818181872367859	0.49253731966018677	0.21359223127365112	0.22499999403953552	1043	1118	1118	1143	1445
6.132742671164067	6.132742671164067	0	0	2	30	0.007001853198729013	0.1722604781983037	1430.4066582220537	1505.4066582220537	1505.4066582220537	1530.4066582220537	0.34375	0.21487602591514587	0.5373134613037109	0.24271844327449799	0.22499999403953552	1043	1118	1118	1143	1445
6.149462660585044	6.149463450064445	0	0	2	30	0.006851590932319507	0.1967942963126621	1530.8726434003513	1605.8726434003513	1605.8726434003513	1630.8726434003513	0.34375	0.27272728085517883	0.5671641826629639	0.3009708821773529	0.22499999403953552	1037	1112	1112	1137	1445
6.16642580966046	6.166425809660467	0	0	2	30	0.006682548931412759	0.2418098754704716	1715.2114400515811	1790.2114400515811	1790.2114400515811	1815.2114400515811	0.40625	0.3471074402332306	0.611940324306488	0.34951457381248474	0.22499999403953552	1041	1116	1116	1141	1445
6.186126873286582	6.186126873286582	0	0	2	30	0.006495190528383289	0.3064588488407143	1979.948986002725	2054.948986002725	2054.948986002725	2079.948986002725	0.484375	0.4545454680919647	0.6716417670249939	0.42718446254730225	0.25	1043	1118	1118	1143	1450
6.19967986610429	6.199680260843998	0	0	2	30	0.0062900292595906805	0.33666659070756744	2103.6496889474884	2178.6496889474884	2178.6496889474884	2203.6496889474884	0.515625	0.5041322112083435	0.7014925479888916	0.4660194218158722	0.25	1037	1112	1112	1137	1450
6.216470119191648	6.216470119191655	0	0	2	30	0.006067627457812106	0.38465897211854383	2300.1784908254367	2375.1784908254367	2375.1784908254367	2400.1784908254367	0.5625	0.5785123705863953	0.7313432693481445	0.5436893105506897	0.25	1041	1116	1116	1141	1450
6.23955528625536	6.2395556809950605	0	0	2	30	0.005828594710927282	0.4791548702638577	2687.1391937304975	2762.1391937304975	2762.1391937304975	2787.1391937304975	0.65625	0.702479362487793	0.8208954930305481	0.6796116232872009	0.25	1043	1118	1118	1143	1450
6.252926304071934	6.252926304071941	0	0	2	30	0.005573586191080457	0.4791548702638577	2687.1391937304975	2762.1391937304975	2762.1391937304975	2787.1391937304975	0.65625	0.702479362487793	0.8208954930305481	0.6796116232872009	0.25	1043	1118	1118	1143	1450
6.266458770425309	6.26645916516501	0	0	2	30	0.005303300858899107	0.5058824687682275	2796.588709605892	2871.588709605892	2871.588709605892	2896.588709605892	0.6875	0.7355371713638306	0.8358209133148193	0.7184466123580933	0.25	1041	1116	1116	1141	1445
6.282435070253797	6.2824354649934975	0	0	2	30	0.0050184795476914375	0.5227976680307211	2865.856450585803	2940.856450585803	2940.856450585803	2965.856450585803	0.703125	0.7603305578231812	0.8507462739944458	0.737864077091217	0.2750000059604645	1043	1118	1118	1143	1450
6.299961907619064	6.299962302358772	0	0	2	30	0.004719902932873782	0.5377916680213559	2927.2568805474525	3002.2568805474525	3002.2568805474525	3027.2568805474525	0.71875	0.7768595218658447	0.8656716346740723	0.7572815418243408	0.2750000059604645	1065	1140	1140	1165	1445
6.319956262841373	6.3199566575810735	0	0	2	30	0.00440838939219355	0.5592714333457369	3015.216519550793	3090.216519550793	3090.216519550793	3115.216519550793	0.734375	0.8016529083251953	0.8805969953536987	0.7961165308952332	0.2750000059604645	1061	1136	1136	1161	1445
6.332733986890695	6.332733986890695	0	0	2	30	0.004084792762612705	0.5592714333457369	3015.216519550793	3090.216519550793	3090.216519550793	3115.216519550793	0.734375	0.8016529083251953	0.8805969953536987	0.7961165308952332	0.2750000059604645	1081	1156	1156	1181	1445
6.349322133252279	6.349322133252279	0	0	2	30	0.0037500000000000025	0.5715846497305854	3065.6391406467474	3140.6391406467474	3140.6391406467474	3165.6391406467474	0.75	0.8181818127632141	0.8805969953536987	0.8155339956283569	0.2750000059604645	1084	1159	1159	1184	1445
6.366819365140138	6.366819759879846	0	0	2	30	0.0034049287480466027	0.5934266807173252	3155.082257537447	3230.082257537447	3230.082257537447	3255.082257537447	0.765625	0.8429751992225647	0.89552241563797	0.8543689250946045	0.2750000059604645	1092	1167	1167	1192	1445
6.386178584187121	6.386178584187128	0	0	2	30	0.003050524823068503	0.5944422241000744	3159.2409076898048	3234.2409076898048	3234.2409076898048	3259.2409076898048	0.765625	0.8512396812438965	0.8805969953536987	0.8640776872634888	0.2750000059604645	1092	1167	1167	1192	1445
6.3995618389343605	6.3995618389343605	0	0	2	30	0.002687759621589753	0.5933191934205055	3154.64209705697	3229.64209705697	3229.64209705697	3254.64209705697	0.765625	0.8512396812438965	0.8656716346740723	0.8737863898277283	0.2750000059604645	1108	1183	1183	1208	1445
6.416421171469004	6.416421960948405	0	0	2	30	0.002317627457812106	0.6013926990290273	3187.7031025238666	3262.7031025238666	3262.7031025238666	3287.7031025238666	0.78125	0.8595041036605835	0.8656716346740723	0.8834951519966125	0.2750000059604645	1108	1183	1183	1208	1445
6.439586865431259	6.439587260170967	0	0	2	30	0.0019411428382689055	0.6109901460365634	3227.004648019727	3302.004648019727	3302.004648019727	3327.004648019727	0.796875	0.8842975497245789	0.8358209133148193	0.9126213788986206	0.2750000059604645	1108	1183	1183	1208	1445
6.452903014429708	6.452903014429715	0	0	2	30	0.0015593376811331942	0.6109901460365634	3227.004648019727	3302.004648019727	3302.004648019727	3327.004648019727	0.796875	0.8842975497245789	0.8358209133148193	0.9126213788986206	0.2750000059604645	1116	1191	1191	1216	1445
6.466294163970922	6.466293769231228	0	0	2	30	0.0011732584878017302	0.6196082350573251	3262.295722559746	3337.295722559746	3337.295722559746	3362.295722559746	0.8125	0.9008264541625977	0.8208954930305481	0.9320388436317444	0.2750000059604645	1116	1191	1191	1216	1445
6.482347043300969	6.482347043300976	0	0	2	30	0.0007839634745073992	0.621674355562658	3270.7564860290845	3345.7564860290845	3345.7564860290845	3370.7564860290845	0.8125	0.9090909361839294	0.8208954930305481	0.9320388436317444	0.2750000059604645	1116	1191	1191	1216	1445
6.4993291398819295	6.499329534621637	0	0	2	30	0.0003925196718220764	0.6296391687113694	3303.3723958730575	3378.3723958730575	3378.3723958730575	3403.3723958730575	0.828125	0.9173553586006165	0.8208954930305481	0.9417475461959839	0.2750000059604645	1116	1191	1191	1216	1445
6.519560338923505	6.519560733663205	0	0	2	30	-2.871426524195212e-18	0.6432203508199876	3358.9873366078496	3433.9873366078496	3433.9873366078496	3458.9873366078496	0.84375	0.93388432264328	0.8358209133148193	0.9514563083648682	0.2750000059604645	1116	1191	1191	1216	1445
6.532753723875629	6.532753723875636	0	0	2	30	-0.00039251967182208215	0.6493812735452806	3384.216315167924	3459.216315167924	3459.216315167924	3484.216315167924	0.84375	0.9504132270812988	0.8358209133148193	0.9611650705337524	0.2750000059604645	1119	1194	1194	1219	1445
6.549336343881436	6.549336738621136	0	0	2	30	-0.000783963474507405	0.664912433492379	3447.8164151512924	3522.8164151512924	3522.8164151512924	3547.8164151512924	0.875	0.9669421315193176	0.8507462739944458	0.9611650705337524	0.2750000059604645	1150	1225	1225	1250	1445
6.573141910895409	6.573141910895409	0	0	2	30	-0.0011732584878017358	0.667524346269623	3458.512197974106	3533.512197974106	3533.512197974106	3558.512197974106	0.875	0.9917355179786682	0.8358209133148193	0.9611650705337524	0.2750000059604645	1184	1259	1259	1284	1445
6.582369346093948	6.582369346093955	0	0	2	30	-0.0015593376811331998	0.667524346269623	3458.512197974106	3533.512197974106	3533.512197974106	3558.512197974106	0.875	0.9917355179786682	0.8358209133148193	0.9611650705337524	0.2750000059604645	1225	1300	1300	1325	1445
6.599615918273095	6.599615918273095	0	0	2	30	-0.001941142838268911	0.6770831506125496	3497.655501758391	3572.655501758391	3572.655501758391	3597.655501758391	0.890625	1.0	0.8507462739944458	0.9611650705337524	0.2750000059604645	1249	1324	1324	1349	1445
6.616283802053829	6.616283802053836	0	0	2	30	-0.002317627457812111	0.6791480612455114	3506.111310800369	3581.111310800369	3581.111310800369	3606.111310800369	0.890625	1.0	0.8507462739944458	0.9708737730979919	0.2750000059604645	1322	1397	1397	1422	1445
6.632444445321646	6.632444840061346	0	0	2	30	-0.002687759621589758	0.6830543112455114	3522.107404550369	3597.107404550369	3597.107404550369	3622.107404550369	0.90625	1.0	0.8507462739944458	0.9708737730979919	0.2750000059604645	1430	1505	1505	1530	1445
6.652842619255793	6.6528426192558	0	0	2	30	-0.003050524823068508	0.6830543112455114	3522.107404550369	3597.107404550369	3597.107404550369	3622.107404550369	0.90625	1.0	0.8507462739944458	0.9708737730979919	0.2750000059604645	1530	1605	1605	1630	1445
6.666288242875439	6.666288242875446	0	0	2	30	-0.003404928748046606	0.6809894006125496	3513.651595508391	3588.651595508391	3588.651595508391	3613.651595508391	0.90625	1.0	0.8507462739944458	0.9611650705337524	0.2750000059604645	1715	1790	1790	1815	1445
6.682390464667833	6.6823908594075405	0	0	2	30	-0.003750000000000004	0.6809894006125496	3513.651595508391	3588.651595508391	3588.651595508391	3613.651595508391	0.90625	1.0	0.8507462739944458	0.9611650705337524	0.2750000059604645	1979	2054	2054	2079	1450
6.699340192593496	6.699341376812598	0	0	2	30	-0.004084792762612706	0.6789244773024805	3505.1957345536575	3580.1957345536575	3580.1957345536575	3605.1957345536575	0.90625	1.0	0.8507462739944458	0.9514563083648682	0.2750000059604645	2103	2178	2178	2203	1450
6.719537444020972	6.7195378387606794	0	0	2	30	-0.004408389392193551	0.6789244773024805	3505.1957345536575	3580.1957345536575	3580.1957345536575	3605.1957345536575	0.90625	1.0	0.8507462739944458	0.9514563083648682	0.2750000059604645	2300	2375	2375	2400	1450
6.732811750611354	6.732811750611354	0	0	2	30	-0.004719902932873782	0.6789244773024805	3505.1957345536575	3580.1957345536575	3580.1957345536575	3605.1957345536575	0.90625	1.0	0.8507462739944458	0.9514563083648682	0.2750000059604645	2687	2762	2762	2787	1450
6.749401081192033	6.74940108119204	0	0	2	30	-0.005018479547691437	0.6828307273024805	3521.1918283036575	3596.1918283036575	3596.1918283036575	3621.1918283036575	0.921875	1.0	0.8507462739944458	0.9514563083648682	0.2750000059604645	2687	2762	2762	2787	1450
6.76644909930269	6.766449099302697	0	0	2	30	-0.005303300858899106	0.6807658039924114	3512.7359673489245	3587.7359673489245	3587.7359673489245	3612.7359673489245	0.921875	1.0	0.8507462739944458	0.9417475461959839	0.2750000059604645	2796	2871	2871	2896	1450
6.7868618786056985	6.7868618786057056	0	0	2	30	-0.005573586191080455	0.6747946433594496	3488.2840645569463	3563.2840645569463	3563.2840645569463	3588.2840645569463	0.90625	1.0	0.8507462739944458	0.9320388436317444	0.2750000059604645	2865	2940	2940	2965	1455
6.799594602329357	6.7995949970690575	0	0	2	30	-0.00582859471092728	0.6747946433594496	3488.2840645569463	3563.2840645569463	3563.2840645569463	3588.2840645569463	0.90625	1.0	0.8507462739944458	0.9320388436317444	0.2750000059604645	2927	3002	3002	3027	1455
6.816382092238825	6.816382092238825	0	0	2	30	-0.006067627457812103	0.6727297200493805	3479.828203602213	3554.828203602213	3554.828203602213	3579.828203602213	0.90625	1.0	0.8507462739944458	0.9223300814628601	0.2750000059604645	3015	3090	3090	3115	1455
6.839608181374999	6.839608576114699	0	0	2	30	-0.006290029259590677	0.6727297200493805	3479.828203602213	3554.828203602213	3554.828203602213	3579.828203602213	0.90625	1.0	0.8507462739944458	0.9223300814628601	0.2750000059604645	3015	3090	3090	3115	1455
6.852833934982421	6.852833934982428	0	0	2	30	-0.006495190528383286	0.6727297200493805	3479.828203602213	3554.828203602213	3554.828203602213	3579.828203602213	0.90625	1.0	0.8507462739944458	0.9223300814628601	0.2750000059604645	3065	3140	3140	3165	1455
6.866322190489534	6.86632179574984	0	0	2	30	-0.006682548931412756	0.6651933881000858	3448.966924269851	3523.966924269851	3523.966924269851	3548.966924269851	0.90625	0.9917355179786682	0.8358209133148193	0.9126213788986206	0.2750000059604645	3155	3230	3230	3255	1455
6.882446122965362	6.882446122965369	0	0	2	30	-0.006851590932319503	0.663127282495914	3440.5062218207677	3515.5062218207677	3515.5062218207677	3540.5062218207677	0.90625	0.9834710955619812	0.8358209133148193	0.9126213788986206	0.2750000059604645	3159	3234	3234	3259	1455
6.906348006465834	6.906348006465841	0	0	2	30	-0.0070018531987290095	0.6510688345979183	3391.1268776784755	3466.1268776784755	3466.1268776784755	3491.1268776784755	0.890625	0.9752066135406494	0.8358209133148193	0.8834951519966125	0.2750000059604645	3154	3229	3229	3254	1455
6.916289525779462	6.916289525779462	0	0	2	30	-0.007132923872213648	0.6449079118726253	3365.897899118401	3440.897899118401	3440.897899118401	3465.897899118401	0.890625	0.9586777091026306	0.8358209133148193	0.8737863898277283	0.2750000059604645	3187	3262	3262	3287	1455
6.9328528035400225	6.93285280354003	0	0	2	30	-0.007244443697168009	0.6387844105904179	3340.8221613677615	3415.8221613677615	3415.8221613677615	3440.8221613677615	0.890625	0.9504132270812988	0.8358209133148193	0.8543689250946045	0.25	3227	3302	3302	3327	1455
6.949501739815219	6.949501739815226	0	0	2	30	-0.007336107005503539	0.6307833559239988	3308.057842508775	3383.057842508775	3383.057842508775	3408.057842508775	0.875	0.942148745059967	0.8358209133148193	0.844660222530365	0.25	3227	3302	3302	3327	1455
6.972850592997709	6.972850592997716	0	0	2	30	-0.00740766255446353	0.6277379211226748	3295.586786997353	3370.586786997353	3370.586786997353	3395.586786997353	0.875	0.9256198406219482	0.8507462739944458	0.8349514603614807	0.25	3262	3337	3337	3362	1455
6.986102004685556	6.986101609945862	0	0	2	30	-0.007458914215262048	0.6137294666743109	3238.2221660313035	3313.2221660313035	3313.2221660313035	3338.2221660313035	0.84375	0.9173553586006165	0.8507462739944458	0.8155339956283569	0.25	3270	3345	3345	3370	1455
6.999520391265989	6.999520786005689	0	0	2	30	-0.007489721510659303	0.5878626839753736	3132.2976908791547	3207.2976908791547	3207.2976908791547	3232.2976908791547	0.828125	0.8677685856819153	0.8656716346740723	0.7572815418243408	0.25	3303	3378	3378	3403	1455
7.016310249613646	7.016310249613653	0	0	2	30	-0.0075	0.5607003739322032	3021.068031252372	3096.068031252372	3096.068031252372	3121.068031252372	0.796875	0.8347107172012329	0.8507462739944458	0.7184466123580933	0.25	3358	3433	3433	3458	1455
7.039824893469621	7.039824893469628	0	0	2	30	-0.007489721510659305	0.5277043777179102	2885.9494267548425	2960.9494267548425	2960.9494267548425	2985.9494267548425	0.765625	0.7933884263038635	0.8358209133148193	0.6601941585540771	0.25	3384	3459	3459	3484	1455
7.052884461663865	7.052884066924172	0	0	2	30	-0.007458914215262052	0.49307698370269915	2744.150248262553	2819.150248262553	2819.150248262553	2844.150248262553	0.734375	0.7438016533851624	0.8208954930305481	0.6019417643547058	0.22499999403953552	3447	3522	3522	3547	1455
7.066298111367907	7.066297716628213	0	0	2	30	-0.0074076625544635365	0.44896324164166757	2563.5044745226287	2638.5044745226287	2638.5044745226287	2663.5044745226287	0.6875	0.6859503984451294	0.7910447716712952	0.5339806079864502	0.25	3458	3533	3533	3558	1455
7.082332043192416	7.082332043192423	0	0	2	30	-0.007336107005503547	0.39414510358146027	2339.0241991660796	2414.0241991660796	2414.0241991660796	2439.0241991660796	0.59375	0.6280992031097412	0.7611940503120422	0.4660194218158722	0.22499999403953552	3458	3533	3533	3558	1455
7.0994428249151795	7.0994428249151795	0	0	2	30	-0.0072444436971680175	0.3579587594264142	2190.8411198511662	2265.8411198511662	2265.8411198511662	2290.8411198511662	0.5625	0.5702479481697083	0.7164179086685181	0.41747573018074036	0.22499999403953552	3497	3572	3572	3597	1455
7.119714682145727	7.119714682145727	0	0	2	30	-0.007132923872213658	0.29673765893497084	1940.1407133387056	2015.1407133387056	2015.1407133387056	2040.1407133387056	0.515625	0.4545454680919647	0.6567164063453674	0.3300970792770386	0.22499999403953552	3506	3581	3581	3606	1455
7.132783724092739	7.132783329353046	0	0	2	30	-0.007001853198729022	0.29673765893497084	1940.1407133387056	2015.1407133387056	2015.1407133387056	2040.1407133387056	0.515625	0.4545454680919647	0.6567164063453674	0.3300970792770386	0.22499999403953552	3522	3597	3597	3622	1455
7.149348580812095	7.149348975551796	0	0	2	30	-0.006851590932319517	0.26950049589698066	1828.6045306981357	1903.6045306981357	1903.6045306981357	1928.6045306981357	0.484375	0.40495866537094116	0.6268656849861145	0.3009708821773529	0.22499999403953552	3522	3597	3597	3622	1455
7.172961120113371	7.172961120113371	0	0	2	30	-0.0066825489314127715	0.2165563153177219	1611.7981112260713	1686.7981112260713	1686.7981112260713	1711.7981112260713	0.40625	0.32231405377388	0.5671641826629639	0.24271844327449799	0.22499999403953552	3513	3588	3588	3613	1455
7.186133978601163	7.186133978601163	0	0	2	30	-0.006495190528383305	0.18908041160040323	1499.284285503651	1574.284285503651	1574.284285503651	1599.284285503651	0.34375	0.28925618529319763	0.5522388219833374	0.223300963640213	0.22499999403953552	3513	3588	3588	3613	1455
7.199660918598752	7.199661313338453	0	0	2	30	-0.006290029259590696	0.17346817377882928	1435.3521716243058	1510.3521716243058	1510.3521716243058	1535.3521716243058	0.328125	0.25619834661483765	0.5373134613037109	0.20388349890708923	0.22499999403953552	3505	3580	3580	3605	1455
7.21646498757557	7.21646498757557	0	0	2	30	-0.006067627457812124	0.16451660001917934	1398.6954770785394	1473.6954770785394	1473.6954770785394	1498.6954770785394	0.328125	0.23140496015548706	0.5074626803398132	0.19417475163936615	0.22499999403953552	3505	3580	3580	3605	1455
7.239535944010122	7.239536338749822	0	0	2	30	-0.005828594710927302	0.13804762221364297	1290.305012964868	1365.305012964868	1365.305012964868	1390.305012964868	0.28125	0.1900826394557953	0.46268656849861145	0.17475728690624237	0.22499999403953552	3505	3580	3580	3605	1455
7.252871435253809	7.252871040514108	0	0	2	30	-0.005573586191080479	0.13804762221364297	1290.305012964868	1365.305012964868	1365.305012964868	1390.305012964868	0.28125	0.1900826394557953	0.46268656849861145	0.17475728690624237	0.22499999403953552	3521	3596	3596	3621	1455
7.266279558602065	7.266279558602072	0	0	2	30	-0.005303300858899131	0.12827026339347958	1250.266728596299	1325.266728596299	1325.266728596299	1350.266728596299	0.265625	0.1735537201166153	0.447761207818985	0.1650485396385193	0.22499999403953552	3512	3587	3587	3612	1455
7.2825495447664395	7.282549544766447	0	0	2	30	-0.0050184795476914635	0.12063147136049501	1218.9858752212272	1293.9858752212272	1293.9858752212272	1318.9858752212272	0.25	0.1652892529964447	0.43283581733703613	0.1553398072719574	0.22499999403953552	3488	3563	3563	3588	1455
7.3063231378648155	7.3063231378648155	0	0	2	30	-0.004719902932873809	0.1005770037237621	1136.862830248806	1211.862830248806	1211.862830248806	1236.862830248806	0.203125	0.14049586653709412	0.4029850661754608	0.1456310749053955	0.22499999403953552	3488	3563	3563	3588	1455
7.320013894837395	7.320013894837402	0	0	2	30	-0.004408389392193576	0.0975327669036784	1124.396680470563	1199.396680470563	1199.396680470563	1224.396680470563	0.203125	0.13223139941692352	0.4029850661754608	0.13592232763767242	0.22499999403953552	3479	3554	3554	3579	1455
7.332793592585212	7.332793592585212	0	0	2	30	-0.00408479276261273	0.09401758758945278	1110.0020211788092	1185.0020211788092	1185.0020211788092	1210.0020211788092	0.203125	0.12396693974733353	0.38805970549583435	0.12621359527111053	0.22499999403953552	3479	3554	3554	3579	1455
7.349410160205103	7.34941016020511	0	0	2	30	-0.003750000000000026	0.08757427587366728	1083.6166597026674	1158.6166597026674	1158.6166597026674	1183.6166597026674	0.1875	0.11570248007774353	0.3731343150138855	0.12621359527111053	0.22499999403953552	3479	3554	3554	3579	1455
7.3662529136723975	7.366252913672405	0	0	2	30	-0.0034049287480466253	0.08550815909362464	1075.1559114883928	1150.1559114883928	1150.1559114883928	1175.1559114883928	0.1875	0.10743801295757294	0.3731343150138855	0.12621359527111053	0.22499999403953552	3448	3523	3523	3548	1455
7.3862299003479635	7.386230295087664	0	0	2	30	-0.0030505248230685246	0.0802615238511507	1053.670940170462	1128.670940170462	1128.670940170462	1153.670940170462	0.171875	0.10743801295757294	0.35820895433425903	0.11650485545396805	0.22499999403953552	3440	3515	3515	3540	1455
7.3993510479352125	7.399351837414613	0	0	2	30	-0.002687759621589774	0.07819540893375321	1045.2101995837193	1120.2101995837193	1120.2101995837193	1145.2101995837193	0.171875	0.09917355328798294	0.35820895433425903	0.11650485545396805	0.22499999403953552	3391	3466	3466	3491	1455
7.416313802270935	7.416313802270942	0	0	2	30	-0.002317627457812126	0.07428915893375321	1029.2141058337193	1104.2141058337193	1104.2141058337193	1129.2141058337193	0.15625	0.09917355328798294	0.35820895433425903	0.11650485545396805	0.22499999403953552	3365	3440	3440	3465	1455
7.432285759962738	7.432285759962738	0	0	2	30	-0.0019411428382689242	0.07055661856368078	1013.9293530182729	1088.9293530182729	1088.9293530182729	1113.9293530182729	0.15625	0.09090909361839294	0.3283582031726837	0.10679611563682556	0.22499999403953552	3340	3415	3415	3440	1450
7.4527253815652585	7.452725381565266	0	0	2	30	-0.0015593376811332115	0.06849050178363814	1005.4686048039982	1080.4686048039982	1080.4686048039982	1105.4686048039982	0.15625	0.08264462649822235	0.3283582031726837	0.10679611563682556	0.22499999403953552	3308	3383	3383	3408	1450
7.466259821617129	7.466259821617129	0	0	2	30	-0.001173258487801746	0.06809200914737246	1003.8367774584901	1078.8367774584901	1078.8367774584901	1103.8367774584901	0.15625	0.08264462649822235	0.31343284249305725	0.10679611563682556	0.22499999403953552	3295	3370	3370	3395	1450
7.482418885926144	7.482418885926151	0	0	2	30	-0.0007839634745074134	0.06602589422997496	995.3760368717474	1070.3760368717474	1070.3760368717474	1095.3760368717474	0.15625	0.07438016682863235	0.31343284249305725	0.10679611563682556	0.22499999403953552	3238	3313	3313	3338	1450
7.499358350619644	7.499358350619644	0	0	2	30	-0.00039251967182208893	0.06602589422997496	995.3760368717474	1070.3760368717474	1070.3760368717474	1095.3760368717474	0.15625	0.07438016682863235	0.31343284249305725	0.10679611563682556	0.22499999403953552	3132	3207	3207	3232	1450
7.519700471516572	7.519701260995973	0	0	2	30	-8.039065796791711e-18	0.06211964422997496	979.3799431217475	1054.3799431217474	1054.3799431217474	1079.3799431217474	0.140625	0.07438016682863235	0.31343284249305725	0.10679611563682556	0.22499999403953552	3021	3096	3096	3121	1450
7.532399247626131	7.532399247626138	0	0	2	30	0.00039251967182207294	0.06211964422997496	979.3799431217475	1054.3799431217474	1054.3799431217474	1079.3799431217474	0.140625	0.07438016682863235	0.31343284249305725	0.10679611563682556	0.22499999403953552	2885	2960	2960	2985	1450
7.549490292363956	7.549490687103656	0	0	2	30	0.0007839634745073974	0.06211964422997496	979.3799431217475	1054.3799431217474	1054.3799431217474	1079.3799431217474	0.140625	0.07438016682863235	0.31343284249305725	0.10679611563682556	0.22499999403953552	2744	2819	2819	2844	1445
7.572934672553551	7.572935067293251	0	0	2	30	0.00117325848780173	0.05965503401797356	969.2873643036017	1044.2873643036019	1044.2873643036019	1069.2873643036019	0.140625	0.06611569970846176	0.2985074520111084	0.10679611563682556	0.22499999403953552	2563	2638	2638	2663	1450
7.585498052946434	7.585498052946441	0	0	2	30	0.0015593376811331957	0.06005352744993231	970.9191949074728	1045.9191949074727	1045.9191949074727	1070.9191949074727	0.140625	0.06611569970846176	0.31343284249305725	0.10679611563682556	0.22499999403953552	2339	2414	2414	2439	1445
7.599543680908212	7.599543680908219	0	0	2	30	0.0019411428382689084	0.05893050122171006	966.3204025029027	1041.3204025029027	1041.3204025029027	1066.3204025029027	0.140625	0.06611569970846176	0.2985074520111084	0.09708737581968307	0.22499999403953552	2190	2265	2265	2290	1445
7.616262880849796	7.616262880849796	0	0	2	30	0.0023176274578121103	0.05893050122171006	966.3204025029027	1041.3204025029027	1041.3204025029027	1066.3204025029027	0.140625	0.06611569970846176	0.2985074520111084	0.09708737581968307	0.22499999403953552	1940	2015	2015	2040	1445
7.632305891687373	7.632305891687373	0	0	2	30	0.002687759621589759	0.05893050122171006	966.3204025029027	1041.3204025029027	1041.3204025029027	1066.3204025029027	0.140625	0.06611569970846176	0.2985074520111084	0.09708737581968307	0.22499999403953552	1940	2015	2015	2040	1445
7.652916435579463	7.65291604083977	0	0	2	30	0.0030505248230685103	0.05893050122171006	966.3204025029027	1041.3204025029027	1041.3204025029027	1066.3204025029027	0.140625	0.06611569970846176	0.2985074520111084	0.09708737581968307	0.22499999403953552	1828	1903	1903	1928	1445
7.666337190598085	7.666337190598092	0	0	2	30	0.0034049287480466114	0.05893050122171006	966.3204025029027	1041.3204025029027	1041.3204025029027	1066.3204025029027	0.140625	0.06611569970846176	0.2985074520111084	0.09708737581968307	0.22499999403953552	1611	1686	1686	1711	1445
7.682399938420609	7.6824003331603095	0	0	2	30	0.0037500000000000124	0.05893050122171006	966.3204025029027	1041.3204025029027	1041.3204025029027	1066.3204025029027	0.140625	0.06611569970846176	0.2985074520111084	0.09708737581968307	0.22499999403953552	1499	1574	1574	1599	1445
7.6993559821814515	7.6993559821814515	0	0	2	30	0.004084792762612716	0.05893050122171006	966.3204025029027	1041.3204025029027	1041.3204025029027	1066.3204025029027	0.140625	0.06611569970846176	0.2985074520111084	0.09708737581968307	0.22499999403953552	1435	1510	1510	1535	1445
7.7194091536188765	7.719409548358577	0	0	2	30	0.004408389392193564	0.05893050122171006	966.3204025029027	1041.3204025029027	1041.3204025029027	1066.3204025029027	0.140625	0.06611569970846176	0.2985074520111084	0.09708737581968307	0.22499999403953552	1398	1473	1473	1498	1445
7.7323159575496945	7.7323159575496945	0	0	2	30	0.004719902932873797	0.05893050122171006	966.3204025029027	1041.3204025029027	1041.3204025029027	1066.3204025029027	0.140625	0.06611569970846176	0.2985074520111084	0.09708737581968307	0.22499999403953552	1290	1365	1365	1390	1445
7.749345817634207	7.749345817634207	0	0	2	30	0.005018479547691453	0.05965503401797356	969.2873643036017	1044.2873643036019	1044.2873643036019	1069.2873643036019	0.140625	0.06611569970846176	0.2985074520111084	0.10679611563682556	0.22499999403953552	1290	1365	1365	1390	1445
7.766430151797152	7.766430546536853	0	0	2	30	0.005303300858899124	0.05893050122171006	966.3204025029027	1041.3204025029027	1041.3204025029027	1066.3204025029027	0.140625	0.06611569970846176	0.2985074520111084	0.09708737581968307	0.22499999403953552	1250	1325	1325	1350	1445
7.786090557234296	7.786090557234296	0	0	2	30	0.0055735861910804745	0.06602589422997496	995.3760368717474	1070.3760368717474	1070.3760368717474	1095.3760368717474	0.15625	0.07438016682863235	0.31343284249305725	0.10679611563682556	0.22499999403953552	1218	1293	1293	1318	1445
7.799382627111115	7.799382627111122	0	0	2	30	0.0058285947109273	0.06849050178363814	1005.4686048039982	1080.4686048039982	1080.4686048039982	1105.4686048039982	0.15625	0.08264462649822235	0.3283582031726837	0.10679611563682556	0.22499999403953552	1136	1211	1211	1236	1445
7.816303933778464	7.816303933778471	0	0	2	30	0.006067627457812124	0.08210165893375321	1061.2062933337193	1136.2062933337193	1136.2062933337193	1161.2062933337193	0.1875	0.09917355328798294	0.35820895433425903	0.11650485545396805	0.22499999403953552	1124	1199	1199	1224	1445
7.832356813108511	7.832356813108518	0	0	2	30	0.006290029259590699	0.09538677587366728	1115.6088472026674	1190.6088472026674	1190.6088472026674	1215.6088472026674	0.21875	0.11570248007774353	0.3731343150138855	0.12621359527111053	0.22499999403953552	1110	1185	1185	1210	1445
7.852908935525193	7.852908935525193	0	0	2	30	0.006495190528383307	0.11649924152570001	1202.0643940477416	1277.0643940477416	1277.0643940477416	1302.0643940477416	0.25	0.1487603336572647	0.43283581733703613	0.1553398072719574	0.22499999403953552	1083	1158	1158	1183	1445
7.866332453721704	7.866332453721704	0	0	2	30	0.006682548931412777	0.13391539237884797	1273.3835317913824	1348.3835317913824	1348.3835317913824	1373.3835317913824	0.28125	0.1735537201166153	0.46268656849861145	0.17475728690624237	0.22499999403953552	1075	1150	1150	1175	1445
7.882459149375421	7.882459544115122	0	0	2	30	0.006851590932319523	0.1577098231868992	1370.8217259503522	1445.8217259503522	1445.8217259503522	1470.8217259503522	0.3125	0.21487602591514587	0.5074626803398132	0.20388349890708923	0.22499999403953552	1053	1128	1128	1153	1445
7.899473614611686	7.899474009351387	0	0	2	30	0.007001853198729028	0.18519315022503946	1483.3659501715365	1558.3659501715365	1558.3659501715365	1583.3659501715365	0.359375	0.25619834661483765	0.5373134613037109	0.2330097109079361	0.22499999403953552	1045	1120	1120	1145	1445
7.919641655301454	7.919641655301454	0	0	2	30	0.007132923872213665	0.21822154530363314	1618.6172280183778	1693.6172280183778	1693.6172280183778	1718.6172280183778	0.40625	0.3140496015548706	0.5820895433425903	0.26213592290878296	0.22499999403953552	1029	1104	1104	1129	1445
7.9322816151958975	7.932281615195905	0	0	2	30	0.0072444436971680235	0.2640192614847501	1806.1588757800516	1881.1588757800516	1881.1588757800516	1906.1588757800516	0.5	0.3719008266925812	0.611940324306488	0.3009708821773529	0.22499999403953552	1013	1088	1088	1113	1445
7.949472529077511	7.949472529077518	0	0	2	30	0.007336107005503552	0.29712010037767733	1941.7068110465887	2016.7068110465887	2016.7068110465887	2041.7068110465887	0.546875	0.42975205183029175	0.641791045665741	0.3300970792770386	0.22499999403953552	1005	1080	1080	1105	1445
7.9662663348221585	7.966266334822166	0	0	2	30	0.007407662554463541	0.31850100520805524	2029.2616163269863	2104.2616163269863	2104.2616163269863	2129.2616163269863	0.546875	0.4793388545513153	0.6716417670249939	0.3689320385456085	0.22499999403953552	1003	1078	1078	1103	1445
7.9862054264866345	7.986205031746941	0	0	2	30	0.007458914215262055	0.37456690399668524	2258.851471866426	2333.851471866426	2333.851471866426	2358.851471866426	0.609375	0.5619834661483765	0.7164179086685181	0.4563106894493103	0.22499999403953552	995	1070	1070	1095	1445
7.999349074236719	7.999349074236726	0	0	2	30	0.007489721510659307	0.37456690399668524	2258.851471866426	2333.851471866426	2333.851471866426	2358.851471866426	0.625	0.6033057570457458	0.7313432693481445	0.49514561891555786	0.22499999403953552	995	1070	1070	1095	1445
8.01624788074124	8.016247486001546	0	0	2	30	0.0075	0.4268352423322632	2472.890317350618	2547.890317350618	2547.890317350618	2572.890317350618	0.65625	0.64462810754776	0.7611940503120422	0.5339806079864502	0.22499999403953552	979	1054	1054	1079	1445
8.032323260234122	8.032323260234122	0	0	2	30	0.007489721510659301	0.46213609808476974	2617.4473216571323	2692.4473216571323	2692.4473216571323	2717.4473216571323	0.71875	0.6776859760284424	0.7761194109916687	0.582524299621582	0.22499999403953552	979	1054	1054	1079	1445
8.05289354067694	8.05289354067694	0	0	2	30	0.007458914215262044	0.4820943329968568	2699.1762936221285	2774.1762936221285	2774.1762936221285	2799.1762936221285	0.734375	0.702479362487793	0.7910447716712952	0.6213592290878296	0.22499999403953552	979	1054	1054	1079	1445
8.06625547948044	8.066255479480446	0	0	2	30	0.007407662554463523	0.5008995395573201	2776.183614487226	2851.183614487226	2851.183614487226	2876.183614487226	0.734375	0.7272727489471436	0.8208954930305481	0.6601941585540771	0.22499999403953552	969	1044	1044	1069	1445
8.08243112285681	8.08243112285681	0	0	2	30	0.007336107005503528	0.521582329002019	2860.879637263268	2935.879637263268	2935.879637263268	2960.879637263268	0.75	0.7520661354064941	0.8358209133148193	0.6990291476249695	0.22499999403953552	970	1045	1045	1070	1445
8.099368219112108	8.099368613851816	0	0	2	30	0.007244443697167994	0.5404887885360541	2938.3015890551414	3013.3015890551414	3013.3015890551414	3038.3015890551414	0.765625	0.7685950398445129	0.8507462739944458	0.737864077091217	0.22499999403953552	966	1041	1041	1066	1445
8.119695734640182	8.11969612937989	0	0	2	30	0.00713292387221363	0.584172843103218	3117.187792507678	3192.187792507678	3192.187792507678	3217.187792507678	0.796875	0.8181818127632141	0.89552241563797	0.8058252334594727	0.20000000298023224	966	1041	1041	1066	1445
8.132321483905471	8.132321483905478	0	0	2	30	0.007001853198728986	0.584172843103218	3117.187792507678	3192.187792507678	3192.187792507678	3217.187792507678	0.796875	0.8181818127632141	0.89552241563797	0.8058252334594727	0.20000000298023224	966	1041	1041	1066	1445
8.149355291386975	8.149355686126675	0	0	2	30	0.006851590932319475	0.6026383664811492	3192.804110740306	3267.804110740306	3267.804110740306	3292.804110740306	0.828125	0.8347107172012329	0.89552241563797	0.8349514603614807	0.20000000298023224	966	1041	1041	1066	1445
8.16633580900914	8.166335809009148	0	0	2	30	0.006682548931412723	0.6207914948139548	3267.1411712631448	3342.1411712631448	3342.1411712631448	3367.1411712631448	0.828125	0.8595041036605835	0.9104477763175964	0.8737863898277283	0.20000000298023224	966	1041	1041	1066	1445
8.186217663417303	8.186218058157003	0	0	2	30	0.006495190528383249	0.6311835122162872	3309.696482525696	3384.696482525696	3384.696482525696	3409.696482525696	0.84375	0.8677685856819153	0.9104477763175964	0.893203854560852	0.20000000298023224	966	1041	1041	1066	1445
8.199320258238707	8.199320652978415	0	0	2	30	0.006290029259590635	0.6376692931853487	3336.255755594003	3411.255755594003	3411.255755594003	3436.255755594003	0.84375	0.8760330677032471	0.9104477763175964	0.9126213788986206	0.20000000298023224	966	1041	1041	1066	1445
8.216313012791538	8.216313012791545	0	0	2	30	0.0060676274578120555	0.644476058677113	3364.129460282778	3439.129460282778	3439.129460282778	3464.129460282778	0.859375	0.8925619721412659	0.89552241563797	0.9223300814628601	0.20000000298023224	966	1041	1041	1066	1445
8.232296023194905	8.232296023194905	0	0	2	30	0.005828594710927226	0.6512816284311249	3391.9982684254564	3466.9982684254564	3466.9982684254564	3491.9982684254564	0.875	0.9008264541625977	0.8805969953536987	0.9417475461959839	0.20000000298023224	966	1041	1041	1066	1445
8.252839461338205	8.252839066598511	0	0	2	30	0.0055735861910803965	0.6519349184917758	3394.6734912238217	3469.6734912238217	3469.6734912238217	3494.6734912238217	0.875	0.9090909361839294	0.8656716346740723	0.9514563083648682	0.20000000298023224	969	1044	1044	1069	1445
8.266422454373021	8.266422454373028	0	0	2	30	0.005303300858899042	0.6543570669526346	3404.5921891710386	3479.5921891710386	3479.5921891710386	3504.5921891710386	0.890625	0.9173553586006165	0.8507462739944458	0.9514563083648682	0.20000000298023224	966	1041	1041	1066	1445
8.282377832997476	8.282377832997476	0	0	2	30	0.005018479547691366	0.6543570669526346	3404.5921891710386	3479.5921891710386	3479.5921891710386	3504.5921891710386	0.890625	0.9173553586006165	0.8507462739944458	0.9514563083648682	0.20000000298023224	995	1070	1070	1095	1445
8.300097303335747	8.300097698075447	0	0	2	30	0.004719902932873706	0.6605530214009985	3429.9646226370887	3504.9646226370887	3504.9646226370887	3529.9646226370887	0.890625	0.9256198406219482	0.8507462739944458	0.9708737730979919	0.20000000298023224	1005	1080	1080	1105	1445
8.319700076776869	8.31970086625627	0	0	2	30	0.004408389392193469	0.6589590577073174	3423.437341311465	3498.437341311465	3498.437341311465	3523.437341311465	0.890625	0.9256198406219482	0.8358209133148193	0.9805825352668762	0.20000000298023224	1061	1136	1136	1161	1445
8.33232661552156	8.33232661552156	0	0	2	30	0.004084792762612619	0.6610251782126504	3431.8981047808034	3506.8981047808034	3506.8981047808034	3531.8981047808034	0.890625	0.93388432264328	0.8358209133148193	0.9805825352668762	0.20000000298023224	1115	1190	1190	1215	1445
8.349335554402039	8.34933594914174	0	0	2	30	0.0037499999999999114	0.6610251782126504	3431.8981047808034	3506.8981047808034	3506.8981047808034	3531.8981047808034	0.890625	0.93388432264328	0.8358209133148193	0.9805825352668762	0.20000000298023224	1202	1277	1277	1302	1445
8.366423046482574	8.366423046482574	0	0	2	30	0.0034049287480465078	0.6589964815968621	3423.5905921391504	3498.5905921391504	3498.5905921391504	3523.5905921391504	0.890625	0.93388432264328	0.8358209133148193	0.9708737730979919	0.20000000298023224	1273	1348	1348	1373	1445
8.386291085001268	8.386291085001275	0	0	2	30	0.003050524823068404	0.6589964815968621	3423.5905921391504	3498.5905921391504	3498.5905921391504	3523.5905921391504	0.890625	0.93388432264328	0.8358209133148193	0.9708737730979919	0.20000000298023224	1370	1445	1445	1470	1445
8.399318284540215	8.399318284540222	0	0	2	30	0.0026877596215896505	0.6589964815968621	3423.5905921391504	3498.5905921391504	3498.5905921391504	3523.5905921391504	0.890625	0.942148745059967	0.8358209133148193	0.9805825352668762	0.22499999403953552	1483	1558	1558	1583	1445
8.416393539690091	8.416393539690091	0	0	2	30	0.002317627457812	0.6671860884832412	3457.127032338873	3532.127032338873	3532.127032338873	3557.127032338873	0.890625	0.9504132270812988	0.8358209133148193	0.9902912378311157	0.22499999403953552	1618	1693	1693	1718	1445
8.43908751971231	8.439087519712317	0	0	2	30	0.0019411428382687965	0.6634909602511261	3441.995482228361	3516.995482228361	3516.995482228361	3541.995482228361	0.890625	0.9504132270812988	0.8208954930305481	0.9902912378311157	0.22499999403953552	1806	1881	1881	1906	1445
8.452271036171972	8.452270641432278	0	0	2	30	0.001559337681133082	0.6634909602511261	3441.995482228361	3516.995482228361	3516.995482228361	3541.995482228361	0.890625	0.9504132270812988	0.8208954930305481	0.9902912378311157	0.22499999403953552	1941	2016	2016	2041	1445
8.466270874328693	8.4662708743287	0	0	2	30	0.0011732584878016152	0.665557080756459	3450.4562456976996	3525.4562456976996	3525.4562456976996	3550.4562456976996	0.890625	0.9586777091026306	0.8208954930305481	0.9902912378311157	0.22499999403953552	2029	2104	2104	2129	1445
8.48227085853911	8.48227046379941	0	0	2	30	0.0007839634745072818	0.6716817766427994	3475.5368753522635	3550.5368753522635	3550.5368753522635	3575.5368753522635	0.890625	0.9752066135406494	0.8208954930305481	1.0	0.22499999403953552	2258	2333	2333	2358	1445
8.49933308727892	8.49933308727892	0	0	2	30	0.0003925196718219568	0.6855177283287048	3532.1950975060463	3607.1950975060463	3607.1950975060463	3632.1950975060463	0.90625	1.0	0.8358209133148193	1.0	0.22499999403953552	2258	2333	2333	2358	1445
8.51912296733726	8.519123362076968	0	0	2	30	-1.2426921205886656e-16	0.6931553184986115	3563.471029251814	3638.471029251814	3638.471029251814	3663.471029251814	0.921875	1.0	0.8507462739944458	1.0	0.22499999403953552	2472	2547	2547	2572	1445
8.53232858922005	8.532328983959758	0	0	2	30	-0.00039251967182220505	0.6931553184986115	3563.471029251814	3638.471029251814	3638.471029251814	3663.471029251814	0.921875	1.0	0.8507462739944458	1.0	0.22499999403953552	2617	2692	2692	2717	1445
8.549811215739062	8.549811610478763	0	0	2	30	-0.000783963474507529	0.6931553184986115	3563.471029251814	3638.471029251814	3638.471029251814	3663.471029251814	0.921875	1.0	0.8507462739944458	1.0	0.22499999403953552	2699	2774	2774	2799	1445
8.572384405413459	8.572384010673765	0	0	2	30	-0.0011732584878018542	0.6968866586685181	3578.7508672475815	3653.7508672475815	3653.7508672475815	3678.7508672475815	0.921875	1.0	0.8656716346740723	1.0	0.22499999403953552	2776	2851	2851	2876	1445
8.585575816667095	8.585575816667095	0	0	2	30	-0.0015593376811333186	0.6968866586685181	3578.7508672475815	3653.7508672475815	3653.7508672475815	3678.7508672475815	0.921875	1.0	0.8656716346740723	1.0	0.22499999403953552	2860	2935	2935	2960	1445
8.599408679931237	8.599408679931237	0	0	2	30	-0.00194114283826903	0.6968866586685181	3578.7508672475815	3653.7508672475815	3653.7508672475815	3678.7508672475815	0.921875	1.0	0.8656716346740723	1.0	0.22499999403953552	2938	3013	3013	3038	1445
8.616546303953513	8.616546698693213	0	0	2	30	-0.00231762745781223	0.6968866586685181	3578.7508672475815	3653.7508672475815	3653.7508672475815	3678.7508672475815	0.921875	1.0	0.8656716346740723	1.0	0.22499999403953552	3117	3192	3192	3217	1440
8.639091072369602	8.639091467109303	0	0	2	30	-0.002687759621589876	0.6968866586685181	3578.7508672475815	3653.7508672475815	3653.7508672475815	3678.7508672475815	0.921875	1.0	0.8656716346740723	1.0	0.22499999403953552	3117	3192	3192	3217	1440
8.652295115293597	8.652294720553904	0	0	2	30	-0.003050524823068625	0.6968866586685181	3578.7508672475815	3653.7508672475815	3653.7508672475815	3678.7508672475815	0.921875	1.0	0.8656716346740723	1.0	0.22499999403953552	3192	3267	3267	3292	1440
8.666315085174958	8.666315085174958	0	0	2	30	-0.0034049287480467233	0.6968866586685181	3578.7508672475815	3653.7508672475815	3653.7508672475815	3678.7508672475815	0.921875	1.0	0.8656716346740723	1.0	0.22499999403953552	3267	3342	3342	3367	1440
8.682302437715009	8.682302042975316	0	0	2	30	-0.0037500000000001204	0.6947855086641681	3570.1466579797684	3645.1466579797684	3645.1466579797684	3670.1466579797684	0.921875	1.0	0.8656716346740723	0.9902912378311157	0.22499999403953552	3309	3384	3384	3409	1440
8.699426640587532	8.699427035327233	0	0	2	30	-0.004084792762612822	0.6890254845555805	3546.559359255102	3621.559359255102	3621.559359255102	3646.559359255102	0.921875	1.0	0.8507462739944458	0.9805825352668762	0.22499999403953552	3336	3411	3411	3436	1440
8.718945729212514	8.718946123952215	0	0	2	30	-0.004408389392193665	0.6851192345555805	3530.563265505102	3605.563265505102	3605.563265505102	3630.563265505102	0.90625	1.0	0.8507462739944458	0.9805825352668762	0.22499999403953552	3364	3439	3439	3464	1440
8.73228398363409	8.732283983634098	0	0	2	30	-0.004719902932873894	0.6794316509360421	3507.2726105830925	3582.2726105830925	3582.2726105830925	3607.2726105830925	0.90625	1.0	0.8358209133148193	0.9708737730979919	0.22499999403953552	3391	3466	3466	3491	1440
8.749378975768906	8.749379370508606	0	0	2	30	-0.005018479547691547	0.6774029667749559	3498.9651489434445	3573.9651489434445	3573.9651489434445	3598.9651489434445	0.90625	1.0	0.8358209133148193	0.9611650705337524	0.22499999403953552	3394	3469	3469	3494	1440
8.772269536161119	8.772269536161119	0	0	2	30	-0.005303300858899213	0.6753742701591676	3490.6576363017916	3565.6576363017916	3565.6576363017916	3590.6576363017916	0.90625	1.0	0.8358209133148193	0.9514563083648682	0.22499999403953552	3404	3479	3479	3504	1440
8.785573842968596	8.785573842968603	0	0	2	30	-0.005573586191080559	0.6653070974338746	3449.4325639917165	3524.4325639917165	3524.4325639917165	3549.4325639917165	0.890625	0.9834710955619812	0.8358209133148193	0.9417475461959839	0.22499999403953552	3404	3479	3479	3504	1440
8.799342758401536	8.799342758401544	0	0	2	30	-0.005828594710927379	0.6536759346196694	3401.8029522675465	3476.8029522675465	3476.8029522675465	3501.8029522675465	0.890625	0.9586777091026306	0.8208954930305481	0.9029126167297363	0.22499999403953552	3429	3504	3504	3529	1440
8.816391565991594	8.816391565991601	0	0	2	30	-0.006067627457812198	0.6409642379830807	3349.7485545407153	3424.7485545407153	3424.7485545407153	3449.7485545407153	0.875	0.9504132270812988	0.8358209133148193	0.8834951519966125	0.25	3423	3498	3498	3523	1440
8.8389951506228	8.8389951506228	0	0	2	30	-0.006290029259590766	0.6327746310967015	3316.2121143409927	3391.2121143409927	3391.2121143409927	3416.2121143409927	0.875	0.93388432264328	0.8358209133148193	0.8640776872634888	0.22499999403953552	3431	3506	3506	3531	1440
8.852299457430284	8.852299457430284	0	0	2	30	-0.0064951905283833706	0.6277379211226748	3295.586786997353	3370.586786997353	3370.586786997353	3395.586786997353	0.875	0.9256198406219482	0.8507462739944458	0.8349514603614807	0.22499999403953552	3431	3506	3506	3531	1440
8.866298111367911	8.866298111367911	0	0	2	30	-0.006682548931412833	0.6144103587187644	3241.01041895334	3316.01041895334	3316.01041895334	3341.01041895334	0.859375	0.9090909361839294	0.8656716346740723	0.7961165308952332	0.22499999403953552	3423	3498	3498	3523	1440
8.882436254472893	8.8824362544729	0	0	2	30	-0.006851590932319573	0.5979672805902112	3173.676014016915	3248.676014016915	3248.676014016915	3273.676014016915	0.84375	0.8925619721412659	0.8656716346740723	0.7572815418243408	0.22499999403953552	3423	3498	3498	3523	1440
8.899440456476988	8.899440851216688	0	0	2	30	-0.007001853198729073	0.5755518597569989	3081.88486570491	3156.88486570491	3156.88486570491	3181.88486570491	0.8125	0.8677685856819153	0.8656716346740723	0.7184466123580933	0.22499999403953552	3423	3498	3498	3523	1445
8.919163230786538	8.919163230786538	0	0	2	30	-0.007132923872213704	0.556346943369034	3003.240733096194	3078.240733096194	3078.240733096194	3103.240733096194	0.8125	0.8347107172012329	0.8507462739944458	0.6796116232872009	0.22499999403953552	3457	3532	3532	3557	1445
8.932328194480355	8.932328194480355	0	0	2	30	-0.0072444436971680565	0.5335256174463687	2909.78740344288	2984.78740344288	2984.78740344288	3009.78740344288	0.796875	0.8016529083251953	0.8358209133148193	0.6407766938209534	0.22499999403953552	3441	3516	3516	3541	1445
8.94933871231963	8.94933871231963	0	0	2	30	-0.007336107005503578	0.5091539508228697	2809.9854286196514	2884.9854286196514	2884.9854286196514	2909.9854286196514	0.765625	0.7768595218658447	0.8208954930305481	0.6019417643547058	0.22499999403953552	3441	3516	3516	3541	1445
8.966284098108602	8.96628409810861	0	0	2	30	-0.007407662554463561	0.4809336292365378	2694.4232117236224	2769.4232117236224	2769.4232117236224	2794.4232117236224	0.75	0.7355371713638306	0.8059701323509216	0.5436893105506897	0.22499999403953552	3450	3525	3525	3550	1445
8.985556079682155	8.985556079682155	0	0	2	30	-0.007458914215262068	0.40463452899677144	2381.978396241779	2456.978396241779	2456.978396241779	2481.978396241779	0.640625	0.64462810754776	0.746268630027771	0.446601927280426	0.22499999403953552	3475	3550	3550	3575	1445
8.999685392460073	8.99968578719978	0	0	2	30	-0.007489721510659314	0.3664257306669816	2225.5133670812893	2300.5133670812893	2300.5133670812893	2325.5133670812893	0.59375	0.586776852607727	0.7164179086685181	0.3980582654476166	0.22499999403953552	3532	3607	3607	3632	1445
9.016333144516175	9.016333144516182	0	0	2	30	-0.0075	0.342726329388765	2128.4643188469927	2203.4643188469927	2203.4643188469927	2228.4643188469927	0.59375	0.5371900796890259	0.6865671873092651	0.34951457381248474	0.22499999403953552	3563	3638	3638	3663	1445
9.032488656167907	9.032489050907607	0	0	2	30	-0.007489721510659294	0.31030756230912093	1995.7094676558502	2070.70946765585	2070.70946765585	2095.70946765585	0.5625	0.4793388545513153	0.641791045665741	0.3106796145439148	0.22499999403953552	3563	3638	3638	3663	1445
9.052161693275409	9.052161693275416	0	0	2	30	-0.00745891421526203	0.2833239807933676	1885.2117013488405	1960.2117013488405	1960.2117013488405	1985.2117013488405	0.53125	0.42975205183029175	0.611940324306488	0.28155338764190674	0.22499999403953552	3563	3638	3638	3663	1445
9.06633679585839	9.06633679585839	0	0	2	30	-0.007407662554463503	0.2549349972507242	1768.9588137417156	1843.9588137417156	1843.9588137417156	1868.9588137417156	0.484375	0.38842976093292236	0.5820895433425903	0.25242719054222107	0.20000000298023224	3578	3653	3653	3678	1445
9.082422043843735	9.082422438583443	0	0	2	30	-0.007336107005503502	0.23906916367296827	1703.9882252408051	1778.9882252408051	1778.9882252408051	1803.9882252408051	0.46875	0.35537189245224	0.5671641826629639	0.2330097109079361	0.20000000298023224	3578	3653	3653	3678	1445
9.099445588093069	9.099445193353375	0	0	2	30	-0.007244443697167961	0.21296987872057382	1597.1116533607496	1672.1116533607496	1672.1116533607496	1697.1116533607496	0.40625	0.32231405377388	0.5522388219833374	0.223300963640213	0.20000000298023224	3578	3653	3653	3678	1445
9.118835991576255	9.118835991576255	0	0	2	30	-0.007132923872213591	0.18449980968876933	1480.5267206755104	1555.5267206755104	1555.5267206755104	1580.5267206755104	0.375	0.26446279883384705	0.5074626803398132	0.19417475163936615	0.20000000298023224	3578	3653	3653	3678	1445
9.132307273276318	9.132307273276325	0	0	2	30	-0.007001853198728941	0.17247520649416725	1431.2859705936148	1506.2859705936148	1506.2859705936148	1531.2859705936148	0.359375	0.23966942727565765	0.49253731966018677	0.18446601927280426	0.20000000298023224	3578	3653	3653	3678	1445
9.149777268124964	9.149777268124971	0	0	2	30	-0.006851590932319425	0.15868291449314043	1374.8065348494101	1449.8065348494101	1449.8065348494101	1474.8065348494101	0.328125	0.22314049303531647	0.4776119291782379	0.17475728690624237	0.20000000298023224	3578	3653	3653	3678	1445
9.172211509425395	9.172211509425402	0	0	2	30	-0.006682548931412667	0.14999235577372827	1339.2186968934172	1414.2186968934172	1414.2186968934172	1439.2186968934172	0.3125	0.20661157369613647	0.46268656849861145	0.17475728690624237	0.22499999403953552	3578	3653	3653	3678	1445
9.18544239464891	9.18544239464891	0	0	2	30	-0.006495190528383187	0.14021499322827458	1299.1803972697844	1374.1803972697844	1374.1803972697844	1399.1803972697844	0.296875	0.1900826394557953	0.447761207818985	0.1650485396385193	0.20000000298023224	3570	3645	3645	3670	1445
9.199413811547316	9.199414206287024	0	0	2	30	-0.006290029259590567	0.1325762049205803	1267.8995591497765	1342.8995591497765	1342.8995591497765	1367.8995591497765	0.28125	0.1818181872367859	0.43283581733703613	0.1553398072719574	0.20000000298023224	3546	3621	3621	3646	1445
9.216439724234846	9.216439724234846	0	0	2	30	-0.006067627457811982	0.12087763744866464	1219.9939253522816	1294.9939253522816	1294.9939253522816	1319.9939253522816	0.265625	0.1570248007774353	0.41791045665740967	0.1456310749053955	0.20000000298023224	3530	3605	3605	3630	1445
9.232371813217071	9.232371813217071	0	0	2	30	-0.005828594710927147	0.1164279872838474	1201.7726079273552	1276.7726079273552	1276.7726079273552	1301.7726079273552	0.25	0.1570248007774353	0.4029850661754608	0.1456310749053955	0.20000000298023224	3507	3582	3582	3607	1445
9.252218930531733	9.25221893053174	0	0	2	30	-0.005573586191080312	0.11287657802266204	1187.229587002801	1262.229587002801	1262.229587002801	1287.229587002801	0.25	0.1487603336572647	0.38805970549583435	0.13592232763767242	0.20000000298023224	3498	3573	3573	3598	1445
9.266272058547791	9.266272058547791	0	0	2	30	-0.005303300858898952	0.1069042112426194	1162.7727450385264	1237.7727450385264	1237.7727450385264	1262.7727450385264	0.234375	0.14049586653709412	0.38805970549583435	0.13592232763767242	0.20000000298023224	3490	3565	3565	3590	1445
9.282307174591395	9.282307174591395	0	0	2	30	-0.005018479547691274	0.09951900570846228	1132.530328376153	1207.530328376153	1207.530328376153	1232.530328376153	0.21875	0.13223139941692352	0.3731343150138855	0.12621359527111053	0.20000000298023224	3449	3524	3524	3549	1445
9.299507956965478	9.299507956965478	0	0	2	30	-0.004719902932873609	0.09307569493304135	1106.1449707508043	1181.1449707508043	1181.1449707508043	1206.1449707508043	0.203125	0.12396693974733353	0.35820895433425903	0.12621359527111053	0.20000000298023224	3401	3476	3476	3501	1445
9.318850202205411	9.318850202205411	0	0	2	30	-0.004408389392193368	0.09014014063119336	1094.1238758847367	1169.1238758847367	1169.1238758847367	1194.1238758847367	0.203125	0.11570248007774353	0.35820895433425903	0.11650485545396805	0.20000000298023224	3349	3424	3424	3449	1450
9.332302536399936	9.332302536399936	0	0	2	30	-0.004084792762612514	0.09014014063119336	1094.1238758847367	1169.1238758847367	1169.1238758847367	1194.1238758847367	0.203125	0.11570248007774353	0.35820895433425903	0.11650485545396805	0.20000000298023224	3316	3391	3391	3416	1445
9.349363580920652	9.349363580920652	0	0	2	30	-0.0037499999999998025	0.08373305460400615	1067.8868586034052	1142.8868586034052	1142.8868586034052	1167.8868586034052	0.1875	0.10743801295757294	0.34328359365463257	0.11650485545396805	0.20000000298023224	3295	3370	3370	3395	1445
9.36641159903131	9.36641199377101	0	0	2	30	-0.003404928748046396	0.08289984183043453	1064.4748522956293	1139.4748522956293	1139.4748522956293	1164.4748522956293	0.1875	0.10743801295757294	0.34328359365463257	0.10679611563682556	0.20000000298023224	3241	3316	3316	3341	1445
9.385472394866014	9.38547239486602	0	0	2	30	-0.003050524823068289	0.07652898348107828	1038.3861873550156	1113.3861873550156	1113.3861873550156	1138.3861873550156	0.171875	0.09917355328798294	0.3283582031726837	0.10679611563682556	0.20000000298023224	3173	3248	3248	3273	1445
9.399697234651036	9.399697629390744	0	0	2	30	-0.002687759621589533	0.0740643759274151	1028.2936194227648	1103.2936194227648	1103.2936194227648	1128.2936194227648	0.171875	0.09090909361839294	0.31343284249305725	0.10679611563682556	0.20000000298023224	3081	3156	3156	3181	1445
9.416360381555393	9.416360381555393	0	0	2	30	-0.0023176274578118805	0.07199825914737246	1019.8328712084901	1094.8328712084901	1094.8328712084901	1119.8328712084901	0.171875	0.08264462649822235	0.31343284249305725	0.10679611563682556	0.20000000298023224	3003	3078	3078	3103	1445
9.432369050039178	9.432369444778878	0	0	2	30	-0.0019411428382686748	0.07199825914737246	1019.8328712084901	1094.8328712084901	1094.8328712084901	1119.8328712084901	0.171875	0.08264462649822235	0.31343284249305725	0.10679611563682556	0.20000000298023224	2909	2984	2984	3009	1445
9.452910909223682	9.45291090922369	0	0	2	30	-0.0015593376811329591	0.07199825914737246	1019.8328712084901	1094.8328712084901	1094.8328712084901	1119.8328712084901	0.171875	0.08264462649822235	0.31343284249305725	0.10679611563682556	0.20000000298023224	2809	2884	2884	2909	1445
9.466262979534719	9.466262979534726	0	0	2	30	-0.0011732584878014912	0.07123749966789433	1016.7175611400273	1091.7175611400273	1091.7175611400273	1116.7175611400273	0.171875	0.08264462649822235	0.31343284249305725	0.09708737581968307	0.20000000298023224	2694	2769	2769	2794	1445
9.482493491729215	9.482493491729215	0	0	2	30	-0.0007839634745071568	0.06917138475049683	1008.2568205532846	1083.2568205532846	1083.2568205532846	1108.2568205532846	0.171875	0.07438016682863235	0.31343284249305725	0.09708737581968307	0.20000000298023224	2381	2456	2456	2481	1445
9.499542694058967	9.499542694058974	0	0	2	30	-0.0003925196718218313	0.06490286800175271	990.7772444671773	1065.7772444671773	1065.7772444671773	1090.7772444671773	0.15625	0.07438016682863235	0.2985074520111084	0.09708737581968307	0.20000000298023224	2225	2300	2300	2325	1445
9.519441127534478	9.519441127534478	0	0	2	30	2.499161517667739e-16	0.06490286800175271	990.7772444671773	1065.7772444671773	1065.7772444671773	1090.7772444671773	0.15625	0.07438016682863235	0.2985074520111084	0.09708737581968307	0.20000000298023224	2128	2203	2203	2228	1445
9.532778987216354	9.53277898721636	0	0	2	30	0.00039251967182233054	0.06490286800175271	990.7772444671773	1065.7772444671773	1065.7772444671773	1090.7772444671773	0.15625	0.07438016682863235	0.2985074520111084	0.09708737581968307	0.20000000298023224	1995	2070	2070	2095	1445
9.549447265736788	9.549447660476496	0	0	2	30	0.0007839634745076539	0.06490286800175271	990.7772444671773	1065.7772444671773	1065.7772444671773	1090.7772444671773	0.15625	0.07438016682863235	0.2985074520111084	0.09708737581968307	0.20000000298023224	1885	1960	1960	1985	1445
9.566299098217158	9.566299098217158	0	0	2	30	0.0011732584878019847	0.06283675122171006	982.3164962529027	1057.3164962529027	1057.3164962529027	1082.3164962529027	0.15625	0.06611569970846176	0.2985074520111084	0.09708737581968307	0.20000000298023224	1768	1843	1843	1868	1440
9.58616713673586	9.58616713673586	0	0	2	30	0.001559337681133448	0.06283675122171006	982.3164962529027	1057.3164962529027	1057.3164962529027	1082.3164962529027	0.15625	0.06611569970846176	0.2985074520111084	0.09708737581968307	0.20000000298023224	1703	1778	1778	1803	1440
9.599486443651891	9.599486443651898	0	0	2	30	0.0019411428382691577	0.06283675122171006	982.3164962529027	1057.3164962529027	1057.3164962529027	1082.3164962529027	0.15625	0.06611569970846176	0.2985074520111084	0.09708737581968307	0.20000000298023224	1597	1672	1672	1697	1440
9.616326433941296	9.616326039201603	0	0	2	30	0.0023176274578123562	0.06283675122171006	982.3164962529027	1057.3164962529027	1057.3164962529027	1082.3164962529027	0.15625	0.06611569970846176	0.2985074520111084	0.09708737581968307	0.20000000298023224	1480	1555	1555	1580	1440
9.632334312945687	9.632334312945687	0	0	2	30	0.0026877596215899996	0.06490286800175271	990.7772444671773	1065.7772444671773	1065.7772444671773	1090.7772444671773	0.15625	0.07438016682863235	0.2985074520111084	0.09708737581968307	0.20000000298023224	1431	1506	1506	1531	1440
9.652817750654776	9.652817355915076	0	0	2	30	0.0030505248230687457	0.06283675122171006	982.3164962529027	1057.3164962529027	1057.3164962529027	1082.3164962529027	0.15625	0.06611569970846176	0.2985074520111084	0.09708737581968307	0.20000000298023224	1374	1449	1449	1474	1440
9.66625903213773	9.666259032137738	0	0	2	30	0.0034049287480468413	0.06283675122171006	982.3164962529027	1057.3164962529027	1057.3164962529027	1082.3164962529027	0.15625	0.06611569970846176	0.2985074520111084	0.09708737581968307	0.22499999403953552	1339	1414	1414	1439	1445
9.68237941195627	9.682379411956276	0	0	2	30	0.0037500000000002353	0.06490286800175271	990.7772444671773	1065.7772444671773	1065.7772444671773	1090.7772444671773	0.15625	0.07438016682863235	0.2985074520111084	0.09708737581968307	0.20000000298023224	1299	1374	1374	1399	1440
9.699498877952408	9.699498877952408	0	0	2	30	0.004084792762612933	0.06490286800175271	990.7772444671773	1065.7772444671773	1065.7772444671773	1090.7772444671773	0.15625	0.07438016682863235	0.2985074520111084	0.09708737581968307	0.20000000298023224	1267	1342	1342	1367	1440
9.720018236974084	9.720018236974084	0	0	2	30	0.004408389392193772	0.06880911800175271	1006.7733382171773	1081.7733382171773	1081.7733382171773	1106.7733382171773	0.171875	0.07438016682863235	0.2985074520111084	0.09708737581968307	0.20000000298023224	1219	1294	1294	1319	1440
9.732743855383163	9.73274385538317	0	0	2	30	0.0047199029328739974	0.06917138475049683	1008.2568205532846	1083.2568205532846	1083.2568205532846	1108.2568205532846	0.171875	0.07438016682863235	0.31343284249305725	0.09708737581968307	0.20000000298023224	1201	1276	1276	1301	1440
9.74937700207041	9.749377396810111	0	0	2	30	0.005018479547691645	0.06917138475049683	1008.2568205532846	1083.2568205532846	1083.2568205532846	1108.2568205532846	0.171875	0.07438016682863235	0.31343284249305725	0.09708737581968307	0.20000000298023224	1187	1262	1262	1287	1440
9.77287940899572	9.772879408995728	0	0	2	30	0.005303300858899306	0.06993214422997496	1011.3721306217474	1086.3721306217474	1086.3721306217474	1111.3721306217474	0.171875	0.07438016682863235	0.31343284249305725	0.10679611563682556	0.22499999403953552	1162	1237	1237	1262	1440
9.786073978166947	9.786073978166947	0	0	2	30	0.005573586191080647	0.07590450914737246	1035.8289649584901	1110.8289649584901	1110.8289649584901	1135.8289649584901	0.1875	0.08264462649822235	0.31343284249305725	0.10679611563682556	0.20000000298023224	1132	1207	1207	1232	1440
9.799690918815855	9.799690918815863	0	0	2	30	0.005828594710927462	0.08947943968660865	1091.4183055166625	1166.4183055166625	1166.4183055166625	1191.4183055166625	0.21875	0.09917355328798294	0.34328359365463257	0.11650485545396805	0.20000000298023224	1106	1181	1181	1206	1440
9.816342618268948	9.816342618268948	0	0	2	30	0.006067627457812276	0.10750401873287818	1165.228956711136	1240.228956711136	1240.228956711136	1265.228956711136	0.265625	0.11570248007774353	0.35820895433425903	0.13592232763767242	0.20000000298023224	1094	1169	1169	1194	1440
9.832365102642186	9.832365102642193	0	0	2	30	0.006290029259590839	0.12194838694371946	1224.3786445345313	1299.3786445345313	1299.3786445345313	1324.3786445345313	0.296875	0.13223139941692352	0.4029850661754608	0.1456310749053955	0.20000000298023224	1094	1169	1169	1194	1440
9.85287775108899	9.85287775108899	0	0	2	30	0.0064951905283834365	0.12926856330299685	1254.3547667257722	1329.3547667257722	1329.3547667257722	1354.3547667257722	0.296875	0.1487603336572647	0.43283581733703613	0.1650485396385193	0.20000000298023224	1067	1142	1142	1167	1440
9.86630758512068	9.866307585120687	0	0	2	30	0.006682548931412893	0.14954039237884797	1337.3679067913824	1412.3679067913824	1412.3679067913824	1437.3679067913824	0.34375	0.1735537201166153	0.46268656849861145	0.17475728690624237	0.20000000298023224	1064	1139	1139	1164	1440
9.882264542703929	9.882264542703929	0	0	2	30	0.006851590932319628	0.16931247135356808	1418.3345701928613	1493.3345701928613	1493.3345701928613	1518.3345701928613	0.375	0.20661157369613647	0.49253731966018677	0.19417475163936615	0.20000000298023224	1038	1113	1113	1138	1440
9.89938361396036	9.899383613960367	0	0	2	30	0.0070018531987291206	0.1999487082586351	1543.7899603191108	1618.7899603191108	1618.7899603191108	1643.7899603191108	0.421875	0.25619834661483765	0.5223880410194397	0.2330097109079361	0.20000000298023224	1028	1103	1103	1128	1440
9.919638102644164	9.919638102644164	0	0	2	30	0.007132923872213745	0.27070873225729386	1833.5522585936183	1908.5522585936183	1908.5522585936183	1933.5522585936183	0.53125	0.3719008266925812	0.5970149040222168	0.3009708821773529	0.17499999701976776	1019	1094	1094	1119	1440
9.932608459666483	9.93260845966649	0	0	2	30	0.007244443697168091	0.27070873225729386	1833.5522585936183	1908.5522585936183	1908.5522585936183	1933.5522585936183	0.53125	0.3719008266925812	0.5970149040222168	0.3009708821773529	0.17499999701976776	1019	1094	1094	1119	1440
9.949424765573958	9.949425160313659	0	0	2	30	0.007336107005503606	0.3094472828310497	1992.1866231931485	2067.1866231931485	2067.1866231931485	2092.1866231931485	0.609375	0.42148759961128235	0.6268656849861145	0.3300970792770386	0.17499999701976776	1019	1094	1094	1119	1440
9.966318835202095	9.966318835202102	0	0	2	30	0.007407662554463582	0.3513972394534375	2163.9716955618264	2238.9716955618264	2238.9716955618264	2263.9716955618264	0.640625	0.5041322112083435	0.6716417670249939	0.3883495032787323	0.20000000298023224	1016	1091	1091	1116	1440
9.986140294436339	9.986140294436346	0	0	2	30	0.007458914215262083	0.38301782615654467	2293.4579981110505	2368.4579981110505	2368.4579981110505	2393.4579981110505	0.671875	0.5537189841270447	0.7014925479888916	0.43689319491386414	0.17499999701976776	1008	1083	1083	1108	1440
9.999859472667232	9.99985986740694	0	0	2	30	0.00748972151065932	0.4153629391791682	2425.9112359386936	2500.9112359386936	2500.9112359386936	2525.9112359386936	0.703125	0.6033057570457458	0.7313432693481445	0.48543688654899597	0.20000000298023224	990	1065	1065	1090	1440
10.016303144299066	10.016302749559372	0	0	2	30	0.0075	0.4445189293325509	2545.3050156167956	2620.3050156167956	2620.3050156167956	2645.3050156167956	0.734375	0.64462810754776	0.7611940503120422	0.5242718458175659	0.20000000298023224	990	1065	1065	1090	1440
10.032468129703567	10.032468129703574	0	0	2	30	0.007489721510659287	0.4700872686967834	2650.007365313328	2725.007365313328	2725.007365313328	2750.007365313328	0.765625	0.6776859760284424	0.7761194109916687	0.5631067752838135	0.17499999701976776	990	1065	1065	1090	1440
10.05282959284574	10.05282959284574	0	0	2	30	0.007458914215262016	0.49387931200779445	2747.4357826719183	2822.4357826719183	2822.4357826719183	2847.4357826719183	0.796875	0.702479362487793	0.7910447716712952	0.6019417643547058	0.17499999701976776	990	1065	1065	1090	1440
10.066266926931704	10.06626692693171	0	0	2	30	0.007407662554463482	0.5351786323862306	2916.5564996216144	2991.5564996216144	2991.5564996216144	3016.5564996216144	0.8125	0.7520661354064941	0.8358209133148193	0.6893203854560852	0.17499999701976776	982	1057	1057	1082	1440
10.082308753550187	10.082308753550194	0	0	2	30	0.007336107005503474	0.5602460146455588	3019.207429973563	3094.207429973563	3094.207429973563	3119.207429973563	0.828125	0.7851239442825317	0.8507462739944458	0.737864077091217	0.17499999701976776	982	1057	1057	1082	1440
10.099392692973431	10.099392692973439	0	0	2	30	0.007244443697167927	0.5794423017453809	3097.8162256473347	3172.8162256473347	3172.8162256473347	3197.8162256473347	0.84375	0.8016529083251953	0.8656716346740723	0.7766990065574646	0.17499999701976776	982	1057	1057	1082	1440
10.11964915535573	10.11964915535573	0	0	2	30	0.00713292387221355	0.5946536594552416	3160.1067354692145	3235.1067354692145	3235.1067354692145	3260.1067354692145	0.859375	0.8181818127632141	0.8805969953536987	0.7961165308952332	0.17499999701976776	982	1057	1057	1082	1440
10.132673986456481	10.132673986456481	0	0	2	30	0.007001853198728894	0.6061036727503062	3206.994539912504	3281.994539912504	3281.994539912504	3306.994539912504	0.859375	0.8347107172012329	0.89552241563797	0.8155339956283569	0.17499999701976776	990	1065	1065	1090	1440
10.149309501581918	10.149309896321618	0	0	2	30	0.00685159093231937	0.6178423051423154	3255.0642395577815	3330.0642395577815	3330.0642395577815	3355.0642395577815	0.859375	0.8429751992225647	0.9104477763175964	0.844660222530365	0.17499999701976776	982	1057	1057	1082	1440
10.166314493065407	10.166314098325714	0	0	2	30	0.006682548931412607	0.6325102448139548	3315.1294525131448	3390.1294525131448	3390.1294525131448	3415.1294525131448	0.875	0.8595041036605835	0.9104477763175964	0.8737863898277283	0.17499999701976776	982	1057	1057	1082	1445
10.186157662983085	10.186157268243392	0	0	2	30	0.00649519052838312	0.6454817931853487	3368.247943094003	3443.247943094003	3443.247943094003	3468.247943094003	0.875	0.8760330677032471	0.9104477763175964	0.9126213788986206	0.17499999701976776	990	1065	1065	1090	1440
10.19979394587724	10.19979394587724	0	0	2	30	0.006290029259590495	0.6536639803558169	3401.75399955707	3476.75399955707	3476.75399955707	3501.75399955707	0.890625	0.8842975497245789	0.9104477763175964	0.9223300814628601	0.17499999701976776	990	1065	1065	1090	1440
10.21637380270515	10.216373802705156	0	0	2	30	0.006067627457811904	0.6502224530729412	3387.6609453336946	3462.6609453336946	3462.6609453336946	3487.6609453336946	0.890625	0.8842975497245789	0.89552241563797	0.9223300814628601	0.17499999701976776	1006	1081	1081	1106	1440
10.240095290163282	10.24009529016329	0	0	2	30	0.005828594710927064	0.652288558677113	3396.121647782778	3471.121647782778	3471.121647782778	3496.121647782778	0.890625	0.8925619721412659	0.89552241563797	0.9223300814628601	0.17499999701976776	1008	1083	1083	1108	1440
10.252743539591407	10.252743539591407	0	0	2	30	0.005573586191080225	0.653121757925792	3399.533598706118	3474.533598706118	3474.533598706118	3499.533598706118	0.890625	0.8925619721412659	0.8805969953536987	0.9417475461959839	0.17499999701976776	1008	1083	1083	1108	1440
10.266309953558874	10.266309953558874	0	0	2	30	0.0053033008588988595	0.6633688818283865	3441.4955710872428	3516.4955710872428	3516.4955710872428	3541.4955710872428	0.90625	0.9008264541625977	0.8805969953536987	0.9611650705337524	0.17499999701976776	1011	1086	1086	1111	1445
10.282402306858799	10.282402306858799	0	0	2	30	0.005018479547691176	0.6603270452914938	3429.039250468667	3504.039250468667	3504.039250468667	3529.039250468667	0.90625	0.9090909361839294	0.8507462739944458	0.9708737730979919	0.17499999701976776	1035	1110	1110	1135	1440
10.299507956965478	10.299508351705178	0	0	2	30	0.0047199029328735065	0.6644580742057347	3445.9558138724833	3520.9558138724833	3520.9558138724833	3545.9558138724833	0.90625	0.9173553586006165	0.8507462739944458	0.9805825352668762	0.17499999701976776	1091	1166	1166	1191	1440
10.319649550095427	10.319649550095434	0	0	2	30	0.00440838939219326	0.6623931508956655	3437.4999529177503	3512.4999529177503	3512.4999529177503	3537.4999529177503	0.90625	0.9173553586006165	0.8507462739944458	0.9708737730979919	0.17499999701976776	1165	1240	1240	1265	1440
10.332668065360998	10.332668065360998	0	0	2	30	0.004084792762612402	0.6623931508956655	3437.4999529177503	3512.4999529177503	3512.4999529177503	3537.4999529177503	0.90625	0.9173553586006165	0.8507462739944458	0.9708737730979919	0.17499999701976776	1224	1299	1299	1324	1440
10.349316606896494	10.349317001636201	0	0	2	30	0.003749999999999688	0.6587704905861962	3422.6651589504736	3497.6651589504736	3497.6651589504736	3522.6651589504736	0.90625	0.9173553586006165	0.8358209133148193	0.9708737730979919	0.17499999701976776	1254	1329	1329	1354	1440
10.366415546428293	10.3664155464283	0	0	2	30	0.003404928748046278	0.6623931508956655	3437.4999529177503	3512.4999529177503	3512.4999529177503	3537.4999529177503	0.90625	0.9173553586006165	0.8507462739944458	0.9708737730979919	0.17499999701976776	1337	1412	1412	1437	1440
10.38596739844828	10.38596700370858	0	0	2	30	0.0030505248230681685	0.6607991872019845	3430.9726715921265	3505.9726715921265	3505.9726715921265	3530.9726715921265	0.90625	0.9173553586006165	0.8358209133148193	0.9805825352668762	0.17499999701976776	1418	1493	1493	1518	1440
10.400046579284457	10.400046579284457	0	0	2	30	0.00268775962158941	0.6607991872019845	3430.9726715921265	3505.9726715921265	3505.9726715921265	3530.9726715921265	0.90625	0.9173553586006165	0.8358209133148193	0.9805825352668762	0.17499999701976776	1543	1618	1618	1643	1440
10.416279065177442	10.416278670437748	0	0	2	30	0.0023176274578117547	0.6607991872019845	3430.9726715921265	3505.9726715921265	3505.9726715921265	3530.9726715921265	0.90625	0.9173553586006165	0.8358209133148193	0.9805825352668762	0.17499999701976776	1833	1908	1908	1933	1435
10.432348918314538	10.432348918314545	0	0	2	30	0.0019411428382685471	0.6587704905861962	3422.6651589504736	3497.6651589504736	3497.6651589504736	3522.6651589504736	0.90625	0.9173553586006165	0.8358209133148193	0.9708737730979919	0.17499999701976776	1833	1908	1908	1933	1435
10.45279959262863	10.452799592628637	0	0	2	30	0.0015593376811328297	0.6587704905861962	3422.6651589504736	3497.6651589504736	3497.6651589504736	3522.6651589504736	0.90625	0.9173553586006165	0.8358209133148193	0.9708737730979919	0.20000000298023224	1992	2067	2067	2092	1435
10.466281137560863	10.46628113756087	0	0	2	30	0.0011732584878013604	0.6587704905861962	3422.6651589504736	3497.6651589504736	3497.6651589504736	3522.6651589504736	0.90625	0.9173553586006165	0.8358209133148193	0.9708737730979919	0.20000000298023224	2163	2238	2238	2263	1440
10.482349806478858	10.482349806478865	0	0	2	30	0.0007839634745070253	0.6551478158095803	3407.8303057402313	3482.8303057402313	3482.8303057402313	3507.8303057402313	0.90625	0.9173553586006165	0.8208954930305481	0.9708737730979919	0.17499999701976776	2293	2368	2368	2393	1435
10.499402561465907	10.499402561465907	0	0	2	30	0.00039251967182169927	0.6492491082650407	3383.6750983453417	3458.6750983453417	3458.6750983453417	3483.6750983453417	0.890625	0.9173553586006165	0.8208954930305481	0.9611650705337524	0.17499999701976776	2425	2500	2500	2525	1440
10.519662576505489	10.519662576505489	0	0	2	30	-3.8222442962243216e-16	0.6531553582650407	3399.6711920953417	3474.6711920953417	3474.6711920953417	3499.6711920953417	0.90625	0.9173553586006165	0.8208954930305481	0.9611650705337524	0.20000000298023224	2545	2620	2620	2645	1440
10.53274701330075	10.532747013300757	0	0	2	30	-0.00039251967182246265	0.6508068598093217	3390.0540909191727	3465.0540909191727	3465.0540909191727	3490.0540909191727	0.890625	0.9173553586006165	0.8358209133148193	0.9514563083648682	0.20000000298023224	2650	2725	2725	2750	1435
10.54935489664728	10.54935489664728	0	0	2	30	-0.0007839634745077855	0.6507694508209383	3389.9009011117423	3464.9009011117423	3464.9009011117423	3489.9009011117423	0.890625	0.9090909361839294	0.8358209133148193	0.9611650705337524	0.20000000298023224	2747	2822	2822	2847	1435
10.566305414052337	10.566305414052344	0	0	2	30	-0.0011732584878021155	0.6507694508209383	3389.9009011117423	3464.9009011117423	3464.9009011117423	3489.9009011117423	0.890625	0.9090909361839294	0.8358209133148193	0.9611650705337524	0.20000000298023224	2916	2991	2991	3016	1435
10.586057793839295	10.586058188578995	0	0	2	30	-0.0015593376811335773	0.64874075420515	3381.5933884700894	3456.5933884700894	3456.5933884700894	3481.5933884700894	0.890625	0.9090909361839294	0.8358209133148193	0.9514563083648682	0.20000000298023224	3019	3094	3094	3119	1435
10.599550786222792	10.5995507862228	0	0	2	30	-0.0019411428382692857	0.64874075420515	3381.5933884700894	3456.5933884700894	3456.5933884700894	3481.5933884700894	0.890625	0.9090909361839294	0.8358209133148193	0.9514563083648682	0.20000000298023224	3097	3172	3172	3197	1435
10.616470513931347	10.616470513931354	0	0	2	30	-0.0023176274578124816	0.6467120575893617	3373.285875828436	3448.285875828436	3448.285875828436	3473.285875828436	0.890625	0.9090909361839294	0.8358209133148193	0.9417475461959839	0.20000000298023224	3160	3235	3235	3260	1435
10.639883709684739	10.639883709684746	0	0	2	30	-0.002687759621590123	0.6426172529229426	3356.51765071945	3431.51765071945	3431.51765071945	3456.51765071945	0.890625	0.9008264541625977	0.8358209133148193	0.9320388436317444	0.20000000298023224	3206	3281	3281	3306	1435
10.652636565133037	10.652636565133037	0	0	2	30	-0.0030505248230688667	0.6440300835900299	3362.303192301172	3437.303192301172	3437.303192301172	3462.303192301172	0.890625	0.9008264541625977	0.8507462739944458	0.9223300814628601	0.20000000298023224	3255	3330	3330	3355	1435
10.666319032571948	10.666318637832248	0	0	2	30	-0.003404928748046959	0.6401238335900299	3346.307098551172	3421.307098551172	3421.307098551172	3446.307098551172	0.875	0.9008264541625977	0.8507462739944458	0.9223300814628601	0.20000000298023224	3315	3390	3390	3415	1435
10.682293753441634	10.682293753441641	0	0	2	30	-0.0037500000000003494	0.6401238335900299	3346.307098551172	3421.307098551172	3421.307098551172	3446.307098551172	0.875	0.9008264541625977	0.8507462739944458	0.9223300814628601	0.20000000298023224	3368	3443	3443	3468	1435
10.699346113688982	10.699346113688982	0	0	2	30	-0.004084792762613043	0.6380589229570681	3337.851289509194	3412.851289509194	3412.851289509194	3437.851289509194	0.875	0.9008264541625977	0.8507462739944458	0.9126213788986206	0.20000000298023224	3401	3476	3476	3501	1435
10.719711524228131	10.719711524228138	0	0	2	30	-0.004408389392193879	0.633927879141666	3320.9346650851226	3395.9346650851226	3395.9346650851226	3420.9346650851226	0.875	0.8925619721412659	0.8507462739944458	0.9029126167297363	0.20000000298023224	3387	3462	3462	3487	1435
10.732735565849488	10.732735565849495	0	0	2	30	-0.0047199029328741	0.633927879141666	3320.9346650851226	3395.9346650851226	3395.9346650851226	3420.9346650851226	0.875	0.8925619721412659	0.8507462739944458	0.9029126167297363	0.20000000298023224	3396	3471	3471	3496	1435
10.749525818936846	10.749525818936853	0	0	2	30	-0.005018479547691743	0.6318629558315969	3312.478804130389	3387.478804130389	3387.478804130389	3412.478804130389	0.875	0.8925619721412659	0.8507462739944458	0.893203854560852	0.20000000298023224	3399	3474	3474	3499	1435
10.766359098651371	10.766359098651371	0	0	2	30	-0.0053033008588994	0.6291884161491978	3301.526564130965	3376.526564130965	3376.526564130965	3401.526564130965	0.859375	0.8925619721412659	0.8656716346740723	0.8834951519966125	0.20000000298023224	3441	3516	3516	3541	1435
10.786066872852366	10.786066872852373	0	0	2	30	-0.005573586191080736	0.6240780707149121	3280.599699577565	3355.599699577565	3355.599699577565	3380.599699577565	0.859375	0.8760330677032471	0.8805969953536987	0.8640776872634888	0.20000000298023224	3429	3504	3504	3529	1435
10.79936091642768	10.799360916427688	0	0	2	30	-0.0058285947109275454	0.6138309599342353	3238.6377809306937	3313.6377809306937	3313.6377809306937	3338.6377809306937	0.84375	0.8677685856819153	0.8805969953536987	0.844660222530365	0.20000000298023224	3445	3520	3520	3545	1435
10.8162924863272	10.816292486327207	0	0	2	30	-0.006067627457812354	0.6105693595584034	3225.281527391662	3300.281527391662	3300.281527391662	3325.281527391662	0.84375	0.8595041036605835	0.89552241563797	0.8252426981925964	0.20000000298023224	3437	3512	3512	3537	1435
10.832315760179839	10.832315365440145	0	0	2	30	-0.006290029259590911	0.6041560602233886	3199.0190666147764	3274.0190666147764	3274.0190666147764	3299.0190666147764	0.84375	0.8512396812438965	0.89552241563797	0.8058252334594727	0.20000000298023224	3437	3512	3512	3537	1435
10.852618012367195	10.852618012367195	0	0	2	30	-0.006495190528383502	0.5960100995247961	3165.66135755404	3240.66135755404	3240.66135755404	3265.66135755404	0.828125	0.8429751992225647	0.89552241563797	0.7961165308952332	0.20000000298023224	3422	3497	3497	3522	1435
10.866249163645264	10.866249163645264	0	0	2	30	-0.006682548931412953	0.5836244163401245	3114.94198491281	3189.94198491281	3189.94198491281	3214.94198491281	0.8125	0.8264462947845459	0.89552241563797	0.7766990065574646	0.20000000298023224	3437	3512	3512	3537	1435
10.882437833431688	10.882437833431695	0	0	2	30	-0.006851590932319682	0.5476215914131473	2967.510416836838	3042.510416836838	3042.510416836838	3067.510416836838	0.78125	0.7851239442825317	0.8805969953536987	0.708737850189209	0.20000000298023224	3430	3505	3505	3530	1435
10.906033793665614	10.906033793665614	0	0	2	30	-0.007001853198729167	0.5201994858562315	2855.216894581268	2930.216894581268	2930.216894581268	2955.216894581268	0.765625	0.7520661354064941	0.8656716346740723	0.6504854559898376	0.20000000298023224	3430	3505	3505	3530	1435
10.919167178183528	10.919167572923229	0	0	2	30	-0.007132923872213786	0.49303094554277394	2743.961721997659	2818.961721997659	2818.961721997659	2843.961721997659	0.75	0.7190082669258118	0.8358209133148193	0.6019417643547058	0.20000000298023224	3430	3505	3505	3530	1435
10.932773066120873	10.932773460860574	0	0	2	30	-0.007244443697168125	0.4647455955481048	2628.133213769489	2703.133213769489	2703.133213769489	2728.133213769489	0.71875	0.6859503984451294	0.8208954930305481	0.553398072719574	0.20000000298023224	3422	3497	3497	3522	1435
10.949401081192036	10.949401475931737	0	0	2	30	-0.007336107005503633	0.4367788815399889	2513.6095199062547	2588.6095199062547	2588.6095199062547	2613.6095199062547	0.703125	0.64462810754776	0.7910447716712952	0.5048543810844421	0.20000000298023224	3422	3497	3497	3522	1440
10.966522915626363	10.966522915626363	0	0	2	30	-0.007407662554463602	0.4017241847370867	2370.0605364983703	2445.0605364983703	2445.0605364983703	2470.0605364983703	0.65625	0.6033057570457458	0.7611940503120422	0.4563106894493103	0.20000000298023224	3422	3497	3497	3522	1440
10.985927134999002	10.985927134999002	0	0	2	30	-0.007458914215262096	0.3395347913945521	2115.3949707606907	2190.3949707606907	2190.3949707606907	2215.3949707606907	0.59375	0.5123966932296753	0.7014925479888916	0.35922330617904663	0.20000000298023224	3407	3482	3482	3507	1435
10.99955394414038	10.999554338880088	0	0	2	30	-0.007489721510659327	0.3121901419957882	2003.4186314727526	2078.4186314727526	2078.4186314727526	2103.4186314727526	0.5625	0.4710743725299835	0.6716417670249939	0.3203883469104767	0.20000000298023224	3383	3458	3458	3483	1435
11.016468145493157	11.016468145493164	0	0	2	30	-0.0075	0.2807869214125689	1874.8224431844696	1949.8224431844696	1949.8224431844696	1974.8224431844696	0.53125	0.42148759961128235	0.6268656849861145	0.27184465527534485	0.20000000298023224	3399	3474	3474	3499	1440
11.040037263427564	11.040037263427564	0	0	2	30	-0.00748972151065928	0.2556509054066858	1771.8904576403784	1846.8904576403784	1846.8904576403784	1871.8904576403784	0.5	0.3719008266925812	0.5970149040222168	0.25242719054222107	0.20000000298023224	3390	3465	3465	3490	1440
11.049269435502495	11.049269040762795	0	0	2	30	-0.007458914215262003	0.23149420363093576	1672.968763868682	1747.968763868682	1747.968763868682	1772.968763868682	0.46875	0.3305785059928894	0.5671641826629639	0.223300963640213	0.20000000298023224	3389	3464	3464	3489	1440
11.066294953450317	11.066295348190025	0	0	2	30	-0.007407662554463461	0.21114250395375223	1589.6285536906153	1664.6285536906153	1664.6285536906153	1689.6285536906153	0.4375	0.2975206673145294	0.5373134613037109	0.20388349890708923	0.20000000298023224	3389	3464	3464	3489	1440
11.082331648452715	11.082331253713022	0	0	2	30	-0.007336107005503446	0.18449980968876933	1480.5267206755104	1555.5267206755104	1555.5267206755104	1580.5267206755104	0.375	0.26446279883384705	0.5074626803398132	0.19417475163936615	0.20000000298023224	3381	3456	3456	3481	1440
11.106119057440544	11.106119452180245	0	0	2	30	-0.007244443697167893	0.16052304771309778	1382.3418803851355	1457.3418803851355	1457.3418803851355	1482.3418803851355	0.34375	0.21487602591514587	0.4776119291782379	0.17475728690624237	0.20000000298023224	3381	3456	3456	3481	1440
11.119426127425918	11.119426127425925	0	0	2	30	-0.007132923872213509	0.16052304771309778	1382.3418803851355	1457.3418803851355	1457.3418803851355	1482.3418803851355	0.328125	0.19834710657596588	0.46268656849861145	0.1650485396385193	0.20000000298023224	3373	3448	3448	3473	1440
11.132730039493708	11.132730039493708	0	0	2	30	-0.0070018531987288465	0.15070946225425486	1342.1552479311736	1417.1552479311736	1417.1552479311736	1442.1552479311736	0.328125	0.19834710657596588	0.46268656849861145	0.1650485396385193	0.20000000298023224	3356	3431	3431	3456	1440
11.149319764814088	11.149320159553788	0	0	2	30	-0.0068515909323193175	0.1364824549205803	1283.8956528997765	1358.8956528997765	1358.8956528997765	1383.8956528997765	0.296875	0.1818181872367859	0.43283581733703613	0.1553398072719574	0.20000000298023224	3362	3437	3437	3462	1440
11.17280361897356	11.17280361897356	0	0	2	30	-0.006682548931412546	0.1242404872838474	1233.7647954273552	1308.7647954273552	1308.7647954273552	1333.7647954273552	0.28125	0.1570248007774353	0.4029850661754608	0.1456310749053955	0.20000000298023224	3346	3421	3421	3446	1440
11.18606924129056	11.186069241290568	0	0	2	30	-0.006495190528383055	0.1133837504637637	1189.3064581491124	1264.3064581491124	1264.3064581491124	1289.3064581491124	0.25	0.1487603336572647	0.4029850661754608	0.13592232763767242	0.20000000298023224	3346	3421	3421	3446	1440
11.199485654172499	11.199486048912199	0	0	2	30	-0.006290029259590423	0.1069042112426194	1162.7727450385264	1237.7727450385264	1237.7727450385264	1262.7727450385264	0.234375	0.14049586653709412	0.38805970549583435	0.13592232763767242	0.20000000298023224	3337	3412	3412	3437	1440
11.216375381663944	11.216375776403645	0	0	2	30	-0.0060676274578118266	0.10389620250685028	1150.454949265552	1225.454949265552	1225.454949265552	1250.454949265552	0.234375	0.13223139941692352	0.38805970549583435	0.12621359527111053	0.20000000298023224	3320	3395	3395	3420	1440
11.239687524054446	11.239687524054453	0	0	2	30	-0.005828594710926981	0.09792383758945278	1125.9981149288092	1200.9981149288092	1200.9981149288092	1225.9981149288092	0.21875	0.12396693974733353	0.38805970549583435	0.12621359527111053	0.20000000298023224	3320	3395	3395	3420	1440
11.249395357466405	11.249395357466405	0	0	2	30	-0.005573586191080136	0.09792383758945278	1125.9981149288092	1200.9981149288092	1200.9981149288092	1225.9981149288092	0.21875	0.12396693974733353	0.38805970549583435	0.12621359527111053	0.20000000298023224	3312	3387	3387	3412	1440
11.266321006270438	11.266321006270445	0	0	2	30	-0.005303300858898766	0.09585772267205528	1117.5373743420664	1192.5373743420664	1192.5373743420664	1217.5373743420664	0.21875	0.11570248007774353	0.38805970549583435	0.12621359527111053	0.20000000298023224	3301	3376	3376	3401	1440
11.28238612253115	11.28238612253115	0	0	2	30	-0.005018479547691077	0.09448110987833791	1111.9001449517937	1186.9001449517937	1186.9001449517937	1211.9001449517937	0.21875	0.11570248007774353	0.3731343150138855	0.11650485545396805	0.20000000298023224	3280	3355	3355	3380	1440
11.299442035435781	11.299442430175482	0	0	2	30	-0.004719902932873403	0.09057485987833791	1095.9040512017937	1170.9040512017937	1170.9040512017937	1195.9040512017937	0.203125	0.11570248007774353	0.3731343150138855	0.11650485545396805	0.20000000298023224	3238	3313	3313	3338	1440
11.319499943749591	11.319500338489291	0	0	2	30	-0.004408389392193153	0.09241499309829526	1103.439396737519	1178.439396737519	1178.439396737519	1203.439396737519	0.21875	0.10743801295757294	0.3731343150138855	0.11650485545396805	0.20000000298023224	3225	3300	3300	3325	1440
11.332761223929907	11.332761223929914	0	0	2	30	-0.004084792762612291	0.0880740238511507	1085.663127670462	1160.663127670462	1160.663127670462	1185.663127670462	0.203125	0.10743801295757294	0.35820895433425903	0.11650485545396805	0.20000000298023224	3199	3274	3274	3299	1440
11.34949345028155	11.34949345028155	0	0	2	30	-0.0037499999999995736	0.0880740238511507	1085.663127670462	1160.663127670462	1160.663127670462	1185.663127670462	0.203125	0.10743801295757294	0.35820895433425903	0.11650485545396805	0.20000000298023224	3165	3240	3240	3265	1440
11.366438046591128	11.366438441330828	0	0	2	30	-0.00340492874804616	0.08600790893375321	1077.2023870837193	1152.2023870837193	1152.2023870837193	1177.2023870837193	0.203125	0.09917355328798294	0.35820895433425903	0.11650485545396805	0.20000000298023224	3114	3189	3189	3214	1440
11.386019504088516	11.386019504088516	0	0	2	30	-0.0030505248230680475	0.0880740238511507	1085.663127670462	1160.663127670462	1160.663127670462	1185.663127670462	0.203125	0.10743801295757294	0.35820895433425903	0.11650485545396805	0.20000000298023224	2967	3042	3042	3067	1440
11.399457232914187	11.399457627653888	0	0	2	30	-0.002687759621589286	0.08600790893375321	1077.2023870837193	1152.2023870837193	1152.2023870837193	1177.2023870837193	0.203125	0.09917355328798294	0.35820895433425903	0.11650485545396805	0.20000000298023224	2855	2930	2930	2955	1440
11.416352486761419	11.416352092021718	0	0	2	30	-0.0023176274578116285	0.08600790893375321	1077.2023870837193	1152.2023870837193	1152.2023870837193	1177.2023870837193	0.203125	0.09917355328798294	0.35820895433425903	0.11650485545396805	0.20000000298023224	2743	2818	2818	2843	1440
11.439815419716851	11.439815419716858	0	0	2	30	-0.0019411428382684192	0.08600790893375321	1077.2023870837193	1152.2023870837193	1152.2023870837193	1177.2023870837193	0.203125	0.09917355328798294	0.35820895433425903	0.11650485545396805	0.20000000298023224	2628	2703	2703	2728	1440
11.44932469906032	11.44932509380002	0	0	2	30	-0.0015593376811327004	0.08600790893375321	1077.2023870837193	1152.2023870837193	1152.2023870837193	1177.2023870837193	0.203125	0.09917355328798294	0.35820895433425903	0.11650485545396805	0.20000000298023224	2513	2588	2588	2613	1440
11.466375875088566	11.466375875088573	0	0	2	30	-0.0011732584878012297	0.08600790893375321	1077.2023870837193	1152.2023870837193	1152.2023870837193	1177.2023870837193	0.203125	0.09917355328798294	0.35820895433425903	0.11650485545396805	0.20000000298023224	2370	2445	2445	2470	1440
11.482405070036691	11.482405070036691	0	0	2	30	-0.0007839634745068937	0.08600790893375321	1077.2023870837193	1152.2023870837193	1152.2023870837193	1177.2023870837193	0.203125	0.09917355328798294	0.35820895433425903	0.11650485545396805	0.20000000298023224	2115	2190	2190	2215	1440
11.499687958268119	11.49968835300782	0	0	2	30	-0.0003925196718215671	0.08600790893375321	1077.2023870837193	1152.2023870837193	1152.2023870837193	1177.2023870837193	0.203125	0.09917355328798294	0.35820895433425903	0.11650485545396805	0.20000000298023224	2003	2078	2078	2103	1440
11.519604944509467	11.519605733988868	0	0	2	30	5.145327074780904e-16	0.08600790893375321	1077.2023870837193	1152.2023870837193	1152.2023870837193	1177.2023870837193	0.203125	0.09917355328798294	0.35820895433425903	0.11650485545396805	0.20000000298023224	1874	1949	1949	1974	1440
11.532771881901773	11.532772671381174	0	0	2	30	0.00039251967182259476	0.08600790893375321	1077.2023870837193	1152.2023870837193	1152.2023870837193	1177.2023870837193	0.203125	0.09917355328798294	0.35820895433425903	0.11650485545396805	0.20000000298023224	1771	1846	1846	1871	1440
11.549842400175265	11.549843189654666	0	0	2	30	0.0007839634745079172	0.08600790893375321	1077.2023870837193	1152.2023870837193	1152.2023870837193	1177.2023870837193	0.203125	0.09917355328798294	0.35820895433425903	0.11650485545396805	0.20000000298023224	1672	1747	1747	1772	1440
11.566361072349864	11.566361467089564	0	0	2	30	0.0011732584878022462	0.08600790893375321	1077.2023870837193	1152.2023870837193	1152.2023870837193	1177.2023870837193	0.203125	0.09917355328798294	0.35820895433425903	0.11650485545396805	0.20000000298023224	1589	1664	1664	1689	1440
11.585980030118641	11.585980424858342	0	0	2	30	0.001559337681133707	0.08600790893375321	1077.2023870837193	1152.2023870837193	1152.2023870837193	1177.2023870837193	0.203125	0.09917355328798294	0.35820895433425903	0.11650485545396805	0.20000000298023224	1480	1555	1555	1580	1440
11.599314337143227	11.599314337143234	0	0	2	30	0.0019411428382694134	0.08600790893375321	1077.2023870837193	1152.2023870837193	1152.2023870837193	1177.2023870837193	0.203125	0.09917355328798294	0.35820895433425903	0.11650485545396805	0.20000000298023224	1382	1457	1457	1482	1440
11.616452355905203	11.61645275064491	0	0	2	30	0.0023176274578126073	0.08600790893375321	1077.2023870837193	1152.2023870837193	1152.2023870837193	1177.2023870837193	0.203125	0.09917355328798294	0.35820895433425903	0.11650485545396805	0.20000000298023224	1382	1457	1457	1482	1440
11.639551338858375	11.639551733598076	0	0	2	30	0.0026877596215902464	0.08600790893375321	1077.2023870837193	1152.2023870837193	1152.2023870837193	1177.2023870837193	0.203125	0.09917355328798294	0.35820895433425903	0.11650485545396805	0.20000000298023224	1342	1417	1417	1442	1440
11.652169588069384	11.652169982809092	0	0	2	30	0.0030505248230689877	0.08600790893375321	1077.2023870837193	1152.2023870837193	1152.2023870837193	1177.2023870837193	0.203125	0.09917355328798294	0.35820895433425903	0.11650485545396805	0.20000000298023224	1283	1358	1358	1383	1440
11.666381401444355	11.666381401444355	0	0	2	30	0.0034049287480470767	0.08210165893375321	1061.2062933337193	1136.2062933337193	1136.2062933337193	1161.2062933337193	0.1875	0.09917355328798294	0.35820895433425903	0.11650485545396805	0.20000000298023224	1233	1308	1308	1333	1440
11.682495465427706	11.682495860167414	0	0	2	30	0.0037500000000004643	0.08600790893375321	1077.2023870837193	1152.2023870837193	1152.2023870837193	1177.2023870837193	0.203125	0.09917355328798294	0.35820895433425903	0.11650485545396805	0.20000000298023224	1189	1264	1264	1289	1440
11.699327166183437	11.699327560923138	0	0	2	30	0.004084792762613155	0.08600790893375321	1077.2023870837193	1152.2023870837193	1152.2023870837193	1177.2023870837193	0.203125	0.09917355328798294	0.35820895433425903	0.11650485545396805	0.20000000298023224	1162	1237	1237	1262	1440
11.719325468802737	11.719325863542437	0	0	2	30	0.004408389392193986	0.08600790893375321	1077.2023870837193	1152.2023870837193	1152.2023870837193	1177.2023870837193	0.203125	0.09917355328798294	0.35820895433425903	0.11650485545396805	0.20000000298023224	1150	1225	1225	1250	1440
11.732480169264385	11.732480169264385	0	0	2	30	0.004719902932874203	0.08600790893375321	1077.2023870837193	1152.2023870837193	1152.2023870837193	1177.2023870837193	0.203125	0.09917355328798294	0.35820895433425903	0.11650485545396805	0.20000000298023224	1125	1200	1200	1225	1440
11.749339501799028	11.749339896538729	0	0	2	30	0.005018479547691842	0.08600790893375321	1077.2023870837193	1152.2023870837193	1152.2023870837193	1177.2023870837193	0.203125	0.09917355328798294	0.35820895433425903	0.11650485545396805	0.20000000298023224	1125	1200	1200	1225	1440
11.766420678044376	11.766420678044383	0	0	2	30	0.005303300858899494	0.08644262818089776	1078.9825624007763	1153.9825624007763	1153.9825624007763	1178.9825624007763	0.203125	0.09917355328798294	0.3731343150138855	0.11650485545396805	0.20000000298023224	1117	1192	1192	1217	1440
11.787000826979664	11.787000826979671	0	0	2	30	0.005573586191080825	0.08941440909362464	1091.1520052383928	1166.1520052383928	1166.1520052383928	1191.1520052383928	0.203125	0.10743801295757294	0.3731343150138855	0.12621359527111053	0.20000000298023224	1111	1186	1186	1211	1440
11.79963920791532	11.79963960265502	0	0	2	30	0.005828594710927629	0.09976397267205528	1133.5334680920664	1208.5334680920664	1208.5334680920664	1233.5334680920664	0.234375	0.11570248007774353	0.38805970549583435	0.12621359527111053	0.20000000298023224	1095	1170	1170	1195	1440
11.816378539581535	11.816378934321236	0	0	2	30	0.006067627457812431	0.11022963694371946	1176.3903632845313	1251.3903632845313	1251.3903632845313	1276.3903632845313	0.25	0.13223139941692352	0.4029850661754608	0.1456310749053955	0.20000000298023224	1103	1178	1178	1203	1440
11.839515022806083	11.83951541754579	0	0	2	30	0.006290029259590983	0.13401664661343693	1273.7981678820242	1348.7981678820242	1348.7981678820242	1373.7981678820242	0.34375	0.1652892529964447	0.447761207818985	0.1650485396385193	0.20000000298023224	1085	1160	1160	1185	1440
11.852182219739746	11.852182219739753	0	0	2	30	0.006495190528383569	0.15432470109826013	1356.9596509973753	1431.9596509973753	1431.9596509973753	1456.9596509973753	0.34375	0.1900826394557953	0.4776119291782379	0.17475728690624237	0.20000000298023224	1085	1160	1160	1185	1440
11.866372322431282	11.866372322431282	0	0	2	30	0.006682548931413013	0.18343942352702713	1476.184439343176	1551.184439343176	1551.184439343176	1576.184439343176	0.390625	0.23966942727565765	0.5074626803398132	0.20388349890708923	0.20000000298023224	1077	1152	1152	1177	1440
11.882707440645952	11.882707835385652	0	0	2	30	0.006851590932319736	0.21726480362551692	1614.6993708464918	1689.6993708464918	1689.6993708464918	1714.6993708464918	0.4375	0.2975206673145294	0.5522388219833374	0.24271844327449799	0.20000000298023224	1085	1160	1160	1185	1440
11.89947124617349	11.899472035652892	0	0	2	30	0.007001853198729215	0.25688141432815215	1776.9293916737831	1851.9293916737831	1851.9293916737831	1876.9293916737831	0.5	0.3636363744735718	0.5820895433425903	0.28155338764190674	0.20000000298023224	1077	1152	1152	1177	1440
11.919434022219896	11.919434416959596	0	0	2	30	0.0071329238722138266	0.28571374592267507	1894.9977895533543	1969.9977895533543	1969.9977895533543	1994.9977895533543	0.53125	0.42148759961128235	0.611940324306488	0.3106796145439148	0.20000000298023224	1077	1152	1152	1177	1440
11.93242372148746	11.93242372148746	0	0	2	30	0.00724444369716816	0.3210095674978479	2039.5341789036872	2114.5341789036875	2114.5341789036875	2139.5341789036875	0.609375	0.4628099203109741	0.641791045665741	0.3300970792770386	0.20000000298023224	1077	1152	1152	1177	1440
11.949718846649546	11.949719241389246	0	0	2	30	0.007336107005503661	0.3435722915219528	2131.9285337823967	2206.9285337823967	2206.9285337823967	2231.9285337823967	0.640625	0.5041322112083435	0.6567164063453674	0.34951457381248474	0.20000000298023224	1077	1152	1152	1177	1440
11.966343309063419	11.966343309063426	0	0	2	30	0.007407662554463622	0.35944435219370163	2196.924622233208	2271.924622233208	2271.924622233208	2296.924622233208	0.640625	0.5371900796890259	0.6865671873092651	0.3786407709121704	0.20000000298023224	1077	1152	1152	1177	1440
11.985988319652314	11.985988319652314	0	0	2	30	0.00745891421526211	0.4086622144541625	2398.4717681897955	2473.4717681897955	2473.4717681897955	2498.4717681897955	0.703125	0.6115702390670776	0.7164179086685181	0.446601927280426	0.20000000298023224	1077	1152	1152	1177	1440
12.000065921529696	12.000066711009097	0	0	2	30	0.007489721510659335	0.4278246727871249	2476.9420350632763	2551.9420350632763	2551.9420350632763	2576.9420350632763	0.71875	0.64462810754776	0.7313432693481445	0.4757281541824341	0.20000000298023224	1077	1152	1152	1177	1440
12.016454329603697	12.016454724343404	0	0	2	30	0.0075	0.44513837033562886	2547.8416265244005	2622.8416265244005	2622.8416265244005	2647.8416265244005	0.734375	0.6694214940071106	0.746268630027771	0.5048543810844421	0.20000000298023224	1077	1152	1152	1177	1440
12.032490629866402	12.032490629866402	0	0	2	30	0.007489721510659273	0.4723294872189756	2659.189250161705	2734.189250161705	2734.189250161705	2759.189250161705	0.78125	0.6942148804664612	0.7611940503120422	0.5436893105506897	0.20000000298023224	1077	1152	1152	1177	1440
12.052689460252672	12.052689854992373	0	0	2	30	0.0074589142152619884	0.4941715171282368	2748.63236264013	2823.63236264013	2823.63236264013	2848.63236264013	0.796875	0.7190082669258118	0.7910447716712952	0.582524299621582	0.20000000298023224	1077	1152	1152	1177	1440
12.066395217333806	12.066395217333813	0	0	2	30	0.00740766255446344	0.5124345288779697	2823.419395755286	2898.419395755286	2898.419395755286	2923.419395755286	0.796875	0.7520661354064941	0.8059701323509216	0.6213592290878296	0.20000000298023224	1077	1152	1152	1177	1440
12.082433096555306	12.082433491295006	0	0	2	30	0.0073361070055034195	0.5287689047371229	2890.308664898518	2965.308664898518	2965.308664898518	2990.308664898518	0.8125	0.7685950398445129	0.8208954930305481	0.6504854559898376	0.20000000298023224	1077	1152	1152	1177	1440
12.099438482778496	12.099438877518196	0	0	2	30	0.007244443697167859	0.549415455110573	2974.8562886777963	3049.8562886777963	3049.8562886777963	3074.8562886777963	0.828125	0.7933884263038635	0.8358209133148193	0.6893203854560852	0.20000000298023224	1077	1152	1152	1177	1440
12.119293889626832	12.119293889626832	0	0	2	30	0.007132923872213468	0.5682868978226985	3052.13484658395	3127.13484658395	3127.13484658395	3152.13484658395	0.859375	0.8264462947845459	0.8656716346740723	0.7572815418243408	0.20000000298023224	1077	1152	1152	1177	1440
12.132531090685525	12.132531090685525	0	0	2	30	0.007001853198728799	0.5853446112510312	3121.986183072973	3196.986183072973	3196.986183072973	3221.986183072973	0.859375	0.8264462947845459	0.8656716346740723	0.7572815418243408	0.20000000298023224	1077	1152	1152	1177	1440
12.149494634500641	12.149494634500648	0	0	2	30	0.006851590932319263	0.6025496231781506	3192.440706914527	3267.440706914527	3267.440706914527	3292.440706914527	0.875	0.8512396812438965	0.8805969953536987	0.7766990065574646	0.20000000298023224	1077	1152	1152	1177	1440
12.1664467308645	12.1664467308645	0	0	2	30	0.006682548931412486	0.6235272412934245	3278.3440530965736	3353.3440530965736	3353.3440530965736	3378.3440530965736	0.875	0.8677685856819153	0.9104477763175964	0.8252426981925964	0.20000000298023224	1061	1136	1136	1161	1440
12.185961477352798	12.185961872092498	0	0	2	30	0.006495190528382989	0.630013022262486	3304.90332616488	3379.90332616488	3379.90332616488	3404.90332616488	0.875	0.8760330677032471	0.9104477763175964	0.844660222530365	0.20000000298023224	1077	1152	1152	1177	1440
12.199307626568348	12.199308021308049	0	0	2	30	0.00629002925959035	0.6404050396648184	3347.4586374274313	3422.4586374274313	3422.4586374274313	3447.4586374274313	0.890625	0.8842975497245789	0.9104477763175964	0.8640776872634888	0.20000000298023224	1077	1152	1152	1177	1440
12.216306696956359	12.21630709169606	0	0	2	30	0.0060676274578117485	0.6489569126713226	3382.4785573890663	3457.4785573890663	3457.4785573890663	3482.4785573890663	0.890625	0.9008264541625977	0.9104477763175964	0.8834951519966125	0.20000000298023224	1077	1152	1152	1177	1440
12.232313786481349	12.232313786481349	0	0	2	30	0.0058285947109268975	0.6499000024193524	3386.3405099072484	3461.3405099072484	3461.3405099072484	3486.3405099072484	0.890625	0.9090909361839294	0.89552241563797	0.893203854560852	0.20000000298023224	1077	1152	1152	1177	1440
12.25267722332201	12.25267722332201	0	0	2	30	0.005573586191080047	0.6526107683857703	3397.441096539729	3472.441096539729	3472.441096539729	3497.441096539729	0.90625	0.9090909361839294	0.8805969953536987	0.9029126167297363	0.20000000298023224	1077	1152	1152	1177	1440
12.266309164079473	12.26630876933978	0	0	2	30	0.005303300858898672	0.6610177347706188	3431.8676238856838	3506.8676238856838	3506.8676238856838	3531.8676238856838	0.90625	0.9256198406219482	0.8805969953536987	0.9223300814628601	0.20000000298023224	1078	1153	1153	1178	1440
12.282300464016515	12.282300464016515	0	0	2	30	0.005018479547690979	0.665649727997426	3450.83563614946	3525.83563614946	3525.83563614946	3550.83563614946	0.921875	0.93388432264328	0.8656716346740723	0.9320388436317444	0.20000000298023224	1091	1166	1166	1191	1440
12.299338218895002	12.299338613634703	0	0	2	30	0.004719902932873301	0.6683679135674723	3461.966606058799	3536.966606058799	3536.966606058799	3561.966606058799	0.921875	0.942148745059967	0.8507462739944458	0.9514563083648682	0.20000000298023224	1133	1208	1208	1233	1440
12.319638892123557	12.319638892123564	0	0	2	30	0.004408389392193047	0.6689499474348253	3464.3500347456097	3539.3500347456097	3539.3500347456097	3564.3500347456097	0.921875	0.9586777091026306	0.8358209133148193	0.9514563083648682	0.20000000298023224	1176	1251	1251	1276	1440
12.332270957224033	12.332271351963733	0	0	2	30	0.004084792762612181	0.6748848940506136	3488.6536411372626	3563.6536411372626	3563.6536411372626	3588.6536411372626	0.9375	0.9586777091026306	0.8358209133148193	0.9611650705337524	0.20000000298023224	1273	1348	1348	1373	1440
12.34948042387149	12.349480818611191	0	0	2	30	0.0037499999999994586	0.6753570090392556	3490.5869520157516	3565.5869520157516	3565.5869520157516	3590.5869520157516	0.9375	0.9669421315193176	0.8208954930305481	0.9708737730979919	0.20000000298023224	1356	1431	1431	1456	1440
12.372742039580551	12.37274164484085	0	0	2	30	0.003404928748046042	0.6875327527523041	3540.446622520685	3615.446622520685	3615.446622520685	3640.446622520685	0.9375	0.9917355179786682	0.8208954930305481	1.0	0.20000000298023224	1476	1551	1551	1576	1440
12.385499631905226	12.385499237165533	0	0	2	30	0.0030505248230679265	0.6897737830877304	3549.623641744256	3624.623641744256	3624.623641744256	3649.623641744256	0.953125	1.0	0.8059701323509216	1.0	0.20000000298023224	1614	1689	1689	1714	1440
12.399336047826658	12.399336047826665	0	0	2	30	0.0026877596215891626	0.6897737830877304	3549.623641744256	3624.623641744256	3624.623641744256	3649.623641744256	0.953125	1.0	0.8059701323509216	1.0	0.20000000298023224	1776	1851	1851	1876	1440
12.416478408725325	12.416478408725325	0	0	2	30	0.0023176274578115027	0.6897737830877304	3549.623641744256	3624.623641744256	3624.623641744256	3649.623641744256	0.953125	1.0	0.8059701323509216	1.0	0.20000000298023224	1894	1969	1969	1994	1440
12.438877912932263	12.43887791293227	0	0	2	30	0.0019411428382682915	0.6936800330877304	3565.619735494256	3640.619735494256	3640.619735494256	3665.619735494256	0.96875	1.0	0.8059701323509216	1.0	0.20000000298023224	2039	2114	2114	2139	1440
12.45221616735384	12.452215772614146	0	0	2	30	0.001559337681132571	0.6975862830877304	3581.615829244256	3656.615829244256	3656.615829244256	3681.615829244256	0.984375	1.0	0.8059701323509216	1.0	0.20000000298023224	2131	2206	2206	2231	1440
12.46640784900417	12.466407454264477	0	0	2	30	0.0011732584878010991	0.701317623257637	3596.8956672400236	3671.8956672400236	3671.8956672400236	3696.8956672400236	0.984375	1.0	0.8208954930305481	1.0	0.20000000298023224	2196	2271	2271	2296	1440
12.482342701164285	12.482342701164285	0	0	2	30	0.0007839634745067622	0.7050489783287048	3612.1755662560463	3687.1755662560463	3687.1755662560463	3712.1755662560463	0.984375	1.0	0.8358209133148193	1.0	0.20000000298023224	2398	2473	2473	2498	1440
12.499315323992477	12.499315718732177	0	0	2	30	0.000392519671821435	0.7089552283287048	3628.1716600060463	3703.1716600060463	3703.1716600060463	3728.1716600060463	1.0	1.0	0.8358209133148193	1.0	0.22499999403953552	2476	2551	2551	2576	1440
12.518845860068723	12.51884586006873	0	0	2	30	-6.468409853337487e-16	0.7089552283287048	3628.1716600060463	3703.1716600060463	3703.1716600060463	3728.1716600060463	1.0	1.0	0.8358209133148193	1.0	0.20000000298023224	2547	2622	2622	2647	1440
12.532298983742642	12.532298983742649	0	0	2	30	-0.00039251967182272687	0.7089552283287048	3628.1716600060463	3703.1716600060463	3703.1716600060463	3728.1716600060463	1.0	1.0	0.8358209133148193	1.0	0.22499999403953552	2659	2734	2734	2759	1440
12.549442923600104	12.549443318339804	0	0	2	30	-0.0007839634745080487	0.7089552283287048	3628.1716600060463	3703.1716600060463	3703.1716600060463	3728.1716600060463	1.0	1.0	0.8358209133148193	1.0	0.22499999403953552	2748	2823	2823	2848	1440
12.566571468609311	12.566571073869618	0	0	2	30	-0.0011732584878023768	0.7089552283287048	3628.1716600060463	3703.1716600060463	3703.1716600060463	3728.1716600060463	1.0	1.0	0.8358209133148193	1.0	0.22499999403953552	2823	2898	2898	2923	1440
12.585451868401677	12.585451868401684	0	0	2	30	-0.0015593376811338364	0.7089552283287048	3628.1716600060463	3703.1716600060463	3703.1716600060463	3728.1716600060463	1.0	1.0	0.8358209133148193	1.0	0.22499999403953552	2890	2965	2965	2990	1440
12.59950933855442	12.599509338554427	0	0	2	30	-0.0019411428382695413	0.7089552283287048	3628.1716600060463	3703.1716600060463	3703.1716600060463	3728.1716600060463	1.0	1.0	0.8358209133148193	1.0	0.22499999403953552	2974	3049	3049	3074	1440
12.616393539690087	12.616393934429794	0	0	2	30	-0.002317627457812733	0.7089552283287048	3628.1716600060463	3703.1716600060463	3703.1716600060463	3728.1716600060463	1.0	1.0	0.8358209133148193	1.0	0.22499999403953552	3052	3127	3127	3152	1440
12.638930808051896	12.638931202791603	0	0	2	30	-0.00268775962159037	0.7089552283287048	3628.1716600060463	3703.1716600060463	3703.1716600060463	3728.1716600060463	1.0	1.0	0.8358209133148193	1.0	0.22499999403953552	3121	3196	3196	3221	1440
12.649389436370917	12.649389436370924	0	0	2	30	-0.0030505248230691083	0.7089552283287048	3628.1716600060463	3703.1716600060463	3703.1716600060463	3728.1716600060463	1.0	1.0	0.8358209133148193	1.0	0.22499999403953552	3192	3267	3267	3292	1440
12.666260611096526	12.666260611096533	0	0	2	30	-0.003404928748047195	0.7089552283287048	3628.1716600060463	3703.1716600060463	3703.1716600060463	3728.1716600060463	1.0	1.0	0.8358209133148193	1.0	0.22499999403953552	3278	3353	3353	3378	1440
12.68251993928903	12.682520334028737	0	0	2	30	-0.0037500000000005793	0.7089552283287048	3628.1716600060463	3703.1716600060463	3703.1716600060463	3728.1716600060463	1.0	1.0	0.8358209133148193	1.0	0.22499999403953552	3304	3379	3379	3404	1440
12.6995328255665	12.6995332203062	0	0	2	30	-0.004084792762613266	0.7089552283287048	3628.1716600060463	3703.1716600060463	3703.1716600060463	3728.1716600060463	1.0	1.0	0.8358209133148193	1.0	0.22499999403953552	3347	3422	3422	3447	1440
12.718959545101967	12.718959545101974	0	0	2	30	-0.004408389392194093	0.7089552283287048	3628.1716600060463	3703.1716600060463	3703.1716600060463	3728.1716600060463	1.0	1.0	0.8358209133148193	1.0	0.22499999403953552	3382	3457	3457	3482	1440
12.732292667907465	12.732292667907465	0	0	2	30	-0.004719902932874305	0.705223873257637	3612.8917609900236	3687.8917609900236	3687.8917609900236	3712.8917609900236	1.0	1.0	0.8208954930305481	1.0	0.22499999403953552	3386	3461	3461	3486	1440
12.749390817959863	12.749391212699571	0	0	2	30	-0.005018479547691941	0.705223873257637	3612.8917609900236	3687.8917609900236	3687.8917609900236	3712.8917609900236	1.0	1.0	0.8208954930305481	1.0	0.22499999403953552	3397	3472	3472	3497	1440
12.77213848258112	12.772138482581127	0	0	2	30	-0.005303300858899587	0.705223873257637	3612.8917609900236	3687.8917609900236	3687.8917609900236	3712.8917609900236	1.0	1.0	0.8208954930305481	1.0	0.22499999403953552	3431	3506	3506	3531	1440
12.785487000234866	12.785487000234873	0	0	2	30	-0.0055735861910809125	0.705223873257637	3612.8917609900236	3687.8917609900236	3687.8917609900236	3712.8917609900236	1.0	1.0	0.8208954930305481	1.0	0.22499999403953552	3450	3525	3525	3550	1440
12.799913552005968	12.799914341485369	0	0	2	30	-0.005828594710927712	0.705223873257637	3612.8917609900236	3687.8917609900236	3687.8917609900236	3712.8917609900236	1.0	1.0	0.8208954930305481	1.0	0.22499999403953552	3461	3536	3536	3561	1440
12.816253012357322	12.816253012357329	0	0	2	30	-0.006067627457812508	0.705223873257637	3612.8917609900236	3687.8917609900236	3687.8917609900236	3712.8917609900236	1.0	1.0	0.8208954930305481	1.0	0.22499999403953552	3464	3539	3539	3564	1440
12.83232681289141	12.832326418151716	0	0	2	30	-0.006290029259591055	0.6995362900051756	3589.601107571194	3664.601107571194	3664.601107571194	3689.601107571194	1.0	1.0	0.8059701323509216	0.9902912378311157	0.22499999403953552	3488	3563	3563	3588	1440
12.852147482646252	12.852147087906559	0	0	2	30	-0.006495190528383635	0.6975800589325116	3581.590341328635	3656.590341328635	3656.590341328635	3681.590341328635	1.0	1.0	0.8059701323509216	0.9805825352668762	0.22499999403953552	3490	3565	3565	3590	1440
12.866301664025201	12.866301664025201	0	0	2	30	-0.006682548931413073	0.6936738089325116	3565.594247578635	3640.594247578635	3640.594247578635	3665.594247578635	0.984375	1.0	0.8059701323509216	0.9805825352668762	0.22499999403953552	3540	3615	3615	3640	1440
12.88240585951609	12.882406254255791	0	0	2	30	-0.006851590932319789	0.6880949055404875	3542.7486381882964	3617.7486381882964	3617.7486381882964	3642.7486381882964	0.984375	1.0	0.7910447716712952	0.9708737730979919	0.22499999403953552	3549	3624	3624	3649	1440
12.899412824698075	12.899412824698075	0	0	2	30	-0.007001853198729263	0.6861749009396991	3534.886219348068	3609.886219348068	3609.886219348068	3634.886219348068	0.984375	1.0	0.7910447716712952	0.9611650705337524	0.22499999403953552	3549	3624	3624	3649	1440
12.918856123300891	12.918856123300891	0	0	2	30	-0.007132923872213867	0.6822686509396991	3518.890125598068	3593.890125598068	3593.890125598068	3618.890125598068	0.96875	1.0	0.7910447716712952	0.9611650705337524	0.22499999403953552	3549	3624	3624	3649	1440
12.932352668341679	12.932352668341679	0	0	2	30	-0.0072444436971681936	0.6784286181631511	3503.165191378104	3578.165191378104	3578.165191378104	3603.165191378104	0.96875	1.0	0.7910447716712952	0.9417475461959839	0.22499999403953552	3565	3640	3640	3665	1440
12.949392396918661	12.949392791658362	0	0	2	30	-0.007336107005503688	0.6706823471740888	3471.4442116778937	3546.4442116778937	3546.4442116778937	3571.4442116778937	0.953125	1.0	0.7910447716712952	0.9223300814628601	0.22499999403953552	3581	3656	3656	3681	1440
12.966279361232218	12.966279361232225	0	0	2	30	-0.007407662554463643	0.6663051503017456	3453.519590485648	3528.519590485648	3528.519590485648	3553.519590485648	0.9375	1.0	0.8059701323509216	0.9029126167297363	0.22499999403953552	3596	3671	3671	3696	1440
12.985442789388607	12.985442789388607	0	0	2	30	-0.007458914215262124	0.6267259626924222	3291.442817225469	3366.442817225469	3366.442817225469	3391.442817225469	0.875	0.942148745059967	0.8358209133148193	0.8252426981925964	0.22499999403953552	3612	3687	3687	3712	1440
12.999321047718105	12.999321047718112	0	0	2	30	-0.007489721510659341	0.616582504522885	3249.905356021214	3324.905356021214	3324.905356021214	3349.905356021214	0.859375	0.9173553586006165	0.8358209133148193	0.7766990065574646	0.22499999403953552	3628	3703	3703	3728	1445
13.016257354494009	13.016257354494016	0	0	2	30	-0.0075	0.5921647997394608	3149.914854933092	3224.914854933092	3224.914854933092	3249.914854933092	0.859375	0.8925619721412659	0.8358209133148193	0.737864077091217	0.22499999403953552	3628	3703	3703	3728	1440
13.032547077643322	13.03254747238303	0	0	2	30	-0.007489721510659266	0.5713371156160596	3064.625488447764	3139.625488447764	3139.625488447764	3164.625488447764	0.84375	0.8677685856819153	0.8208954930305481	0.6990291476249695	0.22499999403953552	3628	3703	3703	3728	1445
13.05220590412167	13.052205904121678	0	0	2	30	-0.0074589142152619746	0.5511965316208425	2982.14979698735	3057.14979698735	3057.14979698735	3082.14979698735	0.828125	0.8347107172012329	0.8208954930305481	0.6601941585540771	0.22499999403953552	3628	3703	3703	3728	1445
13.066393243635318	13.066392848895617	0	0	2	30	-0.007407662554463419	0.5267812290250902	2882.1691328577444	2957.1691328577444	2957.1691328577444	2982.1691328577444	0.8125	0.8016529083251953	0.8059701323509216	0.6116504669189453	0.22499999403953552	3628	3703	3703	3728	1445
13.082467044169398	13.082467044169398	0	0	2	30	-0.007336107005503392	0.49672078465080105	2759.0716131450304	2834.0716131450304	2834.0716131450304	2859.0716131450304	0.78125	0.7685950398445129	0.7761194109916687	0.5631067752838135	0.22499999403953552	3628	3703	3703	3728	1445
13.099412035218677	13.099412429958377	0	0	2	30	-0.007244443697167825	0.45942627668268443	2606.3506030155927	2681.3506030155927	2681.3506030155927	2706.3506030155927	0.71875	0.7272727489471436	0.7611940503120422	0.5145630836486816	0.22499999403953552	3628	3703	3703	3728	1445
13.118867570752158	13.118867570752158	0	0	2	30	-0.0071329238722134276	0.4206592257908852	2447.5995296136753	2522.5995296136753	2522.5995296136753	2547.5995296136753	0.703125	0.6528925895690918	0.7313432693481445	0.446601927280426	0.22499999403953552	3628	3703	3703	3728	1445
13.132382668558783	13.13238266855879	0	0	2	30	-0.007001853198728752	0.39563308215075654	2345.117471407348	2420.117471407348	2420.117471407348	2445.117471407348	0.671875	0.6115702390670776	0.7164179086685181	0.41747573018074036	0.22499999403953552	3628	3703	3703	3728	1445
13.149653319859553	13.149653319859553	0	0	2	30	-0.006851590932319209	0.3728904132879034	2251.9862424139646	2326.9862424139646	2326.9862424139646	2351.9862424139646	0.640625	0.5785123705863953	0.7014925479888916	0.3883495032787323	0.20000000298023224	3628	3703	3703	3728	1445
13.172240720163103	13.17224072016311	0	0	2	30	-0.006682548931412426	0.3508648639519203	2161.7916178831138	2236.7916178831138	2236.7916178831138	2261.7916178831138	0.625	0.5371900796890259	0.6716417670249939	0.35922330617904663	0.20000000298023224	3628	3703	3703	3728	1445
13.185501605603726	13.185501605603726	0	0	2	30	-0.006495190528382922	0.3265994816593132	2062.4248773948875	2137.4248773948875	2137.4248773948875	2162.4248773948875	0.59375	0.4958677589893341	0.6567164063453674	0.3300970792770386	0.20000000298023224	3628	3703	3703	3728	1445
13.199355784811601	13.199355784811601	0	0	2	30	-0.006290029259590279	0.2951374643685645	1933.5879165892716	2008.5879165892716	2008.5879165892716	2033.5879165892716	0.53125	0.4545454680919647	0.6268656849861145	0.3106796145439148	0.20000000298023224	3628	3703	3703	3728	1445
13.216322091804614	13.216321697064913	0	0	2	30	-0.006067627457811671	0.26413033240827133	1806.613711211871	1881.613711211871	1881.613711211871	1906.613711211871	0.5	0.38842976093292236	0.5970149040222168	0.28155338764190674	0.20000000298023224	3628	3703	3703	3728	1445
13.232299970591889	13.232299970591896	0	0	2	30	-0.005828594710926814	0.24624323853330843	1733.366061793898	1808.366061793898	1808.366061793898	1833.366061793898	0.46875	0.3636363744735718	0.5820895433425903	0.26213592290878296	0.22499999403953552	3612	3687	3687	3712	1445
13.252062613611017	13.252062613611024	0	0	2	30	-0.0055735861910799584	0.23171779179966911	1673.8843574196449	1748.8843574196449	1748.8843574196449	1773.8843574196449	0.453125	0.3305785059928894	0.5671641826629639	0.25242719054222107	0.22499999403953552	3612	3687	3687	3712	1445
13.266294163970919	13.266293769231225	0	0	2	30	-0.0053033008588985785	0.21408428194900386	1601.6751345811708	1676.6751345811708	1676.6751345811708	1701.6751345811708	0.421875	0.3057851195335388	0.5522388219833374	0.2330097109079361	0.22499999403953552	3612	3687	3687	3712	1445
13.282301253495909	13.282301253495916	0	0	2	30	-0.005018479547690881	0.2030389845617404	1556.444641780327	1631.444641780327	1631.444641780327	1656.444641780327	0.40625	0.28925618529319763	0.5223880410194397	0.223300963640213	0.20000000298023224	3612	3687	3687	3712	1445
13.299412429958373	13.29941242995838	0	0	2	30	-0.004719902932873198	0.18696322125393383	1490.6143910348592	1565.6143910348592	1565.6143910348592	1590.6143910348592	0.375	0.26446279883384705	0.5074626803398132	0.21359223127365112	0.20000000298023224	3612	3687	3687	3712	1445
13.318757043636502	13.318757043636502	0	0	2	30	-0.00440838939219294	0.17769303658177948	1452.652984802387	1527.652984802387	1527.652984802387	1552.652984802387	0.359375	0.24793387949466705	0.5074626803398132	0.20388349890708923	0.20000000298023224	3612	3687	3687	3712	1445
13.332348720944687	13.332349115684394	0	0	2	30	-0.00408479276261207	0.17160456796840573	1427.7207058306215	1502.7207058306215	1502.7207058306215	1527.7207058306215	0.359375	0.23140496015548706	0.49253731966018677	0.19417475163936615	0.20000000298023224	3589	3664	3664	3689	1445
13.34947923965239	13.349479239652396	0	0	2	30	-0.003749999999999344	0.16490766769087484	1400.2968991941325	1475.2968991941325	1475.2968991941325	1500.2968991941325	0.34375	0.22314049303531647	0.4776119291782379	0.19417475163936615	0.20000000298023224	3581	3656	3656	3681	1445
13.366441204508718	13.366441599248418	0	0	2	30	-0.0034049287480459245	0.1609939938442696	1384.270404792284	1459.270404792284	1459.270404792284	1484.270404792284	0.34375	0.21487602591514587	0.46268656849861145	0.18446601927280426	0.20000000298023224	3565	3640	3640	3665	1445
13.38553792165601	13.385537526916316	0	0	2	30	-0.003050524823067806	0.14836095854177922	1332.538125228586	1407.538125228586	1407.538125228586	1432.538125228586	0.3125	0.19834710657596588	0.447761207818985	0.18446601927280426	0.20000000298023224	3542	3617	3617	3642	1445
13.399993289425119	13.399993289425126	0	0	2	30	-0.002687759621589039	0.14130179332902582	1303.6308436823606	1378.6308436823606	1378.6308436823606	1403.6308436823606	0.296875	0.1900826394557953	0.447761207818985	0.17475728690624237	0.20000000298023224	3534	3609	3609	3634	1445
13.416262486110092	13.4162624861101	0	0	2	30	-0.0023176274578113774	0.13923568027427347	1295.1701107231497	1370.1701107231497	1370.1701107231497	1395.1701107231497	0.296875	0.1818181872367859	0.447761207818985	0.17475728690624237	0.20000000298023224	3518	3593	3593	3618	1445
13.432453919074412	13.432453919074419	0	0	2	30	-0.0019411428382681635	0.1354669099178345	1279.7369961135323	1354.7369961135323	1354.7369961135323	1379.7369961135323	0.296875	0.1735537201166153	0.43283581733703613	0.1650485396385193	0.20000000298023224	3503	3578	3578	3603	1445
13.452183403958841	13.452183403958848	0	0	2	30	-0.0015593376811324415	0.13094480767189687	1261.2189874164178	1336.2189874164178	1336.2189874164178	1361.2189874164178	0.28125	0.1735537201166153	0.41791045665740967	0.1650485396385193	0.20000000298023224	3471	3546	3546	3571	1445
13.466358506541823	13.466358506541823	0	0	2	30	-0.0011732584878009686	0.1278643456976356	1248.6044956318178	1323.6044956318178	1323.6044956318178	1348.6044956318178	0.28125	0.1652892529964447	0.41791045665740967	0.1553398072719574	0.20000000298023224	3453	3528	3528	3553	1445
13.482397175242717	13.482397175242717	0	0	2	30	-0.0007839634745066304	0.1213123558226521	1221.7740970937602	1296.7740970937602	1296.7740970937602	1321.7740970937602	0.265625	0.1570248007774353	0.4029850661754608	0.1553398072719574	0.20000000298023224	3291	3366	3366	3391	1445
13.49942071949205	13.49942071949205	0	0	2	30	-0.0003925196718213029	0.1203342372838474	1217.7687016773552	1292.7687016773552	1292.7687016773552	1317.7687016773552	0.265625	0.1570248007774353	0.4029850661754608	0.1456310749053955	0.20000000298023224	3249	3324	3324	3349	1445
13.518964281978356	13.518964676718056	0	0	2	30	7.791492631894069e-16	0.11381847142402357	1191.0866404813764	1266.0866404813764	1266.0866404813764	1291.0866404813764	0.25	0.1487603336572647	0.38805970549583435	0.1456310749053955	0.20000000298023224	3149	3224	3224	3249	1445
13.532362142094449	13.532361747354756	0	0	2	30	0.000392519671822859	0.11175235464398092	1182.6258922671018	1257.6258922671018	1257.6258922671018	1282.6258922671018	0.25	0.14049586653709412	0.38805970549583435	0.1456310749053955	0.20000000298023224	3064	3139	3139	3164	1445
13.54939792327444	13.549398318014148	0	0	2	30	0.0007839634745081803	0.11175235464398092	1182.6258922671018	1257.6258922671018	1257.6258922671018	1282.6258922671018	0.25	0.14049586653709412	0.38805970549583435	0.1456310749053955	0.20000000298023224	2982	3057	3057	3082	1445
13.572149140552987	13.572149140552995	0	0	2	30	0.0011732584878025075	0.11175235464398092	1182.6258922671018	1257.6258922671018	1257.6258922671018	1282.6258922671018	0.25	0.14049586653709412	0.38805970549583435	0.1456310749053955	0.20000000298023224	2882	2957	2957	2982	1445
13.58540252593933	13.585402525939337	0	0	2	30	0.0015593376811339657	0.11175235464398092	1182.6258922671018	1257.6258922671018	1257.6258922671018	1282.6258922671018	0.25	0.14049586653709412	0.38805970549583435	0.1456310749053955	0.20000000298023224	2759	2834	2834	2859	1445
13.599416969464912	13.599416969464912	0	0	2	30	0.001941142838269669	0.10784610464398092	1166.6297985171018	1241.6297985171018	1241.6297985171018	1266.6297985171018	0.234375	0.14049586653709412	0.38805970549583435	0.1456310749053955	0.20000000298023224	2606	2681	2681	2706	1445
13.616305117997562	13.61630511799757	0	0	2	30	0.0023176274578128593	0.11175235464398092	1182.6258922671018	1257.6258922671018	1257.6258922671018	1282.6258922671018	0.25	0.14049586653709412	0.38805970549583435	0.1456310749053955	0.20000000298023224	2447	2522	2522	2547	1445
13.63229128631852	13.63229128631852	0	0	2	30	0.002687759621590494	0.10784610464398092	1166.6297985171018	1241.6297985171018	1241.6297985171018	1266.6297985171018	0.234375	0.14049586653709412	0.38805970549583435	0.1456310749053955	0.20000000298023224	2345	2420	2420	2445	1445
13.652092613828124	13.652092613828131	0	0	2	30	0.0030505248230692293	0.10784610464398092	1166.6297985171018	1241.6297985171018	1241.6297985171018	1266.6297985171018	0.234375	0.14049586653709412	0.38805970549583435	0.1456310749053955	0.20000000298023224	2251	2326	2326	2351	1440
13.666293769231224	13.666293769231224	0	0	2	30	0.0034049287480473127	0.10784610464398092	1166.6297985171018	1241.6297985171018	1241.6297985171018	1266.6297985171018	0.234375	0.14049586653709412	0.38805970549583435	0.1456310749053955	0.20000000298023224	2161	2236	2236	2261	1440
13.682450859841751	13.682450859841751	0	0	2	30	0.0037500000000006933	0.10577998786393827	1158.1690503028271	1233.1690503028271	1233.1690503028271	1258.1690503028271	0.234375	0.13223139941692352	0.38805970549583435	0.1456310749053955	0.20000000298023224	2062	2137	2137	2162	1440
13.69937571916639	13.69937571916639	0	0	2	30	0.004084792762613376	0.10784610464398092	1166.6297985171018	1241.6297985171018	1241.6297985171018	1266.6297985171018	0.234375	0.14049586653709412	0.38805970549583435	0.1456310749053955	0.20000000298023224	1933	2008	2008	2033	1440
13.718726253939991	13.718726648679699	0	0	2	30	0.0044083893921942	0.10784610464398092	1166.6297985171018	1241.6297985171018	1241.6297985171018	1266.6297985171018	0.234375	0.14049586653709412	0.38805970549583435	0.1456310749053955	0.20000000298023224	1806	1881	1881	1906	1440
13.7323139838512	13.7323139838512	0	0	2	30	0.004719902932874409	0.10577998786393827	1158.1690503028271	1233.1690503028271	1233.1690503028271	1258.1690503028271	0.234375	0.13223139941692352	0.38805970549583435	0.1456310749053955	0.20000000298023224	1733	1808	1808	1833	1445
13.749328054347764	13.749328843827165	0	0	2	30	0.005018479547692039	0.10784610464398092	1166.6297985171018	1241.6297985171018	1241.6297985171018	1266.6297985171018	0.234375	0.14049586653709412	0.38805970549583435	0.1456310749053955	0.20000000298023224	1673	1748	1748	1773	1445
13.766302650874444	13.76630265087445	0	0	2	30	0.00530330085889968	0.10577998786393827	1158.1690503028271	1233.1690503028271	1233.1690503028271	1258.1690503028271	0.234375	0.13223139941692352	0.38805970549583435	0.1456310749053955	0.20000000298023224	1601	1676	1676	1701	1445
13.785398183802641	13.785398183802648	0	0	2	30	0.005573586191081001	0.10577998786393827	1158.1690503028271	1233.1690503028271	1233.1690503028271	1258.1690503028271	0.234375	0.13223139941692352	0.38805970549583435	0.1456310749053955	0.20000000298023224	1556	1631	1631	1656	1440
13.799311968705034	13.799312363444734	0	0	2	30	0.005828594710927795	0.10577998786393827	1158.1690503028271	1233.1690503028271	1233.1690503028271	1258.1690503028271	0.234375	0.13223139941692352	0.38805970549583435	0.1456310749053955	0.20000000298023224	1490	1565	1565	1590	1440
13.81631024961365	13.81631024961365	0	0	2	30	0.006067627457812587	0.10577998786393827	1158.1690503028271	1233.1690503028271	1233.1690503028271	1258.1690503028271	0.234375	0.13223139941692352	0.38805970549583435	0.1456310749053955	0.20000000298023224	1452	1527	1527	1552	1440
13.832435761048266	13.832436155787974	0	0	2	30	0.006290029259591127	0.10483809446257675	1154.3119968242518	1229.3119968242518	1229.3119968242518	1254.3119968242518	0.234375	0.13223139941692352	0.38805970549583435	0.13592232763767242	0.22499999403953552	1427	1502	1502	1527	1440
13.852028271257225	13.852028271257225	0	0	2	30	0.006495190528383701	0.10483809446257675	1154.3119968242518	1229.3119968242518	1229.3119968242518	1254.3119968242518	0.234375	0.13223139941692352	0.38805970549583435	0.13592232763767242	0.22499999403953552	1400	1475	1475	1500	1440
13.866292190272425	13.866292190272432	0	0	2	30	0.006682548931413134	0.10577998786393827	1158.1690503028271	1233.1690503028271	1233.1690503028271	1258.1690503028271	0.234375	0.13223139941692352	0.38805970549583435	0.1456310749053955	0.20000000298023224	1384	1459	1459	1484	1440
13.882448491403558	13.882448491403558	0	0	2	30	0.006851590932319843	0.10577998786393827	1158.1690503028271	1233.1690503028271	1233.1690503028271	1258.1690503028271	0.234375	0.13223139941692352	0.38805970549583435	0.1456310749053955	0.20000000298023224	1332	1407	1407	1432	1440
13.90015454059207	13.90015533007147	0	0	2	30	0.0070018531987293105	0.10577998786393827	1158.1690503028271	1233.1690503028271	1233.1690503028271	1258.1690503028271	0.234375	0.13223139941692352	0.38805970549583435	0.1456310749053955	0.20000000298023224	1303	1378	1378	1403	1440
13.918703359037465	13.918703359037472	0	0	2	30	0.007132923872213908	0.10784610464398092	1166.6297985171018	1241.6297985171018	1241.6297985171018	1266.6297985171018	0.234375	0.14049586653709412	0.38805970549583435	0.1456310749053955	0.20000000298023224	1295	1370	1370	1395	1440
13.932340431411014	13.93234043141102	0	0	2	30	0.007244443697168227	0.11175235464398092	1182.6258922671018	1257.6258922671018	1257.6258922671018	1282.6258922671018	0.25	0.14049586653709412	0.38805970549583435	0.1456310749053955	0.20000000298023224	1279	1354	1354	1379	1440
13.949431081409138	13.949431476148845	0	0	2	30	0.007336107005503715	0.11866661337975004	1210.9397817900765	1285.9397817900765	1285.9397817900765	1310.9397817900765	0.265625	0.1487603336572647	0.38805970549583435	0.1553398072719574	0.22499999403953552	1261	1336	1336	1361	1440
13.972046902971009	13.972046902971009	0	0	2	30	0.007407662554463664	0.12728471887740445	1246.2309238029711	1321.2309238029711	1321.2309238029711	1346.2309238029711	0.28125	0.1652892529964447	0.4029850661754608	0.1553398072719574	0.20000000298023224	1248	1323	1323	1348	1440
13.985353578216682	13.985353578216689	0	0	2	30	0.007458914215262138	0.1332570856574471	1270.6877657672458	1345.6877657672458	1345.6877657672458	1370.6877657672458	0.296875	0.1735537201166153	0.4029850661754608	0.1553398072719574	0.20000000298023224	1221	1296	1296	1321	1440
13.999747761332479	13.999748156072187	0	0	2	30	0.007489721510659348	0.14534552669787715	1320.189931827807	1395.189931827807	1395.189931827807	1420.189931827807	0.328125	0.1818181872367859	0.43283581733703613	0.1650485396385193	0.22499999403953552	1217	1292	1292	1317	1440
14.016277486218648	14.016277486218655	0	0	2	30	0.0075	0.16030568837657422	1381.4517939020716	1456.4517939020716	1456.4517939020716	1481.4517939020716	0.34375	0.21487602591514587	0.447761207818985	0.18446601927280426	0.20000000298023224	1191	1266	1266	1291	1440
14.032346944616044	14.032346944616052	0	0	2	30	0.007489721510659259	0.19581887292665012	1526.878284634632	1601.878284634632	1601.878284634632	1626.878284634632	0.421875	0.25619834661483765	0.49253731966018677	0.21359223127365112	0.22499999403953552	1182	1257	1257	1282	1440
14.052116692949753	14.052116692949753	0	0	2	30	0.0074589142152619616	0.2480183428628706	1740.6351140234551	1815.6351140234551	1815.6351140234551	1840.6351140234551	0.46875	0.3636363744735718	0.5671641826629639	0.28155338764190674	0.20000000298023224	1182	1257	1257	1282	1440
14.06627600594478	14.06627600594478	0	0	2	30	0.007407662554463399	0.2760100376895762	1855.2611043388147	1930.2611043388147	1930.2611043388147	1955.2611043388147	0.515625	0.41322314739227295	0.5820895433425903	0.3009708821773529	0.22499999403953552	1182	1257	1257	1282	1440
14.08227046379941	14.08227046379941	0	0	2	30	0.007336107005503364	0.30889352156884975	1989.9189708244396	2064.9189708244394	2064.9189708244394	2089.9189708244394	0.5625	0.4710743725299835	0.611940324306488	0.3300970792770386	0.22499999403953552	1182	1257	1257	1282	1440
14.09933545571711	14.099335850456818	0	0	2	30	0.00724444369716779	0.34895107837051365	2153.9546659272537	2228.9546659272537	2228.9546659272537	2253.9546659272537	0.609375	0.5371900796890259	0.641791045665741	0.3883495032787323	0.20000000298023224	1166	1241	1241	1266	1440
14.118650463917831	14.118650463917831	0	0	2	30	0.007132923872213387	0.387811960556113	2313.089978477283	2388.089978477283	2388.089978477283	2413.089978477283	0.65625	0.5950413346290588	0.6716417670249939	0.446601927280426	0.20000000298023224	1182	1257	1257	1282	1440
14.132349115684391	14.132349115684391	0	0	2	30	0.007001853198728705	0.44494980506284776	2547.069451732362	2622.069451732362	2622.069451732362	2647.069451732362	0.75	0.6611570119857788	0.7164179086685181	0.5145630836486816	0.20000000298023224	1166	1241	1241	1266	1440
14.149494239760948	14.149494239760948	0	0	2	30	0.006851590932319155	0.48765071949057415	2721.9296963139013	2796.9296963139013	2796.9296963139013	2821.9296963139013	0.796875	0.7190082669258118	0.746268630027771	0.582524299621582	0.20000000298023224	1166	1241	1241	1266	1440
14.166470020506729	14.16647041524643	0	0	2	30	0.006682548931412366	0.5136311970021721	2828.3197517238946	2903.3197517238946	2903.3197517238946	2928.3197517238946	0.796875	0.7603305578231812	0.7761194109916687	0.6407766938209534	0.20000000298023224	1166	1241	1241	1266	1440
14.185634238142512	14.185634238142512	0	0	2	30	0.006495190528382856	0.5710425031386395	3063.419050352729	3138.419050352729	3138.419050352729	3163.419050352729	0.84375	0.8347107172012329	0.8208954930305481	0.737864077091217	0.20000000298023224	1158	1233	1233	1258	1440
14.19936565330407	14.19936525856437	0	0	2	30	0.006290029259590206	0.5710425031386395	3063.419050352729	3138.419050352729	3138.419050352729	3163.419050352729	0.875	0.8595041036605835	0.8358209133148193	0.7864077687263489	0.20000000298023224	1166	1241	1241	1266	1440
14.21644840850822	14.216448803247921	0	0	2	30	0.006067627457811592	0.6192486750882633	3260.823324486438	3335.823324486438	3335.823324486438	3360.823324486438	0.890625	0.8842975497245789	0.8507462739944458	0.8252426981925964	0.20000000298023224	1166	1241	1241	1266	1440
14.238819096717144	14.238819096717151	0	0	2	30	0.005828594710926731	0.6461986514117957	3371.183477531303	3446.183477531303	3446.183477531303	3471.183477531303	0.90625	0.9090909361839294	0.8805969953536987	0.8737863898277283	0.20000000298023224	1158	1233	1233	1258	1440
14.25217827234276	14.252177877603067	0	0	2	30	0.005573586191079871	0.6687589916992387	3463.5680710083825	3538.5680710083825	3538.5680710083825	3563.5680710083825	0.9375	0.93388432264328	0.8805969953536987	0.9126213788986206	0.20000000298023224	1166	1241	1241	1266	1440
14.266399559470493	14.2663995594705	0	0	2	30	0.005303300858898486	0.6736882041069308	3483.7531958178815	3558.7531958178815	3558.7531958178815	3583.7531958178815	0.9375	0.9504132270812988	0.8656716346740723	0.9320388436317444	0.20000000298023224	1158	1233	1233	1258	1440
14.282342306424582	14.282342306424589	0	0	2	30	0.005018479547690782	0.680537433492379	3511.8007901512924	3586.8007901512924	3586.8007901512924	3611.8007901512924	0.9375	0.9669421315193176	0.8507462739944458	0.9611650705337524	0.20000000298023224	1158	1233	1233	1258	1440
14.299424666889038	14.299424666889038	0	0	2	30	0.004719902932873095	0.6890468714423257	3546.6469385563237	3621.6469385563237	3621.6469385563237	3646.6469385563237	0.953125	0.9834710955619812	0.8358209133148193	0.9805825352668762	0.20000000298023224	1158	1233	1233	1258	1440
14.318828886261677	14.318830465220472	0	0	2	30	0.0044083893921928324	0.7011427283287048	3596.1794725060463	3671.1794725060463	3671.1794725060463	3696.1794725060463	0.96875	1.0	0.8358209133148193	1.0	0.20000000298023224	1158	1233	1233	1258	1440
14.33231990494668	14.33232029968638	0	0	2	30	0.004084792762611958	0.697411373257637	3580.8995734900236	3655.8995734900236	3655.8995734900236	3680.8995734900236	0.96875	1.0	0.8208954930305481	1.0	0.20000000298023224	1154	1229	1229	1254	1445
14.349467792201125	14.349468186940825	0	0	2	30	0.0037499999999992296	0.701317623257637	3596.8956672400236	3671.8956672400236	3671.8956672400236	3696.8956672400236	0.984375	1.0	0.8208954930305481	1.0	0.20000000298023224	1154	1229	1229	1254	1445
14.36640173053884	14.36640173053884	0	0	2	30	0.0034049287480458065	0.701317623257637	3596.8956672400236	3671.8956672400236	3671.8956672400236	3696.8956672400236	0.984375	1.0	0.8208954930305481	1.0	0.20000000298023224	1158	1233	1233	1258	1440
14.385450289442886	14.385450289442886	0	0	2	30	0.003050524823067685	0.6975862830877304	3581.615829244256	3656.615829244256	3656.615829244256	3681.615829244256	0.984375	1.0	0.8059701323509216	1.0	0.20000000298023224	1158	1233	1233	1258	1440
14.399451311818702	14.399451311818709	0	0	2	30	0.0026877596215889154	0.6975862830877304	3581.615829244256	3656.615829244256	3656.615829244256	3681.615829244256	0.984375	1.0	0.8059701323509216	1.0	0.20000000298023224	1158	1233	1233	1258	1440
14.416426697824782	14.41642669782479	0	0	2	30	0.0023176274578112516	0.6975862830877304	3581.615829244256	3656.615829244256	3656.615829244256	3681.615829244256	0.984375	1.0	0.8059701323509216	1.0	0.20000000298023224	1166	1241	1241	1266	1440
14.438809622964378	14.438810017704078	0	0	2	30	0.0019411428382680358	0.7014925330877304	3597.611922994256	3672.611922994256	3672.611922994256	3697.611922994256	1.0	1.0	0.8059701323509216	1.0	0.20000000298023224	1182	1257	1257	1282	1440
14.452095771745718	14.452096166485418	0	0	2	30	0.001559337681132312	0.7014925330877304	3597.611922994256	3672.611922994256	3672.611922994256	3697.611922994256	1.0	1.0	0.8059701323509216	1.0	0.20000000298023224	1210	1285	1285	1310	1445
14.466366006596097	14.466366006596104	0	0	2	30	0.0011732584878008379	0.7014925330877304	3597.611922994256	3672.611922994256	3672.611922994256	3697.611922994256	1.0	1.0	0.8059701323509216	1.0	0.20000000298023224	1246	1321	1321	1346	1440
14.482436649212595	14.482436649212595	0	0	2	30	0.0007839634745064989	0.6977611929178238	3582.3320849984884	3657.3320849984884	3657.3320849984884	3682.3320849984884	1.0	1.0	0.7910447716712952	1.0	0.20000000298023224	1270	1345	1345	1370	1440
14.499375324426687	14.499375719166395	0	0	2	30	0.0003925196718211707	0.6977611929178238	3582.3320849984884	3657.3320849984884	3657.3320849984884	3682.3320849984884	1.0	1.0	0.7910447716712952	1.0	0.20000000298023224	1320	1395	1395	1420	1445
14.51888888669589	14.51888888669589	0	0	2	30	-9.11457541045065e-16	0.6977611929178238	3582.3320849984884	3657.3320849984884	3657.3320849984884	3682.3320849984884	1.0	1.0	0.7910447716712952	1.0	0.20000000298023224	1381	1456	1456	1481	1440
14.53227845727831	14.53227845727831	0	0	2	30	-0.00039251967182299115	0.6977611929178238	3582.3320849984884	3657.3320849984884	3657.3320849984884	3682.3320849984884	1.0	1.0	0.7910447716712952	1.0	0.20000000298023224	1526	1601	1601	1626	1445
14.549462265845342	14.54946226584535	0	0	2	30	-0.0007839634745083118	0.6977611929178238	3582.3320849984884	3657.3320849984884	3657.3320849984884	3682.3320849984884	1.0	1.0	0.7910447716712952	1.0	0.20000000298023224	1740	1815	1815	1840	1440
14.566482257437386	14.566482652177093	0	0	2	30	-0.0011732584878026383	0.6977611929178238	3582.3320849984884	3657.3320849984884	3657.3320849984884	3682.3320849984884	1.0	1.0	0.7910447716712952	1.0	0.20000000298023224	1855	1930	1930	1955	1445
14.585544632230892	14.585544632230892	0	0	2	30	-0.0015593376811340951	0.6977611929178238	3582.3320849984884	3657.3320849984884	3657.3320849984884	3682.3320849984884	1.0	1.0	0.7910447716712952	1.0	0.20000000298023224	1989	2064	2064	2089	1445
14.599473811981532	14.599474206721233	0	0	2	30	-0.0019411428382697968	0.6977611929178238	3582.3320849984884	3657.3320849984884	3657.3320849984884	3682.3320849984884	1.0	1.0	0.7910447716712952	1.0	0.20000000298023224	2153	2228	2228	2253	1440
14.61636788160967	14.61636788160967	0	0	2	30	-0.002317627457812985	0.6977611929178238	3582.3320849984884	3657.3320849984884	3657.3320849984884	3682.3320849984884	1.0	1.0	0.7910447716712952	1.0	0.20000000298023224	2313	2388	2388	2413	1440
14.638816333539253	14.63881633353926	0	0	2	30	-0.0026877596215906176	0.6977611929178238	3582.3320849984884	3657.3320849984884	3657.3320849984884	3682.3320849984884	1.0	1.0	0.7910447716712952	1.0	0.20000000298023224	2547	2622	2622	2647	1440
14.652121429826138	14.652121429826138	0	0	2	30	-0.0030505248230693503	0.6977611929178238	3582.3320849984884	3657.3320849984884	3657.3320849984884	3682.3320849984884	1.0	1.0	0.7910447716712952	1.0	0.20000000298023224	2721	2796	2796	2821	1440
14.666377059307663	14.666377454047364	0	0	2	30	-0.0034049287480474306	0.6938549429178238	3566.3359912484884	3641.3359912484884	3641.3359912484884	3666.3359912484884	0.984375	1.0	0.7910447716712952	1.0	0.20000000298023224	2828	2903	2903	2928	1440
14.682321779960247	14.682322174699948	0	0	2	30	-0.0037500000000008082	0.6938549429178238	3566.3359912484884	3641.3359912484884	3641.3359912484884	3666.3359912484884	0.984375	1.0	0.7910447716712952	1.0	0.20000000298023224	3063	3138	3138	3163	1440
14.699342955771392	14.699342955771392	0	0	2	30	-0.004084792762613487	0.6938549429178238	3566.3359912484884	3641.3359912484884	3641.3359912484884	3666.3359912484884	0.984375	1.0	0.7910447716712952	1.0	0.20000000298023224	3063	3138	3138	3163	1440
14.718921650090884	14.718922044830592	0	0	2	30	-0.004408389392194307	0.6938549429178238	3566.3359912484884	3641.3359912484884	3641.3359912484884	3666.3359912484884	0.984375	1.0	0.7910447716712952	1.0	0.20000000298023224	3260	3335	3335	3360	1440
14.73252516959004	14.732525169590048	0	0	2	30	-0.004719902932874511	0.6901236027479172	3551.056153252721	3626.056153252721	3626.056153252721	3651.056153252721	0.984375	1.0	0.7761194109916687	1.0	0.20000000298023224	3371	3446	3446	3471	1440
14.749461476365944	14.749461871105652	0	0	2	30	-0.005018479547692137	0.6901236027479172	3551.056153252721	3626.056153252721	3626.056153252721	3651.056153252721	0.984375	1.0	0.7761194109916687	1.0	0.20000000298023224	3463	3538	3538	3563	1440
14.766523705105762	14.766524099845462	0	0	2	30	-0.005303300858899775	0.6901236027479172	3551.056153252721	3626.056153252721	3626.056153252721	3651.056153252721	0.984375	1.0	0.7761194109916687	1.0	0.20000000298023224	3483	3558	3558	3583	1440
14.785487789714267	14.785488184453968	0	0	2	30	-0.00557358619108109	0.684333563053924	3527.345940705819	3602.345940705819	3602.345940705819	3627.345940705819	0.96875	1.0	0.7761194109916687	0.9902912378311157	0.20000000298023224	3511	3586	3586	3611	1440
14.799497496363458	14.799497891103165	0	0	2	30	-0.0058285947109278785	0.6824497849250113	3519.631869267921	3594.631869267921	3594.631869267921	3619.631869267921	0.96875	1.0	0.7761194109916687	0.9805825352668762	0.20000000298023224	3546	3621	3621	3646	1440
14.816441303193642	14.816441303193642	0	0	2	30	-0.006067627457812664	0.6805659952310181	3511.917750471019	3586.917750471019	3586.917750471019	3611.917750471019	0.96875	1.0	0.7761194109916687	0.9708737730979919	0.20000000298023224	3596	3671	3671	3696	1440
14.838815544059855	14.838815938799563	0	0	2	30	-0.006290029259591199	0.6803486345514251	3511.0276584880858	3586.0276584880858	3586.0276584880858	3611.0276584880858	0.96875	1.0	0.7910447716712952	0.9514563083648682	0.22499999403953552	3580	3655	3655	3680	1440
14.85210327179999	14.852103666539698	0	0	2	30	-0.006495190528383767	0.6745223681631511	3487.169097628104	3562.169097628104	3562.169097628104	3587.169097628104	0.953125	1.0	0.7910447716712952	0.9417475461959839	0.22499999403953552	3596	3671	3671	3696	1440
14.866259032137734	14.866259032137734	0	0	2	30	-0.006682548931413194	0.6726023635623628	3479.3066787878756	3554.3066787878756	3554.3066787878756	3579.3066787878756	0.953125	1.0	0.7910447716712952	0.9320388436317444	0.22499999403953552	3596	3671	3671	3696	1440
14.882388885709041	14.882388885709041	0	0	2	30	-0.006851590932319897	0.6667760971740888	3455.4481179278937	3530.4481179278937	3530.4481179278937	3555.4481179278937	0.9375	1.0	0.7910447716712952	0.9223300814628601	0.22499999403953552	3581	3656	3656	3681	1440
14.899419140533254	14.899419140533254	0	0	2	30	-0.007001853198729357	0.6542443106043532	3404.130451924826	3479.130451924826	3479.130451924826	3504.130451924826	0.921875	0.9752066135406494	0.8059701323509216	0.893203854560852	0.22499999403953552	3581	3656	3656	3681	1440
14.918780728018426	14.918780728018426	0	0	2	30	-0.00713292387221395	0.6476198602000833	3377.0033275193414	3452.0033275193414	3452.0033275193414	3477.0033275193414	0.90625	0.9669421315193176	0.8208954930305481	0.8737863898277283	0.22499999403953552	3581	3656	3656	3681	1440
14.932281220456197	14.932281615195905	0	0	2	30	-0.007244443697168262	0.6367557264293318	3332.5146997281136	3407.5146997281136	3407.5146997281136	3432.5146997281136	0.890625	0.9504132270812988	0.8358209133148193	0.844660222530365	0.22499999403953552	3597	3672	3672	3697	1440
14.949407002287515	14.949407397027215	0	0	2	30	-0.007336107005503743	0.6236080871796439	3278.675117000642	3353.675117000642	3353.675117000642	3378.675117000642	0.875	0.9256198406219482	0.8507462739944458	0.8155339956283569	0.22499999403953552	3597	3672	3672	3697	1440
14.972195719837444	14.972195719837451	0	0	2	30	-0.007407662554463685	0.6031788993686753	3195.0175929147254	3270.0175929147254	3270.0175929147254	3295.0175929147254	0.859375	0.9008264541625977	0.8507462739944458	0.7669903039932251	0.22499999403953552	3597	3672	3672	3697	1440
14.985425026102163	14.985425026102163	0	0	2	30	-0.0074589142152621515	0.5800689428530816	3100.3823209833695	3175.3823209833695	3175.3823209833695	3200.3823209833695	0.84375	0.8760330677032471	0.8358209133148193	0.7184466123580933	0.22499999403953552	3582	3657	3657	3682	1440
14.999458417133283	14.999458417133283	0	0	2	30	-0.0074897215106593555	0.5427545428777014	2947.579853084187	3022.579853084187	3022.579853084187	3047.579853084187	0.828125	0.8264462947845459	0.8059701323509216	0.6407766938209534	0.22499999403953552	3582	3657	3657	3682	1440
15.016388013334307	15.016388013334307	0	0	2	30	-0.0075	0.5146865615735381	2832.6414696436386	2907.6414696436386	2907.6414696436386	2932.6414696436386	0.796875	0.7933884263038635	0.7910447716712952	0.5922330021858215	0.22499999403953552	3582	3657	3657	3682	1440
15.038787912280945	15.038787912280945	0	0	2	30	-0.007489721510659252	0.4890033181936495	2727.4685880029947	2802.4685880029947	2802.4685880029947	2827.4685880029947	0.78125	0.7603305578231812	0.7761194109916687	0.5339806079864502	0.22499999403953552	3582	3657	3657	3682	1440
15.052108798155771	15.052108798155778	0	0	2	30	-0.007458914215261947	0.4598847673092523	2608.2281221313883	2683.2281221313883	2683.2281221313883	2708.2281221313883	0.75	0.7272727489471436	0.746268630027771	0.48543688654899597	0.22499999403953552	3582	3657	3657	3682	1440
15.066368769773987	15.066368769773995	0	0	2	30	-0.007407662554463379	0.43116350429867545	2490.614550103076	2565.614550103076	2565.614550103076	2590.614550103076	0.71875	0.6859503984451294	0.7164179086685181	0.446601927280426	0.22499999403953552	3582	3657	3657	3682	1440
15.082390859407532	15.082390859407539	0	0	2	30	-0.007336107005503337	0.39466478395221927	2341.152290284338	2416.152290284338	2416.152290284338	2441.152290284338	0.65625	0.6363636255264282	0.7014925479888916	0.40776699781417847	0.22499999403953552	3582	3657	3657	3682	1440
15.099418351053856	15.099418351053856	0	0	2	30	-0.0072444436971677555	0.3646818227680537	2218.37206423518	2293.37206423518	2293.37206423518	2318.37206423518	0.609375	0.5950413346290588	0.6716417670249939	0.3786407709121704	0.22499999403953552	3582	3657	3657	3682	1440
15.118763359471679	15.118763359471686	0	0	2	30	-0.007132923872213346	0.344786221378222	2136.8995765438194	2211.8995765438194	2211.8995765438194	2236.8995765438194	0.609375	0.5454545617103577	0.641791045665741	0.34951457381248474	0.22499999403953552	3582	3657	3657	3682	1440
15.132345957766802	15.132346352506502	0	0	2	30	-0.007001853198728657	0.3207744179389871	2038.5712414601521	2113.571241460152	2113.571241460152	2138.571241460152	0.578125	0.5041322112083435	0.6268656849861145	0.3203883469104767	0.22499999403953552	3582	3657	3657	3682	1440
15.1494441078192	15.149444107819207	0	0	2	30	-0.0068515909323191015	0.30053139794410066	1955.6760745810923	2030.6760745810923	2030.6760745810923	2055.6760745810925	0.546875	0.4710743725299835	0.611940324306488	0.3009708821773529	0.20000000298023224	3582	3657	3657	3682	1440
15.17212308773287	15.17212308773287	0	0	2	30	-0.006682548931412306	0.26681349403727594	1817.601258082645	1892.601258082645	1892.601258082645	1917.601258082645	0.5	0.40495866537094116	0.5970149040222168	0.27184465527534485	0.22499999403953552	3566	3641	3641	3666	1440
15.18542186818457	15.185421868184577	0	0	2	30	-0.006495190528382789	0.25037546464281313	1750.2875277123198	1825.2875277123198	1825.2875277123198	1850.2875277123198	0.46875	0.3801652789115906	0.5820895433425903	0.26213592290878296	0.22499999403953552	3566	3641	3641	3666	1440
15.19944499598352	15.199444995983526	0	0	2	30	-0.006290029259590135	0.23400988841450676	1683.270493057405	1758.270493057405	1758.270493057405	1783.270493057405	0.4375	0.35537189245224	0.5671641826629639	0.25242719054222107	0.22499999403953552	3566	3641	3641	3666	1440
15.216429066262975	15.216429066262982	0	0	2	30	-0.006067627457811515	0.22552926329510692	1648.5423331934628	1723.5423331934628	1723.5423331934628	1748.5423331934628	0.4375	0.3305785059928894	0.5522388219833374	0.24271844327449799	0.22499999403953552	3566	3641	3641	3666	1440
15.238840807400578	15.238840807400585	0	0	2	30	-0.005828594710926648	0.2161504024543368	1610.1358980505092	1685.1358980505092	1685.1358980505092	1710.1358980505092	0.421875	0.3140496015548706	0.5522388219833374	0.2330097109079361	0.20000000298023224	3551	3626	3626	3651	1440
15.252125377223123	15.25212537722313	0	0	2	30	-0.005573586191079782	0.2059383202501266	1568.3174214242686	1643.3174214242686	1643.3174214242686	1668.3174214242686	0.40625	0.2975206673145294	0.5373134613037109	0.223300963640213	0.20000000298023224	3551	3626	3626	3651	1440
15.26637863826646	15.266378638266467	0	0	2	30	-0.005303300858898391	0.1978998366900413	1535.3998312457193	1610.3998312457193	1610.3998312457193	1635.3998312457193	0.390625	0.28099173307418823	0.5373134613037109	0.223300963640213	0.20000000298023224	3551	3626	3626	3651	1440
15.282331253713018	15.282331648452718	0	0	2	30	-0.005018479547690684	0.19293438794690276	1515.0663186425668	1590.0663186425668	1590.0663186425668	1615.0663186425668	0.390625	0.26446279883384705	0.5223880410194397	0.223300963640213	0.22499999403953552	3527	3602	3602	3627	1440
15.299490983158428	15.299490983158435	0	0	2	30	-0.004719902932872991	0.18178784347171284	1469.421219016664	1544.421219016664	1544.421219016664	1569.421219016664	0.359375	0.25619834661483765	0.5223880410194397	0.21359223127365112	0.22499999403953552	3519	3594	3594	3619	1440
15.318802043962158	15.318802043962165	0	0	2	30	-0.004408389392192726	0.1696545567469845	1419.7354098789015	1494.7354098789015	1494.7354098789015	1519.7354098789015	0.34375	0.23140496015548706	0.5074626803398132	0.20388349890708923	0.20000000298023224	3511	3586	3586	3611	1440
15.332436747897518	15.332436747897518	0	0	2	30	-0.004084792762611848	0.16085531449744606	1383.7025128670416	1458.7025128670416	1458.7025128670416	1483.7025128670416	0.328125	0.21487602591514587	0.49253731966018677	0.20388349890708923	0.20000000298023224	3511	3586	3586	3611	1445
15.349451607873476	15.349451607873483	0	0	2	30	-0.003749999999999115	0.1548829514426937	1359.2456861578307	1434.2456861578307	1434.2456861578307	1459.2456861578307	0.3125	0.20661157369613647	0.49253731966018677	0.20388349890708923	0.20000000298023224	3487	3562	3562	3587	1445
15.372162956442445	15.372162956442452	0	0	2	30	-0.003404928748045688	0.15296293785607984	1351.383230520647	1426.383230520647	1426.383230520647	1451.383230520647	0.3125	0.20661157369613647	0.4776119291782379	0.19417475163936615	0.20000000298023224	3479	3554	3554	3579	1445
15.385381604735294	15.3853816047353	0	0	2	30	-0.003050524823067564	0.1508968210760372	1342.9224823063723	1417.9224823063723	1417.9224823063723	1442.9224823063723	0.3125	0.19834710657596588	0.4776119291782379	0.19417475163936615	0.20000000298023224	3455	3530	3530	3555	1445
15.399465127708162	15.399465127708162	0	0	2	30	-0.002687759621588792	0.1469905710760372	1326.9263885563723	1401.9263885563723	1401.9263885563723	1426.9263885563723	0.296875	0.19834710657596588	0.4776119291782379	0.19417475163936615	0.22499999403953552	3404	3479	3479	3504	1445
15.416408539798645	15.416408539798645	0	0	2	30	-0.0023176274578111254	0.14307689722943195	1310.8998941545237	1385.8998941545237	1385.8998941545237	1410.8998941545237	0.296875	0.1900826394557953	0.46268656849861145	0.18446601927280426	0.20000000298023224	3377	3452	3452	3477	1445
15.438822254634736	15.438822649374437	0	0	2	30	-0.0019411428382679079	0.1371045341746796	1286.4430674453129	1361.4430674453129	1361.4430674453129	1386.4430674453129	0.28125	0.1818181872367859	0.46268656849861145	0.18446601927280426	0.22499999403953552	3332	3407	3407	3432	1445
15.452114719251256	15.452114719251263	0	0	2	30	-0.0015593376811321826	0.1371045341746796	1286.4430674453129	1361.4430674453129	1361.4430674453129	1386.4430674453129	0.28125	0.1818181872367859	0.46268656849861145	0.18446601927280426	0.22499999403953552	3278	3353	3353	3378	1445
15.466511270805249	15.466511270805249	0	0	2	30	-0.001173258487800707	0.1371045341746796	1286.4430674453129	1361.4430674453129	1361.4430674453129	1386.4430674453129	0.28125	0.1818181872367859	0.46268656849861145	0.18446601927280426	0.20000000298023224	3195	3270	3270	3295	1445
15.482440201869878	15.482440201869885	0	0	2	30	-0.0007839634745063674	0.1371045341746796	1286.4430674453129	1361.4430674453129	1361.4430674453129	1386.4430674453129	0.28125	0.1818181872367859	0.46268656849861145	0.18446601927280426	0.22499999403953552	3100	3175	3175	3200	1445
15.499428219546324	15.499428219546331	0	0	2	30	-0.0003925196718210386	0.13641622870698422	1283.6244565551006	1358.6244565551006	1358.6244565551006	1383.6244565551006	0.28125	0.1818181872367859	0.447761207818985	0.18446601927280426	0.20000000298023224	2947	3022	3022	3047	1445
15.518845465329022	15.518845070589329	0	0	2	30	1.0437658189007235e-15	0.14032247870698422	1299.6205503051006	1374.6205503051006	1374.6205503051006	1399.6205503051006	0.296875	0.1818181872367859	0.447761207818985	0.18446601927280426	0.20000000298023224	2832	2907	2907	2932	1445
15.532477406086493	15.532477406086493	0	0	2	30	0.00039251967182312326	0.13641622870698422	1283.6244565551006	1358.6244565551006	1358.6244565551006	1383.6244565551006	0.28125	0.1818181872367859	0.447761207818985	0.18446601927280426	0.20000000298023224	2727	2802	2802	2827	1445
15.549453186832274	15.549453186832274	0	0	2	30	0.0007839634745084434	0.1371045341746796	1286.4430674453129	1361.4430674453129	1361.4430674453129	1386.4430674453129	0.28125	0.1818181872367859	0.46268656849861145	0.18446601927280426	0.20000000298023224	2608	2683	2683	2708	1445
15.566496073326846	15.566496073326846	0	0	2	30	0.001173258487802769	0.1410107841746796	1302.4391611953129	1377.4391611953129	1377.4391611953129	1402.4391611953129	0.296875	0.1818181872367859	0.46268656849861145	0.18446601927280426	0.22499999403953552	2490	2565	2565	2590	1445
15.585487789714264	15.585487789714271	0	0	2	30	0.0015593376811342246	0.1410107841746796	1302.4391611953129	1377.4391611953129	1377.4391611953129	1402.4391611953129	0.296875	0.1818181872367859	0.46268656849861145	0.18446601927280426	0.22499999403953552	2341	2416	2416	2441	1445
15.59942960113527	15.59942960113527	0	0	2	30	0.0019411428382699247	0.1410107841746796	1302.4391611953129	1377.4391611953129	1377.4391611953129	1402.4391611953129	0.296875	0.1818181872367859	0.46268656849861145	0.18446601927280426	0.22499999403953552	2218	2293	2293	2318	1445
15.616399460785573	15.616399460785573	0	0	2	30	0.002317627457813111	0.1410107841746796	1302.4391611953129	1377.4391611953129	1377.4391611953129	1402.4391611953129	0.296875	0.1818181872367859	0.46268656849861145	0.18446601927280426	0.20000000298023224	2136	2211	2211	2236	1445
15.638790280719135	15.638790675458836	0	0	2	30	0.0026877596215907408	0.13894466739463696	1293.9784129810382	1368.9784129810382	1368.9784129810382	1393.9784129810382	0.296875	0.1735537201166153	0.46268656849861145	0.18446601927280426	0.22499999403953552	2038	2113	2113	2138	1445
15.652145508947761	15.652145508947761	0	0	2	30	0.0030505248230694713	0.14032247870698422	1299.6205503051006	1374.6205503051006	1374.6205503051006	1399.6205503051006	0.296875	0.1818181872367859	0.447761207818985	0.18446601927280426	0.22499999403953552	1955	2030	2030	2055	1440
15.666455612507718	15.666455612507725	0	0	2	30	0.0034049287480475486	0.13825636192694157	1291.159802090826	1366.159802090826	1366.159802090826	1391.159802090826	0.296875	0.1735537201166153	0.447761207818985	0.18446601927280426	0.22499999403953552	1817	1892	1892	1917	1445
15.682363622368321	15.682363622368321	0	0	2	30	0.003750000000000923	0.13825636192694157	1291.159802090826	1366.159802090826	1366.159802090826	1391.159802090826	0.296875	0.1735537201166153	0.447761207818985	0.18446601927280426	0.20000000298023224	1750	1825	1825	1850	1445
15.699474404091077	15.699474404091085	0	0	2	30	0.004084792762613599	0.13825636192694157	1291.159802090826	1366.159802090826	1366.159802090826	1391.159802090826	0.296875	0.1735537201166153	0.447761207818985	0.18446601927280426	0.20000000298023224	1683	1758	1758	1783	1445
15.718795333387277	15.718795728126985	0	0	2	30	0.0044083893921944145	0.13825636192694157	1291.159802090826	1366.159802090826	1366.159802090826	1391.159802090826	0.296875	0.1735537201166153	0.447761207818985	0.18446601927280426	0.20000000298023224	1648	1723	1723	1748	1445
15.732402010804023	15.73240201080403	0	0	2	30	0.004719902932874614	0.13435011192694157	1275.163708340826	1350.163708340826	1350.163708340826	1375.163708340826	0.28125	0.1735537201166153	0.447761207818985	0.18446601927280426	0.22499999403953552	1610	1685	1685	1710	1440
15.749433844587031	15.749434239326732	0	0	2	30	0.0050184795476922355	0.13435011192694157	1275.163708340826	1350.163708340826	1350.163708340826	1375.163708340826	0.28125	0.1735537201166153	0.447761207818985	0.18446601927280426	0.22499999403953552	1568	1643	1643	1668	1440
15.766434888673537	15.766434888673537	0	0	2	30	0.005303300858899867	0.13435011192694157	1275.163708340826	1350.163708340826	1350.163708340826	1375.163708340826	0.28125	0.1735537201166153	0.447761207818985	0.18446601927280426	0.22499999403953552	1535	1610	1610	1635	1440
15.785481868618781	15.785481868618788	0	0	2	30	0.005573586191081179	0.13825636192694157	1291.159802090826	1366.159802090826	1366.159802090826	1391.159802090826	0.296875	0.1735537201166153	0.447761207818985	0.18446601927280426	0.22499999403953552	1515	1590	1590	1615	1445
15.799486443651894	15.799486838391594	0	0	2	30	0.005828594710927962	0.13641622870698422	1283.6244565551006	1358.6244565551006	1358.6244565551006	1383.6244565551006	0.28125	0.1818181872367859	0.447761207818985	0.18446601927280426	0.20000000298023224	1469	1544	1544	1569	1445
15.816459066480085	15.816459461219786	0	0	2	30	0.0060676274578127425	0.14032247870698422	1299.6205503051006	1374.6205503051006	1374.6205503051006	1399.6205503051006	0.296875	0.1818181872367859	0.447761207818985	0.18446601927280426	0.22499999403953552	1419	1494	1494	1519	1440
15.838781596445763	15.838781596445763	0	0	2	30	0.006290029259591271	0.14531552713969498	1320.067083637051	1395.067083637051	1395.067083637051	1420.067083637051	0.3125	0.1818181872367859	0.447761207818985	0.19417475163936615	0.22499999403953552	1383	1458	1458	1483	1440
15.852111166593964	15.852111166593971	0	0	2	30	0.006495190528383834	0.15407853902526358	1355.9516173084544	1430.9516173084544	1430.9516173084544	1455.9516173084544	0.328125	0.19834710657596588	0.46268656849861145	0.19417475163936615	0.22499999403953552	1359	1434	1434	1459	1440
15.866494691737898	15.866494691737905	0	0	2	30	0.006682548931413254	0.16606692106898513	1405.0440417774942	1480.0440417774942	1480.0440417774942	1505.0440417774942	0.34375	0.22314049303531647	0.4776119291782379	0.20388349890708923	0.22499999403953552	1351	1426	1426	1451	1440
15.882476912661865	15.882478096880966	0	0	2	30	0.006851590932319951	0.18736051976434598	1492.2413284349968	1567.2413284349968	1567.2413284349968	1592.2413284349968	0.375	0.25619834661483765	0.5074626803398132	0.2330097109079361	0.22499999403953552	1342	1417	1417	1442	1440
15.899524930772522	15.89952532551223	0	0	2	30	0.007001853198729405	0.21419918820005002	1602.145675679205	1677.145675679205	1677.145675679205	1702.145675679205	0.40625	0.3057851195335388	0.5522388219833374	0.26213592290878296	0.22499999403953552	1326	1401	1401	1426	1445
15.91880243870186	15.91880283344156	0	0	2	30	0.0071329238722139905	0.2374502248428314	1697.3586707313946	1772.3586707313946	1772.3586707313946	1797.3586707313946	0.4375	0.3471074402332306	0.5671641826629639	0.291262149810791	0.20000000298023224	1310	1385	1385	1410	1440
15.932288325770777	15.932288325770784	0	0	2	30	0.007244443697168296	0.25653279673779394	1775.5018026412663	1850.5018026412663	1850.5018026412663	1875.5018026412663	0.46875	0.3719008266925812	0.5970149040222168	0.3106796145439148	0.22499999403953552	1286	1361	1361	1386	1445
15.949443713079503	15.949444107819204	0	0	2	30	0.007336107005503771	0.277965070887884	1863.2669652858851	1938.2669652858851	1938.2669652858851	1963.2669652858851	0.515625	0.40495866537094116	0.5970149040222168	0.3203883469104767	0.22499999403953552	1286	1361	1361	1386	1445
15.96638751990968	15.966387519909688	0	0	2	30	0.007407662554463706	0.29601313243515515	1937.1737773219604	2012.1737773219604	2012.1737773219604	2037.1737773219604	0.515625	0.4545454680919647	0.611940324306488	0.34951457381248474	0.22499999403953552	1286	1361	1361	1386	1440
15.985454236839871	15.985454631579572	0	0	2	30	0.007458914215262165	0.392637524446652	2332.8506626090402	2407.8506626090402	2407.8506626090402	2432.8506626090402	0.640625	0.6033057570457458	0.6865671873092651	0.4757281541824341	0.22499999403953552	1286	1361	1361	1386	1445
15.999444995983524	15.999445785462925	0	0	2	30	0.0074897215106593616	0.392637524446652	2332.8506626090402	2407.8506626090402	2407.8506626090402	2432.8506626090402	0.671875	0.6528925895690918	0.7164179086685181	0.5242718458175659	0.22499999403953552	1283	1358	1358	1383	1440
16.016366697390573	16.016366697390573	0	0	2	30	0.0075	0.4525808755137266	2578.3186852287104	2653.3186852287104	2653.3186852287104	2678.3186852287104	0.703125	0.6942148804664612	0.746268630027771	0.553398072719574	0.22499999403953552	1299	1374	1374	1399	1440
16.038742911955282	16.03874291195529	0	0	2	30	0.007489721510659245	0.4859254966523574	2714.8649087914036	2789.8649087914036	2789.8649087914036	2814.8649087914036	0.765625	0.7272727489471436	0.7611940503120422	0.5922330021858215	0.22499999403953552	1283	1358	1358	1383	1440
16.05210564023818	16.05210564023819	0	0	2	30	0.007458914215261934	0.5136311970021721	2828.3197517238946	2903.3197517238946	2903.3197517238946	2928.3197517238946	0.796875	0.7603305578231812	0.7761194109916687	0.6407766938209534	0.22499999403953552	1286	1361	1361	1386	1440
16.06652113929772	16.06652113929772	0	0	2	30	0.007407662554463358	0.5359527988116684	2919.726711133782	2994.726711133782	2994.726711133782	3019.726711133782	0.796875	0.8016529083251953	0.7910447716712952	0.6893203854560852	0.22499999403953552	1302	1377	1377	1402	1445
16.082328885274826	16.082328885274833	0	0	2	30	0.007336107005503309	0.5663330381853031	3044.133791368816	3119.133791368816	3119.133791368816	3144.133791368816	0.84375	0.8347107172012329	0.8059701323509216	0.7281553149223328	0.22499999403953552	1302	1377	1377	1402	1445
16.099473614611682	16.09947361461169	0	0	2	30	0.007244443697167722	0.5911830749015605	3145.8946917218905	3220.8946917218905	3220.8946917218905	3245.8946917218905	0.859375	0.8677685856819153	0.8208954930305481	0.7766990065574646	0.20000000298023224	1302	1377	1377	1402	1445
16.118862044396373	16.118862439136073	0	0	2	30	0.007132923872213304	0.6102718886858725	3224.0633841686476	3299.0633841686476	3299.0633841686476	3324.0633841686476	0.875	0.8925619721412659	0.8358209133148193	0.8058252334594727	0.20000000298023224	1302	1377	1377	1402	1440
16.132340036671316	16.132339641931623	0	0	2	30	0.00700185319872861	0.6275119450131701	3294.6614148289314	3369.6614148289314	3369.6614148289314	3394.6614148289314	0.890625	0.9090909361839294	0.8507462739944458	0.8349514603614807	0.22499999403953552	1293	1368	1368	1393	1445
16.14944687099709	16.149446870997096	0	0	2	30	0.006851590932319048	0.6364923139755803	3331.4360257300013	3406.4360257300013	3406.4360257300013	3431.4360257300013	0.90625	0.9256198406219482	0.8358209133148193	0.8543689250946045	0.22499999403953552	1299	1374	1374	1399	1445
16.166482257437387	16.166482257437394	0	0	2	30	0.006682548931412246	0.6501120844948485	3387.2089860064043	3462.2089860064043	3462.2089860064043	3487.2089860064043	0.921875	0.9586777091026306	0.8059701323509216	0.893203854560852	0.22499999403953552	1291	1366	1366	1391	1445
16.185397394323246	16.185397789062947	0	0	2	30	0.0064951905283827235	0.6620630467694628	3436.14817652095	3511.14817652095	3511.14817652095	3536.14817652095	0.9375	0.9752066135406494	0.8059701323509216	0.9126213788986206	0.22499999403953552	1291	1366	1366	1391	1440
16.19936131116738	16.199361705907087	0	0	2	30	0.006290029259590062	0.6705362430570299	3470.845915318537	3545.845915318537	3545.845915318537	3570.845915318537	0.953125	0.9917355179786682	0.7910447716712952	0.9320388436317444	0.22499999403953552	1291	1366	1366	1391	1440
16.21637380270515	16.216373407965456	0	0	2	30	0.006067627457811438	0.6764423845514251	3495.0315647380858	3570.0315647380858	3570.0315647380858	3595.0315647380858	0.953125	1.0	0.7910447716712952	0.9514563083648682	0.22499999403953552	1291	1366	1366	1391	1440
16.23879185967793	16.23879185967793	0	0	2	30	0.0058285947109265645	0.6822686509396991	3518.890125598068	3593.890125598068	3593.890125598068	3618.890125598068	0.96875	1.0	0.7910447716712952	0.9611650705337524	0.22499999403953552	1275	1350	1350	1375	1445
16.252102877060295	16.252103271799996	0	0	2	30	0.005573586191079693	0.6841886555404875	3526.7525444382964	3601.7525444382964	3601.7525444382964	3626.7525444382964	0.96875	1.0	0.7910447716712952	0.9708737730979919	0.22499999403953552	1275	1350	1350	1375	1445
16.266504560230366	16.266504560230373	0	0	2	30	0.005303300858898298	0.6900149219287615	3550.6111052982783	3625.6111052982783	3625.6111052982783	3650.6111052982783	0.984375	1.0	0.7910447716712952	0.9805825352668762	0.22499999403953552	1275	1350	1350	1375	1445
16.282448491403557	16.282448886143257	0	0	2	30	0.005018479547690586	0.6919349265295498	3558.4735241385065	3633.4735241385065	3633.4735241385065	3658.4735241385065	0.984375	1.0	0.7910447716712952	0.9902912378311157	0.22499999403953552	1291	1366	1366	1391	1445
16.29945150918855	16.299451903928258	0	0	2	30	0.004719902932872889	0.6977611929178238	3582.3320849984884	3657.3320849984884	3657.3320849984884	3682.3320849984884	1.0	1.0	0.7910447716712952	1.0	0.22499999403953552	1283	1358	1358	1383	1440
16.318813491413422	16.318813886153123	0	0	2	30	0.004408389392192618	0.7014925330877304	3597.611922994256	3672.611922994256	3672.611922994256	3697.611922994256	1.0	1.0	0.8059701323509216	1.0	0.22499999403953552	1299	1374	1374	1399	1445
16.332415037214083	16.332415431953784	0	0	2	30	0.004084792762611737	0.7014925330877304	3597.611922994256	3672.611922994256	3672.611922994256	3697.611922994256	1.0	1.0	0.8059701323509216	1.0	0.22499999403953552	1320	1395	1395	1420	1445
16.34944647625739	16.3494464762574	0	0	2	30	0.0037499999999990002	0.7014925330877304	3597.611922994256	3672.611922994256	3672.611922994256	3697.611922994256	1.0	1.0	0.8059701323509216	1.0	0.22499999403953552	1355	1430	1430	1455	1445
16.366398967360944	16.36639896736095	0	0	2	30	0.0034049287480455706	0.7014925330877304	3597.611922994256	3672.611922994256	3672.611922994256	3697.611922994256	1.0	1.0	0.8059701323509216	1.0	0.22499999403953552	1405	1480	1480	1505	1445
16.385410025993608	16.385410025993615	0	0	2	30	0.003050524823067443	0.705223873257637	3612.8917609900236	3687.8917609900236	3687.8917609900236	3712.8917609900236	1.0	1.0	0.8208954930305481	1.0	0.22499999403953552	1492	1567	1567	1592	1445
16.399542891428815	16.399543286168523	0	0	2	30	0.002687759621588668	0.705223873257637	3612.8917609900236	3687.8917609900236	3687.8917609900236	3712.8917609900236	1.0	1.0	0.8208954930305481	1.0	0.22499999403953552	1602	1677	1677	1702	1445
16.416384460677016	16.416384855416716	0	0	2	30	0.0023176274578109997	0.705223873257637	3612.8917609900236	3687.8917609900236	3687.8917609900236	3712.8917609900236	1.0	1.0	0.8208954930305481	1.0	0.22499999403953552	1697	1772	1772	1797	1440
16.43874922779046	16.438749227790467	0	0	2	30	0.0019411428382677801	0.705223873257637	3612.8917609900236	3687.8917609900236	3687.8917609900236	3712.8917609900236	1.0	1.0	0.8208954930305481	1.0	0.22499999403953552	1775	1850	1850	1875	1445
16.452073666322583	16.452074061062284	0	0	2	30	0.0015593376811320532	0.705223873257637	3612.8917609900236	3687.8917609900236	3687.8917609900236	3712.8917609900236	1.0	1.0	0.8208954930305481	1.0	0.22499999403953552	1863	1938	1938	1963	1445
16.46650100757308	16.46650140231278	0	0	2	30	0.0011732584878005763	0.705223873257637	3612.8917609900236	3687.8917609900236	3687.8917609900236	3712.8917609900236	1.0	1.0	0.8208954930305481	1.0	0.22499999403953552	1937	2012	2012	2037	1445
16.482499412824694	16.4824994128247	0	0	2	30	0.0007839634745062358	0.705223873257637	3612.8917609900236	3687.8917609900236	3687.8917609900236	3712.8917609900236	1.0	1.0	0.8208954930305481	1.0	0.22499999403953552	2332	2407	2407	2432	1445
16.49945032496946	16.49945071970916	0	0	2	30	0.00039251967182090644	0.705223873257637	3612.8917609900236	3687.8917609900236	3687.8917609900236	3712.8917609900236	1.0	1.0	0.8208954930305481	1.0	0.22499999403953552	2332	2407	2407	2432	1445
16.51879770182547	16.518797701825477	0	0	2	30	-1.1760740967563817e-15	0.705223873257637	3612.8917609900236	3687.8917609900236	3687.8917609900236	3712.8917609900236	1.0	1.0	0.8208954930305481	1.0	0.22499999403953552	2578	2653	2653	2678	1445
16.532312799632102	16.53231240489241	0	0	2	30	-0.0003925196718232554	0.705223873257637	3612.8917609900236	3687.8917609900236	3687.8917609900236	3712.8917609900236	1.0	1.0	0.8208954930305481	1.0	0.22499999403953552	2714	2789	2789	2814	1445
16.549388844261365	16.549388844261372	0	0	2	30	-0.000783963474508575	0.705223873257637	3612.8917609900236	3687.8917609900236	3687.8917609900236	3712.8917609900236	1.0	1.0	0.8208954930305481	1.0	0.25	2828	2903	2903	2928	1445
16.57210216652883	16.572102561268537	0	0	2	30	-0.0011732584878028998	0.705223873257637	3612.8917609900236	3687.8917609900236	3687.8917609900236	3712.8917609900236	1.0	1.0	0.8208954930305481	1.0	0.22499999403953552	2919	2994	2994	3019	1445
16.585351999257888	16.585351999257895	0	0	2	30	-0.0015593376811343538	0.705223873257637	3612.8917609900236	3687.8917609900236	3687.8917609900236	3712.8917609900236	1.0	1.0	0.8208954930305481	1.0	0.22499999403953552	3044	3119	3119	3144	1445
16.599407890451836	16.599407890451843	0	0	2	30	-0.0019411428382700524	0.705223873257637	3612.8917609900236	3687.8917609900236	3687.8917609900236	3712.8917609900236	1.0	1.0	0.8208954930305481	1.0	0.22499999403953552	3145	3220	3220	3245	1440
16.616450776946415	16.616450776946408	0	0	2	30	-0.0023176274578132366	0.705223873257637	3612.8917609900236	3687.8917609900236	3687.8917609900236	3712.8917609900236	1.0	1.0	0.8208954930305481	1.0	0.25	3224	3299	3299	3324	1440
16.632534445972958	16.632534445972965	0	0	2	30	-0.0026877596215908644	0.705223873257637	3612.8917609900236	3687.8917609900236	3687.8917609900236	3712.8917609900236	1.0	1.0	0.8208954930305481	1.0	0.22499999403953552	3294	3369	3369	3394	1445
16.652100903361806	16.6521009033618	0	0	2	30	-0.003050524823069592	0.705223873257637	3612.8917609900236	3687.8917609900236	3687.8917609900236	3712.8917609900236	1.0	1.0	0.8208954930305481	1.0	0.22499999403953552	3331	3406	3406	3431	1445
16.66640627004538	16.66640627004537	0	0	2	30	-0.003404928748047666	0.705223873257637	3612.8917609900236	3687.8917609900236	3687.8917609900236	3712.8917609900236	1.0	1.0	0.8208954930305481	1.0	0.25	3387	3462	3462	3487	1445
16.68234980647886	16.682349806478868	0	0	2	30	-0.0037500000000010372	0.705223873257637	3612.8917609900236	3687.8917609900236	3687.8917609900236	3712.8917609900236	1.0	1.0	0.8208954930305481	1.0	0.22499999403953552	3436	3511	3511	3536	1445
16.69950637800668	16.69950637800669	0	0	2	30	-0.0040847927626137094	0.705223873257637	3612.8917609900236	3687.8917609900236	3687.8917609900236	3712.8917609900236	1.0	1.0	0.8208954930305481	1.0	0.22499999403953552	3470	3545	3545	3570	1445
16.718778359580234	16.71877835958024	0	0	2	30	-0.004408389392194521	0.705223873257637	3612.8917609900236	3687.8917609900236	3687.8917609900236	3712.8917609900236	1.0	1.0	0.8208954930305481	1.0	0.22499999403953552	3495	3570	3570	3595	1445
16.732308852235114	16.732309246974822	0	0	2	30	-0.004719902932874717	0.7014925330877304	3597.611922994256	3672.611922994256	3672.611922994256	3697.611922994256	1.0	1.0	0.8059701323509216	1.0	0.22499999403953552	3518	3593	3593	3618	1445
16.749573187700697	16.749573977180106	0	0	2	30	-0.0050184795476923335	0.6995362900051756	3589.601107571194	3664.601107571194	3664.601107571194	3689.601107571194	1.0	1.0	0.8059701323509216	0.9902912378311157	0.25	3526	3601	3601	3626	1445
16.766269098000045	16.766269098000052	0	0	2	30	-0.005303300858899961	0.6975800589325116	3581.590341328635	3656.590341328635	3656.590341328635	3681.590341328635	1.0	1.0	0.8059701323509216	0.9805825352668762	0.25	3550	3625	3625	3650	1445
16.785443973607705	16.785443973607713	0	0	2	30	-0.005573586191081266	0.6936738089325116	3565.594247578635	3640.594247578635	3640.594247578635	3665.594247578635	0.984375	1.0	0.8059701323509216	0.9805825352668762	0.22499999403953552	3558	3633	3633	3658	1445
16.799400390397558	16.799400785137266	0	0	2	30	-0.005828594710928045	0.6917175658499568	3557.583432155573	3632.583432155573	3632.583432155573	3657.583432155573	0.984375	1.0	0.7910447716712952	0.9708737730979919	0.25	3582	3657	3657	3682	1445
16.816297617943285	16.81629761794329	0	0	2	30	-0.00606762745781282	0.6880949055404875	3542.7486381882964	3617.7486381882964	3617.7486381882964	3642.7486381882964	0.984375	1.0	0.7910447716712952	0.9708737730979919	0.22499999403953552	3597	3672	3672	3697	1445
16.832329181329605	16.832329181329598	0	0	2	30	-0.006290029259591343	0.6861749009396991	3534.886219348068	3609.886219348068	3609.886219348068	3634.886219348068	0.984375	1.0	0.7910447716712952	0.9611650705337524	0.22499999403953552	3597	3672	3672	3697	1445
16.852131693058304	16.85213169305831	0	0	2	30	-0.0064951905283839	0.6784286181631511	3503.165191378104	3578.165191378104	3578.165191378104	3603.165191378104	0.96875	1.0	0.7910447716712952	0.9417475461959839	0.22499999403953552	3597	3672	3672	3697	1445
16.866286269176946	16.866286269176953	0	0	2	30	-0.006682548931413314	0.6730308595852064	3481.06137000142	3556.06137000142	3556.06137000142	3581.06137000142	0.96875	1.0	0.7761194109916687	0.9320388436317444	0.22499999403953552	3597	3672	3672	3697	1445
16.882390069928142	16.882390069928135	0	0	2	30	-0.0068515909323200045	0.6653570417623005	3449.6370860166203	3524.6370860166203	3524.6370860166203	3549.6370860166203	0.953125	1.0	0.7761194109916687	0.9126213788986206	0.22499999403953552	3612	3687	3687	3712	1445
16.89975624823601	16.899756642975703	0	0	2	30	-0.007001853198729453	0.6557994342454014	3410.498683234919	3485.498683234919	3485.498683234919	3510.498683234919	0.9375	1.0	0.7761194109916687	0.8834951519966125	0.22499999403953552	3612	3687	3687	3712	1445
16.918809544016433	16.91880993875614	0	0	2	30	-0.007132923872214031	0.6533360178186278	3400.410992967281	3475.410992967281	3475.410992967281	3500.410992967281	0.9375	1.0	0.7910447716712952	0.8543689250946045	0.22499999403953552	3612	3687	3687	3712	1445
16.932324247083365	16.932324247083372	0	0	2	30	-0.00724444369716833	0.640550645056142	3348.0548915049017	3423.0548915049017	3423.0548915049017	3448.0548915049017	0.921875	0.9752066135406494	0.8059701323509216	0.8252426981925964	0.22499999403953552	3612	3687	3687	3712	1445
16.949341870237213	16.94934226497692	0	0	2	30	-0.0073361070055037985	0.6245773432134216	3282.6442204589616	3357.6442204589616	3357.6442204589616	3382.6442204589616	0.90625	0.9504132270812988	0.8059701323509216	0.7961165308952332	0.25	3612	3687	3687	3712	1445
16.96638475673179	16.9663851514715	0	0	2	30	-0.007407662554463726	0.6114659310920292	3228.9529878218596	3303.9529878218596	3303.9529878218596	3328.9529878218596	0.890625	0.9256198406219482	0.8208954930305481	0.7669903039932251	0.22499999403953552	3612	3687	3687	3712	1445
16.985302656795547	16.98530226205584	0	0	2	30	-0.007458914215262179	0.5570038139124813	3005.930617971611	3080.930617971611	3080.930617971611	3105.930617971611	0.8125	0.8677685856819153	0.8059701323509216	0.6796116232872009	0.22499999403953552	3612	3687	3687	3712	1445
17.000186317137825	17.000186317137818	0	0	2	30	-0.0074897215106593685	0.5267248206718333	2881.9381406511575	2956.9381406511575	2956.9381406511575	2981.9381406511575	0.78125	0.8264462947845459	0.7910447716712952	0.6310679316520691	0.22499999403953552	3612	3687	3687	3712	1445
17.01627077564377	17.016270775643775	0	0	2	30	-0.0075	0.506686710653625	2799.8820801265947	2874.8820801265947	2874.8820801265947	2899.8820801265947	0.78125	0.7933884263038635	0.7761194109916687	0.582524299621582	0.22499999403953552	3612	3687	3687	3712	1445
17.032297602153697	17.032297207414004	0	0	2	30	-0.007489721510659238	0.47713224929694675	2678.856560870997	2753.856560870997	2753.856560870997	2778.856560870997	0.75	0.7520661354064941	0.7611940503120422	0.5339806079864502	0.22499999403953552	3612	3687	3687	3712	1445
17.0520345870924	17.052034587092407	0	0	2	30	-0.00745891421526192	0.4518462762985864	2575.3105014427115	2650.3105014427115	2650.3105014427115	2675.3105014427115	0.734375	0.71074378490448	0.746268630027771	0.48543688654899597	0.22499999403953552	3612	3687	3687	3712	1450
17.06628034808147	17.066279953341777	0	0	2	30	-0.007407662554463337	0.4286326818722017	2480.2508322666663	2555.2508322666663	2555.2508322666663	2580.2508322666663	0.703125	0.6776859760284424	0.7313432693481445	0.4563106894493103	0.22499999403953552	3612	3687	3687	3712	1445
17.082324937877836	17.082324937877843	0	0	2	30	-0.0073361070055032816	0.4056364267053958	2386.081167358596	2461.081167358596	2461.081167358596	2486.081167358596	0.671875	0.64462810754776	0.7164179086685181	0.42718446254730225	0.22499999403953552	3612	3687	3687	3712	1445
17.099347297908075	17.099347297908082	0	0	2	30	-0.007244443697167687	0.38694491995847535	2309.5394472299567	2384.5394472299567	2384.5394472299567	2409.5394472299567	0.65625	0.6115702390670776	0.6865671873092651	0.40776699781417847	0.22499999403953552	3612	3687	3687	3712	1445
17.118858886478783	17.11885888647879	0	0	2	30	-0.007132923872213263	0.3605495817573878	2201.450537296503	2276.450537296503	2276.450537296503	2301.450537296503	0.609375	0.5785123705863953	0.6716417670249939	0.3786407709121704	0.22499999403953552	3612	3687	3687	3712	1450
17.132368852669323	17.13236885266933	0	0	2	30	-0.007001853198728562	0.3258835740269759	2059.493235640466	2134.493235640466	2134.493235640466	2159.493235640466	0.578125	0.5123966932296753	0.6268656849861145	0.33980581164360046	0.22499999403953552	3612	3687	3687	3712	1445
17.149502134554915	17.149502134554922	0	0	2	30	-0.006851590932318994	0.31066982877473004	1997.1929488325195	2072.1929488325195	2072.1929488325195	2097.1929488325195	0.5625	0.4793388545513153	0.6268656849861145	0.3203883469104767	0.22499999403953552	3612	3687	3687	3712	1445
17.172147166854494	17.1721467721148	0	0	2	30	-0.006682548931412186	0.290426801329263	1914.2977514433321	1989.2977514433321	1989.2977514433321	2014.2977514433321	0.53125	0.44628098607063293	0.611940324306488	0.3009708821773529	0.22499999403953552	3612	3687	3687	3712	1450
17.18541476286999	17.185414762869996	0	0	2	30	-0.006495190528382658	0.270328679023109	1831.9959405996312	1906.9959405996312	1906.9959405996312	1931.9959405996312	0.5	0.41322314739227295	0.5970149040222168	0.28155338764190674	0.22499999403953552	3612	3687	3687	3712	1445
17.199712629499295	17.199712629499288	0	0	2	30	-0.00629002925958999	0.255694552540235	1772.0691926522622	1847.0691926522622	1847.0691926522622	1872.0691926522622	0.484375	0.3801652789115906	0.5820895433425903	0.27184465527534485	0.22499999403953552	3612	3687	3687	3712	1445
17.21647209289015	17.216472092890143	0	0	2	30	-0.00606762745781136	0.2353864997288504	1688.9077163896422	1763.9077163896422	1763.9077163896422	1788.9077163896422	0.4375	0.35537189245224	0.5671641826629639	0.26213592290878296	0.22499999403953552	3612	3687	3687	3712	1445
17.238729096065832	17.238728701326124	0	0	2	30	-0.005828594710926481	0.21658512210823488	1611.916075033222	1686.916075033222	1686.916075033222	1711.916075033222	0.421875	0.3140496015548706	0.5373134613037109	0.24271844327449799	0.22499999403953552	3597	3672	3672	3697	1445
17.25208392955475	17.252083929554757	0	0	2	30	-0.0055735861910796046	0.21061275160290194	1587.4592178138835	1662.4592178138835	1662.4592178138835	1687.4592178138835	0.40625	0.3057851195335388	0.5373134613037109	0.24271844327449799	0.22499999403953552	3589	3664	3664	3689	1450
17.266338374817188	17.266338374817195	0	0	2	30	-0.005303300858898205	0.20127010989462946	1549.2011000185075	1624.2011000185075	1624.2011000185075	1649.2011000185075	0.390625	0.28925618529319763	0.5373134613037109	0.2330097109079361	0.22499999403953552	3581	3656	3656	3681	1450
17.282289806044652	17.282289806044645	0	0	2	30	-0.005018479547690488	0.19706662150698806	1531.987815071116	1606.987815071116	1606.987815071116	1631.987815071116	0.390625	0.28099173307418823	0.5223880410194397	0.223300963640213	0.22499999403953552	3565	3640	3640	3665	1445
17.299393482452835	17.299393482452842	0	0	2	30	-0.004719902932872786	0.19026104659662613	1504.1189858131838	1579.1189858131838	1579.1189858131838	1604.1189858131838	0.375	0.27272728085517883	0.5074626803398132	0.223300963640213	0.22499999403953552	3557	3632	3632	3657	1450
17.318675332518858	17.318674937779164	0	0	2	30	-0.004408389392192511	0.18099085819918148	1466.1575643256483	1541.1575643256483	1541.1575643256483	1566.1575643256483	0.359375	0.25619834661483765	0.5074626803398132	0.21359223127365112	0.20000000298023224	3542	3617	3617	3642	1445
17.33226582560794	17.332265825607948	0	0	2	30	-0.004084792762611626	0.18099085819918148	1466.1575643256483	1541.1575643256483	1541.1575643256483	1566.1575643256483	0.359375	0.25619834661483765	0.5074626803398132	0.21359223127365112	0.22499999403953552	3534	3609	3609	3634	1445
17.349427528751853	17.34943344984734	0	0	2	30	-0.0037499999999988857	0.17892474141913883	1457.6968161113737	1532.6968161113737	1532.6968161113737	1557.6968161113737	0.359375	0.24793387949466705	0.5074626803398132	0.21359223127365112	0.22499999403953552	3503	3578	3578	3603	1445
17.372012560617215	17.37201256061722	0	0	2	30	-0.0034049287480454526	0.17892474141913883	1457.6968161113737	1532.6968161113737	1532.6968161113737	1557.6968161113737	0.359375	0.24793387949466705	0.5074626803398132	0.21359223127365112	0.22499999403953552	3481	3556	3556	3581	1445
17.385230814170363	17.38523081417037	0	0	2	30	-0.0030505248230673224	0.17892474141913883	1457.6968161113737	1532.6968161113737	1532.6968161113737	1557.6968161113737	0.359375	0.24793387949466705	0.5074626803398132	0.21359223127365112	0.22499999403953552	3449	3524	3524	3549	1445
17.39930565286985	17.399305652869856	0	0	2	30	-0.002687759621588545	0.17892474141913883	1457.6968161113737	1532.6968161113737	1532.6968161113737	1557.6968161113737	0.359375	0.24793387949466705	0.5074626803398132	0.21359223127365112	0.22499999403953552	3410	3485	3485	3510	1445
17.416393934429784	17.41639393442979	0	0	2	30	-0.002317627457810874	0.17892474141913883	1457.6968161113737	1532.6968161113737	1532.6968161113737	1557.6968161113737	0.359375	0.24793387949466705	0.5074626803398132	0.21359223127365112	0.22499999403953552	3400	3475	3475	3500	1445
17.438870412877982	17.43887041287799	0	0	2	30	-0.0019411428382676522	0.17685862836438648	1449.2360831521628	1524.2360831521628	1524.2360831521628	1549.2360831521628	0.359375	0.23966942727565765	0.5074626803398132	0.21359223127365112	0.22499999403953552	3348	3423	3423	3448	1445
17.45211274555276	17.452112745552768	0	0	2	30	-0.0015593376811319237	0.17685862836438648	1449.2360831521628	1524.2360831521628	1524.2360831521628	1549.2360831521628	0.359375	0.23966942727565765	0.5074626803398132	0.21359223127365112	0.22499999403953552	3282	3357	3357	3382	1450
17.46633008528351	17.466330085283516	0	0	2	30	-0.0011732584878004458	0.17892474141913883	1457.6968161113737	1532.6968161113737	1532.6968161113737	1557.6968161113737	0.359375	0.24793387949466705	0.5074626803398132	0.21359223127365112	0.22499999403953552	3228	3303	3303	3328	1445
17.482263358484836	17.48226335848483	0	0	2	30	-0.0007839634745061043	0.17685862836438648	1449.2360831521628	1524.2360831521628	1524.2360831521628	1549.2360831521628	0.359375	0.23966942727565765	0.5074626803398132	0.21359223127365112	0.22499999403953552	3005	3080	3080	3105	1445
17.49933308727892	17.499333087278927	0	0	2	30	-0.00039251967182077433	0.17685862836438648	1449.2360831521628	1524.2360831521628	1524.2360831521628	1549.2360831521628	0.359375	0.23966942727565765	0.5074626803398132	0.21359223127365112	0.22499999403953552	2881	2956	2956	2981	1445
17.51864612178114	17.518646121781146	0	0	2	30	1.30838237461204e-15	0.17685862836438648	1449.2360831521628	1524.2360831521628	1524.2360831521628	1549.2360831521628	0.359375	0.23966942727565765	0.5074626803398132	0.21359223127365112	0.20000000298023224	2799	2874	2874	2899	1445
17.53229819426324	17.532298194263248	0	0	2	30	0.00039251967182338753	0.17685862836438648	1449.2360831521628	1524.2360831521628	1524.2360831521628	1549.2360831521628	0.359375	0.23966942727565765	0.5074626803398132	0.21359223127365112	0.22499999403953552	2678	2753	2753	2778	1445
17.549437397244326	17.54943739724432	0	0	2	30	0.0007839634745087067	0.17562692352702713	1444.192251843176	1519.192251843176	1519.192251843176	1544.192251843176	0.359375	0.23966942727565765	0.5074626803398132	0.20388349890708923	0.22499999403953552	2575	2650	2650	2675	1445
17.572013350096604	17.57201335009661	0	0	2	30	0.0011732584878030303	0.17562692352702713	1444.192251843176	1519.192251843176	1519.192251843176	1544.192251843176	0.359375	0.23966942727565765	0.5074626803398132	0.20388349890708923	0.20000000298023224	2480	2555	2555	2580	1445
17.585256077511083	17.58525607751109	0	0	2	30	0.0015593376811344833	0.17280004805753135	1432.616196795591	1507.616196795591	1507.616196795591	1532.616196795591	0.359375	0.23140496015548706	0.49253731966018677	0.20388349890708923	0.22499999403953552	2386	2461	2461	2486	1445
17.59950933855442	17.599509338554427	0	0	2	30	0.0019411428382701804	0.17280004805753135	1432.616196795591	1507.616196795591	1507.616196795591	1532.616196795591	0.359375	0.23140496015548706	0.49253731966018677	0.20388349890708923	0.20000000298023224	2309	2384	2384	2409	1445
17.616302749559374	17.61630274955938	0	0	2	30	0.002317627457813363	0.17280004805753135	1432.616196795591	1507.616196795591	1507.616196795591	1532.616196795591	0.359375	0.23140496015548706	0.49253731966018677	0.20388349890708923	0.22499999403953552	2201	2276	2276	2301	1445
17.63234378669845	17.632343786698456	0	0	2	30	0.002687759621590988	0.17280004805753135	1432.616196795591	1507.616196795591	1507.616196795591	1532.616196795591	0.359375	0.23140496015548706	0.49253731966018677	0.20388349890708923	0.22499999403953552	2059	2134	2134	2159	1445
17.652275773048352	17.65227577304836	0	0	2	30	0.003050524823069713	0.1707339312774887	1424.1554485813163	1499.1554485813163	1499.1554485813163	1524.1554485813163	0.359375	0.22314049303531647	0.49253731966018677	0.20388349890708923	0.22499999403953552	1997	2072	2072	2097	1445
17.666302848244293	17.6663028482443	0	0	2	30	0.003404928748047784	0.1668276812774887	1408.1593548313163	1483.1593548313163	1483.1593548313163	1508.1593548313163	0.34375	0.22314049303531647	0.49253731966018677	0.20388349890708923	0.22499999403953552	1914	1989	1989	2014	1445
17.68241375431007	17.68241335957036	0	0	2	30	0.003750000000001152	0.1668276812774887	1408.1593548313163	1483.1593548313163	1483.1593548313163	1508.1593548313163	0.34375	0.22314049303531647	0.49253731966018677	0.20388349890708923	0.22499999403953552	1831	1906	1906	1931	1445
17.699410061520176	17.699410850999584	0	0	2	30	0.0040847927626138205	0.1668276812774887	1408.1593548313163	1483.1593548313163	1483.1593548313163	1508.1593548313163	0.34375	0.22314049303531647	0.49253731966018677	0.20388349890708923	0.22499999403953552	1772	1847	1847	1872	1445
17.718731385556076	17.718731385556083	0	0	2	30	0.004408389392194629	0.1668276812774887	1408.1593548313163	1483.1593548313163	1483.1593548313163	1508.1593548313163	0.34375	0.22314049303531647	0.49253731966018677	0.20388349890708923	0.20000000298023224	1688	1763	1763	1788	1445
17.73233372083613	17.732333720836138	0	0	2	30	0.00471990293287482	0.1668276812774887	1408.1593548313163	1483.1593548313163	1483.1593548313163	1508.1593548313163	0.34375	0.22314049303531647	0.49253731966018677	0.20388349890708923	0.20000000298023224	1611	1686	1686	1711	1445
17.74950371351371	17.74950410825342	0	0	2	30	0.0050184795476924315	0.1668276812774887	1408.1593548313163	1483.1593548313163	1483.1593548313163	1508.1593548313163	0.34375	0.22314049303531647	0.49253731966018677	0.20388349890708923	0.22499999403953552	1587	1662	1662	1687	1445
17.766464494150945	17.766464494150952	0	0	2	30	0.005303300858900055	0.16563220118836308	1403.2638638663468	1478.2638638663468	1478.2638638663468	1503.2638638663468	0.34375	0.22314049303531647	0.49253731966018677	0.19417475163936615	0.22499999403953552	1549	1624	1624	1649	1445
17.78530739367192	17.78530739367193	0	0	2	30	0.005573586191081356	0.16563220118836308	1403.2638638663468	1478.2638638663468	1478.2638638663468	1503.2638638663468	0.34375	0.22314049303531647	0.49253731966018677	0.19417475163936615	0.22499999403953552	1531	1606	1606	1631	1445
17.799416179985506	17.799416179985514	0	0	2	30	0.005828594710928128	0.16563220118836308	1403.2638638663468	1478.2638638663468	1478.2638638663468	1503.2638638663468	0.34375	0.22314049303531647	0.49253731966018677	0.20388349890708923	0.22499999403953552	1504	1579	1579	1604	1445
17.816371829006663	17.816371829006656	0	0	2	30	0.006067627457812898	0.1668276812774887	1408.1593548313163	1483.1593548313163	1483.1593548313163	1508.1593548313163	0.34375	0.22314049303531647	0.49253731966018677	0.20388349890708923	0.22499999403953552	1466	1541	1541	1566	1440
17.838772122692994	17.838772122693	0	0	2	30	0.006290029259591415	0.1668276812774887	1408.1593548313163	1483.1593548313163	1483.1593548313163	1508.1593548313163	0.34375	0.22314049303531647	0.49253731966018677	0.20388349890708923	0.22499999403953552	1466	1541	1541	1566	1445
17.85204958720096	17.852049587200966	0	0	2	30	0.006495190528383966	0.17280004805753135	1432.616196795591	1507.616196795591	1507.616196795591	1532.616196795591	0.359375	0.23140496015548706	0.49253731966018677	0.20388349890708923	0.22499999403953552	1457	1532	1532	1557	1445
17.866330085283515	17.86632969054382	0	0	2	30	0.0066825489314133735	0.17892474141913883	1457.6968161113737	1532.6968161113737	1532.6968161113737	1557.6968161113737	0.359375	0.24793387949466705	0.5074626803398132	0.21359223127365112	0.22499999403953552	1457	1532	1532	1557	1445
17.882286648127057	17.882286253387363	0	0	2	30	0.006851590932320058	0.18819492609129318	1495.6582223438454	1570.6582223438454	1570.6582223438454	1595.6582223438454	0.375	0.26446279883384705	0.5074626803398132	0.223300963640213	0.22499999403953552	1457	1532	1532	1557	1445
17.89957466797457	17.899575062714277	0	0	2	30	0.0070018531987295	0.19833455487347273	1537.180002206871	1612.180002206871	1612.180002206871	1637.180002206871	0.390625	0.28099173307418823	0.5223880410194397	0.2330097109079361	0.22499999403953552	1457	1532	1532	1557	1445
17.918759412074685	17.918759806814393	0	0	2	30	0.007132923872214073	0.21582316175273775	1608.795847377461	1683.795847377461	1683.795847377461	1708.795847377461	0.421875	0.3057851195335388	0.5373134613037109	0.25242719054222107	0.22499999403953552	1457	1532	1532	1557	1445
17.932358194697464	17.93235779995777	0	0	2	30	0.007244443697168365	0.23951633789758375	1705.8194036906054	1780.8194036906054	1780.8194036906054	1805.8194036906054	0.4375	0.35537189245224	0.5671641826629639	0.291262149810791	0.22499999403953552	1449	1524	1524	1549	1445
17.949489897624254	17.94948989762426	0	0	2	30	0.007336107005503826	0.28626336954742415	1897.2484982967019	1972.2484982967019	1972.2484982967019	1997.2484982967019	0.515625	0.42148759961128235	0.611940324306488	0.33980581164360046	0.22499999403953552	1449	1524	1524	1549	1445
17.97202242910968	17.972022823849386	0	0	2	30	0.007407662554463747	0.35404387293060946	2174.809659650846	2249.809659650846	2249.809659650846	2274.809659650846	0.5625	0.5537189841270447	0.6716417670249939	0.446601927280426	0.22499999403953552	1457	1532	1532	1557	1445
17.98519962973416	17.98519962973417	0	0	2	30	0.007458914215262192	0.39768045630433946	2353.50146856627	2428.50146856627	2428.50146856627	2453.50146856627	0.625	0.6115702390670776	0.7014925479888916	0.5048543810844421	0.22499999403953552	1449	1524	1524	1549	1445
17.999306837088945	17.99930644234925	0	0	2	30	0.007489721510659376	0.44773775461989374	2558.4861051684647	2633.4861051684647	2633.4861051684647	2658.4861051684647	0.671875	0.6859503984451294	0.7313432693481445	0.5922330021858215	0.20000000298023224	1449	1524	1524	1549	1445
18.016273538821657	18.016273538821665	0	0	2	30	0.0075	0.4976851989148994	2763.020889556513	2838.020889556513	2838.020889556513	2863.020889556513	0.71875	0.7520661354064941	0.7761194109916687	0.6699029207229614	0.20000000298023224	1449	1524	1524	1549	1440
18.03243694526737	18.032436945267364	0	0	2	30	0.0074897215106592314	0.5404935790488485	2938.3212062050347	3013.3212062050347	3013.3212062050347	3038.3212062050347	0.765625	0.8016529083251953	0.8059701323509216	0.737864077091217	0.22499999403953552	1449	1524	1524	1549	1445
18.051972218219994	18.05197221822	0	0	2	30	0.007458914215261905	0.5850634178403942	3120.834696056414	3195.834696056414	3195.834696056414	3220.834696056414	0.84375	0.8429751992225647	0.8208954930305481	0.7961165308952332	0.22499999403953552	1444	1519	1519	1544	1445
18.06626613745231	18.066266137452317	0	0	2	30	0.007407662554463316	0.627410666970408	3294.246681243821	3369.246681243821	3369.246681243821	3394.246681243821	0.875	0.9173553586006165	0.8208954930305481	0.8737863898277283	0.20000000298023224	1444	1519	1519	1544	1440
18.082537307835786	18.08253770257548	0	0	2	30	0.007336107005503255	0.6425807788382922	3356.3682893428067	3431.3682893428067	3431.3682893428067	3456.3682893428067	0.90625	0.942148745059967	0.7910447716712952	0.9126213788986206	0.20000000298023224	1432	1507	1507	1532	1445
18.099344139990485	18.099344139990492	0	0	2	30	0.007244443697167653	0.6609037910992814	3431.4010245515574	3506.4010245515574	3506.4010245515574	3531.4010245515574	0.9375	0.9752066135406494	0.7761194109916687	0.9417475461959839	0.20000000298023224	1432	1507	1507	1532	1440
18.118638621726866	18.118638621726873	0	0	2	30	0.007132923872213222	0.6802824055404875	3510.7564506882964	3585.7564506882964	3585.7564506882964	3610.7564506882964	0.953125	1.0	0.7910447716712952	0.9708737730979919	0.20000000298023224	1432	1507	1507	1532	1445
18.132370826367826	18.13237082636782	0	0	2	30	0.007001853198728515	0.6936800330877304	3565.619735494256	3640.619735494256	3640.619735494256	3665.619735494256	0.96875	1.0	0.8059701323509216	1.0	0.20000000298023224	1432	1507	1507	1532	1445
18.149343449196017	18.14934384393571	0	0	2	30	0.00685159093231894	0.705223873257637	3612.8917609900236	3687.8917609900236	3687.8917609900236	3712.8917609900236	1.0	1.0	0.8208954930305481	1.0	0.22499999403953552	1424	1499	1499	1524	1445
18.166361861829266	18.16636186182926	0	0	2	30	0.006682548931412125	0.7089552283287048	3628.1716600060463	3703.1716600060463	3703.1716600060463	3728.1716600060463	1.0	1.0	0.8358209133148193	1.0	0.20000000298023224	1408	1483	1483	1508	1445
18.18538831531017	18.185387920570477	0	0	2	30	0.006495190528382592	0.7164179086685181	3658.7313359975815	3733.7313359975815	3733.7313359975815	3758.7313359975815	1.0	1.0	0.8656716346740723	1.0	0.22499999403953552	1408	1483	1483	1508	1445
18.199404337794554	18.19940512727395	0	0	2	30	0.006290029259589918	0.7201492488384247	3674.011173993349	3749.011173993349	3749.011173993349	3774.011173993349	1.0	1.0	0.8805969953536987	1.0	0.20000000298023224	1408	1483	1483	1508	1445
18.216254986055823	18.21625459131613	0	0	2	30	0.006067627457811282	0.7201492488384247	3674.011173993349	3749.011173993349	3749.011173993349	3774.011173993349	1.0	1.0	0.8805969953536987	1.0	0.20000000298023224	1408	1483	1483	1508	1440
18.232536024931754	18.23253602493176	0	0	2	30	0.005828594710926398	0.7201492488384247	3674.011173993349	3749.011173993349	3749.011173993349	3774.011173993349	1.0	1.0	0.8805969953536987	1.0	0.20000000298023224	1408	1483	1483	1508	1440
18.25211195607337	18.252111561333663	0	0	2	30	0.005573586191079517	0.7201492488384247	3674.011173993349	3749.011173993349	3749.011173993349	3774.011173993349	1.0	1.0	0.8805969953536987	1.0	0.20000000298023224	1408	1483	1483	1508	1445
18.266339559036275	18.266339559036282	0	0	2	30	0.005303300858898111	0.7238806039094925	3689.2910730093718	3764.2910730093718	3764.2910730093718	3789.2910730093718	1.0	1.0	0.89552241563797	1.0	0.20000000298023224	1403	1478	1478	1503	1445
18.282414543789464	18.282414543789457	0	0	2	30	0.005018479547690389	0.7201492488384247	3674.011173993349	3749.011173993349	3749.011173993349	3774.011173993349	1.0	1.0	0.8805969953536987	1.0	0.20000000298023224	1403	1478	1478	1503	1445
18.299518220197648	18.299518220197655	0	0	2	30	0.004719902932872683	0.7238806039094925	3689.2910730093718	3764.2910730093718	3764.2910730093718	3789.2910730093718	1.0	1.0	0.89552241563797	1.0	0.20000000298023224	1403	1478	1478	1503	1445
18.318896781489862	18.31889717622957	0	0	2	30	0.004408389392192404	0.7238806039094925	3689.2910730093718	3764.2910730093718	3764.2910730093718	3789.2910730093718	1.0	1.0	0.89552241563797	1.0	0.20000000298023224	1408	1483	1483	1508	1445
18.332338062972816	18.332338062972823	0	0	2	30	0.004084792762611515	0.7238806039094925	3689.2910730093718	3764.2910730093718	3764.2910730093718	3789.2910730093718	1.0	1.0	0.89552241563797	1.0	0.20000000298023224	1408	1483	1483	1508	1445
18.349390817959865	18.349391212699572	0	0	2	30	0.0037499999999987712	0.7238806039094925	3689.2910730093718	3764.2910730093718	3764.2910730093718	3789.2910730093718	1.0	1.0	0.89552241563797	1.0	0.20000000298023224	1432	1507	1507	1532	1445
18.366430546536854	18.366430546536847	0	0	2	30	0.0034049287480453347	0.7238806039094925	3689.2910730093718	3764.2910730093718	3764.2910730093718	3789.2910730093718	1.0	1.0	0.89552241563797	1.0	0.20000000298023224	1457	1532	1532	1557	1445
18.38529239356337	18.385292393563375	0	0	2	30	0.0030505248230672014	0.7238806039094925	3689.2910730093718	3764.2910730093718	3764.2910730093718	3789.2910730093718	1.0	1.0	0.89552241563797	1.0	0.20000000298023224	1495	1570	1570	1595	1445
18.399341574182436	18.399341574182444	0	0	2	30	0.0026877596215884214	0.7201492488384247	3674.011173993349	3749.011173993349	3749.011173993349	3774.011173993349	1.0	1.0	0.8805969953536987	1.0	0.20000000298023224	1537	1612	1612	1637	1445
18.41644288215243	18.416442882152438	0	0	2	30	0.002317627457810748	0.7238806039094925	3689.2910730093718	3764.2910730093718	3764.2910730093718	3789.2910730093718	1.0	1.0	0.89552241563797	1.0	0.20000000298023224	1608	1683	1683	1708	1445
18.438641069112997	18.438641069113004	0	0	2	30	0.0019411428382675245	0.7238806039094925	3689.2910730093718	3764.2910730093718	3764.2910730093718	3789.2910730093718	1.0	1.0	0.89552241563797	1.0	0.20000000298023224	1705	1780	1780	1805	1445
18.451890112362655	18.451890112362662	0	0	2	30	0.0015593376811317945	0.7201492488384247	3674.011173993349	3749.011173993349	3749.011173993349	3774.011173993349	1.0	1.0	0.8805969953536987	1.0	0.20000000298023224	1897	1972	1972	1997	1445
18.466264953233214	18.46626495323322	0	0	2	30	0.001173258487800315	0.7201492488384247	3674.011173993349	3749.011173993349	3749.011173993349	3774.011173993349	1.0	1.0	0.8805969953536987	1.0	0.20000000298023224	2174	2249	2249	2274	1445
18.482346253821568	18.482346253821575	0	0	2	30	0.0007839634745059725	0.7201492488384247	3674.011173993349	3749.011173993349	3749.011173993349	3774.011173993349	1.0	1.0	0.8805969953536987	1.0	0.20000000298023224	2353	2428	2428	2453	1445
18.49965677383191	18.499657168571616	0	0	2	30	0.0003925196718206422	0.7201492488384247	3674.011173993349	3749.011173993349	3749.011173993349	3774.011173993349	1.0	1.0	0.8805969953536987	1.0	0.20000000298023224	2558	2633	2633	2658	1440
18.518692701065596	18.518692701065604	0	0	2	30	-1.4406906524676981e-15	0.7201492488384247	3674.011173993349	3749.011173993349	3749.011173993349	3774.011173993349	1.0	1.0	0.8805969953536987	1.0	0.20000000298023224	2763	2838	2838	2863	1440
18.5323112206733	18.532311220673307	0	0	2	30	-0.00039251967182351964	0.7201492488384247	3674.011173993349	3749.011173993349	3749.011173993349	3774.011173993349	1.0	1.0	0.8805969953536987	1.0	0.20000000298023224	2938	3013	3013	3038	1445
18.549314633198	18.54931463319801	0	0	2	30	-0.0007839634745088382	0.7201492488384247	3674.011173993349	3749.011173993349	3749.011173993349	3774.011173993349	1.0	1.0	0.8805969953536987	1.0	0.20000000298023224	3120	3195	3195	3220	1445
18.56651462609269	18.566514626092697	0	0	2	30	-0.0011732584878031609	0.7201492488384247	3674.011173993349	3749.011173993349	3749.011173993349	3774.011173993349	1.0	1.0	0.8805969953536987	1.0	0.20000000298023224	3294	3369	3369	3394	1440
18.585269103921142	18.58526910392115	0	0	2	30	-0.0015593376811346127	0.7201492488384247	3674.011173993349	3749.011173993349	3749.011173993349	3774.011173993349	1.0	1.0	0.8805969953536987	1.0	0.20000000298023224	3356	3431	3431	3456	1440
18.599321047718114	18.599321047718107	0	0	2	30	-0.001941142838270308	0.7201492488384247	3674.011173993349	3749.011173993349	3749.011173993349	3774.011173993349	1.0	1.0	0.8805969953536987	1.0	0.20000000298023224	3431	3506	3506	3531	1440
18.616487487738404	18.616487487738397	0	0	2	30	-0.0023176274578134886	0.7201492488384247	3674.011173993349	3749.011173993349	3749.011173993349	3774.011173993349	1.0	1.0	0.8805969953536987	1.0	0.20000000298023224	3510	3585	3585	3610	1440
18.638598437225532	18.63859843722554	0	0	2	30	-0.002687759621591111	0.7164179086685181	3658.7313359975815	3733.7313359975815	3733.7313359975815	3758.7313359975815	1.0	1.0	0.8656716346740723	1.0	0.20000000298023224	3565	3640	3640	3665	1440
18.652019981723548	18.652019981723555	0	0	2	30	-0.003050524823069834	0.7164179086685181	3658.7313359975815	3733.7313359975815	3733.7313359975815	3758.7313359975815	1.0	1.0	0.8656716346740723	1.0	0.20000000298023224	3612	3687	3687	3712	1445
18.666730746077768	18.666734298735065	0	0	2	30	-0.003404928748047902	0.7164179086685181	3658.7313359975815	3733.7313359975815	3733.7313359975815	3758.7313359975815	1.0	1.0	0.8656716346740723	1.0	0.20000000298023224	3628	3703	3703	3728	1440
18.682446912444753	18.68244691244476	0	0	2	30	-0.003750000000001266	0.7164179086685181	3658.7313359975815	3733.7313359975815	3733.7313359975815	3758.7313359975815	1.0	1.0	0.8656716346740723	1.0	0.20000000298023224	3658	3733	3733	3758	1445
18.699620852519324	18.69962124725903	0	0	2	30	-0.0040847927626139315	0.7164179086685181	3658.7313359975815	3733.7313359975815	3733.7313359975815	3758.7313359975815	1.0	1.0	0.8656716346740723	1.0	0.20000000298023224	3674	3749	3749	3774	1440
18.718657174492712	18.718657569232406	0	0	2	30	-0.0044083893921947346	0.7164179086685181	3658.7313359975815	3733.7313359975815	3733.7313359975815	3758.7313359975815	1.0	1.0	0.8656716346740723	1.0	0.20000000298023224	3674	3749	3749	3774	1440
18.732328194480353	18.73232819448036	0	0	2	30	-0.004719902932874923	0.7164179086685181	3658.7313359975815	3733.7313359975815	3733.7313359975815	3758.7313359975815	1.0	1.0	0.8656716346740723	1.0	0.20000000298023224	3674	3749	3749	3774	1440
18.749442923600107	18.749442923600114	0	0	2	30	-0.0050184795476925295	0.7126865684986115	3643.451498001814	3718.451498001814	3718.451498001814	3743.451498001814	1.0	1.0	0.8507462739944458	1.0	0.20000000298023224	3674	3749	3749	3774	1440
18.77248743247484	18.772487827214547	0	0	2	30	-0.005303300858900148	0.7085567345555805	3626.539828005102	3701.539828005102	3701.539828005102	3726.539828005102	1.0	1.0	0.8507462739944458	0.9805825352668762	0.20000000298023224	3689	3764	3764	3789	1440
18.782290792893896	18.782290792893903	0	0	2	30	-0.005573586191081444	0.7085567345555805	3626.539828005102	3701.539828005102	3701.539828005102	3726.539828005102	1.0	1.0	0.8507462739944458	0.9805825352668762	0.20000000298023224	3674	3749	3749	3774	1440
18.79936091642768	18.799361311167388	0	0	2	30	-0.005828594710928212	0.7048978475518304	3611.5566857247454	3686.5566857247454	3686.5566857247454	3711.5566857247454	1.0	1.0	0.8358209133148193	0.9805825352668762	0.22499999403953552	3689	3764	3764	3789	1440
18.816481566642913	18.81648156664292	0	0	2	30	-0.006067627457812976	0.7028691509360421	3603.2491730830925	3678.2491730830925	3678.2491730830925	3703.2491730830925	1.0	1.0	0.8358209133148193	0.9708737730979919	0.22499999403953552	3689	3764	3764	3789	1440
18.838723569710048	18.83872396444974	0	0	2	30	-0.006290029259591488	0.7028691509360421	3603.2491730830925	3678.2491730830925	3678.2491730830925	3703.2491730830925	1.0	1.0	0.8358209133148193	0.9708737730979919	0.20000000298023224	3689	3764	3764	3789	1440
18.851984849890364	18.851984849890357	0	0	2	30	-0.006495190528384032	0.6969342167749559	3578.9456176934445	3653.9456176934445	3653.9456176934445	3678.9456176934445	0.984375	1.0	0.8358209133148193	0.9611650705337524	0.20000000298023224	3689	3764	3764	3789	1440
18.866284295478458	18.866283900738765	0	0	2	30	-0.006682548931413433	0.6913552988380509	3556.0999487418185	3631.0999487418185	3631.0999487418185	3656.0999487418185	0.984375	1.0	0.8208954930305481	0.9514563083648682	0.20000000298023224	3689	3764	3764	3789	1440
18.882288621825545	18.88228822708585	0	0	2	30	-0.006851590932320112	0.6913552988380509	3556.0999487418185	3631.0999487418185	3631.0999487418185	3656.0999487418185	0.984375	1.0	0.8208954930305481	0.9514563083648682	0.20000000298023224	3689	3764	3764	3789	1440
18.89938677187795	18.899386771877957	0	0	2	30	-0.007001853198729547	0.6819425986121832	3517.55494131689	3592.55494131689	3592.55494131689	3617.55494131689	0.96875	1.0	0.8059701323509216	0.9417475461959839	0.20000000298023224	3674	3749	3749	3774	1440
18.918600331976087	18.918600331976094	0	0	2	30	-0.007132923872214114	0.6634732520683073	3441.9229672197184	3516.9229672197184	3516.9229672197184	3541.9229672197184	0.953125	1.0	0.7761194109916687	0.9029126167297363	0.22499999403953552	3689	3764	3764	3789	1440
18.932306878536615	18.93230687853662	0	0	2	30	-0.007244443697168399	0.6597056842454014	3426.494776984919	3501.494776984919	3501.494776984919	3526.494776984919	0.953125	1.0	0.7761194109916687	0.8834951519966125	0.20000000298023224	3689	3764	3764	3789	1440
18.949472529077518	18.94947252907751	0	0	2	30	-0.007336107005503854	0.6460158506189977	3370.4349082847957	3445.4349082847957	3445.4349082847957	3470.4349082847957	0.9375	0.9834710955619812	0.7761194109916687	0.8543689250946045	0.20000000298023224	3674	3749	3749	3774	1440
18.96643133601625	18.966431336016257	0	0	2	30	-0.007407662554463767	0.6323260020914327	3314.3749785644172	3389.3749785644172	3389.3749785644172	3414.3749785644172	0.921875	0.9669421315193176	0.7761194109916687	0.8252426981925964	0.22499999403953552	3674	3749	3749	3774	1440
18.985295156741266	18.985295156741273	0	0	2	30	-0.007458914215262207	0.6174745355122608	3253.558222922708	3328.558222922708	3328.558222922708	3353.558222922708	0.90625	0.93388432264328	0.7910447716712952	0.7961165308952332	0.22499999403953552	3674	3749	3749	3774	1440
18.999270915776357	18.999270915776364	0	0	2	30	-0.007489721510659382	0.5957836351318129	3164.733985864774	3239.733985864774	3239.733985864774	3264.733985864774	0.875	0.9090909361839294	0.7910447716712952	0.7572815418243408	0.22499999403953552	3674	3749	3749	3774	1440
19.016283802053827	19.016283802053835	0	0	2	30	-0.0075	0.5581482256530697	3010.6169840493203	3085.6169840493203	3085.6169840493203	3110.6169840493203	0.84375	0.8512396812438965	0.7910447716712952	0.6796116232872009	0.22499999403953552	3674	3749	3749	3774	1440
19.032462208608088	19.032462603347795	0	0	2	30	-0.007489721510659225	0.5279116799258405	2886.798329296317	2961.798329296317	2961.798329296317	2986.798329296317	0.796875	0.8099173307418823	0.7761194109916687	0.6504854559898376	0.22499999403953552	3674	3749	3749	3774	1440
19.051963139206926	19.051962744467232	0	0	2	30	-0.007458914215261892	0.4978924970331615	2763.8697753507963	2838.8697753507963	2838.8697753507963	2863.8697753507963	0.75	0.7685950398445129	0.7611940503120422	0.6213592290878296	0.22499999403953552	3674	3749	3749	3774	1440
19.06628232177996	19.066282716519666	0	0	2	30	-0.007407662554463295	0.4703004966523574	2650.8805337914036	2725.8805337914036	2725.8805337914036	2750.8805337914036	0.703125	0.7272727489471436	0.7611940503120422	0.5922330021858215	0.22499999403953552	3674	3749	3749	3774	1440
19.08226059530694	19.08226059530695	0	0	2	30	-0.007336107005503227	0.44657970055421714	2553.7438737695193	2628.7438737695193	2628.7438737695193	2653.7438737695193	0.671875	0.6942148804664612	0.746268630027771	0.5631067752838135	0.22499999403953552	3674	3749	3749	3774	1440
19.0994025614659	19.09940295620561	0	0	2	30	-0.007244443697167619	0.4152637838997748	2425.505195069578	2500.505195069578	2500.505195069578	2525.505195069578	0.609375	0.6611570119857788	0.7313432693481445	0.5339806079864502	0.22499999403953552	3674	3749	3749	3774	1440
19.11858177921024	19.118581779210245	0	0	2	30	-0.007132923872213181	0.39179539367385985	2329.402137094456	2404.402137094456	2404.402137094456	2429.402137094456	0.578125	0.6198347210884094	0.7313432693481445	0.5048543810844421	0.22499999403953552	3674	3749	3749	3774	1440
19.132322668124566	19.132322668124573	0	0	2	30	-0.007001853198728467	0.37436438497512725	2258.0221564731464	2333.0221564731464	2333.0221564731464	2358.0221564731464	0.578125	0.5785123705863953	0.7164179086685181	0.4757281541824341	0.22499999403953552	3658	3733	3733	3758	1440
19.14943700250462	19.149437002504627	0	0	2	30	-0.0068515909323188864	0.35140437140376335	2164.0009008984107	2239.0009008984107	2239.0009008984107	2264.0009008984107	0.546875	0.5454545617103577	0.7014925479888916	0.446601927280426	0.22499999403953552	3658	3733	3733	3758	1440
19.166314493065407	19.166314493065414	0	0	2	30	-0.0066825489314120655	0.3303281320357492	2077.6937006863927	2152.6937006863927	2152.6937006863927	2177.6937006863927	0.515625	0.5123966932296753	0.6865671873092651	0.42718446254730225	0.22499999403953552	3658	3733	3733	3758	1440
19.185226472033683	19.185226472033676	0	0	2	30	-0.006495190528382525	0.2954821810968422	1934.999531591569	2009.999531591569	2009.999531591569	2034.999531591569	0.484375	0.4545454680919647	0.641791045665741	0.3786407709121704	0.22499999403953552	3658	3733	3733	3758	1440
19.199383416590514	19.19938341659052	0	0	2	30	-0.006290029259589846	0.27310920393029914	1843.382190094575	1918.382190094575	1918.382190094575	1943.382190094575	0.4375	0.42975205183029175	0.6268656849861145	0.35922330617904663	0.22499999403953552	3658	3733	3733	3758	1440
19.216524988009773	19.21652498800978	0	0	2	30	-0.006067627457811204	0.2542065687001469	1765.9758988271017	1840.9758988271017	1840.9758988271017	1865.9758988271017	0.40625	0.39669421315193176	0.611940324306488	0.34951457381248474	0.22499999403953552	3658	3733	3733	3758	1440
19.23856606857023	19.238566068570236	0	0	2	30	-0.005828594710926315	0.2438059256987941	1723.385265736562	1798.385265736562	1798.385265736562	1823.385265736562	0.40625	0.3719008266925812	0.5970149040222168	0.3300970792770386	0.22499999403953552	3658	3733	3733	3758	1440
19.251881822828985	19.251881822828977	0	0	2	30	-0.005573586191079428	0.22573769879723748	1649.3958765746875	1724.3958765746875	1724.3958765746875	1749.3958765746875	0.375	0.3471074402332306	0.5820895433425903	0.3106796145439148	0.22499999403953552	3643	3718	3718	3743	1440
19.26644850719314	19.266448112453446	0	0	2	30	-0.005303300858898017	0.21172062822799376	1591.9959725936344	1666.9959725936344	1666.9959725936344	1691.9959725936344	0.359375	0.32231405377388	0.5671641826629639	0.291262149810791	0.22499999403953552	3626	3701	3701	3726	1440
19.282265726923022	19.28226572692303	0	0	2	30	-0.00501847954769029	0.20125495766258084	1549.1390516282686	1624.1390516282686	1624.1390516282686	1649.1390516282686	0.34375	0.3057851195335388	0.5522388219833374	0.28155338764190674	0.22499999403953552	3626	3701	3701	3726	1440
19.299370192810606	19.299370192810613	0	0	2	30	-0.00471990293287258	0.19292786499435977	1515.0396071519033	1590.0396071519033	1590.0396071519033	1615.0396071519033	0.328125	0.2975206673145294	0.5373134613037109	0.27184465527534485	0.22499999403953552	3611	3686	3686	3711	1445
19.318557305348925	19.318556910609217	0	0	2	30	-0.004408389392192297	0.18358522328608728	1476.7814893565273	1551.7814893565273	1551.7814893565273	1576.7814893565273	0.3125	0.28099173307418823	0.5373134613037109	0.26213592290878296	0.22499999403953552	3603	3678	3678	3703	1445
19.33230687853662	19.332306483796927	0	0	2	30	-0.004084792762611404	0.1772069361003097	1450.662403330768	1525.662403330768	1525.662403330768	1550.662403330768	0.3125	0.26446279883384705	0.5223880410194397	0.25242719054222107	0.22499999403953552	3603	3678	3678	3703	1440
19.349420423437273	19.34942042343728	0	0	2	30	-0.0037499999999986568	0.17090110782166268	1424.8400365297086	1499.8400365297086	1499.8400365297086	1524.8400365297086	0.3125	0.24793387949466705	0.5074626803398132	0.24271844327449799	0.22499999403953552	3578	3653	3653	3678	1440
19.37195769179909	19.371958086538783	0	0	2	30	-0.003404928748045217	0.16369703992955098	1395.3393785115113	1470.3393785115113	1470.3393785115113	1495.3393785115113	0.296875	0.23966942727565765	0.5074626803398132	0.2330097109079361	0.22499999403953552	3556	3631	3631	3656	1440
19.385161339983377	19.385161339983384	0	0	2	30	-0.0030505248230670804	0.16076148465521922	1383.3182796631227	1458.3182796631227	1458.3182796631227	1483.3182796631227	0.296875	0.23140496015548706	0.49253731966018677	0.2330097109079361	0.22499999403953552	3556	3631	3631	3656	1440
19.39934749527793	19.399347890017623	0	0	2	30	-0.002687759621588298	0.1548265410467622	1359.0146855864912	1434.0146855864912	1434.0146855864912	1459.0146855864912	0.28125	0.23140496015548706	0.4776119291782379	0.223300963640213	0.22499999403953552	3517	3592	3592	3617	1440
19.416567225157543	19.41656722515755	0	0	2	30	-0.002317627457810622	0.14885417426671954	1334.5578436222165	1409.5578436222165	1409.5578436222165	1434.5578436222165	0.265625	0.22314049303531647	0.4776119291782379	0.223300963640213	0.22499999403953552	3441	3516	3516	3541	1445
19.438730675024622	19.43873106976433	0	0	2	30	-0.0019411428382673972	0.14483182061527833	1318.0863054195647	1393.0863054195647	1393.0863054195647	1418.0863054195647	0.265625	0.21487602591514587	0.46268656849861145	0.21359223127365112	0.22499999403953552	3426	3501	3501	3526	1440
19.451881822828973	19.45188142808928	0	0	2	30	-0.001559337681131665	0.14276570756052598	1309.6255724603539	1384.6255724603539	1384.6255724603539	1409.6255724603539	0.265625	0.20661157369613647	0.46268656849861145	0.21359223127365112	0.22499999403953552	3370	3445	3445	3470	1440
19.466276005944785	19.466275611205077	0	0	2	30	-0.0011732584878001843	0.14088192385528386	1301.9114781873873	1376.9114781873873	1376.9114781873873	1401.9114781873873	0.265625	0.20661157369613647	0.447761207818985	0.20388349890708923	0.22499999403953552	3314	3389	3389	3414	1445
19.482275990155195	19.4822755954155	0	0	2	30	-0.000783963474505841	0.14088192385528386	1301.9114781873873	1376.9114781873873	1376.9114781873873	1401.9114781873873	0.265625	0.20661157369613647	0.447761207818985	0.20388349890708923	0.22499999403953552	3253	3328	3328	3353	1445
19.499391903494036	19.499392298233744	0	0	2	30	-0.0003925196718205101	0.13881580707524122	1293.4507299731126	1368.4507299731126	1368.4507299731126	1393.4507299731126	0.265625	0.19834710657596588	0.447761207818985	0.20388349890708923	0.22499999403953552	3164	3239	3239	3264	1445
19.51867020090277	19.518670595642476	0	0	2	30	1.5729989303233564e-15	0.13881580707524122	1293.4507299731126	1368.4507299731126	1368.4507299731126	1393.4507299731126	0.265625	0.19834710657596588	0.447761207818985	0.20388349890708923	0.22499999403953552	3010	3085	3085	3110	1445
19.53250148520811	19.532501879947816	0	0	2	30	0.00039251967182365175	0.13490955707524122	1277.4546362231126	1352.4546362231126	1352.4546362231126	1377.4546362231126	0.25	0.19834710657596588	0.447761207818985	0.20388349890708923	0.22499999403953552	2886	2961	2961	2986	1445
19.549359633523657	19.549359633523665	0	0	2	30	0.0007839634745089697	0.13490955707524122	1277.4546362231126	1352.4546362231126	1352.4546362231126	1377.4546362231126	0.25	0.19834710657596588	0.447761207818985	0.20388349890708923	0.22499999403953552	2763	2838	2838	2863	1445
19.566257650548785	19.56625725580909	0	0	2	30	0.0011732584878032916	0.13700447347700173	1286.0333188883221	1361.0333188883221	1361.0333188883221	1386.0333188883221	0.265625	0.19834710657596588	0.43283581733703613	0.19417475163936615	0.22499999403953552	2650	2725	2725	2750	1445
19.585347657121197	19.585347657121204	0	0	2	30	0.0015593376811347424	0.132082680086695	1265.8785749550161	1340.8785749550161	1340.8785749550161	1365.8785749550161	0.25	0.1900826394557953	0.43283581733703613	0.20388349890708923	0.22499999403953552	2553	2628	2628	2653	1445
19.59937591653624	19.599376311275932	0	0	2	30	0.0019411428382704356	0.132082680086695	1265.8785749550161	1340.8785749550161	1340.8785749550161	1365.8785749550161	0.25	0.1900826394557953	0.43283581733703613	0.20388349890708923	0.22499999403953552	2425	2500	2500	2525	1445
19.616256170274916	19.616256565014623	0	0	2	30	0.0023176274578136143	0.13103210669695908	1261.5764769240475	1336.5764769240475	1336.5764769240475	1361.5764769240475	0.25	0.1900826394557953	0.43283581733703613	0.19417475163936615	0.22499999403953552	2329	2404	2404	2429	1445
19.63234102352056	19.632341023520567	0	0	2	30	0.0026877596215912347	0.13103210669695908	1261.5764769240475	1336.5764769240475	1336.5764769240475	1361.5764769240475	0.25	0.1900826394557953	0.43283581733703613	0.19417475163936615	0.22499999403953552	2258	2333	2333	2358	1445
19.651890507102358	19.65189011236265	0	0	2	30	0.0030505248230699544	0.13103210669695908	1261.5764769240475	1336.5764769240475	1336.5764769240475	1361.5764769240475	0.25	0.1900826394557953	0.43283581733703613	0.19417475163936615	0.22499999403953552	2164	2239	2239	2264	1445
19.666250742604056	19.666251137343764	0	0	2	30	0.00340492874804802	0.13103210669695908	1261.5764769240475	1336.5764769240475	1336.5764769240475	1361.5764769240475	0.25	0.1900826394557953	0.43283581733703613	0.19417475163936615	0.22499999403953552	2077	2152	2152	2177	1445
19.682501781262893	19.682502176002586	0	0	2	30	0.003750000000001381	0.13103210669695908	1261.5764769240475	1336.5764769240475	1336.5764769240475	1361.5764769240475	0.25	0.1900826394557953	0.43283581733703613	0.19417475163936615	0.22499999403953552	1934	2009	2009	2034	1445
19.699425456368438	19.69942545636843	0	0	2	30	0.0040847927626140425	0.13493835669695908	1277.5725706740475	1352.5725706740475	1352.5725706740475	1377.5725706740475	0.265625	0.1900826394557953	0.43283581733703613	0.19417475163936615	0.22499999403953552	1843	1918	1918	1943	1445
19.718575068635367	19.718575068635374	0	0	2	30	0.004408389392194842	0.13103210669695908	1261.5764769240475	1336.5764769240475	1336.5764769240475	1361.5764769240475	0.25	0.1900826394557953	0.43283581733703613	0.19417475163936615	0.20000000298023224	1765	1840	1840	1865	1445
19.732282009935595	19.732282009935602	0	0	2	30	0.004719902932875025	0.13103210669695908	1261.5764769240475	1336.5764769240475	1336.5764769240475	1361.5764769240475	0.25	0.1900826394557953	0.43283581733703613	0.19417475163936615	0.22499999403953552	1723	1798	1798	1823	1445
19.749416081300588	19.749416081300595	0	0	2	30	0.005018479547692628	0.13493835669695908	1277.5725706740475	1352.5725706740475	1352.5725706740475	1377.5725706740475	0.265625	0.1900826394557953	0.43283581733703613	0.19417475163936615	0.22499999403953552	1649	1724	1724	1749	1445
19.772043745053416	19.772043350313723	0	0	2	30	0.005303300858900241	0.13493835669695908	1277.5725706740475	1352.5725706740475	1352.5725706740475	1377.5725706740475	0.265625	0.1900826394557953	0.43283581733703613	0.19417475163936615	0.22499999403953552	1591	1666	1666	1691	1445
19.785289235645784	19.78528923564579	0	0	2	30	0.005573586191081533	0.13493835669695908	1277.5725706740475	1352.5725706740475	1352.5725706740475	1377.5725706740475	0.265625	0.1900826394557953	0.43283581733703613	0.19417475163936615	0.22499999403953552	1549	1624	1624	1649	1445
19.7993542058528	19.79935460059251	0	0	2	30	0.005828594710928295	0.135988930086695	1281.8746687050161	1356.8746687050161	1356.8746687050161	1381.8746687050161	0.265625	0.1900826394557953	0.43283581733703613	0.20388349890708923	0.22499999403953552	1515	1590	1590	1615	1445
19.816263670329185	19.816263275589492	0	0	2	30	0.006067627457813053	0.13493835669695908	1277.5725706740475	1352.5725706740475	1352.5725706740475	1377.5725706740475	0.265625	0.1900826394557953	0.43283581733703613	0.19417475163936615	0.22499999403953552	1476	1551	1551	1576	1445
19.832344181438152	19.83234418143816	0	0	2	30	0.006290029259591559	0.135988930086695	1281.8746687050161	1356.8746687050161	1356.8746687050161	1381.8746687050161	0.265625	0.1900826394557953	0.43283581733703613	0.20388349890708923	0.22499999403953552	1450	1525	1525	1550	1445
19.851997481560723	19.85199748156073	0	0	2	30	0.006495190528384097	0.14272205707524122	1309.4468237231126	1384.4468237231126	1384.4468237231126	1409.4468237231126	0.28125	0.19834710657596588	0.447761207818985	0.20388349890708923	0.22499999403953552	1424	1499	1499	1524	1445
19.866284295478458	19.86628429547845	0	0	2	30	0.006682548931413494	0.149455182544737	1337.0189725206978	1412.0189725206978	1412.0189725206978	1437.0189725206978	0.296875	0.20661157369613647	0.46268656849861145	0.20388349890708923	0.22499999403953552	1395	1470	1470	1495	1445
19.88240743847488	19.882407833214586	0	0	2	30	0.006851590932320166	0.15655057061527833	1366.0745866695647	1441.0745866695647	1441.0745866695647	1466.0745866695647	0.3125	0.21487602591514587	0.46268656849861145	0.21359223127365112	0.22499999403953552	1383	1458	1458	1483	1445
19.8994372985594	19.89943769329909	0	0	2	30	0.007001853198729595	0.1665452910467622	1407.0029668364912	1482.0029668364912	1482.0029668364912	1507.0029668364912	0.328125	0.23140496015548706	0.4776119291782379	0.223300963640213	0.22499999403953552	1359	1434	1434	1459	1445
19.91857743707356	19.918577437073566	0	0	2	30	0.007132923872214154	0.18051871449001422	1464.2241358366082	1539.2241358366082	1539.2241358366082	1564.2241358366082	0.359375	0.24793387949466705	0.49253731966018677	0.2330097109079361	0.22499999403953552	1334	1409	1409	1434	1445
19.93230293113964	19.93230293113963	0	0	2	30	0.007244443697168434	0.18584642257909034	1486.041100461375	1561.041100461375	1561.041100461375	1586.041100461375	0.359375	0.26446279883384705	0.49253731966018677	0.24271844327449799	0.22499999403953552	1318	1393	1393	1418	1445
19.949327264868366	19.949327264868373	0	0	2	30	0.007336107005503881	0.20383477794434812	1559.7034156821055	1634.7034156821055	1634.7034156821055	1659.7034156821055	0.40625	0.28099173307418823	0.5074626803398132	0.25242719054222107	0.22499999403953552	1309	1384	1384	1409	1445
19.9663812040745	19.96638120407451	0	0	2	30	0.007407662554463788	0.22298357939654512	1638.1177576288524	1713.1177576288524	1713.1177576288524	1738.1177576288524	0.453125	0.3057851195335388	0.5074626803398132	0.26213592290878296	0.22499999403953552	1301	1376	1376	1401	1445
19.98524581427892	19.985245814278926	0	0	2	30	0.007458914215262221	0.27580009863037525	1854.4014038913867	1929.4014038913867	1929.4014038913867	1954.4014038913867	0.5	0.42148759961128235	0.5671641826629639	0.3203883469104767	0.22499999403953552	1301	1376	1376	1401	1445
19.999347890017624	19.99934789001763	0	0	2	30	0.007489721510659389	0.3095518245282527	1992.6147214431949	2067.614721443195	2067.614721443195	2092.614721443195	0.546875	0.4710743725299835	0.5970149040222168	0.3689320385456085	0.22499999403953552	1293	1368	1368	1393	1445
20.01638169749912	20.01638209223883	0	0	2	30	0.0075	0.3334911676541288	2090.6463315436577	2165.6463315436577	2165.6463315436577	2190.6463315436577	0.578125	0.5123966932296753	0.6268656849861145	0.3883495032787323	0.20000000298023224	1293	1368	1368	1393	1445
20.038603963581316	20.038603963581323	0	0	2	30	0.007489721510659218	0.35178418678078094	2165.556244867298	2240.556244867298	2240.556244867298	2265.556244867298	0.59375	0.5454545617103577	0.641791045665741	0.41747573018074036	0.22499999403953552	1277	1352	1352	1377	1445
20.05191774414157	20.051917744141576	0	0	2	30	0.007458914215261878	0.3878769917844638	2313.356281357379	2388.356281357379	2388.356281357379	2413.356281357379	0.671875	0.586776852607727	0.641791045665741	0.4563106894493103	0.20000000298023224	1277	1352	1352	1377	1445
20.066285479697548	20.066285084957855	0	0	2	30	0.0074076625544632745	0.4272450415738476	2474.568445244906	2549.568445244906	2549.568445244906	2574.568445244906	0.71875	0.64462810754776	0.6716417670249939	0.5145630836486816	0.20000000298023224	1286	1361	1361	1386	1445
20.082399148941214	20.082399148941207	0	0	2	30	0.007336107005503199	0.46170615634699175	2615.6867102409315	2690.6867102409315	2690.6867102409315	2715.6867102409315	0.71875	0.71074378490448	0.7164179086685181	0.582524299621582	0.20000000298023224	1265	1340	1340	1365	1445
20.09928335007688	20.099283350076874	0	0	2	30	0.007244443697167585	0.5031028963240001	2785.2063604467803	2860.2063604467803	2860.2063604467803	2885.2063604467803	0.765625	0.7685950398445129	0.746268630027771	0.6407766938209534	0.20000000298023224	1265	1340	1340	1365	1445
20.118640200685668	20.11864020068566	0	0	2	30	0.0071329238722131405	0.5367809767274645	2923.118099698967	2998.118099698967	2998.118099698967	3023.118099698967	0.8125	0.8099173307418823	0.7611940503120422	0.6893203854560852	0.20000000298023224	1261	1336	1336	1361	1445
20.132329773439146	20.132329773439153	0	0	2	30	0.00700185319872842	0.5590589183376347	3014.346270592614	3089.346270592614	3089.346270592614	3114.346270592614	0.828125	0.8429751992225647	0.7761194109916687	0.7281553149223328	0.20000000298023224	1261	1336	1336	1361	1445
20.149351343989984	20.149351738729692	0	0	2	30	0.006851590932318833	0.5815467975063093	3106.434135788337	3181.434135788337	3181.434135788337	3206.434135788337	0.859375	0.8677685856819153	0.7910447716712952	0.7572815418243408	0.20000000298023224	1261	1336	1336	1361	1445
20.166411993771	20.166411993771007	0	0	2	30	0.006682548931412006	0.6053038183920902	3203.7191363156094	3278.7191363156094	3278.7191363156094	3303.7191363156094	0.890625	0.9008264541625977	0.7910447716712952	0.7961165308952332	0.20000000298023224	1261	1336	1336	1361	1445
20.18524660375831	20.185246603758316	0	0	2	30	0.006495190528382459	0.63200500400416	3313.0604913970355	3388.0604913970355	3388.0604913970355	3413.0604913970355	0.90625	0.9586777091026306	0.7761194109916687	0.8543689250946045	0.20000000298023224	1261	1336	1336	1361	1445
20.199424074779493	20.199424469519187	0	0	2	30	0.006290029259589774	0.6518931842454014	3394.502589484919	3469.502589484919	3469.502589484919	3494.502589484919	0.921875	1.0	0.7761194109916687	0.8834951519966125	0.20000000298023224	1277	1352	1352	1377	1445
20.21626248611009	20.216262486110097	0	0	2	30	0.006067627457811127	0.6687623425733005	3463.5817928376655	3538.5817928376655	3538.5817928376655	3563.5817928376655	0.953125	1.0	0.7910447716712952	0.9126213788986206	0.22499999403953552	1261	1336	1336	1361	1440
20.23245352433471	20.232453919074416	0	0	2	30	0.005828594710926231	0.6760801175395192	3493.548081324331	3568.548081324331	3568.548081324331	3593.548081324331	0.953125	1.0	0.8059701323509216	0.9320388436317444	0.22499999403953552	1261	1336	1336	1361	1445
20.252040902927583	20.25204050818789	0	0	2	30	0.005573586191079339	0.6874490488380509	3540.1038549918185	3615.1038549918185	3615.1038549918185	3640.1038549918185	0.96875	1.0	0.8208954930305481	0.9514563083648682	0.22499999403953552	1277	1352	1352	1377	1445
20.266339953775976	20.266339953775983	0	0	2	30	0.005303300858897924	0.6969342167749559	3578.9456176934445	3653.9456176934445	3653.9456176934445	3678.9456176934445	0.984375	1.0	0.8358209133148193	0.9611650705337524	0.22499999403953552	1277	1352	1352	1377	1445
20.282377043518075	20.282377043518082	0	0	2	30	0.005018479547690192	0.7101144715549808	3632.9187610176464	3707.9187610176464	3707.9187610176464	3732.9187610176464	1.0	1.0	0.8656716346740723	0.9708737730979919	0.22499999403953552	1277	1352	1352	1377	1445
20.29929006065175	20.299290455391457	0	0	2	30	0.004719902932872478	0.7158745085630809	3656.5061125658162	3731.5061125658162	3731.5061125658162	3756.5061125658162	1.0	1.0	0.8805969953536987	0.9805825352668762	0.22499999403953552	1281	1356	1356	1381	1445
20.31857072649867	20.318570726498677	0	0	2	30	0.004408389392192191	0.721707000371909	3680.3901665229673	3755.3901665229673	3755.3901665229673	3780.3901665229673	1.0	1.0	0.89552241563797	0.9902912378311157	0.22499999403953552	1277	1352	1352	1377	1445
20.332335694534628	20.332335694534635	0	0	2	30	0.004084792762611293	0.721707000371909	3680.3901665229673	3755.3901665229673	3755.3901665229673	3780.3901665229673	1.0	1.0	0.89552241563797	0.9902912378311157	0.22499999403953552	1281	1356	1356	1381	1445
20.349360817742756	20.349361212482464	0	0	2	30	0.0037499999999985423	0.721707000371909	3680.3901665229673	3755.3901665229673	3755.3901665229673	3780.3901665229673	1.0	1.0	0.89552241563797	0.9902912378311157	0.22499999403953552	1309	1384	1384	1409	1445
20.366433704454444	20.366433704454437	0	0	2	30	0.003404928748045099	0.721707000371909	3680.3901665229673	3755.3901665229673	3755.3901665229673	3780.3901665229673	1.0	1.0	0.89552241563797	0.9902912378311157	0.22499999403953552	1337	1412	1412	1437	1445
20.385215024582415	20.385215024582422	0	0	2	30	0.00305052482306696	0.7276119440793991	3704.5709110051394	3779.5709110051394	3779.5709110051394	3804.5709110051394	1.0	1.0	0.9104477763175964	1.0	0.22499999403953552	1366	1441	1441	1466	1445
20.399355390071896	20.399355784811604	0	0	2	30	0.0026877596215881742	0.7313432842493057	3719.850749000907	3794.850749000907	3794.850749000907	3819.850749000907	1.0	1.0	0.9253731369972229	1.0	0.22499999403953552	1407	1482	1482	1507	1445
20.41644682954942	20.41644722428913	0	0	2	30	0.002317627457810496	0.7313432842493057	3719.850749000907	3794.850749000907	3794.850749000907	3819.850749000907	1.0	1.0	0.9253731369972229	1.0	0.22499999403953552	1464	1539	1539	1564	1445
20.43909896716358	20.439098967163574	0	0	2	30	0.0019411428382672693	0.7313432842493057	3719.850749000907	3794.850749000907	3794.850749000907	3819.850749000907	1.0	1.0	0.9253731369972229	1.0	0.22499999403953552	1486	1561	1561	1586	1445
20.452382352767025	20.45238235276703	0	0	2	30	0.0015593376811315356	0.7313432842493057	3719.850749000907	3794.850749000907	3794.850749000907	3819.850749000907	1.0	1.0	0.9253731369972229	1.0	0.22499999403953552	1559	1634	1634	1659	1445
20.466267321671403	20.46626732167141	0	0	2	30	0.0011732584878000535	0.7290972273231606	3710.653145888343	3785.653145888343	3785.653145888343	3810.653145888343	1.0	1.0	0.9253731369972229	0.9902912378311157	0.22499999403953552	1638	1713	1713	1738	1445
20.48245835989602	20.48245835989603	0	0	2	30	0.0007839634745057094	0.7290972273231606	3710.653145888343	3785.653145888343	3785.653145888343	3810.653145888343	1.0	1.0	0.9253731369972229	0.9902912378311157	0.22499999403953552	1854	1929	1929	1954	1445
20.499397824589515	20.499397824589522	0	0	2	30	0.00039251967182037795	0.7313432842493057	3719.850749000907	3794.850749000907	3794.850749000907	3819.850749000907	1.0	1.0	0.9253731369972229	1.0	0.22499999403953552	1992	2067	2067	2092	1445
20.519207046893108	20.519211783769492	0	0	2	30	-1.7053072081790148e-15	0.7313432842493057	3719.850749000907	3794.850749000907	3794.850749000907	3819.850749000907	1.0	1.0	0.9253731369972229	1.0	0.22499999403953552	2090	2165	2165	2190	1440
20.53249635359203	20.532496748331738	0	0	2	30	-0.0003925196718237839	0.7313432842493057	3719.850749000907	3794.850749000907	3794.850749000907	3819.850749000907	1.0	1.0	0.9253731369972229	1.0	0.22499999403953552	2165	2240	2240	2265	1445
20.549493450281552	20.549493845021246	0	0	2	30	-0.0007839634745091013	0.7290972273231606	3710.653145888343	3785.653145888343	3785.653145888343	3810.653145888343	1.0	1.0	0.9253731369972229	0.9902912378311157	0.22499999403953552	2313	2388	2388	2413	1440
20.566279361232212	20.56627936123222	0	0	2	30	-0.0011732584878034224	0.7290972273231606	3710.653145888343	3785.653145888343	3785.653145888343	3810.653145888343	1.0	1.0	0.9253731369972229	0.9902912378311157	0.22499999403953552	2474	2549	2549	2574	1440
20.585853318675326	20.585852923935633	0	0	2	30	-0.0015593376811348716	0.7290972273231606	3710.653145888343	3785.653145888343	3785.653145888343	3810.653145888343	1.0	1.0	0.9253731369972229	0.9902912378311157	0.22499999403953552	2615	2690	2690	2715	1440
20.599559865235868	20.59956025997556	0	0	2	30	-0.0019411428382705633	0.7290972273231606	3710.653145888343	3785.653145888343	3785.653145888343	3810.653145888343	1.0	1.0	0.9253731369972229	0.9902912378311157	0.22499999403953552	2785	2860	2860	2885	1440
20.616418408291118	20.61641880303081	0	0	2	30	-0.00231762745781374	0.7290972273231606	3710.653145888343	3785.653145888343	3785.653145888343	3810.653145888343	1.0	1.0	0.9253731369972229	0.9902912378311157	0.22499999403953552	2923	2998	2998	3023	1440
20.639235547099354	20.63923554709936	0	0	2	30	-0.0026877596215913587	0.7290972273231606	3710.653145888343	3785.653145888343	3785.653145888343	3810.653145888343	1.0	1.0	0.9253731369972229	0.9805825352668762	0.22499999403953552	3014	3089	3089	3114	1440
20.652498800978158	20.652498800978165	0	0	2	30	-0.0030505248230700754	0.7268511841861498	3701.4555992422834	3776.4555992422834	3776.4555992422834	3801.4555992422834	1.0	1.0	0.9253731369972229	0.9805825352668762	0.22499999403953552	3106	3181	3181	3206	1440
20.666277190163875	20.666277190163882	0	0	2	30	-0.003404928748048138	0.7268511841861498	3701.4555992422834	3776.4555992422834	3776.4555992422834	3801.4555992422834	1.0	1.0	0.9253731369972229	0.9805825352668762	0.22499999403953552	3203	3278	3278	3303	1440
20.682311911467785	20.682311911467778	0	0	2	30	-0.003750000000001496	0.7246051272600047	3692.2579961297192	3767.2579961297192	3767.2579961297192	3792.2579961297192	1.0	1.0	0.9253731369972229	0.9708737730979919	0.22499999403953552	3313	3388	3388	3413	1440
20.699390719274938	20.699390719274945	0	0	2	30	-0.0040847927626141535	0.7187726502854002	3668.374002918714	3743.374002918714	3743.374002918714	3768.374002918714	1.0	1.0	0.9104477763175964	0.9611650705337524	0.22499999403953552	3394	3469	3469	3494	1440
20.719140335884013	20.719140730623707	0	0	2	30	-0.00440838939219495	0.7209824669505354	3677.4232021624425	3752.4232021624425	3752.4232021624425	3777.4232021624425	1.0	1.0	0.9104477763175964	0.9708737730979919	0.22499999403953552	3463	3538	3538	3563	1445
20.73235069464318	20.732350694643188	0	0	2	30	-0.0047199029328751285	0.7187726502854002	3668.374002918714	3743.374002918714	3743.374002918714	3768.374002918714	1.0	1.0	0.9104477763175964	0.9611650705337524	0.22499999403953552	3493	3568	3568	3593	1445
20.749423186615168	20.74942358135486	0	0	2	30	-0.005018479547692726	0.7151862164478064	3653.6875563537674	3728.6875563537674	3728.6875563537674	3753.6875563537674	1.0	1.0	0.89552241563797	0.9611650705337524	0.22499999403953552	3540	3615	3615	3640	1445
20.772612959699053	20.772613354438747	0	0	2	30	-0.005303300858900336	0.713012612910223	3644.7866498673634	3719.7866498673634	3719.7866498673634	3744.7866498673634	1.0	1.0	0.89552241563797	0.9514563083648682	0.22499999403953552	3578	3653	3653	3678	1445
20.782487768003584	20.78248776800359	0	0	2	30	-0.005573586191081621	0.7108390093726396	3635.885743380959	3710.885743380959	3710.885743380959	3735.885743380959	1.0	1.0	0.89552241563797	0.9417475461959839	0.22499999403953552	3632	3707	3707	3732	1445
20.799454864475997	20.79945486447599	0	0	2	30	-0.005828594710928378	0.7051876513137625	3612.7434321298574	3687.7434321298574	3687.7434321298574	3712.7434321298574	1.0	1.0	0.8805969953536987	0.9320388436317444	0.22499999403953552	3656	3731	3731	3756	1445
20.816439724234847	20.816439724234854	0	0	2	30	-0.006067627457813132	0.6996087473322561	3589.897820325589	3664.897820325589	3664.897820325589	3689.897820325589	1.0	1.0	0.8656716346740723	0.9223300814628601	0.22499999403953552	3680	3755	3755	3780	1445
20.839198836307368	20.839199231047076	0	0	2	30	-0.006290029259591632	0.6975076102274187	3581.2936638812794	3656.2936638812794	3656.2936638812794	3681.2936638812794	1.0	1.0	0.8656716346740723	0.9126213788986206	0.22499999403953552	3680	3755	3755	3780	1445
20.852451432214316	20.85245182695401	0	0	2	30	-0.006495190528384164	0.6920373861063496	3558.8930961055016	3633.8930961055016	3633.8930961055016	3658.8930961055016	1.0	1.0	0.8507462739944458	0.9029126167297363	0.22499999403953552	3680	3755	3755	3780	1445
20.866321006270432	20.86632100627044	0	0	2	30	-0.006682548931413554	0.6866396153738421	3536.7892249558836	3611.7892249558836	3611.7892249558836	3636.7892249558836	1.0	1.0	0.8358209133148193	0.893203854560852	0.22499999403953552	3680	3755	3755	3780	1445
20.88237506981958	20.882375069819588	0	0	2	30	-0.00685159093232022	0.676061433063972	3493.4715683969657	3568.4715683969657	3568.4715683969657	3593.4715683969657	1.0	1.0	0.8059701323509216	0.8737863898277283	0.22499999403953552	3704	3779	3779	3804	1445
20.905815897351893	20.905816292091586	0	0	2	30	-0.007001853198729643	0.6534684758405032	3400.9534085668606	3475.9534085668606	3475.9534085668606	3500.9534085668606	0.96875	1.0	0.7910447716712952	0.8155339956283569	0.22499999403953552	3719	3794	3794	3819	1445
20.91907086169703	20.919071256436723	0	0	2	30	-0.007132923872214195	0.6534684758405032	3400.9534085668606	3475.9534085668606	3475.9534085668606	3500.9534085668606	0.96875	1.0	0.7910447716712952	0.8155339956283569	0.22499999403953552	3719	3794	3794	3819	1445
20.932489643017156	20.932489248277463	0	0	2	30	-0.007244443697168468	0.6457222048514408	3369.23242886665	3444.23242886665	3444.23242886665	3469.23242886665	0.953125	1.0	0.7910447716712952	0.7961165308952332	0.22499999403953552	3719	3794	3794	3819	1445
20.94937542311161	20.94937581785132	0	0	2	30	-0.007336107005503909	0.6298575708592669	3304.266752668698	3379.266752668698	3379.266752668698	3404.266752668698	0.9375	0.9752066135406494	0.7910447716712952	0.7669903039932251	0.22499999403953552	3719	3794	3794	3819	1445
20.972433353136104	20.97243374787581	0	0	2	30	-0.007407662554463809	0.6021144397685259	3190.658630852113	3265.658630852113	3265.658630852113	3290.658630852113	0.90625	0.93388432264328	0.7910447716712952	0.7184466123580933	0.22499999403953552	3710	3785	3785	3810	1445
20.985583316721367	20.985583316721375	0	0	2	30	-0.007458914215262234	0.578357418882745	3093.3736303248406	3168.3736303248406	3168.3736303248406	3193.3736303248406	0.875	0.9008264541625977	0.7910447716712952	0.6796116232872009	0.22499999403953552	3710	3785	3785	3810	1445
20.999364863824674	20.999365258564367	0	0	2	30	-0.007489721510659397	0.5522531141661817	2986.4765025105144	3061.4765025105144	3061.4765025105144	3086.4765025105144	0.828125	0.8760330677032471	0.7761194109916687	0.6504854559898376	0.22499999403953552	3719	3794	3794	3819	1445
21.016292881066896	21.016292881066903	0	0	2	30	-0.0075	0.526574879329786	2881.3241308554734	2956.3241308554734	2956.3241308554734	2981.3241308554734	0.796875	0.8347107172012329	0.7761194109916687	0.6116504669189453	0.22499999403953552	3719	3794	3794	3819	1445
21.039444759139705	21.0394451538794	0	0	2	30	-0.007489721510659211	0.4793007974908967	2687.736765725222	2762.736765725222	2762.736765725222	2787.736765725222	0.765625	0.7603305578231812	0.746268630027771	0.5242718458175659	0.22499999403953552	3719	3794	3794	3819	1445
21.052330247126783	21.05232985238709	0	0	2	30	-0.0074589142152618635	0.4793007974908967	2687.736765725222	2762.736765725222	2762.736765725222	2787.736765725222	0.765625	0.7603305578231812	0.746268630027771	0.5242718458175659	0.22499999403953552	3710	3785	3785	3810	1445
21.066309558819178	21.06630955881917	0	0	2	30	-0.007407662554463255	0.4521010666491847	2576.353867928411	2651.353867928411	2651.353867928411	2676.353867928411	0.734375	0.7190082669258118	0.7313432693481445	0.48543688654899597	0.22499999403953552	3710	3785	3785	3810	1445
21.082352569656756	21.082352174917062	0	0	2	30	-0.007336107005503172	0.4289961370708735	2481.739181305227	2556.739181305227	2556.739181305227	2581.739181305227	0.703125	0.6859503984451294	0.7164179086685181	0.4563106894493103	0.22499999403953552	3710	3785	3785	3810	1445
21.09942229845084	21.099422693190547	0	0	2	30	-0.007244443697167551	0.406108576665666	2388.0146214459023	2463.0146214459023	2463.0146214459023	2488.0146214459023	0.671875	0.6528925895690918	0.7014925479888916	0.42718446254730225	0.22499999403953552	3710	3785	3785	3810	1445
21.119844946246324	21.119845340986018	0	0	2	30	-0.0071329238722131	0.3685880727680537	2234.36815798518	2309.36815798518	2309.36815798518	2334.36815798518	0.625	0.5950413346290588	0.6716417670249939	0.3786407709121704	0.22499999403953552	3710	3785	3785	3810	1445
21.132343589328606	21.132343589328613	0	0	2	30	-0.007001853198728373	0.35778894671977834	2190.1457368174924	2265.1457368174924	2265.1457368174924	2290.1457368174924	0.625	0.5702479481697083	0.6567164063453674	0.35922330617904663	0.22499999403953552	3710	3785	3785	3810	1445
21.149309106842217	21.149309106842225	0	0	2	30	-0.006851590932318779	0.337256101716767	2106.063736530161	2181.063736530161	2181.063736530161	2206.063736530161	0.59375	0.5371900796890259	0.641791045665741	0.33980581164360046	0.22499999403953552	3701	3776	3776	3801	1445
21.16643528341323	21.166435283413236	0	0	2	30	-0.006682548931411946	0.3207744179389871	2038.5712414601521	2113.571241460152	2113.571241460152	2138.571241460152	0.578125	0.5041322112083435	0.6268656849861145	0.3203883469104767	0.22499999403953552	3701	3776	3776	3801	1445
21.18577516021498	21.185775160214973	0	0	2	30	-0.006495190528382392	0.3025975184494336	1964.1368380504307	2039.1368380504307	2039.1368380504307	2064.136838050431	0.546875	0.4793388545513153	0.611940324306488	0.3009708821773529	0.22499999403953552	3692	3767	3767	3792	1445
21.199675918707307	21.199676313447014	0	0	2	30	-0.006290029259589702	0.28640563869269897	1897.8310904466023	1972.8310904466023	1972.8310904466023	1997.8310904466023	0.53125	0.44628098607063293	0.5970149040222168	0.28155338764190674	0.22499999403953552	3668	3743	3743	3768	1445
21.21629130210811	21.216291302108104	0	0	2	30	-0.006067627457811049	0.26993138271515793	1830.3690122185717	1905.3690122185717	1905.3690122185717	1930.3690122185717	0.5	0.42148759961128235	0.5820895433425903	0.27184465527534485	0.22499999403953552	3677	3752	3752	3777	1445
21.2390930460681	21.239093046068092	0	0	2	30	-0.005828594710926148	0.2519269850293444	1756.6410036951654	1831.6410036951654	1831.6410036951654	1856.6410036951654	0.484375	0.3801652789115906	0.5671641826629639	0.25242719054222107	0.22499999403953552	3668	3743	3743	3768	1445
21.25238156328762	21.252381563287628	0	0	2	30	-0.005573586191079251	0.2416062304152775	1714.3775135505614	1789.3775135505614	1789.3775135505614	1814.3775135505614	0.46875	0.3636363744735718	0.5522388219833374	0.24271844327449799	0.22499999403953552	3653	3728	3728	3753	1445
21.26633876955689	21.26633876955688	0	0	2	30	-0.00530330085889783	0.22966149685519222	1665.463829622012	1740.463829622012	1740.463829622012	1765.463829622012	0.4375	0.3471074402332306	0.5522388219833374	0.24271844327449799	0.22499999403953552	3644	3719	3719	3744	1445
21.282373490860785	21.28237349086079	0	0	2	30	-0.005018479547690093	0.2194131900695524	1623.497013334817	1698.497013334817	1698.497013334817	1723.497013334817	0.421875	0.3305785059928894	0.5373134613037109	0.2330097109079361	0.22499999403953552	3635	3710	3710	3735	1445
21.305773660204117	21.305774054943825	0	0	2	30	-0.004719902932872375	0.2100705538102119	1585.2389178528178	1660.2389178528178	1660.2389178528178	1685.2389178528178	0.40625	0.3140496015548706	0.5373134613037109	0.223300963640213	0.22499999403953552	3612	3687	3687	3712	1445
21.319037308822622	21.31903770356233	0	0	2	30	-0.004408389392192083	0.2032649681218257	1557.3700444588762	1632.3700444588762	1632.3700444588762	1657.3700444588762	0.390625	0.3057851195335388	0.5223880410194397	0.223300963640213	0.22499999403953552	3589	3664	3664	3689	1445
21.332371221107515	21.332371615847222	0	0	2	30	-0.004084792762611183	0.19786480314130284	1535.256368863635	1610.256368863635	1610.256368863635	1635.256368863635	0.390625	0.28925618529319763	0.5223880410194397	0.21359223127365112	0.22499999403953552	3581	3656	3656	3681	1445
21.34959647734292	21.34959687208263	0	0	2	30	-0.0037499999999984273	0.19500170481401913	1523.5319812134085	1598.5319812134085	1598.5319812134085	1623.5319812134085	0.390625	0.28099173307418823	0.5074626803398132	0.21359223127365112	0.22499999403953552	3558	3633	3633	3658	1445
21.372403352919	21.372403352919008	0	0	2	30	-0.003404928748044981	0.18573151641657448	1485.5705597258725	1560.5705597258725	1560.5705597258725	1585.5705597258725	0.375	0.26446279883384705	0.5074626803398132	0.20388349890708923	0.22499999403953552	3536	3611	3611	3636	1445
21.385660290962626	21.385660290962633	0	0	2	30	-0.0030505248230668384	0.18182526641657448	1469.5744659758725	1544.5744659758725	1544.5744659758725	1569.5744659758725	0.359375	0.26446279883384705	0.5074626803398132	0.20388349890708923	0.22499999403953552	3493	3568	3568	3593	1445
21.39963881317562	21.399638813175628	0	0	2	30	-0.0026877596215880506	0.178998394672369	1457.998426183351	1532.998426183351	1532.998426183351	1557.998426183351	0.359375	0.25619834661483765	0.49253731966018677	0.20388349890708923	0.22499999403953552	3400	3475	3475	3500	1445
21.41631340753124	21.416313407531234	0	0	2	30	-0.0023176274578103704	0.17183054780320073	1428.646093254107	1503.646093254107	1503.646093254107	1528.646093254107	0.34375	0.24793387949466705	0.49253731966018677	0.19417475163936615	0.22499999403953552	3400	3475	3475	3500	1445
21.439157783378697	21.439157783378704	0	0	2	30	-0.0019411428382671415	0.17183054780320073	1428.646093254107	1503.646093254107	1503.646093254107	1528.646093254107	0.34375	0.24793387949466705	0.49253731966018677	0.19417475163936615	0.22499999403953552	3369	3444	3444	3469	1445
21.452613275490812	21.45261288075112	0	0	2	30	-0.0015593376811314063	0.16976443474844838	1420.185360294896	1495.185360294896	1495.185360294896	1520.185360294896	0.34375	0.23966942727565765	0.49253731966018677	0.19417475163936615	0.22499999403953552	3304	3379	3379	3404	1445
21.46630719038098	21.466307190380988	0	0	2	30	-0.001173258487799923	0.16976443474844838	1420.185360294896	1495.185360294896	1495.185360294896	1520.185360294896	0.34375	0.23966942727565765	0.49253731966018677	0.19417475163936615	0.22499999403953552	3190	3265	3265	3290	1445
21.482279937552185	21.48227993755218	0	0	2	30	-0.0007839634745055779	0.16976443474844838	1420.185360294896	1495.185360294896	1495.185360294896	1520.185360294896	0.34375	0.23966942727565765	0.49253731966018677	0.19417475163936615	0.22499999403953552	3093	3168	3168	3193	1445
21.499362298016628	21.499362298016635	0	0	2	30	-0.00039251967182024584	0.16976443474844838	1420.185360294896	1495.185360294896	1495.185360294896	1520.185360294896	0.34375	0.23966942727565765	0.49253731966018677	0.19417475163936615	0.22499999403953552	2986	3061	3061	3086	1445
21.519188888866957	21.519189283606664	0	0	2	30	1.8376154860346732e-15	0.16976443474844838	1420.185360294896	1495.185360294896	1495.185360294896	1520.185360294896	0.34375	0.23966942727565765	0.49253731966018677	0.19417475163936615	0.22499999403953552	2881	2956	2956	2981	1445
21.532407931899506	21.532407931899513	0	0	2	30	0.000392519671823916	0.16976443474844838	1420.185360294896	1495.185360294896	1495.185360294896	1520.185360294896	0.34375	0.23966942727565765	0.49253731966018677	0.19417475163936615	0.22499999403953552	2687	2762	2762	2787	1445
21.549437791984026	21.54943779198402	0	0	2	30	0.000783963474509233	0.16769831796840573	1411.7246120806215	1486.7246120806215	1486.7246120806215	1511.7246120806215	0.34375	0.23140496015548706	0.49253731966018677	0.19417475163936615	0.22499999403953552	2687	2762	2762	2787	1445
21.572542301292962	21.57254190655327	0	0	2	30	0.001173258487803553	0.16379206796840573	1395.7285183306215	1470.7285183306215	1470.7285183306215	1495.7285183306215	0.328125	0.23140496015548706	0.49253731966018677	0.19417475163936615	0.22499999403953552	2576	2651	2651	2676	1445
21.58578187078985	21.58578187078986	0	0	2	30	0.001559337681135001	0.16379206796840573	1395.7285183306215	1470.7285183306215	1470.7285183306215	1495.7285183306215	0.328125	0.23140496015548706	0.49253731966018677	0.19417475163936615	0.22499999403953552	2481	2556	2556	2581	1445
21.599398021959367	21.599398021959374	0	0	2	30	0.0019411428382706912	0.16172595118836308	1387.2677701163468	1462.2677701163468	1462.2677701163468	1487.2677701163468	0.328125	0.22314049303531647	0.49253731966018677	0.19417475163936615	0.22499999403953552	2388	2463	2463	2488	1445
21.616316565448834	21.616316565448827	0	0	2	30	0.002317627457813866	0.16100141769087484	1384.3008054441325	1459.3008054441325	1459.3008054441325	1484.3008054441325	0.328125	0.22314049303531647	0.4776119291782379	0.19417475163936615	0.22499999403953552	2234	2309	2309	2334	1445
21.639396600896454	21.63939660089646	0	0	2	30	0.002687759621591482	0.16172595118836308	1387.2677701163468	1462.2677701163468	1462.2677701163468	1487.2677701163468	0.328125	0.22314049303531647	0.49253731966018677	0.19417475163936615	0.22499999403953552	2190	2265	2265	2290	1445
21.652558011932975	21.652558406672682	0	0	2	30	0.0030505248230701964	0.16172595118836308	1387.2677701163468	1462.2677701163468	1462.2677701163468	1487.2677701163468	0.328125	0.22314049303531647	0.49253731966018677	0.19417475163936615	0.22499999403953552	2106	2181	2181	2206	1445
21.666289427094533	21.66628903235484	0	0	2	30	0.003404928748048256	0.16172595118836308	1387.2677701163468	1462.2677701163468	1462.2677701163468	1487.2677701163468	0.328125	0.22314049303531647	0.49253731966018677	0.19417475163936615	0.22499999403953552	2038	2113	2113	2138	1445
21.68235493809494	21.682354938094946	0	0	2	30	0.00375000000000161	0.16100141769087484	1384.3008054441325	1459.3008054441325	1459.3008054441325	1484.3008054441325	0.328125	0.22314049303531647	0.4776119291782379	0.19417475163936615	0.22499999403953552	1964	2039	2039	2064	1445
21.699286113254765	21.69928611325477	0	0	2	30	0.0040847927626142646	0.16100141769087484	1384.3008054441325	1459.3008054441325	1459.3008054441325	1484.3008054441325	0.328125	0.22314049303531647	0.4776119291782379	0.19417475163936615	0.22499999403953552	1897	1972	1972	1997	1445
21.719238231329307	21.719238626069	0	0	2	30	0.004408389392195056	0.16172595118836308	1387.2677701163468	1462.2677701163468	1462.2677701163468	1487.2677701163468	0.328125	0.22314049303531647	0.49253731966018677	0.19417475163936615	0.22499999403953552	1830	1905	1905	1930	1445
21.732359378916563	21.732359378916556	0	0	2	30	0.004719902932875231	0.1589353009108322	1375.8400572298578	1450.8400572298578	1450.8400572298578	1475.8400572298578	0.328125	0.21487602591514587	0.4776119291782379	0.19417475163936615	0.22499999403953552	1756	1831	1831	1856	1445
21.749595687863525	21.749596082603233	0	0	2	30	0.005018479547692824	0.1589353009108322	1375.8400572298578	1450.8400572298578	1450.8400572298578	1475.8400572298578	0.328125	0.21487602591514587	0.4776119291782379	0.19417475163936615	0.22499999403953552	1714	1789	1789	1814	1445
21.772522959047727	21.772522564308034	0	0	2	30	0.005303300858900429	0.1550290509108322	1359.8439634798578	1434.8439634798578	1434.8439634798578	1459.8439634798578	0.3125	0.21487602591514587	0.4776119291782379	0.19417475163936615	0.22499999403953552	1665	1740	1740	1765	1445
21.785759370627026	21.785759370627034	0	0	2	30	0.00557358619108171	0.1550290509108322	1359.8439634798578	1434.8439634798578	1434.8439634798578	1459.8439634798578	0.3125	0.21487602591514587	0.4776119291782379	0.19417475163936615	0.22499999403953552	1623	1698	1698	1723	1445
21.799821972395854	21.799822367135548	0	0	2	30	0.005828594710928461	0.1550290509108322	1359.8439634798578	1434.8439634798578	1434.8439634798578	1459.8439634798578	0.3125	0.21487602591514587	0.4776119291782379	0.19417475163936615	0.22499999403953552	1585	1660	1660	1685	1445
21.816300775860874	21.81630077586088	0	0	2	30	0.006067627457813209	0.1550290509108322	1359.8439634798578	1434.8439634798578	1434.8439634798578	1459.8439634798578	0.3125	0.21487602591514587	0.4776119291782379	0.19417475163936615	0.22499999403953552	1557	1632	1632	1657	1445
21.832299970591897	21.83230036533159	0	0	2	30	0.006290029259591703	0.1550290509108322	1359.8439634798578	1434.8439634798578	1434.8439634798578	1459.8439634798578	0.3125	0.21487602591514587	0.4776119291782379	0.19417475163936615	0.22499999403953552	1535	1610	1610	1635	1445
21.85253038015407	21.852530380154064	0	0	2	30	0.00649519052838423	0.1550290509108322	1359.8439634798578	1434.8439634798578	1434.8439634798578	1459.8439634798578	0.3125	0.21487602591514587	0.4776119291782379	0.19417475163936615	0.22499999403953552	1523	1598	1598	1623	1445
21.866298506107604	21.86629850610761	0	0	2	30	0.006682548931413614	0.15430451886005858	1356.87700473194	1431.87700473194	1431.87700473194	1456.87700473194	0.3125	0.21487602591514587	0.46268656849861145	0.19417475163936615	0.22499999403953552	1485	1560	1560	1585	1445
21.882505728659872	21.88250572865988	0	0	2	30	0.006851590932320274	0.15637063564010123	1365.3377529462146	1440.3377529462146	1440.3377529462146	1465.3377529462146	0.3125	0.22314049303531647	0.46268656849861145	0.19417475163936615	0.22499999403953552	1469	1544	1544	1569	1445
21.905828923761952	21.905828923761945	0	0	2	30	0.0070018531987296895	0.16422678784902778	1397.5086962417688	1472.5086962417688	1472.5086962417688	1497.5086962417688	0.328125	0.23140496015548706	0.4776119291782379	0.20388349890708923	0.22499999403953552	1457	1532	1532	1557	1445
21.919162836046844	21.919163230786538	0	0	2	30	0.007132923872214236	0.16422678784902778	1397.5086962417688	1472.5086962417688	1472.5086962417688	1497.5086962417688	0.328125	0.23140496015548706	0.49253731966018677	0.21359223127365112	0.22499999403953552	1428	1503	1503	1528	1445
21.932432405760828	21.932432405760835	0	0	2	30	0.0072444436971685015	0.17422150614660747	1438.4370676703575	1513.4370676703575	1513.4370676703575	1538.4370676703575	0.34375	0.24793387949466705	0.49253731966018677	0.21359223127365112	0.22499999403953552	1428	1503	1503	1528	1445
21.94939950223324	21.949399896972935	0	0	2	30	0.007336107005503936	0.18819492609129318	1495.6582223438454	1570.6582223438454	1570.6582223438454	1595.6582223438454	0.375	0.26446279883384705	0.5074626803398132	0.223300963640213	0.22499999403953552	1420	1495	1495	1520	1445
21.96642462544137	21.966424625441377	0	0	2	30	0.00740766255446383	0.20557484934866266	1566.8290080827737	1641.8290080827737	1641.8290080827737	1666.8290080827737	0.40625	0.28925618529319763	0.5223880410194397	0.24271844327449799	0.22499999403953552	1420	1495	1495	1520	1445
21.98584187122406	21.985841871224068	0	0	2	30	0.007458914215262249	0.2263699053202206	1651.9847622863035	1726.9847622863035	1726.9847622863035	1751.9847622863035	0.421875	0.3388429880142212	0.5522388219833374	0.26213592290878296	0.22499999403953552	1420	1495	1495	1520	1445
21.99941617998551	21.999416179985516	0	0	2	30	0.007489721510659403	0.24755482145766905	1738.7369938691547	1813.7369938691547	1813.7369938691547	1838.7369938691547	0.453125	0.3719008266925812	0.5671641826629639	0.291262149810791	0.22499999403953552	1420	1495	1495	1520	1445
22.01627906517745	22.016279065177443	0	0	2	30	0.0075	0.2696103755869981	1829.054488028757	1904.054488028757	1904.054488028757	1929.054488028757	0.484375	0.41322314739227295	0.5820895433425903	0.3106796145439148	0.22499999403953552	1420	1495	1495	1520	1445
22.03227273355268	22.032272733552674	0	0	2	30	0.0074897215106592046	0.3019854954899075	1961.6306040311713	2036.6306040311713	2036.6306040311713	2061.630604031171	0.53125	0.4628099203109741	0.611940324306488	0.34951457381248474	0.22499999403953552	1420	1495	1495	1520	1445
22.05236695791877	22.052366563179078	0	0	2	30	0.0074589142152618505	0.331033981755676	2080.5841552894935	2155.5841552894935	2155.5841552894935	2180.5841552894935	0.5625	0.5123966932296753	0.641791045665741	0.3883495032787323	0.22499999403953552	1411	1486	1486	1511	1445
22.06625311104225	22.066253111042258	0	0	2	30	0.007407662554463234	0.3590681278097545	2195.3839833809448	2270.3839833809448	2270.3839833809448	2295.3839833809448	0.59375	0.5619834661483765	0.6567164063453674	0.42718446254730225	0.22499999403953552	1395	1470	1470	1495	1445
22.082389280448744	22.082389280448737	0	0	2	30	0.0073361070055031445	0.400450024446652	2364.8428501090402	2439.8428501090402	2439.8428501090402	2464.8428501090402	0.671875	0.6033057570457458	0.6865671873092651	0.4757281541824341	0.22499999403953552	1395	1470	1470	1495	1445
22.099376903385483	22.09937729812519	0	0	2	30	0.007244443697167517	0.4484498385497062	2561.4020888610466	2636.4020888610466	2636.4020888610466	2661.4020888610466	0.703125	0.6859503984451294	0.7313432693481445	0.553398072719574	0.22499999403953552	1387	1462	1462	1487	1445
22.11926073149214	22.119261126231834	0	0	2	30	0.007132923872213059	0.4738370445310647	2665.36269735471	2740.36269735471	2740.36269735471	2765.36269735471	0.734375	0.7190082669258118	0.746268630027771	0.5922330021858215	0.22499999403953552	1384	1459	1459	1484	1445
22.132347536725597	22.132347536725604	0	0	2	30	0.007001853198728325	0.4956078225806939	2754.5140334679418	2829.5140334679418	2829.5140334679418	2854.5140334679418	0.75	0.7520661354064941	0.7611940503120422	0.6310679316520691	0.22499999403953552	1387	1462	1462	1487	1445
22.14942713401215	22.149427528751858	0	0	2	30	0.006851590932318725	0.5215746511339088	2860.8481963933564	2935.8481963933564	2935.8481963933564	2960.8481963933564	0.78125	0.7851239442825317	0.7761194109916687	0.6699029207229614	0.22499999403953552	1387	1462	1462	1487	1445
22.1725648014558	22.172564406716106	0	0	2	30	0.006682548931411886	0.5478312959102354	2968.369156752414	3043.369156752414	3043.369156752414	3068.369156752414	0.8125	0.8181818127632141	0.7910447716712952	0.708737850189209	0.22499999403953552	1387	1462	1462	1487	1445
22.18574002838178	22.185739633642086	0	0	2	30	0.006495190528382326	0.5743777653610787	3077.076949153617	3152.076949153617	3152.076949153617	3177.076949153617	0.84375	0.8512396812438965	0.8059701323509216	0.7475728392601013	0.22499999403953552	1384	1459	1459	1484	1445
22.199849209435065	22.199849604174773	0	0	2	30	0.00629002925958963	0.6043681499837463	3199.8875741834413	3274.8875741834413	3274.8875741834413	3299.8875741834413	0.875	0.9008264541625977	0.8059701323509216	0.7961165308952332	0.22499999403953552	1384	1459	1459	1484	1445
22.216322091804606	22.216322091804614	0	0	2	30	0.0060676274578109705	0.6172621905967786	3252.6886704938083	3327.6886704938083	3327.6886704938083	3352.6886704938083	0.890625	0.9256198406219482	0.7910447716712952	0.8252426981925964	0.22499999403953552	1387	1462	1462	1487	1445
22.23248786668851	22.232487866688516	0	0	2	30	0.005828594710926065	0.6332729404934971	3318.252691320871	3393.252691320871	3393.252691320871	3418.252691320871	0.90625	0.9586777091026306	0.7910447716712952	0.844660222530365	0.22499999403953552	1375	1450	1450	1475	1445
22.252493669362075	22.25249366936208	0	0	2	30	0.005573586191079162	0.6532697888076902	3400.139785167491	3475.139785167491	3475.139785167491	3500.139785167491	0.921875	1.0	0.7910447716712952	0.8737863898277283	0.22499999403953552	1375	1450	1450	1475	1445
22.266365217116707	22.2663656118564	0	0	2	30	0.005303300858897737	0.6643489072191908	3445.508775062586	3520.508775062586	3520.508775062586	3545.508775062586	0.9375	1.0	0.8059701323509216	0.893203854560852	0.22499999403953552	1359	1434	1434	1459	1445
22.282383359353254	22.28238335935326	0	0	2	30	0.005018479547689995	0.6794791941953005	3507.4673002297554	3582.4673002297554	3582.4673002297554	3607.4673002297554	0.96875	1.0	0.8208954930305481	0.9126213788986206	0.22499999403953552	1359	1434	1434	1459	1445
22.29941440365686	22.29941440365687	0	0	2	30	0.004719902932872272	0.6828845086054187	3521.4120627391894	3596.4120627391894	3596.4120627391894	3621.4120627391894	0.96875	1.0	0.8358209133148193	0.9126213788986206	0.22499999403953552	1359	1434	1434	1459	1445
22.319410732577673	22.319410732577666	0	0	2	30	0.004408389392191976	0.693897397336606	3566.509842093402	3641.509842093402	3641.509842093402	3666.509842093402	0.984375	1.0	0.8656716346740723	0.9320388436317444	0.22499999403953552	1359	1434	1434	1459	1445
22.332393326530656	22.33239332653065	0	0	2	30	0.004084792762611071	0.697803647336606	3582.505935843402	3657.505935843402	3657.505935843402	3682.505935843402	0.984375	1.0	0.8656716346740723	0.9320388436317444	0.22499999403953552	1359	1434	1434	1459	1445
22.349386870562874	22.349387265302582	0	0	2	30	0.003749999999998313	0.7108390093726396	3635.885743380959	3710.885743380959	3710.885743380959	3735.885743380959	1.0	1.0	0.89552241563797	0.9417475461959839	0.22499999403953552	1359	1434	1434	1459	1445
22.37255927510001	22.372558880360316	0	0	2	30	0.0034049287480448632	0.7165628200535359	3659.3247481192293	3734.3247481192293	3734.3247481192293	3759.3247481192293	1.0	1.0	0.9104477763175964	0.9514563083648682	0.25	1356	1431	1431	1456	1445
22.38577871287226	22.385778712872266	0	0	2	30	0.003050524823066718	0.7165628200535359	3659.3247481192293	3734.3247481192293	3734.3247481192293	3759.3247481192293	1.0	1.0	0.9104477763175964	0.9514563083648682	0.25	1365	1440	1440	1465	1445
22.39963210260074	22.39963249734045	0	0	2	30	0.002687759621587927	0.7165628200535359	3659.3247481192293	3734.3247481192293	3734.3247481192293	3759.3247481192293	1.0	1.0	0.9104477763175964	0.9514563083648682	0.25	1397	1472	1472	1497	1445
22.41634617092624	22.416345776186546	0	0	2	30	0.0023176274578102446	0.7201130271968488	3673.8628463710957	3748.8628463710957	3748.8628463710957	3773.8628463710957	1.0	1.0	0.9253731369972229	0.9514563083648682	0.25	1397	1472	1472	1497	1445
22.432276286209962	22.43227628620997	0	0	2	30	0.0019411428382670136	0.7201130271968488	3673.8628463710957	3748.8628463710957	3748.8628463710957	3773.8628463710957	1.0	1.0	0.9253731369972229	0.9514563083648682	0.25	1438	1513	1513	1538	1445
22.452329062907687	22.452329062907694	0	0	2	30	0.0015593376811312766	0.7223590841229939	3683.06044948366	3758.06044948366	3758.06044948366	3783.06044948366	1.0	1.0	0.9253731369972229	0.9611650705337524	0.25	1495	1570	1570	1595	1445
22.46630284824429	22.466302848244297	0	0	2	30	0.0011732584877997925	0.7259455179605876	3697.7468960486062	3772.7468960486062	3772.7468960486062	3797.7468960486062	1.0	1.0	0.9402984976768494	0.9611650705337524	0.25	1566	1641	1641	1666	1445
22.482290990263742	22.48229099026375	0	0	2	30	0.0007839634745054463	0.7259455179605876	3697.7468960486062	3772.7468960486062	3772.7468960486062	3797.7468960486062	1.0	1.0	0.9402984976768494	0.9611650705337524	0.25	1651	1726	1726	1751	1445
22.4995000621715	22.499500456911207	0	0	2	30	0.00039251967182011373	0.7236632343401617	3688.400944622962	3763.400944622962	3763.400944622962	3788.400944622962	1.0	1.0	0.9402984976768494	0.9514563083648682	0.25	1738	1813	1813	1838	1445
22.519218099604664	22.51921809960467	0	0	2	30	-1.9699237638903314e-15	0.7259455179605876	3697.7468960486062	3772.7468960486062	3772.7468960486062	3797.7468960486062	1.0	1.0	0.9402984976768494	0.9611650705337524	0.25	1829	1904	1904	1929	1445
22.532364510532638	22.532364510532645	0	0	2	30	-0.00039251967182404813	0.7259455179605876	3697.7468960486062	3772.7468960486062	3772.7468960486062	3797.7468960486062	1.0	1.0	0.9402984976768494	0.9611650705337524	0.25	1961	2036	2036	2061	1445
22.549414897081498	22.54941529182119	0	0	2	30	-0.0007839634745093646	0.7259455179605876	3697.7468960486062	3772.7468960486062	3772.7468960486062	3797.7468960486062	1.0	1.0	0.9402984976768494	0.9611650705337524	0.25	2080	2155	2155	2180	1445
22.572529669622604	22.57252966962261	0	0	2	30	-0.0011732584878036837	0.7236632343401617	3688.400944622962	3763.400944622962	3763.400944622962	3788.400944622962	1.0	1.0	0.9402984976768494	0.9514563083648682	0.25	2195	2270	2270	2295	1445
22.585755817969734	22.58575581796974	0	0	2	30	-0.0015593376811351306	0.7236632343401617	3688.400944622962	3763.400944622962	3763.400944622962	3788.400944622962	1.0	1.0	0.9402984976768494	0.9514563083648682	0.25	2364	2439	2439	2464	1445
22.59966999761182	22.599670787091227	0	0	2	30	-0.001941142838270819	0.7213809507197357	3679.054993197318	3754.054993197318	3754.054993197318	3779.054993197318	1.0	1.0	0.9402984976768494	0.9417475461959839	0.25	2561	2636	2636	2661	1445
22.616271170383463	22.61627117038347	0	0	2	30	-0.0023176274578139916	0.7236632343401617	3688.400944622962	3763.400944622962	3763.400944622962	3788.400944622962	1.0	1.0	0.9402984976768494	0.9514563083648682	0.25	2665	2740	2740	2765	1445
22.63934844265321	22.6393488373929	0	0	2	30	-0.0026877596215916055	0.7236632343401617	3688.400944622962	3763.400944622962	3763.400944622962	3788.400944622962	1.0	1.0	0.9402984976768494	0.9514563083648682	0.25	2754	2829	2829	2854	1445
22.652451432214313	22.65245143221432	0	0	2	30	-0.003050524823070317	0.7236632343401617	3688.400944622962	3763.400944622962	3763.400944622962	3788.400944622962	1.0	1.0	0.9402984976768494	0.9514563083648682	0.25	2860	2935	2935	2960	1445
22.666304427203094	22.666304427203087	0	0	2	30	-0.0034049287480483735	0.7213809507197357	3679.054993197318	3754.054993197318	3754.054993197318	3779.054993197318	1.0	1.0	0.9402984976768494	0.9417475461959839	0.25	2968	3043	3043	3068	1445
22.682433491295008	22.682433491295	0	0	2	30	-0.003750000000001725	0.7156209271336929	3655.467696612472	3730.467696612472	3730.467696612472	3755.467696612472	1.0	1.0	0.9253731369972229	0.9320388436317444	0.25	3077	3152	3152	3177	1445
22.70580523938002	22.705804844640326	0	0	2	30	-0.004084792762614376	0.7156209271336929	3655.467696612472	3730.467696612472	3730.467696612472	3755.467696612472	1.0	1.0	0.9253731369972229	0.9320388436317444	0.25	3199	3274	3274	3299	1445
22.719391785072126	22.719391785072133	0	0	2	30	-0.004408389392195164	0.7133748702075478	3646.270093499908	3721.270093499908	3721.270093499908	3746.270093499908	1.0	1.0	0.9253731369972229	0.9223300814628601	0.25	3252	3327	3327	3352	1445
22.732489248277453	22.73248924827746	0	0	2	30	-0.004719902932875334	0.7156209271336929	3655.467696612472	3730.467696612472	3730.467696612472	3755.467696612472	1.0	1.0	0.9253731369972229	0.9320388436317444	0.25	3318	3393	3393	3418	1445
22.74940108119204	22.749401081192033	0	0	2	30	-0.005018479547692923	0.7156209271336929	3655.467696612472	3730.467696612472	3730.467696612472	3755.467696612472	1.0	1.0	0.9253731369972229	0.9320388436317444	0.25	3400	3475	3475	3500	1445
22.772528880143206	22.772528485403512	0	0	2	30	-0.005303300858900523	0.7133748702075478	3646.270093499908	3721.270093499908	3721.270093499908	3746.270093499908	1.0	1.0	0.9253731369972229	0.9223300814628601	0.25	3445	3520	3520	3545	1445
22.785748317915456	22.785748317915463	0	0	2	30	-0.005573586191081798	0.7111288270705369	3637.0725468538485	3712.0725468538485	3712.0725468538485	3737.0725468538485	1.0	1.0	0.9253731369972229	0.9126213788986206	0.25	3507	3582	3582	3607	1445
22.799283152707027	22.799282757967333	0	0	2	30	-0.005828594710928545	0.7077235262595369	3623.1278400328038	3698.1278400328038	3698.1278400328038	3723.1278400328038	1.0	1.0	0.9104477763175964	0.9126213788986206	0.25	3521	3596	3596	3621	1445
22.816374986924252	22.816374986924245	0	0	2	30	-0.006067627457813286	0.7077235262595369	3623.1278400328038	3698.1278400328038	3698.1278400328038	3723.1278400328038	1.0	1.0	0.9104477763175964	0.9126213788986206	0.25	3566	3641	3641	3666	1445
22.839361469063256	22.839362258542664	0	0	2	30	-0.006290029259591776	0.7077235262595369	3623.1278400328038	3698.1278400328038	3698.1278400328038	3723.1278400328038	1.0	1.0	0.9104477763175964	0.9126213788986206	0.25	3582	3657	3657	3682	1445
22.852466827062564	22.85246682706257	0	0	2	30	-0.006495190528384297	0.7077235262595369	3623.1278400328038	3698.1278400328038	3698.1278400328038	3723.1278400328038	1.0	1.0	0.9104477763175964	0.9126213788986206	0.25	3635	3710	3710	3735	1445
22.86638258566345	22.866382585663445	0	0	2	30	-0.0066825489314136744	0.7077235262595369	3623.1278400328038	3698.1278400328038	3698.1278400328038	3723.1278400328038	1.0	1.0	0.9104477763175964	0.9126213788986206	0.25	3659	3734	3734	3759	1450
22.882437043952287	22.882437438691994	0	0	2	30	-0.006851590932320327	0.7055136960276727	3614.0785852333197	3689.0785852333197	3689.0785852333197	3714.0785852333197	1.0	1.0	0.9104477763175964	0.9029126167297363	0.25	3659	3734	3734	3759	1450
22.9058443186102	22.905843923870506	0	0	2	30	-0.007001853198729737	0.7055136960276727	3614.0785852333197	3689.0785852333197	3689.0785852333197	3714.0785852333197	1.0	1.0	0.9104477763175964	0.9029126167297363	0.25	3659	3734	3734	3759	1450
22.91935783745803	22.919358232197737	0	0	2	30	-0.007132923872214277	0.7055136960276727	3614.0785852333197	3689.0785852333197	3689.0785852333197	3714.0785852333197	1.0	1.0	0.9104477763175964	0.9029126167297363	0.25	3673	3748	3748	3773	1450
22.932736750068578	22.932736750068585	0	0	2	30	-0.007244443697168536	0.7055136960276727	3614.0785852333197	3689.0785852333197	3689.0785852333197	3714.0785852333197	1.0	1.0	0.9104477763175964	0.9029126167297363	0.25	3673	3748	3748	3773	1450
22.949503713513714	22.94950371351372	0	0	2	30	-0.007336107005503963	0.6977974281801105	3582.4804683975526	3657.4804683975526	3657.4804683975526	3682.4804683975526	1.0	1.0	0.89552241563797	0.8834951519966125	0.25	3683	3758	3758	3783	1450
22.97252572222562	22.972525722225626	0	0	2	30	-0.0074076625544638505	0.6945007940644441	3568.9807516938986	3643.9807516938986	3643.9807516938986	3668.9807516938986	1.0	1.0	0.8805969953536987	0.8834951519966125	0.22499999403953552	3697	3772	3772	3797	1450
22.985776344434065	22.985776344434072	0	0	2	30	-0.007458914215262262	0.687001886004694	3538.2727231892222	3613.2727231892222	3613.2727231892222	3638.2727231892222	1.0	1.0	0.8656716346740723	0.8640776872634888	0.25	3697	3772	3772	3797	1450
22.99991355200597	22.999913946745664	0	0	2	30	-0.00748972151065941	0.6778065449102186	3500.6178014073453	3575.6178014073453	3575.6178014073453	3600.6178014073453	0.984375	1.0	0.8507462739944458	0.8543689250946045	0.25	3688	3763	3763	3788	1450
23.016380908019734	23.016380513280026	0	0	2	30	-0.0075	0.6615470029006678	3434.034976878235	3509.034976878235	3509.034976878235	3534.034976878235	0.96875	1.0	0.8208954930305481	0.8252426981925964	0.22499999403953552	3697	3772	3772	3797	1450
23.039391864020068	23.039392258759776	0	0	2	30	-0.007489721510659197	0.6149122533984261	3243.065677666555	3318.065677666555	3318.065677666555	3343.065677666555	0.890625	0.9586777091026306	0.8059701323509216	0.7572815418243408	0.22499999403953552	3697	3772	3772	3797	1450
23.052402089751958	23.052402089751965	0	0	2	30	-0.007458914215261837	0.59407594875786	3157.7410101634364	3232.7410101634364	3232.7410101634364	3257.7410101634364	0.890625	0.9173553586006165	0.7910447716712952	0.7184466123580933	0.22499999403953552	3697	3772	3772	3797	1450
23.06628705865635	23.066287058656343	0	0	2	30	-0.007407662554463213	0.5682528222679073	3051.9953071870805	3126.9953071870805	3126.9953071870805	3151.9953071870805	0.859375	0.8760330677032471	0.7910447716712952	0.6796116232872009	0.22499999403953552	3688	3763	3763	3788	1450
23.08243191233621	23.082431912336205	0	0	2	30	-0.007336107005503117	0.5342050634196074	2912.5697347032924	2987.5697347032924	2987.5697347032924	3012.5697347032924	0.828125	0.8264462947845459	0.7761194109916687	0.6213592290878296	0.22499999403953552	3688	3763	3763	3788	1450
23.105844318610202	23.10584431861021	0	0	2	30	-0.0072444436971674814	0.4963959470648227	2757.7414032304487	2832.7414032304487	2832.7414032304487	2857.7414032304487	0.78125	0.7768595218658447	0.746268630027771	0.5728155374526978	0.22499999403953552	3679	3754	3754	3779	1450
23.1191130988448	23.119113098844792	0	0	2	30	-0.007132923872213018	0.4594924992071583	2606.6217842533133	2681.6217842533133	2681.6217842533133	2706.6217842533133	0.734375	0.7272727489471436	0.7313432693481445	0.5145630836486816	0.22499999403953552	3688	3763	3763	3788	1450
23.132346352506495	23.132345957766802	0	0	2	30	-0.0070018531987282775	0.4053326614072592	2384.837248462726	2459.837248462726	2459.837248462726	2484.837248462726	0.625	0.6694214940071106	0.7014925479888916	0.4660194218158722	0.22499999403953552	3688	3763	3763	3788	1450
23.149388054781973	23.14938805478198	0	0	2	30	-0.006851590932318671	0.3670139737214546	2227.9222223893566	2302.9222223893566	2302.9222223893566	2327.9222223893566	0.578125	0.6033057570457458	0.6865671873092651	0.41747573018074036	0.22499999403953552	3688	3763	3763	3788	1450
23.172444405847678	23.17244440584767	0	0	2	30	-0.006682548931411825	0.30796647741213823	1986.1227250027061	2061.122725002706	2061.122725002706	2086.122725002706	0.53125	0.4876033067703247	0.6268656849861145	0.33980581164360046	0.22499999403953552	3679	3754	3754	3779	1450
23.185715949260164	23.185715949260157	0	0	2	30	-0.006495190528382261	0.27696797352755453	1859.183851595336	1934.183851595336	1934.183851595336	1959.183851595336	0.484375	0.43801653385162354	0.5970149040222168	0.3106796145439148	0.22499999403953552	3655	3730	3730	3755	1450
23.19944341702473	23.199444601243826	0	0	2	30	-0.006290029259589558	0.24535361801242672	1729.7230657608875	1804.7230657608875	1804.7230657608875	1829.7230657608875	0.4375	0.38842976093292236	0.5522388219833374	0.28155338764190674	0.22499999403953552	3655	3730	3730	3755	1450
23.21627630199955	23.216275907259856	0	0	2	30	-0.006067627457810893	0.22355165007584787	1640.444007060597	1715.444007060597	1715.444007060597	1740.444007060597	0.40625	0.3471074402332306	0.5373134613037109	0.26213592290878296	0.22499999403953552	3646	3721	3721	3746	1450
23.239158572858095	23.23915896759779	0	0	2	30	-0.005828594710925982	0.1961482034140809	1528.2268929806614	1603.2268929806614	1603.2268929806614	1628.2268929806614	0.34375	0.3140496015548706	0.5223880410194397	0.24271844327449799	0.22499999403953552	3655	3730	3730	3755	1450
23.25245024799522	23.252450247995213	0	0	2	30	-0.005573586191079074	0.17999997943393597	1462.0999157819679	1537.0999157819679	1537.0999157819679	1562.0999157819679	0.3125	0.28925618529319763	0.5074626803398132	0.2330097109079361	0.22499999403953552	3655	3730	3730	3755	1450
23.266265742712612	23.26626574271262	0	0	2	30	-0.005303300858897643	0.17054123598140247	1423.366361343843	1498.366361343843	1498.366361343843	1523.366361343843	0.3125	0.26446279883384705	0.49253731966018677	0.21359223127365112	0.22499999403953552	3646	3721	3721	3746	1450
23.282611518899152	23.282611518899145	0	0	2	30	-0.005018479547689897	0.15978575899436964	1379.3226830819435	1454.3226830819435	1454.3226830819435	1479.3226830819435	0.296875	0.24793387949466705	0.46268656849861145	0.20388349890708923	0.22499999403953552	3637	3712	3712	3737	1450
23.305766554889537	23.305766554889544	0	0	2	30	-0.004719902932872169	0.14284055515661687	1309.9320733663462	1384.9320733663462	1384.9320733663462	1409.9320733663462	0.265625	0.22314049303531647	0.447761207818985	0.18446601927280426	0.22499999403953552	3623	3698	3698	3723	1450
23.31905744054726	23.31905783528697	0	0	2	30	-0.004408389392191869	0.14284055515661687	1309.9320733663462	1384.9320733663462	1384.9320733663462	1409.9320733663462	0.265625	0.21487602591514587	0.43283581733703613	0.17475728690624237	0.22499999403953552	3623	3698	3698	3723	1450
23.332381089599984	23.33238069486029	0	0	2	30	-0.00408479276261096	0.13903555975720305	1294.3506172057464	1369.3506172057464	1369.3506172057464	1394.3506172057464	0.265625	0.21487602591514587	0.43283581733703613	0.17475728690624237	0.22499999403953552	3623	3698	3698	3723	1450
23.349341080757817	23.349341080757824	0	0	2	30	-0.0037499999999981984	0.1303450010377909	1258.7627792497537	1333.7627792497537	1333.7627792497537	1358.7627792497537	0.25	0.19834710657596588	0.41791045665740967	0.17475728690624237	0.22499999403953552	3623	3698	3698	3723	1450
23.372483485077858	23.37248309033815	0	0	2	30	-0.0034049287480447453	0.1256705654922421	1239.6209656907313	1314.6209656907313	1314.6209656907313	1339.6209656907313	0.25	0.1900826394557953	0.4029850661754608	0.1553398072719574	0.22499999403953552	3623	3698	3698	3723	1450
23.385734107286304	23.38573410728631	0	0	2	30	-0.0030505248230665973	0.11969820243748974	1215.1641389815204	1290.1641389815204	1290.1641389815204	1315.1641389815204	0.234375	0.1818181872367859	0.4029850661754608	0.1553398072719574	0.22499999403953552	3614	3689	3689	3714	1450
23.399349074236717	23.399349074236724	0	0	2	30	-0.002687759621587804	0.11611056803886122	1200.4727761191366	1275.4727761191366	1275.4727761191366	1300.4727761191366	0.234375	0.1735537201166153	0.38805970549583435	0.1456310749053955	0.22499999403953552	3614	3689	3689	3714	1450
23.416287749450824	23.416287749450817	0	0	2	30	-0.0023176274578101184	0.11220431803886122	1184.4766823691366	1259.4766823691366	1259.4766823691366	1284.4766823691366	0.21875	0.1735537201166153	0.38805970549583435	0.1456310749053955	0.22499999403953552	3614	3689	3689	3714	1450
23.43233865508237	23.432338655082376	0	0	2	30	-0.001941142838266886	0.10868913440365513	1170.0820053829677	1245.0820053829677	1245.0820053829677	1270.0820053829677	0.21875	0.1652892529964447	0.3731343150138855	0.13592232763767242	0.22499999403953552	3614	3689	3689	3714	1450
23.452486958787198	23.452486958787205	0	0	2	30	-0.0015593376811311472	0.10868913440365513	1170.0820053829677	1245.0820053829677	1245.0820053829677	1270.0820053829677	0.21875	0.1652892529964447	0.3731343150138855	0.13592232763767242	0.22499999403953552	3582	3657	3657	3682	1450
23.466288242875443	23.46628824287545	0	0	2	30	-0.0011732584877996617	0.1052464101905668	1155.984049730371	1230.984049730371	1230.984049730371	1255.984049730371	0.21875	0.1570248007774353	0.35820895433425903	0.12621359527111053	0.22499999403953552	3568	3643	3643	3668	1445
23.482308753550193	23.482308753550186	0	0	2	30	-0.0007839634745053146	0.1013401601905668	1139.987955980371	1214.987955980371	1214.987955980371	1239.987955980371	0.203125	0.1570248007774353	0.35820895433425903	0.12621359527111053	0.22499999403953552	3538	3613	3613	3638	1450
23.49948821998054	23.499488219980535	0	0	2	30	-0.00039251967181998156	0.10086921433254337	1138.059432691765	1213.059432691765	1213.059432691765	1238.059432691765	0.203125	0.1570248007774353	0.34328359365463257	0.12621359527111053	0.22499999403953552	3500	3575	3575	3600	1450
23.51932507406304	23.519325863542434	0	0	2	30	2.1022320417459897e-15	0.09880309755250072	1129.5986844774905	1204.5986844774905	1204.5986844774905	1229.5986844774905	0.203125	0.1487603336572647	0.34328359365463257	0.12621359527111053	0.22499999403953552	3434	3509	3509	3534	1445
23.532390563352756	23.532390563352763	0	0	2	30	0.0003925196718241803	0.09880309755250072	1129.5986844774905	1204.5986844774905	1204.5986844774905	1229.5986844774905	0.203125	0.1487603336572647	0.34328359365463257	0.12621359527111053	0.22499999403953552	3243	3318	3318	3343	1445
23.549419239218174	23.54941923921818	0	0	2	30	0.0007839634745094961	0.09880309755250072	1129.5986844774905	1204.5986844774905	1204.5986844774905	1229.5986844774905	0.203125	0.1487603336572647	0.34328359365463257	0.12621359527111053	0.22499999403953552	3157	3232	3232	3257	1445
23.572527301184415	23.572527301184422	0	0	2	30	0.0011732584878038144	0.09927404341052415	1131.5272077660964	1206.5272077660964	1206.5272077660964	1231.5272077660964	0.203125	0.1487603336572647	0.35820895433425903	0.12621359527111053	0.22499999403953552	3051	3126	3126	3151	1445
23.585712396602865	23.585712396602872	0	0	2	30	0.0015593376811352598	0.09927404341052415	1131.5272077660964	1206.5272077660964	1206.5272077660964	1231.5272077660964	0.203125	0.1487603336572647	0.35820895433425903	0.12621359527111053	0.22499999403953552	2912	2987	2987	3012	1445
23.599706708403808	23.599707103143515	0	0	2	30	0.0019411428382709467	0.09927404341052415	1131.5272077660964	1206.5272077660964	1206.5272077660964	1231.5272077660964	0.203125	0.1487603336572647	0.35820895433425903	0.12621359527111053	0.22499999403953552	2757	2832	2832	2857	1445
23.616369855308157	23.616369855308164	0	0	2	30	0.0023176274578141174	0.09927404341052415	1131.5272077660964	1206.5272077660964	1206.5272077660964	1231.5272077660964	0.203125	0.1487603336572647	0.35820895433425903	0.12621359527111053	0.22499999403953552	2606	2681	2681	2706	1445
23.63235483941002	23.632355234149728	0	0	2	30	0.002687759621591729	0.09927404341052415	1131.5272077660964	1206.5272077660964	1206.5272077660964	1231.5272077660964	0.203125	0.1487603336572647	0.35820895433425903	0.12621359527111053	0.22499999403953552	2384	2459	2459	2484	1445
23.65251143264853	23.652511432648524	0	0	2	30	0.0030505248230704384	0.0972079266304815	1123.0664595518217	1198.0664595518217	1198.0664595518217	1223.0664595518217	0.203125	0.14049586653709412	0.35820895433425903	0.12621359527111053	0.22499999403953552	2227	2302	2302	2327	1445
23.666280348081465	23.66628034808147	0	0	2	30	0.0034049287480484914	0.0972079266304815	1123.0664595518217	1198.0664595518217	1198.0664595518217	1223.0664595518217	0.203125	0.14049586653709412	0.35820895433425903	0.12621359527111053	0.22499999403953552	1986	2061	2061	2086	1445
23.682278358593386	23.682278358593393	0	0	2	30	0.003750000000001839	0.09927404341052415	1131.5272077660964	1206.5272077660964	1206.5272077660964	1231.5272077660964	0.203125	0.1487603336572647	0.35820895433425903	0.12621359527111053	0.22499999403953552	1859	1934	1934	1959	1445
23.699439272257884	23.69943927225789	0	0	2	30	0.004084792762614487	0.0972079266304815	1123.0664595518217	1198.0664595518217	1198.0664595518217	1223.0664595518217	0.203125	0.14049586653709412	0.35820895433425903	0.12621359527111053	0.22499999403953552	1729	1804	1804	1829	1445
23.71898401896329	23.718984018963297	0	0	2	30	0.004408389392195271	0.0972079266304815	1123.0664595518217	1198.0664595518217	1198.0664595518217	1223.0664595518217	0.203125	0.14049586653709412	0.35820895433425903	0.12621359527111053	0.22499999403953552	1640	1715	1715	1740	1445
23.732328194480353	23.73232819448036	0	0	2	30	0.004719902932875436	0.0972079266304815	1123.0664595518217	1198.0664595518217	1198.0664595518217	1223.0664595518217	0.203125	0.14049586653709412	0.35820895433425903	0.12621359527111053	0.22499999403953552	1528	1603	1603	1628	1445
23.749459897407156	23.74946029214685	0	0	2	30	0.005018479547693022	0.0972079266304815	1123.0664595518217	1198.0664595518217	1198.0664595518217	1223.0664595518217	0.203125	0.14049586653709412	0.35820895433425903	0.12621359527111053	0.22499999403953552	1462	1537	1537	1562	1445
23.772475590283882	23.772475590283875	0	0	2	30	0.005303300858900616	0.0972079266304815	1123.0664595518217	1198.0664595518217	1198.0664595518217	1223.0664595518217	0.203125	0.14049586653709412	0.35820895433425903	0.12621359527111053	0.22499999403953552	1423	1498	1498	1523	1445
23.785750686353644	23.78575068635365	0	0	2	30	0.0055735861910818875	0.0972079266304815	1123.0664595518217	1198.0664595518217	1198.0664595518217	1223.0664595518217	0.203125	0.14049586653709412	0.35820895433425903	0.12621359527111053	0.22499999403953552	1379	1454	1454	1479	1445
23.799458811872974	23.79945881187298	0	0	2	30	0.005828594710928628	0.09927404341052415	1131.5272077660964	1206.5272077660964	1206.5272077660964	1231.5272077660964	0.203125	0.1487603336572647	0.35820895433425903	0.12621359527111053	0.22499999403953552	1309	1384	1384	1409	1445
23.81634340774834	23.81634340774835	0	0	2	30	0.006067627457813364	0.0972079266304815	1123.0664595518217	1198.0664595518217	1198.0664595518217	1223.0664595518217	0.203125	0.14049586653709412	0.35820895433425903	0.12621359527111053	0.22499999403953552	1309	1384	1384	1409	1445
23.83932910040796	23.839329495147666	0	0	2	30	0.006290029259591848	0.0972079266304815	1123.0664595518217	1198.0664595518217	1198.0664595518217	1223.0664595518217	0.203125	0.1487603336572647	0.35820895433425903	0.12621359527111053	0.22499999403953552	1294	1369	1369	1394	1445
23.852421826736908	23.8524218267369	0	0	2	30	0.006495190528384363	0.09927404341052415	1131.5272077660964	1206.5272077660964	1206.5272077660964	1231.5272077660964	0.203125	0.1487603336572647	0.35820895433425903	0.12621359527111053	0.22499999403953552	1258	1333	1333	1358	1445
23.866307585120687	23.86630758512068	0	0	2	30	0.006682548931413734	0.09927404341052415	1131.5272077660964	1206.5272077660964	1206.5272077660964	1231.5272077660964	0.203125	0.1487603336572647	0.35820895433425903	0.12621359527111053	0.22499999403953552	1239	1314	1314	1339	1445
23.88225862160845	23.882258621608443	0	0	2	30	0.006851590932320382	0.10065065456886013	1137.1644304594822	1212.1644304594822	1212.1644304594822	1237.1644304594822	0.203125	0.1487603336572647	0.3731343150138855	0.13592232763767242	0.22499999403953552	1215	1290	1290	1315	1445
23.89938756135735	23.899387561357358	0	0	2	30	0.007001853198729785	0.10662302134890278	1161.6212724237569	1236.6212724237569	1236.6212724237569	1261.6212724237569	0.21875	0.1570248007774353	0.3731343150138855	0.13592232763767242	0.22499999403953552	1200	1275	1275	1300	1445
23.9193345478158	23.91933494255551	0	0	2	30	0.0071329238722143175	0.11259538440365513	1186.0780991329677	1261.0780991329677	1261.0780991329677	1286.0780991329677	0.234375	0.1652892529964447	0.3731343150138855	0.13592232763767242	0.22499999403953552	1184	1259	1259	1284	1445
23.932336484014023	23.93233648401403	0	0	2	30	0.00724444369716857	0.12001681803886122	1216.4688698691366	1291.4688698691366	1291.4688698691366	1316.4688698691366	0.25	0.1735537201166153	0.38805970549583435	0.1456310749053955	0.22499999403953552	1170	1245	1245	1270	1445
23.949317396375896	23.949317396375903	0	0	2	30	0.007336107005503991	0.12751070243748974	1247.1563264815204	1322.1563264815204	1322.1563264815204	1347.1563264815204	0.265625	0.1818181872367859	0.4029850661754608	0.1553398072719574	0.22499999403953552	1170	1245	1245	1270	1445
23.966365809226254	23.966365809226247	0	0	2	30	0.007407662554463871	0.14886190428673451	1334.589498054178	1409.589498054178	1409.589498054178	1434.589498054178	0.328125	0.19834710657596588	0.41791045665740967	0.1650485396385193	0.22499999403953552	1155	1230	1230	1255	1445
23.985901476918578	23.985901476918585	0	0	2	30	0.0074589142152622755	0.1834554642356836	1476.2501260451245	1551.2501260451245	1551.2501260451245	1576.2501260451245	0.359375	0.26446279883384705	0.49253731966018677	0.223300963640213	0.22499999403953552	1139	1214	1214	1239	1445
23.99943039061467	23.999430785354363	0	0	2	30	0.007489721510659418	0.22125955346101023	1631.0578714228368	1706.0578714228368	1706.0578714228368	1731.0578714228368	0.421875	0.32231405377388	0.5373134613037109	0.26213592290878296	0.22499999403953552	1138	1213	1213	1238	1445
24.016283012574426	24.016283012574434	0	0	2	30	0.0075	0.26066503029787924	1792.4232990698156	1867.4232990698156	1867.4232990698156	1892.4232990698156	0.46875	0.38842976093292236	0.5970149040222168	0.3106796145439148	0.22499999403953552	1129	1204	1204	1229	1445
24.03242115567941	24.032420760939715	0	0	2	30	0.00748972151065919	0.2986214479736238	1947.8548294519894	2022.8548294519894	2022.8548294519894	2047.8548294519894	0.515625	0.4545454680919647	0.641791045665741	0.34951457381248474	0.22499999403953552	1129	1204	1204	1229	1445
24.05253353807165	24.052533538071657	0	0	2	30	0.007458914215261823	0.3324830458572232	2086.518072785329	2161.518072785329	2161.518072785329	2186.518072785329	0.5625	0.5123966932296753	0.6567164063453674	0.3883495032787323	0.22499999403953552	1129	1204	1204	1229	1445
24.066484033766038	24.06648442850573	0	0	2	30	0.007407662554463192	0.3799471957707574	2280.8837666812515	2355.8837666812515	2355.8837666812515	2380.8837666812515	0.65625	0.5702479481697083	0.6865671873092651	0.42718446254730225	0.22499999403953552	1131	1206	1206	1231	1445
24.08228585864766	24.082285858647666	0	0	2	30	0.007336107005503089	0.41807611902897435	2437.02170742365	2512.02170742365	2512.02170742365	2537.02170742365	0.71875	0.6198347210884094	0.7014925479888916	0.4757281541824341	0.20000000298023224	1131	1206	1206	1231	1445
24.099309797636685	24.099309797636693	0	0	2	30	0.007244443697167448	0.45054356324346223	2569.9758914819777	2644.9758914819777	2644.9758914819777	2669.9758914819777	0.71875	0.6776859760284424	0.746268630027771	0.5436893105506897	0.20000000298023224	1131	1206	1206	1231	1445
24.119173888758404	24.11917388875841	0	0	2	30	0.007132923872212977	0.48817896474152267	2724.0928606165353	2799.0928606165353	2799.0928606165353	2824.0928606165353	0.78125	0.7685950398445129	0.7910447716712952	0.6504854559898376	0.22499999403953552	1131	1206	1206	1231	1445
24.132330168178846	24.132330168178854	0	0	2	30	0.00700185319872823	0.5161020397133731	2838.4378526262626	2913.4378526262626	2913.4378526262626	2938.4378526262626	0.78125	0.7685950398445129	0.7910447716712952	0.6504854559898376	0.22499999403953552	1131	1206	1206	1231	1445
24.149562134989132	24.14956252972884	0	0	2	30	0.006851590932318617	0.5490618018810514	2973.408078702905	3048.408078702905	3048.408078702905	3073.408078702905	0.8125	0.8099173307418823	0.8208954930305481	0.6990291476249695	0.20000000298023224	1123	1198	1198	1223	1445
24.17257822260556	24.172578222605566	0	0	2	30	0.006682548931411765	0.6089228866968686	3218.539221023677	3293.539221023677	3293.539221023677	3318.539221023677	0.890625	0.8760330677032471	0.8507462739944458	0.7864077687263489	0.20000000298023224	1123	1198	1198	1223	1445
24.185805555171775	24.185805555171783	0	0	2	30	0.006495190528382194	0.6231561200594733	3276.8243116435433	3351.8243116435433	3351.8243116435433	3376.8243116435433	0.90625	0.8925619721412659	0.8507462739944458	0.8155339956283569	0.20000000298023224	1131	1206	1206	1231	1445
24.199464338228758	24.199464732968465	0	0	2	30	0.006290029259589486	0.6292457821044932	3301.7614777178997	3376.7614777178997	3376.7614777178997	3401.7614777178997	0.90625	0.9173553586006165	0.8208954930305481	0.844660222530365	0.20000000298023224	1123	1198	1198	1223	1445
24.216369855308166	24.21636985530816	0	0	2	30	0.006067627457810815	0.6380450326521281	3337.7944087104647	3412.7944087104647	3412.7944087104647	3437.7944087104647	0.921875	0.93388432264328	0.8059701323509216	0.8640776872634888	0.20000000298023224	1123	1198	1198	1223	1445
24.2390598879334	24.239060282673094	0	0	2	30	0.005828594710925898	0.6499959829168516	3386.733550044507	3461.733550044507	3461.733550044507	3486.733550044507	0.9375	0.9504132270812988	0.8059701323509216	0.9029126167297363	0.20000000298023224	1123	1198	1198	1223	1445
24.252374063233354	24.252374457973048	0	0	2	30	0.005573586191078985	0.660106803686908	3428.137361097888	3503.137361097888	3503.137361097888	3528.137361097888	0.9375	0.9752066135406494	0.8059701323509216	0.9029126167297363	0.20000000298023224	1123	1198	1198	1223	1445
24.266376664567964	24.266377059307672	0	0	2	30	0.00530330085889755	0.67756540173984	3499.630320124645	3574.630320124645	3574.630320124645	3599.630320124645	0.953125	1.0	0.8208954930305481	0.9223300814628601	0.20000000298023224	1123	1198	1198	1223	1445
24.282406648995483	24.28240664899549	0	0	2	30	0.005018479547689799	0.6834641215166757	3523.7855776107867	3598.7855776107867	3598.7855776107867	3623.7855776107867	0.96875	1.0	0.8208954930305481	0.9320388436317444	0.20000000298023224	1123	1198	1198	1223	1445
24.30573102831665	24.305731423056358	0	0	2	30	0.004719902932872067	0.6949055201591676	3570.6381050517916	3645.6381050517916	3645.6381050517916	3670.6381050517916	0.984375	1.0	0.8358209133148193	0.9514563083648682	0.22499999403953552	1131	1206	1206	1231	1445
24.318938229158242	24.318938623897935	0	0	2	30	0.004408389392191762	0.6984557273024805	3585.1762033036575	3660.1762033036575	3660.1762033036575	3685.1762033036575	0.984375	1.0	0.8507462739944458	0.9514563083648682	0.22499999403953552	1123	1198	1198	1223	1445
24.332342405109507	24.332342405109515	0	0	2	30	0.00408479276261085	0.7044269006125496	3609.628158008391	3684.628158008391	3684.628158008391	3709.628158008391	1.0	1.0	0.8507462739944458	0.9611650705337524	0.22499999403953552	1123	1198	1198	1223	1445
24.34941568656088	24.34941568656089	0	0	2	30	0.003749999999998084	0.7044269006125496	3609.628158008391	3684.628158008391	3684.628158008391	3709.628158008391	1.0	1.0	0.8507462739944458	0.9611650705337524	0.22499999403953552	1131	1206	1206	1231	1445
24.372458616476827	24.372458616476834	0	0	2	30	0.0034049287480446273	0.7064918112455114	3618.083967050369	3693.083967050369	3693.083967050369	3718.083967050369	1.0	1.0	0.8507462739944458	0.9708737730979919	0.22499999403953552	1131	1206	1206	1231	1445
24.38565634356565	24.385656738305343	0	0	2	30	0.0030505248230664763	0.7101144715549808	3632.9187610176464	3707.9187610176464	3707.9187610176464	3732.9187610176464	1.0	1.0	0.8656716346740723	0.9708737730979919	0.22499999403953552	1137	1212	1212	1237	1445
24.399515654389596	24.399516049129303	0	0	2	30	0.0026877596215876803	0.7101144715549808	3632.9187610176464	3707.9187610176464	3707.9187610176464	3732.9187610176464	1.0	1.0	0.8656716346740723	0.9708737730979919	0.22499999403953552	1161	1236	1236	1261	1445
24.41637301322576	24.416373802705152	0	0	2	30	0.002317627457809993	0.7101144715549808	3632.9187610176464	3707.9187610176464	3707.9187610176464	3732.9187610176464	1.0	1.0	0.8656716346740723	0.9708737730979919	0.22499999403953552	1186	1261	1261	1286	1445
24.439083177575633	24.439083177575625	0	0	2	30	0.001941142838266758	0.7101144715549808	3632.9187610176464	3707.9187610176464	3707.9187610176464	3732.9187610176464	1.0	1.0	0.8656716346740723	0.9708737730979919	0.22499999403953552	1216	1291	1291	1316	1445
24.452365378959975	24.452365378959982	0	0	2	30	0.0015593376811310177	0.7101144715549808	3632.9187610176464	3707.9187610176464	3707.9187610176464	3732.9187610176464	1.0	1.0	0.8656716346740723	0.9708737730979919	0.22499999403953552	1247	1322	1322	1347	1445
24.466430349167005	24.4664307439067	0	0	2	30	0.001173258487799531	0.7044269006125496	3609.628158008391	3684.628158008391	3684.628158008391	3709.628158008391	1.0	1.0	0.8507462739944458	0.9611650705337524	0.22499999403953552	1334	1409	1409	1434	1445
24.48239480680453	24.48239480680452	0	0	2	30	0.0007839634745051831	0.7044269006125496	3609.628158008391	3684.628158008391	3684.628158008391	3709.628158008391	1.0	1.0	0.8507462739944458	0.9611650705337524	0.22499999403953552	1476	1551	1551	1576	1445
24.49952374655343	24.499523746553436	0	0	2	30	0.00039251967181984945	0.7023619773024805	3601.1722970536575	3676.1722970536575	3676.1722970536575	3701.1722970536575	1.0	1.0	0.8507462739944458	0.9514563083648682	0.22499999403953552	1631	1706	1706	1731	1445
24.519201915277016	24.519201915277023	0	0	2	30	-2.234540319601648e-15	0.7023619773024805	3601.1722970536575	3676.1722970536575	3676.1722970536575	3701.1722970536575	1.0	1.0	0.8507462739944458	0.9514563083648682	0.22499999403953552	1792	1867	1867	1892	1445
24.532398063407037	24.532398458146744	0	0	2	30	-0.0003925196718243124	0.7023619773024805	3601.1722970536575	3676.1722970536575	3676.1722970536575	3701.1722970536575	1.0	1.0	0.8507462739944458	0.9514563083648682	0.22499999403953552	1947	2022	2022	2047	1445
24.549377002070408	24.549377002070415	0	0	2	30	-0.0007839634745096277	0.7023619773024805	3601.1722970536575	3676.1722970536575	3676.1722970536575	3701.1722970536575	1.0	1.0	0.8507462739944458	0.9514563083648682	0.22499999403953552	2086	2161	2161	2186	1445
24.572420326726053	24.572420326726046	0	0	2	30	-0.0011732584878039452	0.6963908039924114	3576.7203423489245	3651.7203423489245	3651.7203423489245	3676.7203423489245	0.984375	1.0	0.8507462739944458	0.9417475461959839	0.22499999403953552	2280	2355	2355	2380	1445
24.585612527459084	24.585612922198777	0	0	2	30	-0.0015593376811353892	0.6943258933594496	3568.2645333069463	3643.2645333069463	3643.2645333069463	3668.2645333069463	0.984375	1.0	0.8507462739944458	0.9320388436317444	0.22499999403953552	2437	2512	2512	2537	1440
24.599466706666952	24.59946710140666	0	0	2	30	-0.0019411428382710746	0.6908481393822932	3554.0231307704908	3629.0231307704908	3629.0231307704908	3654.0231307704908	0.984375	1.0	0.8358209133148193	0.9320388436317444	0.22499999403953552	2569	2644	2644	2669	1440
24.616384065937318	24.616384065937325	0	0	2	30	-0.002317627457814243	0.6888194427665049	3545.7156181288374	3620.7156181288374	3620.7156181288374	3645.7156181288374	0.984375	1.0	0.8358209133148193	0.9223300814628601	0.22499999403953552	2724	2799	2799	2824	1445
24.639042124646956	24.63904251938665	0	0	2	30	-0.0026877596215918523	0.6867907586054187	3537.4081564891894	3612.4081564891894	3612.4081564891894	3637.4081564891894	0.984375	1.0	0.8358209133148193	0.9126213788986206	0.22499999403953552	2838	2913	2913	2938	1445
24.6523251155107	24.652325115510706	0	0	2	30	-0.003050524823070559	0.6774867244184648	3499.3081364936133	3574.3081364936133	3574.3081364936133	3599.3081364936133	0.96875	1.0	0.8208954930305481	0.9029126167297363	0.22499999403953552	2973	3048	3048	3073	1440
24.6663999542102	24.666400348949892	0	0	2	30	-0.0034049287480486094	0.6754942546416292	3491.1489727574713	3566.1489727574713	3566.1489727574713	3591.1489727574713	0.96875	1.0	0.8208954930305481	0.893203854560852	0.22499999403953552	3218	3293	3293	3318	1440
24.682438228171385	24.682438228171392	0	0	2	30	-0.003750000000001954	0.6754942546416292	3491.1489727574713	3566.1489727574713	3566.1489727574713	3591.1489727574713	0.96875	1.0	0.8208954930305481	0.893203854560852	0.22499999403953552	3276	3351	3351	3376	1440
24.70575866009556	24.70575866009557	0	0	2	30	-0.004084792762614598	0.664342683063972	3445.4832871469657	3520.4832871469657	3520.4832871469657	3545.4832871469657	0.953125	1.0	0.8059701323509216	0.8737863898277283	0.22499999403953552	3301	3376	3376	3401	1440
24.718954808225583	24.71895480822559	0	0	2	30	-0.004408389392195378	0.664342683063972	3445.4832871469657	3520.4832871469657	3520.4832871469657	3545.4832871469657	0.953125	1.0	0.8059701323509216	0.8737863898277283	0.22499999403953552	3337	3412	3412	3437	1440
24.732306089057225	24.732306089057232	0	0	2	30	-0.00471990293287554	0.6543417517265846	3404.529473320364	3479.529473320364	3479.529473320364	3504.529473320364	0.953125	0.9834710955619812	0.8059701323509216	0.844660222530365	0.22499999403953552	3386	3461	3461	3486	1440
24.749424370834255	24.749424765573963	0	0	2	30	-0.00501847954769312	0.6432976502147278	3359.3038776293106	3434.3038776293106	3434.3038776293106	3459.3038776293106	0.9375	0.9752066135406494	0.7910447716712952	0.8349514603614807	0.22499999403953552	3428	3503	3503	3528	1440
24.772380063276778	24.77238006327677	0	0	2	30	-0.00530330085890071	0.6383684378739733	3339.118753093921	3414.118753093921	3414.118753093921	3439.118753093921	0.9375	0.9586777091026306	0.8059701323509216	0.8155339956283569	0.22499999403953552	3499	3574	3574	3599	1440
24.7856705541948	24.78567055419481	0	0	2	30	-0.005573586191081975	0.6304398242860856	3306.6510804515206	3381.6510804515206	3381.6510804515206	3406.6510804515206	0.921875	0.9504132270812988	0.8059701323509216	0.8058252334594727	0.22499999403953552	3523	3598	3598	3623	1440
24.79939920617847	24.799399206178464	0	0	2	30	-0.005828594710928711	0.6244612296255339	3282.168735316561	3357.168735316561	3357.168735316561	3382.168735316561	0.921875	0.942148745059967	0.8059701323509216	0.7864077687263489	0.22499999403953552	3570	3645	3645	3670	1445
24.816479198204725	24.816479592944418	0	0	2	30	-0.0060676274578134425	0.6094734613151935	3220.7938240857175	3295.7938240857175	3295.7938240857175	3320.7938240857175	0.890625	0.9256198406219482	0.8208954930305481	0.7572815418243408	0.22499999403953552	3585	3660	3660	3685	1445
24.839038177249968	24.839038177249975	0	0	2	30	-0.00629002925959192	0.5852743141712651	3121.6983165313304	3196.6983165313304	3196.6983165313304	3221.6983165313304	0.875	0.8842975497245789	0.8208954930305481	0.708737850189209	0.22499999403953552	3609	3684	3684	3709	1445
24.85237485271275	24.852374852712757	0	0	2	30	-0.006495190528384429	0.5626341067303127	3028.98666706063	3103.98666706063	3103.98666706063	3128.98666706063	0.859375	0.8512396812438965	0.8059701323509216	0.6699029207229614	0.22499999403953552	3609	3684	3684	3709	1445
24.86640074368959	24.866401138429296	0	0	2	30	-0.006682548931413794	0.5387321792898137	2931.1082741917867	3006.1082741917867	3006.1082741917867	3031.1082741917867	0.828125	0.8181818127632141	0.8059701323509216	0.6310679316520691	0.22499999403953552	3618	3693	3693	3718	1445
24.88238770148994	24.882388096229647	0	0	2	30	-0.006851590932320435	0.5146066864674168	2832.314381084072	2907.314381084072	2907.314381084072	2932.314381084072	0.8125	0.7851239442825317	0.7910447716712952	0.582524299621582	0.22499999403953552	3632	3707	3707	3732	1445
24.905695896483458	24.905695896483465	0	0	2	30	-0.007001853198729832	0.48882099071839047	2726.721956991809	2801.721956991809	2801.721956991809	2826.721956991809	0.78125	0.7520661354064941	0.7761194109916687	0.5436893105506897	0.22499999403953552	3632	3707	3707	3732	1445
24.918931123843656	24.918931123843663	0	0	2	30	-0.007132923872214358	0.45344648401498144	2581.863352041349	2656.863352041349	2656.863352041349	2681.863352041349	0.71875	0.71074378490448	0.7611940503120422	0.5048543810844421	0.22499999403953552	3632	3707	3707	3732	1445
24.933101884289947	24.933101884289954	0	0	2	30	-0.007244443697168604	0.4300517434789519	2486.061889546308	2561.061889546308	2561.061889546308	2586.061889546308	0.6875	0.6776859760284424	0.746268630027771	0.4757281541824341	0.22499999403953552	3632	3707	3707	3732	1445
24.949490687103655	24.949490687103662	0	0	2	30	-0.007336107005504019	0.4092154336345315	2400.7372007334066	2475.7372007334066	2475.7372007334066	2500.7372007334066	0.6875	0.6363636255264282	0.7164179086685181	0.43689319491386414	0.22499999403953552	3632	3707	3707	3732	1445
24.972393879166226	24.972393879166233	0	0	2	30	-0.007407662554463892	0.3582574851425502	2192.064401658743	2267.064401658743	2267.064401658743	2292.064401658743	0.625	0.5537189841270447	0.6716417670249939	0.3786407709121704	0.22499999403953552	3609	3684	3684	3709	1445
24.9856081853224	24.98560858006209	0	0	2	30	-0.00745891421526229	0.33391966202728574	2092.401016001735	2167.401016001735	2167.401016001735	2192.401016001735	0.59375	0.5123966932296753	0.6567164063453674	0.34951457381248474	0.22499999403953552	3609	3684	3684	3709	1445
24.99946433822877	24.999464732968462	0	0	2	30	-0.007489721510659424	0.3164162082693971	2020.724372863181	2095.724372863181	2095.724372863181	2120.724372863181	0.5625	0.4710743725299835	0.6268656849861145	0.3203883469104767	0.22499999403953552	3601	3676	3676	3701	1445
25.01643656631726	25.016436566317253	0	0	2	30	-0.0075	0.2759099740612214	1854.8513437807017	1929.8513437807017	1929.8513437807017	1954.8513437807017	0.5	0.42975205183029175	0.5970149040222168	0.291262149810791	0.22499999403953552	3601	3676	3676	3701	1445
25.03903817724997	25.039038177249964	0	0	2	30	-0.007489721510659184	0.2559205361003203	1772.9945953308115	1847.9945953308115	1847.9945953308115	1872.9945953308115	0.46875	0.39669421315193176	0.5820895433425903	0.27184465527534485	0.22499999403953552	3601	3676	3676	3701	1445
25.052353931508712	25.05235393150872	0	0	2	30	-0.007458914215261809	0.24526512023418334	1729.3606673589807	1804.3606673589807	1804.3606673589807	1829.3606673589807	0.46875	0.3636363744735718	0.5671641826629639	0.26213592290878296	0.22499999403953552	3601	3676	3676	3701	1445
25.06638613832073	25.066386533060438	0	0	2	30	-0.007407662554463171	0.22759538380043987	1657.0030966628012	1732.0030966628012	1732.0030966628012	1757.0030966628012	0.4375	0.3388429880142212	0.5522388219833374	0.24271844327449799	0.22499999403953552	3576	3651	3651	3676	1445
25.082405070036693	25.0824050700367	0	0	2	30	-0.007336107005503062	0.2113747139600477	1590.5794536663952	1665.5794536663952	1665.5794536663952	1690.5794536663952	0.40625	0.3140496015548706	0.5373134613037109	0.2330097109079361	0.22499999403953552	3568	3643	3643	3668	1445
25.105723923002067	25.105724317741775	0	0	2	30	-0.007244443697167414	0.18512309175926678	1483.0790607541976	1558.0790607541976	1558.0790607541976	1583.0790607541976	0.359375	0.27272728085517883	0.5074626803398132	0.21359223127365112	0.22499999403953552	3554	3629	3629	3654	1445
25.118939808117027	25.118940202856734	0	0	2	30	-0.007132923872212937	0.18512309175926678	1483.0790607541976	1558.0790607541976	1558.0790607541976	1583.0790607541976	0.359375	0.27272728085517883	0.5074626803398132	0.21359223127365112	0.22499999403953552	3545	3620	3620	3645	1445
25.13231872072759	25.132318720727582	0	0	2	30	-0.007001853198728183	0.16911977789232635	1417.5454904690764	1492.5454904690764	1492.5454904690764	1517.5454904690764	0.328125	0.24793387949466705	0.49253731966018677	0.20388349890708923	0.22499999403953552	3537	3612	3612	3637	1445
25.14943147614884	25.149431476148848	0	0	2	30	-0.006851590932318564	0.15916128447091749	1376.7654599084071	1451.7654599084071	1451.7654599084071	1476.7654599084071	0.3125	0.23140496015548706	0.4776119291782379	0.19417475163936615	0.22499999403953552	3499	3574	3574	3599	1445
25.17240730031599	25.172407695055696	0	0	2	30	-0.006682548931411705	0.1492752438442696	1336.282123542284	1411.282123542284	1411.282123542284	1436.282123542284	0.296875	0.21487602591514587	0.46268656849861145	0.18446601927280426	0.22499999403953552	3491	3566	3566	3591	1445
25.18563029074553	25.185630685485222	0	0	2	30	-0.0064951905283821285	0.1492752438442696	1336.282123542284	1411.282123542284	1411.282123542284	1436.282123542284	0.296875	0.21487602591514587	0.46268656849861145	0.18446601927280426	0.22499999403953552	3491	3566	3566	3591	1445
25.19931907401962	25.199319074019613	0	0	2	30	-0.006290029259589413	0.14261457532182187	1309.0066859428607	1384.0066859428607	1384.0066859428607	1409.0066859428607	0.28125	0.20661157369613647	0.447761207818985	0.18446601927280426	0.22499999403953552	3445	3520	3520	3545	1445
25.216333144516177	25.216333144516184	0	0	2	30	-0.006067627457810738	0.13946166010906846	1296.0954981466352	1371.0954981466352	1371.0954981466352	1396.0954981466352	0.28125	0.19834710657596588	0.447761207818985	0.17475728690624237	0.22499999403953552	3445	3520	3520	3545	1445
[truncated: 25,968 more rows]
