# Supplementary material for: Active inference under visuo-proprioceptive conflict: Simulation and empirical results
Source: Sci Rep. 2020 Mar 4;10:4010. doi: 10.1038/s41598-020-61097-w (PMC7055248; doi:10.1038/s41598-020-61097-w)
Supplement: Supplementary file 1 — Supplementary Information. [file 41598_2020_61097_MOESM1_ESM.zip › log_sj24_run2_20190517-165510.csv]

0	0	1	0	0	0	999	0.1198254366866266	1215.685163231736	1290.685163231736	1290.685163231736	1315.685163231736	0.21739129722118378	0.18110236525535583	0.39393940567970276	0.20512820780277252	0.5	1215	1290	1290	1315	1500
0.01439497259519662	0.014395762074594032	1	0	1	30	0.004052267294011048	0.15490002914099565	1359.315619332377	1434.315619332377	1434.315619332377	1459.315619332377	0.28985506296157837	0.22834645211696625	0.43939393758773804	0.23076923191547394	0.5	1215	1290	1290	1315	1500
0.031084567059366464	0.031084567059366464	1	0	1	30	0.0075	0.1970682069659233	1531.994307525456	1606.994307525456	1606.994307525456	1631.994307525456	0.36231884360313416	0.29133859276771545	0.5	0.26923078298568726	0.5	1215	1290	1290	1315	1500
0.04716507816832838	0.04716507816832838	1	0	1	30	0.0075	0.2556040664757049	1771.6986522180116	1846.6986522180116	1846.6986522180116	1871.6986522180116	0.5072463750839233	0.35433071851730347	0.5454545617103577	0.29487180709838867	0.5	1215	1290	1290	1315	1500
0.06652784987259786	0.06652745513289915	1	0	1	30	0.0075	0.3105475005882603	1996.692014908926	2071.692014908926	2071.692014908926	2096.692014908926	0.5652173757553101	0.4566929042339325	0.6363636255264282	0.3461538553237915	0.5	1215	1290	1290	1315	1500
0.08108663944278582	0.08108624470308712	1	0	1	30	0.0075	0.34590291488907	2141.4724364707417	2216.4724364707417	2216.4724364707417	2241.4724364707417	0.6086956262588501	0.5039370059967041	0.6818181872367859	0.39743590354919434	0.4000000059604645	1215	1290	1290	1315	1500
0.09705978135368021	0.0970593866139815	1	0	1	30	0.0075	0.3807691536096982	2284.2496840317144	2359.2496840317144	2359.2496840317144	2384.2496840317144	0.6376811861991882	0.5590550899505615	0.7272727489471436	0.44871795177459717	0.4000000059604645	1215	1290	1290	1315	1500
0.1146403033179837	0.1146406980576824	1	0	1	30	0.0075	0.41597888117660453	2428.4335184181955	2503.4335184181955	2503.4335184181955	2528.4335184181955	0.6811594367027283	0.6062992215156555	0.7727272510528564	0.4871794879436493	0.4000000059604645	1215	1290	1290	1315	1500
0.13106621166337362	0.13106581692367492	1	0	1	30	0.0075	0.4455293521122963	2549.442696899853	2624.442696899853	2624.442696899853	2649.442696899853	0.7246376872062683	0.6456692814826965	0.8030303120613098	0.5128205418586731	0.4000000059604645	1215	1290	1290	1315	1500
0.147080801242641	0.147080801242641	1	0	1	30	0.0075	0.46421380674505563	2625.955538621003	2700.955538621003	2700.955538621003	2725.955538621003	0.739130437374115	0.6771653294563293	0.8181818127632141	0.5384615659713745	0.4000000059604645	1215	1290	1290	1315	1500
0.16417500389805362	0.16417500389805362	1	0	1	30	0.0075	0.4820762646631298	2699.1023037955165	2774.1023037955165	2774.1023037955165	2799.1023037955165	0.7681159377098083	0.7007874250411987	0.8333333134651184	0.5512820482254028	0.4000000059604645	1215	1290	1290	1315	1500
0.1810694682658891	0.1810690735261904	1	0	1	30	0.0075	0.47775064638027764	2681.388896927237	2756.388896927237	2756.388896927237	2781.388896927237	0.7536231875419617	0.7086614370346069	0.8333333134651184	0.5384615659713745	0.5	1215	1290	1290	1315	1500
0.19990249929440296	0.19990249929440296	1	0	1	30	0.0075	0.46028368920087814	2609.861707277596	2684.861707277596	2684.861707277596	2709.861707277596	0.739130437374115	0.6929134130477905	0.8181818127632141	0.5	0.5	1215	1290	1290	1315	1500
0.21414273392768024	0.21414273392768024	1	0	1	30	0.0075	0.42738239929693655	2475.130925120955	2550.130925120955	2550.130925120955	2575.130925120955	0.695652186870575	0.6535432934761047	0.8030303120613098	0.44871795177459717	0.5	1215	1290	1290	1315	1500
0.23136127958820651	0.23136127958820651	1	0	1	30	0.0075	0.38187042238203794	2288.759379654445	2363.759379654445	2363.759379654445	2388.759379654445	0.6376811861991882	0.5984252095222473	0.7575757503509521	0.38461539149284363	0.6000000238418579	1215	1290	1290	1315	1500
0.24727521054428614	0.24727521054428614	1	0	1	30	0.0075	0.3338782865591723	2092.2315834598103	2167.2315834598103	2167.2315834598103	2192.2315834598103	0.5797101259231567	0.5275590419769287	0.7121211886405945	0.3205128312110901	0.6000000238418579	1215	1290	1290	1315	1500
0.2664939022585031	0.2664939022585031	1	0	1	30	0.0075	0.2738215537320623	1846.2992625327952	1921.2992625327952	1921.2992625327952	1946.2992625327952	0.4637681245803833	0.4566929042339325	0.6818181872367859	0.25641027092933655	0.6000000238418579	1215	1290	1290	1315	1500
0.28110716590712137	0.28110716590712137	1	0	1	30	0.0075	0.23461925141982265	1685.7658345641737	1760.7658345641737	1760.7658345641737	1785.7658345641737	0.4057970941066742	0.33070865273475647	0.5909090638160706	0.19230769574642181	0.699999988079071	1215	1290	1290	1315	1500
0.2971185975687973	0.2971182028290986	1	0	1	30	0.0075	0.21253552682489363	1595.3329823479394	1670.3329823479394	1670.3329823479394	1695.3329823479394	0.36231884360313416	0.28346458077430725	0.5454545617103577	0.1794871836900711	0.6000000238418579	1215	1290	1290	1315	1500
0.31409477305427913	0.31409477305427913	1	0	1	30	0.0075	0.16416692052676218	1397.263539557091	1472.263539557091	1472.263539557091	1497.263539557091	0.3188405930995941	0.25196850299835205	0.5151515007019043	0.1666666716337204	0.699999988079071	1215	1290	1290	1315	1500
0.3331543846698892	0.3331543846698892	1	0	1	30	0.0075	0.14878114871680737	1334.2588039953262	1409.2588039953262	1409.2588039953262	1434.2588039953262	0.28985506296157837	0.22834645211696625	0.5	0.1538461595773697	0.699999988079071	1215	1290	1290	1315	1500
0.3471676439763698	0.3471672492366711	1	0	1	30	0.0075	0.1385500150216742	1292.3623115137557	1367.3623115137557	1367.3623115137557	1392.3623115137557	0.2753623127937317	0.21259842813014984	0.469696968793869	0.14102564752101898	0.699999988079071	1215	1290	1290	1315	1500
0.3641505300367296	0.3641509247764283	1	0	1	30	0.0075	0.12683244266640614	1244.378852718933	1319.378852718933	1319.378852718933	1344.378852718933	0.24637681245803833	0.19685038924217224	0.4545454680919647	0.14102564752101898	0.699999988079071	1215	1290	1290	1315	1500
0.3810623629513099	0.3810619682116112	1	0	1	30	0.0075	0.11732974670908436	1205.4653127737006	1280.4653127737006	1280.4653127737006	1305.4653127737006	0.23188406229019165	0.18110236525535583	0.43939393758773804	0.12820513546466827	0.699999988079071	1215	1290	1290	1315	1500
0.3998590779275375	0.3998590779275375	1	0	1	30	0.0075	0.11536124371073231	1197.404292995449	1272.404292995449	1272.404292995449	1297.404292995449	0.23188406229019165	0.17322835326194763	0.43939393758773804	0.12820513546466827	0.699999988079071	1215	1290	1290	1315	1500
0.41412852329852434	0.41412852329852434	1	0	1	30	0.0075	0.10928392066984283	1172.5176551430063	1247.5176551430063	1247.5176551430063	1272.5176551430063	0.21739129722118378	0.16535432636737823	0.42424243688583374	0.12820513546466827	0.699999988079071	1215	1290	1290	1315	1500
0.43129417383941515	0.43129456857911386	1	0	1	30	0.0075	0.10682979166629292	1162.4679968734695	1237.4679968734695	1237.4679968734695	1262.4679968734695	0.21739129722118378	0.15748031437397003	0.40909090638160706	0.12820513546466827	0.699999988079071	1215	1290	1290	1315	1500
0.4472448155874815	0.4472448155874815	1	0	1	30	0.0075	0.1012381011259792	1139.5700241108848	1214.5700241108848	1214.5700241108848	1239.5700241108848	0.2028985470533371	0.14960630238056183	0.40909090638160706	0.12820513546466827	0.699999988079071	1215	1290	1290	1315	1500
0.4664844285057317	0.4664844285057317	1	0	1	30	0.0075	0.09516078553567031	1114.68341676857	1189.68341676857	1189.68341676857	1214.68341676857	0.18840579688549042	0.14173229038715363	0.39393940567970276	0.12820513546466827	0.699999988079071	1215	1290	1290	1315	1500
0.4811178238789875	0.48111782387898927	1	0	1	30	0.0075	0.09516078553567031	1114.68341676857	1189.68341676857	1189.68341676857	1214.68341676857	0.18840579688549042	0.13385826349258423	0.39393940567970276	0.12820513546466827	0.699999988079071	1215	1290	1290	1315	1500
0.49730649366541435	0.49730649366541435	1	0	1	30	0.0075	0.09319227881202796	1106.6223817352545	1181.6223817352545	1181.6223817352545	1206.6223817352545	0.18840579688549042	0.13385826349258423	0.39393940567970276	0.12820513546466827	0.699999988079071	1215	1290	1290	1315	1500
0.514112141601025	0.514112141601025	1	0	1	30	0.0075	0.09319227881202796	1106.6223817352545	1181.6223817352545	1181.6223817352545	1206.6223817352545	0.18840579688549042	0.13385826349258423	0.39393940567970276	0.12820513546466827	0.699999988079071	1359	1434	1434	1459	1500
0.5331701742578403	0.5331701742578403	1	0	1	30	0.0075	0.09319227881202796	1106.6223817352545	1181.6223817352545	1181.6223817352545	1206.6223817352545	0.18840579688549042	0.13385826349258423	0.39393940567970276	0.12820513546466827	0.699999988079071	1531	1606	1606	1631	1500
0.5472067232065498	0.5472067232065498	1	0	1	30	0.0075	0.09319227881202796	1106.6223817352545	1181.6223817352545	1181.6223817352545	1206.6223817352545	0.18840579688549042	0.13385826349258423	0.39393940567970276	0.12820513546466827	0.699999988079071	1771	1846	1846	1871	1500
0.5645875068832726	0.5645875068832726	1	0	1	30	0.0075	0.09516078553567031	1114.68341676857	1189.68341676857	1189.68341676857	1214.68341676857	0.18840579688549042	0.14173229038715363	0.39393940567970276	0.12820513546466827	0.699999988079071	1996	2071	2071	2096	1500
0.5811807848609423	0.5811807848609423	1	0	1	30	0.0075	0.09516078553567031	1114.68341676857	1189.68341676857	1189.68341676857	1214.68341676857	0.18840579688549042	0.14173229038715363	0.39393940567970276	0.12820513546466827	0.699999988079071	2141	2216	2216	2241	1480
0.5999265784160279	0.5999265784160279	1	0	1	30	0.0075	0.1020151023009811	1142.7518439225175	1217.7518439225175	1217.7518439225175	1242.7518439225175	0.2028985470533371	0.14960630238056183	0.39393940567970276	0.14102564752101898	0.699999988079071	2284	2359	2359	2384	1480
0.6141332601749081	0.6141336549146086	1	0	1	30	0.0075	0.1020151023009811	1142.7518439225175	1217.7518439225175	1217.7518439225175	1242.7518439225175	0.2028985470533371	0.14960630238056183	0.39393940567970276	0.14102564752101898	0.699999988079071	2428	2503	2503	2528	1480
0.6310877249769575	0.6310877249769575	1	0	1	30	0.0075	0.1020151023009811	1142.7518439225175	1217.7518439225175	1217.7518439225175	1242.7518439225175	0.2028985470533371	0.14960630238056183	0.39393940567970276	0.14102564752101898	0.699999988079071	2549	2624	2624	2649	1480
0.6471252094587516	0.6471252094587516	1	0	1	30	0.0075	0.1025492898503314	1144.9393419371072	1219.9393419371072	1219.9393419371072	1244.9393419371072	0.2028985470533371	0.14960630238056183	0.40909090638160706	0.14102564752101898	0.699999988079071	2625	2700	2700	2725	1480
0.6665191655992242	0.6665191655992242	1	0	1	30	0.0075	0.10451779284868346	1153.0003617153588	1228.0003617153588	1228.0003617153588	1253.0003617153588	0.2028985470533371	0.15748031437397003	0.40909090638160706	0.14102564752101898	0.699999988079071	2699	2774	2774	2799	1480
0.6810712445945324	0.6810712445945324	1	0	1	30	0.0075	0.10524623152433021	1155.9833180921323	1230.9833180921323	1230.9833180921323	1255.9833180921323	0.2028985470533371	0.15748031437397003	0.39393940567970276	0.1538461595773697	0.699999988079071	2681	2756	2756	2781	1500
0.6972587301618631	0.6972587301618631	1	0	1	30	0.0075	0.10582898157303566	1158.369679541581	1233.369679541581	1233.369679541581	1258.369679541581	0.2028985470533371	0.15748031437397003	0.39393940567970276	0.1538461595773697	0.699999988079071	2609	2684	2684	2709	1500
0.7146193821139484	0.7146193821139502	1	0	1	30	0.0075	0.10162304398236854	1141.1463651077993	1216.1463651077993	1216.1463651077993	1241.1463651077993	0.18840579688549042	0.15748031437397003	0.39393940567970276	0.1538461595773697	0.699999988079071	2475	2550	2550	2575	1500
0.7312193706664978	0.7312193706664978	1	0	1	30	0.0075	0.10162304398236854	1141.1463651077993	1216.1463651077993	1216.1463651077993	1241.1463651077993	0.18840579688549042	0.15748031437397003	0.39393940567970276	0.1538461595773697	0.699999988079071	2288	2363	2363	2388	1520
0.7470815907220381	0.7470815907220381	1	0	1	30	0.0075	0.10162304398236854	1141.1463651077993	1216.1463651077993	1216.1463651077993	1241.1463651077993	0.18840579688549042	0.15748031437397003	0.39393940567970276	0.1538461595773697	0.699999988079071	2092	2167	2167	2192	1520
0.764126845654804	0.7641272403945027	1	0	1	30	0.0075	0.10162304398236854	1141.1463651077993	1216.1463651077993	1216.1463651077993	1241.1463651077993	0.18840579688549042	0.15748031437397003	0.39393940567970276	0.1538461595773697	0.699999988079071	1846	1921	1921	1946	1520
0.7811515741232338	0.7811511793835351	1	0	1	30	0.0075	0.09839191475901943	1127.9148909381845	1202.9148909381845	1202.9148909381845	1227.9148909381845	0.18840579688549042	0.14960630238056183	0.39393940567970276	0.14102564752101898	0.699999988079071	1685	1760	1760	1785	1540
0.7998792096521754	0.7998792096521754	1	0	1	30	0.0075	0.09476872721705776	1113.0779379538515	1188.0779379538515	1188.0779379538515	1213.0779379538515	0.17391304671764374	0.14960630238056183	0.39393940567970276	0.14102564752101898	0.699999988079071	1595	1670	1670	1695	1540
0.8141344443940053	0.8141344443940053	1	0	1	30	0.0075	0.09105197198851078	1097.8578252929517	1172.8578252929517	1172.8578252929517	1197.8578252929517	0.17391304671764374	0.14173229038715363	0.3787878751754761	0.12820513546466827	0.699999988079071	1397	1472	1472	1497	1540
0.8311883836001446	0.8311883836001446	1	0	1	30	0.0075	0.08742878444654911	1083.0208723086187	1158.0208723086187	1158.0208723086187	1183.0208723086187	0.15942029654979706	0.14173229038715363	0.3787878751754761	0.12820513546466827	0.800000011920929	1334	1409	1409	1434	1540
0.84708060387279	0.8470806038727918	1	0	1	30	0.0075	0.08380915086481955	1068.198472791436	1143.198472791436	1143.198472791436	1168.198472791436	0.15942029654979706	0.13385826349258423	0.3636363744735718	0.11538461595773697	0.699999988079071	1292	1367	1367	1392	1540
0.8664785074102515	0.8664785074102515	1	0	1	30	0.0075	0.077780393217115	1043.5107102240859	1118.5107102240859	1118.5107102240859	1143.5107102240859	0.14492753148078918	0.12598425149917603	0.3484848439693451	0.11538461595773697	0.699999988079071	1244	1319	1319	1344	1540
0.8812670354851253	0.8812670354851253	1	0	1	30	0.0075	0.06812845261242145	1003.9860134478658	1078.9860134478658	1078.9860134478658	1103.9860134478658	0.11594203114509583	0.11811023950576782	0.3333333432674408	0.11538461595773697	0.800000011920929	1205	1280	1280	1305	1540
0.8970558339566921	0.8970558339566921	1	0	1	30	0.0075	0.06812845261242145	1003.9860134478658	1078.9860134478658	1078.9860134478658	1103.9860134478658	0.11594203114509583	0.11811023950576782	0.3333333432674408	0.11538461595773697	0.800000011920929	1197	1272	1272	1297	1540
0.9142049054302355	0.9142049054302372	1	0	1	30	0.0075	0.06572288436932372	994.1352114923807	1069.1352114923807	1069.1352114923807	1094.1352114923807	0.11594203114509583	0.11023622006177902	0.3181818127632141	0.11538461595773697	0.800000011920929	1172	1247	1247	1272	1540
0.9331200423160961	0.9331200423160961	1	0	1	30	0.0075	0.0596941294439467	969.4474600729617	1044.4474600729618	1044.4474600729618	1069.4474600729618	0.10144927352666855	0.10236220806837082	0.3030303120613098	0.11538461595773697	0.699999988079071	1162	1237	1237	1262	1540
0.9471633018396837	0.9471636965793824	1	0	1	30	0.0075	0.05274268531145726	940.9812963504176	1015.9812963504176	1015.9812963504176	1040.9812963504176	0.08695652335882187	0.09448818862438202	0.28787878155708313	0.10256410390138626	0.699999988079071	1139	1214	1214	1239	1540
0.9641789512950414	0.9641789512950414	1	0	1	30	0.0075	0.04911949590685044	926.1443357385526	1001.1443357385526	1001.1443357385526	1026.1443357385526	0.07246376574039459	0.09448818862438202	0.28787878155708313	0.10256410390138626	0.800000011920929	1114	1189	1189	1214	1540
0.98107854727896	0.9810789420186588	1	0	1	30	0.0075	0.04676249288543538	916.4924083658578	991.4924083658578	991.4924083658578	1016.4924083658578	0.07246376574039459	0.08661417663097382	0.27272728085517883	0.10256410390138626	0.800000011920929	1114	1189	1189	1214	1540
0.9998196039576595	0.9998196039576595	1	0	1	30	0.0075	0.04275080455624858	900.0645446578379	975.0645446578379	975.0645446578379	1000.0645446578379	0.05797101557254791	0.08661417663097382	0.25757575035095215	0.10256410390138626	0.800000011920929	1106	1181	1181	1206	1540
1.0141348391337033	1.0141348391337033	1	0	1	30	0.0075	0.04039379967218837	890.4126096576114	965.4126096576114	965.4126096576114	990.4126096576114	0.05797101557254791	0.07874015718698502	0.24242424964904785	0.10256410390138626	0.699999988079071	1106	1181	1181	1206	1540
1.0311323305629188	1.0311323305629188	1	0	1	30	0.0075	0.036770611198904124	875.5756528595124	950.5756528595124	950.5756528595124	975.5756528595124	0.043478261679410934	0.07874015718698502	0.24242424964904785	0.10256410390138626	0.800000011920929	1106	1181	1181	1206	1540
1.047252710381457	1.0472542893402519	1	0	1	30	0.0075	0.04039379967218837	890.4126096576114	965.4126096576114	965.4126096576114	990.4126096576114	0.05797101557254791	0.07874015718698502	0.24242424964904785	0.10256410390138626	0.699999988079071	1106	1181	1181	1206	1540
1.0643887554449414	1.064388360705241	1	0	1	30	0.0075	0.03638211079376005	873.9847437004474	948.9847437004474	948.9847437004474	973.9847437004474	0.043478261679410934	0.07874015718698502	0.22727273404598236	0.10256410390138626	0.699999988079071	1114	1189	1189	1214	1540
1.0813337464942165	1.0813337464942165	1	0	1	30	0.0075	0.03638211079376005	873.9847437004474	948.9847437004474	948.9847437004474	973.9847437004474	0.043478261679410934	0.07874015718698502	0.22727273404598236	0.10256410390138626	0.800000011920929	1114	1189	1189	1214	1540
1.097105965898436	1.097105965898436	1	0	1	30	0.0075	0.0400052992670443	888.8217004985464	963.8217004985464	963.8217004985464	988.8217004985464	0.05797101557254791	0.07874015718698502	0.22727273404598236	0.10256410390138626	0.699999988079071	1142	1217	1217	1242	1540
1.1141914842804788	1.1141914842804788	1	0	1	30	0.0075	0.0400052992670443	888.8217004985464	963.8217004985464	963.8217004985464	988.8217004985464	0.05797101557254791	0.07874015718698502	0.22727273404598236	0.10256410390138626	0.699999988079071	1142	1217	1217	1242	1540
1.133034383801462	1.133034383801462	1	0	1	30	0.0075	0.04039379967218837	890.4126096576114	965.4126096576114	965.4126096576114	990.4126096576114	0.05797101557254791	0.07874015718698502	0.24242424964904785	0.10256410390138626	0.699999988079071	1142	1217	1217	1242	1540
1.1471490912105295	1.147148696470829	1	0	1	30	0.0075	0.04236230453318557	898.4736370633949	973.4736370633949	973.4736370633949	998.4736370633949	0.05797101557254791	0.08661417663097382	0.24242424964904785	0.10256410390138626	0.699999988079071	1144	1219	1219	1244	1540
1.1643826369796102	1.1643830317193071	1	0	1	30	0.0075	0.046762492828991586	916.4924081347206	991.4924081347206	991.4924081347206	1016.4924081347206	0.07246376574039459	0.08661417663097382	0.24242424964904785	0.11538461595773697	0.699999988079071	1153	1228	1228	1253	1540
1.1811326266176927	1.1811326266176927	1	0	1	30	0.0075	0.052354185231950456	939.3903885248371	1014.3903885248371	1014.3903885248371	1039.3903885248371	0.08695652335882187	0.09448818862438202	0.24242424964904785	0.11538461595773697	0.6000000238418579	1155	1230	1230	1255	1540
1.199814867081276	1.199814867081276	1	0	1	30	0.0075	0.05838294015732748	964.078139944256	1039.078139944256	1039.078139944256	1064.078139944256	0.10144927352666855	0.10236220806837082	0.25757575035095215	0.11538461595773697	0.6000000238418579	1158	1233	1233	1258	1540
1.2141218127236435	1.214122207463344	1	0	1	30	0.0075	0.06441169594238688	988.7658948840742	1063.7658948840742	1063.7658948840742	1088.7658948840742	0.11594203114509583	0.11023622006177902	0.27272728085517883	0.11538461595773697	0.6000000238418579	1141	1216	1216	1241	1540
1.2312112785026734	1.2312116732423704	1	0	1	30	0.0075	0.06484875846480503	990.5556659133766	1065.5556659133767	1065.5556659133767	1090.5556659133767	0.11594203114509583	0.11023622006177902	0.28787878155708313	0.11538461595773697	0.6000000238418579	1141	1216	1216	1241	1540
1.2471098146105	1.2471102093502004	1	0	1	30	0.0075	0.06725432670790277	1000.4064678688619	1075.406467868862	1075.406467868862	1100.406467868862	0.11594203114509583	0.11811023950576782	0.3030303120613098	0.11538461595773697	0.6000000238418579	1141	1216	1216	1241	1540
1.2641183587512792	1.2641187534909797	1	0	1	30	0.0075	0.07381726875495986	1027.2817155515606	1102.2817155515606	1102.2817155515606	1127.2817155515606	0.1304347813129425	0.12598425149917603	0.3030303120613098	0.12820513546466827	0.6000000238418579	1141	1216	1216	1241	1540
1.2811197975774817	1.2811197975774817	1	0	1	30	0.0075	0.07887477031094836	1047.9921844233336	1122.9921844233336	1122.9921844233336	1147.9921844233336	0.14492753148078918	0.13385826349258423	0.3181818127632141	0.11538461595773697	0.6000000238418579	1127	1202	1202	1227	1540
1.297190440193976	1.297190834933673	1	0	1	30	0.0075	0.07887477031094836	1047.9921844233336	1122.9921844233336	1122.9921844233336	1147.9921844233336	0.14492753148078918	0.14173229038715363	0.3333333432674408	0.12820513546466827	0.6000000238418579	1113	1188	1188	1213	1540
1.3142763533157158	1.3142763533157158	1	0	1	30	0.0075	0.08234871707410896	1062.217996418476	1137.217996418476	1137.217996418476	1162.217996418476	0.14492753148078918	0.14173229038715363	0.3333333432674408	0.12820513546466827	0.6000000238418579	1097	1172	1172	1197	1540
1.3311838440936086	1.3311842388333055	1	0	1	30	0.0075	0.08234871707410896	1062.217996418476	1137.217996418476	1137.217996418476	1162.217996418476	0.14492753148078918	0.14173229038715363	0.3333333432674408	0.12820513546466827	0.6000000238418579	1083	1158	1158	1183	1560
1.3472134337814268	1.3472138285211273	1	0	1	30	0.0075	0.08234871707410896	1062.217996418476	1137.217996418476	1137.217996418476	1162.217996418476	0.14492753148078918	0.14173229038715363	0.3333333432674408	0.12820513546466827	0.6000000238418579	1068	1143	1143	1168	1540
1.3647367184894108	1.3647367184894108	1	0	1	30	0.0075	0.08234871707410896	1062.217996418476	1137.217996418476	1137.217996418476	1162.217996418476	0.14492753148078918	0.14173229038715363	0.3333333432674408	0.12820513546466827	0.6000000238418579	1043	1118	1118	1143	1540
1.3811306529191967	1.3811306529192002	1	0	1	30	0.0075	0.08234871707410896	1062.217996418476	1137.217996418476	1137.217996418476	1162.217996418476	0.14492753148078918	0.14173229038715363	0.3333333432674408	0.12820513546466827	0.6000000238418579	1003	1078	1078	1103	1560
1.397562482360069	1.397562482360069	1	0	1	30	0.0075	0.08234871707410896	1062.217996418476	1137.217996418476	1137.217996418476	1162.217996418476	0.14492753148078918	0.14173229038715363	0.3333333432674408	0.12820513546466827	0.6000000238418579	1003	1078	1078	1103	1560
1.414198392225206	1.414198392225206	1	0	1	30	0.0075	0.08234871707410896	1062.217996418476	1137.217996418476	1137.217996418476	1162.217996418476	0.14492753148078918	0.14173229038715363	0.3333333432674408	0.12820513546466827	0.6000000238418579	994	1069	1069	1094	1560
1.4311066724824961	1.4311066724824997	1	0	1	30	0.0075	0.08341709311064494	1066.592996288091	1141.592996288091	1141.592996288091	1166.592996288091	0.14492753148078918	0.14173229038715363	0.3333333432674408	0.14102564752101898	0.6000000238418579	969	1044	1044	1069	1540
1.4472531051211561	1.4472531051211561	1	0	1	30	0.0075	0.08144858638700259	1058.5319612547755	1133.5319612547755	1133.5319612547755	1158.5319612547755	0.14492753148078918	0.13385826349258423	0.3333333432674408	0.14102564752101898	0.6000000238418579	940	1015	1015	1040	1540
1.4642766493704897	1.4642766493704897	1	0	1	30	0.0075	0.07782539884504092	1043.6950082704425	1118.6950082704425	1118.6950082704425	1143.6950082704425	0.1304347813129425	0.13385826349258423	0.3333333432674408	0.14102564752101898	0.6000000238418579	926	1001	1001	1026	1560
1.4813546676982519	1.4813546676982519	1	0	1	30	0.0075	0.0788937748815769	1048.0700081400573	1123.0700081400573	1123.0700081400573	1148.0700081400573	0.1304347813129425	0.13385826349258423	0.3333333432674408	0.1538461595773697	0.6000000238418579	916	991	991	1016	1560
1.4972472827105996	1.4972472827105996	1	0	1	30	0.0075	0.0788937748815769	1048.0700081400573	1123.0700081400573	1123.0700081400573	1148.0700081400573	0.1304347813129425	0.13385826349258423	0.3333333432674408	0.1538461595773697	0.6000000238418579	900	975	975	1000	1560
1.5145724080897942	1.5145724080897942	1	0	1	30	0.0075	0.0788937748815769	1048.0700081400573	1123.0700081400573	1123.0700081400573	1148.0700081400573	0.1304347813129425	0.13385826349258423	0.3333333432674408	0.1538461595773697	0.6000000238418579	890	965	965	990	1540
1.5310918697437934	1.5310918697437934	1	0	1	30	0.0075	0.0788937748815769	1048.0700081400573	1123.0700081400573	1123.0700081400573	1148.0700081400573	0.1304347813129425	0.13385826349258423	0.3333333432674408	0.1538461595773697	0.6000000238418579	875	950	950	975	1560
1.547196065234683	1.54719645997438	1	0	1	30	0.0075	0.0788937748815769	1048.0700081400573	1123.0700081400573	1123.0700081400573	1148.0700081400573	0.1304347813129425	0.13385826349258423	0.3333333432674408	0.1538461595773697	0.6000000238418579	890	965	965	990	1540
1.5641418457633556	1.564142240503056	1	0	1	30	0.0075	0.0788937748815769	1048.0700081400573	1123.0700081400573	1123.0700081400573	1148.0700081400573	0.1304347813129425	0.13385826349258423	0.3333333432674408	0.1538461595773697	0.6000000238418579	873	948	948	973	1540
1.5811602583966078	1.5811602583966078	1	0	1	30	0.0075	0.0788937748815769	1048.0700081400573	1123.0700081400573	1123.0700081400573	1148.0700081400573	0.1304347813129425	0.13385826349258423	0.3333333432674408	0.1538461595773697	0.6000000238418579	873	948	948	973	1560
1.6000888164322227	1.6000888164322227	1	0	1	30	0.0075	0.08251696242353856	1062.9069611243904	1137.9069611243904	1137.9069611243904	1162.9069611243904	0.14492753148078918	0.13385826349258423	0.3333333432674408	0.1538461595773697	0.6000000238418579	888	963	963	988	1540
1.6141383917909913	1.6141383917909913	1	0	1	30	0.0075	0.08251696242353856	1062.9069611243904	1137.9069611243904	1137.9069611243904	1162.9069611243904	0.14492753148078918	0.13385826349258423	0.3333333432674408	0.1538461595773697	0.6000000238418579	888	963	963	988	1540
1.6312456208564647	1.6312456208564683	1	0	1	30	0.0075	0.08251696242353856	1062.9069611243904	1137.9069611243904	1137.9069611243904	1162.9069611243904	0.14492753148078918	0.13385826349258423	0.3333333432674408	0.1538461595773697	0.6000000238418579	890	965	965	990	1540
1.6471173146647757	1.6471169199250788	1	0	1	30	0.0075	0.08251696242353856	1062.9069611243904	1137.9069611243904	1137.9069611243904	1162.9069611243904	0.14492753148078918	0.13385826349258423	0.3333333432674408	0.1538461595773697	0.6000000238418579	898	973	973	998	1540
1.6663920594162178	1.666391664676521	1	0	1	30	0.0075	0.08448546914718091	1070.9679961577058	1145.9679961577058	1145.9679961577058	1170.9679961577058	0.14492753148078918	0.14173229038715363	0.3333333432674408	0.1538461595773697	0.6000000238418579	916	991	991	1016	1540
1.6810811130870036	1.681080718347303	1	0	1	30	0.0075	0.08448546914718091	1070.9679961577058	1145.9679961577058	1145.9679961577058	1170.9679961577058	0.14492753148078918	0.14173229038715363	0.3333333432674408	0.1538461595773697	0.6000000238418579	939	1014	1014	1039	1520
1.697190834933675	1.6971904401939746	1	0	1	30	0.0075	0.08448546914718091	1070.9679961577058	1145.9679961577058	1145.9679961577058	1170.9679961577058	0.14492753148078918	0.14173229038715363	0.3333333432674408	0.1666666716337204	0.6000000238418579	964	1039	1039	1064	1520
1.714129510147771	1.714129510147771	1	0	1	30	0.0075	0.08555384518371689	1075.3429960273206	1150.3429960273206	1150.3429960273206	1175.3429960273206	0.14492753148078918	0.14173229038715363	0.3333333432674408	0.1666666716337204	0.6000000238418579	988	1063	1063	1088	1520
1.7330955684547718	1.7330951737150713	1	0	1	30	0.0075	0.08555384518371689	1075.3429960273206	1150.3429960273206	1150.3429960273206	1175.3429960273206	0.14492753148078918	0.14173229038715363	0.3333333432674408	0.1666666716337204	0.6000000238418579	990	1065	1065	1090	1520
1.7471265910476994	1.7471265910476994	1	0	1	30	0.0075	0.08555384518371689	1075.3429960273206	1150.3429960273206	1150.3429960273206	1175.3429960273206	0.14492753148078918	0.14173229038715363	0.3333333432674408	0.1666666716337204	0.6000000238418579	1000	1075	1075	1100	1520
1.7641288193532993	1.7641288193532993	1	0	1	30	0.0075	0.08193065764175522	1060.5060430429876	1135.5060430429876	1135.5060430429876	1160.5060430429876	0.1304347813129425	0.14173229038715363	0.3333333432674408	0.1666666716337204	0.6000000238418579	1027	1102	1102	1127	1520
1.781105784318175	1.781105784318175	1	0	1	30	0.0075	0.08086228160521924	1056.1310431733727	1131.1310431733727	1131.1310431733727	1156.1310431733727	0.1304347813129425	0.14173229038715363	0.3333333432674408	0.1538461595773697	0.699999988079071	1047	1122	1122	1147	1520
1.7998034196300097	1.7998034196300097	1	0	1	30	0.0075	0.08448546914718091	1070.9679961577058	1145.9679961577058	1145.9679961577058	1170.9679961577058	0.14492753148078918	0.14173229038715363	0.3333333432674408	0.1538461595773697	0.699999988079071	1047	1122	1122	1147	1520
1.8141241811618372	1.8141241811618372	1	0	1	30	0.0075	0.08448546914718091	1070.9679961577058	1145.9679961577058	1145.9679961577058	1170.9679961577058	0.14492753148078918	0.14173229038715363	0.3333333432674408	0.1538461595773697	0.6000000238418579	1062	1137	1137	1162	1520
1.831141014836291	1.831141014836291	1	0	1	30	0.0075	0.08555384518371689	1075.3429960273206	1150.3429960273206	1150.3429960273206	1175.3429960273206	0.14492753148078918	0.14173229038715363	0.3333333432674408	0.1666666716337204	0.6000000238418579	1062	1137	1137	1162	1520
1.847122051541163	1.847122051541163	1	0	1	30	0.0075	0.08358533846007454	1067.2819609940052	1142.2819609940052	1142.2819609940052	1167.2819609940052	0.14492753148078918	0.13385826349258423	0.3333333432674408	0.1666666716337204	0.6000000238418579	1062	1137	1137	1162	1520
1.866516797161033	1.866516797161033	1	0	1	30	0.0075	0.07996215091811287	1052.4450080096722	1127.4450080096722	1127.4450080096722	1152.4450080096722	0.1304347813129425	0.13385826349258423	0.3333333432674408	0.1666666716337204	0.6000000238418579	1062	1137	1137	1162	1520
1.881263482827837	1.881263482827837	1	0	1	30	0.0075	0.07996215091811287	1052.4450080096722	1127.4450080096722	1127.4450080096722	1152.4450080096722	0.1304347813129425	0.13385826349258423	0.3333333432674408	0.1666666716337204	0.699999988079071	1062	1137	1137	1162	1520
1.8970850446944034	1.8970850446944034	1	0	1	30	0.0075	0.07996215091811287	1052.4450080096722	1127.4450080096722	1127.4450080096722	1152.4450080096722	0.1304347813129425	0.13385826349258423	0.3333333432674408	0.1666666716337204	0.699999988079071	1062	1137	1137	1162	1520
1.9146256979491305	1.9146256979491305	1	0	1	30	0.0075	0.07996215091811287	1052.4450080096722	1127.4450080096722	1127.4450080096722	1152.4450080096722	0.1304347813129425	0.13385826349258423	0.3333333432674408	0.1666666716337204	0.6000000238418579	1062	1137	1137	1162	1520
1.9310752906764463	1.9310752906764463	1	0	1	30	0.0075	0.07996215091811287	1052.4450080096722	1127.4450080096722	1127.4450080096722	1152.4450080096722	0.1304347813129425	0.13385826349258423	0.3333333432674408	0.1666666716337204	0.699999988079071	1066	1141	1141	1166	1520
1.9470977750496878	1.9470977750496878	1	0	1	30	0.0075	0.07570764958632714	1035.0228250560097	1110.0228250560097	1110.0228250560097	1135.0228250560097	0.11594203114509583	0.13385826349258423	0.3181818127632141	0.1666666716337204	0.699999988079071	1058	1133	1133	1158	1520
1.964546848694301	1.964547243433998	1	0	1	30	0.0075	0.07570764958632714	1035.0228250560097	1110.0228250560097	1110.0228250560097	1135.0228250560097	0.11594203114509583	0.13385826349258423	0.3181818127632141	0.1666666716337204	0.699999988079071	1043	1118	1118	1143	1520
1.9812013113252789	1.9812013113252789	1	0	1	30	0.0075	0.07570764958632714	1035.0228250560097	1110.0228250560097	1110.0228250560097	1135.0228250560097	0.11594203114509583	0.13385826349258423	0.3181818127632141	0.1666666716337204	0.699999988079071	1048	1123	1123	1148	1520
1.999753682427965	1.999753682427965	1	0	1	30	0.0075	0.07475896002963567	1031.137941321358	1106.137941321358	1106.137941321358	1131.137941321358	0.11594203114509583	0.12598425149917603	0.3181818127632141	0.1794871836900711	0.699999988079071	1048	1123	1123	1148	1520
2.0141411549688826	2.014141154968886	1	0	1	30	0.0075	0.07475896002963567	1031.137941321358	1106.137941321358	1106.137941321358	1131.137941321358	0.11594203114509583	0.12598425149917603	0.3181818127632141	0.1794871836900711	0.699999988079071	1048	1123	1123	1148	1520
2.0311153567558726	2.0311153567558726	1	0	1	30	0.0075	0.07475896002963567	1031.137941321358	1106.137941321358	1106.137941321358	1131.137941321358	0.11594203114509583	0.12598425149917603	0.3181818127632141	0.1794871836900711	0.699999988079071	1048	1123	1123	1148	1520
2.0471165251853805	2.04711613044568	1	0	1	30	0.0075	0.07475896002963567	1031.137941321358	1106.137941321358	1106.137941321358	1131.137941321358	0.11594203114509583	0.12598425149917603	0.3181818127632141	0.1794871836900711	0.699999988079071	1048	1123	1123	1148	1520
2.0664437703167593	2.066443375577059	1	0	1	30	0.0075	0.07475896002963567	1031.137941321358	1106.137941321358	1106.137941321358	1131.137941321358	0.11594203114509583	0.12598425149917603	0.3181818127632141	0.1794871836900711	0.699999988079071	1048	1123	1123	1148	1520
2.081100850071941	2.081100850071941	1	0	1	30	0.0075	0.07475896002963567	1031.137941321358	1106.137941321358	1106.137941321358	1131.137941321358	0.11594203114509583	0.12598425149917603	0.3181818127632141	0.1794871836900711	0.699999988079071	1048	1123	1123	1148	1520
2.097299783090534	2.097299783090534	1	0	1	30	0.0075	0.07475896002963567	1031.137941321358	1106.137941321358	1106.137941321358	1131.137941321358	0.11594203114509583	0.12598425149917603	0.3181818127632141	0.1794871836900711	0.699999988079071	1062	1137	1137	1162	1520
2.1141306943668674	2.1141310891065643	1	0	1	30	0.0075	0.07475896002963567	1031.137941321358	1106.137941321358	1106.137941321358	1131.137941321358	0.11594203114509583	0.12598425149917603	0.3181818127632141	0.1794871836900711	0.699999988079071	1062	1137	1137	1162	1520
2.133063199799473	2.133063199799473	1	0	1	30	0.0075	0.07475896002963567	1031.137941321358	1106.137941321358	1106.137941321358	1131.137941321358	0.11594203114509583	0.12598425149917603	0.3181818127632141	0.1794871836900711	0.699999988079071	1062	1137	1137	1162	1520
2.1471001434878794	2.1470997487481824	1	0	1	30	0.0075	0.07475896002963567	1031.137941321358	1106.137941321358	1106.137941321358	1131.137941321358	0.11594203114509583	0.12598425149917603	0.3181818127632141	0.1794871836900711	0.699999988079071	1062	1137	1137	1162	1520
2.164110661327154	2.1641110560668544	1	0	1	30	0.0075	0.07475896002963567	1031.137941321358	1106.137941321358	1106.137941321358	1131.137941321358	0.11594203114509583	0.12598425149917603	0.3181818127632141	0.1794871836900711	0.699999988079071	1070	1145	1145	1170	1520
2.1811874954358217	2.181187890175522	1	0	1	30	0.0075	0.07113577062502885	1016.3009807094932	1091.3009807094932	1091.3009807094932	1116.3009807094932	0.10144927352666855	0.12598425149917603	0.3181818127632141	0.1794871836900711	0.699999988079071	1070	1145	1145	1170	1520
2.1997935511375424	2.199793156397842	1	0	1	30	0.0075	0.07475896002963567	1031.137941321358	1106.137941321358	1106.137941321358	1131.137941321358	0.11594203114509583	0.12598425149917603	0.3181818127632141	0.1794871836900711	0.699999988079071	1070	1145	1145	1170	1520
2.2145560263922945	2.2145560263922945	1	0	1	30	0.0075	0.07113577062502885	1016.3009807094932	1091.3009807094932	1091.3009807094932	1116.3009807094932	0.10144927352666855	0.12598425149917603	0.3181818127632141	0.1794871836900711	0.699999988079071	1075	1150	1150	1175	1520
2.23118680464135	2.2311864099016496	1	0	1	30	0.0075	0.07475896002963567	1031.137941321358	1106.137941321358	1106.137941321358	1131.137941321358	0.11594203114509583	0.12598425149917603	0.3181818127632141	0.1794871836900711	0.699999988079071	1075	1150	1150	1175	1520
2.247133104252729	2.247133104252729	1	0	1	30	0.0075	0.07475896002963567	1031.137941321358	1106.137941321358	1106.137941321358	1131.137941321358	0.11594203114509583	0.12598425149917603	0.3181818127632141	0.1794871836900711	0.699999988079071	1075	1150	1150	1175	1520
2.266486007464529	2.266486007464529	1	0	1	30	0.0075	0.07113577062502885	1016.3009807094932	1091.3009807094932	1091.3009807094932	1116.3009807094932	0.10144927352666855	0.12598425149917603	0.3181818127632141	0.1794871836900711	0.699999988079071	1060	1135	1135	1160	1520
2.2810736130327243	2.2810736130327243	1	0	1	30	0.0075	0.07113577062502885	1016.3009807094932	1091.3009807094932	1091.3009807094932	1116.3009807094932	0.10144927352666855	0.12598425149917603	0.3181818127632141	0.1794871836900711	0.699999988079071	1056	1131	1131	1156	1540
2.297090176310487	2.297090176310487	1	0	1	30	0.0075	0.07475896002963567	1031.137941321358	1106.137941321358	1106.137941321358	1131.137941321358	0.11594203114509583	0.12598425149917603	0.3181818127632141	0.1794871836900711	0.699999988079071	1070	1145	1145	1170	1540
2.314232931948851	2.314233326688548	1	0	1	30	0.0075	0.07475896002963567	1031.137941321358	1106.137941321358	1106.137941321358	1131.137941321358	0.11594203114509583	0.12598425149917603	0.3181818127632141	0.1794871836900711	0.699999988079071	1070	1145	1145	1170	1520
2.3331220160145882	2.3331220160145882	1	0	1	30	0.0075	0.07475896002963567	1031.137941321358	1106.137941321358	1106.137941321358	1131.137941321358	0.11594203114509583	0.12598425149917603	0.3181818127632141	0.1794871836900711	0.699999988079071	1075	1150	1150	1175	1520
2.3470898802557123	2.347089485516012	1	0	1	30	0.0075	0.07475896002963567	1031.137941321358	1106.137941321358	1106.137941321358	1131.137941321358	0.11594203114509583	0.12598425149917603	0.3181818127632141	0.1794871836900711	0.699999988079071	1067	1142	1142	1167	1520
2.3642772414800355	2.364277636219736	1	0	1	30	0.0075	0.07475896002963567	1031.137941321358	1106.137941321358	1106.137941321358	1131.137941321358	0.11594203114509583	0.12598425149917603	0.3181818127632141	0.1794871836900711	0.699999988079071	1052	1127	1127	1152	1520
2.381316575317321	2.381316575317321	1	0	1	30	0.0075	0.07475896002963567	1031.137941321358	1106.137941321358	1106.137941321358	1131.137941321358	0.11594203114509583	0.12598425149917603	0.3181818127632141	0.1794871836900711	0.699999988079071	1052	1127	1127	1152	1540
2.3972628749286997	2.3972628749286997	1	0	1	30	0.0075	0.07475896002963567	1031.137941321358	1106.137941321358	1106.137941321358	1131.137941321358	0.11594203114509583	0.12598425149917603	0.3181818127632141	0.1794871836900711	0.699999988079071	1052	1127	1127	1152	1540
2.414260366357915	2.414260366357915	1	0	1	30	0.0075	0.07475896002963567	1031.137941321358	1106.137941321358	1106.137941321358	1131.137941321358	0.11594203114509583	0.12598425149917603	0.3181818127632141	0.1794871836900711	0.699999988079071	1052	1127	1127	1152	1520
2.4311121988382816	2.4311121988382816	1	0	1	30	0.0075	0.07475896002963567	1031.137941321358	1106.137941321358	1106.137941321358	1131.137941321358	0.11594203114509583	0.12598425149917603	0.3181818127632141	0.1794871836900711	0.699999988079071	1052	1127	1127	1152	1540
2.447167051866824	2.447167051866824	1	0	1	30	0.0075	0.07475896002963567	1031.137941321358	1106.137941321358	1106.137941321358	1131.137941321358	0.11594203114509583	0.12598425149917603	0.3181818127632141	0.1794871836900711	0.699999988079071	1035	1110	1110	1135	1540
2.46632732210562	2.466326927365923	1	0	1	30	0.0075	0.07113577062502885	1016.3009807094932	1091.3009807094932	1091.3009807094932	1116.3009807094932	0.10144927352666855	0.12598425149917603	0.3181818127632141	0.1794871836900711	0.699999988079071	1035	1110	1110	1135	1540
2.4811584820679613	2.4811584820679613	1	0	1	30	0.0075	0.07113577062502885	1016.3009807094932	1091.3009807094932	1091.3009807094932	1116.3009807094932	0.10144927352666855	0.12598425149917603	0.3181818127632141	0.1794871836900711	0.699999988079071	1035	1110	1110	1135	1540
2.4970763604210298	2.4970767551607267	1	0	1	30	0.0075	0.07113577062502885	1016.3009807094932	1091.3009807094932	1091.3009807094932	1116.3009807094932	0.10144927352666855	0.12598425149917603	0.3181818127632141	0.1794871836900711	0.699999988079071	1031	1106	1106	1131	1540
2.514133062805058	2.5141326680653613	1	0	1	30	0.0075	0.07113577062502885	1016.3009807094932	1091.3009807094932	1091.3009807094932	1116.3009807094932	0.10144927352666855	0.12598425149917603	0.3181818127632141	0.1794871836900711	0.699999988079071	1031	1106	1106	1131	1540
2.53305096286881	2.53305096286881	1	0	1	30	0.0075	0.07113577062502885	1016.3009807094932	1091.3009807094932	1091.3009807094932	1116.3009807094932	0.10144927352666855	0.12598425149917603	0.3181818127632141	0.1794871836900711	0.699999988079071	1031	1106	1106	1131	1540
2.547107248802458	2.5471068540627577	1	0	1	30	0.0075	0.07113577062502885	1016.3009807094932	1091.3009807094932	1091.3009807094932	1116.3009807094932	0.10144927352666855	0.12598425149917603	0.3181818127632141	0.1794871836900711	0.699999988079071	1031	1106	1106	1131	1540
2.564158030091008	2.564158030091008	1	0	1	30	0.0075	0.07113577062502885	1016.3009807094932	1091.3009807094932	1091.3009807094932	1116.3009807094932	0.10144927352666855	0.12598425149917603	0.3181818127632141	0.1794871836900711	0.699999988079071	1031	1106	1106	1131	1540
2.581280259265032	2.5812802592650357	1	0	1	30	0.0075	0.07215558406668943	1020.4771167530932	1095.4771167530932	1095.4771167530932	1120.4771167530932	0.10144927352666855	0.12598425149917603	0.3181818127632141	0.19230769574642181	0.699999988079071	1031	1106	1106	1131	1540
2.597142874060271	2.597142479320574	1	0	1	30	0.0075	0.07215558406668943	1020.4771167530932	1095.4771167530932	1095.4771167530932	1120.4771167530932	0.10144927352666855	0.12598425149917603	0.3181818127632141	0.19230769574642181	0.699999988079071	1031	1106	1106	1131	1540
2.6142477346875523	2.6142477346875523	1	0	1	30	0.0075	0.07215558406668943	1020.4771167530932	1095.4771167530932	1095.4771167530932	1120.4771167530932	0.10144927352666855	0.12598425149917603	0.3181818127632141	0.19230769574642181	0.699999988079071	1031	1106	1106	1131	1540
2.6312997001952	2.631300094934897	1	0	1	30	0.0075	0.06853239652472776	1005.6401637687602	1080.6401637687602	1080.6401637687602	1105.6401637687602	0.08695652335882187	0.12598425149917603	0.3181818127632141	0.19230769574642181	0.699999988079071	1031	1106	1106	1131	1540
2.6470837617903804	2.6470833670506835	1	0	1	30	0.0075	0.07215558406668943	1020.4771167530932	1095.4771167530932	1095.4771167530932	1120.4771167530932	0.10144927352666855	0.12598425149917603	0.3181818127632141	0.19230769574642181	0.699999988079071	1031	1106	1106	1131	1540
2.6663470590905582	2.6663470590905582	1	0	1	30	0.0075	0.06853239652472776	1005.6401637687602	1080.6401637687602	1080.6401637687602	1105.6401637687602	0.08695652335882187	0.12598425149917603	0.3181818127632141	0.19230769574642181	0.699999988079071	1031	1106	1106	1131	1540
2.6811138764820015	2.681113481742301	1	0	1	30	0.0075	0.06853239652472776	1005.6401637687602	1080.6401637687602	1080.6401637687602	1105.6401637687602	0.08695652335882187	0.12598425149917603	0.3181818127632141	0.19230769574642181	0.800000011920929	1016	1091	1091	1116	1540
2.6971110975145223	2.6971110975145223	1	0	1	30	0.0075	0.06853239652472776	1005.6401637687602	1080.6401637687602	1080.6401637687602	1105.6401637687602	0.08695652335882187	0.12598425149917603	0.3181818127632141	0.19230769574642181	0.800000011920929	1031	1106	1106	1131	1540
2.7144638546726334	2.7144638546726334	1	0	1	30	0.0075	0.06853239652472776	1005.6401637687602	1080.6401637687602	1080.6401637687602	1105.6401637687602	0.08695652335882187	0.12598425149917603	0.3181818127632141	0.19230769574642181	0.699999988079071	1016	1091	1091	1116	1540
2.7330359627602547	2.733036357499955	1	0	1	30	0.0075	0.06853239652472776	1005.6401637687602	1080.6401637687602	1080.6401637687602	1105.6401637687602	0.08695652335882187	0.12598425149917603	0.3181818127632141	0.19230769574642181	0.699999988079071	1031	1106	1106	1131	1540
2.747097380309988	2.747097380309988	1	0	1	30	0.0075	0.06853239652472776	1005.6401637687602	1080.6401637687602	1080.6401637687602	1105.6401637687602	0.08695652335882187	0.12598425149917603	0.3181818127632141	0.19230769574642181	0.699999988079071	1031	1106	1106	1131	1540
2.764194740882992	2.764194740882992	1	0	1	30	0.0075	0.06853239652472776	1005.6401637687602	1080.6401637687602	1080.6401637687602	1105.6401637687602	0.08695652335882187	0.12598425149917603	0.3181818127632141	0.19230769574642181	0.699999988079071	1016	1091	1091	1116	1540
2.781165390012692	2.781165390012692	1	0	1	30	0.0075	0.06751258308306718	1001.4640277251601	1076.4640277251601	1076.4640277251601	1101.4640277251601	0.08695652335882187	0.12598425149917603	0.3181818127632141	0.1794871836900711	0.699999988079071	1016	1091	1091	1116	1540
2.799707892622905	2.7997078926229086	1	0	1	30	0.0075	0.06751258308306718	1001.4640277251601	1076.4640277251601	1076.4640277251601	1101.4640277251601	0.08695652335882187	0.12598425149917603	0.3181818127632141	0.1794871836900711	0.800000011920929	1031	1106	1106	1131	1540
2.8145347104485623	2.8145351051882628	1	0	1	30	0.0075	0.06751258308306718	1001.4640277251601	1076.4640277251601	1076.4640277251601	1101.4640277251601	0.08695652335882187	0.12598425149917603	0.3181818127632141	0.1794871836900711	0.699999988079071	1031	1106	1106	1131	1540
2.8311339095217143	2.8311339095217143	1	0	1	30	0.0075	0.06751258308306718	1001.4640277251601	1076.4640277251601	1076.4640277251601	1101.4640277251601	0.08695652335882187	0.12598425149917603	0.3181818127632141	0.1794871836900711	0.699999988079071	1031	1106	1106	1131	1540
2.8470825775712854	2.8470825775712854	1	0	1	30	0.0075	0.06751258308306718	1001.4640277251601	1076.4640277251601	1076.4640277251601	1101.4640277251601	0.08695652335882187	0.12598425149917603	0.3181818127632141	0.1794871836900711	0.699999988079071	1031	1106	1106	1131	1540
2.8663608749800176	2.8663608749800176	1	0	1	30	0.0075	0.06751258308306718	1001.4640277251601	1076.4640277251601	1076.4640277251601	1101.4640277251601	0.08695652335882187	0.12598425149917603	0.3181818127632141	0.1794871836900711	0.699999988079071	1031	1106	1106	1131	1540
2.881082297306097	2.8810819025664003	1	0	1	30	0.0075	0.07113577062502885	1016.3009807094932	1091.3009807094932	1091.3009807094932	1116.3009807094932	0.10144927352666855	0.12598425149917603	0.3181818127632141	0.1794871836900711	0.699999988079071	1031	1106	1106	1131	1540
2.897303335747825	2.897303335747825	1	0	1	30	0.0075	0.07113577062502885	1016.3009807094932	1091.3009807094932	1091.3009807094932	1116.3009807094932	0.10144927352666855	0.12598425149917603	0.3181818127632141	0.1794871836900711	0.699999988079071	1031	1106	1106	1131	1540
2.9141847737055997	2.9141847737055997	1	0	1	30	0.0075	0.07113577062502885	1016.3009807094932	1091.3009807094932	1091.3009807094932	1116.3009807094932	0.10144927352666855	0.12598425149917603	0.3181818127632141	0.1794871836900711	0.699999988079071	1031	1106	1106	1131	1540
2.932988593996402	2.932988593996402	1	0	1	30	0.0075	0.07113577062502885	1016.3009807094932	1091.3009807094932	1091.3009807094932	1116.3009807094932	0.10144927352666855	0.12598425149917603	0.3181818127632141	0.1794871836900711	0.699999988079071	1031	1106	1106	1131	1540
2.947072511708967	2.947072511708967	1	0	1	30	0.0075	0.07113577062502885	1016.3009807094932	1091.3009807094932	1091.3009807094932	1116.3009807094932	0.10144927352666855	0.12598425149917603	0.3181818127632141	0.1794871836900711	0.699999988079071	1031	1106	1106	1131	1540
2.9645081642038207	2.9645081642038207	1	0	1	30	0.0075	0.07113577062502885	1016.3009807094932	1091.3009807094932	1091.3009807094932	1116.3009807094932	0.10144927352666855	0.12598425149917603	0.3181818127632141	0.1794871836900711	0.800000011920929	1016	1091	1091	1116	1540
2.9810986790035976	2.9810986790035976	1	0	1	30	0.0075	0.07113577062502885	1016.3009807094932	1091.3009807094932	1091.3009807094932	1116.3009807094932	0.10144927352666855	0.12598425149917603	0.3181818127632141	0.1794871836900711	0.699999988079071	1016	1091	1091	1116	1540
2.999692103034956	2.9996917082952557	1	0	1	30	0.0075	0.07113577062502885	1016.3009807094932	1091.3009807094932	1091.3009807094932	1116.3009807094932	0.10144927352666855	0.12598425149917603	0.3181818127632141	0.1794871836900711	0.699999988079071	1016	1091	1091	1116	1540
3.0142370767156876	3.0142370767156876	1	0	1	30	0.0075	0.07113577062502885	1016.3009807094932	1091.3009807094932	1091.3009807094932	1116.3009807094932	0.10144927352666855	0.12598425149917603	0.3181818127632141	0.1794871836900711	0.699999988079071	1016	1091	1091	1116	1540
3.0310743038272	3.0310743038272	1	0	1	30	0.0075	0.07113577062502885	1016.3009807094932	1091.3009807094932	1091.3009807094932	1116.3009807094932	0.10144927352666855	0.12598425149917603	0.3181818127632141	0.1794871836900711	0.699999988079071	1016	1091	1091	1116	1540
3.047198236303025	3.047198236303025	1	0	1	30	0.0075	0.07113577062502885	1016.3009807094932	1091.3009807094932	1091.3009807094932	1116.3009807094932	0.10144927352666855	0.12598425149917603	0.3181818127632141	0.1794871836900711	0.699999988079071	1016	1091	1091	1116	1540
3.0663158746543573	3.066315479914657	1	0	1	30	0.0075	0.07113577062502885	1016.3009807094932	1091.3009807094932	1091.3009807094932	1116.3009807094932	0.10144927352666855	0.12598425149917603	0.3181818127632141	0.1794871836900711	0.699999988079071	1016	1091	1091	1116	1540
3.0811276923714566	3.0811276923714566	1	0	1	30	0.0075	0.07113577062502885	1016.3009807094932	1091.3009807094932	1091.3009807094932	1116.3009807094932	0.10144927352666855	0.12598425149917603	0.3181818127632141	0.1794871836900711	0.699999988079071	1020	1095	1095	1120	1540
3.0971024132411493	3.0971024132411493	1	0	1	30	0.0075	0.07113577062502885	1016.3009807094932	1091.3009807094932	1091.3009807094932	1116.3009807094932	0.10144927352666855	0.12598425149917603	0.3181818127632141	0.1794871836900711	0.699999988079071	1020	1095	1095	1120	1540
3.114172142035237	3.114172142035237	1	0	1	30	0.0075	0.07113577062502885	1016.3009807094932	1091.3009807094932	1091.3009807094932	1116.3009807094932	0.10144927352666855	0.12598425149917603	0.3181818127632141	0.1794871836900711	0.699999988079071	1020	1095	1095	1120	1540
3.1331145159603118	3.1331149107000122	1	0	1	30	0.0075	0.07113577062502885	1016.3009807094932	1091.3009807094932	1091.3009807094932	1116.3009807094932	0.10144927352666855	0.12598425149917603	0.3181818127632141	0.1794871836900711	0.800000011920929	1005	1080	1080	1105	1540
3.147122643650711	3.1471222489110104	1	0	1	30	0.0075	0.07113577062502885	1016.3009807094932	1091.3009807094932	1091.3009807094932	1116.3009807094932	0.10144927352666855	0.12598425149917603	0.3181818127632141	0.1794871836900711	0.699999988079071	1020	1095	1095	1120	1540
3.1642567150157	3.1642571097554004	1	0	1	30	0.0075	0.07113577062502885	1016.3009807094932	1091.3009807094932	1091.3009807094932	1116.3009807094932	0.10144927352666855	0.12598425149917603	0.3181818127632141	0.1794871836900711	0.800000011920929	1005	1080	1080	1105	1540
3.1812857856208154	3.181286180360516	1	0	1	30	0.0075	0.07113577062502885	1016.3009807094932	1091.3009807094932	1091.3009807094932	1116.3009807094932	0.10144927352666855	0.12598425149917603	0.3181818127632141	0.1794871836900711	0.699999988079071	1005	1080	1080	1105	1540
3.1996802608439943	3.1996802608439943	1	0	1	30	0.0075	0.06751258308306718	1001.4640277251601	1076.4640277251601	1076.4640277251601	1101.4640277251601	0.08695652335882187	0.12598425149917603	0.3181818127632141	0.1794871836900711	0.800000011920929	1005	1080	1080	1105	1560
3.2142469452081563	3.2142473399478533	1	0	1	30	0.0075	0.06751258308306718	1001.4640277251601	1076.4640277251601	1076.4640277251601	1101.4640277251601	0.08695652335882187	0.12598425149917603	0.3181818127632141	0.1794871836900711	0.699999988079071	1005	1080	1080	1105	1540
3.231076277525691	3.231076277525691	1	0	1	30	0.0075	0.06751258308306718	1001.4640277251601	1076.4640277251601	1076.4640277251601	1101.4640277251601	0.08695652335882187	0.12598425149917603	0.3181818127632141	0.1794871836900711	0.800000011920929	1005	1080	1080	1105	1540
3.2471216568014647	3.2471216568014647	1	0	1	30	0.0075	0.07113577062502885	1016.3009807094932	1091.3009807094932	1091.3009807094932	1116.3009807094932	0.10144927352666855	0.12598425149917603	0.3181818127632141	0.1794871836900711	0.699999988079071	1005	1080	1080	1105	1540
3.2663304800232105	3.26633008528351	1	0	1	30	0.0075	0.06751258308306718	1001.4640277251601	1076.4640277251601	1076.4640277251601	1101.4640277251601	0.08695652335882187	0.12598425149917603	0.3181818127632141	0.1794871836900711	0.699999988079071	1005	1080	1080	1105	1540
3.281342825507288	3.2813428255072914	1	0	1	30	0.0075	0.06751258308306718	1001.4640277251601	1076.4640277251601	1076.4640277251601	1101.4640277251601	0.08695652335882187	0.12598425149917603	0.3181818127632141	0.1794871836900711	0.699999988079071	1001	1076	1076	1101	1540
3.297274125010116	3.297274125010116	1	0	1	30	0.0075	0.06751258308306718	1001.4640277251601	1076.4640277251601	1076.4640277251601	1101.4640277251601	0.08695652335882187	0.12598425149917603	0.3181818127632141	0.1794871836900711	0.699999988079071	1001	1076	1076	1101	1560
3.314501749683714	3.314501749683714	1	0	1	30	0.0075	0.06751258308306718	1001.4640277251601	1076.4640277251601	1076.4640277251601	1101.4640277251601	0.08695652335882187	0.12598425149917603	0.3181818127632141	0.1794871836900711	0.699999988079071	1001	1076	1076	1101	1540
3.333526229466134	3.333526229466134	1	0	1	30	0.0075	0.06751258308306718	1001.4640277251601	1076.4640277251601	1076.4640277251601	1101.4640277251601	0.08695652335882187	0.12598425149917603	0.3181818127632141	0.1794871836900711	0.699999988079071	1001	1076	1076	1101	1540
3.3471222489110133	3.3471222489110133	1	0	1	30	0.0075	0.06751258308306718	1001.4640277251601	1076.4640277251601	1076.4640277251601	1101.4640277251601	0.08695652335882187	0.12598425149917603	0.3181818127632141	0.1794871836900711	0.699999988079071	1001	1076	1076	1101	1540
3.3646013227727316	3.3646013227727316	1	0	1	30	0.0075	0.07113577062502885	1016.3009807094932	1091.3009807094932	1091.3009807094932	1116.3009807094932	0.10144927352666855	0.12598425149917603	0.3181818127632141	0.1794871836900711	0.800000011920929	1001	1076	1076	1101	1540
3.3811902586137137	3.381189863874013	1	0	1	30	0.0075	0.06751258308306718	1001.4640277251601	1076.4640277251601	1076.4640277251601	1101.4640277251601	0.08695652335882187	0.12598425149917603	0.3181818127632141	0.1794871836900711	0.699999988079071	1016	1091	1091	1116	1540
3.3996806555836905	3.3996806555836905	1	0	1	30	0.0075	0.06751258308306718	1001.4640277251601	1076.4640277251601	1076.4640277251601	1101.4640277251601	0.08695652335882187	0.12598425149917603	0.3181818127632141	0.1794871836900711	0.800000011920929	1016	1091	1091	1116	1540
3.414194444828219	3.414194444828219	1	0	1	30	0.0075	0.06751258308306718	1001.4640277251601	1076.4640277251601	1076.4640277251601	1101.4640277251601	0.08695652335882187	0.12598425149917603	0.3181818127632141	0.1794871836900711	0.699999988079071	1016	1091	1091	1116	1540
3.4310865407578603	3.4310865407578603	1	0	1	30	0.0075	0.06853239652472776	1005.6401637687602	1080.6401637687602	1080.6401637687602	1105.6401637687602	0.08695652335882187	0.12598425149917603	0.3181818127632141	0.19230769574642181	0.699999988079071	1016	1091	1091	1116	1540
3.447300079145311	3.447300079145311	1	0	1	30	0.0075	0.06853239652472776	1005.6401637687602	1080.6401637687602	1080.6401637687602	1105.6401637687602	0.08695652335882187	0.12598425149917603	0.3181818127632141	0.19230769574642181	0.800000011920929	1016	1091	1091	1116	1540
3.466319427311646	3.466319427311646	1	0	1	30	0.0075	0.06948108608141923	1009.5250475034118	1084.5250475034118	1084.5250475034118	1109.5250475034118	0.08695652335882187	0.13385826349258423	0.3181818127632141	0.1794871836900711	0.699999988079071	1016	1091	1091	1116	1560
3.481104007989533	3.4811036132498323	1	0	1	30	0.0075	0.06948108608141923	1009.5250475034118	1084.5250475034118	1084.5250475034118	1109.5250475034118	0.08695652335882187	0.13385826349258423	0.3181818127632141	0.1794871836900711	0.699999988079071	1016	1091	1091	1116	1540
3.4972460984915017	3.4972457037518048	1	0	1	30	0.0075	0.07113577062502885	1016.3009807094932	1091.3009807094932	1091.3009807094932	1116.3009807094932	0.10144927352666855	0.12598425149917603	0.3181818127632141	0.1794871836900711	0.699999988079071	1016	1091	1091	1116	1540
3.514597276690818	3.514597276690818	1	1	1	30	0.0075	0.06751258308306718	1001.4640277251601	1076.4640277251601	1076.4640277251601	1101.4640277251601	0.08695652335882187	0.12598425149917603	0.3181818127632141	0.1794871836900711	0.699999988079071	1016	1091	1091	1116	1540
3.7032039047651004	3.7032039047651004	1	1	1	30	0.0075	0.06853239652472776	1005.6401637687602	1080.6401637687602	1080.6401637687602	1105.6401637687602	0.08695652335882187	0.12598425149917603	0.3181818127632141	0.19230769574642181	0.800000011920929	1016	1091	1091	1116	1540
3.703816146037898	3.703816146037898	1	1	1	30	0.0075	0.06853239652472776	1005.6401637687602	1080.6401637687602	1080.6401637687602	1105.6401637687602	0.08695652335882187	0.12598425149917603	0.3181818127632141	0.19230769574642181	0.800000011920929	1016	1091	1091	1116	1540
3.704467071801176	3.7044674665408763	1	1	1	30	0.0075	0.06853239652472776	1005.6401637687602	1080.6401637687602	1080.6401637687602	1105.6401637687602	0.08695652335882187	0.12598425149917603	0.3181818127632141	0.19230769574642181	0.800000011920929	1016	1091	1091	1116	1540
3.705391552175705	3.7053919469154053	1	1	1	30	0.0075	0.06853239652472776	1005.6401637687602	1080.6401637687602	1080.6401637687602	1105.6401637687602	0.08695652335882187	0.12598425149917603	0.3181818127632141	0.19230769574642181	0.699999988079071	1016	1091	1091	1116	1540
3.7059773458886873	3.7059777406283843	1	1	1	30	0.0075	0.06853239652472776	1005.6401637687602	1080.6401637687602	1080.6401637687602	1105.6401637687602	0.08695652335882187	0.12598425149917603	0.3181818127632141	0.19230769574642181	0.699999988079071	1016	1091	1091	1116	1540
3.7196977083386784	3.7196977083386784	1	1	1	30	0.0075	0.06853239652472776	1005.6401637687602	1080.6401637687602	1080.6401637687602	1105.6401637687602	0.08695652335882187	0.12598425149917603	0.3181818127632141	0.19230769574642181	0.699999988079071	1016	1091	1091	1116	1540
3.733437018294211	3.7334374130339114	1	1	1	30	0.0075	0.06853239652472776	1005.6401637687602	1080.6401637687602	1080.6401637687602	1105.6401637687602	0.08695652335882187	0.12598425149917603	0.3181818127632141	0.19230769574642181	0.800000011920929	1016	1091	1091	1116	1560
3.748233046423362	3.748233046423362	1	1	1	30	0.0075	0.06853239652472776	1005.6401637687602	1080.6401637687602	1080.6401637687602	1105.6401637687602	0.08695652335882187	0.12598425149917603	0.3181818127632141	0.19230769574642181	0.800000011920929	1016	1091	1091	1116	1540
3.765559750761355	3.765559750761355	1	1	1	30	0.0075	0.06853239652472776	1005.6401637687602	1080.6401637687602	1080.6401637687602	1105.6401637687602	0.08695652335882187	0.12598425149917603	0.3181818127632141	0.19230769574642181	0.800000011920929	1016	1091	1091	1116	1560
3.7863163483419946	3.7863163483419946	1	1	1	30	0.0075	0.06853239652472776	1005.6401637687602	1080.6401637687602	1080.6401637687602	1105.6401637687602	0.08695652335882187	0.12598425149917603	0.3181818127632141	0.19230769574642181	0.699999988079071	1016	1091	1091	1116	1540
3.7996514448459813	3.7996510501062843	1	1	1	30	0.0075	0.07215558406668943	1020.4771167530932	1095.4771167530932	1095.4771167530932	1120.4771167530932	0.10144927352666855	0.12598425149917603	0.3181818127632141	0.19230769574642181	0.699999988079071	1001	1076	1076	1101	1560
3.81412694433973	3.81412694433973	1	1	1	30	0.0075	0.07215558406668943	1020.4771167530932	1095.4771167530932	1095.4771167530932	1120.4771167530932	0.10144927352666855	0.12598425149917603	0.3181818127632141	0.19230769574642181	0.699999988079071	1001	1076	1076	1101	1540
3.8313265424947147	3.8313265424947147	1	1	1	30	0.0075	0.06853239652472776	1005.6401637687602	1080.6401637687602	1080.6401637687602	1105.6401637687602	0.08695652335882187	0.12598425149917603	0.3181818127632141	0.19230769574642181	0.800000011920929	1001	1076	1076	1101	1560
3.847092446063755	3.847092446063755	1	1	1	30	0.0075	0.06751258308306718	1001.4640277251601	1076.4640277251601	1076.4640277251601	1101.4640277251601	0.08695652335882187	0.12598425149917603	0.3181818127632141	0.1794871836900711	0.800000011920929	1016	1091	1091	1116	1540
3.8663806119649564	3.866380217225256	1	1	1	30	0.0075	0.06853239652472776	1005.6401637687602	1080.6401637687602	1080.6401637687602	1105.6401637687602	0.08695652335882187	0.12598425149917603	0.3181818127632141	0.19230769574642181	0.800000011920929	1001	1076	1076	1101	1540
3.8811612452458526	3.8811612452458526	1	1	1	30	0.0075	0.06853239652472776	1005.6401637687602	1080.6401637687602	1080.6401637687602	1105.6401637687602	0.08695652335882187	0.12598425149917603	0.3181818127632141	0.1794871836900711	0.800000011920929	1001	1076	1076	1101	1540
3.897097281625065	3.897097281625065	1	1	1	30	0.0075	0.06751258308306718	1001.4640277251601	1076.4640277251601	1076.4640277251601	1101.4640277251601	0.08695652335882187	0.12598425149917603	0.3181818127632141	0.1794871836900711	0.699999988079071	1001	1076	1076	1101	1540
3.914418854346973	3.914418854346973	1	1	1	30	0.0075	0.06751258308306718	1001.4640277251601	1076.4640277251601	1076.4640277251601	1101.4640277251601	0.08695652335882187	0.12598425149917603	0.3181818127632141	0.1794871836900711	0.699999988079071	1001	1076	1076	1101	1540
3.93306675245676	3.93306675245676	1	1	1	30	0.0075	0.06751258308306718	1001.4640277251601	1076.4640277251601	1076.4640277251601	1101.4640277251601	0.08695652335882187	0.12598425149917603	0.3181818127632141	0.1794871836900711	0.699999988079071	1001	1076	1076	1101	1540
3.9471084330215547	3.9471084330215547	1	1	1	30	0.0075	0.06751258308306718	1001.4640277251601	1076.4640277251601	1076.4640277251601	1101.4640277251601	0.08695652335882187	0.12598425149917603	0.3181818127632141	0.1794871836900711	0.800000011920929	1001	1076	1076	1101	1540
3.9641852671302225	3.9641852671302225	1	1	1	30	0.0075	0.06751258308306718	1001.4640277251601	1076.4640277251601	1076.4640277251601	1101.4640277251601	0.08695652335882187	0.12598425149917603	0.3181818127632141	0.1794871836900711	0.800000011920929	1016	1091	1091	1116	1560
3.9812384168569643	3.9812384168569643	1	1	1	30	0.0075	0.06751258308306718	1001.4640277251601	1076.4640277251601	1076.4640277251601	1101.4640277251601	0.08695652335882187	0.12598425149917603	0.3181818127632141	0.1794871836900711	0.800000011920929	1001	1076	1076	1101	1540
3.9997971037948297	3.9997971037948297	1	1	1	30	0.0075	0.06751258308306718	1001.4640277251601	1076.4640277251601	1076.4640277251601	1101.4640277251601	0.08695652335882187	0.12598425149917603	0.3181818127632141	0.1794871836900711	0.800000011920929	1001	1076	1076	1101	1560
4.01411391792967	4.01411391792967	1	1	1	30	0.0075	0.06751258308306718	1001.4640277251601	1076.4640277251601	1076.4640277251601	1101.4640277251601	0.08695652335882187	0.12598425149917603	0.3181818127632141	0.1794871836900711	0.699999988079071	1001	1076	1076	1101	1540
4.031072330128705	4.031071935389004	1	1	1	30	0.0075	0.06751258308306718	1001.4640277251601	1076.4640277251601	1076.4640277251601	1101.4640277251601	0.08695652335882187	0.12598425149917603	0.3181818127632141	0.1794871836900711	0.699999988079071	1005	1080	1080	1105	1540
4.047092446063754	4.047092446063754	1	1	1	30	0.0075	0.06751258308306718	1001.4640277251601	1076.4640277251601	1076.4640277251601	1101.4640277251601	0.08695652335882187	0.12598425149917603	0.3181818127632141	0.1794871836900711	0.699999988079071	1005	1080	1080	1105	1560
4.066463507301698	4.066463112561998	1	1	1	30	0.0075	0.06751258308306718	1001.4640277251601	1076.4640277251601	1076.4640277251601	1101.4640277251601	0.08695652335882187	0.12598425149917603	0.3181818127632141	0.1794871836900711	0.800000011920929	1009	1084	1084	1109	1540
4.081328614878135	4.081328614878135	1	1	1	30	0.0075	0.06751258308306718	1001.4640277251601	1076.4640277251601	1076.4640277251601	1101.4640277251601	0.08695652335882187	0.12598425149917603	0.3181818127632141	0.1794871836900711	0.699999988079071	1009	1084	1084	1109	1540
4.0972421510945125	4.097242151094516	1	1	1	30	0.0075	0.06751258308306718	1001.4640277251601	1076.4640277251601	1076.4640277251601	1101.4640277251601	0.08695652335882187	0.12598425149917603	0.3181818127632141	0.1794871836900711	0.800000011920929	1016	1091	1091	1116	1540
4.114742935639665	4.114743725119062	1	1	1	30	0.0075	0.06751258308306718	1001.4640277251601	1076.4640277251601	1076.4640277251601	1101.4640277251601	0.08695652335882187	0.12598425149917603	0.3181818127632141	0.1794871836900711	0.800000011920929	1001	1076	1076	1101	1540
4.133093200016578	4.133093200016578	1	1	1	30	0.0075	0.06751258308306718	1001.4640277251601	1076.4640277251601	1076.4640277251601	1101.4640277251601	0.08695652335882187	0.12598425149917603	0.3181818127632141	0.1794871836900711	0.800000011920929	1005	1080	1080	1105	1560
4.147136854279868	4.147136854279868	1	1	1	30	0.0075	0.06853239652472776	1005.6401637687602	1080.6401637687602	1080.6401637687602	1105.6401637687602	0.08695652335882187	0.12598425149917603	0.3181818127632141	0.19230769574642181	0.800000011920929	1005	1080	1080	1105	1560
4.164204214635763	4.164204609375464	1	1	1	30	0.0075	0.07050089952307981	1013.7011835470119	1088.7011835470119	1088.7011835470119	1113.7011835470119	0.08695652335882187	0.13385826349258423	0.3181818127632141	0.19230769574642181	0.800000011920929	1005	1080	1080	1105	1560
4.181330785946479	4.181330785946479	1	1	1	30	0.0075	0.07050089952307981	1013.7011835470119	1088.7011835470119	1088.7011835470119	1113.7011835470119	0.08695652335882187	0.13385826349258423	0.3181818127632141	0.19230769574642181	0.699999988079071	1005	1080	1080	1105	1540
4.199871709597897	4.199871709597897	1	1	1	30	0.0075	0.06853239652472776	1005.6401637687602	1080.6401637687602	1080.6401637687602	1105.6401637687602	0.08695652335882187	0.12598425149917603	0.3181818127632141	0.19230769574642181	0.800000011920929	1005	1080	1080	1105	1540
4.214126549600028	4.2141265496000315	1	1	1	30	0.0075	0.06853239652472776	1005.6401637687602	1080.6401637687602	1080.6401637687602	1105.6401637687602	0.08695652335882187	0.12598425149917603	0.3181818127632141	0.19230769574642181	0.800000011920929	1005	1080	1080	1105	1540
4.23114812015087	4.23114812015087	1	1	1	30	0.0075	0.06853239652472776	1005.6401637687602	1080.6401637687602	1080.6401637687602	1105.6401637687602	0.08695652335882187	0.12598425149917603	0.3181818127632141	0.19230769574642181	0.699999988079071	1005	1080	1080	1105	1560
4.247246789285974	4.2472471840256745	1	1	1	30	0.0075	0.07050089952307981	1013.7011835470119	1088.7011835470119	1088.7011835470119	1113.7011835470119	0.08695652335882187	0.13385826349258423	0.3181818127632141	0.19230769574642181	0.800000011920929	1005	1080	1080	1105	1560
4.266377848787062	4.266377848787062	1	1	1	30	0.0075	0.07050089952307981	1013.7011835470119	1088.7011835470119	1088.7011835470119	1113.7011835470119	0.08695652335882187	0.13385826349258423	0.3181818127632141	0.19230769574642181	0.699999988079071	1005	1080	1080	1105	1560
4.28111111330411	4.28111111330411	1	1	1	30	0.0075	0.07050089952307981	1013.7011835470119	1088.7011835470119	1088.7011835470119	1113.7011835470119	0.08695652335882187	0.12598425149917603	0.3181818127632141	0.19230769574642181	0.699999988079071	1005	1080	1080	1105	1540
4.297302941008127	4.297302941008127	1	1	1	30	0.0075	0.06853239652472776	1005.6401637687602	1080.6401637687602	1080.6401637687602	1105.6401637687602	0.08695652335882187	0.12598425149917603	0.3181818127632141	0.19230769574642181	0.699999988079071	1020	1095	1095	1120	1540
4.3141831947468035	4.3141831947468035	1	1	1	30	0.0075	0.06948108608141923	1009.5250475034118	1084.5250475034118	1084.5250475034118	1109.5250475034118	0.08695652335882187	0.13385826349258423	0.3181818127632141	0.1794871836900711	0.800000011920929	1020	1095	1095	1120	1540
4.333639914499379	4.33364070397878	1	1	1	30	0.0075	0.07050089952307981	1013.7011835470119	1088.7011835470119	1088.7011835470119	1113.7011835470119	0.08695652335882187	0.13385826349258423	0.3181818127632141	0.19230769574642181	0.800000011920929	1005	1080	1080	1105	1560
4.347190538878898	4.347190538878898	1	1	1	30	0.0075	0.06853239652472776	1005.6401637687602	1080.6401637687602	1080.6401637687602	1105.6401637687602	0.08695652335882187	0.12598425149917603	0.3181818127632141	0.19230769574642181	0.699999988079071	1001	1076	1076	1101	1560
4.364147766858839	4.364147766858839	1	1	1	30	0.0075	0.07050089952307981	1013.7011835470119	1088.7011835470119	1088.7011835470119	1113.7011835470119	0.08695652335882187	0.13385826349258423	0.3181818127632141	0.19230769574642181	0.800000011920929	1005	1080	1080	1105	1560
4.381080520977456	4.381080126237755	1	1	1	30	0.0075	0.06948108608141923	1009.5250475034118	1084.5250475034118	1084.5250475034118	1109.5250475034118	0.08695652335882187	0.13385826349258423	0.3181818127632141	0.1794871836900711	0.800000011920929	1005	1080	1080	1105	1560
4.399723682210858	4.399723682210858	1	1	1	30	0.0075	0.07412408706504148	1028.538136531345	1103.538136531345	1103.538136531345	1128.538136531345	0.10144927352666855	0.13385826349258423	0.3181818127632141	0.19230769574642181	0.699999988079071	1001	1076	1076	1101	1540
4.414089838808042	4.414089838808042	1	1	1	30	0.0075	0.07113577062502885	1016.3009807094932	1091.3009807094932	1091.3009807094932	1116.3009807094932	0.10144927352666855	0.12598425149917603	0.3181818127632141	0.1794871836900711	0.699999988079071	1001	1076	1076	1101	1540
4.431207331105686	4.431207331105686	1	1	1	30	0.0075	0.0731042736233809	1024.3620004877448	1099.3620004877448	1099.3620004877448	1124.3620004877448	0.10144927352666855	0.13385826349258423	0.3181818127632141	0.1794871836900711	0.699999988079071	1001	1076	1076	1101	1540
4.447076656475804	4.447076656475804	1	1	1	30	0.0075	0.0731042736233809	1024.3620004877448	1099.3620004877448	1099.3620004877448	1124.3620004877448	0.10144927352666855	0.13385826349258423	0.3181818127632141	0.1794871836900711	0.699999988079071	1001	1076	1076	1101	1560
4.466378243526762	4.466378243526762	1	1	1	30	0.0075	0.0731042736233809	1024.3620004877448	1099.3620004877448	1099.3620004877448	1124.3620004877448	0.10144927352666855	0.13385826349258423	0.3181818127632141	0.1794871836900711	0.800000011920929	1001	1076	1076	1101	1560
4.481117429139289	4.481117429139289	1	1	1	30	0.0075	0.0731042736233809	1024.3620004877448	1099.3620004877448	1099.3620004877448	1124.3620004877448	0.10144927352666855	0.13385826349258423	0.3181818127632141	0.1794871836900711	0.800000011920929	1001	1076	1076	1101	1560
4.497190440193975	4.497190440193975	1	1	1	30	0.0075	0.0731042736233809	1024.3620004877448	1099.3620004877448	1099.3620004877448	1124.3620004877448	0.10144927352666855	0.13385826349258423	0.3181818127632141	0.1794871836900711	0.699999988079071	1001	1076	1076	1101	1560
4.514256221591076	4.514256616330776	1	1	1	30	0.0075	0.0731042736233809	1024.3620004877448	1099.3620004877448	1099.3620004877448	1124.3620004877448	0.10144927352666855	0.13385826349258423	0.3181818127632141	0.1794871836900711	0.699999988079071	1001	1076	1076	1101	1540
4.533034383801461	4.533034383801461	1	1	1	30	0.0075	0.0731042736233809	1024.3620004877448	1099.3620004877448	1099.3620004877448	1124.3620004877448	0.10144927352666855	0.13385826349258423	0.3181818127632141	0.1794871836900711	0.699999988079071	1001	1076	1076	1101	1540
4.547086722338122	4.547086722338122	1	1	1	30	0.0075	0.07570764958632714	1035.0228250560097	1110.0228250560097	1110.0228250560097	1135.0228250560097	0.11594203114509583	0.13385826349258423	0.3181818127632141	0.1666666716337204	0.699999988079071	1001	1076	1076	1101	1540
4.564145398420646	4.564145398420646	1	1	1	30	0.0075	0.07570764958632714	1035.0228250560097	1110.0228250560097	1110.0228250560097	1135.0228250560097	0.11594203114509583	0.13385826349258423	0.3181818127632141	0.1666666716337204	0.699999988079071	1001	1076	1076	1101	1560
4.5811942060107	4.5811942060107	1	1	1	30	0.0075	0.0763389633761512	1037.6080550253391	1112.6080550253391	1112.6080550253391	1137.6080550253391	0.11594203114509583	0.13385826349258423	0.3333333432674408	0.1666666716337204	0.699999988079071	1001	1076	1076	1101	1540
4.599839340942598	4.599839340942598	1	1	1	30	0.0075	0.08086228160521924	1056.1310431733727	1131.1310431733727	1131.1310431733727	1156.1310431733727	0.1304347813129425	0.14173229038715363	0.3333333432674408	0.1538461595773697	0.699999988079071	1001	1076	1076	1101	1560
4.614186155294544	4.614186155294544	1	1	1	30	0.0075	0.08086228160521924	1056.1310431733727	1131.1310431733727	1131.1310431733727	1156.1310431733727	0.1304347813129425	0.14173229038715363	0.3333333432674408	0.1538461595773697	0.699999988079071	1001	1076	1076	1101	1560
4.63109364607244	4.63109364607244	1	1	1	30	0.0075	0.08086228160521924	1056.1310431733727	1131.1310431733727	1131.1310431733727	1156.1310431733727	0.1304347813129425	0.14173229038715363	0.3333333432674408	0.1538461595773697	0.699999988079071	1001	1076	1076	1101	1560
4.647204157398509	4.647204157398509	1	1	1	30	0.0075	0.08086228160521924	1056.1310431733727	1131.1310431733727	1131.1310431733727	1156.1310431733727	0.1304347813129425	0.14173229038715363	0.3333333432674408	0.1538461595773697	0.699999988079071	1005	1080	1080	1105	1560
4.66445270327614	4.66445270327614	1	1	1	30	0.0075	0.08448546914718091	1070.9679961577058	1145.9679961577058	1145.9679961577058	1170.9679961577058	0.14492753148078918	0.14173229038715363	0.3333333432674408	0.1538461595773697	0.699999988079071	1013	1088	1088	1113	1560
4.681160455766456	4.681160455766456	1	1	1	30	0.0075	0.08341709311064494	1066.592996288091	1141.592996288091	1141.592996288091	1166.592996288091	0.14492753148078918	0.14173229038715363	0.3333333432674408	0.14102564752101898	0.699999988079071	1013	1088	1088	1113	1540
4.697123334445184	4.697123334445184	1	1	1	30	0.0075	0.08341709311064494	1066.592996288091	1141.592996288091	1141.592996288091	1166.592996288091	0.14492753148078918	0.14173229038715363	0.3333333432674408	0.14102564752101898	0.699999988079071	1005	1080	1080	1105	1560
4.714477275822389	4.714477275822389	1	1	1	30	0.0075	0.08341709311064494	1066.592996288091	1141.592996288091	1141.592996288091	1166.592996288091	0.14492753148078918	0.14173229038715363	0.3333333432674408	0.14102564752101898	0.699999988079071	1005	1080	1080	1105	1560
4.732972804408451	4.732972804408451	1	1	1	30	0.0075	0.08538559610899699	1074.6540160663426	1149.6540160663426	1149.6540160663426	1174.6540160663426	0.14492753148078918	0.14960630238056183	0.3333333432674408	0.14102564752101898	0.699999988079071	1005	1080	1080	1105	1540
4.747081985461737	4.747081590722036	1	1	1	30	0.0075	0.08538559610899699	1074.6540160663426	1149.6540160663426	1149.6540160663426	1174.6540160663426	0.14492753148078918	0.14960630238056183	0.3333333432674408	0.14102564752101898	0.699999988079071	1013	1088	1088	1113	1560
4.764255925536304	4.764255925536304	1	1	1	30	0.0075	0.08538559610899699	1074.6540160663426	1149.6540160663426	1149.6540160663426	1174.6540160663426	0.14492753148078918	0.14960630238056183	0.3333333432674408	0.14102564752101898	0.699999988079071	1013	1088	1088	1113	1540
4.781109336975465	4.781109336975465	1	1	1	30	0.0075	0.08431722007246101	1070.2790161967278	1145.2790161967278	1145.2790161967278	1170.2790161967278	0.14492753148078918	0.14960630238056183	0.3333333432674408	0.12820513546466827	0.699999988079071	1013	1088	1088	1113	1540
4.799609602437911	4.799609602437911	1	1	1	30	0.0075	0.08794041133971298	1085.1159844361246	1160.1159844361246	1160.1159844361246	1185.1159844361246	0.15942029654979706	0.14960630238056183	0.3333333432674408	0.12820513546466827	0.699999988079071	1005	1080	1080	1105	1540
4.814360235501702	4.814361024981103	1	1	1	30	0.0075	0.08794041133971298	1085.1159844361246	1160.1159844361246	1160.1159844361246	1185.1159844361246	0.15942029654979706	0.14960630238056183	0.3333333432674408	0.12820513546466827	0.699999988079071	1009	1084	1084	1109	1560
4.8310857512784615	4.8310857512784615	1	1	1	30	0.0075	0.08431722007246101	1070.2790161967278	1145.2790161967278	1145.2790161967278	1170.2790161967278	0.14492753148078918	0.14960630238056183	0.3333333432674408	0.12820513546466827	0.699999988079071	1013	1088	1088	1113	1560
4.847124419979355	4.847124025239655	1	1	1	30	0.0075	0.08431722007246101	1070.2790161967278	1145.2790161967278	1145.2790161967278	1170.2790161967278	0.14492753148078918	0.14960630238056183	0.3333333432674408	0.12820513546466827	0.699999988079071	1005	1080	1080	1105	1540
4.866293374491526	4.866293374491526	1	1	1	30	0.0075	0.08431722007246101	1070.2790161967278	1145.2790161967278	1145.2790161967278	1170.2790161967278	0.14492753148078918	0.14960630238056183	0.3333333432674408	0.12820513546466827	0.699999988079071	1013	1088	1088	1113	1560
4.8810933500176645	4.8810933500176645	1	1	1	30	0.0075	0.08431722007246101	1070.2790161967278	1145.2790161967278	1145.2790161967278	1170.2790161967278	0.14492753148078918	0.14960630238056183	0.3333333432674408	0.12820513546466827	0.699999988079071	1009	1084	1084	1109	1560
4.897075176201934	4.897075176201934	1	1	1	30	0.0075	0.08431722007246101	1070.2790161967278	1145.2790161967278	1145.2790161967278	1170.2790161967278	0.14492753148078918	0.14173229038715363	0.3333333432674408	0.12820513546466827	0.699999988079071	1028	1103	1103	1128	1540
4.914517144531967	4.914517144531967	1	1	1	30	0.0075	0.08234871707410896	1062.217996418476	1137.217996418476	1137.217996418476	1162.217996418476	0.14492753148078918	0.14173229038715363	0.3333333432674408	0.12820513546466827	0.699999988079071	1016	1091	1091	1116	1540
4.932994120352188	4.932993725612487	1	1	1	30	0.0075	0.08234871707410896	1062.217996418476	1137.217996418476	1137.217996418476	1162.217996418476	0.14492753148078918	0.14173229038715363	0.3333333432674408	0.12820513546466827	0.699999988079071	1024	1099	1099	1124	1540
4.947108038281854	4.947108038281854	1	1	1	30	0.0075	0.08234871707410896	1062.217996418476	1137.217996418476	1137.217996418476	1162.217996418476	0.14492753148078918	0.14173229038715363	0.3333333432674408	0.12820513546466827	0.699999988079071	1024	1099	1099	1124	1540
4.964213688388533	4.964213688388533	1	1	1	30	0.0075	0.08234871707410896	1062.217996418476	1137.217996418476	1137.217996418476	1162.217996418476	0.14492753148078918	0.14173229038715363	0.3333333432674408	0.12820513546466827	0.699999988079071	1024	1099	1099	1124	1560
4.981103415879982	4.981103415879982	1	1	1	30	0.0075	0.08234871707410896	1062.217996418476	1137.217996418476	1137.217996418476	1162.217996418476	0.14492753148078918	0.14173229038715363	0.3333333432674408	0.12820513546466827	0.699999988079071	1024	1099	1099	1124	1560
4.999582760138395	4.999582365398698	1	1	1	30	0.0075	0.08234871707410896	1062.217996418476	1137.217996418476	1137.217996418476	1162.217996418476	0.14492753148078918	0.14173229038715363	0.3333333432674408	0.12820513546466827	0.699999988079071	1024	1099	1099	1124	1540
5.014217734470446	5.014218129210146	1	1	1	30	0.0075	0.08234871707410896	1062.217996418476	1137.217996418476	1137.217996418476	1162.217996418476	0.14492753148078918	0.14173229038715363	0.3333333432674408	0.12820513546466827	0.699999988079071	1024	1099	1099	1124	1540
5.031165093957917	5.031165488697614	1	1	1	30	0.0075	0.08234871707410896	1062.217996418476	1137.217996418476	1137.217996418476	1162.217996418476	0.14492753148078918	0.14173229038715363	0.3333333432674408	0.12820513546466827	0.699999988079071	1024	1099	1099	1124	1540
5.047132314773329	5.047131920033632	1	1	1	30	0.0075	0.08234871707410896	1062.217996418476	1137.217996418476	1137.217996418476	1162.217996418476	0.14492753148078918	0.14173229038715363	0.3333333432674408	0.12820513546466827	0.699999988079071	1035	1110	1110	1135	1540
5.066285479697552	5.066285084957851	1	1	1	30	0.0075	0.08234871707410896	1062.217996418476	1137.217996418476	1137.217996418476	1162.217996418476	0.14492753148078918	0.14173229038715363	0.3333333432674408	0.12820513546466827	0.699999988079071	1035	1110	1110	1135	1540
5.081085060483989	5.081084665744292	1	1	1	30	0.0075	0.08431722007246101	1070.2790161967278	1145.2790161967278	1145.2790161967278	1170.2790161967278	0.14492753148078918	0.14960630238056183	0.3333333432674408	0.12820513546466827	0.699999988079071	1037	1112	1112	1137	1540
5.097306493665414	5.097306493665414	1	1	1	30	0.0075	0.08794041133971298	1085.1159844361246	1160.1159844361246	1160.1159844361246	1185.1159844361246	0.15942029654979706	0.14960630238056183	0.3333333432674408	0.12820513546466827	0.699999988079071	1056	1131	1131	1156	1540
5.114172142035237	5.114172142035237	1	1	1	30	0.0075	0.08597190834136093	1077.054964657873	1152.054964657873	1152.054964657873	1177.054964657873	0.15942029654979706	0.14173229038715363	0.3333333432674408	0.12820513546466827	0.699999988079071	1056	1131	1131	1156	1540
5.1329609622174885	5.1329609622174885	1	1	1	30	0.0075	0.08597190834136093	1077.054964657873	1152.054964657873	1152.054964657873	1177.054964657873	0.15942029654979706	0.14173229038715363	0.3333333432674408	0.12820513546466827	0.699999988079071	1056	1131	1131	1156	1540
5.147114748856733	5.147114748856733	1	1	1	30	0.0075	0.08597190834136093	1077.054964657873	1152.054964657873	1152.054964657873	1177.054964657873	0.15942029654979706	0.14173229038715363	0.3333333432674408	0.12820513546466827	0.699999988079071	1056	1131	1131	1156	1540
5.164107898149261	5.164107898149261	1	1	1	30	0.0075	0.08431722007246101	1070.2790161967278	1145.2790161967278	1145.2790161967278	1170.2790161967278	0.14492753148078918	0.14960630238056183	0.3333333432674408	0.12820513546466827	0.699999988079071	1070	1145	1145	1170	1540
5.181148021465944	5.181147626726247	1	1	1	30	0.0075	0.08234871707410896	1062.217996418476	1137.217996418476	1137.217996418476	1162.217996418476	0.14492753148078918	0.14173229038715363	0.3333333432674408	0.12820513546466827	0.699999988079071	1066	1141	1141	1166	1540
5.199821972395853	5.199821972395853	1	1	1	30	0.0075	0.08234871707410896	1062.217996418476	1137.217996418476	1137.217996418476	1162.217996418476	0.14492753148078918	0.14173229038715363	0.3333333432674408	0.12820513546466827	0.699999988079071	1066	1141	1141	1166	1540
5.214758527857768	5.214758922597465	1	1	1	30	0.0075	0.08234871707410896	1062.217996418476	1137.217996418476	1137.217996418476	1162.217996418476	0.14492753148078918	0.14173229038715363	0.3333333432674408	0.12820513546466827	0.699999988079071	1066	1141	1141	1166	1540
5.2312243049127325	5.2312243049127325	1	1	1	30	0.0075	0.08234871707410896	1062.217996418476	1137.217996418476	1137.217996418476	1162.217996418476	0.14492753148078918	0.14173229038715363	0.3333333432674408	0.12820513546466827	0.699999988079071	1074	1149	1149	1174	1540
5.2471184988838715	5.247118498883875	1	1	1	30	0.0075	0.08341709311064494	1066.592996288091	1141.592996288091	1141.592996288091	1166.592996288091	0.14492753148078918	0.14173229038715363	0.3333333432674408	0.14102564752101898	0.699999988079071	1074	1149	1149	1174	1540
5.266428375468507	5.266428375468507	1	1	1	30	0.0075	0.07979390556868327	1051.756043303758	1126.756043303758	1126.756043303758	1151.756043303758	0.1304347813129425	0.14173229038715363	0.3333333432674408	0.14102564752101898	0.699999988079071	1074	1149	1149	1174	1540
5.281100455332243	5.281100455332243	1	1	1	30	0.0075	0.07979390556868327	1051.756043303758	1126.756043303758	1126.756043303758	1151.756043303758	0.1304347813129425	0.13385826349258423	0.3333333432674408	0.14102564752101898	0.699999988079071	1070	1145	1145	1170	1540
5.297106755377836	5.297106755377836	1	1	1	30	0.0075	0.07782539884504092	1043.6950082704425	1118.6950082704425	1118.6950082704425	1143.6950082704425	0.1304347813129425	0.13385826349258423	0.3333333432674408	0.14102564752101898	0.699999988079071	1085	1160	1160	1185	1540
5.314191089540778	5.314191484280478	1	1	1	30	0.0075	0.07782539884504092	1043.6950082704425	1118.6950082704425	1118.6950082704425	1143.6950082704425	0.1304347813129425	0.13385826349258423	0.3333333432674408	0.14102564752101898	0.699999988079071	1085	1160	1160	1185	1540
5.333108594864832	5.333108594864832	1	1	1	30	0.0075	0.07782539884504092	1043.6950082704425	1118.6950082704425	1118.6950082704425	1143.6950082704425	0.1304347813129425	0.13385826349258423	0.3333333432674408	0.14102564752101898	0.699999988079071	1070	1145	1145	1170	1540
5.347146722772337	5.347146722772337	1	1	1	30	0.0075	0.07782539884504092	1043.6950082704425	1118.6950082704425	1118.6950082704425	1143.6950082704425	0.1304347813129425	0.13385826349258423	0.3333333432674408	0.14102564752101898	0.699999988079071	1070	1145	1145	1170	1540
5.364130398312092	5.364130398312092	1	1	1	30	0.0075	0.07782539884504092	1043.6950082704425	1118.6950082704425	1118.6950082704425	1143.6950082704425	0.1304347813129425	0.13385826349258423	0.3333333432674408	0.14102564752101898	0.699999988079071	1070	1145	1145	1170	1540
5.381334733343465	5.381335128083162	1	1	1	30	0.0075	0.07729121024496766	1041.5075059531425	1116.5075059531425	1116.5075059531425	1141.5075059531425	0.1304347813129425	0.13385826349258423	0.3181818127632141	0.14102564752101898	0.699999988079071	1070	1145	1145	1170	1540
5.399743419195797	5.399743024456097	1	1	1	30	0.0075	0.07782539884504092	1043.6950082704425	1118.6950082704425	1118.6950082704425	1143.6950082704425	0.1304347813129425	0.13385826349258423	0.3333333432674408	0.14102564752101898	0.699999988079071	1070	1145	1145	1170	1540
5.414130102257317	5.414130102257317	1	1	1	30	0.0075	0.07782539884504092	1043.6950082704425	1118.6950082704425	1118.6950082704425	1143.6950082704425	0.1304347813129425	0.13385826349258423	0.3333333432674408	0.14102564752101898	0.699999988079071	1062	1137	1137	1162	1540
5.431111409358884	5.431111409358884	1	1	1	30	0.0075	0.07782539884504092	1043.6950082704425	1118.6950082704425	1118.6950082704425	1143.6950082704425	0.1304347813129425	0.13385826349258423	0.3333333432674408	0.14102564752101898	0.699999988079071	1062	1137	1137	1162	1540
5.447240078711097	5.447239683971397	1	1	1	30	0.0075	0.07675702280850494	1039.3200084008276	1114.3200084008276	1114.3200084008276	1139.3200084008276	0.1304347813129425	0.13385826349258423	0.3333333432674408	0.12820513546466827	0.699999988079071	1062	1137	1137	1162	1540
5.4663423222141745	5.4663423222141745	1	1	1	30	0.0075	0.07675702280850494	1039.3200084008276	1114.3200084008276	1114.3200084008276	1139.3200084008276	0.1304347813129425	0.13385826349258423	0.3333333432674408	0.12820513546466827	0.699999988079071	1062	1137	1137	1162	1540
5.4811517714930815	5.4811517714930815	1	1	1	30	0.0075	0.07568864615108722	1034.9450059887022	1109.9450059887022	1109.9450059887022	1134.9450059887022	0.1304347813129425	0.13385826349258423	0.3333333432674408	0.11538461595773697	0.699999988079071	1062	1137	1137	1162	1540
5.497369257277519	5.497369257277519	1	1	1	30	0.0075	0.07568864615108722	1034.9450059887022	1109.9450059887022	1109.9450059887022	1134.9450059887022	0.1304347813129425	0.13385826349258423	0.3333333432674408	0.11538461595773697	0.699999988079071	1062	1137	1137	1162	1540
5.514093194095484	5.514093194095484	1	0	1	30	0.0075	0.07675702280850494	1039.3200084008276	1114.3200084008276	1114.3200084008276	1139.3200084008276	0.1304347813129425	0.13385826349258423	0.3333333432674408	0.12820513546466827	0.699999988079071	1062	1137	1137	1162	1540
5.53297398862755	5.53297398862755	1	0	1	30	0.0075	0.07675702280850494	1039.3200084008276	1114.3200084008276	1114.3200084008276	1139.3200084008276	0.1304347813129425	0.13385826349258423	0.3333333432674408	0.12820513546466827	0.699999988079071	1062	1137	1137	1162	1540
5.547111985678843	5.547111985678843	1	0	1	30	0.0075	0.07675702280850494	1039.3200084008276	1114.3200084008276	1114.3200084008276	1139.3200084008276	0.1304347813129425	0.13385826349258423	0.3333333432674408	0.12820513546466827	0.699999988079071	1062	1137	1137	1162	1540
5.564106713930165	5.564106713930165	1	0	1	30	0.0075	0.07675702280850494	1039.3200084008276	1114.3200084008276	1114.3200084008276	1139.3200084008276	0.1304347813129425	0.13385826349258423	0.3333333432674408	0.12820513546466827	0.699999988079071	1062	1137	1137	1162	1540
5.581088021031732	5.581087626292032	1	0	1	30	0.0075	0.07675702280850494	1039.3200084008276	1114.3200084008276	1114.3200084008276	1139.3200084008276	0.1304347813129425	0.13385826349258423	0.3333333432674408	0.12820513546466827	0.699999988079071	1070	1145	1145	1170	1540
5.599683024021886	5.599682629282185	1	0	1	30	0.0075	0.07675702280850494	1039.3200084008276	1114.3200084008276	1114.3200084008276	1139.3200084008276	0.1304347813129425	0.13385826349258423	0.3333333432674408	0.12820513546466827	0.699999988079071	1085	1160	1160	1185	1540
5.614156944556836	5.614156944556836	1	0	1	30	0.0075	0.07420221130307925	1028.8580552861094	1103.8580552861094	1103.8580552861094	1128.8580552861094	0.11594203114509583	0.13385826349258423	0.3333333432674408	0.14102564752101898	0.699999988079071	1077	1152	1152	1177	1540
5.631244831377067	5.631244831377067	1	0	1	30	0.0075	0.07782539884504092	1043.6950082704425	1118.6950082704425	1118.6950082704425	1143.6950082704425	0.1304347813129425	0.13385826349258423	0.3333333432674408	0.14102564752101898	0.699999988079071	1077	1152	1152	1177	1540
5.647230604958324	5.647230604958324	1	0	1	30	0.0075	0.07782539884504092	1043.6950082704425	1118.6950082704425	1118.6950082704425	1143.6950082704425	0.1304347813129425	0.13385826349258423	0.3333333432674408	0.14102564752101898	0.699999988079071	1077	1152	1152	1177	1540
5.6663403485156785	5.6663399537759815	1	0	1	30	0.0075	0.07782539884504092	1043.6950082704425	1118.6950082704425	1118.6950082704425	1143.6950082704425	0.1304347813129425	0.13385826349258423	0.3333333432674408	0.14102564752101898	0.699999988079071	1070	1145	1145	1170	1540
5.6811320345081455	5.6811320345081455	1	0	1	30	0.0075	0.07782539884504092	1043.6950082704425	1118.6950082704425	1118.6950082704425	1143.6950082704425	0.11594203114509583	0.13385826349258423	0.3333333432674408	0.14102564752101898	0.699999988079071	1062	1137	1137	1162	1540
5.697340441279508	5.697340836019208	1	0	1	30	0.0075	0.07782539884504092	1043.6950082704425	1118.6950082704425	1118.6950082704425	1143.6950082704425	0.1304347813129425	0.13385826349258423	0.3333333432674408	0.14102564752101898	0.699999988079071	1062	1137	1137	1162	1540
5.714132668065361	5.714132668065361	1	0	1	30	0.0075	0.07782539884504092	1043.6950082704425	1118.6950082704425	1118.6950082704425	1143.6950082704425	0.1304347813129425	0.13385826349258423	0.3333333432674408	0.14102564752101898	0.699999988079071	1062	1137	1137	1162	1540
5.733007541501944	5.733007541501944	1	0	1	30	0.0075	0.07527058733961522	1033.2330551557243	1108.2330551557243	1108.2330551557243	1133.2330551557243	0.11594203114509583	0.13385826349258423	0.3333333432674408	0.1538461595773697	0.699999988079071	1062	1137	1137	1162	1540
5.747083564420532	5.747083564420532	1	0	1	30	0.0075	0.07420221130307925	1028.8580552861094	1103.8580552861094	1103.8580552861094	1128.8580552861094	0.11594203114509583	0.13385826349258423	0.3333333432674408	0.14102564752101898	0.699999988079071	1066	1141	1141	1166	1540
5.764158030091007	5.764158030091007	1	0	1	30	0.0075	0.07527058733961522	1033.2330551557243	1108.2330551557243	1108.2330551557243	1133.2330551557243	0.11594203114509583	0.13385826349258423	0.3333333432674408	0.1538461595773697	0.699999988079071	1051	1126	1126	1151	1540
5.781104600099081	5.781104600099081	1	0	1	30	0.0075	0.07527058733961522	1033.2330551557243	1108.2330551557243	1108.2330551557243	1133.2330551557243	0.11594203114509583	0.13385826349258423	0.3333333432674408	0.1538461595773697	0.699999988079071	1051	1126	1126	1151	1540
5.7997915774390485	5.7997915774390485	1	0	1	30	0.0075	0.07527058733961522	1033.2330551557243	1108.2330551557243	1108.2330551557243	1133.2330551557243	0.11594203114509583	0.13385826349258423	0.3333333432674408	0.1538461595773697	0.699999988079071	1043	1118	1118	1143	1540
5.814133654914606	5.814134049654307	1	0	1	30	0.0075	0.07527058733961522	1033.2330551557243	1108.2330551557243	1108.2330551557243	1133.2330551557243	0.11594203114509583	0.13385826349258423	0.3333333432674408	0.1538461595773697	0.699999988079071	1043	1118	1118	1143	1540
5.831086146018162	5.831086146018162	1	0	1	30	0.0075	0.07527058733961522	1033.2330551557243	1108.2330551557243	1108.2330551557243	1133.2330551557243	0.11594203114509583	0.13385826349258423	0.3333333432674408	0.1538461595773697	0.699999988079071	1043	1118	1118	1143	1540
5.8472065258367	5.847206920576397	1	0	1	30	0.0075	0.0763389633761512	1037.6080550253391	1112.6080550253391	1112.6080550253391	1137.6080550253391	0.11594203114509583	0.13385826349258423	0.3333333432674408	0.1666666716337204	0.800000011920929	1043	1118	1118	1143	1540
5.866374296129774	5.866374296129774	1	0	1	30	0.0075	0.07437046037779915	1029.5470352470875	1104.5470352470875	1104.5470352470875	1129.5470352470875	0.11594203114509583	0.12598425149917603	0.3333333432674408	0.1666666716337204	0.800000011920929	1043	1118	1118	1143	1540
5.8811166396598935	5.8811166396598935	1	0	1	30	0.0075	0.0716473979350084	1018.3960945438594	1093.3960945438594	1093.3960945438594	1118.3960945438594	0.10144927352666855	0.13385826349258423	0.3333333432674408	0.1538461595773697	0.800000011920929	1041	1116	1116	1141	1540
5.89712372918488	5.897123729184884	1	0	1	30	0.0075	0.07011595718336827	1012.1248446658931	1087.124844665893	1087.124844665893	1112.124844665893	0.10144927352666855	0.12598425149917603	0.3181818127632141	0.1666666716337204	0.800000011920929	1043	1118	1118	1143	1540
5.9140991151909645	5.914099509930665	1	0	1	30	0.0075	0.07011595718336827	1012.1248446658931	1087.124844665893	1087.124844665893	1112.124844665893	0.10144927352666855	0.12598425149917603	0.3181818127632141	0.1666666716337204	0.800000011920929	1043	1118	1118	1143	1540
5.93294438315014	5.93294438315014	1	0	1	30	0.0075	0.07074727097319233	1014.7100746352226	1089.7100746352226	1089.7100746352226	1114.7100746352226	0.10144927352666855	0.12598425149917603	0.3333333432674408	0.1666666716337204	0.800000011920929	1043	1118	1118	1143	1540
5.947072116969267	5.94707172222957	1	0	1	30	0.0075	0.0731042736233809	1024.3620004877448	1099.3620004877448	1099.3620004877448	1124.3620004877448	0.10144927352666855	0.13385826349258423	0.3181818127632141	0.1794871836900711	0.800000011920929	1039	1114	1114	1139	1540
5.964127635134201	5.964128029873901	1	0	1	30	0.0075	0.0731042736233809	1024.3620004877448	1099.3620004877448	1099.3620004877448	1124.3620004877448	0.10144927352666855	0.13385826349258423	0.3181818127632141	0.1794871836900711	0.800000011920929	1039	1114	1114	1139	1540
5.9810765735804665	5.981076178840766	1	0	1	30	0.0075	0.07507278034702325	1032.4230355210602	1107.4230355210602	1107.4230355210602	1132.4230355210602	0.10144927352666855	0.14173229038715363	0.3181818127632141	0.1794871836900711	0.800000011920929	1034	1109	1109	1134	1540
5.999740656017906	5.999740656017906	1	0	1	30	0.0075	0.0816842861916427	1059.4971519547769	1134.4971519547769	1134.4971519547769	1159.4971519547769	0.11594203114509583	0.14960630238056183	0.3181818127632141	0.19230769574642181	0.699999988079071	1034	1109	1109	1134	1540
6.014218129210146	6.014218523949843	0	0	1	30	0.0075	0.09191897771557866	1101.4082137452947	1176.4082137452947	1176.4082137452947	1201.4082137452947	0.14492753148078918	0.15748031437397003	0.3181818127632141	0.20512820780277252	0.699999988079071	1039	1114	1114	1139	1540
6.031222725953938	6.031222725953938	0	0	1	30	0.0074897215106593034	0.09828767355563295	1127.488023210317	1202.488023210317	1202.488023210317	1227.488023210317	0.15942029654979706	0.16535432636737823	0.3333333432674408	0.20512820780277252	0.699999988079071	1039	1114	1114	1139	1540
6.053090121046928	6.053090121046928	0	0	1	30	0.007458914215262049	0.11053943439808667	1177.6589838601649	1252.6589838601649	1252.6589838601649	1277.6589838601649	0.18840579688549042	0.18110236525535583	0.3333333432674408	0.21794871985912323	0.6000000238418579	1039	1114	1114	1139	1540
6.06631153251767	6.06631153251767	0	0	1	30	0.007407662554463533	0.12509607727601024	1237.268436445262	1312.268436445262	1312.268436445262	1337.268436445262	0.2028985470533371	0.21259842813014984	0.3484848439693451	0.24358974397182465	0.6000000238418579	1039	1114	1114	1139	1540
6.0811186133583846	6.0811186133583846	0	0	1	30	0.007336107005503543	0.12509607727601024	1237.268436445262	1312.268436445262	1312.268436445262	1337.268436445262	0.21739129722118378	0.22047244012355804	0.3636363744735718	0.25641027092933655	0.6000000238418579	1039	1114	1114	1139	1540
6.097119781787896	6.097119781787896	0	0	1	30	0.007244443697168012	0.132775959660818	1268.71755481105	1343.71755481105	1343.71755481105	1368.71755481105	0.23188406229019165	0.23622047901153564	0.3787878751754761	0.26923078298568726	0.6000000238418579	1039	1114	1114	1139	1540
6.114436222893719	6.114436222893719	0	0	1	30	0.007132923872213651	0.1536267349741074	1354.1014797189698	1429.1014797189698	1429.1014797189698	1454.1014797189698	0.24637681245803833	0.25196850299835205	0.39393940567970276	0.29487180709838867	0.6000000238418579	1028	1103	1103	1128	1540
6.133374649421803	6.133374649421803	0	0	1	30	0.007001853198729013	0.16361505483518113	1395.0036495500667	1470.0036495500667	1470.0036495500667	1495.0036495500667	0.260869562625885	0.26771652698516846	0.40909090638160706	0.3076923191547394	0.5	1043	1118	1118	1143	1540
6.147178301948237	6.147178301948237	0	0	1	30	0.006851590932319507	0.17370050953355243	1436.3035865398972	1511.3035865398972	1511.3035865398972	1536.3035865398972	0.2753623127937317	0.28346458077430725	0.42424243688583374	0.3205128312110901	0.5	1043	1118	1118	1143	1540
6.164070792617579	6.164070792617579	0	0	1	30	0.006682548931412759	0.17929220007386615	1459.2015593024819	1534.2015593024819	1534.2015593024819	1559.2015593024819	0.28985506296157837	0.29133859276771545	0.42424243688583374	0.3205128312110901	0.5	1043	1118	1118	1143	1540
6.186317532561091	6.186317137821391	0	0	1	30	0.006495190528383289	0.19285158684481551	1514.7272481295195	1589.7272481295195	1589.7272481295195	1614.7272481295195	0.30434781312942505	0.31496062874794006	0.43939393758773804	0.3461538553237915	0.5	1043	1118	1118	1143	1540
6.199656181722368	6.199655786982667	0	0	1	30	0.0062900292595906805	0.19285158684481551	1514.7272481295195	1589.7272481295195	1589.7272481295195	1614.7272481295195	0.30434781312942505	0.31496062874794006	0.43939393758773804	0.3461538553237915	0.5	1043	1118	1118	1143	1540
6.214204313320689	6.214204313320689	0	0	1	30	0.006067627457812106	0.20317985442204356	1557.0215038582683	1632.0215038582683	1632.0215038582683	1657.0215038582683	0.3188405930995941	0.33070865273475647	0.4545454680919647	0.3589743673801422	0.5	1043	1118	1118	1143	1540
6.231265357841405	6.231265357841405	0	0	1	30	0.005828594710927282	0.2136052444189347	1599.7134758955376	1674.7134758955376	1674.7134758955376	1699.7134758955376	0.3333333432674408	0.34645670652389526	0.469696968793869	0.3717948794364929	0.5	1033	1108	1108	1133	1540
6.253070778801689	6.253070778801689	0	0	1	30	0.005573586191080457	0.23841913892556832	1701.3263739002023	1776.3263739002023	1776.3263739002023	1801.3263739002023	0.37681159377098083	0.3779527544975281	0.4848484992980957	0.41025641560554504	0.5	1028	1103	1103	1128	1540
6.266367585554896	6.266367190815195	0	0	1	30	0.005303300858899107	0.2419416420161724	1715.751024056226	1790.751024056226	1790.751024056226	1815.751024056226	0.37681159377098083	0.3858267664909363	0.5	0.41025641560554504	0.5	1033	1108	1108	1133	1540
6.281115060701097	6.281115060701097	0	0	1	30	0.0050184795476914375	0.2455127090215683	1730.3745434433222	1805.3745434433222	1805.3745434433222	1830.3745434433222	0.37681159377098083	0.3937007784843445	0.5	0.42307692766189575	0.5	1033	1108	1108	1133	1540
6.297129650280365	6.297129650280365	0	0	1	30	0.004719902932873782	0.25467547260242185	1767.8960603069174	1842.8960603069174	1842.8960603069174	1867.8960603069174	0.3913043439388275	0.4094488322734833	0.5151515007019043	0.42307692766189575	0.5	1033	1108	1108	1133	1540
6.314650171810452	6.314650171810452	0	0	1	30	0.00440838939219355	0.2692061097425551	1827.3990193957632	1902.3990193957632	1902.3990193957632	1927.3990193957632	0.4057970941066742	0.4330708682537079	0.5303030014038086	0.44871795177459717	0.4000000059604645	1033	1108	1108	1133	1540
6.332898593345082	6.332898988084782	0	0	1	30	0.004084792762612705	0.2895226944889222	1910.5954339321365	1985.5954339321365	1985.5954339321365	2010.5954339321365	0.43478259444236755	0.4645669162273407	0.5454545617103577	0.4743589758872986	0.4000000059604645	1033	1108	1108	1133	1540
6.347104090884869	6.347104090884869	0	0	1	30	0.0037500000000000025	0.3044904078000168	1971.8882199410689	2046.8882199410689	2046.8882199410689	2071.888219941069	0.4492753744125366	0.4881889820098877	0.5757575631141663	0.4871794879436493	0.4000000059604645	1037	1112	1112	1137	1560
6.364111056066854	6.364110661327153	0	0	1	30	0.0034049287480466027	0.32130704676007316	2040.7523564824996	2115.7523564824996	2115.7523564824996	2140.7523564824996	0.47826087474823	0.5039370059967041	0.5909090638160706	0.5128205418586731	0.4000000059604645	1029	1104	1104	1129	1560
6.386263058482658	6.386263058482658	0	0	1	30	0.003050524823068503	0.3405742552753743	2119.651575352658	2194.651575352658	2194.651575352658	2219.651575352658	0.49275362491607666	0.5354330539703369	0.6060606241226196	0.5512820482254028	0.4000000059604645	1018	1093	1093	1118	1560
6.39949157526798	6.39949157526798	0	0	1	30	0.002687759621589753	0.35024520241320367	2159.254103882069	2234.254103882069	2234.254103882069	2259.254103882069	0.5072463750839233	0.5433070659637451	0.6212121248245239	0.5641025900840759	0.4000000059604645	1012	1087	1087	1112	1560
6.414230366140806	6.414230366140806	0	0	1	30	0.002317627457812106	0.3659899178154262	2223.7287134541702	2298.7287134541702	2298.7287134541702	2323.7287134541702	0.52173912525177	0.5669291615486145	0.6363636255264282	0.5897436141967773	0.4000000059604645	1012	1087	1087	1112	1560
6.431150093849364	6.431149699109664	0	0	1	30	0.0019411428382689055	0.3798406740770659	2280.447560345585	2355.447560345585	2355.447560345585	2380.447560345585	0.5362318754196167	0.5905511975288391	0.6515151262283325	0.6025640964508057	0.4000000059604645	1014	1089	1089	1114	1560
6.452918409277963	6.4529180145382625	0	0	1	30	0.0015593376811331942	0.39592532132171154	2346.314190812409	2421.314190812409	2421.314190812409	2446.314190812409	0.5507246255874634	0.6141732335090637	0.6666666865348816	0.6282051205635071	0.4000000059604645	1024	1099	1099	1124	1560
6.466223110825144	6.4662227160854435	0	0	1	30	0.0011732584878017302	0.41830408470683444	2437.9552268744874	2512.9552268744874	2512.9552268744874	2537.9552268744874	0.5797101259231567	0.6377952694892883	0.6969696879386902	0.6538461446762085	0.4000000059604645	1024	1099	1099	1124	1560
6.481160455766457	6.4811608505061535	0	0	1	30	0.0007839634745073992	0.43290584496777473	2497.7494351430378	2572.7494351430378	2572.7494351430378	2597.7494351430378	0.5942028760910034	0.6771653294563293	0.7272727489471436	0.7179487347602844	0.4000000059604645	1032	1107	1107	1132	1560
6.49735623086746	6.49735623086746	0	0	1	30	0.0003925196718220764	0.4690087175614721	2645.5906984142284	2720.5906984142284	2720.5906984142284	2745.5906984142284	0.6231883764266968	0.7007874250411987	0.7424242496490479	0.7435897588729858	0.4000000059604645	1059	1134	1134	1159	1540
6.519586786483323	6.519586786483323	0	0	1	30	-2.871426524195212e-18	0.4935692458962784	2746.16606194526	2821.16606194526	2821.16606194526	2846.16606194526	0.6376811861991882	0.7322834730148315	0.7727272510528564	0.7820512652397156	0.4000000059604645	1101	1176	1176	1201	1540
6.532912409234541	6.532912803974238	0	0	1	30	-0.00039251967182208215	0.5217304026712348	2861.4859989387064	2936.4859989387064	2936.4859989387064	2961.4859989387064	0.6666666865348816	0.7716535329818726	0.8030303120613098	0.807692289352417	0.4000000059604645	1127	1202	1202	1227	1540
6.547107248802458	6.547107248802458	0	0	1	30	-0.000783963474507405	0.550982490946085	2981.273300424218	3056.273300424218	3056.273300424218	3081.273300424218	0.695652186870575	0.8031495809555054	0.8333333134651184	0.8461538553237915	0.4000000059604645	1177	1252	1252	1277	1520
6.564130398312091	6.564130398312091	0	0	1	30	-0.0011732584878017358	0.5900322229607955	3141.1819530244575	3216.1819530244575	3216.1819530244575	3241.1819530244575	0.7536231875419617	0.8425197005271912	0.8636363744735718	0.8846153616905212	0.4000000059604645	1237	1312	1312	1337	1520
6.586250426812299	6.586250426812299	0	0	1	30	-0.0015593376811331998	0.6435429121149818	3360.3082251108503	3435.3082251108503	3435.3082251108503	3460.3082251108503	0.7681159377098083	0.9055117964744568	0.9242424368858337	0.9743589758872986	0.4000000059604645	1237	1312	1312	1337	1520
6.599594602329358	6.599594602329358	0	0	1	30	-0.001941142838268911	0.6435429121149818	3360.3082251108503	3435.3082251108503	3435.3082251108503	3460.3082251108503	0.7681159377098083	0.9055117964744568	0.9242424368858337	0.9743589758872986	0.4000000059604645	1268	1343	1343	1368	1520
6.6140819440140675	6.6140819440140675	0	0	1	30	-0.002317627457812111	0.6721636801958084	3477.5102704018354	3552.5102704018354	3552.5102704018354	3577.5102704018354	0.7971014380455017	0.9370078444480896	0.9545454382896423	1.0	0.4000000059604645	1354	1429	1429	1454	1520
6.6313577269309185	6.6313577269309185	0	0	1	30	-0.002687759621589758	0.6894172877073288	3548.1637931615114	3623.1637931615114	3623.1637931615114	3648.1637931615114	0.8115941882133484	0.9763779640197754	0.9696969985961914	1.0	0.4000000059604645	1395	1470	1470	1495	1500
6.6529389357422986	6.6529389357422986	0	0	1	30	-0.003050524823068508	0.7137681096792221	3647.8804091364145	3722.8804091364145	3722.8804091364145	3747.8804091364145	0.8550724387168884	1.0	1.0	1.0	0.4000000059604645	1436	1511	1511	1536	1500
6.666209294935687	6.666208900195986	0	0	1	30	-0.003404928748046606	0.7246376872062683	3692.3913291096687	3767.3913291096687	3767.3913291096687	3792.3913291096687	0.8985507488250732	1.0	1.0	1.0	0.4000000059604645	1459	1534	1534	1559	1500
6.681128481850855	6.681128481850855	0	0	1	30	-0.003750000000000004	0.7246376872062683	3692.3913291096687	3767.3913291096687	3767.3913291096687	3792.3913291096687	0.9130434989929199	1.0	1.0	1.0	0.4000000059604645	1514	1589	1589	1614	1500
6.697235835259335	6.697235835259335	0	0	1	30	-0.004084792762612706	0.72826087474823	3707.2282820940018	3782.2282820940018	3782.2282820940018	3807.2282820940018	0.9130434989929199	1.0	1.0	1.0	0.4000000059604645	1514	1589	1589	1614	1500
6.719662971245185	6.719662971245185	0	0	1	30	-0.004408389392193551	0.7318840622901917	3722.065235078335	3797.065235078335	3797.065235078335	3822.065235078335	0.9275362491607666	1.0	1.0	1.0	0.4000000059604645	1557	1632	1632	1657	1500
6.732968067532067	6.73296767279237	0	0	1	30	-0.004719902932873782	0.7355072498321533	3736.902188062668	3811.902188062668	3811.902188062668	3836.902188062668	0.9420289993286133	1.0	1.0	1.0	0.4000000059604645	1599	1674	1674	1699	1500
6.747082774941134	6.747082774941134	0	0	1	30	-0.005018479547691437	0.739130437374115	3751.739141047001	3826.739141047001	3826.739141047001	3851.739141047001	0.95652174949646	1.0	1.0	1.0	0.4000000059604645	1701	1776	1776	1801	1500
6.764157635351307	6.764157635351307	0	0	1	30	-0.005303300858899106	0.7427536249160767	3766.576094031334	3841.576094031334	3841.576094031334	3866.576094031334	0.9710144996643066	1.0	1.0	1.0	0.4000000059604645	1715	1790	1790	1815	1500
6.786329374752054	6.786328980012357	0	0	1	30	-0.005573586191080455	0.75	3796.25	3871.25	3871.25	3896.25	1.0	1.0	1.0	1.0	0.4000000059604645	1730	1805	1805	1830	1500
6.799623813067068	6.799623813067068	0	0	1	30	-0.00582859471092728	0.75	3796.25	3871.25	3871.25	3896.25	1.0	1.0	1.0	1.0	0.4000000059604645	1767	1842	1842	1867	1500
6.814138786530691	6.8141391812703915	0	0	1	30	-0.006067627457812103	0.7462121248245239	3780.7386511564255	3855.7386511564255	3855.7386511564255	3880.7386511564255	1.0	1.0	0.9848484992980957	1.0	0.4000000059604645	1827	1902	1902	1927	1480
6.831223910173033	6.831224304912734	0	0	1	30	-0.006290029259590677	0.7386363595724106	3749.7158924490213	3824.7158924490213	3824.7158924490213	3849.7158924490213	1.0	1.0	0.9545454382896423	1.0	0.4000000059604645	1910	1985	1985	2010	1480
6.8529878834649445	6.8529878834649445	0	0	1	30	-0.006495190528383286	0.7272727340459824	3703.1818459182978	3778.1818459182978	3778.1818459182978	3803.1818459182978	1.0	1.0	0.9090909361839294	1.0	0.4000000059604645	1971	2046	2046	2071	1480
6.8663158746543544	6.8663154799146575	0	0	1	30	-0.006682548931412756	0.7159090936183929	3656.647738367319	3731.647738367319	3731.647738367319	3756.647738367319	1.0	1.0	0.8636363744735718	1.0	0.4000000059604645	2040	2115	2115	2140	1480
6.881158087328263	6.881157692588566	0	0	1	30	-0.006851590932319503	0.7083333283662796	3625.624979659915	3700.624979659915	3700.624979659915	3725.624979659915	1.0	1.0	0.8333333134651184	1.0	0.4000000059604645	2119	2194	2194	2219	1480
6.897075570941631	6.897075570941631	0	0	1	30	-0.0070018531987290095	0.7007575780153275	3594.602281972766	3669.602281972766	3669.602281972766	3694.602281972766	1.0	1.0	0.7878788113594055	1.0	0.4000000059604645	2159	2234	2234	2259	1480
6.919730866473376	6.919730866473376	0	0	1	30	-0.007132923872213648	0.6931818127632141	3563.579523265362	3638.579523265362	3638.579523265362	3663.579523265362	1.0	1.0	0.7727272510528564	1.0	0.4000000059604645	2223	2298	2298	2323	1480
6.933057673443688	6.933058068183389	0	0	1	30	-0.007244443697168009	0.689393937587738	3548.0681744217873	3623.0681744217873	3623.0681744217873	3648.0681744217873	1.0	1.0	0.7575757503509521	1.0	0.4000000059604645	2280	2355	2355	2380	1480
6.947226854931188	6.947226460191487	0	0	1	30	-0.007336107005503539	0.685606062412262	3532.5568255782127	3607.5568255782127	3607.5568255782127	3632.5568255782127	1.0	1.0	0.7424242496490479	1.0	0.4000000059604645	2346	2421	2421	2446	1480
6.964966456994095	6.964966456994098	0	0	1	30	-0.00740766255446353	0.685606062412262	3532.5568255782127	3607.5568255782127	3607.5568255782127	3632.5568255782127	1.0	1.0	0.7424242496490479	1.0	0.4000000059604645	2437	2512	2512	2537	1480
6.986400033158134	6.986399638418437	0	0	1	30	-0.007458914215262048	0.689393937587738	3548.0681744217873	3623.0681744217873	3623.0681744217873	3648.0681744217873	1.0	1.0	0.7575757503509521	1.0	0.4000000059604645	2497	2572	2572	2597	1480
6.999685392460076	6.999685392460076	0	0	1	30	-0.007489721510659303	0.689393937587738	3548.0681744217873	3623.0681744217873	3623.0681744217873	3648.0681744217873	1.0	1.0	0.7575757503509521	1.0	0.4000000059604645	2645	2720	2720	2745	1480
7.014159312995027	7.014159312995027	0	0	1	30	-0.0075	0.6931818127632141	3563.579523265362	3638.579523265362	3638.579523265362	3663.579523265362	1.0	1.0	0.7727272510528564	1.0	0.4000000059604645	2746	2821	2821	2846	1480
7.03140272725658	7.031403516735978	0	0	1	30	-0.007489721510659305	0.6969697028398514	3579.0909331291914	3654.0909331291914	3654.0909331291914	3679.0909331291914	1.0	1.0	0.7878788113594055	1.0	0.4000000059604645	2861	2936	2936	2961	1480
7.053063278747413	7.053063278747413	0	0	1	30	-0.007458914215262052	0.7121212184429169	3641.1363895237446	3716.1363895237446	3716.1363895237446	3741.1363895237446	1.0	1.0	0.8484848737716675	1.0	0.30000001192092896	2981	3056	3056	3081	1480
7.066404296346882	7.066403901607181	0	0	1	30	-0.0074076625544635365	0.719696968793869	3672.1590872108936	3747.1590872108936	3747.1590872108936	3772.1590872108936	1.0	1.0	0.8787878751754761	1.0	0.30000001192092896	3141	3216	3216	3241	1480
7.08112058705688	7.08112098179658	0	0	1	30	-0.007336107005503547	0.719696968793869	3672.1590872108936	3747.1590872108936	3747.1590872108936	3772.1590872108936	0.9420289993286133	1.0	0.9242424368858337	1.0	0.30000001192092896	3360	3435	3435	3460	1480
7.098053735915194	7.098054130654894	0	0	1	30	-0.0072444436971680175	0.7096508592367172	3631.020268574357	3706.020268574357	3706.020268574357	3731.020268574357	0.8840579986572266	1.0	0.9545454382896423	1.0	0.30000001192092896	3360	3435	3435	3460	1480
7.119653892232115	7.119653892232115	0	0	1	30	-0.007132923872213658	0.7020751088857651	3599.997570887208	3674.997570887208	3674.997570887208	3699.997570887208	0.8840579986572266	1.0	0.9242424368858337	1.0	0.30000001192092896	3477	3552	3552	3577	1480
7.132885566935023	7.132885566935023	0	0	1	30	-0.007001853198729022	0.6778993858335642	3500.9979849884458	3575.9979849884458	3575.9979849884458	3600.9979849884458	0.8405796885490417	1.0	0.8939393758773804	0.9743589758872986	0.30000001192092896	3548	3623	3623	3648	1480
7.147091853954205	7.147091853954205	0	0	1	30	-0.006851590932319517	0.6351659200338773	3326.0044425387273	3401.0044425387273	3401.0044425387273	3426.0044425387273	0.7971014380455017	0.9685039520263672	0.8636363744735718	0.8974359035491943	0.30000001192092896	3647	3722	3722	3747	1480
7.164074740014566	7.164074740014566	0	0	1	30	-0.0066825489314127715	0.5983606240456663	3175.2867554670033	3250.2867554670033	3250.2867554670033	3275.2867554670033	0.7681159377098083	0.9291338324546814	0.8484848737716675	0.8205128312110901	0.30000001192092896	3692	3767	3767	3792	1480
7.1863680592425325	7.1863680592425325	0	0	1	30	-0.006495190528383305	0.5091664830994125	2810.036748292094	2885.036748292094	2885.036748292094	2910.036748292094	0.6666666865348816	0.834645688533783	0.8030303120613098	0.6666666865348816	0.4000000059604645	3692	3767	3767	3792	1480
7.199625786765562	7.199625786765562	0	0	1	30	-0.006290029259590696	0.5091664830994125	2810.036748292094	2885.036748292094	2885.036748292094	2910.036748292094	0.6666666865348816	0.834645688533783	0.8030303120613098	0.6666666865348816	0.4000000059604645	3707	3782	3782	3807	1480
7.214130102257318	7.214129707517621	0	0	1	30	-0.006067627457812124	0.43922074961171376	2523.608969659968	2598.608969659968	2598.608969659968	2623.608969659968	0.6231883764266968	0.7244094610214233	0.7424242496490479	0.5512820482254028	0.4000000059604645	3722	3797	3797	3822	1480
7.23109285659304	7.231092461853343	0	0	1	30	-0.005828594710927302	0.4015794513050954	2369.4678530943656	2444.4678530943656	2444.4678530943656	2469.4678530943656	0.5797101259231567	0.6614173054695129	0.7121211886405945	0.5128205418586731	0.4000000059604645	3736	3811	3811	3836	1480
7.253058541871027	7.253058147131327	0	0	1	30	-0.005573586191080479	0.37011260603552376	2240.61112171547	2315.61112171547	2315.61112171547	2340.61112171547	0.5507246255874634	0.6062992215156555	0.6818181872367859	0.4743589758872986	0.4000000059604645	3751	3826	3826	3851	1480
7.266276795424176	7.266276400684479	0	0	1	30	-0.005303300858899131	0.33954232802329454	2115.425833255391	2190.425833255391	2190.425833255391	2215.425833255391	0.5072463750839233	0.5669291615486145	0.6515151262283325	0.43589743971824646	0.4000000059604645	3766	3841	3841	3866	1480
7.2810759814709165	7.28107598147092	0	0	1	30	-0.0050184795476914635	0.3203462317308068	2036.8178189376538	2111.817818937654	2111.817818937654	2136.817818937654	0.49275362491607666	0.5275590419769287	0.6363636255264282	0.41025641560554504	0.4000000059604645	3796	3871	3871	3896	1480
7.297096492145666	7.297096492145666	0	0	1	30	-0.004719902932873809	0.2873632706232838	1901.7525932023473	1976.7525932023473	1976.7525932023473	2001.7525932023473	0.4202898442745209	0.4960629940032959	0.6060606241226196	0.38461539149284363	0.4000000059604645	3796	3871	3871	3896	1480
7.319666523902477	7.319666523902477	0	0	1	30	-0.004408389392193576	0.2530763516059289	1761.347659826279	1836.347659826279	1836.347659826279	1861.347659826279	0.3913043439388275	0.4251968562602997	0.5454545617103577	0.3589743673801422	0.5	3780	3855	3855	3880	1480
7.333017409994415	7.333017409994415	0	0	1	30	-0.00408479276261273	0.2372085125747816	1696.3688589937306	1771.3688589937306	1771.3688589937306	1796.3688589937306	0.37681159377098083	0.3937007784843445	0.5151515007019043	0.3461538553237915	0.5	3749	3824	3824	3849	1480
7.347155801785409	7.347155801785409	0	0	1	30	-0.003750000000000026	0.2218487547955128	1633.470650887625	1708.470650887625	1708.470650887625	1733.470650887625	0.3478260934352875	0.3779527544975281	0.4848484992980957	0.3333333432674408	0.5	3703	3778	3778	3803	1480
7.364158819570406	7.364158819570406	0	0	1	30	-0.0034049287480466253	0.206171618040764	1569.2727758769286	1644.2727758769286	1644.2727758769286	1669.2727758769286	0.3188405930995941	0.35433071851730347	0.4545454680919647	0.3333333432674408	0.5	3656	3731	3731	3756	1480
7.386212531801217	7.386212531801217	0	0	1	30	-0.0030505248230685246	0.19472640560594012	1522.4046309563248	1597.4046309563248	1597.4046309563248	1622.4046309563248	0.30434781312942505	0.3385826647281647	0.42424243688583374	0.3205128312110901	0.6000000238418579	3625	3700	3700	3725	1480
7.3994430222850305	7.3994430222850305	0	0	1	30	-0.002687759621589774	0.18232895954053996	1471.6370893185112	1546.6370893185112	1546.6370893185112	1571.6370893185112	0.2753623127937317	0.32283464074134827	0.40909090638160706	0.3205128312110901	0.6000000238418579	3594	3669	3669	3694	1480
7.414214576552855	7.414214576552858	0	0	1	30	-0.002317627457812126	0.17355470340510815	1435.706510443918	1510.706510443918	1510.706510443918	1535.706510443918	0.260869562625885	0.30708661675453186	0.39393940567970276	0.3205128312110901	0.6000000238418579	3563	3638	3638	3663	1480
7.43118364672376	7.43118364672376	0	0	1	30	-0.0019411428382689242	0.16840363242363132	1414.6128747747703	1489.6128747747703	1489.6128747747703	1514.6128747747703	0.260869562625885	0.29133859276771545	0.3787878751754761	0.3205128312110901	0.6000000238418579	3548	3623	3623	3648	1480
7.452851698268869	7.452851698268869	0	0	1	30	-0.0015593376811332115	0.15416436222119212	1356.3030632957816	1431.3030632957816	1431.3030632957816	1456.3030632957816	0.24637681245803833	0.26771652698516846	0.3333333432674408	0.3076923191547394	0.6000000238418579	3532	3607	3607	3632	1480
7.4661820578964715	7.466181663156771	0	0	1	30	-0.001173258487801746	0.14427316619521813	1315.7986155694182	1390.7986155694182	1390.7986155694182	1415.7986155694182	0.23188406229019165	0.25196850299835205	0.3030303120613098	0.3076923191547394	0.6000000238418579	3532	3607	3607	3632	1480
7.481170324258926	7.481170324258926	0	0	1	30	-0.0007839634745074134	0.14427316619521813	1315.7986155694182	1390.7986155694182	1390.7986155694182	1415.7986155694182	0.21739129722118378	0.24409449100494385	0.3030303120613098	0.29487180709838867	0.6000000238418579	3548	3623	3623	3648	1480
7.497103202720545	7.497103202720545	0	0	1	30	-0.00039251967182208893	0.13771022098730867	1288.9233549430292	1363.9233549430292	1363.9233549430292	1388.9233549430292	0.2028985470533371	0.23622047901153564	0.28787878155708313	0.29487180709838867	0.6000000238418579	3548	3623	3623	3648	1480
7.514150036612108	7.514150036612108	0	0	1	30	-8.039065796791711e-18	0.12507351748384798	1237.1760540963573	1312.1760540963573	1312.1760540963573	1337.1760540963573	0.2028985470533371	0.22047244012355804	0.27272728085517883	0.28205129504203796	0.6000000238418579	3563	3638	3638	3663	1480
7.532942014711949	7.532942014711949	0	0	1	30	0.00039251967182207294	0.12203663728534941	1224.7400296835058	1299.7400296835058	1299.7400296835058	1324.7400296835058	0.2028985470533371	0.21259842813014984	0.25757575035095215	0.28205129504203796	0.6000000238418579	3579	3654	3654	3679	1480
7.547076064366255	7.547076064366255	0	0	1	30	0.0007839634745073974	0.11263106416884838	1186.224207771434	1261.224207771434	1261.224207771434	1286.224207771434	0.18840579688549042	0.19685038924217224	0.24242424964904785	0.26923078298568726	0.699999988079071	3641	3716	3716	3741	1460
7.564148556338235	7.564148556338235	0	0	1	30	0.00117325848780173	0.10601956002622637	1159.150098307397	1234.150098307397	1234.150098307397	1259.150098307397	0.17391304671764374	0.18897637724876404	0.22727273404598236	0.26923078298568726	0.699999988079071	3672	3747	3747	3772	1460
7.586249637332902	7.586249637332902	0	0	1	30	0.0015593376811331957	0.09343141839255542	1107.6016583175144	1182.6016583175144	1182.6016583175144	1207.6016583175144	0.15942029654979706	0.16535432636737823	0.21212121844291687	0.23076923191547394	0.699999988079071	3672	3747	3747	3772	1460
7.599476180419725	7.599475785680028	0	0	1	30	0.0019411428382689084	0.09343141839255542	1107.6016583175144	1182.6016583175144	1182.6016583175144	1207.6016583175144	0.15942029654979706	0.16535432636737823	0.21212121844291687	0.23076923191547394	0.699999988079071	3631	3706	3706	3731	1460
7.614092601985934	7.614092601985934	0	0	1	30	0.0023176274578121103	0.08633428510993418	1078.5388975251803	1153.5388975251803	1153.5388975251803	1178.5388975251803	0.14492753148078918	0.15748031437397003	0.19696970283985138	0.21794871985912323	0.699999988079071	3599	3674	3674	3699	1460
7.631220357515744	7.6312207522554445	0	0	1	30	0.002687759621589759	0.07462027011455125	1030.5700061190873	1105.5700061190873	1105.5700061190873	1130.5700061190873	0.1304347813129425	0.13385826349258423	0.1666666716337204	0.20512820780277252	0.800000011920929	3500	3575	3575	3600	1460
7.652935777824709	7.652935777824709	0	0	1	30	0.0030505248230685103	0.06902857957423753	1007.6720333565027	1082.6720333565027	1082.6720333565027	1107.6720333565027	0.11594203114509583	0.12598425149917603	0.1666666716337204	0.20512820780277252	0.800000011920929	3326	3401	3401	3426	1460
7.666216005510567	7.666216005510567	0	0	1	30	0.0034049287480466114	0.062174260889837796	979.6035983438858	1054.6035983438858	1054.6035983438858	1079.6035983438858	0.10144927352666855	0.11811023950576782	0.1515151560306549	0.19230769574642181	0.800000011920929	3175	3250	3250	3275	1460
7.681110718564412	7.681110718564412	0	0	1	30	0.0037500000000000124	0.060205756028840596	971.5425709381022	1046.5425709381022	1046.5425709381022	1071.5425709381022	0.10144927352666855	0.11023622006177902	0.1515151560306549	0.19230769574642181	0.8999999761581421	2810	2885	2885	2910	1480
7.697379520509688	7.697379520509688	0	0	1	30	0.004084792762612716	0.05344856430131656	943.8718708138913	1018.8718708138913	1018.8718708138913	1043.8718708138913	0.08695652335882187	0.10236220806837082	0.13636364042758942	0.1794871836900711	0.8999999761581421	2810	2885	2885	2910	1480
7.719559944183807	7.719559944183807	0	0	1	30	0.004408389392193564	0.049388311972672294	927.245137528093	1002.245137528093	1002.245137528093	1027.245137528093	0.07246376574039459	0.10236220806837082	0.13636364042758942	0.1666666716337204	0.8999999761581421	2523	2598	2598	2623	1480
7.732970830709959	7.732970830709959	0	0	1	30	0.004719902932873797	0.04639999356581059	915.0079736519943	990.0079736519943	990.0079736519943	1015.0079736519943	0.07246376574039459	0.09448818862438202	0.12121212482452393	0.1538461595773697	1.0	2369	2444	2444	2469	1480
7.747084353899929	7.747084353899929	0	0	1	30	0.005018479547691453	0.043822622433212166	904.4536388640038	979.4536388640038	979.4536388640038	1004.4536388640038	0.05797101557254791	0.10236220806837082	0.10606060922145844	0.14102564752101898	1.0	2240	2315	2315	2340	1480
7.764303294300156	7.764303294300156	0	0	1	30	0.005303300858899124	0.043822622433212166	904.4536388640038	979.4536388640038	979.4536388640038	1004.4536388640038	0.05797101557254791	0.10236220806837082	0.10606060922145844	0.14102564752101898	1.0	2115	2190	2190	2215	1480
7.786369243461628	7.786368848721931	0	0	1	30	0.0055735861910804745	0.04299705907580875	901.0729569154369	976.0729569154369	976.0729569154369	1001.0729569154369	0.05797101557254791	0.10236220806837082	0.09090909361839294	0.12820513546466827	1.0	2036	2111	2111	2136	1480
7.799638813175623	7.799638418435922	0	0	1	30	0.0058285947109273	0.03937387060252451	886.2360001173379	961.2360001173379	961.2360001173379	986.2360001173379	0.043478261679410934	0.10236220806837082	0.09090909361839294	0.12820513546466827	1.0	1901	1976	1976	2001	1480
7.8142007606634	7.8142007606634	0	0	1	30	0.006067627457812124	0.0406139351965942	891.3140646300533	966.3140646300533	966.3140646300533	991.3140646300533	0.043478261679410934	0.11023622006177902	0.07575757801532745	0.11538461595773697	1.0	1761	1836	1836	1861	1500
7.831259831485621	7.8312602262253215	0	0	1	30	0.006290029259590699	0.03699074672330996	876.4771078319543	951.4771078319543	951.4771078319543	976.4771078319543	0.028985507786273956	0.11023622006177902	0.07575757801532745	0.11538461595773697	1.0	1696	1771	1771	1796	1500
7.852928672510128	7.8529286725101315	0	0	1	30	0.006495190528383307	0.0367479339877336	875.4827896797691	950.4827896797691	950.4827896797691	975.4827896797691	0.028985507786273956	0.11023622006177902	0.07575757801532745	0.10256410390138626	1.0	1633	1708	1708	1733	1500
7.86618561055376	7.86618561055376	0	0	1	30	0.006682548931412777	0.033124745514449355	860.6458328816701	935.6458328816701	935.6458328816701	960.6458328816701	0.014492753893136978	0.11023622006177902	0.07575757801532745	0.10256410390138626	1.0	1569	1644	1644	1669	1500
7.881106376427724	7.881106376427724	0	0	1	30	0.006851590932319523	0.033124745514449355	860.6458328816701	935.6458328816701	935.6458328816701	960.6458328816701	0.014492753893136978	0.11023622006177902	0.06060606241226196	0.10256410390138626	1.0	1522	1597	1597	1622	1520
7.897148203046207	7.897148203046207	0	0	1	30	0.007001853198729028	0.032736245109305284	859.0549237226052	934.0549237226052	934.0549237226052	959.0549237226052	0.014492753893136978	0.11023622006177902	0.06060606241226196	0.08974359184503555	1.0	1471	1546	1546	1571	1520
7.914393196266552	7.914393591006249	0	0	1	30	0.007132923872213665	0.0325419949208442	858.259469200857	933.259469200857	933.259469200857	958.259469200857	0.014492753893136978	0.11023622006177902	0.06060606241226196	0.08974359184503555	1.0	1435	1510	1510	1535	1520
7.932848856143039	7.932848856143039	0	0	1	30	0.0072444436971680235	0.0325419949208442	858.259469200857	933.259469200857	933.259469200857	958.259469200857	0.014492753893136978	0.11023622006177902	0.06060606241226196	0.08974359184503555	1.0	1414	1489	1489	1514	1520
7.947084353899928	7.947084353899928	0	0	1	30	0.007336107005503552	0.0325419949208442	858.259469200857	933.259469200857	933.259469200857	958.259469200857	0.014492753893136978	0.11023622006177902	0.06060606241226196	0.08974359184503555	1.0	1356	1431	1431	1456	1520
7.964114213984445	7.964114608724142	0	0	1	30	0.007407662554463541	0.0325419949208442	858.259469200857	933.259469200857	933.259469200857	958.259469200857	0.014492753893136978	0.11023622006177902	0.06060606241226196	0.08974359184503555	1.0	1315	1390	1390	1415	1520
7.981172100587571	7.981172100587571	0	0	1	30	0.007458914215262055	0.030573491922492146	850.1984494226053	925.1984494226053	925.1984494226053	950.1984494226053	0.014492753893136978	0.10236220806837082	0.06060606241226196	0.08974359184503555	1.0	1315	1390	1390	1415	1520
7.9996798661042945	7.9996798661042945	0	0	1	30	0.007489721510659307	0.030573491922492146	850.1984494226053	925.1984494226053	925.1984494226053	950.1984494226053	0.014492753893136978	0.10236220806837082	0.06060606241226196	0.08974359184503555	1.0	1288	1363	1363	1388	1520
8.01407839135678	8.014078786096476	0	0	1	30	0.0075	0.030573491922492146	850.1984494226053	925.1984494226053	925.1984494226053	950.1984494226053	0.014492753893136978	0.10236220806837082	0.06060606241226196	0.08974359184503555	1.0	1237	1312	1312	1337	1520
8.031110619879485	8.031110619879485	0	0	1	30	0.007489721510659301	0.03439093058423748	865.8308607424525	940.8308607424525	940.8308607424525	965.8308607424525	0.028985507786273956	0.10236220806837082	0.06060606241226196	0.10256410390138626	1.0	1224	1299	1299	1324	1520
8.052903803909107	8.052903803909107	0	0	1	30	0.007458914215262044	0.03604561419652452	872.606790134768	947.606790134768	947.606790134768	972.606790134768	0.043478261679410934	0.09448818862438202	0.06060606241226196	0.10256410390138626	1.0	1186	1261	1261	1286	1540
8.06611534688738	8.066114952147679	0	0	1	30	0.007407662554463523	0.0347084243388929	867.1309976677665	942.1309976677665	942.1309976677665	967.1309976677665	0.043478261679410934	0.08661417663097382	0.07575757801532745	0.11538461595773697	1.0	1159	1234	1234	1259	1540
8.081133613466939	8.081133613466939	0	0	1	30	0.007336107005503528	0.03886580088688893	884.1554546318101	959.1554546318101	959.1554546318101	984.1554546318101	0.05797101557254791	0.08661417663097382	0.10606060922145844	0.10256410390138626	0.800000011920929	1107	1182	1182	1207	1540
8.097343204457399	8.0973435991971	0	0	1	30	0.007244443697167994	0.04326598923913874	902.1742259342732	977.1742259342732	977.1742259342732	1002.1742259342732	0.07246376574039459	0.08661417663097382	0.13636364042758942	0.10256410390138626	0.800000011920929	1107	1182	1182	1207	1540
8.119567444238083	8.119567049498386	0	0	1	30	0.00713292387221363	0.049100494434117764	926.0665247077122	1001.0665247077122	1001.0665247077122	1026.0665247077122	0.08695652335882187	0.09448818862438202	0.1666666716337204	0.08974359184503555	0.6000000238418579	1078	1153	1153	1178	1540
8.13281925066563	8.13281925066563	0	0	1	30	0.007001853198728986	0.05571200041116303	953.1406416837126	1028.1406416837126	1028.1406416837126	1053.1406416837126	0.10144927352666855	0.10236220806837082	0.21212121844291687	0.08974359184503555	0.6000000238418579	1030	1105	1105	1130	1560
8.14707724858535	8.14707724858535	0	0	1	30	0.006851590932319475	0.06760137813945866	1001.8276434810832	1076.8276434810832	1076.8276434810832	1101.8276434810832	0.14492753148078918	0.10236220806837082	0.25757575035095215	0.08974359184503555	0.5	1007	1082	1082	1107	1560
8.16410276653318	8.16410276653318	0	0	1	30	0.006682548931412723	0.08028664594847584	1053.7738151590086	1128.7738151590086	1128.7738151590086	1153.7738151590086	0.15942029654979706	0.12598425149917603	0.3484848439693451	0.10256410390138626	0.5	979	1054	1054	1079	1560
8.181196574448894	8.181196574448894	0	0	1	30	0.006495190528383249	0.09346109519480339	1107.7231848227198	1182.7231848227198	1182.7231848227198	1207.7231848227198	0.18840579688549042	0.14173229038715363	0.3787878751754761	0.11538461595773697	0.5	971	1046	1046	1071	1580
8.199533812415748	8.199533417676047	0	0	1	30	0.006290029259590635	0.10508153965753136	1155.308904897591	1230.308904897591	1230.308904897591	1255.308904897591	0.21739129722118378	0.15748031437397003	0.39393940567970276	0.11538461595773697	0.5	943	1018	1018	1043	1580
8.214140760229185	8.214140760229185	0	0	1	30	0.0060676274578120555	0.1160446734738586	1200.202937875451	1275.202937875451	1275.202937875451	1300.202937875451	0.24637681245803833	0.16535432636737823	0.40909090638160706	0.12820513546466827	0.4000000059604645	927	1002	1002	1027	1580
8.231257463047431	8.231257463047431	0	0	1	30	0.005828594710927226	0.12960762315355212	1255.743216813796	1330.743216813796	1330.743216813796	1355.743216813796	0.2753623127937317	0.18110236525535583	0.43939393758773804	0.14102564752101898	0.4000000059604645	915	990	990	1015	1600
8.252908146045794	8.252908146045794	0	0	1	30	0.0055735861910803965	0.14278206924771097	1309.6925735693765	1384.6925735693765	1384.6925735693765	1409.6925735693765	0.30434781312942505	0.19685038924217224	0.4545454680919647	0.1538461595773697	0.4000000059604645	904	979	979	1004	1600
8.266214031812073	8.266214031812073	0	0	1	30	0.005303300858899042	0.17041604407131672	1422.853700472042	1497.853700472042	1497.853700472042	1522.853700472042	0.3478260934352875	0.24409449100494385	0.5	0.1794871836900711	0.4000000059604645	904	979	979	1004	1600
8.281109534345315	8.281109139605615	0	0	1	30	0.005018479547691366	0.17201860807836056	1429.4162000808865	1504.4162000808865	1504.4162000808865	1529.4162000808865	0.37681159377098083	0.26771652698516846	0.5151515007019043	0.19230769574642181	0.4000000059604645	901	976	976	1001	1600
8.297139124033134	8.297139124033134	0	0	1	30	0.004719902932873706	0.18589892970411093	1486.2561171383343	1561.2561171383343	1561.2561171383343	1586.2561171383343	0.4057970941066742	0.28346458077430725	0.5303030014038086	0.20512820780277252	0.4000000059604645	886	961	961	986	1600
8.314714119641653	8.314714119641653	0	0	1	30	0.004408389392193469	0.2132190806673957	1598.1321353329854	1673.1321353329854	1673.1321353329854	1698.1321353329854	0.43478259444236755	0.29921260476112366	0.5454545617103577	0.21794871985912323	0.4000000059604645	891	966	966	991	1600
8.332899382824479	8.33289977756418	0	0	1	30	0.004084792762612619	0.2244960363511439	1644.3112688579342	1719.3112688579342	1719.3112688579342	1744.3112688579342	0.4492753744125366	0.32283464074134827	0.5454545617103577	0.23076923191547394	0.4000000059604645	876	951	951	976	1600
8.347153038607516	8.347153038607516	0	0	1	30	0.0037499999999999114	0.23835035667211257	1701.044710572301	1776.044710572301	1776.044710572301	1801.044710572301	0.47826087474823	0.3385826647281647	0.560606062412262	0.24358974397182465	0.5	875	950	950	975	1600
8.364167898583478	8.364168293323175	0	0	1	30	0.0034049287480465078	0.25427031458558824	1766.236938227984	1841.236938227984	1841.236938227984	1866.236938227984	0.5072463750839233	0.36220473051071167	0.5757575631141663	0.25641027092933655	0.5	860	935	935	960	1600
8.381157889958413	8.381157495218716	0	0	1	30	0.003050524823068404	0.26469569741845955	1808.928880928592	1883.928880928592	1883.928880928592	1908.928880928592	0.52173912525177	0.3779527544975281	0.5909090638160706	0.26923078298568726	0.5	860	935	935	960	1600
8.399475785680028	8.399475785680028	0	0	1	30	0.0026877596215896505	0.27356352490932334	1845.242634503679	1920.242634503679	1920.242634503679	1945.242634503679	0.52173912525177	0.4015747904777527	0.6060606241226196	0.28205129504203796	0.5	859	934	934	959	1600
8.41419128691063	8.41419128691063	0	0	1	30	0.002317627457812	0.287806352923198	1903.567015220496	1978.567015220496	1978.567015220496	2003.567015220496	0.5507246255874634	0.4173228442668915	0.6212121248245239	0.29487180709838867	0.5	858	933	933	958	1600
8.43108338284027	8.43108298810057	0	0	1	30	0.0019411428382687965	0.30165711403900364	1960.2858819897199	2035.2858819897199	2035.2858819897199	2060.28588198972	0.5652173757553101	0.4409448802471161	0.6515151262283325	0.3076923191547394	0.4000000059604645	858	933	933	958	1600
8.45289709333423	8.45289709333423	0	0	1	30	0.001559337681133082	0.33091265065617215	2080.0873044370246	2155.0873044370246	2155.0873044370246	2180.0873044370246	0.5942028760910034	0.4881889820098877	0.6969696879386902	0.3461538553237915	0.4000000059604645	858	933	933	958	1600
8.466136268091415	8.466136268091415	0	0	1	30	0.0011732584878016152	0.36056381259070136	2201.508812558922	2276.508812558922	2276.508812558922	2301.508812558922	0.6521739363670349	0.5196850299835205	0.7272727489471436	0.3717948794364929	0.5	858	933	933	958	1600
8.481492431853123	8.481492826592824	0	0	1	30	0.0007839634745072818	0.38733920672938815	2311.1540515568445	2386.1540515568445	2386.1540515568445	2411.1540515568445	0.6811594367027283	0.5511810779571533	0.7727272510528564	0.41025641560554504	0.5	850	925	925	950	1600
8.497287546159875	8.497287940899572	0	0	1	30	0.0003925196718219568	0.4103647498088283	2405.443650467152	2480.443650467152	2480.443650467152	2505.443650467152	0.6811594367027283	0.5826771855354309	0.8181818127632141	0.4615384638309479	0.5	850	925	925	950	1600
8.519536259801878	8.519536259801878	0	0	1	30	-1.2426921205886656e-16	0.44100259244441986	2530.9056160598993	2605.9056160598993	2605.9056160598993	2630.9056160598993	0.7101449370384216	0.6220472455024719	0.8636363744735718	0.5	0.5	850	925	925	950	1600
8.532968462271768	8.532968067532067	0	0	1	30	-0.00039251967182220505	0.477082998585173	2678.654879206283	2753.654879206283	2753.654879206283	2778.654879206283	0.7536231875419617	0.6535432934761047	0.9090909361839294	0.5512820482254028	0.5	865	940	940	965	1600
8.547269092078956	8.547269092078956	0	0	1	30	-0.000783963474507529	0.5107057097179073	2816.3398812948303	2891.3398812948303	2891.3398812948303	2916.3398812948303	0.782608687877655	0.6850393414497375	0.9545454382896423	0.6025640964508057	0.5	872	947	947	972	1600
8.564141845763356	8.564142240503056	0	0	1	30	-0.0011732584878018542	0.5369173827774318	2923.6766824735832	2998.6766824735832	2998.6766824735832	3023.6766824735832	0.7971014380455017	0.7165354490280151	0.9696969985961914	0.6538461446762085	0.5	867	942	942	967	1600
8.581300390989671	8.581300785729372	0	0	1	30	-0.0015593376811333186	0.5770580321550369	3088.052641674876	3163.052641674876	3163.052641674876	3188.052641674876	0.8550724387168884	0.748031497001648	1.0	0.7051281929016113	0.5	884	959	959	984	1560
8.599653813284174	8.599653813284174	0	0	1	30	-0.00194114283826903	0.6336541771888733	3319.813855588436	3394.813855588436	3394.813855588436	3419.813855588436	0.8695651888847351	0.8188976645469666	1.0	0.8461538553237915	0.5	902	977	977	1002	1560
8.614220497648336	8.614220892388037	0	0	1	30	-0.00231762745781223	0.6648002117872238	3447.3568672686815	3522.3568672686815	3522.3568672686815	3547.3568672686815	0.8985507488250732	0.8503937125205994	1.0	0.9102563858032227	0.5	926	1001	1001	1026	1520
8.631327331974113	8.631327331974113	0	0	1	30	-0.002687759621589876	0.7011198699474335	3596.08586743474	3671.08586743474	3671.08586743474	3696.08586743474	0.9275362491607666	0.8897637724876404	1.0	0.9871794581413269	0.5	953	1028	1028	1053	1520
8.653052226035847	8.653052620775544	0	0	1	30	-0.003050524823068625	0.7177907079458237	3664.352949038148	3739.352949038148	3739.352949038148	3764.352949038148	0.9420289993286133	0.9291338324546814	1.0	1.0	0.5	1001	1076	1076	1101	1500
8.666341137995076	8.666341137995076	0	0	1	30	-0.0034049287480467233	0.7292879223823547	3711.4340421557426	3786.4340421557426	3786.4340421557426	3811.4340421557426	0.95652174949646	0.960629940032959	1.0	1.0	0.5	1053	1128	1128	1153	1500
8.681107560646819	8.681107560646819	0	0	1	30	-0.0037500000000001204	0.748031497001648	3788.1889802217484	3863.1889802217484	3863.1889802217484	3888.1889802217484	1.0	0.9921259880065918	1.0	1.0	0.5	1107	1182	1182	1207	1500
8.697255572244273	8.697255572244273	0	0	1	30	-0.004084792762612822	0.75	3796.25	3871.25	3871.25	3896.25	1.0	1.0	1.0	1.0	0.5	1155	1230	1230	1255	1500
8.714570039651601	8.714570039651601	0	0	1	30	-0.004408389392193665	0.75	3796.25	3871.25	3871.25	3896.25	1.0	1.0	1.0	1.0	0.6000000238418579	1200	1275	1275	1300	1480
8.732964909614477	8.732965304354178	0	0	1	30	-0.004719902932873894	0.75	3796.25	3871.25	3871.25	3896.25	1.0	1.0	1.0	1.0	0.6000000238418579	1255	1330	1330	1355	1480
8.747199223152272	8.747198828412575	0	0	1	30	-0.005018479547691547	0.75	3796.25	3871.25	3871.25	3896.25	1.0	1.0	1.0	1.0	0.6000000238418579	1309	1384	1384	1409	1480
8.76428632049311	8.764286715232807	0	0	1	30	-0.005303300858899213	0.75	3796.25	3871.25	3871.25	3896.25	1.0	1.0	1.0	1.0	0.6000000238418579	1422	1497	1497	1522	1480
8.786263453222357	8.786263453222357	0	0	1	30	-0.005573586191080559	0.75	3796.25	3871.25	3871.25	3896.25	1.0	1.0	1.0	1.0	0.6000000238418579	1429	1504	1504	1529	1480
8.799624997286163	8.799624602546466	0	0	1	30	-0.005828594710927379	0.7462121248245239	3780.7386511564255	3855.7386511564255	3855.7386511564255	3880.7386511564255	1.0	1.0	0.9848484992980957	1.0	0.6000000238418579	1486	1561	1561	1586	1480
8.814150628721656	8.814150628721656	0	0	1	30	-0.006067627457812198	0.7424242496490479	3765.227302312851	3840.227302312851	3840.227302312851	3865.227302312851	1.0	1.0	0.9696969985961914	1.0	0.6000000238418579	1598	1673	1673	1698	1480
8.831124435768942	8.831124435768942	0	0	1	30	-0.006290029259590766	0.7386363595724106	3749.7158924490213	3824.7158924490213	3824.7158924490213	3849.7158924490213	1.0	1.0	0.9545454382896423	1.0	0.6000000238418579	1644	1719	1719	1744	1480
8.85290933026489	8.85290933026489	0	0	1	30	-0.0064951905283833706	0.7348484843969345	3734.204543605447	3809.204543605447	3809.204543605447	3834.204543605447	1.0	1.0	0.939393937587738	1.0	0.5	1701	1776	1776	1801	1500
8.866172189404	8.866172189404	0	0	1	30	-0.006682548931412833	0.7310606092214584	3718.6931947618723	3793.6931947618723	3793.6931947618723	3818.6931947618723	1.0	1.0	0.9242424368858337	1.0	0.6000000238418579	1766	1841	1841	1866	1500
8.881335720192713	8.881335720192713	0	0	1	30	-0.006851590932319573	0.7310606092214584	3718.6931947618723	3793.6931947618723	3793.6931947618723	3818.6931947618723	1.0	1.0	0.9242424368858337	1.0	0.6000000238418579	1808	1883	1883	1908	1500
8.89734004653981	8.89734004653981	0	0	1	30	-0.007001853198729073	0.7310606092214584	3718.6931947618723	3793.6931947618723	3793.6931947618723	3818.6931947618723	1.0	1.0	0.9242424368858337	1.0	0.5	1845	1920	1920	1945	1500
8.919675997655247	8.919675997655247	0	0	1	30	-0.007132923872213704	0.7310606092214584	3718.6931947618723	3793.6931947618723	3793.6931947618723	3818.6931947618723	1.0	1.0	0.9242424368858337	1.0	0.5	1903	1978	1978	2003	1500
8.933002015146162	8.933001620406465	0	0	1	30	-0.0072444436971680565	0.7310606092214584	3718.6931947618723	3793.6931947618723	3793.6931947618723	3818.6931947618723	1.0	1.0	0.9242424368858337	1.0	0.5	1960	2035	2035	2060	1480
8.947101722446675	8.947101327706978	0	0	1	30	-0.007336107005503578	0.7272727340459824	3703.1818459182978	3778.1818459182978	3778.1818459182978	3803.1818459182978	1.0	1.0	0.9090909361839294	1.0	0.5	2080	2155	2155	2180	1480
8.964133161489983	8.964133161489983	0	0	1	30	-0.007407662554463561	0.7272727340459824	3703.1818459182978	3778.1818459182978	3778.1818459182978	3803.1818459182978	1.0	1.0	0.9090909361839294	1.0	0.5	2201	2276	2276	2301	1500
8.98115275834233	8.98115275834233	0	0	1	30	-0.007458914215262068	0.7310606092214584	3718.6931947618723	3793.6931947618723	3793.6931947618723	3818.6931947618723	1.0	1.0	0.9242424368858337	1.0	0.5	2311	2386	2386	2411	1500
8.99966841865303	8.99966841865303	0	0	1	30	-0.007489721510659314	0.7348484843969345	3734.204543605447	3809.204543605447	3809.204543605447	3834.204543605447	1.0	1.0	0.939393937587738	1.0	0.5	2405	2480	2480	2505	1500
9.014119839025149	9.014119839025149	0	0	1	30	-0.0075	0.7462121248245239	3780.7386511564255	3855.7386511564255	3855.7386511564255	3880.7386511564255	1.0	1.0	0.9848484992980957	1.0	0.5	2530	2605	2605	2630	1500
9.031150093849362	9.031150093849362	0	0	1	30	-0.007489721510659294	0.75	3796.25	3871.25	3871.25	3896.25	1.0	1.0	1.0	1.0	0.5	2678	2753	2753	2778	1500
9.052957883247839	9.052957883247839	0	0	1	30	-0.00745891421526203	0.75	3796.25	3871.25	3871.25	3896.25	1.0	1.0	1.0	1.0	0.5	2816	2891	2891	2916	1500
9.066257058439238	9.06625666369954	0	0	1	30	-0.007407662554463503	0.75	3796.25	3871.25	3871.25	3896.25	1.0	1.0	1.0	1.0	0.5	2923	2998	2998	3023	1500
9.081132429247845	9.081132034508144	0	0	1	30	-0.007336107005503502	0.7467948645353317	3783.1249702721834	3858.1249702721834	3858.1249702721834	3883.1249702721834	1.0	1.0	1.0	0.9871794581413269	0.5	3088	3163	3163	3188	1500
9.097267414435237	9.097267414435237	0	0	1	30	-0.007244443697167961	0.7126532942056656	3643.3152397722006	3718.3152397722006	3718.3152397722006	3743.3152397722006	0.9275362491607666	1.0	1.0	0.9230769276618958	0.5	3319	3394	3394	3419	1500
9.119667708121572	9.119667708121572	0	0	1	30	-0.007132923872213591	0.6582199124490558	3420.4105414788833	3495.4105414788833	3495.4105414788833	3520.4105414788833	0.9130434989929199	0.9370078444480896	0.9848484992980957	0.7948718070983887	0.4000000059604645	3447	3522	3522	3547	1500
9.132863461511892	9.132863461511892	0	0	1	30	-0.007001853198728941	0.6334911256090745	3319.14615936916	3394.14615936916	3394.14615936916	3419.14615936916	0.8985507488250732	0.913385808467865	0.9545454382896423	0.7564102411270142	0.4000000059604645	3596	3671	3671	3696	1500
9.147353566374495	9.147353961114192	0	0	1	30	-0.006851590932319425	0.6081014653290069	3215.175500522283	3290.175500522283	3290.175500522283	3315.175500522283	0.8695651888847351	0.8897637724876404	0.9545454382896423	0.7051281929016113	0.4000000059604645	3664	3739	3739	3764	1500
9.164284741534313	9.164285136274014	0	0	1	30	-0.006682548931412667	0.5843439545444769	3117.8884938596325	3192.8884938596325	3192.8884938596325	3217.8884938596325	0.8550724387168884	0.8661417365074158	0.9242424368858337	0.6666666865348816	0.4000000059604645	3711	3786	3786	3811	1500
9.186230295087661	9.186230295087661	0	0	1	30	-0.006495190528383187	0.566462502161384	3044.6639463508677	3119.6639463508677	3119.6639463508677	3144.6639463508677	0.8405796885490417	0.8425197005271912	0.9090909361839294	0.6410256624221802	0.4000000059604645	3788	3863	3863	3888	1500
9.199364863824673	9.199364863824673	0	0	1	30	-0.006290029259590567	0.5311035102851278	2899.8688746175985	2974.8688746175985	2974.8688746175985	2999.8688746175985	0.782608687877655	0.8031495809555054	0.8939393758773804	0.6025640964508057	0.4000000059604645	3796	3871	3871	3896	1500
9.214163655131713	9.214163655131713	0	0	1	30	-0.006067627457811982	0.5011455560654472	2777.1910520880065	2852.1910520880065	2852.1910520880065	2877.1910520880065	0.7536231875419617	0.7637795209884644	0.8636363744735718	0.5641025900840759	0.4000000059604645	3796	3871	3871	3896	1520
9.231067987992017	9.231067987992017	0	0	1	30	-0.005828594710927147	0.47634577248086263	2675.635938309132	2750.635938309132	2750.635938309132	2775.635938309132	0.7536231875419617	0.7244094610214233	0.8333333134651184	0.5128205418586731	0.4000000059604645	3796	3871	3871	3896	1520
9.25289985651212	9.25290025125182	0	0	1	30	-0.005573586191080312	0.4135280760191815	2418.397471298548	2493.397471298548	2493.397471298548	2518.397471298548	0.6666666865348816	0.6377952694892883	0.7575757503509521	0.4615384638309479	0.4000000059604645	3796	3871	3871	3896	1520
9.266155215596953	9.266155215596953	0	0	1	30	-0.005303300858898952	0.38103784421327136	2285.3499720533464	2360.3499720533464	2360.3499720533464	2385.3499720533464	0.6231883764266968	0.5905511975288391	0.7121211886405945	0.43589743971824646	0.4000000059604645	3796	3871	3871	3896	1520
9.281087034182484	9.281087034182484	0	0	1	30	-0.005018479547691274	0.38103784421327136	2285.3499720533464	2360.3499720533464	2360.3499720533464	2385.3499720533464	0.5942028760910034	0.5433070659637451	0.6666666865348816	0.42307692766189575	0.4000000059604645	3796	3871	3871	3896	1520
9.297373994153904	9.297373994153904	0	0	1	30	-0.004719902932873609	0.33090197590194936	2080.043591318483	2155.043591318483	2155.043591318483	2180.043591318483	0.5507246255874634	0.5118110179901123	0.6363636255264282	0.41025641560554504	0.4000000059604645	3780	3855	3855	3880	1520
9.31961007612555	9.31961007612555	0	0	1	30	-0.004408389392193368	0.30348471167157953	1967.769894295118	2042.769894295118	2042.769894295118	2067.7698942951183	0.49275362491607666	0.4803149700164795	0.6060606241226196	0.39743590354919434	0.4000000059604645	3765	3840	3840	3865	1520
9.332754908094728	9.332754513355031	0	0	1	30	-0.004084792762612514	0.28350805934075707	1885.9655030004003	1960.9655030004003	1960.9655030004003	1985.9655030004003	0.4637681245803833	0.4488188922405243	0.5757575631141663	0.38461539149284363	0.4000000059604645	3749	3824	3824	3849	1520
9.347134091101974	9.347133696362278	0	0	1	30	-0.0037499999999998025	0.27272029716026536	1841.7896168712866	1916.7896168712866	1916.7896168712866	1941.7896168712866	0.4637681245803833	0.4173228442668915	0.5454545617103577	0.38461539149284363	0.4000000059604645	3734	3809	3809	3834	1500
9.3646107965255	9.364611191265201	0	0	1	30	-0.003404928748046396	0.25641182834961285	1775.0064370916646	1850.0064370916646	1850.0064370916646	1875.0064370916646	0.43478259444236755	0.3937007784843445	0.5303030014038086	0.3717948794364929	0.4000000059604645	3718	3793	3793	3818	1520
9.386222795033383	9.386222795033383	0	0	1	30	-0.003050524823068289	0.2286581849909468	1661.3552675379271	1736.3552675379271	1736.3552675379271	1761.3552675379271	0.3913043439388275	0.35433071851730347	0.4545454680919647	0.3717948794364929	0.4000000059604645	3718	3793	3793	3818	1520
9.399467496146354	9.399467496146354	0	0	1	30	-0.002687759621589533	0.2286581849909468	1661.3552675379271	1736.3552675379271	1736.3552675379271	1761.3552675379271	0.3913043439388275	0.35433071851730347	0.4545454680919647	0.3717948794364929	0.4000000059604645	3718	3793	3793	3818	1500
9.414192471129724	9.414192471129724	0	0	1	30	-0.0023176274578118805	0.2146581672768817	1604.0251949988306	1679.0251949988306	1679.0251949988306	1704.0251949988306	0.36231884360313416	0.3385826647281647	0.43939393758773804	0.3589743673801422	0.4000000059604645	3718	3793	3793	3818	1500
9.431300884414295	9.431300884414295	0	0	1	30	-0.0019411428382686748	0.19944409460767165	1541.7235674184153	1616.7235674184153	1616.7235674184153	1641.7235674184153	0.3333333432674408	0.32283464074134827	0.40909090638160706	0.3461538553237915	0.4000000059604645	3718	3793	3793	3818	1500
9.452968935959404	9.452968935959404	0	0	1	30	-0.0015593376811329591	0.1836508304436446	1477.0501506667247	1552.0501506667247	1552.0501506667247	1577.0501506667247	0.3188405930995941	0.29921260476112366	0.3636363744735718	0.3205128312110901	0.4000000059604645	3703	3778	3778	3803	1500
9.466303242983994	9.466303242983994	0	0	1	30	-0.0011732584878014912	0.17456262883467555	1439.8339650779963	1514.8339650779963	1514.8339650779963	1539.8339650779963	0.30434781312942505	0.29133859276771545	0.3333333432674408	0.3076923191547394	0.5	3703	3778	3778	3803	1500
9.481139139822723	9.481138745083022	0	0	1	30	-0.0007839634745071568	0.16566868486474817	1403.413264521144	1478.413264521144	1478.413264521144	1503.413264521144	0.28985506296157837	0.28346458077430725	0.3030303120613098	0.29487180709838867	0.5	3718	3793	3793	3818	1500
9.497189255974877	9.49718886123518	0	0	1	30	-0.0003925196718218313	0.15896004707883193	1375.9413927878168	1450.9413927878168	1450.9413927878168	1475.9413927878168	0.2753623127937317	0.27559053897857666	0.28787878155708313	0.29487180709838867	0.5	3734	3809	3809	3834	1500
9.514650961289853	9.514650961289853	0	0	1	30	2.499161517667739e-16	0.15303197763599719	1351.6659484194083	1426.6659484194083	1426.6659484194083	1451.6659484194083	0.2753623127937317	0.25984251499176025	0.27272728085517883	0.28205129504203796	0.5	3780	3855	3855	3880	1500
9.532794776804305	9.532794776804305	0	0	1	30	0.00039251967182233054	0.14192315910037578	1306.175336516039	1381.175336516039	1381.175336516039	1406.175336516039	0.24637681245803833	0.25196850299835205	0.25757575035095215	0.26923078298568726	0.5	3796	3871	3871	3896	1500
9.547093827652699	9.547093827652699	0	0	1	30	0.0007839634745076539	0.13521808869528884	1278.718073207208	1353.718073207208	1353.718073207208	1378.718073207208	0.24637681245803833	0.23622047901153564	0.22727273404598236	0.25641027092933655	0.5	3796	3871	3871	3896	1500
9.564187240828716	9.564187240828716	0	0	1	30	0.0011732584878019847	0.12600676392631283	1240.997698278251	1315.997698278251	1315.997698278251	1340.997698278251	0.23188406229019165	0.22047244012355804	0.21212121844291687	0.24358974397182465	0.5	3796	3871	3871	3896	1500
9.58618213684441	9.58618213684441	0	0	1	30	0.001559337681133448	0.11949238120907485	1214.3213010511615	1289.3213010511615	1289.3213010511615	1314.3213010511615	0.21739129722118378	0.21259842813014984	0.19696970283985138	0.24358974397182465	0.5	3783	3858	3858	3883	1500
9.599433548532257	9.599433548532257	0	0	1	30	0.0019411428382691577	0.11042674492810156	1177.1975204805758	1252.1975204805758	1252.1975204805758	1277.1975204805758	0.2028985470533371	0.19685038924217224	0.1818181872367859	0.23076923191547394	0.5	3643	3718	3718	3743	1500
9.614155760337738	9.614155760337738	0	0	1	30	0.0023176274578123562	0.10787549136436625	1166.7501371370797	1241.7501371370797	1241.7501371370797	1266.7501371370797	0.2028985470533371	0.18897637724876404	0.1818181872367859	0.21794871985912323	0.5	3420	3495	3495	3520	1480
9.631240489240383	9.631240489240383	0	0	1	30	0.0026877596215899996	0.09895554645002907	1130.222962712869	1205.222962712869	1205.222962712869	1230.222962712869	0.18840579688549042	0.17322835326194763	0.1666666716337204	0.20512820780277252	0.5	3319	3394	3394	3419	1480
9.652846171913087	9.652846171913087	0	0	1	30	0.0030505248230687457	0.08964709743347943	1092.1048639900982	1167.1048639900982	1167.1048639900982	1192.1048639900982	0.17391304671764374	0.15748031437397003	0.1515151560306549	0.1794871836900711	0.5	3215	3290	3290	3315	1480
9.666181268417073	9.666181268417073	0	0	1	30	0.0034049287480468413	0.08656165579503233	1079.4699804806573	1154.4699804806573	1154.4699804806573	1179.4699804806573	0.17391304671764374	0.14960630238056183	0.13636364042758942	0.1666666716337204	0.5	3117	3192	3192	3217	1480
9.681142297740312	9.681141903000615	0	0	1	30	0.0037500000000002353	0.08612459287099489	1077.680207806724	1152.680207806724	1152.680207806724	1177.680207806724	0.15942029654979706	0.14960630238056183	0.13636364042758942	0.1538461595773697	0.6000000238418579	3044	3119	3119	3144	1480
9.69740478385041	9.69740517859011	0	0	1	30	0.004084792762612933	0.07956165133193194	1050.8049622042613	1125.8049622042613	1125.8049622042613	1150.8049622042613	0.15942029654979706	0.14173229038715363	0.12121212482452393	0.14102564752101898	0.6000000238418579	2899	2974	2974	2999	1480
9.71954218089736	9.71954218089736	0	0	1	30	0.004408389392193772	0.07396995334103762	1027.906958931549	1102.906958931549	1102.906958931549	1127.906958931549	0.14492753148078918	0.13385826349258423	0.12121212482452393	0.14102564752101898	0.6000000238418579	2777	2852	2852	2877	1480
9.732799118940992	9.732799118940992	0	0	1	30	0.0047199029328739974	0.06750413689620521	1001.4294405899603	1076.4294405899604	1076.4294405899604	1101.4294405899604	0.1304347813129425	0.12598425149917603	0.10606060922145844	0.12820513546466827	0.699999988079071	2675	2750	2750	2775	1480
9.747079222283844	9.747078827544147	0	0	1	30	0.005018479547691645	0.06320107349707646	983.8083959705282	1058.8083959705282	1058.8083959705282	1083.8083959705282	0.11594203114509583	0.12598425149917603	0.10606060922145844	0.10256410390138626	0.699999988079071	2418	2493	2493	2518	1480
9.764347505146418	9.764347899886118	0	0	1	30	0.005303300858899306	0.06281257309193239	982.2174868114631	1057.217486811463	1057.217486811463	1082.217486811463	0.11594203114509583	0.12598425149917603	0.09090909361839294	0.10256410390138626	0.699999988079071	2285	2360	2360	2385	1480
9.7862176634173	9.7862176634173	0	0	1	30	0.005573586191080647	0.05855807054660514	964.795298888348	1039.795298888348	1039.795298888348	1064.795298888348	0.10144927352666855	0.12598425149917603	0.07575757801532745	0.08974359184503555	0.800000011920929	2285	2360	2360	2385	1480
9.799435127491055	9.799435522230752	0	0	1	30	0.005828594710927462	0.05855807054660514	964.795298888348	1039.795298888348	1039.795298888348	1064.795298888348	0.10144927352666855	0.12598425149917603	0.07575757801532745	0.08974359184503555	0.800000011920929	2080	2155	2155	2180	1480
9.814134049654307	9.814134049654307	0	0	1	30	0.006067627457812276	0.05272356727071506	940.9030079735782	1015.9030079735782	1015.9030079735782	1040.9030079735783	0.08695652335882187	0.11811023950576782	0.07575757801532745	0.07692307978868484	0.800000011920929	1967	2042	2042	2067	1480
9.83133483202839	9.83133483202839	0	0	1	30	0.006290029259590839	0.04910037786610824	926.0660473617132	1001.0660473617132	1001.0660473617132	1026.0660473617133	0.07246376574039459	0.11811023950576782	0.07575757801532745	0.07692307978868484	0.8999999761581421	1885	1960	1960	1985	1480
9.85286432993923	9.85286432993923	0	0	1	30	0.0064951905283834365	0.04910037786610824	926.0660473617132	1001.0660473617132	1001.0660473617132	1026.0660473617133	0.07246376574039459	0.11811023950576782	0.07575757801532745	0.07692307978868484	0.8999999761581421	1841	1916	1916	1941	1480
9.866158768254245	9.866158768254245	0	0	1	30	0.006682548931412893	0.04885756513053188	925.071729209528	1000.071729209528	1000.071729209528	1025.071729209528	0.07246376574039459	0.11811023950576782	0.07575757801532745	0.06410256773233414	0.8999999761581421	1775	1850	1850	1875	1480
9.881219666721272	9.881220061460972	0	0	1	30	0.006851590932319628	0.04885756513053188	925.071729209528	1000.071729209528	1000.071729209528	1025.071729209528	0.07246376574039459	0.11811023950576782	0.07575757801532745	0.06410256773233414	0.8999999761581421	1661	1736	1736	1761	1480
9.897293861995053	9.897294256734753	0	0	1	30	0.0070018531987291206	0.04885756513053188	925.071729209528	1000.071729209528	1000.071729209528	1025.071729209528	0.07246376574039459	0.11811023950576782	0.07575757801532745	0.06410256773233414	0.8999999761581421	1661	1736	1736	1761	1480
9.919620734097418	9.919620734097418	0	0	1	30	0.007132923872213745	0.04885756513053188	925.071729209528	1000.071729209528	1000.071729209528	1025.071729209528	0.07246376574039459	0.11811023950576782	0.07575757801532745	0.06410256773233414	0.8999999761581421	1604	1679	1679	1704	1480
9.932974383367249	9.932974383367249	0	0	1	30	0.007244443697168091	0.04688906026953468	917.0107018037445	992.0107018037445	992.0107018037445	1017.0107018037445	0.07246376574039459	0.11023622006177902	0.07575757801532745	0.06410256773233414	0.8999999761581421	1541	1616	1616	1641	1480
9.947079617023544	9.947079617023544	0	0	1	30	0.007336107005503606	0.04688906026953468	917.0107018037445	992.0107018037445	992.0107018037445	1017.0107018037445	0.07246376574039459	0.11023622006177902	0.07575757801532745	0.06410256773233414	0.800000011920929	1477	1552	1552	1577	1480
9.964460400700268	9.964460400700268	0	0	1	30	0.007407662554463582	0.05075506240971786	932.8419805677946	1007.8419805677946	1007.8419805677946	1032.8419805677947	0.08695652335882187	0.11023622006177902	0.07575757801532745	0.07692307978868484	0.800000011920929	1439	1514	1514	1539	1500
9.986341611682715	9.986341611682715	0	0	1	30	0.007458914215262083	0.04681805455036861	916.7199333837594	991.7199333837594	991.7199333837594	1016.7199333837594	0.08695652335882187	0.09448818862438202	0.07575757801532745	0.07692307978868484	0.800000011920929	1403	1478	1478	1503	1500
9.999588681233877	9.999588681233877	0	0	1	30	0.00748972151065932	0.05044124212055218	931.5568864836612	1006.5568864836612	1006.5568864836612	1031.5568864836612	0.10144927352666855	0.09448818862438202	0.09090909361839294	0.06410256773233414	0.699999988079071	1375	1450	1450	1475	1500
10.014096549382923	10.014096549382923	0	0	1	30	0.0075	0.05651856191375271	956.4435110368173	1031.4435110368174	1031.4435110368174	1056.4435110368174	0.11594203114509583	0.10236220806837082	0.12121212482452393	0.06410256773233414	0.6000000238418579	1351	1426	1426	1451	1500
10.031167067656412	10.031167067656412	0	0	1	30	0.007489721510659287	0.0628386907454612	982.3244386026636	1057.3244386026636	1057.3244386026636	1082.3244386026636	0.1304347813129425	0.11023622006177902	0.1666666716337204	0.06410256773233414	0.5	1306	1381	1381	1406	1500
10.05297367283579	10.05297367283579	0	0	1	30	0.007458914215262016	0.06891600867601658	1007.211055528288	1082.211055528288	1082.211055528288	1107.211055528288	0.14492753148078918	0.11811023950576782	0.19696970283985138	0.06410256773233414	0.4000000059604645	1278	1353	1353	1378	1500
10.066229031920624	10.066229031920624	0	0	1	30	0.007407662554463482	0.07934495421790785	1049.9175875223327	1124.9175875223327	1124.9175875223327	1149.9175875223327	0.17391304671764374	0.12598425149917603	0.22727273404598236	0.07692307978868484	0.4000000059604645	1240	1315	1315	1340	1500
10.081102429030736	10.081102823770436	0	0	1	30	0.007336107005503474	0.09111108935909185	1098.099910925481	1173.099910925481	1173.099910925481	1198.099910925481	0.2028985470533371	0.15748031437397003	0.28787878155708313	0.08974359184503555	0.4000000059604645	1214	1289	1289	1314	1500
10.09728201980409	10.097282414543788	0	0	1	30	0.007244443697167927	0.10581342074672728	1158.3059579578482	1233.3059579578482	1233.3059579578482	1258.3059579578482	0.21739129722118378	0.17322835326194763	0.3181818127632141	0.10256410390138626	0.30000001192092896	1177	1252	1252	1277	1500
10.119650339574825	10.119649944835128	0	0	1	30	0.00713292387221355	0.11692224190047223	1203.7965805824338	1278.7965805824338	1278.7965805824338	1303.7965805824338	0.24637681245803833	0.18110236525535583	0.3484848439693451	0.11538461595773697	0.30000001192092896	1166	1241	1241	1266	1500
10.132917935590324	10.132917935590324	0	0	1	30	0.007001853198728894	0.1362711334920893	1283.0302916501057	1358.0302916501057	1358.0302916501057	1383.0302916501057	0.28985506296157837	0.20472441613674164	0.39393940567970276	0.12820513546466827	0.30000001192092896	1130	1205	1205	1230	1500
10.147140406937154	10.147140406937154	0	0	1	30	0.00685159093231937	0.15175402739607002	1346.4327421869066	1421.4327421869066	1421.4327421869066	1446.4327421869066	0.3188405930995941	0.22834645211696625	0.42424243688583374	0.14102564752101898	0.30000001192092896	1092	1167	1167	1192	1500
10.164200267238776	10.164200267238776	0	0	1	30	0.006682548931412607	0.17912629301274063	1458.5221698871728	1533.5221698871728	1533.5221698871728	1558.5221698871728	0.3913043439388275	0.25196850299835205	0.43939393758773804	0.1666666716337204	0.30000001192092896	1079	1154	1154	1179	1500
10.181234469459977	10.181234469459977	0	0	1	30	0.00649519052838312	0.1923978642966503	1512.8692542947829	1587.8692542947829	1587.8692542947829	1612.8692542947829	0.4202898442745209	0.26771652698516846	0.4545454680919647	0.1794871836900711	0.30000001192092896	1077	1152	1152	1177	1520
10.199678681885196	10.199678681885196	0	0	1	30	0.006290029259590495	0.19924863068373888	1540.9231426499107	1615.9231426499107	1615.9231426499107	1640.9231426499107	0.4202898442745209	0.28346458077430725	0.4848484992980957	0.19230769574642181	0.30000001192092896	1050	1125	1125	1150	1520
10.214344051174056	10.214344051174056	0	0	1	30	0.006067627457811904	0.21473152376711369	1604.3255898263305	1679.3255898263305	1679.3255898263305	1704.3255898263305	0.4492753744125366	0.30708661675453186	0.5	0.20512820780277252	0.30000001192092896	1027	1102	1102	1127	1520
10.231223515433335	10.231223515433335	0	0	1	30	0.005828594710927064	0.23480528894820551	1686.5276582429015	1761.5276582429015	1761.5276582429015	1786.5276582429015	0.47826087474823	0.3385826647281647	0.5303030014038086	0.23076923191547394	0.4000000059604645	1001	1076	1076	1101	1540
10.253009594148377	10.253009594148377	0	0	1	30	0.005573586191080225	0.27808684359862523	1863.7656245363703	1938.7656245363703	1938.7656245363703	1963.7656245363703	0.5362318754196167	0.4094488322734833	0.5909090638160706	0.28205129504203796	0.4000000059604645	983	1058	1058	1083	1540
10.266328111585018	10.266327716845318	0	0	1	30	0.0053033008588988595	0.2993486752297958	1950.8328250660138	2025.8328250660138	2025.8328250660138	2050.832825066014	0.5652173757553101	0.4330708682537079	0.6212121248245239	0.3205128312110901	0.5	982	1057	1057	1082	1540
10.281167955820731	10.281167955820731	0	0	1	30	0.005018479547691176	0.31727513600873136	2024.241681955755	2099.2416819557548	2099.2416819557548	2124.2416819557548	0.6231883764266968	0.4645669162273407	0.6666666865348816	0.3589743673801422	0.5	964	1039	1039	1064	1560
10.297125308143677	10.297125308143677	0	0	1	30	0.0047199029328735065	0.34682915995379426	2145.2654100107875	2220.2654100107875	2220.2654100107875	2245.2654100107875	0.6231883764266968	0.4960629940032959	0.6969696879386902	0.38461539149284363	0.5	964	1039	1039	1064	1560
10.314201352772947	10.314201747512648	0	0	1	30	0.00440838939219326	0.37345888722679277	2254.3141431937165	2329.3141431937165	2329.3141431937165	2354.3141431937165	0.6521739363670349	0.5275590419769287	0.7424242496490479	0.42307692766189575	0.5	940	1015	1015	1040	1560
10.332820829624424	10.332820829624424	0	0	1	30	0.004084792762612402	0.39476927600818357	2341.5801852535114	2416.5801852535114	2416.5801852535114	2441.5801852535114	0.6811594367027283	0.5511810779571533	0.7727272510528564	0.44871795177459717	0.6000000238418579	926	1001	1001	1026	1580
10.347191723097996	10.347191723097996	0	0	1	30	0.003749999999999688	0.42910144478082657	2482.170416377485	2557.170416377485	2557.170416377485	2582.170416377485	0.7246376872062683	0.5826771855354309	0.8181818127632141	0.5	0.6000000238418579	926	1001	1001	1026	1580
10.364436321578644	10.364436321578644	0	0	1	30	0.003404928748046278	0.4582078539199763	2601.3611618023033	2676.3611618023033	2676.3611618023033	2701.3611618023033	0.7536231875419617	0.6141732335090637	0.8636363744735718	0.5384615659713745	0.6000000238418579	925	1000	1000	1025	1580
10.386225952950976	10.386225952950976	0	0	1	30	0.0030505248230681685	0.5325609654963896	2905.8371537077155	2980.8371537077155	2980.8371537077155	3005.8371537077155	0.8550724387168884	0.6850393414497375	0.939393937587738	0.6282051205635071	0.699999988079071	925	1000	1000	1025	1580
10.399422495820694	10.399422495820694	0	0	1	30	0.00268775962158941	0.5564866461838136	3003.812816122717	3078.812816122717	3078.812816122717	3103.812816122717	0.8550724387168884	0.7244094610214233	0.9696969985961914	0.6666666865348816	0.699999988079071	925	1000	1000	1025	1580
10.414188523732737	10.414188523732737	0	0	1	30	0.0023176274578117547	0.5914465636014938	3146.9736779481173	3221.9736779481173	3221.9736779481173	3246.9736779481173	0.8840579986572266	0.7637795209884644	1.0	0.7179487347602844	0.699999988079071	925	1000	1000	1025	1580
10.431263384142913	10.431263384142913	0	0	1	30	0.0019411428382685471	0.6281842738389969	3297.4146013706923	3372.4146013706923	3372.4146013706923	3397.4146013706923	0.9275362491607666	0.8031495809555054	1.0	0.7820512652397156	0.800000011920929	917	992	992	1017	1580
10.452946830536273	10.452946830536273	0	0	1	30	0.0015593376811328297	0.6580936908721924	3419.893664121628	3494.893664121628	3494.893664121628	3519.893664121628	0.95652174949646	0.8425197005271912	1.0	0.8333333134651184	0.800000011920929	917	992	992	1017	1560
10.466277190163876	10.466277190163876	0	0	1	30	0.0011732584878013604	0.691208228468895	3555.497695580125	3630.497695580125	3630.497695580125	3655.497695580125	0.9855072498321533	0.8818897604942322	1.0	0.8974359035491943	0.800000011920929	932	1007	1007	1032	1560
10.481089797360376	10.481089797360376	0	0	1	30	0.0007839634745070253	0.7194629460573196	3671.200764104724	3746.200764104724	3746.200764104724	3771.200764104724	1.0	0.9291338324546814	1.0	0.9487179517745972	0.800000011920929	916	991	991	1016	1560
10.497089386831089	10.497088992091388	0	0	1	30	0.00039251967182169927	0.7401574850082397	3755.9449011087418	3830.9449011087418	3830.9449011087418	3855.9449011087418	1.0	0.960629940032959	1.0	1.0	0.800000011920929	931	1006	1006	1031	1540
10.514322143120772	10.514322143120772	0	0	1	30	-3.8222442962243216e-16	0.75	3796.25	3871.25	3871.25	3896.25	1.0	1.0	1.0	1.0	0.800000011920929	956	1031	1031	1056	1520
10.532818855925932	10.532818855925932	0	0	1	30	-0.00039251967182246265	0.75	3796.25	3871.25	3871.25	3896.25	1.0	1.0	1.0	1.0	0.800000011920929	982	1057	1057	1082	1500
10.547073301188362	10.547073301188362	0	0	1	30	-0.0007839634745077855	0.75	3796.25	3871.25	3871.25	3896.25	1.0	1.0	1.0	1.0	0.800000011920929	1007	1082	1082	1107	1480
10.564117766641733	10.564117766641733	0	0	1	30	-0.0011732584878021155	0.75	3796.25	3871.25	3871.25	3896.25	1.0	1.0	1.0	1.0	0.800000011920929	1049	1124	1124	1149	1480
10.581119600207632	10.581119600207632	0	0	1	30	-0.0015593376811335773	0.75	3796.25	3871.25	3871.25	3896.25	1.0	1.0	1.0	1.0	0.800000011920929	1098	1173	1173	1198	1480
10.599468680365451	10.599468680365451	0	0	1	30	-0.0019411428382692857	0.75	3796.25	3871.25	3871.25	3896.25	1.0	1.0	1.0	1.0	0.800000011920929	1158	1233	1233	1258	1460
10.614207471238277	10.614207471238277	0	0	1	30	-0.0023176274578124816	0.75	3796.25	3871.25	3871.25	3896.25	1.0	1.0	1.0	1.0	0.800000011920929	1203	1278	1278	1303	1460
10.631304042331884	10.631303647592187	0	0	1	30	-0.002687759621590123	0.75	3796.25	3871.25	3871.25	3896.25	1.0	1.0	1.0	1.0	0.800000011920929	1283	1358	1358	1383	1460
10.652829198106037	10.652829198106037	0	0	1	30	-0.0030505248230688667	0.75	3796.25	3871.25	3871.25	3896.25	1.0	1.0	1.0	1.0	0.800000011920929	1346	1421	1421	1446	1460
10.666137452310508	10.666137057570811	0	0	1	30	-0.003404928748046959	0.7462121248245239	3780.7386511564255	3855.7386511564255	3855.7386511564255	3880.7386511564255	1.0	1.0	0.9848484992980957	1.0	0.800000011920929	1458	1533	1533	1558	1460
10.681311246331386	10.681311246331386	0	0	1	30	-0.0037500000000003494	0.7462121248245239	3780.7386511564255	3855.7386511564255	3855.7386511564255	3880.7386511564255	1.0	1.0	0.9848484992980957	1.0	0.699999988079071	1512	1587	1587	1612	1460
10.69709491318687	10.69709491318687	0	0	1	30	-0.004084792762613043	0.7424242496490479	3765.227302312851	3840.227302312851	3840.227302312851	3865.227302312851	1.0	1.0	0.9696969985961914	1.0	0.699999988079071	1540	1615	1615	1640	1460
10.714211221265415	10.714211616005116	0	0	1	30	-0.004408389392193879	0.7424242496490479	3765.227302312851	3840.227302312851	3840.227302312851	3865.227302312851	1.0	1.0	0.9696969985961914	1.0	0.699999988079071	1604	1679	1679	1704	1460
10.732766750285691	10.732766750285691	0	0	1	30	-0.0047199029328741	0.7424242496490479	3765.227302312851	3840.227302312851	3840.227302312851	3865.227302312851	1.0	1.0	0.9696969985961914	1.0	0.699999988079071	1686	1761	1761	1786	1480
10.747278565831728	10.747278960571425	0	0	1	30	-0.005018479547691743	0.7424242496490479	3765.227302312851	3840.227302312851	3840.227302312851	3865.227302312851	1.0	1.0	0.9696969985961914	1.0	0.699999988079071	1863	1938	1938	1963	1480
10.764184872390523	10.764184872390523	0	0	1	30	-0.0053033008588994	0.7424242496490479	3765.227302312851	3840.227302312851	3840.227302312851	3865.227302312851	1.0	1.0	0.9696969985961914	1.0	0.699999988079071	1950	2025	2025	2050	1500
10.781419997118398	10.781420391858099	0	0	1	30	-0.005573586191080736	0.7424242496490479	3765.227302312851	3840.227302312851	3840.227302312851	3865.227302312851	1.0	1.0	0.9696969985961914	1.0	0.6000000238418579	2024	2099	2099	2124	1500
10.799493154226774	10.799493154226774	0	0	1	30	-0.0058285947109275454	0.7424242496490479	3765.227302312851	3840.227302312851	3840.227302312851	3865.227302312851	1.0	1.0	0.9696969985961914	1.0	0.6000000238418579	2145	2220	2220	2245	1500
10.81445536776911	10.81445497302941	0	0	1	30	-0.006067627457812354	0.7424242496490479	3765.227302312851	3840.227302312851	3840.227302312851	3865.227302312851	1.0	1.0	0.9696969985961914	1.0	0.6000000238418579	2254	2329	2329	2354	1500
10.831117725194062	10.831117725194062	0	0	1	30	-0.006290029259590911	0.7462121248245239	3780.7386511564255	3855.7386511564255	3855.7386511564255	3880.7386511564255	1.0	1.0	0.9848484992980957	1.0	0.6000000238418579	2341	2416	2416	2441	1520
10.85281261903869	10.85281261903869	0	0	1	30	-0.006495190528383502	0.75	3796.25	3871.25	3871.25	3896.25	1.0	1.0	1.0	1.0	0.6000000238418579	2482	2557	2557	2582	1520
10.866129162776836	10.866129162776836	0	0	1	30	-0.006682548931412953	0.75	3796.25	3871.25	3871.25	3896.25	1.0	1.0	1.0	1.0	0.6000000238418579	2601	2676	2676	2701	1520
10.8811134817423	10.881113087002603	0	0	1	30	-0.006851590932319682	0.7467948645353317	3783.1249702721834	3858.1249702721834	3858.1249702721834	3883.1249702721834	1.0	1.0	1.0	0.9871794581413269	0.5	2905	2980	2980	3005	1540
10.897102413241146	10.89710201850145	0	0	1	30	-0.007001853198729167	0.7307692319154739	3717.500004693866	3792.500004693866	3792.500004693866	3817.500004693866	1.0	1.0	1.0	0.9230769276618958	0.5	3003	3078	3078	3103	1540
10.914474907384196	10.914474907384196	0	0	1	30	-0.007132923872213786	0.7179487198591232	3665.0000078231096	3740.0000078231096	3740.0000078231096	3765.0000078231096	1.0	1.0	1.0	0.8717948794364929	0.5	3146	3221	3221	3246	1540
10.932809776912858	10.932809382173161	0	0	1	30	-0.007244443697168125	0.7019230723381042	3599.374981224537	3674.374981224537	3674.374981224537	3699.374981224537	1.0	1.0	1.0	0.807692289352417	0.5	3297	3372	3372	3397	1560
10.947091853954205	10.947091459214509	0	0	1	30	-0.007336107005503633	0.6883706897497177	3543.877974525094	3618.877974525094	3618.877974525094	3643.877974525094	1.0	0.9842519760131836	1.0	0.7692307829856873	0.5	3419	3494	3494	3519	1560
10.964171845980463	10.964171845980463	0	0	1	30	-0.007407662554463602	0.6669251685086479	3456.0585650429134	3531.0585650429134	3531.0585650429134	3556.0585650429134	1.0	0.960629940032959	0.9848484992980957	0.7179487347602844	0.5	3555	3630	3630	3655	1560
10.986162399859474	10.986162005119773	0	0	1	30	-0.007458914215262096	0.6402764418209443	3346.9320292567672	3421.9320292567672	3421.9320292567672	3446.9320292567672	0.9855072498321533	0.9291338324546814	0.9696969985961914	0.6666666865348816	0.5	3671	3746	3746	3771	1560
10.999390127165395	10.999390127165395	0	0	1	30	-0.007489721510659327	0.6041250271258098	3198.891986080191	3273.891986080191	3273.891986080191	3298.891986080191	0.95652174949646	0.8818897604942322	0.939393937587738	0.6153846383094788	0.5	3755	3830	3830	3855	1560
11.014149444502557	11.014149839242258	0	0	1	30	-0.0075	0.5629906762093189	3030.446819077161	3105.446819077161	3105.446819077161	3130.446819077161	0.9130434989929199	0.834645688533783	0.8939393758773804	0.5641025900840759	0.5	3796	3871	3871	3896	1560
11.031216804858456	11.031216804858456	0	0	1	30	-0.00748972151065928	0.5085030516787565	2807.319996624508	2882.319996624508	2882.319996624508	2907.319996624508	0.8115941882133484	0.7795275449752808	0.8636363744735718	0.5128205418586731	0.5	3796	3871	3871	3896	1560
11.052807487422605	11.052807092682908	0	0	1	30	-0.007458914215262003	0.44997296713309964	2567.639300410043	2642.639300410043	2642.639300410043	2667.639300410043	0.7681159377098083	0.6850393414497375	0.7727272510528564	0.44871795177459717	0.5	3796	3871	3871	3896	1560
11.066126399598943	11.066126399598943	0	0	1	30	-0.007407662554463461	0.419133881814691	2441.35324603116	2516.35324603116	2516.35324603116	2541.35324603116	0.7246376872062683	0.6377952694892883	0.7424242496490479	0.42307692766189575	0.5	3796	3871	3871	3896	1560
11.081107955386518	11.081107955386518	0	0	1	30	-0.007336107005503446	0.419133881814691	2441.35324603116	2516.35324603116	2516.35324603116	2541.35324603116	0.6666666865348816	0.5905511975288391	0.6969696879386902	0.41025641560554504	0.5	3796	3871	3871	3896	1560
11.097105571158739	11.097105965898436	0	0	1	30	-0.007244443697167893	0.38578854250579075	2304.804081561213	2379.804081561213	2379.804081561213	2404.804081561213	0.6231883764266968	0.5433070659637451	0.6515151262283325	0.39743590354919434	0.5	3796	3871	3871	3896	1560
11.1141196416553	11.1141196416553	0	0	1	30	-0.007132923872213509	0.32724434214918396	2065.0655811009083	2140.0655811009083	2140.0655811009083	2165.0655811009083	0.5797101259231567	0.5039370059967041	0.6060606241226196	0.3717948794364929	0.5	3796	3871	3871	3896	1560
11.132863066772192	11.132863066772195	0	0	1	30	-0.0070018531987288465	0.29309243567594745	1925.2135240930047	2000.2135240930047	2000.2135240930047	2025.2135240930047	0.5072463750839233	0.4566929042339325	0.560606062412262	0.3717948794364929	0.6000000238418579	3796	3871	3871	3896	1560
11.147081590722038	11.147081195982338	0	0	1	30	-0.0068515909323193175	0.26650428822916794	1816.3350602984426	1891.3350602984426	1891.3350602984426	1916.3350602984426	0.4637681245803833	0.4173228442668915	0.5151515007019043	0.3589743673801422	0.6000000238418579	3796	3871	3871	3896	1560
11.164088555904023	11.164088161164322	0	0	1	30	-0.006682548931412546	0.2515401380004907	1755.0568651120093	1830.0568651120093	1830.0568651120093	1855.0568651120093	0.4637681245803833	0.3858267664909363	0.469696968793869	0.3333333432674408	0.6000000238418579	3780	3855	3855	3880	1560
11.18618292632381	11.186183321063506	0	0	1	30	-0.006495190528383055	0.21644653328394092	1611.348553797738	1686.348553797738	1686.348553797738	1711.348553797738	0.4057970941066742	0.3385826647281647	0.3787878751754761	0.3205128312110901	0.6000000238418579	3780	3855	3855	3880	1540
11.199422890560392	11.199422890560392	0	0	1	30	-0.006290029259590423	0.21644653328394092	1611.348553797738	1686.348553797738	1686.348553797738	1711.348553797738	0.4057970941066742	0.3385826647281647	0.3787878751754761	0.3205128312110901	0.6000000238418579	3765	3840	3840	3865	1540
11.214089444068346	11.214089049328646	0	0	1	30	-0.0060676274578118266	0.19974958308753155	1542.9745427434418	1617.9745427434418	1617.9745427434418	1642.9745427434418	0.37681159377098083	0.31496062874794006	0.3484848439693451	0.3076923191547394	0.699999988079071	3765	3840	3840	3865	1540
11.231539307192353	11.231539701932054	0	0	1	30	-0.005828594710926981	0.18409844847987955	1478.883146525107	1553.883146525107	1553.883146525107	1578.883146525107	0.3478260934352875	0.29921260476112366	0.3030303120613098	0.29487180709838867	0.6000000238418579	3765	3840	3840	3865	1540
11.252863935199532	11.252863935199532	0	0	1	30	-0.005573586191080136	0.16117847851812606	1385.0258695317261	1460.0258695317261	1460.0258695317261	1485.0258695317261	0.30434781312942505	0.26771652698516846	0.25757575035095215	0.28205129504203796	0.699999988079071	3765	3840	3840	3865	1540
11.266142583926595	11.266142583926595	0	0	1	30	-0.005303300858898766	0.1543762830665687	1357.1708791575988	1432.1708791575988	1432.1708791575988	1457.1708791575988	0.30434781312942505	0.25196850299835205	0.22727273404598236	0.26923078298568726	0.699999988079071	3765	3840	3840	3865	1540
11.281111902783508	11.281111902783508	0	0	1	30	-0.005018479547691077	0.1441451492107878	1315.274386018176	1390.274386018176	1390.274386018176	1415.274386018176	0.28985506296157837	0.23622047901153564	0.19696970283985138	0.25641027092933655	0.699999988079071	3765	3840	3840	3865	1520
11.297338862320714	11.297338862320714	0	0	1	30	-0.004719902932873403	0.13503094964892992	1277.9517388123681	1352.9517388123681	1352.9517388123681	1377.9517388123681	0.2753623127937317	0.22047244012355804	0.1818181872367859	0.24358974397182465	0.699999988079071	3765	3840	3840	3865	1520
11.319755735074398	11.319755735074398	0	0	1	30	-0.004408389392193153	0.1260138796403622	1241.0268371272832	1316.0268371272832	1316.0268371272832	1341.0268371272832	0.260869562625885	0.20472441613674164	0.1666666716337204	0.23076923191547394	0.699999988079071	3765	3840	3840	3865	1520
11.332853198279725	11.332853198279725	0	0	1	30	-0.004084792762612291	0.1149536209859724	1195.735077937557	1270.735077937557	1270.735077937557	1295.735077937557	0.23188406229019165	0.19685038924217224	0.1515151560306549	0.20512820780277252	0.6000000238418579	3780	3855	3855	3880	1520
11.347076064366256	11.347076064366256	0	0	1	30	-0.0037499999999995736	0.10452467544408112	1153.0285459435122	1228.0285459435122	1228.0285459435122	1253.0285459435122	0.2028985470533371	0.18897637724876404	0.13636364042758942	0.19230769574642181	0.6000000238418579	3796	3871	3871	3896	1520
11.364251583399618	11.364251583399618	0	0	1	30	-0.00340492874804616	0.0948277297194558	1113.3195532011714	1188.3195532011714	1188.3195532011714	1213.3195532011714	0.18840579688549042	0.17322835326194763	0.10606060922145844	0.1666666716337204	0.6000000238418579	3796	3871	3871	3896	1520
11.386266216400251	11.386266216400251	0	0	1	30	-0.0030505248230680475	0.0944877918896489	1111.9275077881123	1186.9275077881123	1186.9275077881123	1211.9275077881123	0.18840579688549042	0.17322835326194763	0.10606060922145844	0.1538461595773697	0.6000000238418579	3783	3858	3858	3883	1500
11.399583154878094	11.399582760138397	0	0	1	30	-0.002687759621589286	0.08889609762404488	1089.0295197704638	1164.0295197704638	1164.0295197704638	1189.0295197704638	0.17391304671764374	0.16535432636737823	0.10606060922145844	0.1538461595773697	0.6000000238418579	3717	3792	3792	3817	1500
11.414140760229184	11.414140365489487	0	0	1	30	-0.0023176274578116285	0.08605346872117414	1077.388954413208	1152.388954413208	1152.388954413208	1177.388954413208	0.17391304671764374	0.15748031437397003	0.09090909361839294	0.14102564752101898	0.6000000238418579	3665	3740	3740	3765	1500
11.431135488480507	11.431135488480507	0	0	1	30	-0.0019411428382684192	0.07606158610332031	1036.4721950930966	1111.4721950930966	1111.4721950930966	1136.4721950930966	0.14492753148078918	0.14960630238056183	0.07575757801532745	0.12820513546466827	0.6000000238418579	3599	3674	3674	3699	1500
11.452916830319168	11.452916435579468	0	0	1	30	-0.0015593376811327004	0.07022708268632075	1012.5799036004835	1087.5799036004835	1087.5799036004835	1112.5799036004835	0.1304347813129425	0.14173229038715363	0.07575757801532745	0.11538461595773697	0.6000000238418579	3543	3618	3618	3643	1500
11.466273242766889	11.466272848027188	0	0	1	30	-0.0011732584878012297	0.06636108240878272	996.7486324639652	1071.7486324639654	1071.7486324639654	1096.7486324639654	0.11594203114509583	0.14173229038715363	0.07575757801532745	0.10256410390138626	0.6000000238418579	3456	3531	3531	3556	1500
11.481117034399592	11.481117034399592	0	0	1	30	-0.0007839634745068937	0.06636108240878272	996.7486324639652	1071.7486324639654	1071.7486324639654	1096.7486324639654	0.11594203114509583	0.14173229038715363	0.07575757801532745	0.10256410390138626	0.699999988079071	3346	3421	3421	3446	1500
11.497255572244274	11.497255177504574	0	0	1	30	-0.0003925196718215671	0.06414976294956401	987.6932792784646	1062.6932792784646	1062.6932792784646	1087.6932792784646	0.11594203114509583	0.13385826349258423	0.07575757801532745	0.08974359184503555	0.699999988079071	3198	3273	3273	3298	1500
11.519465601395801	11.519465601395801	0	0	1	30	5.145327074780904e-16	0.058023882500115254	962.6077988379719	1037.607798837972	1037.607798837972	1062.607798837972	0.10144927352666855	0.12598425149917603	0.06060606241226196	0.07692307978868484	0.699999988079071	3030	3105	3105	3130	1500
11.532857540416412	11.532857540416412	0	0	1	30	0.00039251967182259476	0.0560553795017632	954.5467790597203	1029.5467790597204	1029.5467790597204	1054.5467790597204	0.10144927352666855	0.11811023950576782	0.06060606241226196	0.07692307978868484	0.699999988079071	2807	2882	2882	2907	1500
11.547077248585353	11.547077248585353	0	0	1	30	0.0007839634745079172	0.04861475236673363	924.0774109417741	999.0774109417741	999.0774109417741	1024.0774109417741	0.07246376574039459	0.11811023950576782	0.06060606241226196	0.06410256773233414	0.699999988079071	2567	2642	2642	2667	1500
11.564257109755399	11.564257109755399	0	0	1	30	0.0011732584878022462	0.04861475236673363	924.0774109417741	999.0774109417741	999.0774109417741	1024.0774109417741	0.07246376574039459	0.11811023950576782	0.06060606241226196	0.06410256773233414	0.699999988079071	2441	2516	2516	2541	1500
11.586269769057537	11.586269769057537	0	0	1	30	0.001559337681133707	0.04664624750573643	916.0163835359906	991.0163835359906	991.0163835359906	1016.0163835359906	0.07246376574039459	0.11023622006177902	0.06060606241226196	0.06410256773233414	0.699999988079071	2441	2516	2516	2541	1500
11.599561049454962	11.599561049454962	0	0	1	30	0.0019411428382694134	0.04664624750573643	916.0163835359906	991.0163835359906	991.0163835359906	1016.0163835359906	0.07246376574039459	0.11023622006177902	0.06060606241226196	0.06410256773233414	0.699999988079071	2304	2379	2379	2404	1500
11.614179839459364	11.614179839459364	0	0	1	30	0.0023176274578126073	0.04302305996377476	901.1794305516576	976.1794305516576	976.1794305516576	1001.1794305516576	0.05797101557254791	0.11023622006177902	0.06060606241226196	0.06410256773233414	0.800000011920929	2065	2140	2140	2165	1500
11.631164699218218	11.63116430447852	0	0	1	30	0.0026877596215902464	0.041054556965422706	893.1184107734059	968.1184107734059	968.1184107734059	993.1184107734059	0.05797101557254791	0.10236220806837082	0.06060606241226196	0.06410256773233414	0.800000011920929	1925	2000	2000	2025	1520
11.652815776956281	11.652815776956281	0	0	1	30	0.0030505248230689877	0.040860306720517825	892.3229560205205	967.3229560205205	967.3229560205205	992.3229560205205	0.05797101557254791	0.10236220806837082	0.06060606241226196	0.05128205195069313	0.800000011920929	1816	1891	1891	1916	1520
11.666139820748704	11.666139820748704	0	0	1	30	0.0034049287480470767	0.040860306720517825	892.3229560205205	967.3229560205205	967.3229560205205	992.3229560205205	0.05797101557254791	0.10236220806837082	0.06060606241226196	0.05128205195069313	0.800000011920929	1755	1830	1830	1855	1520
11.681115455440796	11.681115455440796	0	0	1	30	0.0037500000000004643	0.038891801859520625	884.2619286147369	959.2619286147369	959.2619286147369	984.2619286147369	0.05797101557254791	0.09448818862438202	0.06060606241226196	0.05128205195069313	0.800000011920929	1611	1686	1686	1711	1520
11.697298598871438	11.697298598871438	0	0	1	30	0.004084792762613155	0.038891801859520625	884.2619286147369	959.2619286147369	959.2619286147369	984.2619286147369	0.05797101557254791	0.09448818862438202	0.06060606241226196	0.05128205195069313	0.800000011920929	1611	1686	1686	1711	1520
11.719482969942547	11.719482969942547	0	0	1	30	0.004408389392193986	0.038891801859520625	884.2619286147369	959.2619286147369	959.2619286147369	984.2619286147369	0.05797101557254791	0.09448818862438202	0.06060606241226196	0.05128205195069313	0.800000011920929	1542	1617	1617	1642	1540
11.732733986890693	11.73273477637009	0	0	1	30	0.004719902932874203	0.03869755165694859	883.4664740352044	958.4664740352044	958.4664740352044	983.4664740352044	0.05797101557254791	0.09448818862438202	0.04545454680919647	0.05128205195069313	0.800000011920929	1478	1553	1553	1578	1520
11.747106064583363	11.747106064583363	0	0	1	30	0.005018479547691842	0.038891801859520625	884.2619286147369	959.2619286147369	959.2619286147369	984.2619286147369	0.05797101557254791	0.09448818862438202	0.06060606241226196	0.05128205195069313	0.800000011920929	1385	1460	1460	1485	1540
11.764246451783531	11.764246846523232	0	0	1	30	0.005303300858899494	0.038891801859520625	884.2619286147369	959.2619286147369	959.2619286147369	984.2619286147369	0.05797101557254791	0.09448818862438202	0.06060606241226196	0.05128205195069313	0.800000011920929	1357	1432	1432	1457	1540
11.786169505174051	11.786170294653449	0	0	1	30	0.005573586191080825	0.03869755165694859	883.4664740352044	958.4664740352044	958.4664740352044	983.4664740352044	0.05797101557254791	0.09448818862438202	0.04545454680919647	0.05128205195069313	0.699999988079071	1315	1390	1390	1415	1540
11.799390127165395	11.799389732425695	0	0	1	30	0.005828594710927629	0.03869755165694859	883.4664740352044	958.4664740352044	958.4664740352044	983.4664740352044	0.05797101557254791	0.09448818862438202	0.04545454680919647	0.05128205195069313	0.699999988079071	1277	1352	1352	1377	1540
11.8143614197208	11.8143618144605	0	0	1	30	0.006067627457812431	0.03869755165694859	883.4664740352044	958.4664740352044	958.4664740352044	983.4664740352044	0.05797101557254791	0.09448818862438202	0.04545454680919647	0.05128205195069313	0.6000000238418579	1241	1316	1316	1341	1540
11.831364437505798	11.831364437505798	0	0	1	30	0.006290029259590983	0.03869755165694859	883.4664740352044	958.4664740352044	958.4664740352044	983.4664740352044	0.05797101557254791	0.09448818862438202	0.04545454680919647	0.05128205195069313	0.5	1195	1270	1270	1295	1520
11.852991041382538	11.852991041382538	0	0	1	30	0.006495190528383569	0.04035223620055821	890.2424072412858	965.2424072412858	965.2424072412858	990.2424072412858	0.07246376574039459	0.08661417663097382	0.04545454680919647	0.05128205195069313	0.4000000059604645	1153	1228	1228	1253	1520
11.866238900413094	11.866238900413094	0	0	1	30	0.006682548931413013	0.04416967580773706	905.8748224326832	980.8748224326832	980.8748224326832	1005.8748224326832	0.08695652335882187	0.08661417663097382	0.06060606241226196	0.05128205195069313	0.4000000059604645	1113	1188	1188	1213	1520
11.881108350126219	11.881108744865916	0	0	1	30	0.006851590932319736	0.04582435848870153	912.6507480112327	987.6507480112327	987.6507480112327	1012.6507480112327	0.10144927352666855	0.07874015718698502	0.09090909361839294	0.03846153989434242	0.30000001192092896	1111	1186	1186	1211	1520
11.897302941008125	11.897302941008125	0	0	1	30	0.007001853198729215	0.05041879890616853	931.4649815207601	1006.4649815207601	1006.4649815207601	1031.4649815207601	0.11594203114509583	0.07874015718698502	0.13636364042758942	0.05128205195069313	0.30000001192092896	1089	1164	1164	1189	1520
11.919632576288382	11.919632576288382	0	0	1	30	0.0071329238722138266	0.056593241916843506	956.7493256494741	1031.749325649474	1031.749325649474	1056.749325649474	0.1304347813129425	0.08661417663097382	0.1818181872367859	0.05128205195069313	0.30000001192092896	1077	1152	1152	1177	1520
11.932917146110924	11.932916751371227	0	0	1	30	0.00724444369716816	0.06325330871946838	984.022299206223	1059.0222992062231	1059.0222992062231	1084.0222992062231	0.14492753148078918	0.09448818862438202	0.21212121844291687	0.06410256773233414	0.20000000298023224	1036	1111	1111	1136	1520
11.947118696253721	11.947118301514024	0	0	1	30	0.007336107005503661	0.06957344290031164	1009.9032486767762	1084.9032486767762	1084.9032486767762	1109.9032486767762	0.15942029654979706	0.10236220806837082	0.25757575035095215	0.06410256773233414	0.20000000298023224	1012	1087	1087	1112	1520
11.96472369207935	11.964724876298447	0	0	1	30	0.007407662554463622	0.08802576056336398	1085.4654895069755	1160.4654895069755	1160.4654895069755	1185.4654895069755	0.21739129722118378	0.11023622006177902	0.3181818127632141	0.07692307978868484	0.20000000298023224	996	1071	1071	1096	1520
11.98622792664947	11.98622792664947	0	0	1	30	0.00745891421526211	0.10909678924339589	1171.751351951706	1246.751351951706	1246.751351951706	1271.751351951706	0.24637681245803833	0.14960630238056183	0.39393940567970276	0.10256410390138626	0.20000000298023224	996	1071	1071	1096	1540
11.999481706775509	11.999481706775509	0	0	1	30	0.007489721510659335	0.10909678924339589	1171.751351951706	1246.751351951706	1246.751351951706	1271.751351951706	0.24637681245803833	0.14960630238056183	0.39393940567970276	0.10256410390138626	0.20000000298023224	987	1062	1062	1087	1540
12.0141036546975	12.0141040494372	0	0	1	30	0.0075	0.12438542917718143	1234.358332480558	1309.358332480558	1309.358332480558	1334.358332480558	0.2753623127937317	0.17322835326194763	0.42424243688583374	0.11538461595773697	0.20000000298023224	962	1037	1037	1062	1540
12.031274436854478	12.031274436854478	0	0	1	30	0.007489721510659273	0.13986831642079467	1297.7607557431543	1372.7607557431543	1372.7607557431543	1397.7607557431543	0.30434781312942505	0.19685038924217224	0.4545454680919647	0.12820513546466827	0.20000000298023224	954	1029	1029	1054	1540
12.052903803909107	12.052903803909107	0	0	1	30	0.0074589142152619884	0.17605985514819622	1445.9651068318635	1520.9651068318635	1520.9651068318635	1545.9651068318635	0.37681159377098083	0.24409449100494385	0.5	0.1666666716337204	0.20000000298023224	924	999	999	1024	1540
12.06613745231051	12.06613745231051	0	0	1	30	0.00740766255446344	0.21230351340051712	1594.3828873751177	1669.3828873751177	1669.3828873751177	1694.3828873751177	0.4637681245803833	0.28346458077430725	0.5303030014038086	0.19230769574642181	0.30000001192092896	924	999	999	1024	1540
12.081164403163445	12.081164403163445	0	0	1	30	0.0073361070055034195	0.21230351340051712	1594.3828873751177	1669.3828873751177	1669.3828873751177	1694.3828873751177	0.5072463750839233	0.31496062874794006	0.5454545617103577	0.21794871985912323	0.20000000298023224	916	991	991	1016	1540
12.097235835259333	12.097235835259333	0	0	1	30	0.007244443697167859	0.24848792974916	1742.5580723228104	1817.5580723228104	1817.5580723228104	1842.5580723228104	0.5072463750839233	0.34645670652389526	0.5757575631141663	0.24358974397182465	0.20000000298023224	916	991	991	1016	1540
12.119560733663203	12.119560733663203	0	0	1	30	0.007132923872213468	0.26635038196206917	1815.7048141346734	1890.7048141346734	1890.7048141346734	1915.7048141346734	0.5362318754196167	0.3700787425041199	0.5909090638160706	0.26923078298568726	0.30000001192092896	901	976	976	1001	1560
12.132820040145027	12.132820040145027	0	0	1	30	0.007001853198728799	0.2855240240195229	1894.2208783599465	1969.2208783599465	1969.2208783599465	1994.2208783599465	0.5652173757553101	0.3937007784843445	0.6212121248245239	0.29487180709838867	0.30000001192092896	893	968	968	993	1560
12.147153038607517	12.147153038607517	0	0	1	30	0.006851590932319263	0.3090231755072512	1990.4499037021938	2065.4499037021938	2065.4499037021938	2090.4499037021938	0.5942028760910034	0.4330708682537079	0.6515151262283325	0.3205128312110901	0.30000001192092896	892	967	967	992	1560
12.164145793160344	12.164145793160344	0	0	1	30	0.006682548931412486	0.3364558968151736	2102.786897458136	2177.786897458136	2177.786897458136	2202.786897458136	0.6231883764266968	0.4724409580230713	0.6969696879386902	0.3589743673801422	0.4000000059604645	892	967	967	992	1560
12.181317759536416	12.181317759536416	0	0	1	30	0.006495190528382989	0.379255501876159	2278.051280182871	2353.051280182871	2353.051280182871	2378.051280182871	0.7101449370384216	0.5118110179901123	0.7424242496490479	0.39743590354919434	0.4000000059604645	884	959	959	984	1560
12.199535391374543	12.199535391374543	0	0	1	30	0.00629002925959035	0.44021026045084	2527.66101654619	2602.66101654619	2602.66101654619	2627.66101654619	0.7536231875419617	0.5905511975288391	0.8333333134651184	0.5	0.4000000059604645	884	959	959	984	1560
12.214099707300512	12.214099707300512	0	0	1	30	0.0060676274578117485	0.4757824812457834	2673.329260701483	2748.329260701483	2748.329260701483	2773.329260701483	0.7971014380455017	0.6299212574958801	0.8636363744735718	0.5512820482254028	0.4000000059604645	884	959	959	984	1560
12.231155225465447	12.23115483072575	0	0	1	30	0.0058285947109268975	0.5107909535993507	2816.688954989341	2891.688954989341	2891.688954989341	2916.688954989341	0.8260869383811951	0.6692913174629211	0.9090909361839294	0.6025640964508057	0.4000000059604645	883	958	958	983	1560
12.253003278313198	12.253003278313198	0	0	1	30	0.005573586191080047	0.547499129868517	2967.0089368115773	3042.0089368115773	3042.0089368115773	3067.0089368115773	0.8550724387168884	0.7086614370346069	0.939393937587738	0.6666666865348816	0.5	884	959	959	984	1560
12.266070741301416	12.266070346561719	0	0	1	30	0.005303300858898672	0.5911031884445919	3145.5675566806035	3220.5675566806035	3220.5675566806035	3245.5675566806035	0.8840579986572266	0.748031497001648	0.9848484992980957	0.7435897588729858	0.5	884	959	959	984	1560
12.281148613575493	12.281148613575493	0	0	1	30	0.005018479547690979	0.6318941563367844	3312.606570199132	3387.606570199132	3387.606570199132	3412.606570199132	0.9275362491607666	0.7795275449752808	1.0	0.8205128312110901	0.5	883	958	958	983	1540
12.29711109751452	12.29711109751452	0	0	1	30	0.004719902932873301	0.6630401760339737	3440.1495208591223	3515.1495208591223	3515.1495208591223	3540.1495208591223	0.95652174949646	0.8503937125205994	1.0	0.9615384340286255	0.5	883	958	958	983	1540
12.314104641546749	12.314104641546749	0	0	1	30	0.004408389392193047	0.720472440123558	3675.33464230597	3750.33464230597	3750.33464230597	3775.33464230597	1.0	0.8818897604942322	1.0	1.0	0.5	883	958	958	983	1520
12.332777013517859	12.332777013517862	0	0	1	30	0.004084792762612181	0.7283464521169662	3707.578721418977	3782.578721418977	3782.578721418977	3807.578721418977	1.0	0.913385808467865	1.0	1.0	0.5	883	958	958	983	1500
12.347263960462872	12.347263960462872	0	0	1	30	0.0037499999999994586	0.7362204790115356	3739.8228615522385	3814.8228615522385	3814.8228615522385	3839.8228615522385	1.0	0.9448819160461426	1.0	1.0	0.6000000238418579	890	965	965	990	1480
12.364158819570406	12.364158819570406	0	0	1	30	0.003404928748046042	0.7440944910049438	3772.066940665245	3847.066940665245	3847.066940665245	3872.066940665245	1.0	0.9763779640197754	1.0	1.0	0.6000000238418579	905	980	980	1005	1480
12.381118021248838	12.381117626509138	0	0	1	30	0.0030505248230679265	0.748031497001648	3788.1889802217484	3863.1889802217484	3863.1889802217484	3888.1889802217484	1.0	0.9921259880065918	1.0	1.0	0.6000000238418579	912	987	987	1012	1460
12.399396443000573	12.399396443000573	0	0	1	30	0.0026877596215891626	0.75	3796.25	3871.25	3871.25	3896.25	1.0	1.0	1.0	1.0	0.6000000238418579	931	1006	1006	1031	1460
12.414478262671636	12.414478262671636	0	0	1	30	0.0023176274578115027	0.75	3796.25	3871.25	3871.25	3896.25	1.0	1.0	1.0	1.0	0.6000000238418579	956	1031	1031	1056	1460
12.431293384360018	12.431293384360018	0	0	1	30	0.0019411428382682915	0.75	3796.25	3871.25	3871.25	3896.25	1.0	1.0	1.0	1.0	0.6000000238418579	984	1059	1059	1084	1440
12.452917225058865	12.452917225058865	0	0	1	30	0.001559337681132571	0.75	3796.25	3871.25	3871.25	3896.25	1.0	1.0	1.0	1.0	0.6000000238418579	1009	1084	1084	1109	1440
12.466267716411107	12.466267716411107	0	0	1	30	0.0011732584878010991	0.75	3796.25	3871.25	3871.25	3896.25	1.0	1.0	1.0	1.0	0.6000000238418579	1085	1160	1160	1185	1440
12.48122045620067	12.48122045620067	0	0	1	30	0.0007839634745067622	0.75	3796.25	3871.25	3871.25	3896.25	1.0	1.0	1.0	1.0	0.6000000238418579	1171	1246	1246	1271	1440
12.497138334553735	12.497138729293436	0	0	1	30	0.000392519671821435	0.75	3796.25	3871.25	3871.25	3896.25	1.0	1.0	1.0	1.0	0.6000000238418579	1171	1246	1246	1271	1440
12.514161089323672	12.514161484063372	0	0	1	30	-6.468409853337487e-16	0.75	3796.25	3871.25	3871.25	3896.25	1.0	1.0	1.0	1.0	0.6000000238418579	1234	1309	1309	1334	1440
12.532763987107803	12.532763987107803	0	0	1	30	-0.00039251967182272687	0.75	3796.25	3871.25	3871.25	3896.25	1.0	1.0	1.0	1.0	0.6000000238418579	1297	1372	1372	1397	1440
12.547143564854746	12.547143564854746	0	0	1	30	-0.0007839634745080487	0.75	3796.25	3871.25	3871.25	3896.25	1.0	1.0	1.0	1.0	0.6000000238418579	1445	1520	1520	1545	1440
12.564309610135336	12.564309215395639	0	0	1	30	-0.0011732584878023768	0.7424242496490479	3765.227302312851	3840.227302312851	3840.227302312851	3865.227302312851	1.0	1.0	0.9696969985961914	1.0	0.699999988079071	1594	1669	1669	1694	1460
12.581315391098226	12.581315785837923	0	0	1	30	-0.0015593376811338364	0.7386363595724106	3749.7158924490213	3824.7158924490213	3824.7158924490213	3849.7158924490213	1.0	1.0	0.9545454382896423	1.0	0.699999988079071	1594	1669	1669	1694	1440
12.599425258998586	12.599425258998586	0	0	1	30	-0.0019411428382695413	0.7310606092214584	3718.6931947618723	3793.6931947618723	3793.6931947618723	3818.6931947618723	1.0	1.0	0.9242424368858337	1.0	0.699999988079071	1742	1817	1817	1842	1440
12.614149049762858	12.614149049762862	0	0	1	30	-0.002317627457812733	0.7234848439693451	3687.670436054468	3762.670436054468	3762.670436054468	3787.670436054468	1.0	1.0	0.8939393758773804	1.0	0.699999988079071	1815	1890	1890	1915	1460
12.631358516410316	12.631358516410316	0	0	1	30	-0.00268775962159037	0.719696968793869	3672.1590872108936	3747.1590872108936	3747.1590872108936	3772.1590872108936	1.0	1.0	0.8787878751754761	1.0	0.699999988079071	1894	1969	1969	1994	1460
12.65278380304068	12.65278380304068	0	0	1	30	-0.0030505248230691083	0.7159090936183929	3656.647738367319	3731.647738367319	3731.647738367319	3756.647738367319	1.0	1.0	0.8636363744735718	1.0	0.6000000238418579	1990	2065	2065	2090	1460
12.666060872808949	12.666060872808949	0	0	1	30	-0.003404928748047195	0.7159090936183929	3656.647738367319	3731.647738367319	3731.647738367319	3756.647738367319	1.0	1.0	0.8636363744735718	1.0	0.6000000238418579	2102	2177	2177	2202	1480
12.681501510866198	12.681501905605895	0	0	1	30	-0.0037500000000005793	0.7159090936183929	3656.647738367319	3731.647738367319	3731.647738367319	3756.647738367319	1.0	1.0	0.8636363744735718	1.0	0.6000000238418579	2278	2353	2353	2378	1480
12.697340441279508	12.697340441279508	0	0	1	30	-0.004084792762613266	0.7159090936183929	3656.647738367319	3731.647738367319	3731.647738367319	3756.647738367319	1.0	1.0	0.8636363744735718	1.0	0.6000000238418579	2527	2602	2602	2627	1480
12.719439153835982	12.719439153835982	0	0	1	30	-0.004408389392194093	0.7159090936183929	3656.647738367319	3731.647738367319	3731.647738367319	3756.647738367319	1.0	1.0	0.8636363744735718	1.0	0.6000000238418579	2673	2748	2748	2773	1480
12.732904119700866	12.732904119700866	0	0	1	30	-0.004719902932874305	0.7159090936183929	3656.647738367319	3731.647738367319	3731.647738367319	3756.647738367319	1.0	1.0	0.8636363744735718	1.0	0.6000000238418579	2816	2891	2891	2916	1480
12.747222512794501	12.7472221180548	0	0	1	30	-0.005018479547691941	0.719696968793869	3672.1590872108936	3747.1590872108936	3747.1590872108936	3772.1590872108936	1.0	1.0	0.8787878751754761	1.0	0.6000000238418579	2967	3042	3042	3067	1500
12.764183293431728	12.764183293431728	0	0	1	30	-0.005303300858899587	0.7234848439693451	3687.670436054468	3762.670436054468	3762.670436054468	3787.670436054468	1.0	1.0	0.8939393758773804	1.0	0.6000000238418579	3145	3220	3220	3245	1500
12.786212531801215	12.786212137061518	0	0	1	30	-0.0055735861910809125	0.7234848439693451	3687.670436054468	3762.670436054468	3762.670436054468	3787.670436054468	1.0	1.0	0.8939393758773804	1.0	0.6000000238418579	3312	3387	3387	3412	1500
12.799495917404666	12.799495917404666	0	0	1	30	-0.005828594710927712	0.7234848439693451	3687.670436054468	3762.670436054468	3762.670436054468	3787.670436054468	1.0	1.0	0.8939393758773804	1.0	0.6000000238418579	3440	3515	3515	3540	1500
12.814427735990193	12.814428130729894	0	0	1	30	-0.006067627457812508	0.7234848439693451	3687.670436054468	3762.670436054468	3762.670436054468	3787.670436054468	1.0	1.0	0.8939393758773804	1.0	0.6000000238418579	3675	3750	3750	3775	1500
12.831223910173033	12.831223910173033	0	0	1	30	-0.006290029259591055	0.7234848439693451	3687.670436054468	3762.670436054468	3762.670436054468	3787.670436054468	1.0	1.0	0.8939393758773804	1.0	0.5	3707	3782	3782	3807	1500
12.852822882270857	12.85282248753116	0	0	1	30	-0.006495190528383635	0.7272727340459824	3703.1818459182978	3778.1818459182978	3778.1818459182978	3803.1818459182978	1.0	1.0	0.9090909361839294	1.0	0.5	3739	3814	3814	3839	1520
12.866181268417073	12.866181268417073	0	0	1	30	-0.006682548931413073	0.7348484843969345	3734.204543605447	3809.204543605447	3809.204543605447	3834.204543605447	1.0	1.0	0.939393937587738	1.0	0.5	3772	3847	3847	3872	1520
12.8811454556579	12.8811454556579	0	0	1	30	-0.006851590932319789	0.7424242496490479	3765.227302312851	3840.227302312851	3840.227302312851	3865.227302312851	1.0	1.0	0.9696969985961914	1.0	0.5	3788	3863	3863	3888	1520
12.897092939488378	12.89709254474868	0	0	1	30	-0.007001853198729263	0.7462121248245239	3780.7386511564255	3855.7386511564255	3855.7386511564255	3880.7386511564255	1.0	1.0	0.9848484992980957	1.0	0.5	3796	3871	3871	3896	1520
12.914633592743105	12.914633987482805	0	0	1	30	-0.007132923872213867	0.75	3796.25	3871.25	3871.25	3896.25	1.0	1.0	1.0	1.0	0.5	3796	3871	3871	3896	1520
12.932823987542015	12.932823987542015	0	0	1	30	-0.0072444436971681936	0.75	3796.25	3871.25	3871.25	3896.25	1.0	1.0	1.0	1.0	0.5	3796	3871	3871	3896	1520
12.947109617240649	12.94711001198035	0	0	1	30	-0.007336107005503688	0.75	3796.25	3871.25	3871.25	3896.25	1.0	1.0	1.0	1.0	0.5	3796	3871	3871	3896	1520
12.964175003898053	12.964175003898053	0	0	1	30	-0.007407662554463643	0.7403846085071564	3756.8749718368053	3831.8749718368053	3831.8749718368053	3856.8749718368053	1.0	1.0	1.0	0.9615384340286255	0.5	3796	3871	3871	3896	1520
12.986229900347961	12.986229900347961	0	0	1	30	-0.007458914215262124	0.6667274652973756	3455.248970392753	3530.248970392753	3530.248970392753	3555.248970392753	1.0	0.9448819160461426	0.9545454382896423	0.7564102411270142	0.5	3796	3871	3871	3896	1520
12.999542101949423	12.999542101949423	0	0	1	30	-0.007489721510659341	0.6667274652973756	3455.248970392753	3530.248970392753	3530.248970392753	3555.248970392753	1.0	0.9448819160461426	0.9545454382896423	0.7564102411270142	0.5	3796	3871	3871	3896	1520
13.014077207137682	13.014077207137682	0	0	1	30	-0.0075	0.6297836093219011	3303.9638801731853	3378.9638801731853	3378.9638801731853	3403.9638801731853	1.0	0.8897637724876404	0.9090909361839294	0.692307710647583	0.5	3796	3871	3871	3896	1520
13.031153646506652	13.031153646506652	0	0	1	30	-0.007489721510659266	0.5841188230251468	3116.9665802879763	3191.9665802879763	3191.9665802879763	3216.9665802879763	0.9130434989929199	0.8503937125205994	0.8939393758773804	0.6410256624221802	0.5	3796	3871	3871	3896	1520
13.05299025190314	13.052989857163439	0	0	1	30	-0.0074589142152619746	0.5527560916536061	2988.536195321517	3063.536195321517	3063.536195321517	3088.536195321517	0.8985507488250732	0.8031495809555054	0.8636363744735718	0.5897436141967773	0.5	3796	3871	3871	3896	1520
13.06616587356882	13.06616587356882	0	0	1	30	-0.007407662554463419	0.5272433002419312	2884.0613144907084	2959.0613144907084	2959.0613144907084	2984.0613144907084	0.8695651888847351	0.7716535329818726	0.8484848737716675	0.5512820482254028	0.5	3765	3840	3840	3865	1540
13.081216114063984	13.081216114063984	0	0	1	30	-0.007336107005503392	0.5046928374685793	2791.717169433832	2866.717169433832	2866.717169433832	2891.717169433832	0.8405796885490417	0.7401574850082397	0.8333333134651184	0.5256410241127014	0.6000000238418579	3749	3824	3824	3849	1540
13.097109518555726	13.097109123816029	0	0	1	30	-0.007244443697167825	0.47227718982998956	2658.975092353807	2733.975092353807	2733.975092353807	2758.975092353807	0.7971014380455017	0.7007874250411987	0.8030303120613098	0.4871794879436493	0.6000000238418579	3718	3793	3793	3818	1540
13.114202931731743	13.11420332647144	0	0	1	30	-0.0071329238722134276	0.4373292698153666	2515.863359893926	2590.863359893926	2590.863359893926	2615.863359893926	0.739130437374115	0.6535432934761047	0.7727272510528564	0.4615384638309479	0.6000000238418579	3687	3762	3762	3787	1540
13.132791224147017	13.132791224147017	0	0	1	30	-0.007001853198728752	0.3879181819779056	2313.5249551995234	2388.5249551995234	2388.5249551995234	2413.5249551995234	0.6376811861991882	0.6062992215156555	0.7272727489471436	0.42307692766189575	0.6000000238418579	3672	3747	3747	3772	1540
13.147389487687082	13.147389487687082	0	0	1	30	-0.006851590932319209	0.3457085445245385	2140.6764898279853	2215.6764898279853	2215.6764898279853	2240.6764898279853	0.5942028760910034	0.5275590419769287	0.6363636255264282	0.41025641560554504	0.6000000238418579	3656	3731	3731	3756	1520
13.164105134971372	13.164105529711069	0	0	1	30	-0.006682548931412426	0.31647201832427285	2020.9529150378974	2095.9529150378976	2095.9529150378976	2120.9529150378976	0.5507246255874634	0.4803149700164795	0.5909090638160706	0.39743590354919434	0.6000000238418579	3656	3731	3731	3756	1520
13.18613437334086	13.18613437334086	0	0	1	30	-0.006495190528382922	0.2912436204773563	1917.642625854774	1992.642625854774	1992.642625854774	2017.642625854774	0.5072463750839233	0.4409448802471161	0.5454545617103577	0.39743590354919434	0.6000000238418579	3656	3731	3731	3756	1520
13.199367627002562	13.199367232262865	0	0	1	30	-0.006290029259590279	0.26840178668498993	1824.1053164750338	1899.1053164750338	1899.1053164750338	1924.1053164750338	0.47826087474823	0.4094488322734833	0.5	0.3717948794364929	0.6000000238418579	3656	3731	3731	3756	1520
13.21418457633575	13.214184971075447	0	0	1	30	-0.006067627457811671	0.25173438931782766	1755.8523242565043	1830.8523242565043	1830.8523242565043	1855.8523242565043	0.4637681245803833	0.3858267664909363	0.4545454680919647	0.3461538553237915	0.6000000238418579	3656	3731	3731	3756	1520
13.231182857244363	13.231182857244363	0	0	1	30	-0.005828594710926814	0.23333774111939198	1680.5180498839102	1755.5180498839102	1755.5180498839102	1780.5180498839102	0.43478259444236755	0.36220473051071167	0.40909090638160706	0.3333333432674408	0.6000000238418579	3656	3731	3731	3756	1520
13.252983146588562	13.252983541328259	0	0	1	30	-0.0055735861910799584	0.21041422183013925	1586.6462383944204	1661.6462383944204	1661.6462383944204	1686.6462383944204	0.37681159377098083	0.3385826647281647	0.3787878751754761	0.3333333432674408	0.6000000238418579	3672	3747	3747	3772	1520
13.266019030400876	13.266019030400876	0	0	1	30	-0.0053033008588985785	0.1940607684863429	1519.678846951574	1594.678846951574	1594.678846951574	1619.678846951574	0.36231884360313416	0.30708661675453186	0.3333333432674408	0.3205128312110901	0.6000000238418579	3687	3762	3762	3787	1520
13.281433220898307	13.281433615638008	0	0	1	30	-0.005018479547690881	0.18426669652124383	1479.5721222544935	1554.5721222544935	1554.5721222544935	1579.5721222544935	0.3478260934352875	0.29133859276771545	0.3181818127632141	0.3076923191547394	0.6000000238418579	3687	3762	3762	3787	1520
13.297141887211026	13.297141887211026	0	0	1	30	-0.004719902932873198	0.1734528046972592	1435.2892352352765	1510.2892352352765	1510.2892352352765	1535.2892352352765	0.3333333432674408	0.27559053897857666	0.28787878155708313	0.29487180709838867	0.6000000238418579	3687	3762	3762	3787	1520
13.319520470213927	13.31952007547423	0	0	1	30	-0.00440838939219294	0.1703673641008514	1422.6543559929864	1497.6543559929864	1497.6543559929864	1522.6543559929864	0.3333333432674408	0.26771652698516846	0.27272728085517883	0.29487180709838867	0.6000000238418579	3687	3762	3762	3787	1520
13.33263885462329	13.33263885462329	0	0	1	30	-0.00408479276261207	0.16283317051231627	1391.801833247935	1466.801833247935	1466.801833247935	1491.801833247935	0.3188405930995941	0.25984251499176025	0.25757575035095215	0.28205129504203796	0.5	3687	3762	3762	3787	1500
13.347078432804448	13.347078432804448	0	0	1	30	-0.003749999999999344	0.148926722338798	1334.8549279773779	1409.8549279773779	1409.8549279773779	1434.8549279773779	0.2753623127937317	0.25196850299835205	0.24242424964904785	0.28205129504203796	0.5	3703	3778	3778	3803	1500
13.364283952054915	13.364283952054915	0	0	1	30	-0.0034049287480459245	0.14588984319102238	1322.4189078672366	1397.4189078672366	1397.4189078672366	1422.4189078672366	0.2753623127937317	0.24409449100494385	0.22727273404598236	0.28205129504203796	0.5	3734	3809	3809	3834	1500
13.38681016770516	13.38681016770516	0	0	1	30	-0.003050524823067806	0.13658139411802894	1284.3008089133286	1359.3008089133286	1359.3008089133286	1384.3008089133286	0.260869562625885	0.22834645211696625	0.21212121844291687	0.26923078298568726	0.5	3765	3840	3840	3865	1500
13.399443811764428	13.399443811764428	0	0	1	30	-0.002687759621589039	0.13658139411802894	1284.3008089133286	1359.3008089133286	1359.3008089133286	1384.3008089133286	0.260869562625885	0.22834645211696625	0.21212121844291687	0.26923078298568726	0.5	3780	3855	3855	3880	1500
13.414192076390027	13.414192076390027	0	0	1	30	-0.0023176274578113774	0.1339330154600631	1273.4556983089583	1348.4556983089583	1348.4556983089583	1373.4556983089583	0.260869562625885	0.22047244012355804	0.21212121844291687	0.25641027092933655	0.5	3796	3871	3871	3896	1500
13.431165488697616	13.431165488697616	0	0	1	30	-0.0019411428382681635	0.13036194756025016	1258.8321752592244	1333.8321752592244	1333.8321752592244	1358.8321752592244	0.260869562625885	0.21259842813014984	0.19696970283985138	0.24358974397182465	0.5	3796	3871	3871	3896	1500
13.452850908789472	13.452850908789472	0	0	1	30	-0.0015593376811324415	0.1176731237373152	1206.8714417043057	1281.8714417043057	1281.8714417043057	1306.8714417043057	0.23188406229019165	0.19685038924217224	0.1818181872367859	0.23076923191547394	0.5	3796	3871	3871	3896	1500
13.466139820748701	13.466139426009004	0	0	1	30	-0.0011732584878009686	0.11626480981452852	1201.1043961904943	1276.1043961904943	1276.1043961904943	1301.1043961904943	0.23188406229019165	0.19685038924217224	0.1666666716337204	0.21794871985912323	0.5	3756	3831	3831	3856	1500
13.481074797251821	13.481074402512125	0	0	1	30	-0.0007839634745066304	0.11429630681617647	1193.0433764122427	1268.0433764122427	1268.0433764122427	1293.0433764122427	0.23188406229019165	0.18897637724876404	0.1666666716337204	0.21794871985912323	0.5	3455	3530	3530	3555	1500
13.497329783307642	13.497330178047342	0	0	1	30	-0.0003925196718213029	0.11013892753065652	1176.0189082380384	1251.0189082380384	1251.0189082380384	1276.0189082380384	0.21739129722118378	0.18897637724876404	0.1666666716337204	0.20512820780277252	0.5	3455	3530	3530	3555	1500
13.51955520730742	13.51955520730742	0	0	1	30	7.791492631894069e-16	0.10739342372201632	1164.7760701416569	1239.7760701416569	1239.7760701416569	1264.7760701416569	0.21739129722118378	0.18110236525535583	0.1515151560306549	0.20512820780277252	0.5	3303	3378	3378	3403	1500
13.532826355980209	13.532826750719906	0	0	1	30	0.000392519671822859	0.10131610771054989	1139.8894610747018	1214.8894610747018	1214.8894610747018	1239.8894610747018	0.2028985470533371	0.17322835326194763	0.1515151560306549	0.19230769574642181	0.5	3116	3191	3191	3216	1500
13.54710290666577	13.54710290666577	0	0	1	30	0.0007839634745081803	0.09455891225773555	1112.218745695427	1187.218745695427	1187.218745695427	1212.218745695427	0.18840579688549042	0.16535432636737823	0.13636364042758942	0.1794871836900711	0.5	2988	3063	3063	3088	1500
13.564702770875314	13.564702770875314	0	0	1	30	0.0011732584878025075	0.09455891225773555	1112.218745695427	1187.218745695427	1187.218745695427	1212.218745695427	0.18840579688549042	0.16535432636737823	0.13636364042758942	0.1794871836900711	0.5	2884	2959	2959	2984	1500
13.586222795033386	13.586222795033386	0	0	1	30	0.0015593376811339657	0.09049866179173643	1095.5920200371606	1170.5920200371606	1170.5920200371606	1195.5920200371606	0.17391304671764374	0.16535432636737823	0.13636364042758942	0.1666666716337204	0.5	2791	2866	2866	2891	1520
13.599515259649905	13.599514864910205	0	0	1	30	0.001941142838269669	0.09006159886769899	1093.8022473632273	1168.8022473632273	1168.8022473632273	1193.8022473632273	0.17391304671764374	0.16535432636737823	0.13636364042758942	0.1538461595773697	0.5	2658	2733	2733	2758	1520
13.614182602637257	13.614182997376954	0	0	1	30	0.0023176274578128593	0.08751034524751988	1083.354863788594	1158.354863788594	1158.354863788594	1183.354863788594	0.17391304671764374	0.15748031437397003	0.12121212482452393	0.1538461595773697	0.5	2515	2590	2590	2615	1520
13.631124041029246	13.631124041029246	0	0	1	30	0.002687759621590494	0.08349865732863604	1066.9270017607646	1141.9270017607646	1141.9270017607646	1166.9270017607646	0.15942029654979706	0.15748031437397003	0.12121212482452393	0.14102564752101898	0.4000000059604645	2313	2388	2388	2413	1520
13.652846566652784	13.652846566652784	0	0	1	30	0.0030505248230692293	0.08349865732863604	1066.9270017607646	1141.9270017607646	1141.9270017607646	1166.9270017607646	0.15942029654979706	0.15748031437397003	0.12121212482452393	0.14102564752101898	0.4000000059604645	2140	2215	2215	2240	1520
13.666219163428156	13.666219163428156	0	0	1	30	0.0034049287480473127	0.08311015695171386	1065.3360927172682	1140.3360927172682	1140.3360927172682	1165.3360927172682	0.15942029654979706	0.15748031437397003	0.12121212482452393	0.12820513546466827	0.5	2020	2095	2095	2120	1520
13.681142297740312	13.681142297740312	0	0	1	30	0.0037500000000006933	0.08114165395336181	1057.2750729390166	1132.2750729390166	1132.2750729390166	1157.2750729390166	0.15942029654979706	0.14960630238056183	0.12121212482452393	0.12820513546466827	0.5	1917	1992	1992	2017	1520
13.697290704077464	13.697291493556861	0	0	1	30	0.004084792762613376	0.08114165395336181	1057.2750729390166	1132.2750729390166	1132.2750729390166	1157.2750729390166	0.15942029654979706	0.14960630238056183	0.12121212482452393	0.12820513546466827	0.5	1824	1899	1899	1924	1520
13.719569812676276	13.719569417936576	0	0	1	30	0.0044083893921942	0.08114165395336181	1057.2750729390166	1132.2750729390166	1132.2750729390166	1157.2750729390166	0.15942029654979706	0.14960630238056183	0.12121212482452393	0.12820513546466827	0.5	1755	1830	1830	1855	1520
13.732859514114903	13.732859514114903	0	0	1	30	0.004719902932874409	0.08114165395336181	1057.2750729390166	1132.2750729390166	1132.2750729390166	1157.2750729390166	0.15942029654979706	0.14960630238056183	0.12121212482452393	0.12820513546466827	0.5	1680	1755	1755	1780	1520
13.747170801893962	13.747170801893962	0	0	1	30	0.005018479547692039	0.07751846268610985	1042.4381046996198	1117.4381046996198	1117.4381046996198	1142.4381046996198	0.14492753148078918	0.14960630238056183	0.12121212482452393	0.12820513546466827	0.4000000059604645	1586	1661	1661	1686	1520
13.764340399831841	13.764340399831841	0	0	1	30	0.00530330085889968	0.08114165395336181	1057.2750729390166	1132.2750729390166	1132.2750729390166	1157.2750729390166	0.15942029654979706	0.14960630238056183	0.12121212482452393	0.12820513546466827	0.4000000059604645	1519	1594	1594	1619	1520
13.786233058265552	13.786233058265552	0	0	1	30	0.005573586191081001	0.08114165395336181	1057.2750729390166	1132.2750729390166	1132.2750729390166	1157.2750729390166	0.15942029654979706	0.14960630238056183	0.12121212482452393	0.12820513546466827	0.4000000059604645	1479	1554	1554	1579	1520
13.799465917187558	13.799465917187558	0	0	1	30	0.005828594710927795	0.08114165395336181	1057.2750729390166	1132.2750729390166	1132.2750729390166	1157.2750729390166	0.15942029654979706	0.14960630238056183	0.12121212482452393	0.12820513546466827	0.4000000059604645	1435	1510	1510	1535	1520
13.81412694433973	13.81412694433973	0	0	1	30	0.006067627457812587	0.08153015433028399	1058.865981982513	1133.865981982513	1133.865981982513	1158.865981982513	0.15942029654979706	0.14960630238056183	0.12121212482452393	0.14102564752101898	0.5	1422	1497	1497	1522	1520
13.831111804098583	13.831111409358883	0	0	1	30	0.006290029259591127	0.08153015433028399	1058.865981982513	1133.865981982513	1133.865981982513	1158.865981982513	0.15942029654979706	0.14960630238056183	0.12121212482452393	0.14102564752101898	0.4000000059604645	1391	1466	1466	1491	1500
13.852865908898025	13.852865908898025	0	0	1	30	0.006495190528383701	0.08153015433028399	1058.865981982513	1133.865981982513	1133.865981982513	1158.865981982513	0.15942029654979706	0.14960630238056183	0.12121212482452393	0.14102564752101898	0.4000000059604645	1334	1409	1409	1434	1500
13.866232584577915	13.866232584577915	0	0	1	30	0.006682548931413134	0.07995015170885411	1052.3958712477577	1127.3958712477577	1127.3958712477577	1152.3958712477577	0.15942029654979706	0.14173229038715363	0.12121212482452393	0.1538461595773697	0.4000000059604645	1322	1397	1397	1422	1500
13.881143876699106	13.881143481959409	0	0	1	30	0.006851590932319843	0.08053290233068117	1054.7822350441393	1129.7822350441393	1129.7822350441393	1154.7822350441393	0.15942029654979706	0.14173229038715363	0.13636364042758942	0.1538461595773697	0.4000000059604645	1284	1359	1359	1384	1500
13.897283598762886	13.897283598762886	0	0	1	30	0.0070018531987293105	0.08277033377082754	1063.9445167915387	1138.9445167915387	1138.9445167915387	1163.9445167915387	0.17391304671764374	0.13385826349258423	0.1515151560306549	0.1538461595773697	0.4000000059604645	1284	1359	1359	1384	1500
13.919563102101396	13.919562707361699	0	0	1	30	0.007132923872213908	0.08532159111629695	1074.391915621236	1149.391915621236	1149.391915621236	1174.391915621236	0.17391304671764374	0.14173229038715363	0.1666666716337204	0.1538461595773697	0.4000000059604645	1273	1348	1348	1373	1500
13.932785697791235	13.932785697791235	0	0	1	30	0.007244443697168227	0.09074159301441126	1096.5868233940141	1171.5868233940141	1171.5868233940141	1196.5868233940141	0.18840579688549042	0.14173229038715363	0.19696970283985138	0.1666666716337204	0.4000000059604645	1258	1333	1333	1358	1500
13.947193302056792	13.947192907317092	0	0	1	30	0.007336107005503715	0.09397272235064796	1109.8182980259035	1184.8182980259035	1184.8182980259035	1209.8182980259035	0.18840579688549042	0.14960630238056183	0.22727273404598236	0.1666666716337204	0.30000001192092896	1206	1281	1281	1306	1500
13.964165924884984	13.964165924884984	0	0	1	30	0.007407662554463664	0.10097272681374836	1138.4833163022995	1213.4833163022995	1213.4833163022995	1238.4833163022995	0.2028985470533371	0.15748031437397003	0.24242424964904785	0.1794871836900711	0.30000001192092896	1201	1276	1276	1301	1500
13.98628516390579	13.98628516390579	0	0	1	30	0.007458914215262138	0.11653029902750611	1202.1915745176375	1277.1915745176375	1277.1915745176375	1302.1915745176375	0.24637681245803833	0.16535432636737823	0.3030303120613098	0.1794871836900711	0.30000001192092896	1193	1268	1268	1293	1500
13.999480917296111	13.999480522556414	0	0	1	30	0.007489721510659348	0.11653029902750611	1202.1915745176375	1277.1915745176375	1277.1915745176375	1302.1915745176375	0.24637681245803833	0.16535432636737823	0.3030303120613098	0.1794871836900711	0.30000001192092896	1176	1251	1251	1276	1500
14.014259576878516	14.014259576878516	0	0	1	30	0.0075	0.13067244083158203	1260.1036452053283	1335.1036452053283	1335.1036452053283	1360.1036452053283	0.260869562625885	0.18897637724876404	0.3787878751754761	0.19230769574642181	0.30000001192092896	1164	1239	1239	1264	1500
14.03122469965243	14.03122469965243	0	0	1	30	0.007489721510659259	0.14540089246264798	1320.4166546345434	1395.4166546345434	1395.4166546345434	1420.4166546345434	0.28985506296157837	0.20472441613674164	0.42424243688583374	0.20512820780277252	0.30000001192092896	1139	1214	1214	1239	1500
14.052922751414648	14.052922751414648	0	0	1	30	0.0074589142152619616	0.16017790867714754	1380.928536032919	1455.928536032919	1455.928536032919	1480.928536032919	0.3188405930995941	0.22047244012355804	0.43939393758773804	0.23076923191547394	0.30000001192092896	1112	1187	1187	1212	1500
14.06618284737587	14.06618245263617	0	0	1	30	0.007407662554463399	0.16664372598166233	1407.4060578949072	1482.4060578949072	1482.4060578949072	1507.4060578949072	0.3333333432674408	0.22834645211696625	0.4545454680919647	0.23076923191547394	0.30000001192092896	1112	1187	1187	1212	1500
14.081119402837782	14.081119402837782	0	0	1	30	0.007336107005503364	0.18112936410430613	1466.7247460071335	1541.7247460071335	1541.7247460071335	1566.7247460071335	0.36231884360313416	0.24409449100494385	0.4848484992980957	0.24358974397182465	0.4000000059604645	1095	1170	1170	1195	1500
14.097221624630176	14.097222019369877	0	0	1	30	0.00724444369716779	0.20208437368273735	1552.5355102308095	1627.5355102308095	1627.5355102308095	1652.5355102308095	0.4202898442745209	0.25984251499176025	0.5	0.25641027092933655	0.4000000059604645	1093	1168	1168	1193	1500
14.119529154487303	14.119529154487303	0	0	1	30	0.007132923872213387	0.23350266906162886	1681.1934298073702	1756.1934298073702	1756.1934298073702	1781.1934298073702	0.4492753744125366	0.31496062874794006	0.5757575631141663	0.29487180709838867	0.4000000059604645	1083	1158	1158	1183	1500
14.132779381956052	14.132779381956052	0	0	1	30	0.007001853198728705	0.2564226326061574	1775.0506805222144	1850.0506805222144	1850.0506805222144	1875.0506805222144	0.49275362491607666	0.34645670652389526	0.6060606241226196	0.3076923191547394	0.4000000059604645	1066	1141	1141	1166	1480
14.147220539096008	14.147220539096008	0	0	1	30	0.006851590932319155	0.27795327364495304	1863.2186555760827	1938.2186555760827	1938.2186555760827	1963.2186555760827	0.52173912525177	0.3779527544975281	0.6363636255264282	0.3333333432674408	0.4000000059604645	1066	1141	1141	1166	1480
14.16426303085088	14.16426303085088	0	0	1	30	0.006682548931412366	0.303495615020267	1967.8145435079934	2042.8145435079934	2042.8145435079934	2067.814543507993	0.5652173757553101	0.4094488322734833	0.6666666865348816	0.3589743673801422	0.5	1065	1140	1140	1165	1500
14.186209373883628	14.186209373883628	0	0	1	30	0.006495190528382856	0.3295425710955051	2074.476828636093	2149.476828636093	2149.476828636093	2174.476828636093	0.5942028760910034	0.4409448802471161	0.7121211886405945	0.39743590354919434	0.5	1057	1132	1132	1157	1500
14.199514864910206	14.199514864910206	0	0	1	30	0.006290029259590206	0.3729249341724543	2252.1276054362006	2327.1276054362006	2327.1276054362006	2352.1276054362006	0.6811594367027283	0.4803149700164795	0.7575757503509521	0.43589743971824646	0.5	1057	1132	1132	1157	1500
14.214316024655442	14.21431641939514	0	0	1	30	0.006067627457811592	0.40810865099544014	2396.2049258263273	2471.2049258263273	2471.2049258263273	2496.2049258263273	0.7246376872062683	0.5196850299835205	0.8181818127632141	0.4743589758872986	0.6000000238418579	1057	1132	1132	1157	1500
14.231150488589062	14.231150093849362	0	0	1	30	0.005828594710926731	0.4269092381000519	2473.1933300197124	2548.1933300197124	2548.1933300197124	2573.1933300197124	0.7246376872062683	0.5511810779571533	0.8636363744735718	0.5	0.6000000238418579	1057	1132	1132	1157	1500
14.252885251143265	14.252884856403565	0	0	1	30	0.005573586191079871	0.48665349249725853	2717.8460517762737	2792.8460517762737	2792.8460517762737	2817.8460517762737	0.782608687877655	0.6220472455024719	0.939393937587738	0.5769230723381042	0.6000000238418579	1042	1117	1117	1142	1480
14.266219163428158	14.266219163428158	0	0	1	30	0.005303300858898486	0.5131375202453219	2826.298145404593	2901.298145404593	2901.298145404593	2926.298145404593	0.8115941882133484	0.6535432934761047	0.9545454382896423	0.6153846383094788	0.699999988079071	1057	1132	1132	1157	1480
14.28113282398754	14.28113282398754	0	0	1	30	0.005018479547690782	0.5448247533531827	2956.057364981283	3031.057364981283	3031.057364981283	3056.057364981283	0.8550724387168884	0.6929134130477905	0.9848484992980957	0.6410256624221802	0.699999988079071	1057	1132	1132	1157	1480
14.297185703317588	14.297185703317588	0	0	1	30	0.004719902932873095	0.5771622955799103	3088.4796003997326	3163.4796003997326	3163.4796003997326	3188.4796003997326	0.8840579986572266	0.7322834730148315	1.0	0.692307710647583	0.699999988079071	1057	1132	1132	1157	1480
14.31447727582239	14.31447727582239	0	0	1	30	0.0044083893921928324	0.6143180727958679	3240.632508099079	3315.632508099079	3315.632508099079	3340.632508099079	0.9420289993286133	0.7716535329818726	1.0	0.7435897588729858	0.699999988079071	1058	1133	1133	1158	1500
14.332923461946105	14.332923461946105	0	0	1	30	0.004084792762611958	0.6474325954914093	3376.236478537321	3451.236478537321	3451.236478537321	3476.236478537321	0.9710144996643066	0.8110235929489136	1.0	0.807692289352417	0.800000011920929	1058	1133	1133	1158	1480
14.347209091644743	14.34720948638444	0	0	1	30	0.0037499999999992296	0.6649220138788223	3447.8556468337774	3522.8556468337774	3522.8556468337774	3547.8556468337774	0.9710144996643066	0.8425197005271912	1.0	0.8461538553237915	0.800000011920929	1058	1133	1133	1158	1480
14.364141845763356	14.364142240503057	0	0	1	30	0.0034049287480458065	0.6928629130125046	3562.2736287862062	3637.2736287862062	3637.2736287862062	3662.2736287862062	1.0	0.874015748500824	1.0	0.8974359035491943	0.800000011920929	1052	1127	1127	1152	1480
14.386245295196215	14.386245295196215	0	0	1	30	0.003050524823067685	0.7330153435468674	3726.697831824422	3801.697831824422	3801.697831824422	3826.697831824422	1.0	0.9448819160461426	1.0	0.9871794581413269	0.800000011920929	1054	1129	1129	1154	1480
14.39943907488804	14.399439074888043	0	0	1	30	0.0026877596215889154	0.7330153435468674	3726.697831824422	3801.697831824422	3801.697831824422	3826.697831824422	1.0	0.9448819160461426	1.0	0.9871794581413269	0.800000011920929	1063	1138	1138	1163	1480
14.414210629155868	14.41421023441617	0	0	1	30	0.0023176274578112516	0.7421259880065918	3764.0059208869934	3839.0059208869934	3839.0059208869934	3864.0059208869934	1.0	0.9685039520263672	1.0	1.0	0.800000011920929	1074	1149	1149	1174	1480
14.431228252309719	14.431227857570022	0	0	1	30	0.0019411428382680358	0.75	3796.25	3871.25	3871.25	3896.25	1.0	1.0	1.0	1.0	0.800000011920929	1096	1171	1171	1196	1480
14.452843803474892	14.452843803474892	0	0	1	30	0.001559337681132312	0.75	3796.25	3871.25	3871.25	3896.25	1.0	1.0	1.0	1.0	0.800000011920929	1109	1184	1184	1209	1460
14.46624324254978	14.46624324254978	0	0	1	30	0.0011732584878008379	0.75	3796.25	3871.25	3871.25	3896.25	1.0	1.0	1.0	1.0	0.800000011920929	1138	1213	1213	1238	1460
14.481093744757363	14.481093744757363	0	0	1	30	0.0007839634745064989	0.75	3796.25	3871.25	3871.25	3896.25	1.0	1.0	1.0	1.0	0.800000011920929	1202	1277	1277	1302	1460
14.497277677667405	14.497277677667405	0	0	1	30	0.0003925196718211707	0.75	3796.25	3871.25	3871.25	3896.25	1.0	1.0	1.0	1.0	0.800000011920929	1202	1277	1277	1302	1460
14.51954889147224	14.519548496732543	0	0	1	30	-9.11457541045065e-16	0.75	3796.25	3871.25	3871.25	3896.25	1.0	1.0	1.0	1.0	0.800000011920929	1260	1335	1335	1360	1460
14.532861882553096	14.532862277292796	0	0	1	30	-0.00039251967182299115	0.75	3796.25	3871.25	3871.25	3896.25	1.0	1.0	1.0	1.0	0.800000011920929	1320	1395	1395	1420	1460
14.547121854171312	14.547121459431615	0	0	1	30	-0.0007839634745083118	0.75	3796.25	3871.25	3871.25	3896.25	1.0	1.0	1.0	1.0	0.800000011920929	1380	1455	1455	1480	1460
14.564143029982453	14.564143029982453	0	0	1	30	-0.0011732584878026383	0.75	3796.25	3871.25	3871.25	3896.25	1.0	1.0	1.0	1.0	0.800000011920929	1407	1482	1482	1507	1460
14.586219637115793	14.586219637115796	0	0	1	30	-0.0015593376811340951	0.75	3796.25	3871.25	3871.25	3896.25	1.0	1.0	1.0	1.0	0.800000011920929	1466	1541	1541	1566	1480
14.599504996417735	14.599504996417735	0	0	1	30	-0.0019411428382697968	0.75	3796.25	3871.25	3871.25	3896.25	1.0	1.0	1.0	1.0	0.800000011920929	1552	1627	1627	1652	1480
14.61428049808255	14.61428089282225	0	0	1	30	-0.002317627457812985	0.75	3796.25	3871.25	3871.25	3896.25	1.0	1.0	1.0	1.0	0.800000011920929	1681	1756	1756	1781	1480
14.631121277851353	14.631120883111652	0	0	1	30	-0.0026877596215906176	0.75	3796.25	3871.25	3871.25	3896.25	1.0	1.0	1.0	1.0	0.800000011920929	1775	1850	1850	1875	1480
14.65282880336634	14.65282880336634	0	0	1	30	-0.0030505248230693503	0.75	3796.25	3871.25	3871.25	3896.25	1.0	1.0	1.0	1.0	0.699999988079071	1863	1938	1938	1963	1480
14.666155610336652	14.666156005076353	0	0	1	30	-0.0034049287480474306	0.75	3796.25	3871.25	3871.25	3896.25	1.0	1.0	1.0	1.0	0.699999988079071	1967	2042	2042	2067	1500
14.681242561623801	14.681242561623801	0	0	1	30	-0.0037500000000008082	0.75	3796.25	3871.25	3871.25	3896.25	1.0	1.0	1.0	1.0	0.699999988079071	2074	2149	2149	2174	1500
14.697113465952715	14.697113465952715	0	0	1	30	-0.004084792762613487	0.75	3796.25	3871.25	3871.25	3896.25	1.0	1.0	1.0	1.0	0.699999988079071	2252	2327	2327	2352	1500
14.714482012698777	14.714482012698777	0	0	1	30	-0.004408389392194307	0.75	3796.25	3871.25	3871.25	3896.25	1.0	1.0	1.0	1.0	0.699999988079071	2396	2471	2471	2496	1520
14.73283227707569	14.73283227707569	0	0	1	30	-0.004719902932874511	0.75	3796.25	3871.25	3871.25	3896.25	1.0	1.0	1.0	1.0	0.699999988079071	2473	2548	2548	2573	1520
14.747221723315104	14.747221723315104	0	0	1	30	-0.005018479547692137	0.75	3796.25	3871.25	3871.25	3896.25	1.0	1.0	1.0	1.0	0.699999988079071	2717	2792	2792	2817	1520
14.764326583942385	14.764326583942385	0	0	1	30	-0.005303300858899775	0.75	3796.25	3871.25	3871.25	3896.25	1.0	1.0	1.0	1.0	0.699999988079071	2826	2901	2901	2926	1540
14.786257137387178	14.786257137387178	0	0	1	30	-0.00557358619108109	0.75	3796.25	3871.25	3871.25	3896.25	1.0	1.0	1.0	1.0	0.6000000238418579	2956	3031	3031	3056	1540
14.799493154226774	14.799493154226774	0	0	1	30	-0.0058285947109278785	0.75	3796.25	3871.25	3871.25	3896.25	1.0	1.0	1.0	1.0	0.6000000238418579	3088	3163	3163	3188	1540
14.814127733819127	14.814128523298525	0	0	1	30	-0.006067627457812664	0.7467948645353317	3783.1249702721834	3858.1249702721834	3858.1249702721834	3883.1249702721834	1.0	1.0	1.0	0.9871794581413269	0.6000000238418579	3240	3315	3315	3340	1540
14.831237331322793	14.831237331322793	0	0	1	30	-0.006290029259591199	0.7371794879436493	3743.750003129244	3818.750003129244	3818.750003129244	3843.750003129244	1.0	1.0	1.0	0.9487179517745972	0.6000000238418579	3376	3451	3451	3476	1560
14.852944067358383	14.852944067358383	0	0	1	30	-0.006495190528383767	0.714743584394455	3651.874978095293	3726.874978095293	3726.874978095293	3751.874978095293	1.0	1.0	1.0	0.8589743375778198	0.6000000238418579	3447	3522	3522	3547	1560
14.866196663265328	14.866196663265328	0	0	1	30	-0.006682548931413194	0.6987179517745972	3586.2500125169754	3661.2500125169754	3661.2500125169754	3686.2500125169754	1.0	1.0	1.0	0.7948718070983887	0.6000000238418579	3562	3637	3637	3662	1560
14.881321904303256	14.881322299042953	0	0	1	30	-0.006851590932319897	0.6858974397182465	3533.7500156462193	3608.7500156462193	3608.7500156462193	3633.7500156462193	1.0	1.0	1.0	0.7435897588729858	0.6000000238418579	3726	3801	3801	3826	1560
14.89709846584416	14.897098071104462	0	0	1	30	-0.007001853198729357	0.6743135452270508	3486.313967704773	3561.313967704773	3561.313967704773	3586.313967704773	1.0	0.9921259880065918	1.0	0.7051281929016113	0.6000000238418579	3726	3801	3801	3826	1560
14.914345432763	14.914345432763	0	0	1	30	-0.00713292387221395	0.6587926596403122	3422.7559412270784	3497.7559412270784	3497.7559412270784	3522.7559412270784	1.0	0.9685039520263672	1.0	0.6666666865348816	0.6000000238418579	3764	3839	3839	3864	1560
14.932930962000384	14.932930962000384	0	0	1	30	-0.007244443697168262	0.6404255818815869	3347.5427578050985	3422.5427578050985	3422.5427578050985	3447.5427578050985	0.9855072498321533	0.9448819160461426	0.9848484992980957	0.6410256624221802	0.6000000238418579	3796	3871	3871	3896	1560
14.94709027499541	14.947089880255714	0	0	1	30	-0.007336107005503743	0.6026834758127393	3192.9888334531674	3267.9888334531674	3267.9888334531674	3292.9888334531674	0.9130434989929199	0.913385808467865	0.9696969985961914	0.6025640964508057	0.6000000238418579	3796	3871	3871	3896	1560
14.964364873693164	14.964364873693164	0	0	1	30	-0.007407662554463685	0.5464618486332729	2962.761270153252	3037.761270153252	3037.761270153252	3062.761270153252	0.8695651888847351	0.8267716765403748	0.9090909361839294	0.5384615659713745	0.6000000238418579	3796	3871	3871	3896	1560
14.986198715911758	14.986198321172061	0	0	1	30	-0.0074589142152621515	0.5092836022377014	2810.5163511633873	2885.5163511633873	2885.5163511633873	2910.5163511633873	0.8260869383811951	0.7716535329818726	0.8787878751754761	0.5	0.6000000238418579	3796	3871	3871	3896	1560
14.999486048912196	14.999486048912196	0	0	1	30	-0.0074897215106593555	0.4737529536273559	2665.0183451040225	2740.0183451040225	2740.0183451040225	2765.0183451040225	0.7681159377098083	0.7244094610214233	0.8484848737716675	0.4743589758872986	0.6000000238418579	3796	3871	3871	3896	1560
15.014244971509662	15.014244971509662	0	0	1	30	-0.0075	0.4379604684265668	2518.448118206791	2593.448118206791	2593.448118206791	2618.448118206791	0.7246376872062683	0.6771653294563293	0.8030303120613098	0.43589743971824646	0.6000000238418579	3796	3871	3871	3896	1560
15.031169436094604	15.031169436094604	0	0	1	30	-0.007489721510659252	0.4095009413736683	2401.906354925172	2476.906354925172	2476.906354925172	2501.906354925172	0.6811594367027283	0.6299212574958801	0.7727272510528564	0.42307692766189575	0.6000000238418579	3796	3871	3871	3896	1560
15.052821303312061	15.052820908572365	0	0	1	30	-0.007458914215261947	0.37078059619262227	2243.346541408788	2318.346541408788	2318.346541408788	2343.346541408788	0.5942028760910034	0.5905511975288391	0.7272727489471436	0.41025641560554504	0.6000000238418579	3796	3871	3871	3896	1560
15.066134689132618	15.066134689132618	0	0	1	30	-0.007407662554463379	0.32631109423049676	2061.243930873884	2136.243930873884	2136.243930873884	2161.243930873884	0.5507246255874634	0.5039370059967041	0.6515151262283325	0.38461539149284363	0.6000000238418579	3796	3871	3871	3896	1560
15.081526774206917	15.081526774206917	0	0	1	30	-0.007336107005503337	0.30682008187253995	1981.4282352680511	2056.428235268051	2056.428235268051	2081.428235268051	0.52173912525177	0.4724409580230713	0.6060606241226196	0.38461539149284363	0.6000000238418579	3796	3871	3871	3896	1560
15.09744583677908	15.09744623151878	0	0	1	30	-0.0072444436971677555	0.28890905772982034	1908.0825914036143	1983.0825914036143	1983.0825914036143	2008.0825914036143	0.49275362491607666	0.4488188922405243	0.5757575631141663	0.3717948794364929	0.6000000238418579	3796	3871	3871	3896	1560
15.119507443803869	15.119507443803869	0	0	1	30	-0.007132923872213346	0.2692237937679658	1827.47143547982	1902.47143547982	1902.47143547982	1927.47143547982	0.4637681245803833	0.4173228442668915	0.5454545617103577	0.3589743673801422	0.5	3796	3871	3871	3896	1560
15.132813329570148	15.13281293483045	0	0	1	30	-0.007001853198728657	0.2536697657409803	1763.7776907093144	1838.7776907093144	1838.7776907093144	1863.7776907093144	0.43478259444236755	0.4015747904777527	0.5151515007019043	0.3461538553237915	0.5	3796	3871	3871	3896	1560
15.147080801242641	15.147080801242641	0	0	1	30	-0.0068515909323191015	0.23634150496335948	1692.8184628249571	1767.8184628249571	1767.8184628249571	1792.8184628249571	0.4057970941066742	0.3779527544975281	0.4848484992980957	0.3333333432674408	0.6000000238418579	3796	3871	3871	3896	1540
15.16468579706827	15.16468579706827	0	0	1	30	-0.006682548931412306	0.22460137420531479	1644.742627370764	1719.742627370764	1719.742627370764	1744.742627370764	0.37681159377098083	0.3700787425041199	0.4545454680919647	0.3333333432674408	0.5	3796	3871	3871	3896	1540
15.186165557777063	15.186165557777063	0	0	1	30	-0.006495190528382789	0.20669390951524247	1571.411559464918	1646.411559464918	1646.411559464918	1671.411559464918	0.36231884360313416	0.3385826647281647	0.40909090638160706	0.3076923191547394	0.5	3796	3871	3871	3896	1540
15.19942407477949	15.19942407477949	0	0	1	30	-0.006290029259590135	0.20669390951524247	1571.411559464918	1646.411559464918	1646.411559464918	1671.411559464918	0.36231884360313416	0.3385826647281647	0.40909090638160706	0.3076923191547394	0.5	3796	3871	3871	3896	1540
15.214226813483517	15.214226813483517	0	0	1	30	-0.006067627457811515	0.19877121648762053	1538.968131516806	1613.968131516806	1613.968131516806	1638.968131516806	0.3478260934352875	0.33070865273475647	0.3787878751754761	0.3076923191547394	0.5	3796	3871	3871	3896	1540
15.231109830400086	15.231109830400086	0	0	1	30	-0.005828594710926648	0.18888002172077734	1498.4636889465833	1573.4636889465833	1573.4636889465833	1598.4636889465833	0.3333333432674408	0.31496062874794006	0.3636363744735718	0.29487180709838867	0.5	3796	3871	3871	3896	1540
15.25289038275935	15.252890777499047	0	0	1	30	-0.005573586191079782	0.1677343120194954	1411.8720077198336	1486.8720077198336	1486.8720077198336	1511.8720077198336	0.28985506296157837	0.29133859276771545	0.3181818127632141	0.28205129504203796	0.5	3796	3871	3871	3896	1540
15.266116531106476	15.266116531106476	0	0	1	30	-0.005303300858898391	0.16469743392244274	1399.435991912403	1474.435991912403	1474.435991912403	1499.435991912403	0.28985506296157837	0.28346458077430725	0.3030303120613098	0.28205129504203796	0.5	3796	3871	3871	3896	1540
15.281189666504165	15.281189666504165	0	0	1	30	-0.005018479547690684	0.16166054627336357	1386.999936989424	1461.999936989424	1461.999936989424	1486.999936989424	0.28985506296157837	0.27559053897857666	0.28787878155708313	0.28205129504203796	0.5	3796	3871	3871	3896	1520
15.297693338570213	15.297693733309913	0	0	1	30	-0.004719902932872991	0.1521578517879223	1348.0864030715418	1423.0864030715418	1423.0864030715418	1448.0864030715418	0.2753623127937317	0.25984251499176025	0.27272728085517883	0.26923078298568726	0.5	3796	3871	3871	3896	1520
15.319419022111344	15.319419022111344	0	0	1	30	-0.004408389392192726	0.14472078338913796	1317.63160797852	1392.63160797852	1392.63160797852	1417.63160797852	0.260869562625885	0.25196850299835205	0.25757575035095215	0.25641027092933655	0.5	3783	3858	3858	3883	1520
15.332614775501664	15.332614380761967	0	0	1	30	-0.004084792762611848	0.14100402863385053	1302.411497255618	1377.411497255618	1377.411497255618	1402.411497255618	0.260869562625885	0.24409449100494385	0.24242424964904785	0.24358974397182465	0.5	3743	3818	3818	3843	1520
15.347089880255712	15.347089880255712	0	0	1	30	-0.003749999999999115	0.13179270471153143	1264.6911257937213	1339.6911257937213	1339.6911257937213	1364.6911257937213	0.24637681245803833	0.22834645211696625	0.22727273404598236	0.23076923191547394	0.4000000059604645	3651	3726	3726	3751	1520
15.364281583616723	15.364281978356424	0	0	1	30	-0.003404928748045688	0.11988088169888461	1215.9122105569325	1290.9122105569325	1290.9122105569325	1315.9122105569325	0.21739129722118378	0.21259842813014984	0.22727273404598236	0.21794871985912323	0.4000000059604645	3586	3661	3661	3686	1520
15.386232663525853	15.386232663525853	0	0	1	30	-0.003050524823067564	0.11003824460762318	1175.6066116682168	1250.6066116682168	1250.6066116682168	1275.6066116682168	0.2028985470533371	0.19685038924217224	0.19696970283985138	0.20512820780277252	0.4000000059604645	3533	3608	3608	3633	1520
15.39943907488804	15.399438680148343	0	0	1	30	-0.002687759621588792	0.10184673795645888	1142.062391931699	1217.062391931699	1217.062391931699	1242.062391931699	0.18840579688549042	0.18110236525535583	0.19696970283985138	0.19230769574642181	0.4000000059604645	3486	3561	3561	3586	1520
15.414191681650326	15.414191681650326	0	0	1	30	-0.0023176274578111254	0.10184673795645888	1142.062391931699	1217.062391931699	1217.062391931699	1242.062391931699	0.18840579688549042	0.18110236525535583	0.19696970283985138	0.19230769574642181	0.4000000059604645	3422	3497	3497	3522	1520
15.431112988317679	15.431112988317679	0	0	1	30	-0.0019411428382679079	0.09798429556416743	1126.2456903352656	1201.2456903352656	1201.2456903352656	1226.2456903352656	0.18840579688549042	0.17322835326194763	0.1818181872367859	0.1666666716337204	0.4000000059604645	3347	3422	3422	3447	1520
15.452780645123088	15.452780250383391	0	0	1	30	-0.0015593376811321826	0.09180985073318015	1100.9613387523727	1175.9613387523727	1175.9613387523727	1200.9613387523727	0.17391304671764374	0.16535432636737823	0.1818181872367859	0.1538461595773697	0.4000000059604645	3192	3267	3267	3292	1520
15.465610869552346	15.465610869552346	0	0	1	30	-0.001173258487800707	0.08510122155277139	1073.4895022585988	1148.4895022585988	1148.4895022585988	1173.4895022585988	0.15942029654979706	0.15748031437397003	0.1666666716337204	0.14102564752101898	0.4000000059604645	2962	3037	3037	3062	1520
15.481167955820734	15.481167561081033	0	0	1	30	-0.0007839634745063674	0.07652121074295082	1038.3543579923835	1113.3543579923835	1113.3543579923835	1138.3543579923835	0.14492753148078918	0.14173229038715363	0.1515151560306549	0.12820513546466827	0.4000000059604645	2810	2885	2885	2910	1520
15.497132413458257	15.497132413458257	0	0	1	30	-0.0003925196718210386	0.07406707826593678	1028.3046854990112	1103.3046854990112	1103.3046854990112	1128.3046854990112	0.1304347813129425	0.13385826349258423	0.1515151560306549	0.11538461595773697	0.4000000059604645	2665	2740	2740	2765	1520
15.518969808334138	15.518969808334138	0	0	1	30	1.0437658189007235e-15	0.07044389072397511	1013.4677325146781	1088.4677325146781	1088.4677325146781	1113.4677325146781	0.1304347813129425	0.13385826349258423	0.1515151560306549	0.11538461595773697	0.4000000059604645	2518	2593	2593	2618	1520
15.53222990429536	15.532229509555663	0	0	1	30	0.00039251967182312326	0.0699582652528224	1011.4790962103077	1086.4790962103077	1086.4790962103077	1111.4790962103077	0.1304347813129425	0.13385826349258423	0.1515151560306549	0.10256410390138626	0.4000000059604645	2401	2476	2476	2501	1520
15.547093038173301	15.547093038173301	0	0	1	30	0.0007839634745084434	0.06436657471250867	988.581123447723	1063.581123447723	1063.581123447723	1088.581123447723	0.11594203114509583	0.12598425149917603	0.1515151560306549	0.10256410390138626	0.4000000059604645	2243	2318	2318	2343	1520
15.564554348748576	15.564554348748576	0	0	1	30	0.001173258487802769	0.061572508384975105	977.139421836473	1052.139421836473	1052.139421836473	1077.139421836473	0.11594203114509583	0.11811023950576782	0.13636364042758942	0.08974359184503555	0.4000000059604645	2061	2136	2136	2161	1520
15.585642527676185	15.585642132936488	0	0	1	30	0.0015593376811342246	0.061572508384975105	977.139421836473	1052.139421836473	1052.139421836473	1077.139421836473	0.11594203114509583	0.11811023950576782	0.13636364042758942	0.08974359184503555	0.4000000059604645	1981	2056	2056	2081	1520
15.598909334212287	15.598909334212287	0	0	1	30	0.0019411428382699247	0.061572508384975105	977.139421836473	1052.139421836473	1052.139421836473	1077.139421836473	0.11594203114509583	0.11811023950576782	0.13636364042758942	0.08974359184503555	0.4000000059604645	1908	1983	1983	2008	1520
15.614575763377236	15.614575763377236	0	0	1	30	0.002317627457813111	0.061572508384975105	977.139421836473	1052.139421836473	1052.139421836473	1077.139421836473	0.11594203114509583	0.11811023950576782	0.13636364042758942	0.08974359184503555	0.4000000059604645	1827	1902	1902	1927	1500
15.631094435551837	15.631094435551837	0	0	1	30	0.0026877596215907408	0.061572508384975105	977.139421836473	1052.139421836473	1052.139421836473	1077.139421836473	0.11594203114509583	0.11811023950576782	0.13636364042758942	0.08974359184503555	0.4000000059604645	1763	1838	1838	1863	1500
15.65226906247348	15.65226906247348	0	0	1	30	0.0030505248230694713	0.061572508384975105	977.139421836473	1052.139421836473	1052.139421836473	1077.139421836473	0.11594203114509583	0.11811023950576782	0.13636364042758942	0.08974359184503555	0.4000000059604645	1692	1767	1767	1792	1520
15.6656258696609	15.6656254749212	0	0	1	30	0.0034049287480475486	0.061572508384975105	977.139421836473	1052.139421836473	1052.139421836473	1077.139421836473	0.11594203114509583	0.11811023950576782	0.13636364042758942	0.08974359184503555	0.4000000059604645	1644	1719	1719	1744	1500
15.681098876373447	15.68109848163375	0	0	1	30	0.003750000000000923	0.061572508384975105	977.139421836473	1052.139421836473	1052.139421836473	1077.139421836473	0.11594203114509583	0.11811023950576782	0.13636364042758942	0.08974359184503555	0.4000000059604645	1571	1646	1646	1671	1500
15.697538995347994	15.697539390087691	0	0	1	30	0.004084792762613599	0.061572508384975105	977.139421836473	1052.139421836473	1052.139421836473	1077.139421836473	0.11594203114509583	0.11811023950576782	0.13636364042758942	0.08974359184503555	0.4000000059604645	1571	1646	1646	1671	1500
15.718961913540163	15.718961518800466	0	0	1	30	0.0044083893921944145	0.061572508384975105	977.139421836473	1052.139421836473	1052.139421836473	1077.139421836473	0.11594203114509583	0.11811023950576782	0.13636364042758942	0.08974359184503555	0.4000000059604645	1538	1613	1613	1638	1500
15.732393326530651	15.732393326530651	0	0	1	30	0.004719902932874614	0.061912446243003905	978.531467365101	1053.531467365101	1053.531467365101	1078.531467365101	0.11594203114509583	0.11811023950576782	0.1515151560306549	0.08974359184503555	0.4000000059604645	1498	1573	1573	1598	1500
15.747099354008483	15.747099354008483	0	0	1	30	0.0050184795476922355	0.06602125925611829	995.3570566538044	1070.3570566538044	1070.3570566538044	1095.3570566538044	0.1304347813129425	0.11811023950576782	0.1515151560306549	0.10256410390138626	0.4000000059604645	1411	1486	1486	1511	1500
15.764525138010868	15.764525138010868	0	0	1	30	0.005303300858899867	0.06798976225447034	1003.4180764320561	1078.418076432056	1078.418076432056	1103.418076432056	0.1304347813129425	0.12598425149917603	0.1515151560306549	0.10256410390138626	0.30000001192092896	1399	1474	1474	1499	1500
15.785672527893293	15.785672527893293	0	0	1	30	0.005573586191081179	0.07161294979643201	1018.2550294163891	1093.255029416389	1093.255029416389	1118.255029416389	0.14492753148078918	0.12598425149917603	0.1515151560306549	0.10256410390138626	0.30000001192092896	1386	1461	1461	1486	1500
15.798961439852526	15.798961439852526	0	0	1	30	0.005828594710927962	0.07161294979643201	1018.2550294163891	1093.255029416389	1093.255029416389	1118.255029416389	0.14492753148078918	0.12598425149917603	0.1515151560306549	0.10256410390138626	0.30000001192092896	1348	1423	1423	1448	1500
15.81413010225732	15.81413010225732	0	0	1	30	0.0060676274578127425	0.07200145020157608	1019.845938575454	1094.845938575454	1094.845938575454	1119.845938575454	0.14492753148078918	0.12598425149917603	0.1666666716337204	0.10256410390138626	0.30000001192092896	1317	1392	1392	1417	1500
15.831095225031234	15.831095225031234	0	0	1	30	0.006290029259591271	0.07297270117210342	1023.8232112997634	1098.8232112997634	1098.8232112997634	1123.8232112997634	0.14492753148078918	0.12598425149917603	0.1818181872367859	0.11538461595773697	0.30000001192092896	1302	1377	1377	1402	1500
15.852312483840343	15.852312483840343	0	0	1	30	0.006495190528383834	0.07900145838996678	1048.5109721069139	1123.5109721069139	1123.5109721069139	1148.5109721069139	0.15942029654979706	0.13385826349258423	0.19696970283985138	0.11538461595773697	0.30000001192092896	1264	1339	1339	1364	1480
15.86565152774132	15.86565152774132	0	0	1	30	0.006682548931413254	0.07943852134222612	1050.3007448964158	1125.3007448964158	1125.3007448964158	1150.3007448964158	0.15942029654979706	0.13385826349258423	0.21212121844291687	0.11538461595773697	0.30000001192092896	1215	1290	1290	1315	1480
15.88107874464881	15.88107834990911	0	0	1	30	0.006851590932319951	0.08503021560783014	1073.1987329140643	1148.1987329140643	1148.1987329140643	1173.1987329140643	0.17391304671764374	0.14173229038715363	0.21212121844291687	0.11538461595773697	0.30000001192092896	1175	1250	1250	1275	1480
15.897121360746688	15.897121360746688	0	0	1	30	0.007001853198729405	0.08619571719014701	1077.971461893652	1152.971461893652	1152.971461893652	1177.971461893652	0.17391304671764374	0.14960630238056183	0.25757575035095215	0.12820513546466827	0.30000001192092896	1142	1217	1217	1242	1480
15.91462569794913	15.91462569794913	0	0	1	30	0.0071329238722139905	0.0995122920548096	1132.5028359644452	1207.5028359644452	1207.5028359644452	1232.5028359644452	0.18840579688549042	0.16535432636737823	0.28787878155708313	0.1538461595773697	0.30000001192092896	1142	1217	1217	1242	1480
15.93224608862301	15.93224608862301	0	0	1	30	0.007244443697168296	0.10792061479555237	1166.934917587787	1241.934917587787	1241.934917587787	1266.934917587787	0.2028985470533371	0.17322835326194763	0.3333333432674408	0.1666666716337204	0.30000001192092896	1126	1201	1201	1226	1480
15.947143170115048	15.947143170115048	0	0	1	30	0.007336107005503771	0.12053131345998158	1218.5757286186245	1293.5757286186245	1293.5757286186245	1318.5757286186245	0.21739129722118378	0.18897637724876404	0.39393940567970276	0.19230769574642181	0.30000001192092896	1100	1175	1175	1200	1480
15.964744613283386	15.964745008023083	0	0	1	30	0.007407662554463706	0.13727683288124104	1287.1486306486822	1362.1486306486822	1362.1486306486822	1387.1486306486822	0.24637681245803833	0.21259842813014984	0.43939393758773804	0.20512820780277252	0.30000001192092896	1073	1148	1148	1173	1480
15.98568989644004	15.98568989644004	0	0	1	30	0.007458914215262165	0.1534881612189004	1353.5340201913973	1428.5340201913973	1428.5340201913973	1453.5340201913973	0.2753623127937317	0.23622047901153564	0.469696968793869	0.21794871985912323	0.30000001192092896	1038	1113	1113	1138	1480
15.998919992184153	15.998919992184153	0	0	1	30	0.0074897215106593616	0.17067430296908448	1423.911270658401	1498.911270658401	1498.911270658401	1523.911270658401	0.3188405930995941	0.25196850299835205	0.4848484992980957	0.23076923191547394	0.30000001192092896	1028	1103	1103	1128	1480
16.014269445370985	16.014269840110686	0	0	1	30	0.0075	0.1816303169857001	1468.7761480564418	1543.7761480564418	1543.7761480564418	1568.7761480564418	0.3188405930995941	0.27559053897857666	0.5151515007019043	0.25641027092933655	0.30000001192092896	1013	1088	1088	1113	1480
16.0311390411378	16.0311390411378	0	0	1	30	0.007489721510659245	0.20688128156736552	1572.1788480183618	1647.1788480183618	1647.1788480183618	1672.1788480183618	0.36231884360313416	0.30708661675453186	0.560606062412262	0.28205129504203796	0.30000001192092896	1011	1086	1086	1111	1480
16.052361036823292	16.052361036823292	0	0	1	30	0.007458914215261934	0.26712515641064627	1818.8775155015965	1893.8775155015965	1893.8775155015965	1918.8775155015965	0.4492753744125366	0.3937007784843445	0.6515151262283325	0.3461538553237915	0.30000001192092896	988	1063	1063	1088	1480
16.065615211689032	16.065615211689032	0	0	1	30	0.007407662554463358	0.2912070634308117	1917.4929247491739	1992.4929247491739	1992.4929247491739	2017.4929247491739	0.47826087474823	0.4330708682537079	0.6818181872367859	0.3717948794364929	0.30000001192092896	977	1052	1052	1077	1480
16.081104797468928	16.081104797468928	0	0	1	30	0.007336107005503309	0.2912070634308117	1917.4929247491739	1992.4929247491739	1992.4929247491739	2017.4929247491739	0.52173912525177	0.4645669162273407	0.6969696879386902	0.38461539149284363	0.30000001192092896	977	1052	1052	1077	1480
16.09736886253782	16.09736925727752	0	0	1	30	0.007244443697167722	0.3523877365883692	2168.027781329372	2243.027781329372	2243.027781329372	2268.027781329372	0.6086956262588501	0.5118110179901123	0.7272727489471436	0.39743590354919434	0.30000001192092896	977	1052	1052	1077	1480
16.118987571620583	16.118987571620583	0	0	1	30	0.007132923872213304	0.3817404015300898	2288.226944265718	2363.226944265718	2363.226944265718	2388.226944265718	0.6376811861991882	0.5590550899505615	0.7575757503509521	0.43589743971824646	0.30000001192092896	977	1052	1052	1077	1480
16.132207009392832	16.132207009392832	0	0	1	30	0.00700185319872861	0.4038726989970063	2378.8587023927407	2453.8587023927407	2453.8587023927407	2478.8587023927407	0.6376811861991882	0.6141732335090637	0.7878788113594055	0.4615384638309479	0.30000001192092896	977	1052	1052	1077	1480
16.14709698557029	16.14709698557029	0	0	1	30	0.006851590932319048	0.43923154068646175	2523.6531591110606	2598.6531591110606	2598.6531591110606	2623.6531591110606	0.6811594367027283	0.6771653294563293	0.8181818127632141	0.4871794879436493	0.4000000059604645	977	1052	1052	1077	1480
16.16422158318251	16.16422158318251	0	0	1	30	0.006682548931412246	0.4746650927805032	2668.7535549361605	2743.7535549361605	2743.7535549361605	2768.7535549361605	0.739130437374115	0.7244094610214233	0.8484848737716675	0.5128205418586731	0.4000000059604645	977	1052	1052	1077	1480
16.18119775866799	16.18119815340769	0	0	1	30	0.0064951905283827235	0.5166024375408771	2840.486981729892	2915.486981729892	2915.486981729892	2940.486981729892	0.782608687877655	0.7795275449752808	0.8939393758773804	0.5641025900840759	0.5	977	1052	1052	1077	1480
16.19897920313897	16.19897880839927	0	0	1	30	0.006290029259590062	0.5544119839496453	2995.3170742737975	3070.3170742737975	3070.3170742737975	3095.3170742737975	0.8260869383811951	0.834645688533783	0.9242424368858337	0.6025640964508057	0.5	977	1052	1052	1077	1480
16.21416444461111	16.21416444461111	0	0	1	30	0.006067627457811438	0.6087017845544782	3217.6338077505884	3292.6338077505884	3292.6338077505884	3317.6338077505884	0.9130434989929199	0.8976377844810486	0.9545454382896423	0.6538461446762085	0.6000000238418579	977	1052	1052	1077	1480
16.231152067547857	16.23115167280816	0	0	1	30	0.0058285947109265645	0.6622940450906754	3437.0941146463156	3512.0941146463156	3512.0941146463156	3537.0941146463156	0.9420289993286133	0.9763779640197754	1.0	0.7307692170143127	0.6000000238418579	978	1053	1053	1078	1480
16.252322747072512	16.252322747072512	0	0	1	30	0.005573586191079693	0.6850613206624985	3530.3261081129313	3605.3261081129313	3605.3261081129313	3630.3261081129313	0.9710144996643066	1.0	1.0	0.7692307829856873	0.6000000238418579	995	1070	1070	1095	1480
16.26569929124487	16.26569929124487	0	0	1	30	0.005303300858898298	0.7051282078027725	3612.5000109523535	3687.5000109523535	3687.5000109523535	3712.5000109523535	1.0	1.0	1.0	0.8205128312110901	0.6000000238418579	1003	1078	1078	1103	1460
16.281201903434827	16.281201903434827	0	0	1	30	0.005018479547690586	0.7179487198591232	3665.0000078231096	3740.0000078231096	3740.0000078231096	3765.0000078231096	1.0	1.0	1.0	0.8717948794364929	0.699999988079071	1018	1093	1093	1118	1460
16.297329783307642	16.297329783307642	0	0	1	30	0.004719902932872889	0.7307692319154739	3717.500004693866	3792.500004693866	3792.500004693866	3817.500004693866	1.0	1.0	1.0	0.9230769276618958	0.699999988079071	1018	1093	1093	1118	1460
16.3189173079542	16.3189173079542	0	0	1	30	0.004408389392192618	0.7403846085071564	3756.8749718368053	3831.8749718368053	3831.8749718368053	3856.8749718368053	1.0	1.0	1.0	0.9615384340286255	0.699999988079071	1019	1094	1094	1119	1460
16.332282009935597	16.332282009935597	0	0	1	30	0.004084792762611737	0.75	3796.25	3871.25	3871.25	3896.25	1.0	1.0	1.0	1.0	0.699999988079071	1023	1098	1098	1123	1460
16.34715145964872	16.34715145964872	0	0	1	30	0.0037499999999990002	0.75	3796.25	3871.25	3871.25	3896.25	1.0	1.0	1.0	1.0	0.699999988079071	1048	1123	1123	1148	1460
16.36464632309839	16.364646717838088	0	0	1	30	0.0034049287480455706	0.75	3796.25	3871.25	3871.25	3896.25	1.0	1.0	1.0	1.0	0.699999988079071	1050	1125	1125	1150	1460
16.3861864789811	16.38618845267959	0	0	1	30	0.003050524823067443	0.75	3796.25	3871.25	3871.25	3896.25	1.0	1.0	1.0	1.0	0.699999988079071	1073	1148	1148	1173	1460
16.397269980243276	16.397270374982977	0	0	1	30	0.002687759621588668	0.75	3796.25	3871.25	3871.25	3896.25	1.0	1.0	1.0	1.0	0.800000011920929	1077	1152	1152	1177	1460
16.41416168143322	16.41416168143322	0	0	1	30	0.0023176274578109997	0.75	3796.25	3871.25	3871.25	3896.25	1.0	1.0	1.0	1.0	0.800000011920929	1132	1207	1207	1232	1460
16.43111219883828	16.43111219883828	0	0	1	30	0.0019411428382677801	0.75	3796.25	3871.25	3871.25	3896.25	1.0	1.0	1.0	1.0	0.800000011920929	1166	1241	1241	1266	1460
16.4521332720171	16.4521332720171	0	0	1	30	0.0015593376811320532	0.75	3796.25	3871.25	3871.25	3896.25	1.0	1.0	1.0	1.0	0.800000011920929	1218	1293	1293	1318	1460
16.465475868575364	16.465475868575364	0	0	1	30	0.0011732584878005763	0.75	3796.25	3871.25	3871.25	3896.25	1.0	1.0	1.0	1.0	0.800000011920929	1287	1362	1362	1387	1460
16.481182955929285	16.481182561189588	0	0	1	30	0.0007839634745062358	0.75	3796.25	3871.25	3871.25	3896.25	1.0	1.0	1.0	1.0	0.800000011920929	1353	1428	1428	1453	1460
16.49737833629059	16.49737873103029	0	0	1	30	0.00039251967182090644	0.75	3796.25	3871.25	3871.25	3896.25	1.0	1.0	1.0	1.0	0.800000011920929	1423	1498	1498	1523	1460
16.51887625502553	16.51887625502553	0	0	1	30	-1.1760740967563817e-15	0.75	3796.25	3871.25	3871.25	3896.25	1.0	1.0	1.0	1.0	0.800000011920929	1468	1543	1543	1568	1460
16.53211424556362	16.53211424556362	0	0	1	30	-0.0003925196718232554	0.75	3796.25	3871.25	3871.25	3896.25	1.0	1.0	1.0	1.0	0.800000011920929	1572	1647	1647	1672	1460
16.54713251214318	16.54713251214318	0	0	1	30	-0.000783963474508575	0.75	3796.25	3871.25	3871.25	3896.25	1.0	1.0	1.0	1.0	0.800000011920929	1818	1893	1893	1918	1460
16.564132372010587	16.564132372010587	0	0	1	30	-0.0011732584878028998	0.75	3796.25	3871.25	3871.25	3896.25	1.0	1.0	1.0	1.0	0.800000011920929	1917	1992	1992	2017	1460
16.58121078507805	16.58121078507805	0	0	1	30	-0.0015593376811343538	0.75	3796.25	3871.25	3871.25	3896.25	1.0	1.0	1.0	1.0	0.800000011920929	1917	1992	1992	2017	1460
16.59884775481928	16.59884775481928	0	0	1	30	-0.0019411428382700524	0.75	3796.25	3871.25	3871.25	3896.25	1.0	1.0	1.0	1.0	0.800000011920929	2168	2243	2243	2268	1460
16.614149049762858	16.61414904976286	0	0	1	30	-0.0023176274578132366	0.75	3796.25	3871.25	3871.25	3896.25	1.0	1.0	1.0	1.0	0.800000011920929	2288	2363	2363	2388	1460
16.631382595531942	16.631382595531942	0	0	1	30	-0.0026877596215908644	0.75	3796.25	3871.25	3871.25	3896.25	1.0	1.0	1.0	1.0	0.699999988079071	2378	2453	2453	2478	1460
16.652531564373163	16.65253235385256	0	0	1	30	-0.003050524823069592	0.75	3796.25	3871.25	3871.25	3896.25	1.0	1.0	1.0	1.0	0.699999988079071	2523	2598	2598	2623	1480
16.665662185713185	16.665662185713185	0	0	1	30	-0.003404928748047666	0.75	3796.25	3871.25	3871.25	3896.25	1.0	1.0	1.0	1.0	0.699999988079071	2668	2743	2743	2768	1480
16.681124929193565	16.68112453445387	0	0	1	30	-0.0037500000000010372	0.75	3796.25	3871.25	3871.25	3896.25	1.0	1.0	1.0	1.0	0.699999988079071	2840	2915	2915	2940	1500
16.697109518555727	16.697109518555727	0	0	1	30	-0.0040847927626137094	0.75	3796.25	3871.25	3871.25	3896.25	1.0	1.0	1.0	1.0	0.699999988079071	2995	3070	3070	3095	1500
16.71409082565729	16.714090430917594	0	0	1	30	-0.004408389392194521	0.75	3796.25	3871.25	3871.25	3896.25	1.0	1.0	1.0	1.0	0.699999988079071	3217	3292	3292	3317	1520
16.73217503547723	16.73217503547723	0	0	1	30	-0.004719902932874717	0.7435897439718246	3770.000001564622	3845.000001564622	3845.000001564622	3870.000001564622	1.0	1.0	1.0	0.9743589758872986	0.699999988079071	3437	3512	3512	3537	1520
16.747091459214506	16.747091459214506	0	0	1	30	-0.0050184795476923335	0.7179487198591232	3665.0000078231096	3740.0000078231096	3740.0000078231096	3765.0000078231096	1.0	1.0	1.0	0.8717948794364929	0.699999988079071	3530	3605	3605	3630	1520
16.764098029656793	16.764098029656793	0	0	1	30	-0.005303300858899961	0.7083333283662796	3625.624979659915	3700.624979659915	3700.624979659915	3725.624979659915	1.0	1.0	1.0	0.8333333134651184	0.6000000238418579	3612	3687	3687	3712	1520
16.78552923738264	16.78552923738264	0	0	1	30	-0.005573586191081266	0.6955128163099289	3573.124982789159	3648.124982789159	3648.124982789159	3673.124982789159	1.0	1.0	1.0	0.7820512652397156	0.6000000238418579	3665	3740	3740	3765	1540
16.798794070220243	16.798794070220247	0	0	1	30	-0.005828594710928045	0.6826923042535782	3520.6249859184027	3595.6249859184027	3595.6249859184027	3620.6249859184027	1.0	1.0	1.0	0.7307692170143127	0.6000000238418579	3717	3792	3792	3817	1540
16.814124575901534	16.814124181161837	0	0	1	30	-0.00606762745781282	0.6666666716337204	3455.000020340085	3530.000020340085	3530.000020340085	3555.000020340085	1.0	1.0	1.0	0.6666666865348816	0.6000000238418579	3756	3831	3831	3856	1540
16.831280752689658	16.831280752689658	0	0	1	30	-0.006290029259591343	0.6361482739448547	3330.02718180418	3405.02718180418	3405.02718180418	3430.02718180418	0.9420289993286133	1.0	1.0	0.6025640964508057	0.6000000238418579	3796	3871	3871	3896	1540
16.852203140943782	16.852203140943782	0	0	1	30	-0.0064951905283839	0.5557096136159321	3000.630867757242	3075.630867757242	3075.630867757242	3100.630867757242	0.8985507488250732	0.874015748500824	0.9242424368858337	0.4871794879436493	0.6000000238418579	3796	3871	3871	3896	1540
16.865516921504035	16.865516921504035	0	0	1	30	-0.006682548931413314	0.5159089971180331	2837.6473431983454	2912.6473431983454	2912.6473431983454	2937.6473431983454	0.8550724387168884	0.8188976645469666	0.8939393758773804	0.43589743971824646	0.6000000238418579	3796	3871	3871	3896	1540
16.88121414036549	16.881214535105187	0	0	1	30	-0.0068515909323200045	0.4808675180527251	2694.152486425909	2769.152486425909	2769.152486425909	2794.152486425909	0.8115941882133484	0.7637795209884644	0.8484848737716675	0.41025641560554504	0.6000000238418579	3796	3871	3871	3896	1540
16.897105965898437	16.897105965898437	0	0	1	30	-0.007001853198729453	0.4808675180527251	2694.152486425909	2769.152486425909	2769.152486425909	2794.152486425909	0.7681159377098083	0.7086614370346069	0.8181818127632141	0.3717948794364929	0.6000000238418579	3796	3871	3871	3896	1560
16.9145712238707	16.9145712238707	0	0	1	30	-0.007132923872214031	0.4127270671905894	2415.1173401454635	2490.1173401454635	2490.1173401454635	2515.1173401454635	0.7246376872062683	0.6535432934761047	0.7878788113594055	0.3461538553237915	0.6000000238418579	3796	3871	3871	3896	1560
16.932325826042163	16.932325826042163	0	0	1	30	-0.00724444369716833	0.36851572348405526	2234.0718876672063	2309.0718876672063	2309.0718876672063	2334.0718876672063	0.6376811861991882	0.5984252095222473	0.7424242496490479	0.3205128312110901	0.6000000238418579	3796	3871	3871	3896	1560
16.947166854496974	16.947166854496974	0	0	1	30	-0.0073361070055037985	0.3411245435250527	2121.905005735091	2196.905005735091	2196.905005735091	2221.905005735091	0.5942028760910034	0.5511810779571533	0.7121211886405945	0.3076923191547394	0.6000000238418579	3796	3871	3871	3896	1560
16.96413118779149	16.964131582531188	0	0	1	30	-0.007407662554463726	0.32368027316963577	2050.470718629658	2125.470718629658	2125.470718629658	2150.470718629658	0.5942028760910034	0.5039370059967041	0.6666666865348816	0.29487180709838867	0.6000000238418579	3796	3871	3871	3896	1560
16.985567132393722	16.985567132393722	0	0	1	30	-0.007458914215262179	0.27733228695466705	1860.6757150793617	1935.6757150793617	1935.6757150793617	1960.6757150793617	0.52173912525177	0.4251968562602997	0.5757575631141663	0.28205129504203796	0.6000000238418579	3796	3871	3871	3896	1560
16.99877907011169	16.99877907011169	0	0	1	30	-0.0074897215106593685	0.27733228695466705	1860.6757150793617	1935.6757150793617	1935.6757150793617	1960.6757150793617	0.52173912525177	0.4251968562602997	0.5757575631141663	0.28205129504203796	0.6000000238418579	3796	3871	3871	3896	1560
17.014138391790993	17.01413878653069	0	0	1	30	-0.0075	0.2600751422293537	1790.0077074292033	1865.0077074292033	1865.0077074292033	1890.0077074292033	0.49275362491607666	0.3937007784843445	0.5454545617103577	0.28205129504203796	0.6000000238418579	3796	3871	3871	3896	1560
17.031152462287555	17.031152067547858	0	0	1	30	-0.007489721510659238	0.24371812865138054	1723.0257368274033	1798.0257368274033	1798.0257368274033	1823.0257368274033	0.4637681245803833	0.3700787425041199	0.5	0.28205129504203796	0.6000000238418579	3796	3871	3871	3896	1560
17.052192088232218	17.052192088232218	0	0	1	30	-0.00745891421526192	0.21661823102227462	1612.0516560362146	1687.0516560362146	1687.0516560362146	1712.0516560362146	0.4057970941066742	0.34645670652389526	0.42424243688583374	0.26923078298568726	0.6000000238418579	3796	3871	3871	3896	1560
17.065472315918075	17.06547231591808	0	0	1	30	-0.007407662554463337	0.21261009336872538	1595.6383323449304	1670.6383323449304	1670.6383323449304	1695.6383323449304	0.4057970941066742	0.3385826647281647	0.39393940567970276	0.26923078298568726	0.6000000238418579	3796	3871	3871	3896	1560
17.081146639877	17.081146639876998	0	0	1	30	-0.0073361070055032816	0.2040300852247885	1560.503198995509	1635.503198995509	1635.503198995509	1660.503198995509	0.3913043439388275	0.32283464074134827	0.3787878751754761	0.26923078298568726	0.6000000238418579	3796	3871	3871	3896	1560
17.09710872907633	17.097108729076332	0	0	1	30	-0.007244443697167687	0.19528182894396706	1524.6790895255451	1599.6790895255451	1599.6790895255451	1624.6790895255451	0.37681159377098083	0.31496062874794006	0.3484848439693451	0.25641027092933655	0.6000000238418579	3796	3871	3871	3896	1560
17.11439990684143	17.114399906841427	0	0	1	30	-0.007132923872213263	0.188718888303663	1497.8038476035	1572.8038476035	1572.8038476035	1597.8038476035	0.36231884360313416	0.30708661675453186	0.3333333432674408	0.25641027092933655	0.6000000238418579	3796	3871	3871	3896	1560
17.13216161432747	17.132161614327472	0	0	1	30	-0.007001853198728562	0.18215594575295357	1470.9285978583448	1545.9285978583448	1545.9285978583448	1570.9285978583448	0.3478260934352875	0.29921260476112366	0.3181818127632141	0.25641027092933655	0.6000000238418579	3796	3871	3871	3896	1540
17.147123038390408	17.14712303839041	0	0	1	30	-0.006851590932318994	0.17196981757068786	1429.2164029519668	1504.2164029519668	1504.2164029519668	1529.2164029519668	0.3188405930995941	0.29133859276771545	0.3030303120613098	0.25641027092933655	0.6000000238418579	3796	3871	3871	3896	1540
17.164088161164326	17.164088161164322	0	0	1	30	-0.006682548931412186	0.16159298015641166	1386.7232537405057	1461.7232537405057	1461.7232537405057	1486.7232537405057	0.30434781312942505	0.27559053897857666	0.27272728085517883	0.24358974397182465	0.6000000238418579	3796	3871	3871	3896	1540
17.185493710809748	17.18549371080975	0	0	1	30	-0.006495190528382658	0.15425303700382198	1356.666186530651	1431.666186530651	1431.666186530651	1456.666186530651	0.28985506296157837	0.26771652698516846	0.25757575035095215	0.23076923191547394	0.6000000238418579	3796	3871	3871	3896	1540
17.198784596467473	17.198784596467476	0	0	1	30	-0.00629002925958999	0.15141040896063362	1345.0256246937947	1420.0256246937947	1420.0256246937947	1445.0256246937947	0.28985506296157837	0.25984251499176025	0.24242424964904785	0.23076923191547394	0.6000000238418579	3796	3871	3871	3896	1540
17.21411707584726	17.214117075847263	0	0	1	30	-0.00606762745781136	0.14504171766647556	1318.9458338442173	1393.9458338442173	1393.9458338442173	1418.9458338442173	0.2753623127937317	0.25196850299835205	0.24242424964904785	0.21794871985912323	0.6000000238418579	3796	3871	3871	3896	1540
17.23109325133274	17.231092856593044	0	0	1	30	-0.005828594710926481	0.13665596077040637	1284.606159354814	1359.606159354814	1359.606159354814	1384.606159354814	0.260869562625885	0.23622047901153564	0.22727273404598236	0.21794871985912323	0.5	3770	3845	3845	3870	1540
17.25221340417595	17.252213404175954	0	0	1	30	-0.0055735861910796046	0.1322072098710413	1266.388524421914	1341.388524421914	1341.388524421914	1366.388524421914	0.24637681245803833	0.23622047901153564	0.21212121844291687	0.21794871985912323	0.5	3665	3740	3740	3765	1540
17.265550079638732	17.265550079638736	0	0	1	30	-0.005303300858898205	0.12593563994582346	1240.706445578147	1315.706445578147	1315.706445578147	1340.706445578147	0.23188406229019165	0.22834645211696625	0.21212121844291687	0.20512820780277252	0.5	3625	3700	3700	3725	1520
17.281092560538266	17.281092955277963	0	0	1	30	-0.005018479547690488	0.12163257301895769	1223.0853865126317	1298.0853865126317	1298.0853865126317	1323.0853865126317	0.21739129722118378	0.22047244012355804	0.19696970283985138	0.1794871836900711	0.5	3573	3648	3648	3673	1520
17.29712728184217	17.297126887102472	0	0	1	30	-0.004719902932872786	0.11633581564658219	1201.395165072754	1276.395165072754	1276.395165072754	1301.395165072754	0.21739129722118378	0.21259842813014984	0.19696970283985138	0.1794871836900711	0.5	3520	3595	3595	3620	1520
17.314148852393007	17.31414885239301	0	0	1	30	-0.004408389392192511	0.1094814988248276	1173.326737687669	1248.326737687669	1248.326737687669	1273.326737687669	0.2028985470533371	0.20472441613674164	0.1818181872367859	0.1666666716337204	0.5	3455	3530	3530	3555	1520
17.332176219696326	17.33217621969633	0	0	1	30	-0.004084792762611626	0.10889874825944434	1170.9403741224246	1245.9403741224246	1245.9403741224246	1270.9403741224246	0.2028985470533371	0.20472441613674164	0.1818181872367859	0.1538461595773697	0.4000000059604645	3330	3405	3405	3430	1520
17.34721935487691	17.347219354876913	0	0	1	30	-0.0037499999999988857	0.10527556071748267	1156.1034211380916	1231.1034211380916	1231.1034211380916	1256.1034211380916	0.18840579688549042	0.20472441613674164	0.1818181872367859	0.1538461595773697	0.4000000059604645	3000	3075	3075	3100	1520
17.364126056175404	17.364126056175408	0	0	1	30	-0.0034049287480454526	0.10330705399384033	1148.0423861047761	1223.0423861047761	1223.0423861047761	1248.0423861047761	0.18840579688549042	0.19685038924217224	0.1818181872367859	0.1538461595773697	0.4000000059604645	2837	2912	2912	2937	1520
17.385504763521315	17.38550476352132	0	0	1	30	-0.0030505248230673224	0.10272430337201327	1145.6560223083943	1220.6560223083943	1220.6560223083943	1245.6560223083943	0.18840579688549042	0.19685038924217224	0.1666666716337204	0.1538461595773697	0.4000000059604645	2694	2769	2769	2794	1520
17.39877946485139	17.398779464851387	0	0	1	30	-0.002687759621588545	0.10272430337201327	1145.6560223083943	1220.6560223083943	1220.6560223083943	1245.6560223083943	0.18840579688549042	0.19685038924217224	0.1666666716337204	0.1538461595773697	0.4000000059604645	2694	2769	2769	2794	1520
17.414190892170932	17.41419089217093	0	0	1	30	-0.002317627457810874	0.10219011535374528	1143.468522373587	1218.468522373587	1218.468522373587	1243.468522373587	0.18840579688549042	0.19685038924217224	0.1666666716337204	0.14102564752101898	0.4000000059604645	2415	2490	2490	2515	1520
17.43132891093291	17.431328910932905	0	0	1	30	-0.0019411428382676522	0.09856692781178361	1128.6315693892539	1203.6315693892539	1203.6315693892539	1228.6315693892539	0.17391304671764374	0.19685038924217224	0.1666666716337204	0.14102564752101898	0.4000000059604645	2234	2309	2309	2334	1520
17.452221298969928	17.452221298969924	0	0	1	30	-0.0015593376811319237	0.09659842481343156	1120.5705496110022	1195.5705496110022	1195.5705496110022	1220.5705496110022	0.17391304671764374	0.18897637724876404	0.1666666716337204	0.14102564752101898	0.4000000059604645	2121	2196	2196	2221	1520
17.465968108979734	17.465968108979737	0	0	1	30	-0.0011732584878004458	0.09659842481343156	1120.5705496110022	1195.5705496110022	1195.5705496110022	1220.5705496110022	0.17391304671764374	0.18897637724876404	0.1666666716337204	0.14102564752101898	0.4000000059604645	2050	2125	2125	2150	1520
17.4815658534371	17.481565853437097	0	0	1	30	-0.0007839634745061043	0.09659842481343156	1120.5705496110022	1195.5705496110022	1195.5705496110022	1220.5705496110022	0.17391304671764374	0.18897637724876404	0.1666666716337204	0.14102564752101898	0.4000000059604645	1860	1935	1935	1960	1520
17.497484126529866	17.497484521269563	0	0	1	30	-0.00039251967182077433	0.09462992181507951	1112.5095298327506	1187.5095298327506	1187.5095298327506	1212.5095298327506	0.17391304671764374	0.18110236525535583	0.1666666716337204	0.14102564752101898	0.4000000059604645	1860	1935	1935	1960	1520
17.519467180354592	17.519466785614895	0	0	1	30	1.30838237461204e-15	0.09462992181507951	1112.5095298327506	1187.5095298327506	1187.5095298327506	1212.5095298327506	0.17391304671764374	0.18110236525535583	0.1666666716337204	0.14102564752101898	0.4000000059604645	1790	1865	1865	1890	1520
17.532801487379185	17.53280148737918	0	0	1	30	0.00039251967182338753	0.09047254625484985	1095.48507691361	1170.48507691361	1170.48507691361	1195.48507691361	0.15942029654979706	0.18110236525535583	0.1666666716337204	0.12820513546466827	0.4000000059604645	1723	1798	1798	1823	1520
17.547203960028657	17.54720396002866	0	0	1	30	0.0007839634745087067	0.09047254625484985	1095.48507691361	1170.48507691361	1170.48507691361	1195.48507691361	0.15942029654979706	0.18110236525535583	0.1666666716337204	0.12820513546466827	0.4000000059604645	1612	1687	1687	1712	1520
17.56431395227202	17.564314347011724	0	0	1	30	0.0011732584878030303	0.09100673427311784	1097.6725768484175	1172.6725768484175	1172.6725768484175	1197.6725768484175	0.15942029654979706	0.18110236525535583	0.1666666716337204	0.14102564752101898	0.4000000059604645	1595	1670	1670	1695	1520
17.58619240007658	17.586192400076577	0	0	1	30	0.0015593376811344833	0.08957241934947757	1091.7990572361107	1166.7990572361107	1166.7990572361107	1191.7990572361107	0.15942029654979706	0.17322835326194763	0.1818181872367859	0.14102564752101898	0.4000000059604645	1560	1635	1635	1660	1520
17.599441048586538	17.599441048586534	0	0	1	30	0.0019411428382701804	0.09154092234782962	1099.8600770143623	1174.8600770143623	1174.8600770143623	1199.8600770143623	0.15942029654979706	0.18110236525535583	0.1818181872367859	0.14102564752101898	0.4000000059604645	1524	1599	1599	1624	1520
17.61410760209449	17.61410720735479	0	0	1	30	0.002317627457813363	0.09154092234782962	1099.8600770143623	1174.8600770143623	1174.8600770143623	1199.8600770143623	0.15942029654979706	0.18110236525535583	0.1818181872367859	0.14102564752101898	0.4000000059604645	1497	1572	1572	1597	1520
17.63114377801418	17.631143778014184	0	0	1	30	0.002687759621590988	0.08957241934947757	1091.7990572361107	1166.7990572361107	1166.7990572361107	1191.7990572361107	0.15942029654979706	0.17322835326194763	0.1818181872367859	0.14102564752101898	0.4000000059604645	1470	1545	1545	1570	1520
17.652818145394473	17.652817750654776	0	0	1	30	0.003050524823069713	0.08957241934947757	1091.7990572361107	1166.7990572361107	1166.7990572361107	1191.7990572361107	0.15942029654979706	0.17322835326194763	0.1818181872367859	0.14102564752101898	0.4000000059604645	1429	1504	1504	1529	1520
17.666154820857255	17.66615482085726	0	0	1	30	0.003404928748047784	0.09015516991486083	1094.1854208013551	1169.1854208013551	1169.1854208013551	1194.1854208013551	0.15942029654979706	0.17322835326194763	0.1818181872367859	0.1538461595773697	0.4000000059604645	1386	1461	1461	1486	1520
17.681130060809654	17.68113006080965	0	0	1	30	0.003750000000001152	0.09015516991486083	1094.1854208013551	1169.1854208013551	1169.1854208013551	1194.1854208013551	0.15942029654979706	0.17322835326194763	0.1818181872367859	0.1538461595773697	0.4000000059604645	1356	1431	1431	1456	1520
17.697368467798125	17.69736846779812	0	0	1	30	0.0040847927626138205	0.09297535197683426	1105.7340663451364	1180.7340663451364	1180.7340663451364	1205.7340663451364	0.17391304671764374	0.16535432636737823	0.21212121844291687	0.1538461595773697	0.4000000059604645	1345	1420	1420	1445	1520
17.719538233500376	17.719538233500373	0	0	1	30	0.004408389392194629	0.09552660932230367	1116.1814651748336	1191.1814651748336	1191.1814651748336	1216.1814651748336	0.17391304671764374	0.17322835326194763	0.22727273404598236	0.1538461595773697	0.4000000059604645	1318	1393	1393	1418	1520
17.732686223387145	17.73268622338714	0	0	1	30	0.00471990293287482	0.09727486118778483	1123.340556563979	1198.340556563979	1198.340556563979	1223.340556563979	0.17391304671764374	0.17322835326194763	0.27272728085517883	0.1538461595773697	0.4000000059604645	1284	1359	1359	1384	1500
17.747128564746195	17.74712817000649	0	0	1	30	0.0050184795476924315	0.10697180691241015	1163.0495493063195	1238.0495493063195	1238.0495493063195	1263.0495493063195	0.18840579688549042	0.18897637724876404	0.3030303120613098	0.1666666716337204	0.4000000059604645	1266	1341	1341	1366	1500
17.764077503192457	17.76407750319246	0	0	1	30	0.005303300858900055	0.1128027555203498	1186.9272838558325	1261.9272838558325	1261.9272838558325	1286.9272838558325	0.18840579688549042	0.20472441613674164	0.3484848439693451	0.1666666716337204	0.4000000059604645	1240	1315	1315	1340	1500
17.786122531149896	17.7861225311499	0	0	1	30	0.005573586191081356	0.130765894220935	1260.4863368347287	1335.4863368347287	1335.4863368347287	1360.4863368347287	0.23188406229019165	0.22047244012355804	0.39393940567970276	0.1794871836900711	0.4000000059604645	1223	1298	1298	1323	1500
17.799404732534246	17.79940473253425	0	0	1	30	0.005828594710928128	0.14177403178300474	1305.5646601514045	1380.5646601514045	1380.5646601514045	1405.5646601514045	0.24637681245803833	0.23622047901153564	0.43939393758773804	0.19230769574642181	0.4000000059604645	1201	1276	1276	1301	1500
17.8141360233528	17.814136023352802	0	0	1	30	0.006067627457812898	0.14913641730440663	1335.7136288615452	1410.7136288615452	1410.7136288615452	1435.7136288615452	0.24637681245803833	0.25984251499176025	0.469696968793869	0.19230769574642181	0.4000000059604645	1173	1248	1248	1273	1500
17.83113509374081	17.83113469900111	0	0	1	30	0.006290029259591415	0.16337923891842365	1394.0379833709449	1469.0379833709449	1469.0379833709449	1494.0379833709449	0.2753623127937317	0.27559053897857666	0.5	0.20512820780277252	0.30000001192092896	1170	1245	1245	1270	1480
17.852784592520077	17.85278419778038	0	0	1	30	0.006495190528383966	0.2056185334339078	1567.0078944118522	1642.0078944118522	1642.0078944118522	1667.0078944118522	0.3478260934352875	0.33070865273475647	0.5909090638160706	0.24358974397182465	0.30000001192092896	1156	1231	1231	1256	1480
17.86599455653955	17.865994556539555	0	0	1	30	0.0066825489314133735	0.23069425234346763	1669.6929633465	1744.6929633465	1744.6929633465	1769.6929633465	0.37681159377098083	0.36220473051071167	0.6515151262283325	0.28205129504203796	0.30000001192092896	1148	1223	1223	1248	1480
17.88107637621062	17.881076376210615	0	0	1	30	0.006851590932320058	0.2671286064896967	1818.891643575308	1893.891643575308	1893.891643575308	1918.891643575308	0.4492753744125366	0.4094488322734833	0.6818181872367859	0.3076923191547394	0.30000001192092896	1145	1220	1220	1245	1480
17.897186492796987	17.89718609805729	0	0	1	30	0.0070018531987295	0.28914487290412483	1909.048254542391	1984.048254542391	1984.048254542391	2009.048254542391	0.47826087474823	0.4409448802471161	0.7121211886405945	0.3333333432674408	0.30000001192092896	1145	1220	1220	1245	1480
17.915088727615792	17.915088332876095	0	0	1	30	0.007132923872214073	0.30430327702918625	1971.1219194345176	2046.1219194345176	2046.1219194345176	2071.1219194345176	0.47826087474823	0.4724409580230713	0.7424242496490479	0.3589743673801422	0.30000001192092896	1143	1218	1218	1243	1480
17.932642012540878	17.93264201254088	0	0	1	30	0.007244443697168365	0.33465673735404344	2095.419339464808	2170.419339464808	2170.419339464808	2195.419339464808	0.52173912525177	0.5196850299835205	0.7727272510528564	0.38461539149284363	0.30000001192092896	1128	1203	1203	1228	1480
17.94712856474619	17.947128170006494	0	0	1	30	0.007336107005503826	0.3695750962291564	2238.4100190583954	2313.4100190583954	2313.4100190583954	2338.4100190583954	0.5652173757553101	0.5669291615486145	0.8181818127632141	0.42307692766189575	0.30000001192092896	1120	1195	1195	1220	1480
17.96422710953829	17.964227109538292	0	0	1	30	0.007407662554463747	0.40286831660796807	2374.7457565096292	2449.7457565096292	2449.7457565096292	2474.7457565096292	0.6086956262588501	0.6220472455024719	0.8484848737716675	0.44871795177459717	0.30000001192092896	1120	1195	1195	1220	1480
17.985946082504544	17.985946082504547	0	0	1	30	0.007458914215262192	0.4781250317798813	2682.9220051386137	2757.9220051386137	2757.9220051386137	2782.9220051386137	0.7101449370384216	0.7165354490280151	0.9242424368858337	0.5256410241127014	0.30000001192092896	1120	1195	1195	1220	1480
17.999199073151186	17.99919907315119	0	0	1	30	0.007489721510659376	0.4781250317798813	2682.9220051386137	2757.9220051386137	2757.9220051386137	2782.9220051386137	0.7101449370384216	0.7165354490280151	0.9242424368858337	0.5256410241127014	0.30000001192092896	1112	1187	1187	1212	1480
18.014180628938764	18.01418062893876	0	0	1	30	0.0075	0.5402417221419924	2937.2898521714587	3012.2898521714587	3012.2898521714587	3037.2898521714587	0.739130437374115	0.8031495809555054	0.9848484992980957	0.6282051205635071	0.30000001192092896	1112	1187	1187	1212	1480
18.031247199815258	18.03124719981526	0	0	1	30	0.0074897215106592314	0.5800908952951431	3100.472216233611	3175.472216233611	3175.472216233611	3200.472216233611	0.782608687877655	0.8582677245140076	1.0	0.6794871687889099	0.30000001192092896	1095	1170	1170	1195	1480
18.05263972305063	18.052639723050625	0	0	1	30	0.007458914215261905	0.6155919879674911	3245.8491907268763	3320.8491907268763	3320.8491907268763	3345.8491907268763	0.8260869383811951	0.9055117964744568	1.0	0.7307692170143127	0.4000000059604645	1095	1170	1170	1195	1480
18.065931003448053	18.06593100344805	0	0	1	30	0.007407662554463316	0.6487065404653549	3381.4532832056284	3456.4532832056284	3456.4532832056284	3481.4532832056284	0.8550724387168884	0.9448819160461426	1.0	0.7948718070983887	0.4000000059604645	1097	1172	1172	1197	1480
18.081077165690015	18.08107716569001	0	0	1	30	0.007336107005503255	0.6805844604969025	3511.9933657348156	3586.9933657348156	3586.9933657348156	3611.9933657348156	0.8840579986572266	0.9921259880065918	1.0	0.8461538553237915	0.4000000059604645	1091	1166	1166	1191	1480
18.09713280819795	18.097132808197955	0	0	1	30	0.007244443697167653	0.7026198506355286	3602.2282883524895	3677.2282883524895	3677.2282883524895	3702.2282883524895	0.9130434989929199	1.0	1.0	0.8974359035491943	0.4000000059604645	1099	1174	1174	1199	1480
18.114166615679455	18.11416661567946	0	0	1	30	0.007132923872213222	0.7427536249160767	3766.576094031334	3841.576094031334	3841.576094031334	3866.576094031334	0.9710144996643066	1.0	1.0	1.0	0.4000000059604645	1099	1174	1174	1199	1480
18.132604117529798	18.1326037227901	0	0	1	30	0.007001853198728515	0.75	3796.25	3871.25	3871.25	3896.25	1.0	1.0	1.0	1.0	0.4000000059604645	1091	1166	1166	1191	1480
18.147101722446674	18.147101722446678	0	0	1	30	0.00685159093231894	0.75	3796.25	3871.25	3871.25	3896.25	1.0	1.0	1.0	1.0	0.5	1091	1166	1166	1191	1480
18.16420974099155	18.164209740991545	0	0	1	30	0.006682548931412125	0.75	3796.25	3871.25	3871.25	3896.25	1.0	1.0	1.0	1.0	0.5	1094	1169	1169	1194	1480
18.1812257851866	18.181225390446905	0	0	1	30	0.006495190528382592	0.75	3796.25	3871.25	3871.25	3896.25	1.0	1.0	1.0	1.0	0.5	1094	1169	1169	1194	1480
18.199240915559255	18.19924091555926	0	0	1	30	0.006290029259589918	0.75	3796.25	3871.25	3871.25	3896.25	1.0	1.0	1.0	1.0	0.5	1105	1180	1180	1205	1480
18.214165628830205	18.21416562883021	0	0	1	30	0.006067627457811282	0.7462121248245239	3780.7386511564255	3855.7386511564255	3855.7386511564255	3880.7386511564255	1.0	1.0	0.9848484992980957	1.0	0.5	1116	1191	1191	1216	1480
18.23109640925033	18.231096409250327	0	0	1	30	0.005828594710926398	0.7424242496490479	3765.227302312851	3840.227302312851	3840.227302312851	3865.227302312851	1.0	1.0	0.9696969985961914	1.0	0.5	1123	1198	1198	1223	1480
18.25268946025267	18.252689460252675	0	0	1	30	0.005573586191079517	0.7386363595724106	3749.7158924490213	3824.7158924490213	3824.7158924490213	3849.7158924490213	1.0	1.0	0.9545454382896423	1.0	0.6000000238418579	1163	1238	1238	1263	1480
18.266104688915508	18.26610468891551	0	0	1	30	0.005303300858898111	0.7386363595724106	3749.7158924490213	3824.7158924490213	3824.7158924490213	3849.7158924490213	1.0	1.0	0.9545454382896423	1.0	0.6000000238418579	1186	1261	1261	1286	1480
18.281196771818745	18.281196771818742	0	0	1	30	0.005018479547690389	0.7348484843969345	3734.204543605447	3809.204543605447	3809.204543605447	3834.204543605447	1.0	1.0	0.939393937587738	1.0	0.6000000238418579	1260	1335	1335	1360	1480
18.297147413566808	18.29714741356681	0	0	1	30	0.004719902932872683	0.7348484843969345	3734.204543605447	3809.204543605447	3809.204543605447	3834.204543605447	1.0	1.0	0.9242424368858337	1.0	0.6000000238418579	1305	1380	1380	1405	1480
18.314162273542767	18.31416227354277	0	0	1	30	0.004408389392192404	0.7272727340459824	3703.1818459182978	3778.1818459182978	3778.1818459182978	3803.1818459182978	1.0	1.0	0.9090909361839294	1.0	0.6000000238418579	1335	1410	1410	1435	1480
18.332728065795212	18.332728065795216	0	0	1	30	0.004084792762611515	0.7272727340459824	3703.1818459182978	3778.1818459182978	3778.1818459182978	3803.1818459182978	1.0	1.0	0.9090909361839294	1.0	0.6000000238418579	1394	1469	1469	1494	1460
18.347165670277878	18.347165670277874	0	0	1	30	0.0037499999999987712	0.7234848439693451	3687.670436054468	3762.670436054468	3762.670436054468	3787.670436054468	1.0	1.0	0.8939393758773804	1.0	0.6000000238418579	1567	1642	1642	1667	1460
18.364142240503053	18.364142240503057	0	0	1	30	0.0034049287480453347	0.719696968793869	3672.1590872108936	3747.1590872108936	3747.1590872108936	3772.1590872108936	1.0	1.0	0.8787878751754761	1.0	0.6000000238418579	1669	1744	1744	1769	1460
18.385980819598036	18.38598081959804	0	0	1	30	0.0030505248230672014	0.719696968793869	3672.1590872108936	3747.1590872108936	3747.1590872108936	3772.1590872108936	1.0	1.0	0.8787878751754761	1.0	0.6000000238418579	1818	1893	1893	1918	1460
18.399289468542204	18.399289073802507	0	0	1	30	0.0026877596215884214	0.719696968793869	3672.1590872108936	3747.1590872108936	3747.1590872108936	3772.1590872108936	1.0	1.0	0.8787878751754761	1.0	0.6000000238418579	1909	1984	1984	2009	1460
18.414157734036234	18.41415812877593	0	0	1	30	0.002317627457810748	0.719696968793869	3672.1590872108936	3747.1590872108936	3747.1590872108936	3772.1590872108936	1.0	1.0	0.8787878751754761	1.0	0.6000000238418579	1971	2046	2046	2071	1460
18.431099961907616	18.43109956716792	0	0	1	30	0.0019411428382675245	0.7159090936183929	3656.647738367319	3731.647738367319	3731.647738367319	3756.647738367319	1.0	1.0	0.8636363744735718	1.0	0.6000000238418579	2095	2170	2170	2195	1460
18.452665775870745	18.45266577587075	0	0	1	30	0.0015593376811317945	0.7121212184429169	3641.1363895237446	3716.1363895237446	3716.1363895237446	3741.1363895237446	1.0	1.0	0.8484848737716675	1.0	0.6000000238418579	2238	2313	2313	2338	1460
18.465918371777693	18.46591837177769	0	0	1	30	0.001173258487800315	0.7121212184429169	3641.1363895237446	3716.1363895237446	3716.1363895237446	3741.1363895237446	1.0	1.0	0.8484848737716675	1.0	0.6000000238418579	2374	2449	2449	2474	1460
18.481128087111156	18.48112769237146	0	0	1	30	0.0007839634745059725	0.7121212184429169	3641.1363895237446	3716.1363895237446	3716.1363895237446	3741.1363895237446	1.0	1.0	0.8484848737716675	1.0	0.6000000238418579	2682	2757	2757	2782	1460
18.49747781069468	18.497478600174077	0	0	1	30	0.0003925196718206422	0.7121212184429169	3641.1363895237446	3716.1363895237446	3716.1363895237446	3741.1363895237446	1.0	1.0	0.8484848737716675	1.0	0.6000000238418579	2682	2757	2757	2782	1460
18.519293494887133	18.519293494887137	0	0	1	30	-1.4406906524676981e-15	0.7083333283662796	3625.624979659915	3700.624979659915	3700.624979659915	3725.624979659915	1.0	1.0	0.8333333134651184	1.0	0.6000000238418579	2937	3012	3012	3037	1460
18.532694118181116	18.53269451292082	0	0	1	30	-0.00039251967182351964	0.7083333283662796	3625.624979659915	3700.624979659915	3700.624979659915	3725.624979659915	1.0	1.0	0.8333333134651184	1.0	0.6000000238418579	3100	3175	3175	3200	1460
18.547643305313397	18.547643305313393	0	0	1	30	-0.0007839634745088382	0.7083333283662796	3625.624979659915	3700.624979659915	3700.624979659915	3725.624979659915	1.0	1.0	0.8333333134651184	1.0	0.6000000238418579	3245	3320	3320	3345	1480
18.564443032153523	18.56444303215352	0	0	1	30	-0.0011732584878031609	0.7083333283662796	3625.624979659915	3700.624979659915	3700.624979659915	3725.624979659915	1.0	1.0	0.8333333134651184	1.0	0.6000000238418579	3381	3456	3456	3481	1480
18.586158452462488	18.586158847202185	0	0	1	30	-0.0015593376811346127	0.7083333283662796	3625.624979659915	3700.624979659915	3700.624979659915	3725.624979659915	1.0	1.0	0.8333333134651184	1.0	0.6000000238418579	3511	3586	3586	3611	1480
18.599406706232745	18.59940670623274	0	0	1	30	-0.001941142838270308	0.7083333283662796	3625.624979659915	3700.624979659915	3700.624979659915	3725.624979659915	1.0	1.0	0.8333333134651184	1.0	0.5	3602	3677	3677	3702	1480
18.614214576552857	18.614214576552854	0	0	1	30	-0.0023176274578134886	0.7083333283662796	3625.624979659915	3700.624979659915	3700.624979659915	3725.624979659915	1.0	1.0	0.8333333134651184	1.0	0.5	3766	3841	3841	3866	1480
18.631470622484766	18.63147022774507	0	0	1	30	-0.002687759621591111	0.7045454531908035	3610.1136308163404	3685.1136308163404	3685.1136308163404	3710.1136308163404	1.0	1.0	0.8181818127632141	1.0	0.5	3796	3871	3871	3896	1480
18.652765250274836	18.652765645014533	0	0	1	30	-0.003050524823069834	0.6969697028398514	3579.0909331291914	3654.0909331291914	3654.0909331291914	3679.0909331291914	1.0	1.0	0.7878788113594055	1.0	0.5	3796	3871	3871	3896	1500
18.666119294284368	18.666119294284364	0	0	1	30	-0.003404928748047902	0.689393937587738	3548.0681744217873	3623.0681744217873	3623.0681744217873	3648.0681744217873	1.0	1.0	0.7575757503509521	1.0	0.5	3796	3871	3871	3896	1500
18.681233087871032	18.68123308787103	0	0	1	30	-0.003750000000001266	0.6818181872367859	3517.045476734638	3592.045476734638	3592.045476734638	3617.045476734638	1.0	1.0	0.7272727489471436	1.0	0.5	3796	3871	3871	3896	1500
18.70593510874092	18.705934714001216	0	0	1	30	-0.0040847927626139315	0.6742424219846725	3486.022718027234	3561.022718027234	3561.022718027234	3586.022718027234	1.0	1.0	0.6969696879386902	1.0	0.4000000059604645	3796	3871	3871	3896	1500
18.719189678346357	18.719189678346353	0	0	1	30	-0.0044083893921947346	0.6704545468091965	3470.5113691836596	3545.5113691836596	3545.5113691836596	3570.5113691836596	1.0	1.0	0.6818181872367859	1.0	0.4000000059604645	3780	3855	3855	3880	1500
18.732497932550825	18.732497932550828	0	0	1	30	-0.004719902932874923	0.6742424219846725	3486.022718027234	3561.022718027234	3561.022718027234	3586.022718027234	1.0	1.0	0.6969696879386902	1.0	0.4000000059604645	3765	3840	3840	3865	1500
18.747215407479924	18.74721540747992	0	0	1	30	-0.0050184795476925295	0.6780302971601486	3501.5340668708086	3576.5340668708086	3576.5340668708086	3601.5340668708086	1.0	1.0	0.7121211886405945	1.0	0.4000000059604645	3749	3824	3824	3849	1520
18.764220793703114	18.76422118844281	0	0	1	30	-0.005303300858900148	0.690705117246349	3553.4374551237993	3628.4374551237993	3628.4374551237993	3653.4374551237993	1.0	1.0	0.7727272510528564	0.9871794581413269	0.4000000059604645	3749	3824	3824	3849	1520
18.78603726737496	18.78603766211466	0	0	1	30	-0.005573586191081444	0.691530692422214	3556.8181854689665	3631.8181854689665	3631.8181854689665	3656.8181854689665	1.0	1.0	0.8787878751754761	0.8717948794364929	0.4000000059604645	3734	3809	3809	3834	1520
18.79930249495227	18.799302494952265	0	0	1	30	-0.005828594710928212	0.691530692422214	3556.8181854689665	3631.8181854689665	3631.8181854689665	3656.8181854689665	1.0	1.0	0.8787878751754761	0.8717948794364929	0.4000000059604645	3734	3809	3809	3834	1520
18.81427812964436	18.814278129644357	0	0	1	30	-0.006067627457812976	0.6862373655342093	3535.1420118625874	3610.1420118625874	3610.1420118625874	3635.1420118625874	1.0	1.0	0.8939393758773804	0.8333333134651184	0.4000000059604645	3703	3778	3778	3803	1520
18.83937883761001	18.839378837610006	0	0	1	30	-0.006290029259591488	0.6576544885069895	3418.095130436122	3493.095130436122	3493.095130436122	3518.095130436122	0.9275362491607666	0.9921259880065918	0.9090909361839294	0.7820512652397156	0.4000000059604645	3703	3778	3778	3803	1520
18.847093630282853	18.84709363028285	0	0	1	30	-0.006495190528384032	0.6576544885069895	3418.095130436122	3493.095130436122	3493.095130436122	3518.095130436122	0.9275362491607666	0.9921259880065918	0.9090909361839294	0.7820512652397156	0.4000000059604645	3687	3762	3762	3787	1520
18.86600758294961	18.866007582949614	0	0	1	30	-0.006682548931413433	0.6164751124872936	3249.465585635467	3324.465585635467	3324.465585635467	3349.465585635467	0.8985507488250732	0.9370078444480896	0.8939393758773804	0.7051281929016113	0.4000000059604645	3672	3747	3747	3772	1520
18.881158876807664	18.88115927154736	0	0	1	30	-0.006851590932320112	0.5798570688440527	3099.514696916396	3174.514696916396	3174.514696916396	3199.514696916396	0.8550724387168884	0.8897637724876404	0.8787878751754761	0.6538461446762085	0.4000000059604645	3672	3747	3747	3772	1520
18.897925840252793	18.89792623499249	0	0	1	30	-0.007001853198729547	0.539376599515883	2933.747175017541	3008.747175017541	3008.747175017541	3033.747175017541	0.8115941882133484	0.834645688533783	0.8484848737716675	0.6025640964508057	0.4000000059604645	3672	3747	3747	3772	1520
18.91937362704598	18.919374021785686	0	0	1	30	-0.007132923872214114	0.49979279164829826	2771.6514817997813	2846.6514817997813	2846.6514817997813	2871.6514817997813	0.7681159377098083	0.7716535329818726	0.8333333134651184	0.5512820482254028	0.4000000059604645	3672	3747	3747	3772	1520
18.932734776370093	18.93273517110979	0	0	1	30	-0.007244443697168399	0.45870357006788254	2603.391119427979	2678.391119427979	2678.391119427979	2703.391119427979	0.7246376872062683	0.7086614370346069	0.8030303120613098	0.5	0.4000000059604645	3656	3731	3731	3756	1520
18.94730619761064	18.947306197610644	0	0	1	30	-0.007336107005503854	0.4126468341922056	2414.788786017082	2489.788786017082	2489.788786017082	2514.788786017082	0.6376811861991882	0.6535432934761047	0.7575757503509521	0.4743589758872986	0.4000000059604645	3641	3716	3716	3741	1520
18.9649013249438	18.964901324943796	0	0	1	30	-0.007407662554463767	0.3543075569112957	2175.8894455517557	2250.8894455517557	2250.8894455517557	2275.8894455517557	0.5942028760910034	0.5433070659637451	0.6818181872367859	0.41025641560554504	0.5	3641	3716	3716	3741	1520
18.986553192161256	18.98655358690096	0	0	1	30	-0.007458914215262207	0.32288571613860295	2047.217007587579	2122.2170075875792	2122.2170075875792	2147.2170075875792	0.5507246255874634	0.4960629940032959	0.6363636255264282	0.38461539149284363	0.5	3641	3716	3716	3741	1520
18.99715313729244	18.997153532032137	0	0	1	30	-0.007489721510659382	0.29401512167010546	1928.9919232390819	2003.9919232390819	2003.9919232390819	2028.9919232390819	0.5072463750839233	0.4566929042339325	0.5909090638160706	0.3589743673801422	0.5	3641	3716	3716	3741	1520
19.01415615507744	19.014156155077437	0	0	1	30	-0.0075	0.272409917209254	1840.5186109718952	1915.5186109718952	1915.5186109718952	1940.5186109718952	0.47826087474823	0.4173228442668915	0.560606062412262	0.3461538553237915	0.5	3625	3700	3700	3725	1520
19.033089055249743	19.03308905524974	0	0	1	30	-0.007489721510659225	0.25493595632489274	1768.9627411504357	1843.9627411504357	1843.9627411504357	1868.9627411504357	0.4492753744125366	0.3937007784843445	0.5303030014038086	0.3333333432674408	0.5	3625	3700	3700	3725	1520
19.05288130374628	19.052881698485976	0	0	1	30	-0.007458914215261892	0.23281900045731874	1678.3938068727202	1753.3938068727202	1753.3938068727202	1778.3938068727202	0.4057970941066742	0.3700787425041199	0.4848484992980957	0.3205128312110901	0.5	3625	3700	3700	3725	1520
19.06613468913262	19.066134689132618	0	0	1	30	-0.007407662554463295	0.21823979753540668	1618.6919709074905	1693.6919709074905	1693.6919709074905	1718.6919709074905	0.3913043439388275	0.34645670652389526	0.43939393758773804	0.3076923191547394	0.5	3625	3700	3700	3725	1520
19.081184534888084	19.08118453488808	0	0	1	30	-0.007336107005503227	0.2083485940588521	1578.1874926709993	1653.1874926709993	1653.1874926709993	1678.1874926709993	0.37681159377098083	0.33070865273475647	0.40909090638160706	0.3076923191547394	0.5	3625	3700	3700	3725	1520
19.09727688818801	19.097276888188006	0	0	1	30	-0.007244443697167619	0.20395196473809207	1560.183295602487	1635.183295602487	1635.183295602487	1660.183295602487	0.37681159377098083	0.32283464074134827	0.39393940567970276	0.29487180709838867	0.5	3625	3700	3700	3725	1500
19.119334942555508	19.119334942555504	0	0	1	30	-0.007132923872213181	0.19602927077263477	1527.7398638139393	1602.7398638139393	1602.7398638139393	1627.7398638139393	0.36231884360313416	0.31496062874794006	0.3787878751754761	0.28205129504203796	0.4000000059604645	3625	3700	3700	3725	1500
19.132602538571003	19.132602538571	0	0	1	30	-0.007001853198728467	0.18740070213526838	1492.4058752439241	1567.4058752439241	1567.4058752439241	1592.4058752439241	0.3478260934352875	0.29921260476112366	0.3636363744735718	0.28205129504203796	0.5	3610	3685	3685	3710	1500
19.147307776569438	19.147308171309135	0	0	1	30	-0.0068515909323188864	0.18222707080153322	1471.2198549322784	1546.2198549322784	1546.2198549322784	1571.2198549322784	0.3478260934352875	0.29133859276771545	0.3333333432674408	0.26923078298568726	0.5	3579	3654	3654	3679	1500
19.164144214201553	19.16414421420155	0	0	1	30	-0.0066825489314120655	0.17561556565594838	1444.1457413611088	1519.1457413611088	1519.1457413611088	1544.1457413611088	0.3333333432674408	0.28346458077430725	0.3181818127632141	0.26923078298568726	0.5	3548	3623	3623	3648	1500
19.186216084458504	19.1862164791982	0	0	1	30	-0.006495190528382525	0.1660643011250511	1405.0333131070843	1480.0333131070843	1480.0333131070843	1505.0333131070843	0.3188405930995941	0.26771652698516846	0.3030303120613098	0.25641027092933655	0.4000000059604645	3517	3592	3592	3617	1500
19.199277231611543	19.199276836871846	0	0	1	30	-0.006290029259589846	0.1660643011250511	1405.0333131070843	1480.0333131070843	1480.0333131070843	1505.0333131070843	0.3188405930995941	0.26771652698516846	0.3030303120613098	0.25641027092933655	0.4000000059604645	3486	3561	3561	3586	1480
19.21416444461111	19.214164444611114	0	0	1	30	-0.006067627457811204	0.1604726031341568	1382.135309834372	1457.135309834372	1457.135309834372	1482.135309834372	0.30434781312942505	0.25984251499176025	0.3030303120613098	0.25641027092933655	0.4000000059604645	3470	3545	3545	3570	1480
19.231181278285565	19.23118167302526	0	0	1	30	-0.005828594710926315	0.1546416557071949	1358.2575801209632	1433.2575801209632	1433.2575801209632	1458.2575801209632	0.30434781312942505	0.24409449100494385	0.28787878155708313	0.24358974397182465	0.4000000059604645	3486	3561	3561	3586	1480
19.252670118007433	19.25267011800743	0	0	1	30	-0.005573586191079428	0.14078733166093593	1301.5241231515326	1376.5241231515326	1376.5241231515326	1401.5241231515326	0.2753623127937317	0.22834645211696625	0.27272728085517883	0.21794871985912323	0.4000000059604645	3501	3576	3576	3601	1480
19.265966135281243	19.26596613528124	0	0	1	30	-0.005303300858898017	0.131576010699745	1263.8037638154558	1338.8037638154558	1338.8037638154558	1363.8037638154558	0.260869562625885	0.21259842813014984	0.25757575035095215	0.20512820780277252	0.4000000059604645	3553	3628	3628	3653	1480
19.281144666178502	19.281144666178506	0	0	1	30	-0.00501847954769029	0.12520732011330526	1237.723975863985	1312.723975863985	1312.723975863985	1337.723975863985	0.24637681245803833	0.20472441613674164	0.24242424964904785	0.20512820780277252	0.4000000059604645	3556	3631	3631	3656	1480
19.29726623021614	19.297266230216138	0	0	1	30	-0.00471990293287258	0.12443031935946092	1234.5421577769926	1309.5421577769926	1309.5421577769926	1334.5421577769926	0.24637681245803833	0.20472441613674164	0.24242424964904785	0.19230769574642181	0.4000000059604645	3556	3631	3631	3656	1480
19.31932704776153	19.319327047761533	0	0	1	30	-0.004408389392192297	0.11811018683068403	1208.661215071651	1283.661215071651	1283.661215071651	1308.661215071651	0.23188406229019165	0.19685038924217224	0.22727273404598236	0.19230769574642181	0.4000000059604645	3535	3610	3610	3635	1480
19.33253543282221	19.332535432822212	0	0	1	30	-0.004084792762611404	0.1154132456256029	1197.6172408368438	1272.6172408368438	1272.6172408368438	1297.6172408368438	0.23188406229019165	0.18897637724876404	0.22727273404598236	0.1794871836900711	0.4000000059604645	3418	3493	3493	3518	1480
19.347134091101974	19.347134091101978	0	0	1	30	-0.0037499999999986568	0.10846179998432748	1169.151070935821	1244.151070935821	1244.151070935821	1269.151070935821	0.21739129722118378	0.18110236525535583	0.21212121844291687	0.1666666716337204	0.4000000059604645	3418	3493	3493	3518	1480
19.364908430258378	19.364908824998075	0	0	1	30	-0.003404928748045217	0.10649329698597543	1161.0900511575694	1236.0900511575694	1236.0900511575694	1261.0900511575694	0.21739129722118378	0.17322835326194763	0.21212121844291687	0.1666666716337204	0.4000000059604645	3249	3324	3324	3349	1480
19.38609924150767	19.386099636247366	0	0	1	30	-0.0030505248230670804	0.09900766332643202	1130.4363813217392	1205.4363813217392	1205.4363813217392	1230.4363813217392	0.2028985470533371	0.16535432636737823	0.19696970283985138	0.14102564752101898	0.4000000059604645	3099	3174	3174	3199	1480
19.39923144180649	19.399231047066785	0	0	1	30	-0.002687759621588298	0.09592222168798492	1117.8014978122983	1192.8014978122983	1192.8014978122983	1217.8014978122983	0.2028985470533371	0.15748031437397003	0.1818181872367859	0.12820513546466827	0.4000000059604645	2933	3008	3008	3033	1480
19.414170760446293	19.41417076044629	0	0	1	30	-0.002317627457810622	0.09229903414602325	1102.9645448279653	1177.9645448279653	1177.9645448279653	1202.9645448279653	0.18840579688549042	0.15748031437397003	0.1818181872367859	0.12820513546466827	0.4000000059604645	2771	2846	2846	2871	1480
19.43949844373874	19.43949804899904	0	0	1	30	-0.0019411428382673972	0.08974778024362517	1092.517160097645	1167.517160097645	1167.517160097645	1192.517160097645	0.18840579688549042	0.14960630238056183	0.1818181872367859	0.11538461595773697	0.4000000059604645	2603	2678	2678	2703	1480
19.447121262061767	19.447121262061764	0	0	1	30	-0.001559337681131665	0.08974778024362517	1092.517160097645	1167.517160097645	1167.517160097645	1192.517160097645	0.18840579688549042	0.14960630238056183	0.1818181872367859	0.11538461595773697	0.4000000059604645	2414	2489	2489	2514	1480
19.465617580127226	19.465617974866923	0	0	1	30	-0.0011732584878001843	0.08680802627474579	1080.478867595084	1155.478867595084	1155.478867595084	1180.478867595084	0.18840579688549042	0.14173229038715363	0.1666666716337204	0.10256410390138626	0.4000000059604645	2175	2250	2250	2275	1500
19.48112966606995	19.481129666069954	0	0	1	30	-0.000783963474505841	0.0862738382564778	1078.2913676602766	1153.2913676602766	1153.2913676602766	1178.2913676602766	0.18840579688549042	0.14173229038715363	0.1666666716337204	0.08974359184503555	0.4000000059604645	2047	2122	2122	2147	1500
19.49743478406752	19.497435178807216	0	0	1	30	-0.0003925196718205101	0.08430533153283545	1070.2303326269612	1145.2303326269612	1145.2303326269612	1170.2303326269612	0.18840579688549042	0.13385826349258423	0.1666666716337204	0.08974359184503555	0.4000000059604645	1928	2003	2003	2028	1500
19.518777570100834	19.518777570100838	0	0	1	30	1.5729989303233564e-15	0.08068214399087378	1055.3933796426281	1130.3933796426281	1130.3933796426281	1155.3933796426281	0.17391304671764374	0.13385826349258423	0.1666666716337204	0.08974359184503555	0.4000000059604645	1840	1915	1915	1940	1500
19.532036876582662	19.53203727132236	0	0	1	30	0.00039251967182365175	0.08068214399087378	1055.3933796426281	1130.3933796426281	1130.3933796426281	1155.3933796426281	0.17391304671764374	0.13385826349258423	0.1666666716337204	0.08974359184503555	0.4000000059604645	1768	1843	1843	1868	1500
19.54748975157057	19.547489751570573	0	0	1	30	0.0007839634745089697	0.07871364099252173	1047.3323598643765	1122.3323598643765	1122.3323598643765	1147.3323598643765	0.17391304671764374	0.12598425149917603	0.1666666716337204	0.08974359184503555	0.4000000059604645	1678	1753	1753	1778	1500
19.56444184793443	19.564442242674126	0	0	1	30	0.0011732584878032916	0.07871364099252173	1047.3323598643765	1122.3323598643765	1122.3323598643765	1147.3323598643765	0.17391304671764374	0.12598425149917603	0.1666666716337204	0.08974359184503555	0.5	1618	1693	1693	1718	1500
19.585557263901254	19.58555765864095	0	0	1	30	0.0015593376811347424	0.07871364099252173	1047.3323598643765	1122.3323598643765	1122.3323598643765	1147.3323598643765	0.17391304671764374	0.12598425149917603	0.1666666716337204	0.08974359184503555	0.5	1578	1653	1653	1678	1500
19.598867886543918	19.598867886543914	0	0	1	30	0.0019411428382704356	0.07871364099252173	1047.3323598643765	1122.3323598643765	1122.3323598643765	1147.3323598643765	0.17391304671764374	0.12598425149917603	0.1666666716337204	0.08974359184503555	0.4000000059604645	1560	1635	1635	1660	1500
19.61440997270375	19.614410367443448	0	0	1	30	0.0023176274578136143	0.07817945297425374	1045.144859929569	1120.144859929569	1120.144859929569	1145.144859929569	0.17391304671764374	0.12598425149917603	0.1666666716337204	0.07692307978868484	0.4000000059604645	1527	1602	1602	1627	1480
19.631302858112786	19.63130325285249	0	0	1	30	0.0026877596215912347	0.07509045345056006	1032.4954068800434	1107.4954068800434	1107.4954068800434	1132.4954068800434	0.15942029654979706	0.12598425149917603	0.1666666716337204	0.08974359184503555	0.4000000059604645	1492	1567	1567	1592	1500
19.652218535792034	19.652218535792038	0	0	1	30	0.0030505248230699544	0.07817945297425374	1045.144859929569	1120.144859929569	1120.144859929569	1145.144859929569	0.17391304671764374	0.12598425149917603	0.1666666716337204	0.07692307978868484	0.5	1471	1546	1546	1571	1500
19.665472710657777	19.665472710657774	0	0	1	30	0.00340492874804802	0.07871364099252173	1047.3323598643765	1122.3323598643765	1122.3323598643765	1147.3323598643765	0.17391304671764374	0.12598425149917603	0.1666666716337204	0.08974359184503555	0.4000000059604645	1444	1519	1519	1544	1500
19.68118453488808	19.681184534888082	0	0	1	30	0.003750000000001381	0.07509045345056006	1032.4954068800434	1107.4954068800434	1107.4954068800434	1132.4954068800434	0.15942029654979706	0.12598425149917603	0.1666666716337204	0.08974359184503555	0.4000000059604645	1405	1480	1480	1505	1480
19.697167545291446	19.697167545291443	0	0	1	30	0.0040847927626140425	0.07509045345056006	1032.4954068800434	1107.4954068800434	1107.4954068800434	1132.4954068800434	0.15942029654979706	0.12598425149917603	0.1666666716337204	0.08974359184503555	0.5	1405	1480	1480	1505	1480
19.718900728886855	19.71890072888685	0	0	1	30	0.004408389392194842	0.07509045345056006	1032.4954068800434	1107.4954068800434	1107.4954068800434	1132.4954068800434	0.15942029654979706	0.12598425149917603	0.1666666716337204	0.08974359184503555	0.5	1382	1457	1457	1482	1480
19.73216832490235	19.732168324902354	0	0	1	30	0.004719902932875025	0.07509045345056006	1032.4954068800434	1107.4954068800434	1107.4954068800434	1132.4954068800434	0.15942029654979706	0.12598425149917603	0.1666666716337204	0.08974359184503555	0.5	1358	1433	1433	1458	1480
19.74736382960666	19.747363829606662	0	0	1	30	0.005018479547692628	0.07509045345056006	1032.4954068800434	1107.4954068800434	1107.4954068800434	1132.4954068800434	0.15942029654979706	0.12598425149917603	0.1666666716337204	0.08974359184503555	0.5	1301	1376	1376	1401	1480
19.764277241480034	19.764277241480038	0	0	1	30	0.005303300858900241	0.07509045345056006	1032.4954068800434	1107.4954068800434	1107.4954068800434	1132.4954068800434	0.15942029654979706	0.12598425149917603	0.1666666716337204	0.08974359184503555	0.5	1263	1338	1338	1363	1480
19.785542263792696	19.7855422637927	0	0	1	30	0.005573586191081533	0.08068214399087378	1055.3933796426281	1130.3933796426281	1130.3933796426281	1155.3933796426281	0.17391304671764374	0.13385826349258423	0.1666666716337204	0.08974359184503555	0.5	1237	1312	1312	1337	1480
19.79875656994886	19.798756964688558	0	0	1	30	0.005828594710928295	0.08068214399087378	1055.3933796426281	1130.3933796426281	1130.3933796426281	1155.3933796426281	0.17391304671764374	0.13385826349258423	0.1666666716337204	0.08974359184503555	0.5	1234	1309	1309	1334	1480
19.81426115583731	19.814261155837315	0	0	1	30	0.006067627457813053	0.08396183954307226	1068.8237329288809	1143.8237329288809	1143.8237329288809	1168.8237329288809	0.17391304671764374	0.14173229038715363	0.19696970283985138	0.10256410390138626	0.4000000059604645	1208	1283	1283	1308	1480
19.831334437288692	19.83133483202839	0	0	1	30	0.006290029259591559	0.08865340314979181	1088.0356858983973	1163.0356858983973	1163.0356858983973	1188.0356858983973	0.18840579688549042	0.14173229038715363	0.21212121844291687	0.11538461595773697	0.4000000059604645	1197	1272	1272	1297	1480
19.852177877603058	19.85217787760306	0	0	1	30	0.006495190528384097	0.0910589691004032	1097.8864784661512	1172.8864784661512	1172.8864784661512	1197.8864784661512	0.18840579688549042	0.14960630238056183	0.22727273404598236	0.11538461595773697	0.5	1169	1244	1244	1269	1480
19.865568237664878	19.86556784292518	0	0	1	30	0.006682548931413494	0.09708772259297627	1122.5742240182378	1197.5742240182378	1197.5742240182378	1222.5742240182378	0.2028985470533371	0.15748031437397003	0.24242424964904785	0.11538461595773697	0.4000000059604645	1161	1236	1236	1261	1480
19.881233087871028	19.88123308787103	0	0	1	30	0.006851590932320166	0.10442766539387771	1152.6312897879293	1227.6312897879293	1227.6312897879293	1252.6312897879293	0.21739129722118378	0.16535432636737823	0.27272728085517883	0.12820513546466827	0.4000000059604645	1130	1205	1205	1230	1480
19.89719754550855	19.897197545508554	0	0	1	30	0.007001853198729595	0.12020549252224044	1217.2414918785746	1292.2414918785746	1292.2414918785746	1317.2414918785746	0.260869562625885	0.18110236525535583	0.3030303120613098	0.12820513546466827	0.4000000059604645	1117	1192	1192	1217	1480
19.918913755296916	19.918913360557212	0	0	1	30	0.007132923872214154	0.13821363474713477	1290.984834289517	1365.984834289517	1365.984834289517	1390.984834289517	0.28985506296157837	0.20472441613674164	0.3787878751754761	0.1538461595773697	0.4000000059604645	1102	1177	1177	1202	1480
19.932087403264102	19.932087403264106	0	0	1	30	0.007244443697168434	0.15318490197070134	1352.292173570022	1427.292173570022	1427.292173570022	1452.292173570022	0.3188405930995941	0.22047244012355804	0.40909090638160706	0.1794871836900711	0.4000000059604645	1092	1167	1167	1192	1480
19.947173565071854	19.94717356507185	0	0	1	30	0.007336107005503881	0.16983329400524394	1420.467338951474	1495.467338951474	1495.467338951474	1520.467338951474	0.3478260934352875	0.24409449100494385	0.4545454680919647	0.19230769574642181	0.4000000059604645	1092	1167	1167	1192	1480
19.964263030850883	19.96426303085088	0	0	1	30	0.007407662554463788	0.1915877466585716	1509.5518225668507	1584.5518225668507	1584.5518225668507	1609.5518225668507	0.3913043439388275	0.27559053897857666	0.4848484992980957	0.20512820780277252	0.4000000059604645	1080	1155	1155	1180	1480
19.98557700088619	19.985577000886188	0	0	1	30	0.007458914215262221	0.2079447647867827	1576.5338118018751	1651.5338118018751	1651.5338118018751	1676.5338118018751	0.4202898442745209	0.29921260476112366	0.5151515007019043	0.21794871985912323	0.4000000059604645	1078	1153	1153	1178	1480
19.998773938495606	19.998774333235303	0	0	1	30	0.007489721510659389	0.2400050412157222	1707.8206437783824	1782.8206437783824	1782.8206437783824	1807.8206437783824	0.49275362491607666	0.33070865273475647	0.560606062412262	0.24358974397182465	0.4000000059604645	1070	1145	1145	1170	1480
20.01427655068556	20.014276550685565	0	0	1	30	0.0075	0.2653756944611727	1811.7134688185022	1886.7134688185022	1886.7134688185022	1911.7134688185022	0.5362318754196167	0.35433071851730347	0.6060606241226196	0.28205129504203796	0.4000000059604645	1055	1130	1130	1155	1480
20.03122548913183	20.031225489131828	0	0	1	30	0.007489721510659218	0.27946571041862445	1869.412084164267	1944.412084164267	1944.412084164267	1969.412084164267	0.5362318754196167	0.3858267664909363	0.6363636255264282	0.3076923191547394	0.4000000059604645	1055	1130	1130	1155	1480
20.052201956724684	20.052201956724687	0	0	1	30	0.007458914215261878	0.32799201382276344	2068.127296604216	2143.127296604216	2143.127296604216	2168.127296604216	0.5942028760910034	0.4566929042339325	0.7272727489471436	0.3589743673801422	0.4000000059604645	1047	1122	1122	1147	1480
20.065549290159336	20.06554929015934	0	0	1	30	0.0074076625544632745	0.3587079957625434	2193.9092426476154	2268.9092426476154	2268.9092426476154	2293.9092426476154	0.6376811861991882	0.4960629940032959	0.7575757503509521	0.39743590354919434	0.4000000059604645	1047	1122	1122	1147	1500
20.081177034833804	20.081177034833807	0	0	1	30	0.007336107005503199	0.38385827184626553	2296.8996232104573	2371.8996232104573	2371.8996232104573	2396.8996232104573	0.6666666865348816	0.5354330539703369	0.7878788113594055	0.42307692766189575	0.4000000059604645	1047	1122	1122	1147	1500
20.097185308577888	20.09718530857789	0	0	1	30	0.007244443697167585	0.4202666195296185	2445.991806973788	2520.991806973788	2520.991806973788	2545.991806973788	0.739130437374115	0.5748031735420227	0.8181818127632141	0.44871795177459717	0.5	1047	1122	1122	1147	1480
20.118848623246617	20.118849017986314	0	0	1	30	0.0071329238722131405	0.4498170842912277	2567.0009601725774	2642.0009601725774	2642.0009601725774	2667.0009601725774	0.782608687877655	0.6141732335090637	0.8484848737716675	0.4743589758872986	0.5	1045	1120	1120	1145	1480
20.13214898265711	20.132148982657114	0	0	1	30	0.00700185319872842	0.4736716169183719	2664.685271280733	2739.685271280733	2739.685271280733	2764.685271280733	0.782608687877655	0.6614173054695129	0.8787878751754761	0.5128205418586731	0.5	1032	1107	1107	1132	1480
20.147213828521128	20.147213828521124	0	0	1	30	0.006851590932318833	0.5053552846426452	2794.4298906116323	2869.4298906116323	2869.4298906116323	2894.4298906116323	0.8115941882133484	0.7086614370346069	0.9090909361839294	0.5512820482254028	0.4000000059604645	1045	1120	1120	1145	1500
20.164281978356424	20.16428197835642	0	0	1	30	0.006682548931412006	0.535653190364556	2918.499814542857	2993.499814542857	2993.499814542857	3018.499814542857	0.8405796885490417	0.748031497001648	0.939393937587738	0.5897436141967773	0.5	1047	1122	1122	1147	1480
20.185530026862036	20.18553002686204	0	0	1	30	0.006495190528382459	0.5980232763795215	3173.9053167741404	3248.9053167741404	3248.9053167741404	3273.9053167741404	0.8985507488250732	0.834645688533783	0.9696969985961914	0.6794871687889099	0.5	1032	1107	1107	1132	1480
20.198875781337893	20.19887578133789	0	0	1	30	0.006290029259589774	0.5980232763795215	3173.9053167741404	3248.9053167741404	3248.9053167741404	3273.9053167741404	0.8985507488250732	0.834645688533783	0.9696969985961914	0.6794871687889099	0.5	1032	1107	1107	1132	1500
20.21436576185749	20.214365761857486	0	0	1	30	0.006067627457811127	0.6510920077562332	3391.221771761775	3466.221771761775	3466.221771761775	3491.221771761775	0.9710144996643066	0.8897637724876404	1.0	0.7435897588729858	0.5	1032	1107	1107	1132	1500
20.231235752363997	20.231235752364	0	0	1	30	0.005828594710926231	0.7004593163728714	3593.3809005469084	3668.3809005469084	3668.3809005469084	3693.3809005469084	1.0	0.9685039520263672	1.0	0.8333333134651184	0.5	1032	1107	1107	1132	1500
20.25220708834077	20.252207088340768	0	0	1	30	0.005573586191079339	0.7127750813961029	3643.8139583170414	3718.8139583170414	3718.8139583170414	3743.8139583170414	1.0	0.9921259880065918	1.0	0.8589743375778198	0.5	1032	1107	1107	1132	1500
20.26551850046283	20.265518500462832	0	0	1	30	0.005303300858897924	0.7243589758872986	3691.2500062584877	3766.2500062584877	3766.2500062584877	3791.2500062584877	1.0	1.0	1.0	0.8974359035491943	0.5	1032	1107	1107	1132	1500
20.281160061026757	20.28116006102676	0	0	1	30	0.005018479547690192	0.7307692319154739	3717.500004693866	3792.500004693866	3792.500004693866	3817.500004693866	1.0	1.0	1.0	0.9230769276618958	0.5	1055	1130	1130	1155	1500
20.2972141245759	20.297214519315602	0	0	1	30	0.004719902932872478	0.7403846085071564	3756.8749718368053	3831.8749718368053	3831.8749718368053	3856.8749718368053	1.0	1.0	1.0	0.9615384340286255	0.5	1055	1130	1130	1155	1500
20.318856518040594	20.31885612330089	0	0	1	30	0.004408389392192191	0.7467948645353317	3783.1249702721834	3858.1249702721834	3858.1249702721834	3883.1249702721834	1.0	1.0	1.0	0.9871794581413269	0.5	1068	1143	1143	1168	1480
20.332081482168622	20.33208148216862	0	0	1	30	0.004084792762611293	0.75	3796.25	3871.25	3871.25	3896.25	1.0	1.0	1.0	1.0	0.5	1088	1163	1163	1188	1480
20.34723672342366	20.347236723423656	0	0	1	30	0.0037499999999985423	0.75	3796.25	3871.25	3871.25	3896.25	1.0	1.0	1.0	1.0	0.5	1097	1172	1172	1197	1500
20.364304478519255	20.364304873258952	0	0	1	30	0.003404928748045099	0.75	3796.25	3871.25	3871.25	3896.25	1.0	1.0	1.0	1.0	0.5	1122	1197	1197	1222	1480
20.38556081655854	20.385560816558538	0	0	1	30	0.00305052482306696	0.75	3796.25	3871.25	3871.25	3896.25	1.0	1.0	1.0	1.0	0.5	1152	1227	1227	1252	1480
20.398806701890603	20.398806701890607	0	0	1	30	0.0026877596215881742	0.75	3796.25	3871.25	3871.25	3896.25	1.0	1.0	1.0	1.0	0.5	1217	1292	1292	1317	1480
20.414354709145922	20.41435470914592	0	0	1	30	0.002317627457810496	0.7462121248245239	3780.7386511564255	3855.7386511564255	3855.7386511564255	3880.7386511564255	1.0	1.0	0.9848484992980957	1.0	0.5	1290	1365	1365	1390	1480
20.431179304587072	20.431178909847375	0	0	1	30	0.0019411428382672693	0.7424242496490479	3765.227302312851	3840.227302312851	3840.227302312851	3865.227302312851	1.0	1.0	0.9696969985961914	1.0	0.5	1352	1427	1427	1452	1480
20.452169982809085	20.45216998280909	0	0	1	30	0.0015593376811315356	0.7424242496490479	3765.227302312851	3840.227302312851	3840.227302312851	3865.227302312851	1.0	1.0	0.9696969985961914	1.0	0.5	1420	1495	1495	1520	1480
20.465449026275845	20.46544902627585	0	0	1	30	0.0011732584878000535	0.7424242496490479	3765.227302312851	3840.227302312851	3840.227302312851	3865.227302312851	1.0	1.0	0.9696969985961914	1.0	0.5	1509	1584	1584	1609	1480
20.481204666612715	20.48120466661272	0	0	1	30	0.0007839634745057094	0.7424242496490479	3765.227302312851	3840.227302312851	3840.227302312851	3865.227302312851	1.0	1.0	0.9696969985961914	1.0	0.5	1576	1651	1651	1676	1480
20.497171887428134	20.49717188742813	0	0	1	30	0.00039251967182037795	0.7424242496490479	3765.227302312851	3840.227302312851	3840.227302312851	3865.227302312851	1.0	1.0	0.9696969985961914	1.0	0.5	1707	1782	1782	1807	1480
20.5188529653833	20.518852965383303	0	0	1	30	-1.7053072081790148e-15	0.7386363595724106	3749.7158924490213	3824.7158924490213	3824.7158924490213	3849.7158924490213	1.0	1.0	0.9545454382896423	1.0	0.5	1811	1886	1886	1911	1480
20.532083455867113	20.53208385060681	0	0	1	30	-0.0003925196718237839	0.7386363595724106	3749.7158924490213	3824.7158924490213	3824.7158924490213	3849.7158924490213	1.0	1.0	0.9545454382896423	1.0	0.5	1869	1944	1944	1969	1480
20.547250144573415	20.54725014457341	0	0	1	30	-0.0007839634745091013	0.7424242496490479	3765.227302312851	3840.227302312851	3840.227302312851	3865.227302312851	1.0	1.0	0.9696969985961914	1.0	0.5	2068	2143	2143	2168	1480
20.564276846740338	20.564277241480035	0	0	1	30	-0.0011732584878034224	0.7424242496490479	3765.227302312851	3840.227302312851	3840.227302312851	3865.227302312851	1.0	1.0	0.9696969985961914	1.0	0.5	2193	2268	2268	2293	1480
20.585603448446005	20.585603448446008	0	0	1	30	-0.0015593376811348716	0.7386363595724106	3749.7158924490213	3824.7158924490213	3824.7158924490213	3849.7158924490213	1.0	1.0	0.9545454382896423	1.0	0.5	2296	2371	2371	2396	1480
20.59879130704235	20.598791307042355	0	0	1	30	-0.0019411428382705633	0.7386363595724106	3749.7158924490213	3824.7158924490213	3824.7158924490213	3849.7158924490213	1.0	1.0	0.9545454382896423	1.0	0.5	2445	2520	2520	2545	1500
20.61422523452472	20.614225629264425	0	0	1	30	-0.00231762745781374	0.7386363595724106	3749.7158924490213	3824.7158924490213	3824.7158924490213	3849.7158924490213	1.0	1.0	0.9545454382896423	1.0	0.5	2567	2642	2642	2667	1500
20.631218778556953	20.63121877855695	0	0	1	30	-0.0026877596215913587	0.7424242496490479	3765.227302312851	3840.227302312851	3840.227302312851	3865.227302312851	1.0	1.0	0.9696969985961914	1.0	0.4000000059604645	2664	2739	2739	2764	1500
20.652185377657336	20.65218537765734	0	0	1	30	-0.0030505248230700754	0.7424242496490479	3765.227302312851	3840.227302312851	3840.227302312851	3865.227302312851	1.0	1.0	0.9696969985961914	1.0	0.5	2794	2869	2869	2894	1480
20.66550942144976	20.665509421449762	0	0	1	30	-0.003404928748048138	0.7424242496490479	3765.227302312851	3840.227302312851	3840.227302312851	3865.227302312851	1.0	1.0	0.9696969985961914	1.0	0.5	2918	2993	2993	3018	1500
20.681190061243864	20.681189666504167	0	0	1	30	-0.003750000000001496	0.7424242496490479	3765.227302312851	3840.227302312851	3840.227302312851	3865.227302312851	1.0	1.0	0.9696969985961914	1.0	0.4000000059604645	3173	3248	3248	3273	1500
20.69726307229855	20.697263072298547	0	0	1	30	-0.0040847927626141535	0.7424242496490479	3765.227302312851	3840.227302312851	3840.227302312851	3865.227302312851	1.0	1.0	0.9696969985961914	1.0	0.5	3173	3248	3248	3273	1500
20.718840333712944	20.71884033371294	0	0	1	30	-0.00440838939219495	0.7424242496490479	3765.227302312851	3840.227302312851	3840.227302312851	3865.227302312851	1.0	1.0	0.9696969985961914	1.0	0.5	3391	3466	3466	3491	1500
20.732025823871094	20.73202582387109	0	0	1	30	-0.0047199029328751285	0.7393162394088648	3752.5000003793016	3827.5000003793016	3827.5000003793016	3852.5000003793016	1.0	1.0	0.9696969985961914	0.9871794581413269	0.5	3593	3668	3668	3693	1500
20.74727461843474	20.747274618434737	0	0	1	30	-0.005018479547692726	0.7362082436182931	3739.77275761691	3814.77275761691	3814.77275761691	3839.77275761691	1.0	1.0	0.9696969985961914	0.9743589758872986	0.5	3643	3718	3718	3743	1500
20.764304873258954	20.76430526799865	0	0	1	30	-0.005303300858900336	0.7307692319154739	3717.500004693866	3792.500004693866	3792.500004693866	3817.500004693866	1.0	1.0	1.0	0.9230769276618958	0.4000000059604645	3691	3766	3766	3791	1500
20.7855738429686	20.785573842968603	0	0	1	30	-0.005573586191081621	0.7211538404226303	3678.124976530671	3753.124976530671	3753.124976530671	3778.124976530671	1.0	1.0	1.0	0.8846153616905212	0.4000000059604645	3717	3792	3792	3817	1500
20.798710780143804	20.7987107801438	0	0	1	30	-0.005828594710928378	0.7083333283662796	3625.624979659915	3700.624979659915	3700.624979659915	3725.624979659915	1.0	1.0	1.0	0.8333333134651184	0.4000000059604645	3756	3831	3831	3856	1500
20.814244971509662	20.81424536624936	0	0	1	30	-0.006067627457813132	0.7019230723381042	3599.374981224537	3674.374981224537	3674.374981224537	3699.374981224537	1.0	1.0	1.0	0.807692289352417	0.4000000059604645	3783	3858	3858	3883	1500
20.831100356647315	20.83110035664732	0	0	1	30	-0.006290029259591632	0.6923076957464218	3560.0000140815973	3635.0000140815973	3635.0000140815973	3660.0000140815973	1.0	1.0	1.0	0.7692307829856873	0.4000000059604645	3796	3871	3871	3896	1500
20.85217195650758	20.852171956507583	0	0	1	30	-0.006495190528384164	0.6858974397182465	3533.7500156462193	3608.7500156462193	3608.7500156462193	3633.7500156462193	1.0	1.0	1.0	0.7435897588729858	0.4000000059604645	3796	3871	3871	3896	1500
20.865534290050785	20.86553389531108	0	0	1	30	-0.006682548931413554	0.6698717921972275	3468.1249890476465	3543.1249890476465	3543.1249890476465	3568.1249890476465	1.0	1.0	1.0	0.6794871687889099	0.4000000059604645	3796	3871	3871	3896	1500
20.881162824204647	20.881163218944344	0	0	1	30	-0.00685159093232022	0.660256415605545	3428.750021904707	3503.750021904707	3503.750021904707	3528.750021904707	1.0	1.0	1.0	0.6410256624221802	0.4000000059604645	3796	3871	3871	3896	1500
20.897238598437223	20.897238993176927	0	0	1	30	-0.007001853198729643	0.6388298899931044	3341.0083995217624	3416.0083995217624	3416.0083995217624	3441.0083995217624	0.9855072498321533	0.9763779640197754	0.9848484992980957	0.6025640964508057	0.4000000059604645	3796	3871	3871	3896	1500
20.918843096890836	20.918843096890832	0	0	1	30	-0.007132923872214195	0.6049383395722696	3202.2225005484443	3277.2225005484443	3277.2225005484443	3302.2225005484443	0.95652174949646	0.9370078444480896	0.9545454382896423	0.5512820482254028	0.4000000059604645	3780	3855	3855	3880	1500
20.932014376419826	20.93201437641983	0	0	1	30	-0.007244443697168468	0.5649244916982075	3038.3657935041597	3113.3657935041597	3113.3657935041597	3138.3657935041597	0.9275362491607666	0.8818897604942322	0.9242424368858337	0.4871794879436493	0.4000000059604645	3765	3840	3840	3865	1500
20.947203565288962	20.94720356528896	0	0	1	30	-0.007336107005503909	0.5319260862346944	2903.2373231310735	2978.2373231310735	2978.2373231310735	3003.2373231310735	0.8840579986572266	0.8425197005271912	0.8939393758773804	0.44871795177459717	0.4000000059604645	3765	3840	3840	3865	1500
20.964300136382565	20.96430013638257	0	0	1	30	-0.007407662554463809	0.5051020987609744	2793.39309442619	2868.39309442619	2868.39309442619	2893.39309442619	0.8550724387168884	0.8110235929489136	0.8636363744735718	0.41025641560554504	0.4000000059604645	3765	3840	3840	3865	1500
20.985575421927397	20.985575421927393	0	0	1	30	-0.007458914215262234	0.4604488035118339	2610.5378503809598	2685.5378503809598	2685.5378503809598	2710.5378503809598	0.8260869383811951	0.748031497001648	0.8030303120613098	0.3333333432674408	0.4000000059604645	3765	3840	3840	3865	1500
20.99874156984031	20.998741569840305	0	0	1	30	-0.007489721510659397	0.4604488035118339	2610.5378503809598	2685.5378503809598	2685.5378503809598	2710.5378503809598	0.8260869383811951	0.748031497001648	0.8030303120613098	0.3333333432674408	0.4000000059604645	3765	3840	3840	3865	1500
21.01422326082623	21.014223655565928	0	0	1	30	-0.0075	0.4395044662996188	2524.770789496939	2599.770789496939	2599.770789496939	2624.770789496939	0.8115941882133484	0.7086614370346069	0.7727272510528564	0.3076923191547394	0.4000000059604645	3749	3824	3824	3849	1500
21.031446938102842	21.03144693810284	0	0	1	30	-0.007489721510659211	0.4086653659671615	2398.4846736355266	2473.4846736355266	2473.4846736355266	2498.4846736355266	0.7681159377098083	0.6614173054695129	0.7272727489471436	0.28205129504203796	0.4000000059604645	3749	3824	3824	3849	1500
21.052166035412096	21.0521656406724	0	0	1	30	-0.0074589142152618635	0.34992337933283446	2157.9362383679572	2232.9362383679572	2232.9362383679572	2257.9362383679572	0.6666666865348816	0.5826771855354309	0.6515151262283325	0.23076923191547394	0.4000000059604645	3765	3840	3840	3865	1500
21.06553468479048	21.065534684790485	0	0	1	30	-0.007407662554463255	0.3374098069826901	2106.693159594116	2181.693159594116	2181.693159594116	2206.693159594116	0.6521739363670349	0.5669291615486145	0.6363636255264282	0.20512820780277252	0.4000000059604645	3765	3840	3840	3865	1500
21.081282825073078	21.081282825073075	0	0	1	30	-0.007336107005503172	0.33070472165473275	2079.2358351761304	2154.2358351761304	2154.2358351761304	2179.2358351761304	0.6521739363670349	0.5511810779571533	0.6212121248245239	0.19230769574642181	0.4000000059604645	3749	3824	3824	3849	1500
21.097220440411082	21.09722083515078	0	0	1	30	-0.007244443697167551	0.3142020055212271	2011.657212609425	2086.657212609425	2086.657212609425	2111.657212609425	0.6231883764266968	0.5275590419769287	0.5909090638160706	0.1794871836900711	0.4000000059604645	3749	3824	3824	3849	1500
21.118848228506916	21.11884822850692	0	0	1	30	-0.0071329238722131	0.3015167446938729	1959.7110695214096	2034.7110695214096	2034.7110695214096	2059.7110695214096	0.6086956262588501	0.5039370059967041	0.560606062412262	0.1666666716337204	0.4000000059604645	3749	3824	3824	3849	1500
21.131976086669045	21.13197608666905	0	0	1	30	-0.007001853198728373	0.28450241748883265	1890.0373996167698	1965.0373996167698	1965.0373996167698	1990.0373996167698	0.5797101259231567	0.4724409580230713	0.5151515007019043	0.1666666716337204	0.4000000059604645	3765	3840	3840	3865	1480
21.147250144573416	21.147250144573412	0	0	1	30	-0.006851590932318779	0.2671481464058161	1818.9716595318168	1893.9716595318168	1893.9716595318168	1918.9716595318168	0.5507246255874634	0.4409448802471161	0.5	0.1538461595773697	0.4000000059604645	3765	3840	3840	3865	1500
21.16424684652323	21.164247241262927	0	0	1	30	-0.006682548931411946	0.24014193363916114	1708.3812182523648	1783.3812182523648	1783.3812182523648	1808.3812182523648	0.49275362491607666	0.4015747904777527	0.469696968793869	0.14102564752101898	0.4000000059604645	3765	3840	3840	3865	1500
21.18553515847812	21.185535553217818	0	0	1	30	-0.006495190528382392	0.2143569070572307	1602.7915343993598	1677.7915343993598	1677.7915343993598	1702.7915343993598	0.4637681245803833	0.34645670652389526	0.40909090638160706	0.11538461595773697	0.4000000059604645	3765	3840	3840	3865	1480
21.198739201402116	21.198739201402113	0	0	1	30	-0.006290029259589702	0.20635964354556618	1570.0427403190936	1645.0427403190936	1645.0427403190936	1670.0427403190936	0.4492753744125366	0.33070865273475647	0.39393940567970276	0.11538461595773697	0.4000000059604645	3765	3840	3840	3865	1500
21.21425444526243	21.214254840002134	0	0	1	30	-0.006067627457811049	0.1915566250037839	1509.4243793904952	1584.4243793904952	1584.4243793904952	1609.4243793904952	0.4202898442745209	0.30708661675453186	0.3787878751754761	0.10256410390138626	0.4000000059604645	3765	3840	3840	3865	1500
21.23112285681015	21.231122856810146	0	0	1	30	-0.005828594710926148	0.18526261598566474	1483.650412461297	1558.650412461297	1558.650412461297	1583.650412461297	0.4202898442745209	0.28346458077430725	0.3636363744735718	0.10256410390138626	0.4000000059604645	3752	3827	3827	3852	1500
21.25220037776589	21.252199983026195	0	0	1	30	-0.005573586191079251	0.17619697567330211	1446.5266153821722	1521.5266153821722	1521.5266153821722	1546.5266153821722	0.4057970941066742	0.26771652698516846	0.3484848439693451	0.08974359184503555	0.4000000059604645	3739	3814	3814	3839	1500
21.265501921395487	21.265501526655783	0	0	1	30	-0.00530330085889783	0.1646736570689668	1399.338625697419	1474.338625697419	1474.338625697419	1499.338625697419	0.37681159377098083	0.25196850299835205	0.3333333432674408	0.08974359184503555	0.4000000059604645	3717	3792	3792	3817	1480
21.28118848228507	21.281188482285067	0	0	1	30	-0.005018479547690093	0.15349383014829565	1353.5572344572706	1428.5572344572706	1428.5572344572706	1453.5572344572706	0.36231884360313416	0.22834645211696625	0.3030303120613098	0.07692307978868484	0.4000000059604645	3678	3753	3753	3778	1480
21.297244519532708	21.297244914272405	0	0	1	30	-0.004719902932872375	0.1476107640105076	1329.4660786230286	1404.4660786230286	1404.4660786230286	1429.4660786230286	0.3478260934352875	0.22047244012355804	0.28787878155708313	0.07692307978868484	0.4000000059604645	3625	3700	3700	3725	1480
21.318836781055655	21.31883678105565	0	0	1	30	-0.004408389392192083	0.1388850695994142	1293.7343600096012	1368.7343600096012	1368.7343600096012	1393.7343600096012	0.3333333432674408	0.20472441613674164	0.27272728085517883	0.06410256773233414	0.4000000059604645	3599	3674	3674	3699	1480
21.332078718990726	21.33207911373043	0	0	1	30	-0.004084792762611183	0.13305056233121126	1269.8420527463102	1344.8420527463102	1344.8420527463102	1369.8420527463102	0.3188405930995941	0.19685038924217224	0.25757575035095215	0.06410256773233414	0.4000000059604645	3560	3635	3635	3660	1480
21.347256460408598	21.347256460408595	0	0	1	30	-0.0037499999999984273	0.12663330084723134	1243.5633669694125	1318.5633669694125	1318.5633669694125	1343.5633669694125	0.30434781312942505	0.18897637724876404	0.25757575035095215	0.05128205195069313	0.4000000059604645	3533	3608	3608	3633	1480
21.36436329473437	21.364363294734368	0	0	1	30	-0.003404928748044981	0.11722417275342445	1205.0329874252732	1280.0329874252732	1280.0329874252732	1305.0329874252732	0.2753623127937317	0.18110236525535583	0.24242424964904785	0.05128205195069313	0.4000000059604645	3468	3543	3543	3568	1480
21.385604237925403	21.385604632665107	0	0	1	30	-0.0030505248230668384	0.10662709642635845	1161.6379598659378	1236.6379598659378	1236.6379598659378	1261.6379598659378	0.260869562625885	0.15748031437397003	0.21212121844291687	0.03846153989434242	0.4000000059604645	3428	3503	3503	3528	1480
21.39877314901621	21.398773543755908	0	0	1	30	-0.0026877596215880506	0.10662709642635845	1161.6379598659378	1236.6379598659378	1236.6379598659378	1261.6379598659378	0.260869562625885	0.15748031437397003	0.21212121844291687	0.03846153989434242	0.4000000059604645	3341	3416	3416	3441	1480
21.41431089303936	21.414310893039357	0	0	1	30	-0.0023176274578103704	0.10103540588604473	1138.739987103353	1213.739987103353	1213.739987103353	1238.739987103353	0.24637681245803833	0.14960630238056183	0.21212121844291687	0.03846153989434242	0.4000000059604645	3202	3277	3277	3302	1480
21.431172988751893	21.43117338349159	0	0	1	30	-0.0019411428382671415	0.09529802769027425	1115.245423391673	1190.245423391673	1190.245423391673	1215.245423391673	0.23188406229019165	0.14173229038715363	0.19696970283985138	0.03846153989434242	0.4000000059604645	3038	3113	3113	3138	1480
21.452149456344753	21.45214945634475	0	0	1	30	-0.0015593376811314063	0.08897789139387421	1089.3644652579148	1164.3644652579148	1164.3644652579148	1189.3644652579148	0.21739129722118378	0.13385826349258423	0.1818181872367859	0.025641025975346565	0.4000000059604645	2903	2978	2978	3003	1480
21.465419815538137	21.46541981553814	0	0	1	30	-0.001173258487799923	0.08328907575227448	1066.068765205564	1141.068765205564	1141.068765205564	1166.068765205564	0.2028985470533371	0.12598425149917603	0.1666666716337204	0.025641025975346565	0.4000000059604645	2793	2868	2868	2893	1480
21.48115927154736	21.481159271547362	0	0	1	30	-0.0007839634745055779	0.07769738521196076	1043.1707924429793	1118.1707924429793	1118.1707924429793	1143.1707924429793	0.18840579688549042	0.11811023950576782	0.1666666716337204	0.025641025975346565	0.4000000059604645	2610	2685	2685	2710	1480
21.497184124358792	21.497184124358796	0	0	1	30	-0.00039251967182024584	0.07760026011067474	1042.773065153213	1117.773065153213	1117.773065153213	1142.773065153213	0.18840579688549042	0.11811023950576782	0.1515151560306549	0.025641025975346565	0.4000000059604645	2610	2685	2685	2710	1480
21.518827702042582	21.51882770204258	0	0	1	30	1.8376154860346732e-15	0.07563175524967754	1034.7120377474296	1109.7120377474296	1109.7120377474296	1134.7120377474296	0.18840579688549042	0.11023622006177902	0.1515151560306549	0.025641025975346565	0.4000000059604645	2524	2599	2599	2624	1480
21.532015955378622	21.532015955378625	0	0	1	30	0.000392519671823916	0.07563175524967754	1034.7120377474296	1109.7120377474296	1109.7120377474296	1134.7120377474296	0.18840579688549042	0.11023622006177902	0.1515151560306549	0.025641025975346565	0.4000000059604645	2398	2473	2473	2498	1480
21.547236328683955	21.54723672342366	0	0	1	30	0.000783963474509233	0.06994293960807779	1011.4163376950785	1086.4163376950785	1086.4163376950785	1111.4163376950785	0.17391304671764374	0.10236220806837082	0.13636364042758942	0.025641025975346565	0.4000000059604645	2157	2232	2232	2257	1480
21.564213293648837	21.564213293648834	0	0	1	30	0.001173258487803553	0.06994293960807779	1011.4163376950785	1086.4163376950785	1086.4163376950785	1111.4163376950785	0.17391304671764374	0.10236220806837082	0.13636364042758942	0.025641025975346565	0.4000000059604645	2106	2181	2181	2206	1480
21.585507526699207	21.585507526699203	0	0	1	30	0.001559337681135001	0.06435124720511892	988.5183573049619	1063.518357304962	1063.518357304962	1088.518357304962	0.15942029654979706	0.09448818862438202	0.13636364042758942	0.025641025975346565	0.4000000059604645	2079	2154	2154	2179	1480
21.59872459603326	21.598724596033257	0	0	1	30	0.0019411428382706912	0.06631975206611612	996.5793847107454	1071.5793847107454	1071.5793847107454	1096.5793847107454	0.15942029654979706	0.10236220806837082	0.13636364042758942	0.025641025975346565	0.4000000059604645	2011	2086	2086	2111	1480
21.61421181337497	21.614211813374965	0	0	1	30	0.002317627457813866	0.06072805593786696	973.6813890655652	1048.6813890655653	1048.6813890655653	1073.6813890655653	0.14492753148078918	0.09448818862438202	0.13636364042758942	0.025641025975346565	0.4000000059604645	1959	2034	2034	2059	1480
21.631129962124728	21.631129962124724	0	0	1	30	0.002687759621591482	0.06063093083658094	973.2836617757989	1048.283661775799	1048.283661775799	1073.283661775799	0.14492753148078918	0.09448818862438202	0.12121212482452393	0.025641025975346565	0.4000000059604645	1890	1965	1965	1990	1480
21.652147877385953	21.652147877385957	0	0	1	30	0.0030505248230701964	0.06063093083658094	973.2836617757989	1048.283661775799	1048.283661775799	1073.283661775799	0.14492753148078918	0.09448818862438202	0.12121212482452393	0.025641025975346565	0.4000000059604645	1818	1893	1893	1918	1480
21.665494421341204	21.66549481608091	0	0	1	30	0.003404928748048256	0.06063093083658094	973.2836617757989	1048.283661775799	1048.283661775799	1073.283661775799	0.14492753148078918	0.09448818862438202	0.12121212482452393	0.025641025975346565	0.4000000059604645	1708	1783	1783	1808	1480
21.681160455766456	21.68116045576646	0	0	1	30	0.00375000000000161	0.06063093083658094	973.2836617757989	1048.283661775799	1048.283661775799	1073.283661775799	0.14492753148078918	0.09448818862438202	0.12121212482452393	0.025641025975346565	0.4000000059604645	1602	1677	1677	1702	1480
21.69710478167934	21.697104781679343	0	0	1	30	0.0040847927626142646	0.0566192428894752	956.8557996324009	1031.855799632401	1031.855799632401	1056.855799632401	0.1304347813129425	0.09448818862438202	0.12121212482452393	0.012820512987673283	0.4000000059604645	1570	1645	1645	1670	1480
21.714567671213413	21.71456767121341	0	0	1	30	0.004408389392195056	0.05700774329461927	958.4467087914659	1033.4467087914659	1033.4467087914659	1058.4467087914659	0.1304347813129425	0.09448818862438202	0.12121212482452393	0.025641025975346565	0.4000000059604645	1509	1584	1584	1609	1480
21.732150561615907	21.732150956355603	0	0	1	30	0.004719902932875231	0.05700774329461927	958.4467087914659	1033.4467087914659	1033.4467087914659	1058.4467087914659	0.1304347813129425	0.09448818862438202	0.12121212482452393	0.025641025975346565	0.4000000059604645	1483	1558	1558	1583	1480
21.7471897493995	21.747189749399503	0	0	1	30	0.005018479547692824	0.05700774329461927	958.4467087914659	1033.4467087914659	1033.4467087914659	1058.4467087914659	0.1304347813129425	0.09448818862438202	0.12121212482452393	0.025641025975346565	0.4000000059604645	1446	1521	1521	1546	1480
21.764098029656797	21.764098029656793	0	0	1	30	0.005303300858900429	0.05700774329461927	958.4467087914659	1033.4467087914659	1033.4467087914659	1058.4467087914659	0.1304347813129425	0.09448818862438202	0.12121212482452393	0.025641025975346565	0.4000000059604645	1399	1474	1474	1499	1480
21.781239995815756	21.78123960107606	0	0	1	30	0.00557358619108171	0.05700774329461927	958.4467087914659	1033.4467087914659	1033.4467087914659	1058.4467087914659	0.1304347813129425	0.09448818862438202	0.12121212482452393	0.025641025975346565	0.4000000059604645	1353	1428	1428	1453	1480
21.798790912302653	21.798790912302657	0	0	1	30	0.005828594710928461	0.05700774329461927	958.4467087914659	1033.4467087914659	1033.4467087914659	1058.4467087914659	0.1304347813129425	0.09448818862438202	0.12121212482452393	0.025641025975346565	0.4000000059604645	1329	1404	1404	1429	1480
21.8142639190152	21.814264313754904	0	0	1	30	0.006067627457813209	0.05700774329461927	958.4467087914659	1033.4467087914659	1033.4467087914659	1058.4467087914659	0.1304347813129425	0.09448818862438202	0.12121212482452393	0.025641025975346565	0.4000000059604645	1293	1368	1368	1393	1480
21.83127325263538	21.831272857895684	0	0	1	30	0.006290029259591703	0.05739624372798524	960.0376180660995	1035.0376180660996	1035.0376180660996	1060.0376180660996	0.1304347813129425	0.09448818862438202	0.12121212482452393	0.03846153989434242	0.4000000059604645	1269	1344	1344	1369	1480
21.85217156176788	21.852171956507583	0	0	1	30	0.00649519052838423	0.059510436244439205	968.6952364209785	1043.6952364209785	1043.6952364209785	1068.6952364209785	0.1304347813129425	0.10236220806837082	0.13636364042758942	0.03846153989434242	0.4000000059604645	1243	1318	1318	1343	1480
21.865507447751266	21.86550744775127	0	0	1	30	0.006682548931413614	0.059510436244439205	968.6952364209785	1043.6952364209785	1043.6952364209785	1068.6952364209785	0.1304347813129425	0.10236220806837082	0.13636364042758942	0.03846153989434242	0.4000000059604645	1205	1280	1280	1305	1480
21.881240193185608	21.881240587925305	0	0	1	30	0.006851590932320274	0.06313362378640087	983.5321894053116	1058.5321894053116	1058.5321894053116	1083.5321894053116	0.14492753148078918	0.10236220806837082	0.13636364042758942	0.03846153989434242	0.4000000059604645	1161	1236	1236	1261	1480
21.897359388785052	21.89735938878505	0	0	1	30	0.0070018531987296895	0.0657334399113624	994.1784364370291	1069.1784364370292	1069.1784364370292	1094.1784364370292	0.14492753148078918	0.11023622006177902	0.1515151560306549	0.05128205195069313	0.4000000059604645	1161	1236	1236	1261	1480
21.918796517606378	21.918796517606374	0	0	1	30	0.007132923872214236	0.06592769011393444	994.9738910165615	1069.9738910165615	1069.9738910165615	1094.9738910165615	0.14492753148078918	0.11023622006177902	0.1666666716337204	0.05128205195069313	0.4000000059604645	1138	1213	1213	1238	1480
21.932063718882173	21.932063718882176	0	0	1	30	0.0072444436971685015	0.07171363644475565	1018.6673412412744	1093.6673412412742	1093.6673412412742	1118.6673412412742	0.15942029654979706	0.11811023950576782	0.1818181872367859	0.05128205195069313	0.4000000059604645	1115	1190	1190	1215	1480
21.947226854931184	21.947226854931188	0	0	1	30	0.007336107005503936	0.07788807771978401	1043.9516782625155	1118.9516782625155	1118.9516782625155	1143.9516782625155	0.17391304671764374	0.12598425149917603	0.1818181872367859	0.06410256773233414	0.4000000059604645	1089	1164	1164	1189	1480
21.964245662304133	21.96424605704383	0	0	1	30	0.00740766255446383	0.08009939348193432	1053.007016308521	1128.007016308521	1128.007016308521	1153.007016308521	0.17391304671764374	0.13385826349258423	0.19696970283985138	0.06410256773233414	0.4000000059604645	1066	1141	1141	1166	1480
21.985510684616795	21.9855106846168	0	0	1	30	0.007458914215262249	0.09684846777086839	1121.594475521706	1196.594475521706	1196.594475521706	1221.594475521706	0.21739129722118378	0.14960630238056183	0.22727273404598236	0.08974359184503555	0.4000000059604645	1043	1118	1118	1143	1480
21.99872735921115	21.998727359211152	0	0	1	30	0.007489721510659403	0.09684846777086839	1121.594475521706	1196.594475521706	1196.594475521706	1221.594475521706	0.21739129722118378	0.14960630238056183	0.22727273404598236	0.08974359184503555	0.4000000059604645	1042	1117	1117	1142	1480
22.014347603831343	22.014347603831347	0	0	1	30	0.0075	0.10953373737957417	1173.5406545693563	1248.5406545693563	1248.5406545693563	1273.5406545693563	0.23188406229019165	0.17322835326194763	0.25757575035095215	0.12820513546466827	0.4000000059604645	1034	1109	1109	1134	1480
22.031269305238393	22.03127009471779	0	0	1	30	0.0074897215106592046	0.11701936732251095	1204.1943091856824	1279.1943091856824	1279.1943091856824	1304.1943091856824	0.24637681245803833	0.18110236525535583	0.28787878155708313	0.14102564752101898	0.4000000059604645	1034	1109	1109	1134	1480
22.05215419322113	22.052154193221135	0	0	1	30	0.0074589142152618505	0.12411649740520336	1233.2570568743076	1308.2570568743076	1308.2570568743076	1333.2570568743076	0.260869562625885	0.18897637724876404	0.3030303120613098	0.1538461595773697	0.4000000059604645	1011	1086	1086	1111	1480
22.06550705301157	22.06550665827187	0	0	1	30	0.007407662554463234	0.1313107514358831	1262.7175271299413	1337.7175271299413	1337.7175271299413	1362.7175271299413	0.2753623127937317	0.19685038924217224	0.3181818127632141	0.1666666716337204	0.5	1011	1086	1086	1111	1480
22.08137361520379	22.081373615203795	0	0	1	30	0.0073361070055031445	0.1392820105752629	1295.3598333057016	1370.3598333057016	1370.3598333057016	1395.3598333057016	0.28985506296157837	0.20472441613674164	0.3484848439693451	0.1794871836900711	0.5	988	1063	1063	1088	1480
22.09723030890355	22.097230308903548	0	0	1	30	0.007244443697167517	0.14788457976180913	1330.5873541246083	1405.5873541246083	1405.5873541246083	1430.5873541246083	0.30434781312942505	0.21259842813014984	0.3636363744735718	0.20512820780277252	0.6000000238418579	996	1071	1071	1096	1480
22.114304774574027	22.114304774574023	0	0	1	30	0.007132923872213059	0.1590905289709128	1376.475716135888	1451.475716135888	1451.475716135888	1476.475716135888	0.3333333432674408	0.22047244012355804	0.3787878751754761	0.21794871985912323	0.6000000238418579	973	1048	1048	1073	1480
22.132160035368674	22.13216082484807	0	0	1	30	0.007001853198728325	0.16895572367473777	1416.8736884480513	1491.8736884480513	1491.8736884480513	1516.8736884480513	0.3478260934352875	0.22834645211696625	0.40909090638160706	0.24358974397182465	0.6000000238418579	973	1048	1048	1073	1480
22.147311329226728	22.147311329226724	0	0	1	30	0.006851590932318725	0.18198448538392342	1470.2264676471664	1545.2264676471664	1545.2264676471664	1570.2264676471664	0.37681159377098083	0.24409449100494385	0.43939393758773804	0.24358974397182465	0.6000000238418579	973	1048	1048	1073	1480
22.164280794137323	22.164281188877027	0	0	1	30	0.006682548931411886	0.19289549648842796	1514.9070581201127	1589.9070581201127	1589.9070581201127	1614.9070581201127	0.3913043439388275	0.25984251499176025	0.469696968793869	0.25641027092933655	0.699999988079071	973	1048	1048	1073	1480
22.185543448011796	22.185543448011792	0	0	1	30	0.006495190528382326	0.20463562808878777	1562.9828970235858	1637.9828970235858	1637.9828970235858	1662.9828970235858	0.4202898442745209	0.26771652698516846	0.4848484992980957	0.26923078298568726	0.699999988079071	973	1048	1048	1073	1480
22.198742754059406	22.198743148799103	0	0	1	30	0.00629002925958963	0.21950977577566633	1623.8925318013535	1698.8925318013535	1698.8925318013535	1723.8925318013535	0.4492753744125366	0.28346458077430725	0.5151515007019043	0.28205129504203796	0.699999988079071	956	1031	1031	1056	1480
22.214081549274372	22.21408154927437	0	0	1	30	0.0060676274578109705	0.2510394161189353	1753.0064090070402	1828.0064090070402	1828.0064090070402	1853.0064090070402	0.5362318754196167	0.30708661675453186	0.5454545617103577	0.29487180709838867	0.699999988079071	958	1033	1033	1058	1480
22.23136009536911	22.231360095369112	0	0	1	30	0.005828594710926065	0.2682705520888864	1823.56791080399	1898.56791080399	1898.56791080399	1923.56791080399	0.5652173757553101	0.33070865273475647	0.5757575631141663	0.3076923191547394	0.800000011920929	958	1033	1033	1058	1480
22.2521664301518	22.252166430151796	0	0	1	30	0.005573586191079162	0.31300542220218563	2006.7572039179502	2081.7572039179504	2081.7572039179504	2106.7572039179504	0.6086956262588501	0.4094488322734833	0.6515151262283325	0.3589743673801422	0.800000011920929	958	1033	1033	1058	1480
22.265475079095967	22.265475079095964	0	0	1	30	0.005303300858897737	0.3552186065776781	2179.620193935592	2254.620193935592	2254.620193935592	2279.620193935592	0.6666666865348816	0.4803149700164795	0.7121211886405945	0.38461539149284363	0.800000011920929	958	1033	1033	1058	1480
22.281289930387654	22.28129032512735	0	0	1	30	0.005018479547689995	0.39908289652326445	2359.244461262768	2434.244461262768	2434.244461262768	2459.244461262768	0.7246376872062683	0.5511810779571533	0.7575757503509521	0.42307692766189575	0.800000011920929	958	1033	1033	1058	1480
22.297203861343736	22.297204256083432	0	0	1	30	0.004719902932872272	0.4373555096053021	2515.970811833712	2590.970811833712	2590.970811833712	2615.970811833712	0.7681159377098083	0.6141732335090637	0.8181818127632141	0.44871795177459717	0.800000011920929	958	1033	1033	1058	1480
22.318782306977223	22.31878230697722	0	0	1	30	0.004408389392191976	0.4991830638765409	2769.154646574435	2844.154646574435	2844.154646574435	2869.154646574435	0.8840579986572266	0.6771653294563293	0.8939393758773804	0.4871794879436493	0.800000011920929	958	1033	1033	1058	1480
22.331978060367543	22.33197806036754	0	0	1	30	0.004084792762611071	0.5493569474120239	2974.616699652238	3049.616699652238	3049.616699652238	3074.616699652238	0.9275362491607666	0.7559055089950562	0.9545454382896423	0.5384615659713745	0.800000011920929	960	1035	1035	1060	1480
22.347237907642754	22.34723830238245	0	0	1	30	0.003749999999998313	0.5879813879728317	3132.783783748746	3207.783783748746	3207.783783748746	3232.783783748746	0.9275362491607666	0.834645688533783	1.0	0.5897436141967773	0.800000011920929	968	1043	1043	1068	1480
22.364394084430874	22.364394084430877	0	0	1	30	0.0034049287480448632	0.6306246072053909	3307.407766506076	3382.407766506076	3382.407766506076	3407.407766506076	0.9710144996643066	0.8976377844810486	1.0	0.6538461446762085	0.800000011920929	968	1043	1043	1068	1480
22.38548936867306	22.385489368673063	0	0	1	30	0.003050524823066718	0.6819604337215424	3517.627976089716	3592.627976089716	3592.627976089716	3617.627976089716	1.0	0.9842519760131836	1.0	0.7435897588729858	0.800000011920929	983	1058	1058	1083	1480
22.39872538551266	22.398725385512655	0	0	1	30	0.002687759621587927	0.6819604337215424	3517.627976089716	3592.627976089716	3592.627976089716	3617.627976089716	1.0	0.9842519760131836	1.0	0.7435897588729858	0.800000011920929	994	1069	1069	1094	1480
22.41428326126044	22.414283656000144	0	0	1	30	0.0023176274578102446	0.6987179517745972	3586.2500125169754	3661.2500125169754	3661.2500125169754	3686.2500125169754	1.0	1.0	1.0	0.7948718070983887	0.800000011920929	994	1069	1069	1094	1480
22.431126409467435	22.43112640946744	0	0	1	30	0.0019411428382670136	0.7051282078027725	3612.5000109523535	3687.5000109523535	3687.5000109523535	3712.5000109523535	1.0	1.0	1.0	0.8205128312110901	0.800000011920929	1018	1093	1093	1118	1480
22.452163272234205	22.45216327223421	0	0	1	30	0.0015593376811312766	0.7211538404226303	3678.124976530671	3753.124976530671	3753.124976530671	3778.124976530671	1.0	1.0	1.0	0.8846153616905212	0.800000011920929	1043	1118	1118	1143	1480
22.465441920961272	22.46544192096127	0	0	1	30	0.0011732584877997925	0.7275640964508057	3704.374974966049	3779.374974966049	3779.374974966049	3804.374974966049	1.0	1.0	1.0	0.9102563858032227	0.800000011920929	1053	1128	1128	1153	1480
22.481248877458984	22.48124887745898	0	0	1	30	0.0007839634745054463	0.733974352478981	3730.6249734014273	3805.6249734014273	3805.6249734014273	3830.6249734014273	1.0	1.0	1.0	0.9358974099159241	0.800000011920929	1121	1196	1196	1221	1480
22.497248466929694	22.497248466929697	0	0	1	30	0.00039251967182011373	0.7403846085071564	3756.8749718368053	3831.8749718368053	3831.8749718368053	3856.8749718368053	1.0	1.0	1.0	0.9615384340286255	0.800000011920929	1121	1196	1196	1221	1480
22.51880283344156	22.518802833441555	0	0	1	30	-1.9699237638903314e-15	0.7467948645353317	3783.1249702721834	3858.1249702721834	3858.1249702721834	3883.1249702721834	1.0	1.0	1.0	0.9871794581413269	0.800000011920929	1173	1248	1248	1273	1480
22.532088587483198	22.5320885874832	0	0	1	30	-0.00039251967182404813	0.75	3796.25	3871.25	3871.25	3896.25	1.0	1.0	1.0	1.0	0.800000011920929	1204	1279	1279	1304	1480
22.54732159245889	22.547321987198593	0	0	1	30	-0.0007839634745093646	0.75	3796.25	3871.25	3871.25	3896.25	1.0	1.0	1.0	1.0	0.800000011920929	1233	1308	1308	1333	1480
22.564212504169436	22.56421210942974	0	0	1	30	-0.0011732584878036837	0.75	3796.25	3871.25	3871.25	3896.25	1.0	1.0	1.0	1.0	0.800000011920929	1262	1337	1337	1362	1500
22.585526868944445	22.58552686894445	0	0	1	30	-0.0015593376811351306	0.75	3796.25	3871.25	3871.25	3896.25	1.0	1.0	1.0	1.0	0.800000011920929	1295	1370	1370	1395	1500
22.59874749093579	22.598747490935793	0	0	1	30	-0.001941142838270819	0.75	3796.25	3871.25	3871.25	3896.25	1.0	1.0	1.0	1.0	0.800000011920929	1330	1405	1405	1430	1520
22.614144312886477	22.614144312886474	0	0	1	30	-0.0023176274578139916	0.75	3796.25	3871.25	3871.25	3896.25	1.0	1.0	1.0	1.0	0.800000011920929	1376	1451	1451	1476	1520
22.631195883654424	22.63119588365442	0	0	1	30	-0.0026877596215916055	0.75	3796.25	3871.25	3871.25	3896.25	1.0	1.0	1.0	1.0	0.699999988079071	1416	1491	1491	1516	1520
22.652144719468364	22.65214511420806	0	0	1	30	-0.003050524823070317	0.75	3796.25	3871.25	3871.25	3896.25	1.0	1.0	1.0	1.0	0.800000011920929	1470	1545	1545	1570	1520
22.665464026384402	22.6654640263844	0	0	1	30	-0.0034049287480483735	0.75	3796.25	3871.25	3871.25	3896.25	1.0	1.0	1.0	1.0	0.800000011920929	1514	1589	1589	1614	1540
22.681304141016806	22.68130374627711	0	0	1	30	-0.003750000000001725	0.75	3796.25	3871.25	3871.25	3896.25	1.0	1.0	1.0	1.0	0.800000011920929	1562	1637	1637	1662	1540
22.697151360963797	22.697151360963794	0	0	1	30	-0.004084792762614376	0.75	3796.25	3871.25	3871.25	3896.25	1.0	1.0	1.0	1.0	0.800000011920929	1623	1698	1698	1723	1540
22.714439775551003	22.714440170290707	0	0	1	30	-0.004408389392195164	0.75	3796.25	3871.25	3871.25	3896.25	1.0	1.0	1.0	1.0	0.800000011920929	1753	1828	1828	1853	1540
22.732149377396812	22.73214977213651	0	0	1	30	-0.004719902932875334	0.75	3796.25	3871.25	3871.25	3896.25	1.0	1.0	1.0	1.0	0.800000011920929	1823	1898	1898	1923	1560
22.74719330205679	22.747193302056793	0	0	1	30	-0.005018479547692923	0.75	3796.25	3871.25	3871.25	3896.25	1.0	1.0	1.0	1.0	0.699999988079071	2006	2081	2081	2106	1560
22.764304873258954	22.76430487325895	0	0	1	30	-0.005303300858900523	0.75	3796.25	3871.25	3871.25	3896.25	1.0	1.0	1.0	1.0	0.699999988079071	2179	2254	2254	2279	1560
22.78556397447613	22.785563974476133	0	0	1	30	-0.005573586191081798	0.75	3796.25	3871.25	3871.25	3896.25	1.0	1.0	1.0	1.0	0.699999988079071	2359	2434	2434	2459	1560
22.798703674829223	22.798704069568927	0	0	1	30	-0.005828594710928545	0.75	3796.25	3871.25	3871.25	3896.25	1.0	1.0	1.0	1.0	0.699999988079071	2515	2590	2590	2615	1560
22.814260366357917	22.814260366357914	0	0	1	30	-0.006067627457813286	0.75	3796.25	3871.25	3871.25	3896.25	1.0	1.0	1.0	1.0	0.699999988079071	2769	2844	2844	2869	1560
22.831171409793097	22.8311710150534	0	0	1	30	-0.006290029259591776	0.75	3796.25	3871.25	3871.25	3896.25	1.0	1.0	1.0	1.0	0.699999988079071	2974	3049	3049	3074	1560
22.852131298318607	22.852131693058304	0	0	1	30	-0.006495190528384297	0.75	3796.25	3871.25	3871.25	3896.25	1.0	1.0	1.0	1.0	0.699999988079071	3132	3207	3207	3232	1560
22.865456526330124	22.865456526330128	0	0	1	30	-0.0066825489314136744	0.75	3796.25	3871.25	3871.25	3896.25	1.0	1.0	1.0	1.0	0.699999988079071	3307	3382	3382	3407	1560
22.88126111438964	22.881261114389645	0	0	1	30	-0.006851590932320327	0.75	3796.25	3871.25	3871.25	3896.25	1.0	1.0	1.0	1.0	0.699999988079071	3517	3592	3592	3617	1560
22.897263467038247	22.897263861777944	0	0	1	30	-0.007001853198729737	0.75	3796.25	3871.25	3871.25	3896.25	1.0	1.0	1.0	1.0	0.699999988079071	3517	3592	3592	3617	1560
22.918782306977224	22.918783491196315	0	0	1	30	-0.007132923872214277	0.75	3796.25	3871.25	3871.25	3896.25	1.0	1.0	1.0	1.0	0.6000000238418579	3586	3661	3661	3686	1560
22.932017139597722	22.93201713959772	0	0	1	30	-0.007244443697168536	0.75	3796.25	3871.25	3871.25	3896.25	1.0	1.0	1.0	1.0	0.6000000238418579	3612	3687	3687	3712	1560
22.947194486275887	22.94719448627589	0	0	1	30	-0.007336107005503963	0.75	3796.25	3871.25	3871.25	3896.25	1.0	1.0	1.0	1.0	0.699999988079071	3678	3753	3753	3778	1560
22.964232635894074	22.96423303063377	0	0	1	30	-0.0074076625544638505	0.75	3796.25	3871.25	3871.25	3896.25	1.0	1.0	1.0	1.0	0.6000000238418579	3704	3779	3779	3804	1560
22.98558015880378	22.985580158803778	0	0	1	30	-0.007458914215262262	0.7371794879436493	3743.750003129244	3818.750003129244	3818.750003129244	3843.750003129244	1.0	1.0	1.0	0.9487179517745972	0.6000000238418579	3730	3805	3805	3830	1560
22.998697358994047	22.998697753733744	0	0	1	30	-0.00748972151065941	0.7275640964508057	3704.374974966049	3779.374974966049	3779.374974966049	3804.374974966049	1.0	1.0	1.0	0.9102563858032227	0.6000000238418579	3756	3831	3831	3856	1560
23.014347209091643	23.014347209091646	0	0	1	30	-0.0075	0.7211538404226303	3678.124976530671	3753.124976530671	3753.124976530671	3778.124976530671	1.0	1.0	1.0	0.8846153616905212	0.6000000238418579	3783	3858	3858	3883	1560
23.031334437288688	23.03133443728869	0	0	1	30	-0.007489721510659197	0.714743584394455	3651.874978095293	3726.874978095293	3726.874978095293	3751.874978095293	1.0	1.0	1.0	0.8589743375778198	0.6000000238418579	3796	3871	3871	3896	1560
23.052147087906558	23.052147482646255	0	0	1	30	-0.007458914215261837	0.7115384638309479	3638.7500093877316	3713.7500093877316	3713.7500093877316	3738.7500093877316	1.0	1.0	1.0	0.8461538553237915	0.5	3796	3871	3871	3896	1560
23.065459684247717	23.065459684247713	0	0	1	30	-0.007407662554463213	0.7051282078027725	3612.5000109523535	3687.5000109523535	3687.5000109523535	3712.5000109523535	1.0	1.0	1.0	0.8205128312110901	0.5	3796	3871	3871	3896	1560
23.081274140799703	23.0812745355394	0	0	1	30	-0.007336107005503117	0.6858974397182465	3533.7500156462193	3608.7500156462193	3608.7500156462193	3633.7500156462193	1.0	1.0	1.0	0.7435897588729858	0.5	3796	3871	3871	3896	1560
23.097210571918612	23.09721057191861	0	0	1	30	-0.0072444436971674814	0.6698717921972275	3468.1249890476465	3543.1249890476465	3543.1249890476465	3568.1249890476465	1.0	1.0	1.0	0.6794871687889099	0.5	3796	3871	3871	3896	1560
23.11876572790987	23.118766122649575	0	0	1	30	-0.007132923872213018	0.6570512801408768	3415.6249921768904	3490.6249921768904	3490.6249921768904	3515.6249921768904	1.0	1.0	1.0	0.6282051205635071	0.5	3796	3871	3871	3896	1560
23.132035692363562	23.132035692363566	0	0	1	30	-0.0070018531987282775	0.6442307680845261	3363.124995306134	3438.124995306134	3438.124995306134	3463.124995306134	1.0	1.0	1.0	0.5769230723381042	0.5	3796	3871	3871	3896	1540
23.147175538770345	23.147175144030648	0	0	1	30	-0.006851590932318671	0.6235362440347672	3278.3809193223715	3353.3809193223715	3353.3809193223715	3378.3809193223715	1.0	0.9685039520263672	1.0	0.5256410241127014	0.5	3796	3871	3871	3896	1560
23.164215267347327	23.16421526734733	0	0	1	30	-0.006682548931411825	0.5732285678386688	3072.370985299349	3147.370985299349	3147.370985299349	3172.370985299349	0.9130434989929199	0.9055117964744568	1.0	0.4743589758872986	0.5	3796	3871	3871	3896	1560
23.185472394866014	23.185472394866018	0	0	1	30	-0.006495190528382261	0.4975194625973285	2762.34219933606	2837.34219933606	2837.34219933606	2862.34219933606	0.8550724387168884	0.7795275449752808	0.9242424368858337	0.38461539149284363	0.5	3796	3871	3871	3896	1560
23.198704464308623	23.198704464308626	0	0	1	30	-0.006290029259589558	0.4975194625973285	2762.34219933606	2837.34219933606	2837.34219933606	2862.34219933606	0.8550724387168884	0.7795275449752808	0.9242424368858337	0.38461539149284363	0.5	3796	3871	3871	3896	1560
23.214330630024296	23.214330630024293	0	0	1	30	-0.006067627457810893	0.4544581745193277	2586.0062246566467	2661.0062246566467	2661.0062246566467	2686.0062246566467	0.7971014380455017	0.7165354490280151	0.8787878751754761	0.3461538553237915	0.5	3796	3871	3871	3896	1560
23.231299700195198	23.2312997001952	0	0	1	30	-0.005828594710925982	0.4193195655664086	2442.1136209944434	2517.1136209944434	2517.1136209944434	2542.1136209944434	0.7536231875419617	0.6614173054695129	0.8181818127632141	0.3205128312110901	0.5	3796	3871	3871	3896	1560
23.252174719685474	23.25217471968547	0	0	1	30	-0.005573586191079074	0.35108199177227384	2162.6807563074617	2237.6807563074617	2237.6807563074617	2262.6807563074617	0.6666666865348816	0.5511810779571533	0.7272727489471436	0.25641027092933655	0.5	3796	3871	3871	3896	1540
23.26541271022356	23.265413104963258	0	0	1	30	-0.005303300858897643	0.3153239529385943	2016.2515872835436	2091.251587283544	2091.251587283544	2116.251587283544	0.5797101259231567	0.5118110179901123	0.6969696879386902	0.24358974397182465	0.5	3796	3871	3871	3896	1540
23.281259930170545	23.28125953543085	0	0	1	30	-0.005018479547689897	0.287353604387929	1901.7130099685694	1976.7130099685694	1976.7130099685694	2001.7130099685694	0.5507246255874634	0.4566929042339325	0.6515151262283325	0.21794871985912323	0.5	3796	3871	3871	3896	1540
23.29723504577994	23.297235045779935	0	0	1	30	-0.004719902932872169	0.2738688999212404	1846.4931451774794	1921.4931451774794	1921.4931451774794	1946.4931451774794	0.5507246255874634	0.4173228442668915	0.6212121248245239	0.20512820780277252	0.5	3796	3871	3871	3896	1540
23.31876138577319	23.318761385773186	0	0	1	30	-0.004408389392191869	0.24898043496312794	1744.574881174009	1819.574881174009	1819.574881174009	1844.574881174009	0.5072463750839233	0.3779527544975281	0.5757575631141663	0.19230769574642181	0.5	3796	3871	3871	3896	1540
23.331991876256996	23.331991876257	0	0	1	30	-0.00408479276261096	0.2326234240944569	1677.592921666801	1752.592921666801	1752.592921666801	1777.592921666801	0.47826087474823	0.35433071851730347	0.5454545617103577	0.1794871836900711	0.5	3796	3871	3871	3896	1540
23.347317645061903	23.347317645061906	0	0	1	30	-0.0037499999999981984	0.21646065328909891	1611.40637521886	1686.40637521886	1686.40637521886	1711.40637521886	0.4492753744125366	0.33070865273475647	0.5151515007019043	0.1666666716337204	0.5	3796	3871	3871	3896	1540
23.36418526713022	23.364185267130225	0	0	1	30	-0.0034049287480447453	0.20049213515572895	1546.01529346271	1621.01529346271	1621.01529346271	1646.01529346271	0.4202898442745209	0.30708661675453186	0.4848484992980957	0.1538461595773697	0.5	3796	3871	3871	3896	1540
23.385468447469027	23.38546844746903	0	0	1	30	-0.0030505248230665973	0.17353448488842915	1435.6237156181173	1510.6237156181173	1510.6237156181173	1535.6237156181173	0.36231884360313416	0.26771652698516846	0.4545454680919647	0.14102564752101898	0.5	3796	3871	3871	3896	1540
23.39871867493778	23.398718674937776	0	0	1	30	-0.002687759621587804	0.16765497647306904	1411.5471286572179	1486.5471286572179	1486.5471286572179	1511.5471286572179	0.36231884360313416	0.25196850299835205	0.43939393758773804	0.12820513546466827	0.5	3796	3871	3871	3896	1540
23.414163655131713	23.414163655131716	0	0	1	30	-0.0023176274578101184	0.1597808453912189	1379.3025618770414	1454.3025618770414	1454.3025618770414	1479.3025618770414	0.3478260934352875	0.24409449100494385	0.40909090638160706	0.11538461595773697	0.4000000059604645	3796	3871	3871	3896	1520
23.431390885065614	23.431390885065618	0	0	1	30	-0.001941142838266886	0.15178358560484467	1346.553783051839	1421.553783051839	1421.553783051839	1446.553783051839	0.3333333432674408	0.22834645211696625	0.39393940567970276	0.11538461595773697	0.4000000059604645	3796	3871	3871	3896	1520
23.452169588069385	23.45216998280909	0	0	1	30	-0.0015593376811311472	0.14454076805230875	1316.8944451742045	1391.8944451742045	1391.8944451742045	1416.8944451742045	0.3188405930995941	0.22047244012355804	0.3787878751754761	0.10256410390138626	0.4000000059604645	3796	3871	3871	3896	1540
23.465453368412536	23.465453368412533	0	0	1	30	-0.0011732584877996617	0.13856057003835143	1292.405534307049	1367.405534307049	1367.405534307049	1392.405534307049	0.30434781312942505	0.21259842813014984	0.3636363744735718	0.10256410390138626	0.4000000059604645	3796	3871	3871	3896	1520
23.481295456743435	23.481295851483132	0	0	1	30	-0.0007839634745053146	0.12587174590931743	1240.444799498655	1315.444799498655	1315.444799498655	1340.444799498655	0.2753623127937317	0.19685038924217224	0.3484848439693451	0.08974359184503555	0.4000000059604645	3743	3818	3818	3843	1520
23.497306493665416	23.497306493665413	0	0	1	30	-0.00039251967181998156	0.11994011784529585	1216.1547825764865	1291.1547825764865	1291.1547825764865	1316.1547825764865	0.260869562625885	0.18897637724876404	0.3333333432674408	0.08974359184503555	0.4000000059604645	3704	3779	3779	3804	1520
23.518890860394382	23.518891255134086	0	0	1	30	2.1022320417459897e-15	0.11102017267261977	1179.627607094378	1254.627607094378	1254.627607094378	1279.627607094378	0.24637681245803833	0.17322835326194763	0.3181818127632141	0.07692307978868484	0.4000000059604645	3678	3753	3753	3778	1520
23.53197806036754	23.531978455107243	0	0	1	30	0.0003925196718241803	0.10876029092462469	1170.373391336338	1245.373391336338	1245.373391336338	1270.373391336338	0.24637681245803833	0.16535432636737823	0.3030303120613098	0.07692307978868484	0.4000000059604645	3651	3726	3726	3751	1520
23.547196459974383	23.54719645997438	0	0	1	30	0.0007839634745094961	0.10368022691276108	1149.5705292077566	1224.5705292077566	1224.5705292077566	1249.5705292077566	0.23188406229019165	0.16535432636737823	0.27272728085517883	0.06410256773233414	0.4000000059604645	3638	3713	3713	3738	1500
23.564313162792626	23.564313557532323	0	0	1	30	0.0011732584878038144	0.10171172391440902	1141.509509429505	1216.509509429505	1216.509509429505	1241.509509429505	0.23188406229019165	0.15748031437397003	0.27272728085517883	0.06410256773233414	0.4000000059604645	3612	3687	3687	3712	1500
23.585463710592645	23.585464105332342	0	0	1	30	0.0015593376811352598	0.09587721664620608	1117.617202166214	1192.617202166214	1192.617202166214	1217.617202166214	0.21739129722118378	0.14960630238056183	0.25757575035095215	0.06410256773233414	0.4000000059604645	3533	3608	3608	3633	1500
23.59871433280109	23.598714332801094	0	0	1	30	0.0019411428382709467	0.09201121657924682	1101.7859318920157	1176.7859318920157	1176.7859318920157	1201.7859318920157	0.2028985470533371	0.14960630238056183	0.24242424964904785	0.06410256773233414	0.4000000059604645	3468	3543	3543	3568	1500
23.614298656108698	23.614298656108694	0	0	1	30	0.0023176274578141174	0.08926571260127525	1090.5430931022222	1165.5430931022222	1165.5430931022222	1190.5430931022222	0.2028985470533371	0.14173229038715363	0.24242424964904785	0.05128205195069313	0.4000000059604645	3415	3490	3490	3515	1500
23.631216410118757	23.63121641011876	0	0	1	30	0.002687759621591729	0.08907146239870321	1089.7476385226896	1164.7476385226896	1164.7476385226896	1189.7476385226896	0.2028985470533371	0.14173229038715363	0.22727273404598236	0.05128205195069313	0.4000000059604645	3363	3438	3438	3463	1500
23.652145114208064	23.65214511420806	0	0	1	30	0.0030505248230704384	0.08328551793052716	1066.0541959255088	1141.0541959255088	1141.0541959255088	1166.0541959255088	0.18840579688549042	0.13385826349258423	0.21212121844291687	0.05128205195069313	0.4000000059604645	3278	3353	3353	3378	1500
23.665397315375305	23.66539731537531	0	0	1	30	0.0034049287480484914	0.08328551793052716	1066.0541959255088	1141.0541959255088	1141.0541959255088	1166.0541959255088	0.18840579688549042	0.13385826349258423	0.21212121844291687	0.05128205195069313	0.4000000059604645	3072	3147	3147	3172	1500
23.681244535322296	23.681244535322293	0	0	1	30	0.003750000000001839	0.0774995771876414	1042.3607685833915	1117.3607685833915	1117.3607685833915	1142.3607685833915	0.17391304671764374	0.12598425149917603	0.19696970283985138	0.05128205195069313	0.4000000059604645	2762	2837	2837	2862	1500
23.69724254583421	23.697242940573915	0	0	1	30	0.004084792762614487	0.0774995771876414	1042.3607685833915	1117.3607685833915	1117.3607685833915	1142.3607685833915	0.17391304671764374	0.12598425149917603	0.19696970283985138	0.05128205195069313	0.4000000059604645	2762	2837	2837	2862	1500
23.718797307085776	23.718797307085772	0	0	1	30	0.004408389392195271	0.07686826407514287	1039.77554138771	1114.77554138771	1114.77554138771	1139.77554138771	0.17391304671764374	0.12598425149917603	0.19696970283985138	0.03846153989434242	0.4000000059604645	2586	2661	2661	2686	1500
23.731932270562485	23.73193227056248	0	0	1	30	0.004719902932875436	0.07489976107679082	1031.7145216094584	1106.7145216094584	1106.7145216094584	1131.7145216094584	0.17391304671764374	0.11811023950576782	0.19696970283985138	0.03846153989434242	0.4000000059604645	2442	2517	2517	2542	1500
23.747205933727148	23.74720553898745	0	0	1	30	0.005018479547693022	0.07553107418928935	1034.2997488051399	1109.2997488051399	1109.2997488051399	1134.2997488051399	0.17391304671764374	0.11811023950576782	0.19696970283985138	0.05128205195069313	0.4000000059604645	2162	2237	2237	2262	1500
23.764295399506178	23.76429539950618	0	0	1	30	0.005303300858900616	0.07190788664732768	1019.4627958208068	1094.4627958208068	1094.4627958208068	1119.4627958208068	0.15942029654979706	0.11811023950576782	0.19696970283985138	0.05128205195069313	0.4000000059604645	2016	2091	2091	2116	1500
23.7854779212218	23.785477921221798	0	0	1	30	0.0055735861910818875	0.07127657353482915	1016.8775686251254	1091.8775686251254	1091.8775686251254	1116.8775686251254	0.15942029654979706	0.11811023950576782	0.19696970283985138	0.03846153989434242	0.4000000059604645	1901	1976	1976	2001	1500
23.798700516911634	23.79870091165133	0	0	1	30	0.005828594710928628	0.07127657353482915	1016.8775686251254	1091.8775686251254	1091.8775686251254	1116.8775686251254	0.15942029654979706	0.11811023950576782	0.19696970283985138	0.03846153989434242	0.4000000059604645	1846	1921	1921	1946	1500
23.8142339187981	23.814234313537796	0	0	1	30	0.006067627457813364	0.07190788664732768	1019.4627958208068	1094.4627958208068	1094.4627958208068	1119.4627958208068	0.15942029654979706	0.11811023950576782	0.19696970283985138	0.05128205195069313	0.4000000059604645	1744	1819	1819	1844	1500
23.831298515976105	23.8312985159761	0	0	1	30	0.006290029259591848	0.07190788664732768	1019.4627958208068	1094.4627958208068	1094.4627958208068	1119.4627958208068	0.15942029654979706	0.11811023950576782	0.19696970283985138	0.05128205195069313	0.4000000059604645	1677	1752	1752	1777	1500
23.852173535466374	23.852173535466378	0	0	1	30	0.006495190528384363	0.07190788664732768	1019.4627958208068	1094.4627958208068	1094.4627958208068	1119.4627958208068	0.15942029654979706	0.11811023950576782	0.19696970283985138	0.05128205195069313	0.4000000059604645	1611	1686	1686	1711	1500
23.86542573663362	23.865425736633618	0	0	1	30	0.006682548931413734	0.07190788664732768	1019.4627958208068	1094.4627958208068	1094.4627958208068	1119.4627958208068	0.15942029654979706	0.11811023950576782	0.19696970283985138	0.05128205195069313	0.4000000059604645	1546	1621	1621	1646	1500
23.881233482610728	23.881233877350425	0	0	1	30	0.006851590932320382	0.07190788664732768	1019.4627958208068	1094.4627958208068	1094.4627958208068	1119.4627958208068	0.15942029654979706	0.11811023950576782	0.19696970283985138	0.05128205195069313	0.4000000059604645	1435	1510	1510	1535	1500
23.89722083515078	23.897220835150783	0	0	1	30	0.007001853198729785	0.07190788664732768	1019.4627958208068	1094.4627958208068	1094.4627958208068	1119.4627958208068	0.15942029654979706	0.11811023950576782	0.19696970283985138	0.05128205195069313	0.4000000059604645	1411	1486	1486	1511	1500
23.91874362248674	23.918743622486744	0	0	1	30	0.0071329238722143175	0.07190788664732768	1019.4627958208068	1094.4627958208068	1094.4627958208068	1119.4627958208068	0.15942029654979706	0.11811023950576782	0.19696970283985138	0.05128205195069313	0.4000000059604645	1379	1454	1454	1479	1480
23.931990297298203	23.931990297298206	0	0	1	30	0.00724444369716857	0.07190788664732768	1019.4627958208068	1094.4627958208068	1094.4627958208068	1119.4627958208068	0.15942029654979706	0.11811023950576782	0.19696970283985138	0.05128205195069313	0.4000000059604645	1346	1421	1421	1446	1480
23.947206723206552	23.94720672320655	0	0	1	30	0.007336107005503991	0.07190788664732768	1019.4627958208068	1094.4627958208068	1094.4627958208068	1119.4627958208068	0.15942029654979706	0.11811023950576782	0.19696970283985138	0.05128205195069313	0.4000000059604645	1316	1391	1391	1416	1480
23.96428197835642	23.964281978356425	0	0	1	30	0.007407662554463871	0.07190788664732768	1019.4627958208068	1094.4627958208068	1094.4627958208068	1119.4627958208068	0.15942029654979706	0.11811023950576782	0.19696970283985138	0.05128205195069313	0.4000000059604645	1292	1367	1367	1392	1480
23.985500816124325	23.98550081612433	0	0	1	30	0.0074589142152622755	0.07190788664732768	1019.4627958208068	1094.4627958208068	1094.4627958208068	1119.4627958208068	0.15942029654979706	0.11811023950576782	0.19696970283985138	0.05128205195069313	0.4000000059604645	1240	1315	1315	1340	1480
23.998666964037238	23.99866696403724	0	0	1	30	0.007489721510659418	0.07387638964567973	1027.5238155990585	1102.5238155990585	1102.5238155990585	1127.5238155990585	0.15942029654979706	0.12598425149917603	0.19696970283985138	0.05128205195069313	0.4000000059604645	1216	1291	1291	1316	1480
24.014279313863458	24.014279708603155	0	0	1	30	0.0075	0.07387638964567973	1027.5238155990585	1102.5238155990585	1102.5238155990585	1127.5238155990585	0.15942029654979706	0.12598425149917603	0.19696970283985138	0.05128205195069313	0.4000000059604645	1179	1254	1254	1279	1480
24.03117772562828	24.031177725628275	0	0	1	30	0.00748972151065919	0.07387638964567973	1027.5238155990585	1102.5238155990585	1102.5238155990585	1127.5238155990585	0.15942029654979706	0.12598425149917603	0.19696970283985138	0.05128205195069313	0.4000000059604645	1170	1245	1245	1270	1480
24.052118271908544	24.052118271908547	0	0	1	30	0.007458914215261823	0.07647620593997265	1038.170063324188	1113.170063324188	1113.170063324188	1138.170063324188	0.15942029654979706	0.13385826349258423	0.19696970283985138	0.06410256773233414	0.4000000059604645	1149	1224	1224	1249	1480
24.06541626288085	24.065416262880852	0	0	1	30	0.007407662554463192	0.0767190187037709	1039.164381591942	1114.164381591942	1114.164381591942	1139.164381591942	0.15942029654979706	0.13385826349258423	0.21212121844291687	0.06410256773233414	0.4000000059604645	1141	1216	1216	1241	1480
24.081202298174528	24.081202298174524	0	0	1	30	0.007336107005503089	0.08328196393990225	1066.0396423338998	1141.0396423338998	1141.0396423338998	1166.0396423338998	0.17391304671764374	0.14173229038715363	0.22727273404598236	0.07692307978868484	0.4000000059604645	1117	1192	1192	1217	1480
24.09721649301409	24.097216493014095	0	0	1	30	0.007244443697167448	0.08719652679277745	1082.0697772164237	1157.0697772164237	1157.0697772164237	1182.0697772164237	0.18840579688549042	0.14173229038715363	0.24242424964904785	0.07692307978868484	0.4000000059604645	1101	1176	1176	1201	1480
24.11876256999228	24.118762569992285	0	0	1	30	0.007132923872212977	0.09390515561064339	1109.5416122255847	1184.5416122255847	1184.5416122255847	1209.5416122255847	0.2028985470533371	0.14960630238056183	0.25757575035095215	0.08974359184503555	0.4000000059604645	1090	1165	1165	1190	1480
24.1319906920379	24.131990692037903	0	0	1	30	0.00700185319872823	0.09818209979969722	1127.05569867976	1202.05569867976	1202.05569867976	1227.05569867976	0.2028985470533371	0.16535432636737823	0.27272728085517883	0.08974359184503555	0.4000000059604645	1089	1164	1164	1189	1480
24.147260013065885	24.147264355202573	0	0	1	30	0.006851590932318617	0.10739342372201632	1164.7760701416569	1239.7760701416569	1239.7760701416569	1264.7760701416569	0.21739129722118378	0.18110236525535583	0.3030303120613098	0.10256410390138626	0.4000000059604645	1066	1141	1141	1166	1480
24.164344741968524	24.164344741968527	0	0	1	30	0.006682548931411765	0.11723606035521467	1205.081667154604	1280.081667154604	1280.081667154604	1305.081667154604	0.23188406229019165	0.19685038924217224	0.3484848439693451	0.11538461595773697	0.4000000059604645	1066	1141	1141	1166	1480
24.185478315961493	24.185478315961497	0	0	1	30	0.006495190528382194	0.14647615158520844	1324.8198407414284	1399.8198407414284	1399.8198407414284	1424.8198407414284	0.28985506296157837	0.23622047901153564	0.42424243688583374	0.14102564752101898	0.4000000059604645	1042	1117	1117	1142	1480
24.198687490501573	24.198687490501577	0	0	1	30	0.006290029259589486	0.14647615158520844	1324.8198407414284	1399.8198407414284	1399.8198407414284	1424.8198407414284	0.28985506296157837	0.23622047901153564	0.42424243688583374	0.14102564752101898	0.4000000059604645	1042	1117	1117	1142	1480
24.21427497172677	24.214274971726766	0	0	1	30	0.006067627457810815	0.1784167407136975	1455.6165532225914	1530.6165532225914	1530.6165532225914	1555.6165532225914	0.36231884360313416	0.27559053897857666	0.4545454680919647	0.1666666716337204	0.4000000059604645	1039	1114	1114	1139	1480
24.231232594446407	24.231232594446404	0	0	1	30	0.005828594710925898	0.2115902767705542	1591.4621833754195	1666.4621833754195	1666.4621833754195	1691.4621833754195	0.4057970941066742	0.3385826647281647	0.5303030014038086	0.19230769574642181	0.4000000059604645	1031	1106	1106	1131	1480
24.252120245607042	24.25212064034674	0	0	1	30	0.005573586191078985	0.23372968064697797	1682.1230422493747	1757.1230422493747	1757.1230422493747	1782.1230422493747	0.43478259444236755	0.3779527544975281	0.560606062412262	0.21794871985912323	0.30000001192092896	1034	1109	1109	1134	1480
24.265443105180363	24.265443499920067	0	0	1	30	0.00530330085889755	0.26248415347648946	1799.8726084862244	1874.8726084862244	1874.8726084862244	1899.8726084862244	0.49275362491607666	0.4173228442668915	0.6060606241226196	0.23076923191547394	0.4000000059604645	1019	1094	1094	1119	1480
24.281198745517234	24.281199140256938	0	0	1	30	0.005018479547689799	0.29099224031944093	1916.6132241081107	1991.6132241081107	1991.6132241081107	2016.6132241081107	0.5362318754196167	0.4645669162273407	0.6363636255264282	0.25641027092933655	0.4000000059604645	1016	1091	1091	1116	1480
24.297225966766863	24.29722636150656	0	0	1	30	0.004719902932872067	0.3209572116516548	2039.3197817135265	2114.3197817135265	2114.3197817135265	2139.3197817135265	0.5797101259231567	0.5118110179901123	0.6818181872367859	0.28205129504203796	0.4000000059604645	1016	1091	1091	1116	1480
24.31876375421138	24.318764148951075	0	0	1	30	0.004408389392191762	0.35986825116355003	2198.660488514737	2273.660488514737	2273.660488514737	2298.660488514737	0.6521739363670349	0.5590550899505615	0.7121211886405945	0.3205128312110901	0.4000000059604645	1019	1094	1094	1119	1480
24.331972139272057	24.33197213927206	0	0	1	30	0.00408479276261085	0.39959418233527444	2361.338176662949	2436.338176662949	2436.338176662949	2461.338176662949	0.6811594367027283	0.6299212574958801	0.7727272510528564	0.3717948794364929	0.4000000059604645	1019	1094	1094	1119	1480
24.347258039367393	24.34725764462769	0	0	1	30	0.003749999999998084	0.42464733303820523	2463.9308287914505	2538.9308287914505	2538.9308287914505	2563.9308287914505	0.7101449370384216	0.6692913174629211	0.8030303120613098	0.39743590354919434	0.4000000059604645	1019	1094	1094	1119	1480
24.364140266804565	24.364140661544262	0	0	1	30	0.0034049287480446273	0.45008899309696293	2568.1144267320633	2643.1144267320633	2643.1144267320633	2668.1144267320633	0.739130437374115	0.7086614370346069	0.8333333134651184	0.42307692766189575	0.4000000059604645	1019	1094	1094	1119	1480
24.385480684399692	24.385480289659988	0	0	1	30	0.0030505248230664763	0.4824039631616541	2700.4442291469736	2775.4442291469736	2775.4442291469736	2800.4442291469736	0.7681159377098083	0.7559055089950562	0.8787878751754761	0.4615384638309479	0.4000000059604645	1019	1094	1094	1119	1480
24.398706832746814	24.398706832746818	0	0	1	30	0.0026877596215876803	0.5117306187748909	2820.5368838831782	2895.5368838831782	2895.5368838831782	2920.5368838831782	0.7971014380455017	0.7952755689620972	0.9090909361839294	0.5	0.4000000059604645	1019	1094	1094	1119	1480
24.41421733973075	24.414216944991047	0	0	1	30	0.002317627457809993	0.5469179114886931	2964.628847546198	3039.628847546198	3039.628847546198	3064.628847546198	0.8550724387168884	0.8267716765403748	0.939393937587738	0.5384615659713745	0.4000000059604645	1019	1094	1094	1119	1480
24.431220357515745	24.43122075225544	0	0	1	30	0.001941142838266758	0.5754415737095968	3081.433244340799	3156.433244340799	3156.433244340799	3181.433244340799	0.8840579986572266	0.8582677245140076	0.9696969985961914	0.5769230723381042	0.4000000059604645	1019	1094	1094	1119	1480
24.45209142960903	24.452091429609027	0	0	1	30	0.0015593376811310177	0.6240058690309525	3280.3040336817503	3355.3040336817503	3355.3040336817503	3380.3040336817503	0.9130434989929199	0.9291338324546814	1.0	0.6538461446762085	0.4000000059604645	1019	1094	1094	1119	1480
24.465392183759224	24.465392183759228	0	0	1	30	0.001173258487799531	0.653915286064148	3402.783096432686	3477.783096432686	3477.783096432686	3502.783096432686	0.9420289993286133	0.9685039520263672	1.0	0.7051281929016113	0.4000000059604645	1019	1094	1094	1119	1480
24.48122006146097	24.481220061460974	0	0	1	30	0.0007839634745051831	0.6786510646343231	3504.076109677553	3579.076109677553	3579.076109677553	3604.076109677553	0.9710144996643066	1.0	1.0	0.7435897588729858	0.4000000059604645	1019	1094	1094	1119	1480
24.497315572678485	24.49731596741818	0	0	1	30	0.00039251967181984945	0.6987179517745972	3586.2500125169754	3661.2500125169754	3661.2500125169754	3686.2500125169754	1.0	1.0	1.0	0.7948718070983887	0.5	1027	1102	1102	1127	1480
24.518765333170176	24.518765727909873	0	0	1	30	-2.234540319601648e-15	0.7083333283662796	3625.624979659915	3700.624979659915	3700.624979659915	3725.624979659915	1.0	1.0	1.0	0.8333333134651184	0.4000000059604645	1027	1102	1102	1127	1480
24.53201911329621	24.532019113296215	0	0	1	30	-0.0003925196718243124	0.7179487198591232	3665.0000078231096	3740.0000078231096	3740.0000078231096	3765.0000078231096	1.0	1.0	1.0	0.8717948794364929	0.4000000059604645	1027	1102	1102	1127	1480
24.547286065886002	24.547286065886006	0	0	1	30	-0.0007839634745096277	0.7243589758872986	3691.2500062584877	3766.2500062584877	3766.2500062584877	3791.2500062584877	1.0	1.0	1.0	0.8974359035491943	0.4000000059604645	1038	1113	1113	1138	1480
24.564272109863953	24.56427250460365	0	0	1	30	-0.0011732584878039452	0.733974352478981	3730.6249734014273	3805.6249734014273	3805.6249734014273	3830.6249734014273	1.0	1.0	1.0	0.9358974099159241	0.4000000059604645	1039	1114	1114	1139	1480
24.58546844746903	24.585468842208726	0	0	1	30	-0.0015593376811353892	0.7467948645353317	3783.1249702721834	3858.1249702721834	3858.1249702721834	3883.1249702721834	1.0	1.0	1.0	0.9871794581413269	0.5	1066	1141	1141	1166	1480
24.598689858939768	24.598690253679464	0	0	1	30	-0.0019411428382710746	0.7467948645353317	3783.1249702721834	3858.1249702721834	3858.1249702721834	3883.1249702721834	1.0	1.0	1.0	0.9871794581413269	0.5	1082	1157	1157	1182	1480
24.614301419286587	24.614301419286583	0	0	1	30	-0.002317627457814243	0.75	3796.25	3871.25	3871.25	3896.25	1.0	1.0	1.0	1.0	0.5	1109	1184	1184	1209	1480
24.631208515324783	24.63120851532478	0	0	1	30	-0.0026877596215918523	0.75	3796.25	3871.25	3871.25	3896.25	1.0	1.0	1.0	1.0	0.5	1127	1202	1202	1227	1480
24.652112350813066	24.652112350813063	0	0	1	30	-0.003050524823070559	0.75	3796.25	3871.25	3871.25	3896.25	1.0	1.0	1.0	1.0	0.5	1164	1239	1239	1264	1480
24.66541665762055	24.665416657620547	0	0	1	30	-0.0034049287480486094	0.75	3796.25	3871.25	3871.25	3896.25	1.0	1.0	1.0	1.0	0.5	1205	1280	1280	1305	1480
24.68135269399976	24.681353088739456	0	0	1	30	-0.003750000000001954	0.75	3796.25	3871.25	3871.25	3896.25	1.0	1.0	1.0	1.0	0.5	1324	1399	1399	1424	1480
24.697130045020064	24.697129650280367	0	0	1	30	-0.004084792762614598	0.75	3796.25	3871.25	3871.25	3896.25	1.0	1.0	1.0	1.0	0.5	1324	1399	1399	1424	1480
24.714212405484513	24.71421280022421	0	0	1	30	-0.004408389392195378	0.75	3796.25	3871.25	3871.25	3896.25	1.0	1.0	1.0	1.0	0.5	1455	1530	1530	1555	1480
24.732003323708266	24.732002928968562	0	0	1	30	-0.00471990293287554	0.75	3796.25	3871.25	3871.25	3896.25	1.0	1.0	1.0	1.0	0.5	1591	1666	1666	1691	1480
24.74726119728498	24.747261197284978	0	0	1	30	-0.00501847954769312	0.7462121248245239	3780.7386511564255	3855.7386511564255	3855.7386511564255	3880.7386511564255	1.0	1.0	0.9848484992980957	1.0	0.5	1682	1757	1757	1782	1460
24.764284741534315	24.76428474153431	0	0	1	30	-0.00530330085890071	0.7462121248245239	3780.7386511564255	3855.7386511564255	3855.7386511564255	3880.7386511564255	1.0	1.0	0.9848484992980957	1.0	0.5	1799	1874	1874	1899	1480
24.785449499963487	24.785449894703184	0	0	1	30	-0.005573586191081975	0.7462121248245239	3780.7386511564255	3855.7386511564255	3855.7386511564255	3880.7386511564255	1.0	1.0	0.9848484992980957	1.0	0.5	1916	1991	1991	2016	1480
24.79864920075079	24.798649200750795	0	0	1	30	-0.005828594710928711	0.7462121248245239	3780.7386511564255	3855.7386511564255	3855.7386511564255	3880.7386511564255	1.0	1.0	0.9848484992980957	1.0	0.5	2039	2114	2114	2139	1480
24.81428168230165	24.814282077041348	0	0	1	30	-0.0060676274578134425	0.7462121248245239	3780.7386511564255	3855.7386511564255	3855.7386511564255	3880.7386511564255	1.0	1.0	0.9848484992980957	1.0	0.5	2198	2273	2273	2298	1480
24.831247594554963	24.83124759455496	0	0	1	30	-0.00629002925959192	0.7462121248245239	3780.7386511564255	3855.7386511564255	3855.7386511564255	3880.7386511564255	1.0	1.0	0.9848484992980957	1.0	0.5	2361	2436	2436	2461	1480
24.852048008242168	24.852048008242164	0	0	1	30	-0.006495190528384429	0.7462121248245239	3780.7386511564255	3855.7386511564255	3855.7386511564255	3880.7386511564255	1.0	1.0	0.9848484992980957	1.0	0.5	2463	2538	2538	2563	1480
24.865385473184343	24.865385473184347	0	0	1	30	-0.006682548931413794	0.7462121248245239	3780.7386511564255	3855.7386511564255	3855.7386511564255	3880.7386511564255	1.0	1.0	0.9848484992980957	1.0	0.5	2568	2643	2643	2668	1480
24.881164797903143	24.88116479790314	0	0	1	30	-0.006851590932320435	0.75	3796.25	3871.25	3871.25	3896.25	1.0	1.0	1.0	1.0	0.4000000059604645	2700	2775	2775	2800	1480
24.8972141245759	24.897214124575903	0	0	1	30	-0.007001853198729832	0.75	3796.25	3871.25	3871.25	3896.25	1.0	1.0	1.0	1.0	0.4000000059604645	2820	2895	2895	2920	1480
24.918778754319934	24.91877875431993	0	0	1	30	-0.007132923872214358	0.75	3796.25	3871.25	3871.25	3896.25	1.0	1.0	1.0	1.0	0.4000000059604645	2964	3039	3039	3064	1480
24.93196898135447	24.931968981354473	0	0	1	30	-0.007244443697168604	0.75	3796.25	3871.25	3871.25	3896.25	1.0	1.0	1.0	1.0	0.4000000059604645	3081	3156	3156	3181	1480
24.947304223912145	24.94730422391215	0	0	1	30	-0.007336107005504019	0.75	3796.25	3871.25	3871.25	3896.25	1.0	1.0	1.0	1.0	0.4000000059604645	3280	3355	3355	3380	1480
24.96421171469004	24.964211714690038	0	0	1	30	-0.007407662554463892	0.75	3796.25	3871.25	3871.25	3896.25	1.0	1.0	1.0	1.0	0.4000000059604645	3402	3477	3477	3502	1480
24.985501210864026	24.985501210864022	0	0	1	30	-0.00745891421526229	0.7371794879436493	3743.750003129244	3818.750003129244	3818.750003129244	3843.750003129244	1.0	1.0	1.0	0.9487179517745972	0.4000000059604645	3504	3579	3579	3604	1480
24.9986472270523	24.998647227052302	0	0	1	30	-0.007489721510659424	0.7371794879436493	3743.750003129244	3818.750003129244	3818.750003129244	3843.750003129244	1.0	1.0	1.0	0.9487179517745972	0.4000000059604645	3586	3661	3661	3686	1500
25.01430655090267	25.014306550902674	0	0	1	30	-0.0075	0.7275640964508057	3704.374974966049	3779.374974966049	3779.374974966049	3804.374974966049	1.0	1.0	1.0	0.9102563858032227	0.4000000059604645	3625	3700	3700	3725	1480
25.031210489023277	25.031210489023273	0	0	1	30	-0.007489721510659184	0.7179487198591232	3665.0000078231096	3740.0000078231096	3740.0000078231096	3765.0000078231096	1.0	1.0	1.0	0.8717948794364929	0.4000000059604645	3665	3740	3740	3765	1480
25.05204721876277	25.052047218762766	0	0	1	30	-0.007458914215261809	0.6955128163099289	3573.124982789159	3648.124982789159	3648.124982789159	3673.124982789159	1.0	1.0	1.0	0.7820512652397156	0.4000000059604645	3691	3766	3766	3791	1480
25.06540955230597	25.065409947045666	0	0	1	30	-0.007407662554463171	0.6826923042535782	3520.6249859184027	3595.6249859184027	3595.6249859184027	3620.6249859184027	1.0	1.0	1.0	0.7307692170143127	0.4000000059604645	3730	3805	3805	3830	1480
25.081200324476033	25.08120071921573	0	0	1	30	-0.007336107005503062	0.6762820482254028	3494.3749874830246	3569.3749874830246	3569.3749874830246	3594.3749874830246	1.0	1.0	1.0	0.7051281929016113	0.4000000059604645	3783	3858	3858	3883	1500
25.097365704620227	25.09736609935993	0	0	1	30	-0.007244443697167414	0.6630434840917587	3440.163067355752	3515.163067355752	3515.163067355752	3540.163067355752	0.9855072498321533	1.0	1.0	0.6666666865348816	0.4000000059604645	3783	3858	3858	3883	1500
25.118736911911864	25.11873691191186	0	0	1	30	-0.007132923872212937	0.6466449093313855	3373.0109037120237	3448.0109037120237	3448.0109037120237	3473.0109037120237	0.9710144996643066	0.9842519760131836	0.9848484992980957	0.6410256624221802	0.4000000059604645	3796	3871	3871	3896	1500
25.131989113079104	25.131989113079108	0	0	1	30	-0.007001853198728183	0.6248488940281192	3283.756221045148	3358.756221045148	3358.756221045148	3383.756221045148	0.9420289993286133	0.960629940032959	0.9696969985961914	0.6153846383094788	0.4000000059604645	3796	3871	3871	3896	1500
25.147400145658946	25.14740014565895	0	0	1	30	-0.006851590932318564	0.5909727795140727	3145.0335321101275	3220.0335321101275	3220.0335321101275	3245.0335321101275	0.8840579986572266	0.9291338324546814	0.9545454382896423	0.5769230723381042	0.4000000059604645	3796	3871	3871	3896	1500
25.16423974120865	25.164240135948354	0	0	1	30	-0.006682548931411705	0.5400029048323631	2936.311895288527	3011.311895288527	3011.311895288527	3036.311895288527	0.8550724387168884	0.8503937125205994	0.9090909361839294	0.5	0.4000000059604645	3796	3871	3871	3896	1500
25.18543765777252	25.185438052512225	0	0	1	30	-0.0064951905283821285	0.5134928619551307	2827.75326970626	2902.75326970626	2902.75326970626	2927.75326970626	0.8260869383811951	0.8110235929489136	0.8787878751754761	0.4743589758872986	0.4000000059604645	3796	3871	3871	3896	1500
25.198661042941755	25.198661042941758	0	0	1	30	-0.006290029259589413	0.49296303196479485	2743.683615895835	2818.683615895835	2818.683615895835	2843.683615895835	0.8115941882133484	0.7795275449752808	0.8484848737716675	0.44871795177459717	0.4000000059604645	3796	3871	3871	3896	1500
25.214237076715687	25.214237076715683	0	0	1	30	-0.006067627457810738	0.4708010707146082	2652.9303845763206	2727.9303845763206	2727.9303845763206	2752.9303845763206	0.782608687877655	0.748031497001648	0.8333333134651184	0.42307692766189575	0.4000000059604645	3796	3871	3871	3896	1500
25.23127088419719	25.231270884197187	0	0	1	30	-0.005828594710925815	0.45291961909567746	2579.7058401967993	2654.7058401967993	2654.7058401967993	2679.7058401967993	0.7681159377098083	0.7244094610214233	0.8030303120613098	0.39743590354919434	0.4000000059604645	3796	3871	3871	3896	1500
25.252087087472344	25.252086692732647	0	0	1	30	-0.005573586191078896	0.43211385743184527	2494.5062461834063	2569.5062461834063	2569.5062461834063	2594.5062461834063	0.7246376872062683	0.7007874250411987	0.7878788113594055	0.38461539149284363	0.4000000059604645	3780	3855	3855	3880	1500
25.265391789019528	25.265391394279824	0	0	1	30	-0.005303300858897456	0.3952305534045504	2343.4691161916335	2418.4691161916335	2418.4691161916335	2443.4691161916335	0.695652186870575	0.6377952694892883	0.7424242496490479	0.3333333432674408	0.4000000059604645	3780	3855	3855	3880	1500
25.281230324693137	25.28123032469314	0	0	1	30	-0.0050184795476897	0.3753024715967852	2261.863621188835	2336.863621188835	2336.863621188835	2361.863621188835	0.6666666865348816	0.6062992215156555	0.7121211886405945	0.3205128312110901	0.30000001192092896	3780	3855	3855	3880	1500
25.29722517728747	25.297225177287466	0	0	1	30	-0.0047199029328719635	0.35615495232273275	2183.4545297615905	2258.4545297615905	2258.4545297615905	2283.4545297615905	0.6521739363670349	0.5669291615486145	0.6969696879386902	0.29487180709838867	0.4000000059604645	3780	3855	3855	3880	1500
25.318721911803312	25.31872191180331	0	0	1	30	-0.0044083893921916546	0.33666390817389535	2103.638703972101	2178.638703972101	2178.638703972101	2203.638703972101	0.6231883764266968	0.5354330539703369	0.6666666865348816	0.28205129504203796	0.30000001192092896	3780	3855	3855	3880	1500
25.33196977083387	25.331969770833865	0	0	1	30	-0.004084792762610739	0.3133590099312764	2008.205145668577	2083.2051456685767	2083.2051456685767	2108.2051456685767	0.5942028760910034	0.4960629940032959	0.6363636255264282	0.25641027092933655	0.30000001192092896	3780	3855	3855	3880	1500
25.34723672342366	25.347237118163356	0	0	1	30	-0.0037499999999979694	0.2842160418047841	1888.864691190591	1963.864691190591	1963.864691190591	1988.864691190591	0.5362318754196167	0.4566929042339325	0.5909090638160706	0.24358974397182465	0.4000000059604645	3780	3855	3855	3880	1500
25.36423855698956	25.364238556989555	0	0	1	30	-0.00340492874804451	0.2681729671832611	1823.1683006154542	1898.1683006154542	1898.1683006154542	1923.1683006154542	0.5072463750839233	0.4251968562602997	0.5757575631141663	0.24358974397182465	0.30000001192092896	3780	3855	3855	3880	1500
25.38544278938861	25.385443184128306	0	0	1	30	-0.0030505248230663553	0.24294812238479224	1719.8725611657242	1794.8725611657242	1794.8725611657242	1819.8725611657242	0.47826087474823	0.3779527544975281	0.5303030014038086	0.21794871985912323	0.30000001192092896	3796	3871	3871	3896	1480
25.398630647984955	25.398631042724652	0	0	1	30	-0.0026877596215875567	0.24294812238479224	1719.8725611657242	1794.8725611657242	1794.8725611657242	1819.8725611657242	0.47826087474823	0.3779527544975281	0.5303030014038086	0.21794871985912323	0.30000001192092896	3796	3871	3871	3896	1480
25.414249313646348	25.41424931364635	0	0	1	30	-0.0023176274578098673	0.22814511321485043	1659.2542386148125	1734.2542386148125	1734.2542386148125	1759.2542386148125	0.4492753744125366	0.35433071851730347	0.5	0.21794871985912323	0.30000001192092896	3796	3871	3871	3896	1480
25.43119509417502	25.431195488914724	0	0	1	30	-0.0019411428382666302	0.21623683772350155	1610.4898504777389	1685.4898504777389	1685.4898504777389	1710.4898504777389	0.43478259444236755	0.33070865273475647	0.4848484992980957	0.20512820780277252	0.30000001192092896	3796	3871	3871	3896	1480
25.45208077163716	25.452081166376864	0	0	1	30	-0.0015593376811308885	0.1944823850701739	1521.4053668623621	1596.4053668623621	1596.4053668623621	1621.4053668623621	0.3913043439388275	0.29921260476112366	0.4545454680919647	0.19230769574642181	0.30000001192092896	3796	3871	3871	3896	1480
25.46537047307579	25.465370867815487	0	0	1	30	-0.0011732584877994002	0.18816225555028532	1495.5244364784185	1570.5244364784185	1570.5244364784185	1595.5244364784185	0.37681159377098083	0.29133859276771545	0.43939393758773804	0.19230769574642181	0.30000001192092896	3796	3871	3871	3896	1480
25.48125006167808	25.481250061678075	0	0	1	30	-0.0007839634745050515	0.18213705323700213	1470.8512330055237	1545.8512330055237	1545.8512330055237	1570.8512330055237	0.37681159377098083	0.27559053897857666	0.42424243688583374	0.1794871836900711	0.30000001192092896	3743	3818	3818	3843	1480
25.49707596568133	25.497075965681333	0	0	1	30	-0.00039251967181971734	0.17586548631198895	1445.1691664475948	1520.1691664475948	1520.1691664475948	1545.1691664475948	0.36231884360313416	0.26771652698516846	0.40909090638160706	0.1794871836900711	0.30000001192092896	3743	3818	3818	3843	1480
25.51876612264957	25.518766122649573	0	0	1	30	2.366848597457306e-15	0.16699410404897097	1408.840856080536	1483.840856080536	1483.840856080536	1508.840856080536	0.3478260934352875	0.25196850299835205	0.40909090638160706	0.1666666716337204	0.30000001192092896	3704	3779	3779	3804	1480
25.531963849738386	25.531964244478083	0	0	1	30	0.0003925196718244446	0.16077110096059666	1383.3576584336433	1458.3576584336433	1458.3576584336433	1483.3576584336433	0.3333333432674408	0.24409449100494385	0.39393940567970276	0.1666666716337204	0.30000001192092896	3665	3740	3740	3765	1480
[truncated: 25,949 more rows]
