# Supplementary material for: Active inference under visuo-proprioceptive conflict: Simulation and empirical results
Source: Sci Rep. 2020 Mar 4;10:4010. doi: 10.1038/s41598-020-61097-w (PMC7055248; doi:10.1038/s41598-020-61097-w)
Supplement: Supplementary file 1 — Supplementary Information. [file 41598_2020_61097_MOESM1_ESM.zip › log_sj25_run1_20190522-164217.csv]

0	0	1	0	0	0	999	0.06189541938188281	978.4617423688101	1053.46174236881	1053.46174236881	1078.46174236881	0.09756097197532654	0.095238097012043	0.18000000715255737	0.30434781312942505	0.6666666865348816	978	1053	1053	1078	1533
0.01693749099499975	0.01693749099499975	1	0	2	0	0.004052267294011048	0.06037367949991124	972.2302175521365	1047.2302175521365	1047.2302175521365	1072.2302175521365	0.09756097197532654	0.095238097012043	0.1599999964237213	0.30434781312942505	0.6666666865348816	972	1047	1047	1072	1533
0.03377787602410187	0.03377787602410187	1	0	2	0	0.0075	0.06037367949991124	972.2302175521365	1047.2302175521365	1047.2302175521365	1072.2302175521365	0.09756097197532654	0.095238097012043	0.1599999964237213	0.30434781312942505	0.6666666865348816	972	1047	1047	1072	1533
0.051247081393352545	0.051247081393352545	1	0	2	0	0.0075	0.05427611875145333	947.2607062872014	1022.2607062872014	1022.2607062872014	1047.2607062872014	0.0731707289814949	0.095238097012043	0.1599999964237213	0.30434781312942505	0.6666666865348816	947	1022	1022	1047	1533
0.06673627243355007	0.06673666717324878	1	0	2	0	0.0075	0.05427611875145333	947.2607062872014	1022.2607062872014	1022.2607062872014	1047.2607062872014	0.0731707289814949	0.095238097012043	0.1599999964237213	0.30434781312942505	0.6666666865348816	947	1022	1022	1047	1533
0.08379336955727901	0.08379336955727901	1	0	2	0	0.0075	0.05427611875145333	947.2607062872014	1022.2607062872014	1022.2607062872014	1047.2607062872014	0.0731707289814949	0.095238097012043	0.1599999964237213	0.30434781312942505	0.6666666865348816	947	1022	1022	1047	1533
0.09997059189244162	0.09997059189244162	1	0	2	0	0.0075	0.05427611875145333	947.2607062872014	1022.2607062872014	1022.2607062872014	1047.2607062872014	0.0731707289814949	0.095238097012043	0.1599999964237213	0.30434781312942505	0.6666666865348816	947	1022	1022	1047	1533
0.11777098386896157	0.11777098386896157	1	0	2	0	0.0075	0.05427611875145333	947.2607062872014	1022.2607062872014	1022.2607062872014	1047.2607062872014	0.0731707289814949	0.095238097012043	0.1599999964237213	0.30434781312942505	0.6666666865348816	947	1022	1022	1047	1533
0.13374373104015902	0.13374373104015902	1	0	2	0	0.0075	0.05427611875145333	947.2607062872014	1022.2607062872014	1022.2607062872014	1047.2607062872014	0.0731707289814949	0.095238097012043	0.1599999964237213	0.30434781312942505	0.6666666865348816	947	1022	1022	1047	1533
0.14984240017526496	0.14984279491496366	1	0	2	0	0.0075	0.05427611875145333	947.2607062872014	1022.2607062872014	1022.2607062872014	1047.2607062872014	0.0731707289814949	0.095238097012043	0.1599999964237213	0.30434781312942505	0.6666666865348816	947	1022	1022	1047	1533
0.16682686519441958	0.16682686519441958	1	0	2	0	0.0075	0.05665707099048989	957.0107057060561	1032.0107057060561	1032.0107057060561	1057.0107057060561	0.0731707289814949	0.10476190596818924	0.1599999964237213	0.30434781312942505	0.6666666865348816	957	1032	1032	1057	1533
0.18443620315673392	0.18443620315673392	1	0	2	0	0.0075	0.05427611875145333	947.2607062872014	1022.2607062872014	1022.2607062872014	1047.2607062872014	0.0731707289814949	0.095238097012043	0.1599999964237213	0.30434781312942505	0.6666666865348816	947	1022	1022	1047	1533
0.19997157874168892	0.19997157874168892	1	0	2	0	0.0075	0.05665707099048989	957.0107057060561	1032.0107057060561	1032.0107057060561	1057.0107057060561	0.0731707289814949	0.10476190596818924	0.1599999964237213	0.30434781312942505	0.6666666865348816	957	1032	1032	1057	1533
0.21675117385717968	0.21675156859687839	1	0	2	0	0.0075	0.05665707099048989	957.0107057060561	1032.0107057060561	1032.0107057060561	1057.0107057060561	0.0731707289814949	0.10476190596818924	0.1599999964237213	0.30434781312942505	0.6666666865348816	957	1032	1032	1057	1533
0.23372379668537135	0.23372379668537135	1	0	2	0	0.0075	0.05513533224230227	950.7791855322278	1025.7791855322278	1025.7791855322278	1050.7791855322278	0.0731707289814949	0.10476190596818924	0.14000000059604645	0.30434781312942505	0.6666666865348816	950	1025	1025	1050	1533
0.25120050210889744	0.25120050210889744	1	0	2	0	0.0075	0.05665707099048989	957.0107057060561	1032.0107057060561	1032.0107057060561	1057.0107057060561	0.0731707289814949	0.10476190596818924	0.1599999964237213	0.30434781312942505	0.6666666865348816	957	1032	1032	1057	1533
0.26676864108885034	0.26676864108885034	1	0	2	0	0.0075	0.05665707099048989	957.0107057060561	1032.0107057060561	1032.0107057060561	1057.0107057060561	0.0731707289814949	0.10476190596818924	0.1599999964237213	0.30434781312942505	0.6666666865348816	957	1032	1032	1057	1533
0.28377560627083476	0.28377560627083476	1	0	2	0	0.0075	0.05578750599985538	953.4498370694077	1028.4498370694077	1028.4498370694077	1053.4498370694077	0.0731707289814949	0.10476190596818924	0.1599999964237213	0.28260868787765503	0.6666666865348816	953	1028	1028	1053	1533
0.2997763799606439	0.2997763799606439	1	0	2	0	0.0075	0.05578750599985538	953.4498370694077	1028.4498370694077	1028.4498370694077	1053.4498370694077	0.0731707289814949	0.10476190596818924	0.1599999964237213	0.28260868787765503	0.6666666865348816	953	1028	1028	1053	1533
0.31781164205793644	0.31781164205793644	1	0	2	0	0.0075	0.05578750599985538	953.4498370694077	1028.4498370694077	1028.4498370694077	1053.4498370694077	0.0731707289814949	0.10476190596818924	0.1599999964237213	0.28260868787765503	0.6666666865348816	953	1028	1028	1053	1533
0.33369873071449874	0.33369873071449874	1	0	2	0	0.0075	0.05578750599985538	953.4498370694077	1028.4498370694077	1028.4498370694077	1053.4498370694077	0.0731707289814949	0.10476190596818924	0.1599999964237213	0.28260868787765503	0.6666666865348816	953	1028	1028	1053	1533
0.3497823997410503	0.3497823997410503	1	0	2	0	0.0075	0.05578750599985538	953.4498370694077	1028.4498370694077	1028.4498370694077	1053.4498370694077	0.0731707289814949	0.10476190596818924	0.1599999964237213	0.28260868787765503	0.6666666865348816	953	1028	1028	1053	1533
0.3667242328727376	0.3667242328727376	1	0	2	0	0.0075	0.05578750599985538	953.4498370694077	1028.4498370694077	1028.4498370694077	1053.4498370694077	0.0731707289814949	0.10476190596818924	0.1599999964237213	0.28260868787765503	0.6666666865348816	953	1028	1028	1053	1533
0.38441449247330084	0.38441449247330084	1	0	2	0	0.0075	0.05578750599985538	953.4498370694077	1028.4498370694077	1028.4498370694077	1053.4498370694077	0.0731707289814949	0.10476190596818924	0.1599999964237213	0.28260868787765503	0.6666666865348816	953	1028	1028	1053	1533
0.39987131485819916	0.39987131485819916	1	0	2	0	0.0075	0.05578750599985538	953.4498370694077	1028.4498370694077	1028.4498370694077	1053.4498370694077	0.0731707289814949	0.10476190596818924	0.1599999964237213	0.28260868787765503	0.6666666865348816	953	1028	1028	1053	1533
0.41676498974663545	0.41676498974663545	1	0	2	0	0.0075	0.05437446285525094	947.6634253922525	1022.6634253922525	1022.6634253922525	1047.6634253922525	0.0731707289814949	0.10476190596818924	0.14000000059604645	0.28260868787765503	0.6666666865348816	947	1022	1022	1047	1533
0.4337518232039841	0.4337518232039841	1	0	2	0	0.0075	0.05578750599985538	953.4498370694077	1028.4498370694077	1028.4498370694077	1053.4498370694077	0.0731707289814949	0.10476190596818924	0.1599999964237213	0.28260868787765503	0.6666666865348816	953	1028	1028	1053	1533
0.4511835283018488	0.4511835283018488	1	0	2	0	0.0075	0.05578750599985538	953.4498370694077	1028.4498370694077	1028.4498370694077	1053.4498370694077	0.0731707289814949	0.10476190596818924	0.1599999964237213	0.28260868787765503	0.6666666865348816	953	1028	1028	1053	1533
0.46678679911499366	0.46678679911499366	1	0	2	0	0.0075	0.05437446285525094	947.6634253922525	1022.6634253922525	1022.6634253922525	1047.6634253922525	0.0731707289814949	0.10476190596818924	0.14000000059604645	0.28260868787765503	0.6666666865348816	947	1022	1022	1047	1533
0.48383323826685576	0.48383363300655446	1	0	2	0	0.0075	0.05578750599985538	953.4498370694077	1028.4498370694077	1028.4498370694077	1053.4498370694077	0.0731707289814949	0.10476190596818924	0.1599999964237213	0.28260868787765503	0.6666666865348816	953	1028	1028	1053	1533
0.49983045929937653	0.49983045929937653	1	0	2	0	0.0075	0.05340655376081882	943.699837650553	1018.699837650553	1018.699837650553	1043.699837650553	0.0731707289814949	0.095238097012043	0.1599999964237213	0.28260868787765503	0.6666666865348816	943	1018	1018	1043	1533
0.517740983651855	0.517740983651855	1	0	2	0	0.0075	0.05437446285525094	947.6634253922525	1022.6634253922525	1022.6634253922525	1047.6634253922525	0.0731707289814949	0.10476190596818924	0.14000000059604645	0.28260868787765503	0.6666666865348816	947	1022	1022	1047	1533
0.5337007044129916	0.5337003096732928	1	0	2	0	0.0075	0.05578750599985538	953.4498370694077	1028.4498370694077	1028.4498370694077	1053.4498370694077	0.0731707289814949	0.10476190596818924	0.1599999964237213	0.28260868787765503	0.6666666865348816	953	1028	1028	1053	1533
0.549716478211355	0.5497160834716563	1	0	2	0	0.0075	0.05578750599985538	953.4498370694077	1028.4498370694077	1028.4498370694077	1053.4498370694077	0.0731707289814949	0.10476190596818924	0.1599999964237213	0.28260868787765503	0.6666666865348816	953	1028	1028	1053	1533
0.5668071282094811	0.5668071282094811	1	0	2	0	0.0075	0.05437446285525094	947.6634253922525	1022.6634253922525	1022.6634253922525	1047.6634253922525	0.0731707289814949	0.10476190596818924	0.14000000059604645	0.28260868787765503	0.6666666865348816	947	1022	1022	1047	1533
0.5845202827125728	0.5845202827125728	1	0	2	0	0.0075	0.05437446285525094	947.6634253922525	1022.6634253922525	1022.6634253922525	1047.6634253922525	0.0731707289814949	0.10476190596818924	0.14000000059604645	0.28260868787765503	0.6666666865348816	947	1022	1022	1047	1533
0.5997643403998314	0.5997643403998314	1	0	2	0	0.0075	0.05513533224230227	950.7791855322278	1025.7791855322278	1025.7791855322278	1050.7791855322278	0.0731707289814949	0.10476190596818924	0.14000000059604645	0.30434781312942505	0.6666666865348816	950	1025	1025	1050	1533
0.6168530166994621	0.6168530166994621	1	0	2	0	0.0075	0.05513533224230227	950.7791855322278	1025.7791855322278	1025.7791855322278	1050.7791855322278	0.0731707289814949	0.10476190596818924	0.14000000059604645	0.30434781312942505	0.6666666865348816	950	1025	1025	1050	1533
0.6337466915879002	0.6337466915879002	1	0	2	0	0.0075	0.05437446285525094	947.6634253922525	1022.6634253922525	1022.6634253922525	1047.6634253922525	0.0731707289814949	0.10476190596818924	0.14000000059604645	0.28260868787765503	0.6666666865348816	947	1022	1022	1047	1533
0.6511898441370292	0.6511898441370292	1	0	2	0	0.0075	0.05437446285525094	947.6634253922525	1022.6634253922525	1022.6634253922525	1047.6634253922525	0.0731707289814949	0.10476190596818924	0.14000000059604645	0.28260868787765503	0.6666666865348816	947	1022	1022	1047	1533
0.6667579831169821	0.6667579831169821	1	0	2	0	0.0075	0.05437446285525094	947.6634253922525	1022.6634253922525	1022.6634253922525	1047.6634253922525	0.0731707289814949	0.10476190596818924	0.14000000059604645	0.28260868787765503	0.6666666865348816	947	1022	1022	1047	1533
0.6837396849582458	0.6837396849582458	1	0	2	0	0.0075	0.04827690210679303	922.6939141273174	997.6939141273174	997.6939141273174	1022.6939141273174	0.04878048598766327	0.10476190596818924	0.14000000059604645	0.28260868787765503	0.6666666865348816	922	997	997	1022	1533
0.6997842747546201	0.6997842747546201	1	0	2	0	0.0075	0.04827690210679303	922.6939141273174	997.6939141273174	997.6939141273174	1022.6939141273174	0.04878048598766327	0.10476190596818924	0.14000000059604645	0.28260868787765503	0.6666666865348816	922	997	997	1022	1533
0.7178254579473933	0.7178254579473933	1	0	2	0	0.0075	0.05437446285525094	947.6634253922525	1022.6634253922525	1022.6634253922525	1047.6634253922525	0.0731707289814949	0.10476190596818924	0.14000000059604645	0.28260868787765503	0.6666666865348816	947	1022	1022	1047	1533
0.7337078097275693	0.7337078097275711	1	0	2	0	0.0075	0.04827690210679303	922.6939141273174	997.6939141273174	997.6939141273174	1022.6939141273174	0.04878048598766327	0.10476190596818924	0.14000000059604645	0.28260868787765503	0.6666666865348816	922	997	997	1022	1533
0.7501135863483217	0.7501135863483217	1	0	2	0	0.0075	0.04827690210679303	922.6939141273174	997.6939141273174	997.6939141273174	1022.6939141273174	0.04878048598766327	0.10476190596818924	0.14000000059604645	0.28260868787765503	0.6666666865348816	922	997	997	1022	1533
0.7666488375902727	0.7666488375902727	1	0	2	0	0.0075	0.05437446285525094	947.6634253922525	1022.6634253922525	1022.6634253922525	1047.6634253922525	0.0731707289814949	0.10476190596818924	0.14000000059604645	0.28260868787765503	0.6666666865348816	947	1022	1022	1047	1533
0.7843931765295675	0.7843935712692662	1	0	2	0	0.0075	0.05437446285525094	947.6634253922525	1022.6634253922525	1022.6634253922525	1047.6634253922525	0.0731707289814949	0.10476190596818924	0.14000000059604645	0.28260868787765503	0.6666666865348816	947	1022	1022	1047	1533
0.7996968399113413	0.79969723465104	1	0	2	0	0.0075	0.04827690210679303	922.6939141273174	997.6939141273174	997.6939141273174	1022.6939141273174	0.04878048598766327	0.10476190596818924	0.14000000059604645	0.28260868787765503	0.6666666865348816	922	997	997	1022	1533
0.8167199894209762	0.8167199894209762	1	0	2	0	0.0075	0.05437446285525094	947.6634253922525	1022.6634253922525	1022.6634253922525	1047.6634253922525	0.0731707289814949	0.10476190596818924	0.14000000059604645	0.28260868787765503	0.6666666865348816	947	1022	1022	1047	1533
0.8337865602974759	0.8337865602974759	1	0	2	0	0.0075	0.05437446285525094	947.6634253922525	1022.6634253922525	1022.6634253922525	1047.6634253922525	0.0731707289814949	0.10476190596818924	0.14000000059604645	0.28260868787765503	0.6666666865348816	947	1022	1022	1047	1533
0.8511811598636569	0.8511811598636569	1	0	2	0	0.0075	0.04968994525139747	928.4803258044726	1003.4803258044726	1003.4803258044726	1028.4803258044726	0.04878048598766327	0.10476190596818924	0.1599999964237213	0.28260868787765503	0.6666666865348816	928	1003	1003	1028	1533
0.8668140361542083	0.8668140361542083	1	0	2	0	0.0075	0.04827690210679303	922.6939141273174	997.6939141273174	997.6939141273174	1022.6939141273174	0.04878048598766327	0.10476190596818924	0.14000000059604645	0.28260868787765503	0.6666666865348816	922	997	997	1022	1533
0.8838119223231224	0.8838119223231224	1	0	2	0	0.0075	0.05437446285525094	947.6634253922525	1022.6634253922525	1022.6634253922525	1047.6634253922525	0.0731707289814949	0.10476190596818924	0.14000000059604645	0.28260868787765503	0.6666666865348816	947	1022	1022	1047	1533
0.8996911161857089	0.8996911161857089	1	0	2	0	0.0075	0.04827690210679303	922.6939141273174	997.6939141273174	997.6939141273174	1022.6939141273174	0.04878048598766327	0.10476190596818924	0.14000000059604645	0.28260868787765503	0.6666666865348816	922	997	997	1022	1533
0.9177891418951063	0.9177891418951063	1	0	2	0	0.0075	0.05437446285525094	947.6634253922525	1022.6634253922525	1022.6634253922525	1047.6634253922525	0.0731707289814949	0.10476190596818924	0.14000000059604645	0.28260868787765503	0.6666666865348816	947	1022	1022	1047	1533
0.9337484679165442	0.9337480731768455	1	0	2	0	0.0075	0.05437446285525094	947.6634253922525	1022.6634253922525	1022.6634253922525	1047.6634253922525	0.0731707289814949	0.10476190596818924	0.14000000059604645	0.28260868787765503	0.6666666865348816	947	1022	1022	1047	1533
0.9502004290820523	0.9502004290820523	1	0	2	0	0.0075	0.04903777149384436	925.8096742672926	1000.8096742672926	1000.8096742672926	1025.8096742672926	0.04878048598766327	0.10476190596818924	0.14000000059604645	0.30434781312942505	0.6666666865348816	925	1000	1000	1025	1533
0.9667502856928571	0.9667502856928571	1	0	2	0	0.0075	0.04827690210679303	922.6939141273174	997.6939141273174	997.6939141273174	1022.6939141273174	0.04878048598766327	0.10476190596818924	0.14000000059604645	0.28260868787765503	0.6666666865348816	922	997	997	1022	1533
0.9844752823869118	0.9845281775065473	1	0	2	0	0.0075	0.05437446285525094	947.6634253922525	1022.6634253922525	1022.6634253922525	1047.6634253922525	0.0731707289814949	0.10476190596818924	0.14000000059604645	0.28260868787765503	0.6666666865348816	947	1022	1022	1047	1533
0.9998073670269978	0.9998077617666965	1	0	2	0	0.0075	0.04827690210679303	922.6939141273174	997.6939141273174	997.6939141273174	1022.6939141273174	0.04878048598766327	0.10476190596818924	0.14000000059604645	0.28260868787765503	0.6666666865348816	922	997	997	1022	1533
1.0167788056360934	1.0167788056360934	1	0	2	0	0.0075	0.04827690210679303	922.6939141273174	997.6939141273174	997.6939141273174	1022.6939141273174	0.04878048598766327	0.10476190596818924	0.14000000059604645	0.28260868787765503	0.6666666865348816	922	997	997	1022	1533
1.0336981386049509	1.0336981386049509	1	0	2	0	0.0075	0.04827690210679303	922.6939141273174	997.6939141273174	997.6939141273174	1022.6939141273174	0.04878048598766327	0.10476190596818924	0.14000000059604645	0.28260868787765503	0.6666666865348816	922	997	997	1022	1533
1.0511037908826975	1.0511037908826975	1	0	2	0	0.0075	0.04827690210679303	922.6939141273174	997.6939141273174	997.6939141273174	1022.6939141273174	0.04878048598766327	0.10476190596818924	0.14000000059604645	0.28260868787765503	0.6666666865348816	922	997	997	1022	1533
1.066787193854692	1.066787193854692	1	0	2	0	0.0075	0.04827690210679303	922.6939141273174	997.6939141273174	997.6939141273174	1022.6939141273174	0.04878048598766327	0.10476190596818924	0.14000000059604645	0.28260868787765503	0.6666666865348816	922	997	997	1022	1533
1.0837479744919207	1.0837479744919207	1	0	2	0	0.0075	0.04903777149384436	925.8096742672926	1000.8096742672926	1000.8096742672926	1025.8096742672926	0.04878048598766327	0.10476190596818924	0.14000000059604645	0.30434781312942505	0.6666666865348816	925	1000	1000	1025	1533
1.100198356698634	1.100198356698634	1	0	2	0	0.0075	0.04827690210679303	922.6939141273174	997.6939141273174	997.6939141273174	1022.6939141273174	0.04878048598766327	0.10476190596818924	0.14000000059604645	0.28260868787765503	0.6666666865348816	922	997	997	1022	1533
1.1177713786086603	1.1177713786086603	1	0	2	0	0.0075	0.04827690210679303	922.6939141273174	997.6939141273174	997.6939141273174	1022.6939141273174	0.04878048598766327	0.10476190596818924	0.14000000059604645	0.28260868787765503	0.6666666865348816	922	997	997	1022	1533
1.1337887313658186	1.1337887313658186	1	0	2	0	0.0075	0.04827690210679303	922.6939141273174	997.6939141273174	997.6939141273174	1022.6939141273174	0.04878048598766327	0.10476190596818924	0.14000000059604645	0.28260868787765503	0.6666666865348816	922	997	997	1022	1533
1.1497468731681604	1.1497468731681604	1	0	2	0	0.0075	0.04903777149384436	925.8096742672926	1000.8096742672926	1000.8096742672926	1025.8096742672926	0.04878048598766327	0.10476190596818924	0.14000000059604645	0.30434781312942505	0.6666666865348816	925	1000	1000	1025	1533
1.1668347599883937	1.1668351547280924	1	0	2	0	0.0075	0.04827690210679303	922.6939141273174	997.6939141273174	997.6939141273174	1022.6939141273174	0.04878048598766327	0.10476190596818924	0.14000000059604645	0.28260868787765503	0.6666666865348816	922	997	997	1022	1533
1.1844512032652865	1.1844512032652865	1	0	2	0	0.0075	0.04827690210679303	922.6939141273174	997.6939141273174	997.6939141273174	1022.6939141273174	0.04878048598766327	0.10476190596818924	0.14000000059604645	0.28260868787765503	0.6666666865348816	922	997	997	1022	1533
1.199833419847117	1.1998346040662131	1	0	2	0	0.0075	0.04827690210679303	922.6939141273174	997.6939141273174	997.6939141273174	1022.6939141273174	0.04878048598766327	0.10476190596818924	0.14000000059604645	0.28260868787765503	0.6666666865348816	922	997	997	1022	1533
1.2167385421868175	1.2167385421868175	1	0	2	0	0.0075	0.04827690210679303	922.6939141273174	997.6939141273174	997.6939141273174	1022.6939141273174	0.04878048598766327	0.10476190596818924	0.14000000059604645	0.28260868787765503	0.6666666865348816	922	997	997	1022	1533
1.233773928627114	1.233773928627114	1	0	2	0	0.0075	0.04827690210679303	922.6939141273174	997.6939141273174	997.6939141273174	1022.6939141273174	0.04878048598766327	0.10476190596818924	0.14000000059604645	0.28260868787765503	0.6666666865348816	922	997	997	1022	1533
1.2511578702214283	1.251163396577212	1	0	2	0	0.0075	0.04827690210679303	922.6939141273174	997.6939141273174	997.6939141273174	1022.6939141273174	0.04878048598766327	0.10476190596818924	0.14000000059604645	0.28260868787765503	0.6666666865348816	922	997	997	1022	1533
1.2667192986265032	1.2667192986265032	1	0	2	0	0.0075	0.04827690210679303	922.6939141273174	997.6939141273174	997.6939141273174	1022.6939141273174	0.04878048598766327	0.10476190596818924	0.14000000059604645	0.28260868787765503	0.6666666865348816	922	997	997	1022	1533
1.2838399488417345	1.2838403435814332	1	0	2	0	0.0075	0.04827690210679303	922.6939141273174	997.6939141273174	997.6939141273174	1022.6939141273174	0.04878048598766327	0.10476190596818924	0.14000000059604645	0.28260868787765503	0.6666666865348816	922	997	997	1022	1533
1.2999054598421438	1.2999054598421438	1	0	2	0	0.0075	0.04827690210679303	922.6939141273174	997.6939141273174	997.6939141273174	1022.6939141273174	0.04878048598766327	0.10476190596818924	0.14000000059604645	0.28260868787765503	0.6666666865348816	922	997	997	1022	1533
1.31776822069107	1.31776822069107	1	0	2	0	0.0075	0.04827690210679303	922.6939141273174	997.6939141273174	997.6939141273174	1022.6939141273174	0.04878048598766327	0.10476190596818924	0.14000000059604645	0.28260868787765503	0.6666666865348816	922	997	997	1022	1533
1.3337271519728109	1.3337271519728109	1	0	2	0	0.0075	0.04827690210679303	922.6939141273174	997.6939141273174	997.6939141273174	1022.6939141273174	0.04878048598766327	0.10476190596818924	0.14000000059604645	0.28260868787765503	0.5833333134651184	922	997	997	1022	1516
1.3500441121613385	1.3500441121613385	1	0	2	0	0.0075	0.04827690210679303	922.6939141273174	997.6939141273174	997.6939141273174	1022.6939141273174	0.04878048598766327	0.10476190596818924	0.14000000059604645	0.28260868787765503	0.5833333134651184	922	997	997	1022	1516
1.3667917333612287	1.3667917333612287	1	0	2	0	0.0075	0.04589594986775647	912.9439147084627	987.9439147084627	987.9439147084627	1012.9439147084627	0.04878048598766327	0.095238097012043	0.14000000059604645	0.28260868787765503	0.6666666865348816	912	987	987	1012	1533
1.384367518449146	1.384367518449146	1	0	2	0	0.0075	0.04827690210679303	922.6939141273174	997.6939141273174	997.6939141273174	1022.6939141273174	0.04878048598766327	0.10476190596818924	0.14000000059604645	0.28260868787765503	0.6666666865348816	922	997	997	1022	1533
1.3998286829707318	1.3998286829707318	1	0	2	0	0.0075	0.04827690210679303	922.6939141273174	997.6939141273174	997.6939141273174	1022.6939141273174	0.04878048598766327	0.10476190596818924	0.14000000059604645	0.28260868787765503	0.6666666865348816	922	997	997	1022	1533
1.416734200050131	1.4167345947898298	1	0	2	0	0.0075	0.04827690210679303	922.6939141273174	997.6939141273174	997.6939141273174	1022.6939141273174	0.04878048598766327	0.10476190596818924	0.14000000059604645	0.28260868787765503	0.6666666865348816	922	997	997	1022	1533
1.4337762970653074	1.4337762970653074	1	0	2	0	0.0075	0.04827690210679303	922.6939141273174	997.6939141273174	997.6939141273174	1022.6939141273174	0.04878048598766327	0.10476190596818924	0.14000000059604645	0.28260868787765503	0.6666666865348816	922	997	997	1022	1533
1.451164975536006	1.4511649755360079	1	0	2	0	0.0075	0.04827690210679303	922.6939141273174	997.6939141273174	997.6939141273174	1022.6939141273174	0.04878048598766327	0.10476190596818924	0.14000000059604645	0.28260868787765503	0.6666666865348816	922	997	997	1022	1533
1.4667899570325833	1.4667899570325833	1	0	2	0	0.0075	0.04827690210679303	922.6939141273174	997.6939141273174	997.6939141273174	1022.6939141273174	0.04878048598766327	0.10476190596818924	0.14000000059604645	0.28260868787765503	0.6666666865348816	922	997	997	1022	1533
1.4837483692316198	1.4837483692316198	1	0	2	0	0.0075	0.04827690210679303	922.6939141273174	997.6939141273174	997.6939141273174	1022.6939141273174	0.04878048598766327	0.10476190596818924	0.14000000059604645	0.28260868787765503	0.6666666865348816	922	997	997	1022	1533
1.4996540106540248	1.4996540106540248	1	0	2	0	0.0075	0.04827690210679303	922.6939141273174	997.6939141273174	997.6939141273174	1022.6939141273174	0.04878048598766327	0.10476190596818924	0.14000000059604645	0.28260868787765503	0.6666666865348816	922	997	997	1022	1533
1.5177745365262503	1.5177741417865516	1	0	2	0	0.0075	0.04827690210679303	922.6939141273174	997.6939141273174	997.6939141273174	1022.6939141273174	0.04878048598766327	0.10476190596818924	0.14000000059604645	0.28260868787765503	0.6666666865348816	922	997	997	1022	1533
1.5337220203567252	1.533722020356727	1	0	2	0	0.0075	0.04827690210679303	922.6939141273174	997.6939141273174	997.6939141273174	1022.6939141273174	0.04878048598766327	0.10476190596818924	0.14000000059604645	0.28260868787765503	0.5833333134651184	922	997	997	1022	1516
1.5497591100988224	1.549759504838521	1	0	2	0	0.0075	0.04827690210679303	922.6939141273174	997.6939141273174	997.6939141273174	1022.6939141273174	0.04878048598766327	0.10476190596818924	0.14000000059604645	0.28260868787765503	0.6666666865348816	922	997	997	1022	1533
1.5667293644888218	1.5667293644888218	1	0	2	0	0.0075	0.05437446285525094	947.6634253922525	1022.6634253922525	1022.6634253922525	1047.6634253922525	0.0731707289814949	0.10476190596818924	0.14000000059604645	0.28260868787765503	0.6666666865348816	947	1022	1022	1047	1533
1.5844243609657696	1.5844243609657696	1	0	2	0	0.0075	0.04827690210679303	922.6939141273174	997.6939141273174	997.6939141273174	1022.6939141273174	0.04878048598766327	0.10476190596818924	0.14000000059604645	0.28260868787765503	0.6666666865348816	922	997	997	1022	1533
1.5998101302048902	1.5998101302048902	1	0	2	0	0.0075	0.05437446285525094	947.6634253922525	1022.6634253922525	1022.6634253922525	1047.6634253922525	0.0731707289814949	0.10476190596818924	0.14000000059604645	0.28260868787765503	0.5833333134651184	947	1022	1022	1047	1516
1.6167717003215145	1.6167717003215145	1	0	2	0	0.0075	0.04827690210679303	922.6939141273174	997.6939141273174	997.6939141273174	1022.6939141273174	0.04878048598766327	0.10476190596818924	0.14000000059604645	0.28260868787765503	0.6666666865348816	922	997	997	1022	1533
1.6337526126833808	1.6337526126833808	1	0	2	0	0.0075	0.05437446285525094	947.6634253922525	1022.6634253922525	1022.6634253922525	1047.6634253922525	0.0731707289814949	0.10476190596818924	0.14000000059604645	0.28260868787765503	0.5833333134651184	947	1022	1022	1047	1516
1.6510591852967362	1.6510591852967362	1	0	2	0	0.0075	0.04827690210679303	922.6939141273174	997.6939141273174	997.6939141273174	1022.6939141273174	0.04878048598766327	0.10476190596818924	0.14000000059604645	0.28260868787765503	0.6666666865348816	922	997	997	1022	1533
1.666797062347161	1.666797062347161	1	0	2	0	0.0075	0.04827690210679303	922.6939141273174	997.6939141273174	997.6939141273174	1022.6939141273174	0.04878048598766327	0.10476190596818924	0.14000000059604645	0.28260868787765503	0.6666666865348816	922	997	997	1022	1533
1.68375113240951	1.68375113240951	1	0	2	0	0.0075	0.05199351061621438	937.9134259733978	1012.9134259733978	1012.9134259733978	1037.9134259733978	0.0731707289814949	0.095238097012043	0.14000000059604645	0.28260868787765503	0.6666666865348816	937	1012	1012	1037	1533
1.6998154591908232	1.6998154591908232	1	0	2	0	0.0075	0.04827690210679303	922.6939141273174	997.6939141273174	997.6939141273174	1022.6939141273174	0.04878048598766327	0.10476190596818924	0.14000000059604645	0.28260868787765503	0.6666666865348816	922	997	997	1022	1533
1.7177792734026358	1.7177792734026358	1	0	2	0	0.0075	0.04827690210679303	922.6939141273174	997.6939141273174	997.6939141273174	1022.6939141273174	0.04878048598766327	0.10476190596818924	0.14000000059604645	0.28260868787765503	0.6666666865348816	922	997	997	1022	1533
1.7337689943808794	1.7337689943808794	1	0	2	0	0.0075	0.04827690210679303	922.6939141273174	997.6939141273174	997.6939141273174	1022.6939141273174	0.04878048598766327	0.10476190596818924	0.14000000059604645	0.28260868787765503	0.6666666865348816	922	997	997	1022	1533
1.7498317422033978	1.7498317422033978	1	0	2	0	0.0075	0.04827690210679303	922.6939141273174	997.6939141273174	997.6939141273174	1022.6939141273174	0.04878048598766327	0.10476190596818924	0.14000000059604645	0.28260868787765503	0.6666666865348816	922	997	997	1022	1533
1.7667431803782794	1.7667431803782794	1	0	2	0	0.0075	0.04827690210679303	922.6939141273174	997.6939141273174	997.6939141273174	1022.6939141273174	0.04878048598766327	0.10476190596818924	0.14000000059604645	0.28260868787765503	0.6666666865348816	922	997	997	1022	1533
1.7842790967566202	1.784279096756622	1	0	2	0	0.0075	0.04827690210679303	922.6939141273174	997.6939141273174	997.6939141273174	1022.6939141273174	0.04878048598766327	0.10476190596818924	0.14000000059604645	0.28260868787765503	0.5833333134651184	922	997	997	1022	1516
1.7996778924058	1.7996778924058	1	0	2	0	0.0075	0.04827690210679303	922.6939141273174	997.6939141273174	997.6939141273174	1022.6939141273174	0.04878048598766327	0.10476190596818924	0.14000000059604645	0.28260868787765503	0.6666666865348816	922	997	997	1022	1533
1.816788279388863	1.816788279388863	1	0	2	0	0.0075	0.05437446285525094	947.6634253922525	1022.6634253922525	1022.6634253922525	1047.6634253922525	0.0731707289814949	0.10476190596818924	0.14000000059604645	0.28260868787765503	0.6666666865348816	947	1022	1022	1047	1533
1.8338244553085588	1.8338244553085588	1	0	2	0	0.0075	0.04827690210679303	922.6939141273174	997.6939141273174	997.6939141273174	1022.6939141273174	0.04878048598766327	0.10476190596818924	0.14000000059604645	0.28260868787765503	0.6666666865348816	922	997	997	1022	1533
1.851096290828421	1.851096290828421	1	0	2	0	0.0075	0.04827690210679303	922.6939141273174	997.6939141273174	997.6939141273174	1022.6939141273174	0.04878048598766327	0.10476190596818924	0.14000000059604645	0.28260868787765503	0.6666666865348816	922	997	997	1022	1533
1.8668302204818588	1.8668302204818588	1	0	2	0	0.0075	0.04827690210679303	922.6939141273174	997.6939141273174	997.6939141273174	1022.6939141273174	0.04878048598766327	0.10476190596818924	0.14000000059604645	0.28260868787765503	0.6666666865348816	922	997	997	1022	1533
1.8836686318124674	1.8836686318124674	1	0	2	0	0.0075	0.04827690210679303	922.6939141273174	997.6939141273174	997.6939141273174	1022.6939141273174	0.04878048598766327	0.10476190596818924	0.14000000059604645	0.28260868787765503	0.6666666865348816	922	997	997	1022	1533
1.899779537878235	1.899779537878235	1	0	2	0	0.0075	0.04827690210679303	922.6939141273174	997.6939141273174	997.6939141273174	1022.6939141273174	0.04878048598766327	0.10476190596818924	0.14000000059604645	0.28260868787765503	0.6666666865348816	922	997	997	1022	1533
1.917814405235827	1.917814405235827	1	0	2	0	0.0075	0.04827690210679303	922.6939141273174	997.6939141273174	997.6939141273174	1022.6939141273174	0.04878048598766327	0.10476190596818924	0.14000000059604645	0.28260868787765503	0.6666666865348816	922	997	997	1022	1533
1.9338013630361797	1.9338013630361797	1	0	2	0	0.0075	0.04827690210679303	922.6939141273174	997.6939141273174	997.6939141273174	1022.6939141273174	0.04878048598766327	0.10476190596818924	0.14000000059604645	0.28260868787765503	0.6666666865348816	922	997	997	1022	1533
1.9501558234960914	1.95015621823579	1	0	2	0	0.0075	0.04827690210679303	922.6939141273174	997.6939141273174	997.6939141273174	1022.6939141273174	0.04878048598766327	0.10476190596818924	0.14000000059604645	0.28260868787765503	0.6666666865348816	922	997	997	1022	1533
1.966730943447617	1.966730943447617	1	0	2	0	0.0075	0.04827690210679303	922.6939141273174	997.6939141273174	997.6939141273174	1022.6939141273174	0.04878048598766327	0.10476190596818924	0.14000000059604645	0.28260868787765503	0.6666666865348816	922	997	997	1022	1533
1.9845056773437175	1.9845056773437175	1	0	2	0	0.0075	0.04827690210679303	922.6939141273174	997.6939141273174	997.6939141273174	1022.6939141273174	0.04878048598766327	0.10476190596818924	0.14000000059604645	0.28260868787765503	0.6666666865348816	922	997	997	1022	1533
1.9997623667013382	1.9997623667013382	1	0	2	0	0.0075	0.04827690210679303	922.6939141273174	997.6939141273174	997.6939141273174	1022.6939141273174	0.04878048598766327	0.10476190596818924	0.14000000059604645	0.28260868787765503	0.6666666865348816	922	997	997	1022	1533
2.016742884323504	2.016742884323504	1	0	2	0	0.0075	0.04827690210679303	922.6939141273174	997.6939141273174	997.6939141273174	1022.6939141273174	0.04878048598766327	0.10476190596818924	0.14000000059604645	0.28260868787765503	0.6666666865348816	922	997	997	1022	1533
2.033738402054226	2.033738402054226	1	0	2	0	0.0075	0.05437446285525094	947.6634253922525	1022.6634253922525	1022.6634253922525	1047.6634253922525	0.0731707289814949	0.10476190596818924	0.14000000059604645	0.28260868787765503	0.6666666865348816	947	1022	1022	1047	1533
2.0511843177812477	2.0511843177812477	1	0	2	0	0.0075	0.05437446285525094	947.6634253922525	1022.6634253922525	1022.6634253922525	1047.6634253922525	0.0731707289814949	0.10476190596818924	0.14000000059604645	0.28260868787765503	0.5833333134651184	947	1022	1022	1047	1516
2.066783246457705	2.066783246457705	1	0	2	0	0.0075	0.04827690210679303	922.6939141273174	997.6939141273174	997.6939141273174	1022.6939141273174	0.04878048598766327	0.10476190596818924	0.14000000059604645	0.28260868787765503	0.6666666865348816	922	997	997	1022	1533
2.083755474546198	2.083755474546198	1	0	2	0	0.0075	0.046863858435788885	916.9075002945555	991.9075002945555	991.9075002945555	1016.9075002945555	0.04878048598766327	0.10476190596818924	0.11999999731779099	0.28260868787765503	0.6666666865348816	916	991	991	1016	1533
2.100048355613099	2.100048355613099	1	0	2	0	0.0075	0.04827690210679303	922.6939141273174	997.6939141273174	997.6939141273174	1022.6939141273174	0.04878048598766327	0.10476190596818924	0.14000000059604645	0.28260868787765503	0.6666666865348816	922	997	997	1022	1533
2.1168962406964784	2.116896635436177	1	0	2	0	0.0075	0.05437446285525094	947.6634253922525	1022.6634253922525	1022.6634253922525	1047.6634253922525	0.0731707289814949	0.10476190596818924	0.14000000059604645	0.28260868787765503	0.6666666865348816	947	1022	1022	1047	1533
2.1337184676994365	2.1337184676994365	1	0	2	0	0.0075	0.05437446285525094	947.6634253922525	1022.6634253922525	1022.6634253922525	1047.6634253922525	0.0731707289814949	0.10476190596818924	0.14000000059604645	0.28260868787765503	0.6666666865348816	947	1022	1022	1047	1533
2.1497077939379814	2.149707793937983	1	0	2	0	0.0075	0.05437446285525094	947.6634253922525	1022.6634253922525	1022.6634253922525	1047.6634253922525	0.0731707289814949	0.10476190596818924	0.14000000059604645	0.28260868787765503	0.6666666865348816	947	1022	1022	1047	1533
2.166780680649662	2.166780680649662	1	0	2	0	0.0075	0.05437446285525094	947.6634253922525	1022.6634253922525	1022.6634253922525	1047.6634253922525	0.0731707289814949	0.10476190596818924	0.14000000059604645	0.28260868787765503	0.6666666865348816	947	1022	1022	1047	1533
2.184480414002996	2.184480414002996	1	0	2	0	0.0075	0.05437446285525094	947.6634253922525	1022.6634253922525	1022.6634253922525	1047.6634253922525	0.0731707289814949	0.10476190596818924	0.14000000059604645	0.28260868787765503	0.6666666865348816	947	1022	1022	1047	1533
2.1996877608982697	2.199687366158571	1	0	2	0	0.0075	0.05437446285525094	947.6634253922525	1022.6634253922525	1022.6634253922525	1047.6634253922525	0.0731707289814949	0.10476190596818924	0.14000000059604645	0.28260868787765503	0.6666666865348816	947	1022	1022	1047	1533
2.216828937577837	2.216828937577837	1	0	2	0	0.0075	0.05437446285525094	947.6634253922525	1022.6634253922525	1022.6634253922525	1047.6634253922525	0.0731707289814949	0.10476190596818924	0.14000000059604645	0.28260868787765503	0.5833333134651184	947	1022	1022	1047	1516
2.2338280079658475	2.2338280079658475	1	0	2	0	0.0075	0.05437446285525094	947.6634253922525	1022.6634253922525	1022.6634253922525	1047.6634253922525	0.0731707289814949	0.10476190596818924	0.14000000059604645	0.28260868787765503	0.6666666865348816	947	1022	1022	1047	1533
2.251046158886677	2.251046158886677	1	0	2	0	0.0075	0.05437446285525094	947.6634253922525	1022.6634253922525	1022.6634253922525	1047.6634253922525	0.0731707289814949	0.10476190596818924	0.14000000059604645	0.28260868787765503	0.6666666865348816	947	1022	1022	1047	1533
2.2667212723249968	2.2667212723249968	1	0	2	0	0.0075	0.04827690210679303	922.6939141273174	997.6939141273174	997.6939141273174	1022.6939141273174	0.04878048598766327	0.10476190596818924	0.14000000059604645	0.28260868787765503	0.6666666865348816	922	997	997	1022	1533
2.2837396849582454	2.2837396849582454	1	0	2	0	0.0075	0.05437446285525094	947.6634253922525	1022.6634253922525	1022.6634253922525	1047.6634253922525	0.0731707289814949	0.10476190596818924	0.14000000059604645	0.28260868787765503	0.6666666865348816	947	1022	1022	1047	1533
2.2997594061535978	2.2997594061535978	1	0	2	0	0.0075	0.05437446285525094	947.6634253922525	1022.6634253922525	1022.6634253922525	1047.6634253922525	0.0731707289814949	0.10476190596818924	0.14000000059604645	0.28260868787765503	0.6666666865348816	947	1022	1022	1047	1533
2.317712167653845	2.317712167653845	1	0	2	0	0.0075	0.05437446285525094	947.6634253922525	1022.6634253922525	1022.6634253922525	1047.6634253922525	0.0731707289814949	0.10476190596818924	0.14000000059604645	0.28260868787765503	0.6666666865348816	947	1022	1022	1047	1533
2.3337263624934117	2.3337263624934135	1	0	2	0	0.0075	0.05437446285525094	947.6634253922525	1022.6634253922525	1022.6634253922525	1047.6634253922525	0.0731707289814949	0.10476190596818924	0.14000000059604645	0.28260868787765503	0.6666666865348816	947	1022	1022	1047	1533
2.3497555574415347	2.3497559521812335	1	0	2	0	0.0075	0.05437446285525094	947.6634253922525	1022.6634253922525	1022.6634253922525	1047.6634253922525	0.0731707289814949	0.10476190596818924	0.14000000059604645	0.28260868787765503	0.6666666865348816	947	1022	1022	1047	1533
2.3667451540767726	2.3667451540767726	1	0	2	0	0.0075	0.05437446285525094	947.6634253922525	1022.6634253922525	1022.6634253922525	1047.6634253922525	0.0731707289814949	0.10476190596818924	0.14000000059604645	0.28260868787765503	0.6666666865348816	947	1022	1022	1047	1533
2.3844642296753467	2.3844642296753467	1	0	2	0	0.0075	0.05437446285525094	947.6634253922525	1022.6634253922525	1022.6634253922525	1047.6634253922525	0.0731707289814949	0.10476190596818924	0.14000000059604645	0.28260868787765503	0.6666666865348816	947	1022	1022	1047	1533
2.3997588140440484	2.399759208783747	1	0	2	0	0.0075	0.05437446285525094	947.6634253922525	1022.6634253922525	1022.6634253922525	1047.6634253922525	0.0731707289814949	0.10476190596818924	0.14000000059604645	0.28260868787765503	0.6666666865348816	947	1022	1022	1047	1533
2.416737752707421	2.416737752707421	1	0	2	0	0.0075	0.05437446285525094	947.6634253922525	1022.6634253922525	1022.6634253922525	1047.6634253922525	0.0731707289814949	0.10476190596818924	0.14000000059604645	0.28260868787765503	0.6666666865348816	947	1022	1022	1047	1533
2.433774323366814	2.4337747181065126	1	0	2	0	0.0075	0.05437446285525094	947.6634253922525	1022.6634253922525	1022.6634253922525	1047.6634253922525	0.0731707289814949	0.10476190596818924	0.14000000059604645	0.28260868787765503	0.5833333134651184	947	1022	1022	1047	1516
2.451144054331971	2.451144054331971	1	0	2	0	0.0075	0.05437446285525094	947.6634253922525	1022.6634253922525	1022.6634253922525	1047.6634253922525	0.0731707289814949	0.10476190596818924	0.14000000059604645	0.28260868787765503	0.6666666865348816	947	1022	1022	1047	1533
2.466749693583308	2.466749693583308	1	0	2	0	0.0075	0.05437446285525094	947.6634253922525	1022.6634253922525	1022.6634253922525	1047.6634253922525	0.0731707289814949	0.10476190596818924	0.14000000059604645	0.28260868787765503	0.6666666865348816	947	1022	1022	1047	1533
2.4838494225945063	2.4838494225945063	1	0	2	0	0.0075	0.05437446285525094	947.6634253922525	1022.6634253922525	1022.6634253922525	1047.6634253922525	0.0731707289814949	0.10476190596818924	0.14000000059604645	0.28260868787765503	0.6666666865348816	947	1022	1022	1047	1533
2.499818222368715	2.499818222368715	1	0	2	0	0.0075	0.05437446285525094	947.6634253922525	1022.6634253922525	1022.6634253922525	1047.6634253922525	0.0731707289814949	0.10476190596818924	0.14000000059604645	0.28260868787765503	0.6666666865348816	947	1022	1022	1047	1533
2.517764273294082	2.517764273294082	1	0	2	0	0.0075	0.05437446285525094	947.6634253922525	1022.6634253922525	1022.6634253922525	1047.6634253922525	0.0731707289814949	0.10476190596818924	0.14000000059604645	0.28260868787765503	0.6666666865348816	947	1022	1022	1047	1533
2.5345245261643345	2.5345245261643345	1	0	2	0	0.0075	0.05437446285525094	947.6634253922525	1022.6634253922525	1022.6634253922525	1047.6634253922525	0.0731707289814949	0.10476190596818924	0.14000000059604645	0.28260868787765503	0.6666666865348816	947	1022	1022	1047	1533
2.55031727203289	2.55031727203289	1	0	2	0	0.0075	0.05437446285525094	947.6634253922525	1022.6634253922525	1022.6634253922525	1047.6634253922525	0.0731707289814949	0.10476190596818924	0.14000000059604645	0.28260868787765503	0.6666666865348816	947	1022	1022	1047	1533
2.5667206802154485	2.5667210749551472	1	0	2	0	0.0075	0.05437446285525094	947.6634253922525	1022.6634253922525	1022.6634253922525	1047.6634253922525	0.0731707289814949	0.10476190596818924	0.14000000059604645	0.28260868787765503	0.5833333134651184	947	1022	1022	1047	1516
2.5843126496310163	2.5843126496310163	1	0	2	0	0.0075	0.05437446285525094	947.6634253922525	1022.6634253922525	1022.6634253922525	1047.6634253922525	0.0731707289814949	0.10476190596818924	0.14000000059604645	0.28260868787765503	0.6666666865348816	947	1022	1022	1047	1533
2.600033552874395	2.6000339476140937	1	0	2	0	0.0075	0.05437446285525094	947.6634253922525	1022.6634253922525	1022.6634253922525	1047.6634253922525	0.0731707289814949	0.10476190596818924	0.14000000059604645	0.28260868787765503	0.6666666865348816	947	1022	1022	1047	1533
2.616759068651154	2.616759068651154	1	0	2	0	0.0075	0.05437446285525094	947.6634253922525	1022.6634253922525	1022.6634253922525	1047.6634253922525	0.0731707289814949	0.10476190596818924	0.14000000059604645	0.28260868787765503	0.6666666865348816	947	1022	1022	1047	1533
2.6337281388220575	2.6337281388220575	1	0	2	0	0.0075	0.05437446285525094	947.6634253922525	1022.6634253922525	1022.6634253922525	1047.6634253922525	0.0731707289814949	0.10476190596818924	0.14000000059604645	0.28260868787765503	0.6666666865348816	947	1022	1022	1047	1533
2.6509533950574635	2.6509533950574635	1	0	2	0	0.0075	0.05437446285525094	947.6634253922525	1022.6634253922525	1022.6634253922525	1047.6634253922525	0.0731707289814949	0.10476190596818924	0.14000000059604645	0.28260868787765503	0.6666666865348816	947	1022	1022	1047	1533
2.6667457461863204	2.6667457461863204	1	0	2	0	0.0075	0.05437446285525094	947.6634253922525	1022.6634253922525	1022.6634253922525	1047.6634253922525	0.0731707289814949	0.10476190596818924	0.14000000059604645	0.28260868787765503	0.6666666865348816	947	1022	1022	1047	1533
2.6836417895129507	2.6836417895129507	1	0	2	0	0.0075	0.05437446285525094	947.6634253922525	1022.6634253922525	1022.6634253922525	1047.6634253922525	0.0731707289814949	0.10476190596818924	0.14000000059604645	0.28260868787765503	0.6666666865348816	947	1022	1022	1047	1533
2.699727037498297	2.699727037498297	1	0	2	0	0.0075	0.05437446285525094	947.6634253922525	1022.6634253922525	1022.6634253922525	1047.6634253922525	0.0731707289814949	0.10476190596818924	0.14000000059604645	0.28260868787765503	0.6666666865348816	947	1022	1022	1047	1533
2.7175526928155396	2.7175526928155396	1	0	2	0	0.0075	0.05437446285525094	947.6634253922525	1022.6634253922525	1022.6634253922525	1047.6634253922525	0.0731707289814949	0.10476190596818924	0.14000000059604645	0.28260868787765503	0.6666666865348816	947	1022	1022	1047	1533
2.7337097834260646	2.7337097834260646	1	0	2	0	0.0075	0.05437446285525094	947.6634253922525	1022.6634253922525	1022.6634253922525	1047.6634253922525	0.0731707289814949	0.10476190596818924	0.14000000059604645	0.28260868787765503	0.6666666865348816	947	1022	1022	1047	1533
2.749651346161057	2.749651346161057	1	0	2	0	0.0075	0.05437446285525094	947.6634253922525	1022.6634253922525	1022.6634253922525	1047.6634253922525	0.0731707289814949	0.10476190596818924	0.14000000059604645	0.28260868787765503	0.6666666865348816	947	1022	1022	1047	1533
2.766760943664723	2.7667613384044234	1	0	2	0	0.0075	0.05437446285525094	947.6634253922525	1022.6634253922525	1022.6634253922525	1047.6634253922525	0.0731707289814949	0.10476190596818924	0.14000000059604645	0.28260868787765503	0.6666666865348816	947	1022	1022	1047	1533
2.7842850178521026	2.7842850178521026	1	0	2	0	0.0075	0.05437446285525094	947.6634253922525	1022.6634253922525	1022.6634253922525	1047.6634253922525	0.0731707289814949	0.10476190596818924	0.14000000059604645	0.28260868787765503	0.6666666865348816	947	1022	1022	1047	1533
2.7997189453344724	2.7997189453344724	1	0	2	0	0.0075	0.05437446285525094	947.6634253922525	1022.6634253922525	1022.6634253922525	1047.6634253922525	0.0731707289814949	0.10476190596818924	0.14000000059604645	0.28260868787765503	0.6666666865348816	947	1022	1022	1047	1533
2.8166311729887514	2.8166311729887514	1	0	2	0	0.0075	0.05437446285525094	947.6634253922525	1022.6634253922525	1022.6634253922525	1047.6634253922525	0.0731707289814949	0.10476190596818924	0.14000000059604645	0.28260868787765503	0.6666666865348816	947	1022	1022	1047	1533
2.833632611814954	2.833632611814954	1	0	2	0	0.0075	0.052961419184246794	941.8770115594906	1016.8770115594906	1016.8770115594906	1041.8770115594907	0.0731707289814949	0.10476190596818924	0.11999999731779099	0.28260868787765503	0.6666666865348816	941	1016	1016	1041	1533
2.851016948148967	2.851016948148967	1	0	2	0	0.0075	0.05437446285525094	947.6634253922525	1022.6634253922525	1022.6634253922525	1047.6634253922525	0.0731707289814949	0.10476190596818924	0.14000000059604645	0.28260868787765503	0.6666666865348816	947	1022	1022	1047	1533
2.8666608771510838	2.8666608771510838	1	0	2	0	0.0075	0.05437446285525094	947.6634253922525	1022.6634253922525	1022.6634253922525	1047.6634253922525	0.0731707289814949	0.10476190596818924	0.14000000059604645	0.28260868787765503	0.6666666865348816	947	1022	1022	1047	1533
2.883704158385356	2.883704158385356	1	0	2	0	0.0075	0.05437446285525094	947.6634253922525	1022.6634253922525	1022.6634253922525	1047.6634253922525	0.0731707289814949	0.10476190596818924	0.14000000059604645	0.28260868787765503	0.6666666865348816	947	1022	1022	1047	1533
2.8998205908069075	2.899820985546606	1	0	2	0	0.0075	0.05437446285525094	947.6634253922525	1022.6634253922525	1022.6634253922525	1047.6634253922525	0.0731707289814949	0.10476190596818924	0.14000000059604645	0.28260868787765503	0.6666666865348816	947	1022	1022	1047	1533
2.9176959833261957	2.9176959833261957	1	0	2	0	0.0075	0.05437446285525094	947.6634253922525	1022.6634253922525	1022.6634253922525	1047.6634253922525	0.0731707289814949	0.10476190596818924	0.14000000059604645	0.28260868787765503	0.6666666865348816	947	1022	1022	1047	1533
2.9336284670481163	2.9336284670481163	1	0	2	0	0.0075	0.05437446285525094	947.6634253922525	1022.6634253922525	1022.6634253922525	1047.6634253922525	0.0731707289814949	0.10476190596818924	0.14000000059604645	0.28260868787765503	0.5833333134651184	947	1022	1022	1047	1516
2.949767794372196	2.9497681891118948	1	0	2	0	0.0075	0.05437446285525094	947.6634253922525	1022.6634253922525	1022.6634253922525	1047.6634253922525	0.0731707289814949	0.10476190596818924	0.14000000059604645	0.28260868787765503	0.6666666865348816	947	1022	1022	1047	1533
2.9666168636746715	2.9666164689349728	1	0	2	0	0.0075	0.05437446285525094	947.6634253922525	1022.6634253922525	1022.6634253922525	1047.6634253922525	0.0731707289814949	0.10476190596818924	0.14000000059604645	0.28260868787765503	0.6666666865348816	947	1022	1022	1047	1533
2.9843698868873396	2.9843698868873396	1	0	2	0	0.0075	0.05437446285525094	947.6634253922525	1022.6634253922525	1022.6634253922525	1047.6634253922525	0.0731707289814949	0.10476190596818924	0.14000000059604645	0.28260868787765503	0.6666666865348816	947	1022	1022	1047	1533
2.999650655366585	2.999650655366585	1	0	2	0	0.0075	0.05437446285525094	947.6634253922525	1022.6634253922525	1022.6634253922525	1047.6634253922525	0.0731707289814949	0.10476190596818924	0.14000000059604645	0.28260868787765503	0.6666666865348816	947	1022	1022	1047	1533
3.0166702522189297	3.0166702522189297	1	0	2	0	0.0075	0.05437446285525094	947.6634253922525	1022.6634253922525	1022.6634253922525	1047.6634253922525	0.0731707289814949	0.10476190596818924	0.14000000059604645	0.28260868787765503	0.6666666865348816	947	1022	1022	1047	1533
3.0336373486913395	3.0336373486913395	1	0	2	0	0.0075	0.05437446285525094	947.6634253922525	1022.6634253922525	1022.6634253922525	1047.6634253922525	0.0731707289814949	0.10476190596818924	0.14000000059604645	0.28260868787765503	0.6666666865348816	947	1022	1022	1047	1533
3.0510268166414356	3.0510268166414356	1	0	2	0	0.0075	0.05437446285525094	947.6634253922525	1022.6634253922525	1022.6634253922525	1047.6634253922525	0.0731707289814949	0.10476190596818924	0.14000000059604645	0.28260868787765503	0.6666666865348816	947	1022	1022	1047	1533
3.0666656140274693	3.0666656140274693	1	0	2	0	0.0075	0.05437446285525094	947.6634253922525	1022.6634253922525	1022.6634253922525	1047.6634253922525	0.0731707289814949	0.10476190596818924	0.14000000059604645	0.28260868787765503	0.6666666865348816	947	1022	1022	1047	1533
3.0837977116939665	3.0837977116939665	1	0	2	0	0.0075	0.05437446285525094	947.6634253922525	1022.6634253922525	1022.6634253922525	1047.6634253922525	0.0731707289814949	0.10476190596818924	0.14000000059604645	0.28260868787765503	0.6666666865348816	947	1022	1022	1047	1533
3.0996733528992646	3.0996733528992646	1	0	2	0	0.0075	0.05437446285525094	947.6634253922525	1022.6634253922525	1022.6634253922525	1047.6634253922525	0.0731707289814949	0.10476190596818924	0.14000000059604645	0.28260868787765503	0.6666666865348816	947	1022	1022	1047	1533
3.1179194059957016	3.1179194059957016	1	0	2	0	0.0075	0.05437446285525094	947.6634253922525	1022.6634253922525	1022.6634253922525	1047.6634253922525	0.0731707289814949	0.10476190596818924	0.14000000059604645	0.28260868787765503	0.5833333134651184	947	1022	1022	1047	1516
3.133986495954904	3.1339868906946045	1	0	2	0	0.0075	0.05437446285525094	947.6634253922525	1022.6634253922525	1022.6634253922525	1047.6634253922525	0.0731707289814949	0.10476190596818924	0.14000000059604645	0.28260868787765503	0.6666666865348816	947	1022	1022	1047	1533
3.1497283204023176	3.1497283204023194	1	0	2	0	0.0075	0.05437446285525094	947.6634253922525	1022.6634253922525	1022.6634253922525	1047.6634253922525	0.0731707289814949	0.10476190596818924	0.14000000059604645	0.28260868787765503	0.6666666865348816	947	1022	1022	1047	1533
3.1666188373731643	3.1666188373731643	1	0	2	0	0.0075	0.05437446285525094	947.6634253922525	1022.6634253922525	1022.6634253922525	1047.6634253922525	0.0731707289814949	0.10476190596818924	0.14000000059604645	0.28260868787765503	0.6666666865348816	947	1022	1022	1047	1533
3.184355281518485	3.184355281518485	1	0	2	0	0.0075	0.05437446285525094	947.6634253922525	1022.6634253922525	1022.6634253922525	1047.6634253922525	0.0731707289814949	0.10476190596818924	0.14000000059604645	0.28260868787765503	0.6666666865348816	947	1022	1022	1047	1533
3.1996905240761606	3.1996905240761606	1	0	2	0	0.0075	0.05437446285525094	947.6634253922525	1022.6634253922525	1022.6634253922525	1047.6634253922525	0.0731707289814949	0.10476190596818924	0.14000000059604645	0.28260868787765503	0.6666666865348816	947	1022	1022	1047	1533
3.2167480159395883	3.216748410679287	1	0	2	0	0.0075	0.05437446285525094	947.6634253922525	1022.6634253922525	1022.6634253922525	1047.6634253922525	0.0731707289814949	0.10476190596818924	0.14000000059604645	0.28260868787765503	0.6666666865348816	947	1022	1022	1047	1533
3.233760902217055	3.233760902217055	1	0	2	0	0.0075	0.05437446285525094	947.6634253922525	1022.6634253922525	1022.6634253922525	1047.6634253922525	0.0731707289814949	0.10476190596818924	0.14000000059604645	0.28260868787765503	0.6666666865348816	947	1022	1022	1047	1533
3.2509490529207774	3.2509490529207774	1	0	2	0	0.0075	0.05437446285525094	947.6634253922525	1022.6634253922525	1022.6634253922525	1047.6634253922525	0.0731707289814949	0.10476190596818924	0.14000000059604645	0.28260868787765503	0.6666666865348816	947	1022	1022	1047	1533
3.266667192986265	3.266667192986265	1	0	2	0	0.0075	0.05437446285525094	947.6634253922525	1022.6634253922525	1022.6634253922525	1047.6634253922525	0.0731707289814949	0.10476190596818924	0.14000000059604645	0.28260868787765503	0.6666666865348816	947	1022	1022	1047	1533
3.2837641588195705	3.2837641588195705	1	0	2	0	0.0075	0.05437446285525094	947.6634253922525	1022.6634253922525	1022.6634253922525	1047.6634253922525	0.0731707289814949	0.10476190596818924	0.14000000059604645	0.28260868787765503	0.6666666865348816	947	1022	1022	1047	1533
3.3002394096273058	3.3002398043670045	1	0	2	0	0.0075	0.05437446285525094	947.6634253922525	1022.6634253922525	1022.6634253922525	1047.6634253922525	0.0731707289814949	0.10476190596818924	0.14000000059604645	0.28260868787765503	0.6666666865348816	947	1022	1022	1047	1533
3.3177421678709518	3.3177421678709518	1	0	2	0	0.0075	0.05437446285525094	947.6634253922525	1022.6634253922525	1022.6634253922525	1047.6634253922525	0.0731707289814949	0.10476190596818924	0.14000000059604645	0.28260868787765503	0.6666666865348816	947	1022	1022	1047	1533
3.3336628094019094	3.3336628094019094	1	0	2	0	0.0075	0.05437446285525094	947.6634253922525	1022.6634253922525	1022.6634253922525	1047.6634253922525	0.0731707289814949	0.10476190596818924	0.14000000059604645	0.28260868787765503	0.6666666865348816	947	1022	1022	1047	1533
3.3498814794054432	3.3498814794054432	1	0	2	0	0.0075	0.05437446285525094	947.6634253922525	1022.6634253922525	1022.6634253922525	1047.6634253922525	0.0731707289814949	0.10476190596818924	0.14000000059604645	0.28260868787765503	0.6666666865348816	947	1022	1022	1047	1533
3.3666397585772003	3.3666397585772003	1	0	2	0	0.0075	0.05437446285525094	947.6634253922525	1022.6634253922525	1022.6634253922525	1047.6634253922525	0.0731707289814949	0.10476190596818924	0.14000000059604645	0.28260868787765503	0.6666666865348816	947	1022	1022	1047	1533
3.384341465629028	3.384341465629028	1	0	2	0	0.0075	0.05437446285525094	947.6634253922525	1022.6634253922525	1022.6634253922525	1047.6634253922525	0.0731707289814949	0.10476190596818924	0.14000000059604645	0.28260868787765503	0.6666666865348816	947	1022	1022	1047	1533
3.399656181722367	3.399656181722367	1	0	2	0	0.0075	0.05437446285525094	947.6634253922525	1022.6634253922525	1022.6634253922525	1047.6634253922525	0.0731707289814949	0.10476190596818924	0.14000000059604645	0.28260868787765503	0.6666666865348816	947	1022	1022	1047	1533
3.4166489362751964	3.4166489362751964	1	0	2	0	0.0075	0.05437446285525094	947.6634253922525	1022.6634253922525	1022.6634253922525	1047.6634253922525	0.0731707289814949	0.10476190596818924	0.14000000059604645	0.28260868787765503	0.6666666865348816	947	1022	1022	1047	1533
3.433741559971816	3.4337419547115147	1	0	2	0	0.0075	0.05437446285525094	947.6634253922525	1022.6634253922525	1022.6634253922525	1047.6634253922525	0.0731707289814949	0.10476190596818924	0.14000000059604645	0.28260868787765503	0.6666666865348816	947	1022	1022	1047	1533
3.450986158452462	3.450986158452462	1	0	2	0	0.0075	0.05437446285525094	947.6634253922525	1022.6634253922525	1022.6634253922525	1047.6634253922525	0.0731707289814949	0.10476190596818924	0.14000000059604645	0.28260868787765503	0.5833333134651184	947	1022	1022	1047	1516
3.4666320611530743	3.4666320611530743	1	0	2	0	0.0075	0.05437446285525094	947.6634253922525	1022.6634253922525	1022.6634253922525	1047.6634253922525	0.0731707289814949	0.10476190596818924	0.14000000059604645	0.28260868787765503	0.6666666865348816	947	1022	1022	1047	1533
3.4837262638084887	3.4837262638084887	1	0	2	0	0.0075	0.05437446285525094	947.6634253922525	1022.6634253922525	1022.6634253922525	1047.6634253922525	0.0731707289814949	0.10476190596818924	0.14000000059604645	0.28260868787765503	0.6666666865348816	947	1022	1022	1047	1533
3.4998304592993765	3.4998308540390752	1	0	2	0	0.0075	0.05437446285525094	947.6634253922525	1022.6634253922525	1022.6634253922525	1047.6634253922525	0.0731707289814949	0.10476190596818924	0.14000000059604645	0.28260868787765503	0.6666666865348816	947	1022	1022	1047	1533
3.5176553251372216	3.5176553251372216	1	1	2	0	0.0075	0.05437446285525094	947.6634253922525	1022.6634253922525	1022.6634253922525	1047.6634253922525	0.0731707289814949	0.10476190596818924	0.14000000059604645	0.28260868787765503	0.6666666865348816	947	1022	1022	1047	1533
3.650725630251271	3.650725630251271	1	1	2	0	0.0075	0.05437446285525094	947.6634253922525	1022.6634253922525	1022.6634253922525	1047.6634253922525	0.0731707289814949	0.10476190596818924	0.14000000059604645	0.28260868787765503	0.6666666865348816	947	1022	1022	1047	1533
3.6510378693530026	3.651037474613304	1	1	2	0	0.0075	0.05437446285525094	947.6634253922525	1022.6634253922525	1022.6634253922525	1047.6634253922525	0.0731707289814949	0.10476190596818924	0.14000000059604645	0.28260868787765503	0.6666666865348816	947	1022	1022	1047	1533
3.6512439234757625	3.6512439234757625	1	1	2	0	0.0075	0.05437446285525094	947.6634253922525	1022.6634253922525	1022.6634253922525	1047.6634253922525	0.0731707289814949	0.10476190596818924	0.14000000059604645	0.28260868787765503	0.6666666865348816	947	1022	1022	1047	1533
3.6514266879562935	3.6514266879562935	1	1	2	0	0.0075	0.05437446285525094	947.6634253922525	1022.6634253922525	1022.6634253922525	1047.6634253922525	0.0731707289814949	0.10476190596818924	0.14000000059604645	0.28260868787765503	0.6666666865348816	947	1022	1022	1047	1533
3.6516193209292958	3.6516193209292958	1	1	2	0	0.0075	0.05437446285525094	947.6634253922525	1022.6634253922525	1022.6634253922525	1047.6634253922525	0.0731707289814949	0.10476190596818924	0.14000000059604645	0.28260868787765503	0.6666666865348816	947	1022	1022	1047	1533
3.6776109563950783	3.6776109563950783	1	1	2	0	0.0075	0.05437446285525094	947.6634253922525	1022.6634253922525	1022.6634253922525	1047.6634253922525	0.0731707289814949	0.10476190596818924	0.14000000059604645	0.28260868787765503	0.6666666865348816	947	1022	1022	1047	1533
3.6908327626055186	3.6908327626055186	1	1	2	0	0.0075	0.05437446285525094	947.6634253922525	1022.6634253922525	1022.6634253922525	1047.6634253922525	0.0731707289814949	0.10476190596818924	0.14000000059604645	0.28260868787765503	0.6666666865348816	947	1022	1022	1047	1533
3.7042862810191384	3.7042862810191384	1	1	2	0	0.0075	0.05437446285525094	947.6634253922525	1022.6634253922525	1022.6634253922525	1047.6634253922525	0.0731707289814949	0.10476190596818924	0.14000000059604645	0.28260868787765503	0.6666666865348816	947	1022	1022	1047	1533
3.7175984826205983	3.717598877360297	1	1	2	0	0.0075	0.05437446285525094	947.6634253922525	1022.6634253922525	1022.6634253922525	1047.6634253922525	0.0731707289814949	0.10476190596818924	0.14000000059604645	0.28260868787765503	0.6666666865348816	947	1022	1022	1047	1533
3.733629651267213	3.733629651267213	1	1	2	0	0.0075	0.05437446285525094	947.6634253922525	1022.6634253922525	1022.6634253922525	1047.6634253922525	0.0731707289814949	0.10476190596818924	0.14000000059604645	0.28260868787765503	0.6666666865348816	947	1022	1022	1047	1533
3.7496695041872012	3.7496695041872012	1	1	2	0	0.0075	0.05437446285525094	947.6634253922525	1022.6634253922525	1022.6634253922525	1047.6634253922525	0.0731707289814949	0.10476190596818924	0.14000000059604645	0.28260868787765503	0.6666666865348816	947	1022	1022	1047	1533
3.766823312537131	3.7668237072768296	1	1	2	0	0.0075	0.05437446285525094	947.6634253922525	1022.6634253922525	1022.6634253922525	1047.6634253922525	0.0731707289814949	0.10476190596818924	0.14000000059604645	0.28260868787765503	0.6666666865348816	947	1022	1022	1047	1533
3.7842613334701767	3.7842613334701767	1	1	2	0	0.0075	0.05437446285525094	947.6634253922525	1022.6634253922525	1022.6634253922525	1047.6634253922525	0.0731707289814949	0.10476190596818924	0.14000000059604645	0.28260868787765503	0.6666666865348816	947	1022	1022	1047	1533
3.7996747344882102	3.7996747344882102	1	1	2	0	0.0075	0.05437446285525094	947.6634253922525	1022.6634253922525	1022.6634253922525	1047.6634253922525	0.0731707289814949	0.10476190596818924	0.14000000059604645	0.28260868787765503	0.6666666865348816	947	1022	1022	1047	1533
3.81663156772845	3.8166311729887514	1	1	2	0	0.0075	0.05437446285525094	947.6634253922525	1022.6634253922525	1022.6634253922525	1047.6634253922525	0.0731707289814949	0.10476190596818924	0.14000000059604645	0.28260868787765503	0.6666666865348816	947	1022	1022	1047	1533
3.83364050660893	3.83364050660893	1	1	2	0	0.0075	0.05437446285525094	947.6634253922525	1022.6634253922525	1022.6634253922525	1047.6634253922525	0.0731707289814949	0.10476190596818924	0.14000000059604645	0.28260868787765503	0.6666666865348816	947	1022	1022	1047	1533
3.850980632096679	3.85098023735698	1	1	2	0	0.0075	0.05437446285525094	947.6634253922525	1022.6634253922525	1022.6634253922525	1047.6634253922525	0.0731707289814949	0.10476190596818924	0.14000000059604645	0.28260868787765503	0.6666666865348816	947	1022	1022	1047	1533
3.8666352190706643	3.8666352190706643	1	1	2	0	0.0075	0.05437446285525094	947.6634253922525	1022.6634253922525	1022.6634253922525	1047.6634253922525	0.0731707289814949	0.10476190596818924	0.14000000059604645	0.28260868787765503	0.6666666865348816	947	1022	1022	1047	1533
3.8836852108798148	3.8836852108798148	1	1	2	0	0.0075	0.05437446285525094	947.6634253922525	1022.6634253922525	1022.6634253922525	1047.6634253922525	0.0731707289814949	0.10476190596818924	0.14000000059604645	0.28260868787765503	0.6666666865348816	947	1022	1022	1047	1533
3.8997380902098637	3.8997380902098637	1	1	2	0	0.0075	0.05437446285525094	947.6634253922525	1022.6634253922525	1022.6634253922525	1047.6634253922525	0.0731707289814949	0.10476190596818924	0.14000000059604645	0.28260868787765503	0.6666666865348816	947	1022	1022	1047	1533
3.917553482294938	3.9175538770346368	1	1	2	0	0.0075	0.05437446285525094	947.6634253922525	1022.6634253922525	1022.6634253922525	1047.6634253922525	0.0731707289814949	0.10476190596818924	0.14000000059604645	0.28260868787765503	0.6666666865348816	947	1022	1022	1047	1533
3.9336253091305267	3.9336253091305267	1	1	2	0	0.0075	0.05437446285525094	947.6634253922525	1022.6634253922525	1022.6634253922525	1047.6634253922525	0.0731707289814949	0.10476190596818924	0.14000000059604645	0.28260868787765503	0.6666666865348816	947	1022	1022	1047	1533
3.94970542549979	3.94970542549979	1	1	2	0	0.0075	0.05437446285525094	947.6634253922525	1022.6634253922525	1022.6634253922525	1047.6634253922525	0.0731707289814949	0.10476190596818924	0.14000000059604645	0.28260868787765503	0.6666666865348816	947	1022	1022	1047	1533
3.9667396277209903	3.9667396277209903	1	1	2	0	0.0075	0.05437446285525094	947.6634253922525	1022.6634253922525	1022.6634253922525	1047.6634253922525	0.0731707289814949	0.10476190596818924	0.14000000059604645	0.28260868787765503	0.6666666865348816	947	1022	1022	1047	1533
3.984246728101322	3.984246728101322	1	1	2	0	0.0075	0.05437446285525094	947.6634253922525	1022.6634253922525	1022.6634253922525	1047.6634253922525	0.0731707289814949	0.10476190596818924	0.14000000059604645	0.28260868787765503	0.6666666865348816	947	1022	1022	1047	1533
3.999680655583692	3.999680655583692	1	1	2	0	0.0075	0.05437446285525094	947.6634253922525	1022.6634253922525	1022.6634253922525	1047.6634253922525	0.0731707289814949	0.10476190596818924	0.14000000059604645	0.28260868787765503	0.6666666865348816	947	1022	1022	1047	1533
4.016702620874231	4.016702620874231	1	1	2	0	0.0075	0.05437446285525094	947.6634253922525	1022.6634253922525	1022.6634253922525	1047.6634253922525	0.0731707289814949	0.10476190596818924	0.14000000059604645	0.28260868787765503	0.6666666865348816	947	1022	1022	1047	1533
4.033712743973805	4.033712743973805	1	1	2	0	0.0075	0.05437446285525094	947.6634253922525	1022.6634253922525	1022.6634253922525	1047.6634253922525	0.0731707289814949	0.10476190596818924	0.14000000059604645	0.28260868787765503	0.6666666865348816	947	1022	1022	1047	1533
4.051075369624385	4.051075369624385	1	1	2	0	0.0075	0.05437446285525094	947.6634253922525	1022.6634253922525	1022.6634253922525	1047.6634253922525	0.0731707289814949	0.10476190596818924	0.14000000059604645	0.28260868787765503	0.6666666865348816	947	1022	1022	1047	1533
4.0666821930948185	4.0666821930948185	1	1	2	0	0.0075	0.05437446285525094	947.6634253922525	1022.6634253922525	1022.6634253922525	1047.6634253922525	0.0731707289814949	0.10476190596818924	0.14000000059604645	0.28260868787765503	0.6666666865348816	947	1022	1022	1047	1533
4.0837065268235495	4.0837065268235495	1	1	2	0	0.0075	0.052961419184246794	941.8770115594906	1016.8770115594906	1016.8770115594906	1041.8770115594907	0.0731707289814949	0.10476190596818924	0.11999999731779099	0.28260868787765503	0.6666666865348816	941	1016	1016	1041	1533
4.099659931749505	4.099659931749507	1	1	2	0	0.0075	0.05437446285525094	947.6634253922525	1022.6634253922525	1022.6634253922525	1047.6634253922525	0.0731707289814949	0.10476190596818924	0.14000000059604645	0.28260868787765503	0.6666666865348816	947	1022	1022	1047	1533
4.117673483163365	4.117673483163365	1	1	2	0	0.0075	0.05437446285525094	947.6634253922525	1022.6634253922525	1022.6634253922525	1047.6634253922525	0.0731707289814949	0.10476190596818924	0.14000000059604645	0.28260868787765503	0.6666666865348816	947	1022	1022	1047	1533
4.134198865912847	4.134198471173148	1	1	2	0	0.0075	0.052961419184246794	941.8770115594906	1016.8770115594906	1016.8770115594906	1041.8770115594907	0.0731707289814949	0.10476190596818924	0.11999999731779099	0.28260868787765503	0.6666666865348816	941	1016	1016	1041	1533
4.149651346161058	4.149651346161059	1	1	2	0	0.0075	0.05437446285525094	947.6634253922525	1022.6634253922525	1022.6634253922525	1047.6634253922525	0.0731707289814949	0.10476190596818924	0.14000000059604645	0.28260868787765503	0.6666666865348816	947	1022	1022	1047	1533
4.166698574792317	4.166698574792319	1	1	2	0	0.0075	0.05437446285525094	947.6634253922525	1022.6634253922525	1022.6634253922525	1047.6634253922525	0.0731707289814949	0.10476190596818924	0.14000000059604645	0.28260868787765503	0.6666666865348816	947	1022	1022	1047	1533
4.184333176095354	4.184332781355655	1	1	2	0	0.0075	0.05437446285525094	947.6634253922525	1022.6634253922525	1022.6634253922525	1047.6634253922525	0.0731707289814949	0.10476190596818924	0.14000000059604645	0.28260868787765503	0.6666666865348816	947	1022	1022	1047	1533
4.199649471147488	4.19964947114749	1	1	2	0	0.0075	0.05437446285525094	947.6634253922525	1022.6634253922525	1022.6634253922525	1047.6634253922525	0.0731707289814949	0.10476190596818924	0.14000000059604645	0.28260868787765503	0.6666666865348816	947	1022	1022	1047	1533
4.2167843319918745	4.216784726731573	1	1	2	0	0.0075	0.052961419184246794	941.8770115594906	1016.8770115594906	1016.8770115594906	1041.8770115594907	0.0731707289814949	0.10476190596818924	0.11999999731779099	0.28260868787765503	0.6666666865348816	941	1016	1016	1041	1533
4.233760112737659	4.233760112737658	1	1	2	0	0.0075	0.052961419184246794	941.8770115594906	1016.8770115594906	1016.8770115594906	1041.8770115594907	0.0731707289814949	0.10476190596818924	0.11999999731779099	0.28260868787765503	0.6666666865348816	941	1016	1016	1041	1533
4.25102523768264	4.251025632422339	1	1	2	0	0.0075	0.052961419184246794	941.8770115594906	1016.8770115594906	1016.8770115594906	1041.8770115594907	0.0731707289814949	0.10476190596818924	0.11999999731779099	0.28260868787765503	0.6666666865348816	941	1016	1016	1041	1533
4.266647850741023	4.266647850741025	1	1	2	0	0.0075	0.052961419184246794	941.8770115594906	1016.8770115594906	1016.8770115594906	1041.8770115594907	0.0731707289814949	0.10476190596818924	0.11999999731779099	0.28260868787765503	0.5833333134651184	941	1016	1016	1041	1516
4.283656000142106	4.283656000142107	1	1	2	0	0.0075	0.052961419184246794	941.8770115594906	1016.8770115594906	1016.8770115594906	1041.8770115594907	0.0731707289814949	0.10476190596818924	0.11999999731779099	0.28260868787765503	0.5833333134651184	941	1016	1016	1041	1516
4.299785853713416	4.299785853713415	1	1	2	0	0.0075	0.052961419184246794	941.8770115594906	1016.8770115594906	1016.8770115594906	1041.8770115594907	0.0731707289814949	0.10476190596818924	0.11999999731779099	0.28260868787765503	0.6666666865348816	941	1016	1016	1041	1533
4.317559403390419	4.317559403390421	1	1	2	0	0.0075	0.052961419184246794	941.8770115594906	1016.8770115594906	1016.8770115594906	1041.8770115594907	0.0731707289814949	0.10476190596818924	0.11999999731779099	0.28260868787765503	0.5833333134651184	941	1016	1016	1041	1516
4.33371057290546	4.333710572905462	1	1	2	0	0.0075	0.052961419184246794	941.8770115594906	1016.8770115594906	1016.8770115594906	1041.8770115594907	0.0731707289814949	0.10476190596818924	0.11999999731779099	0.28260868787765503	0.6666666865348816	941	1016	1016	1041	1533
4.349680951638465	4.349680951638467	1	1	2	0	0.0075	0.052961419184246794	941.8770115594906	1016.8770115594906	1016.8770115594906	1041.8770115594907	0.0731707289814949	0.10476190596818924	0.11999999731779099	0.28260868787765503	0.5833333134651184	941	1016	1016	1041	1516
4.366763706842615	4.3667637068426135	1	1	2	0	0.0075	0.052961419184246794	941.8770115594906	1016.8770115594906	1016.8770115594906	1041.8770115594907	0.0731707289814949	0.10476190596818924	0.11999999731779099	0.28260868787765503	0.6666666865348816	941	1016	1016	1041	1533
4.384402650282336	4.384402650282338	1	1	2	0	0.0075	0.052961419184246794	941.8770115594906	1016.8770115594906	1016.8770115594906	1041.8770115594907	0.0731707289814949	0.10476190596818924	0.11999999731779099	0.28260868787765503	0.6666666865348816	941	1016	1016	1041	1533
4.399664471256042	4.3996644712560435	1	1	2	0	0.0075	0.052961419184246794	941.8770115594906	1016.8770115594906	1016.8770115594906	1041.8770115594907	0.0731707289814949	0.10476190596818924	0.11999999731779099	0.28260868787765503	0.6666666865348816	941	1016	1016	1041	1533
4.4167049893124215	4.416704989312423	1	1	2	0	0.0075	0.052961419184246794	941.8770115594906	1016.8770115594906	1016.8770115594906	1041.8770115594907	0.0731707289814949	0.10476190596818924	0.11999999731779099	0.28260868787765503	0.6666666865348816	941	1016	1016	1041	1533
4.433803534104523	4.433803534104522	1	1	2	0	0.0075	0.052961419184246794	941.8770115594906	1016.8770115594906	1016.8770115594906	1041.8770115594907	0.0731707289814949	0.10476190596818924	0.11999999731779099	0.28260868787765503	0.6666666865348816	941	1016	1016	1041	1533
4.450906421033309	4.450906421033311	1	1	2	0	0.0075	0.052961419184246794	941.8770115594906	1016.8770115594906	1016.8770115594906	1041.8770115594907	0.0731707289814949	0.10476190596818924	0.11999999731779099	0.28260868787765503	0.6666666865348816	941	1016	1016	1041	1533
4.466675087780239	4.46667508778024	1	1	2	0	0.0075	0.052961419184246794	941.8770115594906	1016.8770115594906	1016.8770115594906	1041.8770115594907	0.0731707289814949	0.10476190596818924	0.11999999731779099	0.28260868787765503	0.5833333134651184	941	1016	1016	1041	1516
4.483761395641679	4.483761395641677	1	1	2	0	0.0075	0.052961419184246794	941.8770115594906	1016.8770115594906	1016.8770115594906	1041.8770115594907	0.0731707289814949	0.10476190596818924	0.11999999731779099	0.28260868787765503	0.6666666865348816	941	1016	1016	1041	1533
4.4997053268148655	4.499705326814864	1	1	2	0	0.0075	0.052961419184246794	941.8770115594906	1016.8770115594906	1016.8770115594906	1041.8770115594907	0.0731707289814949	0.10476190596818924	0.11999999731779099	0.28260868787765503	0.6666666865348816	941	1016	1016	1041	1533
4.517641114508066	4.517640719768368	1	1	2	0	0.0075	0.052961419184246794	941.8770115594906	1016.8770115594906	1016.8770115594906	1041.8770115594907	0.0731707289814949	0.10476190596818924	0.11999999731779099	0.28260868787765503	0.6666666865348816	941	1016	1016	1041	1533
4.533780836571843	4.533780836571845	1	1	2	0	0.0075	0.052961419184246794	941.8770115594906	1016.8770115594906	1016.8770115594906	1041.8770115594907	0.0731707289814949	0.10476190596818924	0.11999999731779099	0.28260868787765503	0.6666666865348816	941	1016	1016	1041	1533
4.549806084122977	4.5498060841229755	1	1	2	0	0.0075	0.052961419184246794	941.8770115594906	1016.8770115594906	1016.8770115594906	1041.8770115594907	0.0731707289814949	0.10476190596818924	0.11999999731779099	0.28260868787765503	0.6666666865348816	941	1016	1016	1041	1533
4.566780680649661	4.5667806806496625	1	1	2	0	0.0075	0.052961419184246794	941.8770115594906	1016.8770115594906	1016.8770115594906	1041.8770115594907	0.0731707289814949	0.10476190596818924	0.11999999731779099	0.28260868787765503	0.6666666865348816	941	1016	1016	1041	1533
4.584322123383789	4.584322123383787	1	1	2	0	0.0075	0.052961419184246794	941.8770115594906	1016.8770115594906	1016.8770115594906	1041.8770115594907	0.0731707289814949	0.10476190596818924	0.11999999731779099	0.28260868787765503	0.6666666865348816	941	1016	1016	1041	1533
4.5996561817223665	4.599656181722368	1	1	2	0	0.0075	0.052961419184246794	941.8770115594906	1016.8770115594906	1016.8770115594906	1041.8770115594907	0.0731707289814949	0.10476190596818924	0.11999999731779099	0.28260868787765503	0.6666666865348816	941	1016	1016	1041	1533
4.616642620440015	4.616642620440016	1	1	2	0	0.0075	0.052961419184246794	941.8770115594906	1016.8770115594906	1016.8770115594906	1041.8770115594907	0.0731707289814949	0.10476190596818924	0.11999999731779099	0.28260868787765503	0.5833333134651184	941	1016	1016	1041	1516
4.633780244462294	4.6337802444622955	1	1	2	0	0.0075	0.052961419184246794	941.8770115594906	1016.8770115594906	1016.8770115594906	1041.8770115594907	0.0731707289814949	0.10476190596818924	0.11999999731779099	0.28260868787765503	0.6666666865348816	941	1016	1016	1041	1533
4.650925763278551	4.650925763278549	1	1	2	0	0.0075	0.052961419184246794	941.8770115594906	1016.8770115594906	1016.8770115594906	1041.8770115594907	0.0731707289814949	0.10476190596818924	0.11999999731779099	0.28260868787765503	0.6666666865348816	941	1016	1016	1041	1533
4.666653377096807	4.666653377096809	1	1	2	0	0.0075	0.052961419184246794	941.8770115594906	1016.8770115594906	1016.8770115594906	1041.8770115594907	0.0731707289814949	0.10476190596818924	0.11999999731779099	0.28260868787765503	0.6666666865348816	941	1016	1016	1041	1533
4.683622447267709	4.68362205252801	1	1	2	0	0.0075	0.052961419184246794	941.8770115594906	1016.8770115594906	1016.8770115594906	1041.8770115594907	0.0731707289814949	0.10476190596818924	0.11999999731779099	0.28260868787765503	0.6666666865348816	941	1016	1016	1041	1533
4.699695063582698	4.699694668843	1	1	2	0	0.0075	0.052961419184246794	941.8770115594906	1016.8770115594906	1016.8770115594906	1041.8770115594907	0.0731707289814949	0.10476190596818924	0.11999999731779099	0.28260868787765503	0.6666666865348816	941	1016	1016	1041	1533
4.71765611461662	4.717656114616618	1	1	2	0	0.0075	0.052961419184246794	941.8770115594906	1016.8770115594906	1016.8770115594906	1041.8770115594907	0.0731707289814949	0.10476190596818924	0.11999999731779099	0.28260868787765503	0.5833333134651184	941	1016	1016	1041	1516
4.733663598881307	4.733663598881309	1	1	2	0	0.0075	0.052961419184246794	941.8770115594906	1016.8770115594906	1016.8770115594906	1041.8770115594907	0.0731707289814949	0.10476190596818924	0.11999999731779099	0.28260868787765503	0.6666666865348816	941	1016	1016	1041	1533
4.749771741769184	4.749771741769182	1	1	2	0	0.0075	0.05437446285525094	947.6634253922525	1022.6634253922525	1022.6634253922525	1047.6634253922525	0.0731707289814949	0.10476190596818924	0.14000000059604645	0.28260868787765503	0.6666666865348816	947	1022	1022	1047	1533
4.766640153316899	4.766640153316898	1	1	2	0	0.0075	0.052961419184246794	941.8770115594906	1016.8770115594906	1016.8770115594906	1041.8770115594907	0.0731707289814949	0.10476190596818924	0.11999999731779099	0.28260868787765503	0.6666666865348816	941	1016	1016	1041	1533
4.78417370125705	4.784173701257048	1	1	2	0	0.0075	0.052961419184246794	941.8770115594906	1016.8770115594906	1016.8770115594906	1041.8770115594907	0.0731707289814949	0.10476190596818924	0.11999999731779099	0.28260868787765503	0.6666666865348816	941	1016	1016	1041	1533
4.799816840779769	4.799817235519468	1	1	2	0	0.0075	0.052961419184246794	941.8770115594906	1016.8770115594906	1016.8770115594906	1041.8770115594907	0.0731707289814949	0.10476190596818924	0.11999999731779099	0.28260868787765503	0.6666666865348816	941	1016	1016	1041	1533
4.816626041372668	4.8166260413726665	1	1	2	0	0.0075	0.052961419184246794	941.8770115594906	1016.8770115594906	1016.8770115594906	1041.8770115594907	0.0731707289814949	0.10476190596818924	0.11999999731779099	0.28260868787765503	0.6666666865348816	941	1016	1016	1041	1533
4.83371077027531	4.833710770275312	1	1	2	0	0.0075	0.052961419184246794	941.8770115594906	1016.8770115594906	1016.8770115594906	1041.8770115594907	0.0731707289814949	0.10476190596818924	0.11999999731779099	0.28260868787765503	0.6666666865348816	941	1016	1016	1041	1533
4.850918657963973	4.850918657963971	1	1	2	0	0.0075	0.052961419184246794	941.8770115594906	1016.8770115594906	1016.8770115594906	1041.8770115594907	0.0731707289814949	0.10476190596818924	0.11999999731779099	0.28260868787765503	0.5833333134651184	941	1016	1016	1041	1516
4.866682982574215	4.866682982574217	1	1	2	0	0.0075	0.052961419184246794	941.8770115594906	1016.8770115594906	1016.8770115594906	1041.8770115594907	0.0731707289814949	0.10476190596818924	0.11999999731779099	0.28260868787765503	0.6666666865348816	941	1016	1016	1041	1533
4.8837791589281245	4.883779158928123	1	1	2	0	0.0075	0.052961419184246794	941.8770115594906	1016.8770115594906	1016.8770115594906	1041.8770115594907	0.0731707289814949	0.10476190596818924	0.11999999731779099	0.28260868787765503	0.6666666865348816	941	1016	1016	1041	1533
4.899969012933646	4.899969407673344	1	1	2	0	0.0075	0.052961419184246794	941.8770115594906	1016.8770115594906	1016.8770115594906	1041.8770115594907	0.0731707289814949	0.10476190596818924	0.11999999731779099	0.28260868787765503	0.6666666865348816	941	1016	1016	1041	1533
4.917524666296927	4.917524666296925	1	1	2	0	0.0075	0.052961419184246794	941.8770115594906	1016.8770115594906	1016.8770115594906	1041.8770115594907	0.0731707289814949	0.10476190596818924	0.11999999731779099	0.28260868787765503	0.6666666865348816	941	1016	1016	1041	1533
4.933638730280286	4.933638730280284	1	1	2	0	0.0075	0.052961419184246794	941.8770115594906	1016.8770115594906	1016.8770115594906	1041.8770115594907	0.0731707289814949	0.10476190596818924	0.11999999731779099	0.28260868787765503	0.6666666865348816	941	1016	1016	1041	1533
4.94970897815708	4.949708978157078	1	1	2	0	0.0075	0.052961419184246794	941.8770115594906	1016.8770115594906	1016.8770115594906	1041.8770115594907	0.0731707289814949	0.10476190596818924	0.11999999731779099	0.28260868787765503	0.5833333134651184	941	1016	1016	1041	1516
4.966643311234488	4.96664331123449	1	1	2	0	0.0075	0.052961419184246794	941.8770115594906	1016.8770115594906	1016.8770115594906	1041.8770115594907	0.0731707289814949	0.10476190596818924	0.11999999731779099	0.28260868787765503	0.6666666865348816	941	1016	1016	1041	1533
4.984255807114394	4.984255807114392	1	1	2	0	0.0075	0.052961419184246794	941.8770115594906	1016.8770115594906	1016.8770115594906	1041.8770115594907	0.0731707289814949	0.10476190596818924	0.11999999731779099	0.28260868787765503	0.5833333134651184	941	1016	1016	1041	1516
4.999657760681163	4.999657760681162	1	1	2	0	0.0075	0.052961419184246794	941.8770115594906	1016.8770115594906	1016.8770115594906	1041.8770115594907	0.0731707289814949	0.10476190596818924	0.11999999731779099	0.28260868787765503	0.5833333134651184	941	1016	1016	1041	1516
5.016639857262124	5.016639857262126	1	1	2	0	0.0075	0.052961419184246794	941.8770115594906	1016.8770115594906	1016.8770115594906	1041.8770115594907	0.0731707289814949	0.10476190596818924	0.11999999731779099	0.28260868787765503	0.6666666865348816	941	1016	1016	1041	1533
5.033735638876333	5.033735638876335	1	1	2	0	0.0075	0.046863858435788885	916.9075002945555	991.9075002945555	991.9075002945555	1016.9075002945555	0.04878048598766327	0.10476190596818924	0.11999999731779099	0.28260868787765503	0.6666666865348816	916	991	991	1016	1533
5.051102606663601	5.0511026066636	1	1	2	0	0.0075	0.052961419184246794	941.8770115594906	1016.8770115594906	1016.8770115594906	1041.8770115594907	0.0731707289814949	0.10476190596818924	0.11999999731779099	0.28260868787765503	0.6666666865348816	941	1016	1016	1041	1533
5.066695614244576	5.066695614244578	1	1	2	0	0.0075	0.052961419184246794	941.8770115594906	1016.8770115594906	1016.8770115594906	1041.8770115594907	0.0731707289814949	0.10476190596818924	0.11999999731779099	0.28260868787765503	0.6666666865348816	941	1016	1016	1041	1533
5.083825738212578	5.08382573821258	1	1	2	0	0.0075	0.046863858435788885	916.9075002945555	991.9075002945555	991.9075002945555	1016.9075002945555	0.04878048598766327	0.10476190596818924	0.11999999731779099	0.28260868787765503	0.6666666865348816	916	991	991	1016	1533
5.099997828931656	5.099997828931658	1	1	2	0	0.0075	0.052961419184246794	941.8770115594906	1016.8770115594906	1016.8770115594906	1041.8770115594907	0.0731707289814949	0.10476190596818924	0.11999999731779099	0.28260868787765503	0.6666666865348816	941	1016	1016	1041	1533
5.117665983109088	5.11766598310909	1	1	2	0	0.0075	0.052961419184246794	941.8770115594906	1016.8770115594906	1016.8770115594906	1041.8770115594907	0.0731707289814949	0.10476190596818924	0.11999999731779099	0.28260868787765503	0.6666666865348816	941	1016	1016	1041	1533
5.1338487318000325	5.133849126539731	1	1	2	0	0.0075	0.046863858435788885	916.9075002945555	991.9075002945555	991.9075002945555	1016.9075002945555	0.04878048598766327	0.10476190596818924	0.11999999731779099	0.28260868787765503	0.6666666865348816	916	991	991	1016	1533
5.14981121573906	5.149811215739062	1	1	2	0	0.0075	0.052961419184246794	941.8770115594906	1016.8770115594906	1016.8770115594906	1041.8770115594907	0.0731707289814949	0.10476190596818924	0.11999999731779099	0.28260868787765503	0.6666666865348816	941	1016	1016	1041	1533
5.166777127992372	5.166777127992374	1	1	2	0	0.0075	0.052961419184246794	941.8770115594906	1016.8770115594906	1016.8770115594906	1041.8770115594907	0.0731707289814949	0.10476190596818924	0.11999999731779099	0.28260868787765503	0.6666666865348816	941	1016	1016	1041	1533
5.184300807440053	5.184300807440055	1	1	2	0	0.0075	0.052961419184246794	941.8770115594906	1016.8770115594906	1016.8770115594906	1041.8770115594907	0.0731707289814949	0.10476190596818924	0.11999999731779099	0.28260868787765503	0.6666666865348816	941	1016	1016	1041	1533
5.199851972612958	5.19985197261296	1	1	2	0	0.0075	0.052961419184246794	941.8770115594906	1016.8770115594906	1016.8770115594906	1041.8770115594907	0.0731707289814949	0.10476190596818924	0.11999999731779099	0.28260868787765503	0.6666666865348816	941	1016	1016	1041	1533
5.216712489366699	5.216712489366698	1	1	2	0	0.0075	0.052961419184246794	941.8770115594906	1016.8770115594906	1016.8770115594906	1041.8770115594907	0.0731707289814949	0.10476190596818924	0.11999999731779099	0.28260868787765503	0.6666666865348816	941	1016	1016	1041	1533
5.2338280079658475	5.233828007965846	1	1	2	0	0.0075	0.052961419184246794	941.8770115594906	1016.8770115594906	1016.8770115594906	1041.8770115594907	0.0731707289814949	0.10476190596818924	0.11999999731779099	0.28260868787765503	0.6666666865348816	941	1016	1016	1041	1533
5.250907999992105	5.250907999992107	1	1	2	0	0.0075	0.052961419184246794	941.8770115594906	1016.8770115594906	1016.8770115594906	1041.8770115594907	0.0731707289814949	0.10476190596818924	0.11999999731779099	0.28260868787765503	0.6666666865348816	941	1016	1016	1041	1533
5.266646666521929	5.266646666521927	1	1	2	0	0.0075	0.052961419184246794	941.8770115594906	1016.8770115594906	1016.8770115594906	1041.8770115594907	0.0731707289814949	0.10476190596818924	0.11999999731779099	0.28260868787765503	0.6666666865348816	941	1016	1016	1041	1533
5.28362915784259	5.283628763102891	1	1	2	0	0.0075	0.052961419184246794	941.8770115594906	1016.8770115594906	1016.8770115594906	1041.8770115594907	0.0731707289814949	0.10476190596818924	0.11999999731779099	0.28260868787765503	0.6666666865348816	941	1016	1016	1041	1533
5.299816643409919	5.299816643409921	1	1	2	0	0.0075	0.052961419184246794	941.8770115594906	1016.8770115594906	1016.8770115594906	1041.8770115594907	0.0731707289814949	0.10476190596818924	0.11999999731779099	0.28260868787765503	0.6666666865348816	941	1016	1016	1041	1533
5.317589798347225	5.3175897983472264	1	1	2	0	0.0075	0.052961419184246794	941.8770115594906	1016.8770115594906	1016.8770115594906	1041.8770115594907	0.0731707289814949	0.10476190596818924	0.11999999731779099	0.28260868787765503	0.6666666865348816	941	1016	1016	1041	1533
5.333645440855165	5.333645440855163	1	1	2	0	0.0075	0.052961419184246794	941.8770115594906	1016.8770115594906	1016.8770115594906	1041.8770115594907	0.0731707289814949	0.10476190596818924	0.11999999731779099	0.28260868787765503	0.6666666865348816	941	1016	1016	1041	1533
5.349630030217323	5.349630424957022	1	1	2	0	0.0075	0.052961419184246794	941.8770115594906	1016.8770115594906	1016.8770115594906	1041.8770115594907	0.0731707289814949	0.10476190596818924	0.11999999731779099	0.28260868787765503	0.6666666865348816	941	1016	1016	1041	1533
5.366642521755093	5.366642521755091	1	1	2	0	0.0075	0.052961419184246794	941.8770115594906	1016.8770115594906	1016.8770115594906	1041.8770115594907	0.0731707289814949	0.10476190596818924	0.11999999731779099	0.28260868787765503	0.6666666865348816	941	1016	1016	1041	1533
5.384309491713427	5.3843094917134255	1	1	2	0	0.0075	0.052961419184246794	941.8770115594906	1016.8770115594906	1016.8770115594906	1041.8770115594907	0.0731707289814949	0.10476190596818924	0.11999999731779099	0.28260868787765503	0.6666666865348816	941	1016	1016	1041	1533
5.399746577113387	5.399746577113389	1	1	2	0	0.0075	0.052961419184246794	941.8770115594906	1016.8770115594906	1016.8770115594906	1041.8770115594907	0.0731707289814949	0.10476190596818924	0.11999999731779099	0.28260868787765503	0.6666666865348816	941	1016	1016	1041	1533
5.4166268308520635	5.416626830852065	1	1	2	0	0.0075	0.052961419184246794	941.8770115594906	1016.8770115594906	1016.8770115594906	1041.8770115594907	0.0731707289814949	0.10476190596818924	0.11999999731779099	0.28260868787765503	0.6666666865348816	941	1016	1016	1041	1533
5.433755375861274	5.433755375861272	1	1	2	0	0.0075	0.052961419184246794	941.8770115594906	1016.8770115594906	1016.8770115594906	1041.8770115594907	0.0731707289814949	0.10476190596818924	0.11999999731779099	0.28260868787765503	0.6666666865348816	941	1016	1016	1041	1533
5.450885499829276	5.450885499829274	1	1	2	0	0.0075	0.052961419184246794	941.8770115594906	1016.8770115594906	1016.8770115594906	1041.8770115594907	0.0731707289814949	0.10476190596818924	0.11999999731779099	0.28260868787765503	0.6666666865348816	941	1016	1016	1041	1533
5.466671535122952	5.46667153512295	1	1	2	0	0.0075	0.052961419184246794	941.8770115594906	1016.8770115594906	1016.8770115594906	1041.8770115594907	0.0731707289814949	0.10476190596818924	0.11999999731779099	0.28260868787765503	0.6666666865348816	941	1016	1016	1041	1533
5.483703763645657	5.483703763645659	1	1	2	0	0.0075	0.052961419184246794	941.8770115594906	1016.8770115594906	1016.8770115594906	1041.8770115594907	0.0731707289814949	0.10476190596818924	0.11999999731779099	0.28260868787765503	0.6666666865348816	941	1016	1016	1041	1533
5.499754274537512	5.499754669277211	1	1	2	0	0.0075	0.052961419184246794	941.8770115594906	1016.8770115594906	1016.8770115594906	1041.8770115594907	0.0731707289814949	0.10476190596818924	0.11999999731779099	0.28260868787765503	0.6666666865348816	941	1016	1016	1041	1533
5.517607956373368	5.51760795637337	1	0	2	0	0.0075	0.052961419184246794	941.8770115594906	1016.8770115594906	1016.8770115594906	1041.8770115594907	0.0731707289814949	0.10476190596818924	0.11999999731779099	0.28260868787765503	0.6666666865348816	941	1016	1016	1041	1533
5.533694783317511	5.533694783317509	1	0	2	0	0.0075	0.052961419184246794	941.8770115594906	1016.8770115594906	1016.8770115594906	1041.8770115594907	0.0731707289814949	0.10476190596818924	0.11999999731779099	0.28260868787765503	0.6666666865348816	941	1016	1016	1041	1533
5.549739767853584	5.549739767853582	1	0	2	0	0.0075	0.052961419184246794	941.8770115594906	1016.8770115594906	1016.8770115594906	1041.8770115594907	0.0731707289814949	0.10476190596818924	0.11999999731779099	0.28260868787765503	0.6666666865348816	941	1016	1016	1041	1533
5.566616468934971	5.566616468934972	1	0	2	0	0.0075	0.052961419184246794	941.8770115594906	1016.8770115594906	1016.8770115594906	1041.8770115594907	0.0731707289814949	0.10476190596818924	0.11999999731779099	0.28260868787765503	0.6666666865348816	941	1016	1016	1041	1533
5.584266070346562	5.58426607034656	1	0	2	0	0.0075	0.052961419184246794	941.8770115594906	1016.8770115594906	1016.8770115594906	1041.8770115594907	0.0731707289814949	0.10476190596818924	0.11999999731779099	0.28260868787765503	0.6666666865348816	941	1016	1016	1041	1533
5.599672366050019	5.599672366050017	1	0	2	0	0.0075	0.052961419184246794	941.8770115594906	1016.8770115594906	1016.8770115594906	1041.8770115594907	0.0731707289814949	0.10476190596818924	0.11999999731779099	0.28260868787765503	0.6666666865348816	941	1016	1016	1041	1533
5.616636699344536	5.616642620440016	1	0	2	0	0.0075	0.052961419184246794	941.8770115594906	1016.8770115594906	1016.8770115594906	1041.8770115594907	0.0731707289814949	0.10476190596818924	0.11999999731779099	0.28260868787765503	0.6666666865348816	941	1016	1016	1041	1533
5.634060904388125	5.634061299127824	1	0	2	0	0.0075	0.052961419184246794	941.8770115594906	1016.8770115594906	1016.8770115594906	1041.8770115594907	0.0731707289814949	0.10476190596818924	0.11999999731779099	0.28260868787765503	0.6666666865348816	941	1016	1016	1041	1533
5.650868526022229	5.650868526022228	1	0	2	0	0.0075	0.052961419184246794	941.8770115594906	1016.8770115594906	1016.8770115594906	1041.8770115594907	0.0731707289814949	0.10476190596818924	0.11999999731779099	0.28260868787765503	0.6666666865348816	941	1016	1016	1041	1533
5.6666281137560865	5.666628113756085	1	0	2	0	0.0075	0.052961419184246794	941.8770115594906	1016.8770115594906	1016.8770115594906	1041.8770115594907	0.0731707289814949	0.10476190596818924	0.11999999731779099	0.28260868787765503	0.6666666865348816	941	1016	1016	1041	1533
5.683715605836621	5.683715605836619	1	0	2	0	0.0075	0.052961419184246794	941.8770115594906	1016.8770115594906	1016.8770115594906	1041.8770115594907	0.0731707289814949	0.10476190596818924	0.11999999731779099	0.28260868787765503	0.6666666865348816	941	1016	1016	1041	1533
5.699639405285168	5.69963940528517	1	0	2	0	0.0075	0.052961419184246794	941.8770115594906	1016.8770115594906	1016.8770115594906	1041.8770115594907	0.0731707289814949	0.10476190596818924	0.11999999731779099	0.28260868787765503	0.6666666865348816	941	1016	1016	1041	1533
5.717635588152284	5.717635193412585	1	0	2	0	0.0075	0.052961419184246794	941.8770115594906	1016.8770115594906	1016.8770115594906	1041.8770115594907	0.0731707289814949	0.10476190596818924	0.11999999731779099	0.28260868787765503	0.6666666865348816	941	1016	1016	1041	1533
5.733657283046128	5.733657283046126	1	0	2	0	0.0075	0.052961419184246794	941.8770115594906	1016.8770115594906	1016.8770115594906	1041.8770115594907	0.0731707289814949	0.10476190596818924	0.11999999731779099	0.28260868787765503	0.6666666865348816	941	1016	1016	1041	1533
5.749695557007321	5.749695557007319	1	0	2	0	0.0075	0.052961419184246794	941.8770115594906	1016.8770115594906	1016.8770115594906	1041.8770115594907	0.0731707289814949	0.10476190596818924	0.11999999731779099	0.28260868787765503	0.5833333134651184	941	1016	1016	1041	1516
5.766809496647674	5.766809891387373	1	0	2	0	0.0075	0.052961419184246794	941.8770115594906	1016.8770115594906	1016.8770115594906	1041.8770115594907	0.0731707289814949	0.10476190596818924	0.11999999731779099	0.28260868787765503	0.5833333134651184	941	1016	1016	1041	1516
5.784202517255061	5.784202122515362	1	0	2	0	0.0075	0.052961419184246794	941.8770115594906	1016.8770115594906	1016.8770115594906	1041.8770115594907	0.0731707289814949	0.10476190596818924	0.11999999731779099	0.28260868787765503	0.6666666865348816	941	1016	1016	1041	1533
5.800001184219095	5.800001578958794	1	0	2	0	0.0075	0.052961419184246794	941.8770115594906	1016.8770115594906	1016.8770115594906	1041.8770115594907	0.0731707289814949	0.10476190596818924	0.11999999731779099	0.28260868787765503	0.6666666865348816	941	1016	1016	1041	1533
5.816677357533507	5.816677357533509	1	0	2	0	0.0075	0.052961419184246794	941.8770115594906	1016.8770115594906	1016.8770115594906	1041.8770115594907	0.0731707289814949	0.10476190596818924	0.11999999731779099	0.28260868787765503	0.6666666865348816	941	1016	1016	1041	1533
5.8337948498311505	5.833794849831149	1	0	2	0	0.0075	0.052961419184246794	941.8770115594906	1016.8770115594906	1016.8770115594906	1041.8770115594907	0.0731707289814949	0.10476190596818924	0.11999999731779099	0.28260868787765503	0.6666666865348816	941	1016	1016	1041	1533
5.85087049972072	5.850870499720722	1	0	2	0	0.0075	0.052961419184246794	941.8770115594906	1016.8770115594906	1016.8770115594906	1041.8770115594907	0.0731707289814949	0.10476190596818924	0.11999999731779099	0.28260868787765503	0.6666666865348816	941	1016	1016	1041	1533
5.866657324493797	5.866657324493795	1	0	2	0	0.0075	0.052961419184246794	941.8770115594906	1016.8770115594906	1016.8770115594906	1041.8770115594907	0.0731707289814949	0.10476190596818924	0.11999999731779099	0.28260868787765503	0.6666666865348816	941	1016	1016	1041	1533
5.883622447267712	5.883622052528013	1	0	2	0	0.0075	0.052961419184246794	941.8770115594906	1016.8770115594906	1016.8770115594906	1041.8770115594907	0.0731707289814949	0.10476190596818924	0.11999999731779099	0.28260868787765503	0.6666666865348816	941	1016	1016	1041	1533
5.89964887903794	5.899648879037942	1	0	2	0	0.0075	0.052961419184246794	941.8770115594906	1016.8770115594906	1016.8770115594906	1041.8770115594907	0.0731707289814949	0.10476190596818924	0.11999999731779099	0.28260868787765503	0.6666666865348816	941	1016	1016	1041	1533
5.917572035060779	5.917572035060781	1	0	2	0	0.0075	0.05913636733332406	967.163424229962	1042.163424229962	1042.163424229962	1067.163424229962	0.0731707289814949	0.12380952388048172	0.14000000059604645	0.28260868787765503	0.6666666865348816	967	1042	1042	1067	1533
5.933634388143599	5.933634388143597	1	0	2	0	0.0075	0.07227844255773919	1020.980222273942	1095.980222273942	1095.980222273942	1120.980222273942	0.09756097197532654	0.1428571492433548	0.1599999964237213	0.30434781312942505	0.6666666865348816	1020	1095	1095	1120	1533
5.9496497672022635	5.949649767202262	1	0	2	0	0.0075	0.10719146092948706	1163.9490325062495	1238.9490325062495	1238.9490325062495	1263.9490325062495	0.19512194395065308	0.16190476715564728	0.2199999988079071	0.32608696818351746	0.6666666865348816	1163	1238	1238	1263	1533
5.966704890627497	5.966704890627499	1	0	2	0	0.0075	0.13810786410518316	1290.551703510725	1365.551703510725	1365.551703510725	1390.551703510725	0.2195121943950653	0.22857142984867096	0.30000001192092896	0.3478260934352875	0.6666666865348816	1290	1365	1365	1390	1533
5.984194622461082	5.984194622461084	1	0	2	0	0.0075	0.15244558998424074	1349.2646909854657	1424.2646909854657	1424.2646909854657	1449.2646909854657	0.24390244483947754	0.24761904776096344	0.3199999928474426	0.3695652186870575	0.6666666865348816	1349	1424	1424	1449	1533
5.999645523750502	5.9996455237505	1	0	2	0	0.0075	0.1627719356443571	1391.5510764636424	1466.5510764636424	1466.5510764636424	1491.5510764636424	0.26829269528388977	0.2571428716182709	0.3400000035762787	0.3695652186870575	0.6666666865348816	1391	1466	1466	1491	1533
6.016696699778748	6.0166966997787465	0	0	2	0	0.0075	0.1670007149680801	1408.867927794288	1483.867927794288	1483.867927794288	1508.867927794288	0.26829269528388977	0.2666666805744171	0.36000001430511475	0.3695652186870575	0.6666666865348816	1408	1483	1483	1508	1533
6.033781033941693	6.033781428681392	0	0	2	0	0.0074897215106593034	0.16938166720711667	1418.6179272131428	1493.6179272131428	1493.6179272131428	1518.6179272131428	0.26829269528388977	0.27619048953056335	0.36000001430511475	0.3695652186870575	0.6666666865348816	1418	1493	1493	1518	1533
6.050918263224272	6.050918263224274	0	0	2	0	0.007458914215262049	0.16938166720711667	1418.6179272131428	1493.6179272131428	1493.6179272131428	1518.6179272131428	0.26829269528388977	0.27619048953056335	0.36000001430511475	0.3695652186870575	0.6666666865348816	1418	1493	1493	1518	1533
6.066617455784218	6.06661745578422	0	0	2	0	0.007407662554463533	0.1670007149680801	1408.867927794288	1483.867927794288	1483.867927794288	1508.867927794288	0.26829269528388977	0.2666666805744171	0.36000001430511475	0.3695652186870575	0.6666666865348816	1408	1483	1483	1508	1533
6.083693105673792	6.08369310567379	0	0	2	0	0.007336107005503543	0.1670007149680801	1408.867927794288	1483.867927794288	1483.867927794288	1508.867927794288	0.26829269528388977	0.2666666805744171	0.36000001430511475	0.3695652186870575	0.6666666865348816	1408	1483	1483	1508	1533
6.099731774374682	6.099731774374684	0	0	2	0	0.007244443697168012	0.16461976272904355	1399.1179283754334	1474.1179283754334	1474.1179283754334	1499.1179283754334	0.26829269528388977	0.2571428716182709	0.36000001430511475	0.3695652186870575	0.6666666865348816	1399	1474	1474	1499	1533
6.117626903878911	6.117626903878909	0	0	2	0	0.007132923872213651	0.1670007149680801	1408.867927794288	1483.867927794288	1483.867927794288	1508.867927794288	0.26829269528388977	0.2666666805744171	0.36000001430511475	0.3695652186870575	0.6666666865348816	1408	1483	1483	1508	1533
6.133626888089321	6.1336268880893225	0	0	2	0	0.007001853198729013	0.17309827012860257	1433.8374161766276	1508.8374161766276	1508.8374161766276	1533.8374161766276	0.2926829159259796	0.2666666805744171	0.36000001430511475	0.3695652186870575	0.6666666865348816	1433	1508	1508	1533	1533
6.149766610153101	6.149766610153099	0	0	2	0	0.006851590932319507	0.17547922236763913	1443.5874155954823	1518.5874155954823	1518.5874155954823	1543.5874155954823	0.2926829159259796	0.27619048953056335	0.36000001430511475	0.3695652186870575	0.6666666865348816	1443	1518	1518	1543	1533
6.170837815273664	6.170837420533966	0	0	2	0	0.006682548931412759	0.17547922236763913	1443.5874155954823	1518.5874155954823	1518.5874155954823	1543.5874155954823	0.2926829159259796	0.27619048953056335	0.36000001430511475	0.3695652186870575	0.6666666865348816	1443	1518	1518	1543	1533
6.184298044262164	6.184298044262162	0	0	2	0	0.006495190528383289	0.17547922236763913	1443.5874155954823	1518.5874155954823	1518.5874155954823	1543.5874155954823	0.2926829159259796	0.27619048953056335	0.36000001430511475	0.3695652186870575	0.6666666865348816	1443	1518	1518	1543	1533
6.199692497774656	6.199692103034957	0	0	2	0	0.0062900292595906805	0.17309827012860257	1433.8374161766276	1508.8374161766276	1508.8374161766276	1533.8374161766276	0.2926829159259796	0.2666666805744171	0.36000001430511475	0.3695652186870575	0.6666666865348816	1433	1508	1508	1533	1533
6.216694726080256	6.216694726080254	0	0	2	0	0.006067627457812106	0.17309827012860257	1433.8374161766276	1508.8374161766276	1508.8374161766276	1533.8374161766276	0.2926829159259796	0.2666666805744171	0.36000001430511475	0.3695652186870575	0.6666666865348816	1433	1508	1508	1533	1533
6.233842613334701	6.2338430080744	0	0	2	0	0.005828594710927282	0.17309827012860257	1433.8374161766276	1508.8374161766276	1508.8374161766276	1533.8374161766276	0.2926829159259796	0.2666666805744171	0.36000001430511475	0.3695652186870575	0.6666666865348816	1433	1508	1508	1533	1533
6.250915105306682	6.250915105306683	0	0	2	0	0.005573586191080457	0.1670007149680801	1408.867927794288	1483.867927794288	1483.867927794288	1508.867927794288	0.26829269528388977	0.2666666805744171	0.36000001430511475	0.3695652186870575	0.6666666865348816	1408	1483	1483	1508	1533
6.266651403398313	6.266651403398315	0	0	2	0	0.005303300858899107	0.16461976272904355	1399.1179283754334	1474.1179283754334	1474.1179283754334	1499.1179283754334	0.26829269528388977	0.2571428716182709	0.36000001430511475	0.3695652186870575	0.6666666865348816	1399	1474	1474	1499	1533
6.283631526280782	6.2836315262807805	0	0	2	0	0.0050184795476914375	0.16461976272904355	1399.1179283754334	1474.1179283754334	1474.1179283754334	1499.1179283754334	0.26829269528388977	0.2571428716182709	0.36000001430511475	0.3695652186870575	0.6666666865348816	1399	1474	1474	1499	1533
6.2996930898842045	6.299693089884203	0	0	2	0	0.004719902932873782	0.16461976272904355	1399.1179283754334	1474.1179283754334	1474.1179283754334	1499.1179283754334	0.26829269528388977	0.2571428716182709	0.36000001430511475	0.3695652186870575	0.6666666865348816	1399	1474	1474	1499	1533
6.317569271882888	6.31756927188289	0	0	2	0	0.00440838939219355	0.17309827012860257	1433.8374161766276	1508.8374161766276	1508.8374161766276	1533.8374161766276	0.2926829159259796	0.2666666805744171	0.36000001430511475	0.3695652186870575	0.6666666865348816	1433	1508	1508	1533	1533
6.333629256527516	6.333629256527514	0	0	2	0	0.004084792762612705	0.17547922236763913	1443.5874155954823	1518.5874155954823	1518.5874155954823	1543.5874155954823	0.2926829159259796	0.27619048953056335	0.36000001430511475	0.3695652186870575	0.6666666865348816	1443	1518	1518	1543	1533
6.349651346161057	6.349651346161059	0	0	2	0	0.0037500000000000025	0.17547922236763913	1443.5874155954823	1518.5874155954823	1518.5874155954823	1543.5874155954823	0.2926829159259796	0.27619048953056335	0.36000001430511475	0.3695652186870575	0.6666666865348816	1443	1518	1518	1543	1533
6.366804365031587	6.366804365031589	0	0	2	0	0.0034049287480466027	0.17732704669885013	1451.1542562317914	1526.1542562317914	1526.1542562317914	1551.1542562317914	0.2926829159259796	0.27619048953056335	0.3799999952316284	0.3695652186870575	0.6666666865348816	1451	1526	1526	1551	1533
6.384282254674211	6.384282254674213	0	0	2	0	0.003050524823068503	0.1778601746066757	1453.337415014337	1528.337415014337	1528.337415014337	1553.337415014337	0.2926829159259796	0.2857142984867096	0.36000001430511475	0.3695652186870575	0.6666666865348816	1453	1528	1528	1553	1533
6.399679866104293	6.399679866104295	0	0	2	0	0.002687759621589753	0.18580556154898975	1485.873774543113	1560.873774543113	1560.873774543113	1585.873774543113	0.31707316637039185	0.2857142984867096	0.3799999952316284	0.3695652186870575	0.6666666865348816	1485	1560	1560	1585	1533
6.416747226460192	6.416747621199891	0	0	2	0	0.002317627457812106	0.19263268290006597	1513.8308364757702	1588.8308364757702	1588.8308364757702	1613.8308364757702	0.31707316637039185	0.3047619163990021	0.3799999952316284	0.3913043439388275	0.6666666865348816	1513	1588	1588	1613	1533
6.4376368513193185	6.43763685131932	0	0	2	0	0.0019411428382689055	0.20111119775020558	1548.550354787092	1623.550354787092	1623.550354787092	1648.550354787092	0.3414634168148041	0.3142857253551483	0.3799999952316284	0.3913043439388275	0.6666666865348816	1548	1623	1623	1648	1533
6.450834183668434	6.4508341836684355	0	0	2	0	0.0015593376811331942	0.21392718760863594	1601.0318332573643	1676.0318332573643	1676.0318332573643	1701.0318332573643	0.3658536672592163	0.3333333432674408	0.4000000059604645	0.3913043439388275	0.6666666865348816	1601	1676	1676	1701	1533
6.4666995616415655	6.466699561641564	0	0	2	0	0.0011732584878017302	0.22054726778165157	1628.1410615658633	1703.1410615658633	1703.1410615658633	1728.1410615658633	0.3658536672592163	0.34285715222358704	0.41999998688697815	0.41304346919059753	0.6666666865348816	1628	1703	1703	1728	1533
6.483640210554157	6.483640210554155	0	0	2	0	0.0007839634745073992	0.2541559374721154	1765.7685639483125	1840.7685639483125	1840.7685639483125	1865.7685639483125	0.46341463923454285	0.3619047701358795	0.4399999976158142	0.43478259444236755	0.6666666865348816	1765	1840	1840	1865	1533
6.49966506336559	6.499665063365589	0	0	2	0	0.0003925196718220764	0.29020198723544244	1913.3771377291368	1988.3771377291368	1988.3771377291368	2013.3771377291368	0.5121951103210449	0.41904762387275696	0.47999998927116394	0.47826087474823	0.6666666865348816	1913	1988	1988	2013	1533
6.5176257196598115	6.517625719659813	0	0	2	0	-2.871426524195212e-18	0.3932876415874649	2335.5128923006687	2410.5128923006687	2410.5128923006687	2435.5128923006687	0.5853658318519592	0.6095238327980042	0.6000000238418579	0.6304348111152649	0.6666666865348816	2335	2410	2410	2435	1533
6.533656493566731	6.533656493566729	0	0	2	0	-0.00039251967182208215	0.4423668224526489	2536.4921379435973	2611.4921379435973	2611.4921379435973	2636.4921379435973	0.6341463327407837	0.6761904954910278	0.6600000262260437	0.695652186870575	0.6666666865348816	2536	2611	2611	2636	1533
6.549757136400331	6.549757136400329	0	0	2	0	-0.000783963474507405	0.48103191781303156	2694.825703444364	2769.825703444364	2769.825703444364	2794.825703444364	0.6829268336296082	0.723809540271759	0.699999988079071	0.739130437374115	0.75	2694	2769	2769	2794	1550
6.5667455488164705	6.566745548816472	0	0	2	0	-0.0011732584878017358	0.5144690189542978	2831.750632617849	2906.750632617849	2906.750632617849	2931.750632617849	0.707317054271698	0.7714285850524902	0.7400000095367432	0.782608687877655	0.75	2831	2906	2906	2931	1550
6.584202911994758	6.5842029119947565	0	0	2	0	-0.0015593376811331998	0.5736884500539823	3074.2542029710576	3149.2542029710576	3149.2542029710576	3174.2542029710576	0.8048780560493469	0.8285714387893677	0.7799999713897705	0.8478260636329651	0.75	3074	3149	3149	3174	1550
6.599734340182724	6.599734340182726	0	0	2	0	-0.001941142838268911	0.6135386057262835	3237.440590449131	3312.440590449131	3312.440590449131	3337.440590449131	0.8292682766914368	0.8761904835700989	0.8199999928474426	0.9130434989929199	0.75	3237	3312	3312	3337	1550
6.616684068108388	6.616684068108386	0	0	2	0	-0.002317627457812111	0.643921630823094	3361.8590782205697	3436.8590782205697	3436.8590782205697	3461.8590782205697	0.8292682766914368	0.9238095283508301	0.8600000143051147	0.95652174949646	0.75	3361	3436	3436	3461	1550
6.633679585839108	6.6336795858391095	0	0	2	0	-0.002687759621589758	0.682607427239418	3520.277414545417	3595.277414545417	3595.277414545417	3620.277414545417	0.8780487775802612	0.9523809552192688	0.8999999761581421	1.0	0.8333333134651184	3520	3595	3595	3620	1566
6.650762735782955	6.650762735782957	0	0	2	0	-0.003050524823068508	0.6947502940893173	3570.0024542957544	3645.0024542957544	3645.0024542957544	3670.0024542957544	0.8780487775802612	0.9809523820877075	0.9200000166893005	1.0	0.8333333134651184	3570	3645	3645	3670	1566
6.666667192986264	6.6666671929862655	0	0	2	0	-0.003404928748046606	0.7106097489595413	3634.9469219893217	3709.9469219893217	3709.9469219893217	3734.9469219893217	0.9024389982223511	1.0	0.9399999976158142	1.0	0.8333333134651184	3634	3709	3709	3734	1566
6.683680474003431	6.683680079263732	0	0	2	0	-0.003750000000000004	0.7217073142528534	3680.3914518654346	3755.3914518654346	3755.3914518654346	3780.3914518654346	0.9268292784690857	1.0	0.9599999785423279	1.0	0.8333333134651184	3680	3755	3755	3780	1566
6.69969032670631	6.699690326706312	0	0	2	0	-0.004084792762612706	0.7389024496078491	3750.805531144142	3825.805531144142	3825.805531144142	3850.805531144142	0.9756097793579102	1.0	0.9800000190734863	1.0	0.8333333134651184	3750	3825	3825	3850	1566
6.717557429691926	6.717557429691924	0	0	2	0	-0.004408389392193551	0.7439024448394775	3771.2805116176605	3846.2805116176605	3846.2805116176605	3871.2805116176605	0.9756097793579102	1.0	1.0	1.0	0.8333333134651184	3771	3846	3846	3871	1566
6.733624914390827	6.733624914390829	0	0	2	0	-0.004719902932873782	0.75	3796.25	3871.25	3871.25	3896.25	1.0	1.0	1.0	1.0	0.8333333134651184	3796	3871	3871	3896	1566
6.749718057170149	6.749718057170151	0	0	2	0	-0.005018479547691437	0.75	3796.25	3871.25	3871.25	3896.25	1.0	1.0	1.0	1.0	0.8333333134651184	3796	3871	3871	3896	1566
6.766640942796297	6.766640942796295	0	0	2	0	-0.005303300858899106	0.75	3796.25	3871.25	3871.25	3896.25	1.0	1.0	1.0	1.0	0.8333333134651184	3796	3871	3871	3896	1566
6.784146069478133	6.784146069478135	0	0	2	0	-0.005573586191080455	0.75	3796.25	3871.25	3871.25	3896.25	1.0	1.0	1.0	1.0	0.8333333134651184	3796	3871	3871	3896	1566
6.799679076624898	6.799679076624896	0	0	2	0	-0.00582859471092728	0.75	3796.25	3871.25	3871.25	3896.25	1.0	1.0	1.0	1.0	0.8333333134651184	3796	3871	3871	3896	1566
6.816712489366701	6.816712489366699	0	0	2	0	-0.006067627457812103	0.75	3796.25	3871.25	3871.25	3896.25	1.0	1.0	1.0	1.0	0.8333333134651184	3796	3871	3871	3896	1566
6.833627480198871	6.833627085459172	0	0	2	0	-0.006290029259590677	0.75	3796.25	3871.25	3871.25	3896.25	1.0	1.0	1.0	1.0	0.8333333134651184	3796	3871	3871	3896	1566
6.850829841531748	6.85082944679205	0	0	2	0	-0.006495190528383286	0.75	3796.25	3871.25	3871.25	3896.25	1.0	1.0	1.0	1.0	0.8333333134651184	3796	3871	3871	3896	1566
6.866665219287771	6.8666652192877695	0	0	2	0	-0.006682548931412756	0.75	3796.25	3871.25	3871.25	3896.25	1.0	1.0	1.0	1.0	0.8333333134651184	3796	3871	3871	3896	1566
6.8837791589281245	6.883779158928123	0	0	2	0	-0.006851590932319503	0.75	3796.25	3871.25	3871.25	3896.25	1.0	1.0	1.0	1.0	0.8333333134651184	3796	3871	3871	3896	1566
6.904200622504504	6.904200622504506	0	0	2	0	-0.0070018531987290095	0.75	3796.25	3871.25	3871.25	3896.25	1.0	1.0	1.0	1.0	0.8333333134651184	3796	3871	3871	3896	1566
6.917501771394399	6.917501771394397	0	0	2	0	-0.007132923872213648	0.75	3796.25	3871.25	3871.25	3896.25	1.0	1.0	1.0	1.0	0.8333333134651184	3796	3871	3871	3896	1566
6.933694388577813	6.933694388577811	0	0	2	0	-0.007244443697168009	0.75	3796.25	3871.25	3871.25	3896.25	1.0	1.0	1.0	1.0	0.8333333134651184	3796	3871	3871	3896	1566
6.949778057604362	6.949778057604364	0	0	2	0	-0.007336107005503539	0.75	3796.25	3871.25	3871.25	3896.25	1.0	1.0	1.0	1.0	0.8333333134651184	3796	3871	3871	3896	1566
6.9707939991671	6.970793999167098	0	0	2	0	-0.00740766255446353	0.75	3796.25	3871.25	3871.25	3896.25	1.0	1.0	1.0	1.0	0.8333333134651184	3796	3871	3871	3896	1566
6.984259359771681	6.984259359771682	0	0	2	0	-0.007458914215262048	0.7389024496078491	3750.805531144142	3825.805531144142	3825.805531144142	3850.805531144142	0.9756097793579102	1.0	0.9800000190734863	1.0	0.8333333134651184	3750	3825	3825	3850	1566
6.999677497666102	6.9996774976661005	0	0	2	0	-0.007489721510659303	0.7278048694133759	3705.360940247774	3780.360940247774	3780.360940247774	3805.360940247774	0.9512194991111755	1.0	0.9599999785423279	1.0	0.8333333134651184	3705	3780	3780	3805	1566
7.016664331123447	7.016664331123449	0	0	2	0	-0.0075	0.7217073142528534	3680.3914518654346	3755.3914518654346	3755.3914518654346	3780.3914518654346	0.9268292784690857	1.0	0.9599999785423279	1.0	0.8333333134651184	3680	3755	3755	3780	1566
7.0375164557111916	7.037516455711193	0	0	2	0	-0.007489721510659305	0.7021835148334503	3600.441493242979	3675.441493242979	3675.441493242979	3700.441493242979	0.9268292784690857	0.961904764175415	0.9200000166893005	1.0	0.8333333134651184	3600	3675	3675	3700	1566
7.050814841423193	7.050814841423195	0	0	2	0	-0.007458914215262052	0.7021835148334503	3600.441493242979	3675.441493242979	3675.441493242979	3700.441493242979	0.9268292784690857	0.961904764175415	0.9200000166893005	1.0	0.8333333134651184	3600	3675	3675	3700	1566
7.06663995594705	7.066639955947048	0	0	2	0	-0.0074076625544635365	0.681432727108831	3515.4670175106626	3590.4670175106626	3590.4670175106626	3615.4670175106626	0.9024389982223511	0.9428571462631226	0.8999999761581421	0.97826087474823	0.8333333134651184	3515	3590	3590	3615	1566
7.083688763537104	7.083688763537106	0	0	2	0	-0.007336107005503547	0.6513548482241838	3392.2981034780323	3467.2981034780323	3467.2981034780323	3492.2981034780323	0.8780487775802612	0.9047619104385376	0.8799999952316284	0.9347826242446899	0.8333333134651184	3392	3467	3467	3492	1566
7.099706511033961	7.099706511033963	0	0	2	0	-0.0072444436971680175	0.6287666156758434	3299.7992911925785	3374.7992911925785	3374.7992911925785	3399.7992911925785	0.8536585569381714	0.8761904835700989	0.8600000143051147	0.9130434989929199	0.75	3299	3374	3374	3399	1550
7.1175976931411995	7.117597298401501	0	0	2	0	-0.007132923872213658	0.6063957459900688	3208.190579829332	3283.190579829332	3283.190579829332	3308.190579829332	0.8292682766914368	0.8476190567016602	0.8399999737739563	0.8913043737411499	0.75	3208	3283	3283	3308	1550
7.133783599749734	7.133783599749735	0	0	2	0	-0.007001853198729022	0.5994495650737184	3179.7459689768766	3254.7459689768766	3254.7459689768766	3279.7459689768766	0.8292682766914368	0.8380952477455139	0.8399999737739563	0.8695651888847351	0.75	3179	3254	3254	3279	1550
7.149883453103936	7.1498834531039375	0	0	2	0	-0.006851590932319517	0.5858833181598913	3124.1921878647545	3199.1921878647545	3199.1921878647545	3224.1921878647545	0.8292682766914368	0.8190476298332214	0.8199999928474426	0.8478260636329651	0.75	3124	3199	3199	3224	1550
7.170834262616374	7.170834262616372	0	0	2	0	-0.0066825489314127715	0.5664369071307389	3044.559134700376	3119.559134700376	3119.559134700376	3144.559134700376	0.8048780560493469	0.800000011920929	0.800000011920929	0.8260869383811951	0.75	3044	3119	3119	3144	1550
7.18418593818771	7.184185938187712	0	0	2	0	-0.006495190528383305	0.5382068265132283	2928.95695457167	3003.95695457167	3003.95695457167	3028.95695457167	0.7804877758026123	0.761904776096344	0.7799999713897705	0.782608687877655	0.75	2928	3003	3003	3028	1550
7.199760787742541	7.199760787742543	0	0	2	0	-0.006290029259590696	0.49585644689591035	2755.5321500387527	2830.5321500387527	2830.5321500387527	2855.5321500387527	0.7317073345184326	0.7047619223594666	0.7400000095367432	0.739130437374115	0.75	2755	2830	2830	2855	1550
7.216680515451099	7.216680515451097	0	0	2	0	-0.006067627457812124	0.44565874895323887	2549.9725769635133	2624.9725769635133	2624.9725769635133	2649.9725769635133	0.6341463327407837	0.6476190686225891	0.7200000286102295	0.695652186870575	0.75	2549	2624	2624	2649	1550
7.233747086327597	7.2337474810672955	0	0	2	0	-0.005828594710927302	0.3824905328128647	2291.298731868681	2366.298731868681	2366.298731868681	2391.298731868681	0.5853658318519592	0.5428571701049805	0.6600000262260437	0.6086956262588501	0.75	2291	2366	2366	2391	1550
7.250836946846327	7.250837341586026	0	0	2	0	-0.005573586191080479	0.3455645654382913	2140.0868954698026	2215.0868954698026	2215.0868954698026	2240.0868954698026	0.5365853905677795	0.4952380955219269	0.6200000047683716	0.5652173757553101	0.75	2140	2215	2215	2240	1550
7.266624166359097	7.266624166359099	0	0	2	0	-0.005303300858899131	0.3262371855585471	2060.9412748622503	2135.9412748622503	2135.9412748622503	2160.9412748622503	0.5121951103210449	0.46666666865348816	0.6000000238418579	0.54347825050354	0.75	2060	2135	2135	2160	1550
7.283668631812468	7.283668631812466	0	0	2	0	-0.0050184795476914635	0.30474625161160596	1972.9359003495265	2047.9359003495265	2047.9359003495265	2072.9359003495265	0.4878048896789551	0.4285714328289032	0.5799999833106995	0.52173912525177	0.75	1972	2047	2047	2072	1550
7.299732169114382	7.29973256385408	0	0	2	0	-0.004719902932873809	0.28279957653387733	1883.0642659062275	1958.0642659062275	1958.0642659062275	1983.0642659062275	0.4390243887901306	0.4000000059604645	0.5600000023841858	0.52173912525177	0.75	1883	1958	1958	1983	1550
7.3175365084878905	7.317536508487889	0	0	2	0	-0.004408389392193576	0.26029907166957855	1790.9246984869242	1865.9246984869242	1865.9246984869242	1890.9246984869242	0.39024388790130615	0.380952388048172	0.5400000214576721	0.5	0.75	1790	1865	1865	1890	1550
7.333688862222029	7.3336888622220275	0	0	2	0	-0.00408479276261273	0.23186197131872177	1674.4747725501657	1749.4747725501657	1749.4747725501657	1774.4747725501657	0.3658536672592163	0.3333333432674408	0.5	0.45652174949645996	0.75	1674	1749	1749	1774	1550
7.349649767202262	7.349649767202264	0	0	2	0	-0.003750000000000026	0.2211008464966131	1630.4079664036308	1705.4079664036308	1705.4079664036308	1730.4079664036308	0.3414634168148041	0.32380953431129456	0.47999998927116394	0.45652174949645996	0.75	1630	1705	1705	1730	1550
7.366650811288764	7.366650811288766	0	0	2	0	-0.0034049287480466253	0.21393728481038754	1601.0731812985368	1676.0731812985368	1676.0731812985368	1701.0731812985368	0.3414634168148041	0.3142857253551483	0.46000000834465027	0.43478259444236755	0.75	1601	1676	1676	1701	1550
7.384254622895298	7.3842546228952965	0	0	2	0	-0.0030505248230685246	0.20545876996024792	1566.353662987215	1641.353662987215	1641.353662987215	1666.353662987215	0.31707316637039185	0.3047619163990021	0.46000000834465027	0.43478259444236755	0.75	1566	1641	1641	1666	1550
7.399673155529413	7.399672760789715	0	0	2	0	-0.002687759621589774	0.196131647579048	1528.1590968362016	1603.1590968362016	1603.1590968362016	1628.1590968362016	0.31707316637039185	0.2857142984867096	0.4399999976158142	0.41304346919059753	0.75	1528	1603	1603	1628	1550
7.41663748882393	7.416637488823932	0	0	2	0	-0.002317627457812126	0.18092435395588047	1465.8852294493304	1540.8852294493304	1540.8852294493304	1565.8852294493304	0.2926829159259796	0.2666666805744171	0.41999998688697815	0.3913043439388275	0.75	1465	1540	1540	1565	1550
7.433760902217056	7.433760902217054	0	0	2	0	-0.0019411428382689242	0.16646758706025455	1406.6847690117424	1481.6847690117424	1481.6847690117424	1506.6847690117424	0.26829269528388977	0.2571428716182709	0.3799999952316284	0.3695652186870575	0.75	1406	1481	1481	1506	1550
7.450879183994093	7.450879183994095	0	0	2	0	-0.0015593376811332115	0.15790133317527566	1371.6059593527539	1446.6059593527539	1446.6059593527539	1471.6059593527539	0.26829269528388977	0.2380952388048172	0.36000001430511475	0.3478260934352875	0.75	1371	1446	1446	1471	1550
7.466655745535	7.4666553507953015	0	0	2	0	-0.001173258487801746	0.14345490902014402	1312.4478524374897	1387.4478524374897	1387.4478524374897	1412.4478524374897	0.24390244483947754	0.21904762089252472	0.3400000035762787	0.32608696818351746	0.75	1312	1387	1387	1412	1550
7.483656789621502	7.483656394881804	0	0	2	0	-0.0007839634745074134	0.12532318399652187	1238.1984384657571	1313.1984384657571	1313.1984384657571	1338.1984384657571	0.2195121943950653	0.190476194024086	0.30000001192092896	0.30434781312942505	0.6666666865348816	1238	1313	1313	1338	1533
7.499653221174626	7.499653221174627	0	0	2	0	-0.00039251967182208893	0.11000719405386761	1175.4794596505878	1250.4794596505878	1250.4794596505878	1275.4794596505878	0.19512194395065308	0.17142857611179352	0.25999999046325684	0.28260868787765503	0.75	1175	1250	1250	1275	1550
7.517622956481922	7.517622956481921	0	0	2	0	-8.039065796791711e-18	0.08307087354685949	1065.1752271743896	1140.1752271743896	1140.1752271743896	1165.1752271743896	0.1463414579629898	0.13333334028720856	0.2199999988079071	0.239130437374115	0.75	1065	1140	1140	1165	1550
7.533646230334561	7.533646230334563	0	0	2	0	0.00039251967182207294	0.06992879935904689	1011.358433375297	1086.358433375297	1086.358433375297	1111.358433375297	0.12195122241973877	0.11428571492433548	0.20000000298023224	0.21739129722118378	0.75	1011	1086	1086	1111	1550
7.549693583308827	7.549693188569128	0	0	2	0	0.0007839634745073974	0.0664608908606612	997.1573480744077	1072.1573480744078	1072.1573480744078	1097.1573480744078	0.12195122241973877	0.10476190596818924	0.18000000715255737	0.21739129722118378	0.75	997	1072	1072	1097	1550
7.566784628046651	7.56678502278635	0	0	2	0	0.00117325848780173	0.06212341656179532	979.3953908205518	1054.3953908205517	1054.3953908205517	1079.3953908205517	0.12195122241973877	0.095238097012043	0.1599999964237213	0.19565217196941376	0.75	979	1054	1054	1079	1550
7.584212385747527	7.584212385747529	0	0	2	0	0.0015593376811331957	0.05266664105588975	940.6698951238685	1015.6698951238685	1015.6698951238685	1040.6698951238686	0.09756097197532654	0.08571428805589676	0.14000000059604645	0.19565217196941376	0.75	940	1015	1015	1040	1550
7.599656576462067	7.599656576462065	0	0	2	0	0.0019411428382689084	0.04865525405368079	924.2432653498229	999.2432653498229	999.2432653498229	1024.2432653498229	0.09756097197532654	0.07619047909975052	0.11999999731779099	0.17391304671764374	0.75	924	999	999	1024	1550
7.6166386730430276	7.616638673043029	0	0	2	0	0.0023176274578121103	0.04255769330522288	899.2737540848877	974.2737540848877	974.2737540848877	999.2737540848877	0.0731707289814949	0.07619047909975052	0.11999999731779099	0.17391304671764374	0.75	899	974	974	999	1550
7.633747086327599	7.633747086327597	0	0	2	0	0.002687759621589759	0.038763697502081806	883.737341271025	958.737341271025	958.737341271025	983.737341271025	0.0731707289814949	0.06666667014360428	0.10000000149011612	0.15217390656471252	0.75	883	958	958	983	1550
7.650875631336806	7.650875631336804	0	0	2	0	0.0030505248230685103	0.0326661367536239	858.7678300060899	933.7678300060899	933.7678300060899	958.7678300060899	0.04878048598766327	0.06666667014360428	0.10000000149011612	0.15217390656471252	0.75	858	933	933	958	1550
7.6667106143531285	7.66671061435313	0	0	2	0	0.0034049287480466114	0.029741705443872057	846.7922837926561	921.7922837926561	921.7922837926561	946.7922837926561	0.04878048598766327	0.05714285746216774	0.10000000149011612	0.1304347813129425	0.75	846	921	921	946	1550
7.68364810534813	7.683648105348132	0	0	2	0	0.0037500000000000124	0.02908953143040771	844.1216312075196	919.1216312075196	919.1216312075196	944.1216312075196	0.04878048598766327	0.05714285746216774	0.07999999821186066	0.1304347813129425	0.75	844	919	919	944	1550
7.699757037715404	7.699757037715406	0	0	2	0	0.004084792762612716	0.02908953143040771	844.1216312075196	919.1216312075196	919.1216312075196	944.1216312075196	0.04878048598766327	0.05714285746216774	0.07999999821186066	0.1304347813129425	0.75	844	919	919	944	1550
7.717545982240662	7.717545587500963	0	0	2	0	0.004408389392193564	0.022991970681949803	819.1521199425845	894.1521199425845	894.1521199425845	919.1521199425845	0.024390242993831635	0.05714285746216774	0.07999999821186066	0.1304347813129425	0.75	819	894	894	919	1550
7.7337476784371475	7.733747678437146	0	0	2	0	0.004719902932873797	0.022991970681949803	819.1521199425845	894.1521199425845	894.1521199425845	919.1521199425845	0.024390242993831635	0.05714285746216774	0.07999999821186066	0.1304347813129425	0.75	819	894	894	919	1550
7.749702267582201	7.7497026623219	0	0	2	0	0.005018479547691453	0.022991970681949803	819.1521199425845	894.1521199425845	894.1521199425845	919.1521199425845	0.024390242993831635	0.05714285746216774	0.07999999821186066	0.1304347813129425	0.75	819	894	894	919	1550
7.766619626852563	7.766619626852561	0	0	2	0	0.005303300858899124	0.022991970681949803	819.1521199425845	894.1521199425845	894.1521199425845	919.1521199425845	0.024390242993831635	0.05714285746216774	0.07999999821186066	0.1304347813129425	0.75	819	894	894	919	1550
7.784253043936502	7.7842530439365	0	0	2	0	0.0055735861910804745	0.020611018442913243	809.4021205237298	884.4021205237298	884.4021205237298	909.4021205237298	0.024390242993831635	0.0476190485060215	0.07999999821186066	0.1304347813129425	0.75	809	884	884	909	1550
7.80004460558596	7.8000450003256585	0	0	2	0	0.0058285947109273	0.020611018442913243	809.4021205237298	884.4021205237298	884.4021205237298	909.4021205237298	0.024390242993831635	0.0476190485060215	0.07999999821186066	0.1304347813129425	0.75	809	884	884	909	1550
7.816655252110376	7.816655252110378	0	0	2	0	0.006067627457812124	0.020611018442913243	809.4021205237298	884.4021205237298	884.4021205237298	909.4021205237298	0.024390242993831635	0.0476190485060215	0.07999999821186066	0.1304347813129425	0.75	809	884	884	909	1550
7.833736428355731	7.833736428355733	0	0	2	0	0.006290029259590699	0.022991970681949803	819.1521199425845	894.1521199425845	894.1521199425845	919.1521199425845	0.024390242993831635	0.05714285746216774	0.07999999821186066	0.1304347813129425	0.75	819	894	894	919	1550
7.85080378871163	7.850804183451329	0	0	2	0	0.006495190528383307	0.022991970681949803	819.1521199425845	894.1521199425845	894.1521199425845	919.1521199425845	0.024390242993831635	0.05714285746216774	0.07999999821186066	0.1304347813129425	0.75	819	894	894	919	1550
7.866622587400304	7.866622587400302	0	0	2	0	0.006682548931412777	0.020611018442913243	809.4021205237298	884.4021205237298	884.4021205237298	909.4021205237298	0.024390242993831635	0.0476190485060215	0.07999999821186066	0.1304347813129425	0.75	809	884	884	909	1550
7.8837013952074635	7.883701395207465	0	0	2	0	0.006851590932319523	0.020611018442913243	809.4021205237298	884.4021205237298	884.4021205237298	909.4021205237298	0.024390242993831635	0.0476190485060215	0.07999999821186066	0.1304347813129425	0.75	809	884	884	909	1550
7.899674931858058	7.89967493185806	0	0	2	0	0.007001853198729028	0.022991970681949803	819.1521199425845	894.1521199425845	894.1521199425845	919.1521199425845	0.024390242993831635	0.05714285746216774	0.07999999821186066	0.1304347813129425	0.75	819	894	894	919	1550
7.917542429583371	7.9175424295833725	0	0	2	0	0.007132923872213665	0.020611018442913243	809.4021205237298	884.4021205237298	884.4021205237298	909.4021205237298	0.024390242993831635	0.0476190485060215	0.07999999821186066	0.1304347813129425	0.75	809	884	884	909	1550
7.933648598772756	7.933648598772754	0	0	2	0	0.0072444436971680235	0.020611018442913243	809.4021205237298	884.4021205237298	884.4021205237298	909.4021205237298	0.024390242993831635	0.0476190485060215	0.07999999821186066	0.1304347813129425	0.75	809	884	884	909	1550
7.949662398872622	7.949662398872624	0	0	2	0	0.007336107005503552	0.020611018442913243	809.4021205237298	884.4021205237298	884.4021205237298	909.4021205237298	0.024390242993831635	0.0476190485060215	0.07999999821186066	0.1304347813129425	0.75	809	884	884	909	1550
7.96669423265563	7.9666938379159316	0	0	2	0	0.007407662554463541	0.021045800938230497	811.1825548420538	886.1825548420538	886.1825548420538	911.1825548420538	0.024390242993831635	0.0476190485060215	0.07999999821186066	0.15217390656471252	0.75	811	886	886	911	1550
7.984190675064095	7.984190675064097	0	0	2	0	0.007458914215262055	0.020611018442913243	809.4021205237298	884.4021205237298	884.4021205237298	909.4021205237298	0.024390242993831635	0.0476190485060215	0.07999999821186066	0.1304347813129425	0.75	809	884	884	909	1550
7.999665260735441	7.999665260735439	0	0	2	0	0.007489721510659307	0.021045800938230497	811.1825548420538	886.1825548420538	886.1825548420538	911.1825548420538	0.024390242993831635	0.0476190485060215	0.07999999821186066	0.15217390656471252	0.75	811	886	886	911	1550
8.016623672934475	8.016623672934474	0	0	2	0	0.0075	0.020611018442913243	809.4021205237298	884.4021205237298	884.4021205237298	909.4021205237298	0.024390242993831635	0.0476190485060215	0.07999999821186066	0.1304347813129425	0.75	809	884	884	909	1550
8.033852876566868	8.03385287656687	0	0	2	0	0.007489721510659301	0.020611018442913243	809.4021205237298	884.4021205237298	884.4021205237298	909.4021205237298	0.024390242993831635	0.0476190485060215	0.07999999821186066	0.1304347813129425	0.75	809	884	884	909	1550
8.050847604818191	8.050847210078492	0	0	2	0	0.007458914215262044	0.020284931422413693	808.066794174784	883.066794174784	883.066794174784	908.066794174784	0.024390242993831635	0.0476190485060215	0.05999999865889549	0.15217390656471252	0.75	808	883	883	908	1550
8.066701930079756	8.066701930079757	0	0	2	0	0.007407662554463523	0.021045800938230497	811.1825548420538	886.1825548420538	886.1825548420538	911.1825548420538	0.024390242993831635	0.0476190485060215	0.07999999821186066	0.15217390656471252	0.75	811	886	886	911	1550
8.083703763645659	8.083703763645657	0	0	2	0	0.007336107005503528	0.023426753177267057	820.9325542609085	895.9325542609085	895.9325542609085	920.9325542609085	0.024390242993831635	0.05714285746216774	0.07999999821186066	0.15217390656471252	0.6666666865348816	820	895	895	920	1533
8.104226280584925	8.104226280584927	0	0	2	0	0.007244443697167994	0.023426753177267057	820.9325542609085	895.9325542609085	895.9325542609085	920.9325542609085	0.024390242993831635	0.05714285746216774	0.07999999821186066	0.15217390656471252	0.75	820	895	895	920	1550
8.117499008216505	8.117499008216507	0	0	2	0	0.00713292387221363	0.023861535970607528	822.7129897996379	897.7129897996379	897.7129897996379	922.7129897996379	0.024390242993831635	0.05714285746216774	0.07999999821186066	0.17391304671764374	0.6666666865348816	822	897	897	922	1533
8.133699914933594	8.133699914933596	0	0	2	0	0.007001853198728986	0.03320961526554564	860.9933745124094	935.9933745124094	935.9933745124094	960.9933745124094	0.04878048598766327	0.06666667014360428	0.10000000149011612	0.17391304671764374	0.75	860	935	935	960	1550
8.149739373113885	8.149739373113883	0	0	2	0	0.006851590932319475	0.03320961526554564	860.9933745124094	935.9933745124094	935.9933745124094	960.9933745124094	0.04878048598766327	0.06666667014360428	0.10000000149011612	0.17391304671764374	0.75	860	935	935	960	1550
8.166779496430568	8.166779496430566	0	0	2	0	0.006682548931412723	0.034731354060704295	867.2248948785841	942.2248948785841	942.2248948785841	967.2248948785841	0.04878048598766327	0.06666667014360428	0.11999999731779099	0.19565217196941376	0.6666666865348816	867	942	942	967	1533
8.1841575169294	8.184157516929398	0	0	2	0	0.006495190528383249	0.037112306299740855	876.9748942974388	951.9748942974388	951.9748942974388	976.9748942974388	0.04878048598766327	0.07619047909975052	0.11999999731779099	0.19565217196941376	0.75	876	951	951	976	1550
8.19981605130037	8.199816051300372	0	0	2	0	0.006290029259590635	0.038090567319937374	880.9808731751435	955.9808731751435	955.9808731751435	980.9808731751435	0.04878048598766327	0.07619047909975052	0.14000000059604645	0.19565217196941376	0.6666666865348816	880	955	955	980	1533
8.216691173422966	8.216691173422964	0	0	2	0	0.0060676274578120555	0.047329949694483175	918.8161439989086	993.8161439989086	993.8161439989086	1018.8161439989086	0.0731707289814949	0.08571428805589676	0.14000000059604645	0.21739129722118378	0.75	918	993	993	1018	1550
8.233724980904466	8.233724980904467	0	0	2	0	0.005828594710927226	0.05079785819286886	933.0172292997979	1008.0172292997979	1008.0172292997979	1033.017229299798	0.0731707289814949	0.095238097012043	0.1599999964237213	0.21739129722118378	0.6666666865348816	933	1008	1008	1033	1533
8.25083576262723	8.250835762627231	0	0	2	0	0.0055735861910803965	0.055244028846854754	951.2242981278703	1026.2242981278703	1026.2242981278703	1051.2242981278703	0.0731707289814949	0.10476190596818924	0.18000000715255737	0.239130437374115	0.75	951	1026	1026	1051	1550
8.266636008550062	8.26663600855006	0	0	2	0	0.005303300858899042	0.06849479794826197	1005.4861975981328	1080.4861975981328	1080.4861975981328	1105.4861975981328	0.09756097197532654	0.12380952388048172	0.2199999988079071	0.239130437374115	0.75	1005	1080	1080	1105	1550
8.283765737778364	8.283766132518066	0	0	2	0	0.005018479547691366	0.07337575147333353	1025.4737022833008	1100.4737022833008	1100.4737022833008	1125.4737022833008	0.09756097197532654	0.13333334028720856	0.23999999463558197	0.260869562625885	0.75	1025	1100	1100	1125	1550
8.304188780313542	8.30418878031354	0	0	2	0	0.004719902932873706	0.08315861386449441	1065.5345237751046	1140.5345237751046	1140.5345237751046	1165.5345237751046	0.12195122241973877	0.1428571492433548	0.25999999046325684	0.260869562625885	0.75	1065	1140	1140	1165	1550
8.317517166242649	8.31751716624265	0	0	2	0	0.004408389392193469	0.08695260919306591	1081.070934645605	1156.070934645605	1156.070934645605	1181.070934645605	0.12195122241973877	0.15238095819950104	0.25999999046325684	0.28260868787765503	0.75	1081	1156	1156	1181	1550
8.333734652027086	8.333734652027088	0	0	2	0	0.004084792762612619	0.09684416451531908	1121.5768536902315	1196.5768536902315	1196.5768536902315	1221.5768536902315	0.1463414579629898	0.16190476715564728	0.2800000011920929	0.28260868787765503	0.6666666865348816	1121	1196	1196	1221	1533
8.349656083037441	8.34965647777714	0	0	2	0	0.0037499999999999114	0.10226859541042987	1143.7898982057104	1218.7898982057104	1218.7898982057104	1243.7898982057104	0.1463414579629898	0.17142857611179352	0.30000001192092896	0.30434781312942505	0.75	1143	1218	1218	1243	1550
8.366673311451596	8.366673311451597	0	0	2	0	0.0034049287480465078	0.11464980011400971	1194.4909314668698	1269.4909314668698	1269.4909314668698	1294.4909314668698	0.17073170840740204	0.190476194024086	0.3199999928474426	0.30434781312942505	0.75	1194	1269	1269	1294	1550
8.38427357040084	8.384273570400838	0	0	2	0	0.003050524823068404	0.12887883155890134	1252.758815233701	1327.758815233701	1327.758815233701	1352.758815233701	0.19512194395065308	0.20952381193637848	0.3400000035762787	0.32608696818351746	0.75	1252	1327	1327	1352	1550
8.3997426297164	8.399742629716398	0	0	2	0	0.0026877596215896505	0.14094430347499642	1302.1669227301104	1377.1669227301104	1377.1669227301104	1402.1669227301104	0.2195121943950653	0.21904762089252472	0.36000001430511475	0.3478260934352875	0.75	1302	1377	1377	1402	1550
8.41663433090634	8.416634330906342	0	0	2	0	0.002317627457812	0.14918446816180064	1335.9103971225736	1410.9103971225736	1410.9103971225736	1435.9103971225736	0.2195121943950653	0.2380952388048172	0.4000000059604645	0.3478260934352875	0.75	1335	1410	1410	1435	1550
8.433837086978919	8.43383708697892	0	0	2	0	0.0019411428382687965	0.17720775103439457	1450.6657404858456	1525.6657404858456	1525.6657404858456	1550.6657404858456	0.26829269528388977	0.27619048953056335	0.41999998688697815	0.3913043439388275	0.75	1450	1525	1525	1550	1550
8.45083299944934	8.450832999449338	0	0	2	0	0.001559337681133082	0.20533972274997958	1565.8661646611663	1640.8661646611663	1640.8661646611663	1665.8661646611663	0.31707316637039185	0.3142857253551483	0.46000000834465027	0.41304346919059753	0.75	1565	1640	1640	1665	1550
8.4666241663591	8.466624166359098	0	0	2	0	0.0011732584878016152	0.241385780274868	1713.4747702255845	1788.4747702255845	1788.4747702255845	1813.4747702255845	0.3658536672592163	0.37142857909202576	0.5	0.45652174949645996	0.75	1713	1788	1788	1813	1550
8.483841527800529	8.483841922540227	0	0	2	0	0.0007839634745072818	0.27342043817043304	1844.6566943079233	1919.6566943079233	1919.6566943079233	1944.6566943079233	0.4146341383457184	0.41904762387275696	0.5199999809265137	0.5	0.75	1844	1919	1919	1944	1550
8.504178122341674	8.504177727601975	0	0	2	0	0.0003925196718219568	0.3194667494556178	2033.216339020755	2108.216339020755	2108.216339020755	2133.216339020755	0.4878048896789551	0.48571428656578064	0.5600000023841858	0.54347825050354	0.75	2033	2108	2108	2133	1550
8.51750492931199	8.517504929311988	0	0	2	0	-1.2426921205886656e-16	0.3324791753551235	2086.502223079231	2161.502223079231	2161.502223079231	2186.502223079231	0.4878048896789551	0.5142857432365417	0.5799999833106995	0.5652173757553101	0.75	2086	2161	2161	2186	1550
8.533654519868236	8.533654125128537	0	0	2	0	-0.00039251967182220505	0.3626660232958585	2210.1173653965407	2285.1173653965407	2285.1173653965407	2310.1173653965407	0.5365853905677795	0.561904788017273	0.6000000238418579	0.5869565010070801	0.75	2210	2285	2285	2310	1550
8.549716083471658	8.549716083471656	0	0	2	0	-0.000783963474507529	0.40545119588789724	2385.322647160939	2460.322647160939	2460.322647160939	2485.322647160939	0.5853658318519592	0.6190476417541504	0.6399999856948853	0.6521739363670349	0.75	2385	2460	2460	2485	1550
8.570786893852521	8.570786893852523	0	0	2	0	-0.0011732584878018542	0.4397475249093512	2525.7661145037932	2600.7661145037932	2600.7661145037932	2625.7661145037932	0.6097561120986938	0.6761904954910278	0.6800000071525574	0.695652186870575	0.75	2525	2600	2600	2625	1550
8.58425067549831	8.584250675498309	0	0	2	0	-0.0015593376811333186	0.4602705412584802	2609.8078664534764	2684.8078664534764	2684.8078664534764	2709.8078664534764	0.6341463327407837	0.7047619223594666	0.699999988079071	0.717391312122345	0.8333333134651184	2609	2684	2684	2709	1566
8.599739077059109	8.59973907705911	0	0	2	0	-0.00194114283826903	0.4834128700520681	2704.575702863219	2779.575702863219	2779.575702863219	2804.575702863219	0.6829268336296082	0.7333333492279053	0.699999988079071	0.739130437374115	0.8333333134651184	2704	2779	2779	2804	1566
8.616630383509353	8.616630383509355	0	0	2	0	-0.00231762745781223	0.522947541255018	2866.4701814392984	2941.4701814392984	2941.4701814392984	2966.4701814392984	0.7317073345184326	0.7809523940086365	0.7400000095367432	0.782608687877655	0.8333333134651184	2866	2941	2941	2966	1566
8.633762086436153	8.633762086436152	0	0	2	0	-0.002687759621589876	0.5548732433241348	2997.205931412332	3072.205931412332	3072.205931412332	3097.205931412332	0.7560975551605225	0.8190476298332214	0.7799999713897705	0.8260869383811951	0.8333333134651184	2997	3072	3072	3097	1566
8.65076431474175	8.650764314741751	0	0	2	0	-0.003050524823068625	0.5789728756184163	3095.8939256574145	3170.8939256574145	3170.8939256574145	3195.8939256574145	0.7804877758026123	0.8571428656578064	0.800000011920929	0.8478260636329651	0.8333333134651184	3095	3170	3170	3195	1566
8.66665258761741	8.666652587617412	0	0	2	0	-0.0034049287480467233	0.5940714764335882	3157.7226959955433	3232.7226959955433	3232.7226959955433	3257.7226959955433	0.8048780560493469	0.8761904835700989	0.8199999928474426	0.8478260636329651	0.8333333134651184	3157	3232	3232	3257	1566
8.683646131649638	8.683646131649637	0	0	2	0	-0.0037500000000001204	0.6032899015494015	3195.472146844799	3270.472146844799	3270.472146844799	3295.472146844799	0.8048780560493469	0.8952381014823914	0.8199999928474426	0.8695651888847351	0.8333333134651184	3195	3270	3270	3295	1566
8.699772432563655	8.699772432563657	0	0	2	0	-0.004084792762612822	0.6206814594242882	3266.69057634246	3341.69057634246	3341.69057634246	3366.69057634246	0.8292682766914368	0.9047619104385376	0.8399999737739563	0.8913043737411499	0.8333333134651184	3266	3341	3341	3366	1566
8.717546771720059	8.717546771720057	0	0	2	0	-0.004408389392193665	0.6454332813490993	3368.0492871245615	3443.0492871245615	3443.0492871245615	3468.0492871245615	0.8536585569381714	0.9428571462631226	0.8600000143051147	0.9130434989929199	0.8333333134651184	3368	3443	3443	3468	1566
8.734082417701707	8.734082417701709	0	0	2	0	-0.004719902932873894	0.6608579541289288	3431.2133221579634	3506.2133221579634	3506.2133221579634	3531.2133221579634	0.8780487775802612	0.961904764175415	0.8799999952316284	0.9130434989929199	0.8333333134651184	3431	3506	3506	3531	1566
8.749689635911839	8.749689635911837	0	0	2	0	-0.005018479547691547	0.6701850717482358	3469.407868809026	3544.407868809026	3544.407868809026	3569.407868809026	0.8780487775802612	0.9809523820877075	0.8999999761581421	0.9130434989929199	0.8333333134651184	3469	3544	3544	3569	1566
8.766646469152079	8.76664646915208	0	0	2	0	-0.005303300858899213	0.6762826269087583	3494.3773571913653	3569.3773571913653	3569.3773571913653	3594.3773571913653	0.9024389982223511	0.9809523820877075	0.8999999761581421	0.9130434989929199	0.8333333134651184	3494	3569	3569	3594	1566
8.78420212251536	8.784202122515362	0	0	2	0	-0.005573586191080559	0.6811739299608313	3514.407243189604	3589.407243189604	3589.407243189604	3614.407243189604	0.9024389982223511	0.9809523820877075	0.8999999761581421	0.9347826242446899	0.8333333134651184	3514	3589	3589	3614	1566
8.799673550269112	8.799673155529414	0	0	2	0	-0.005828594710927379	0.6786635791477948	3504.12735661022	3579.12735661022	3579.12735661022	3604.12735661022	0.9024389982223511	0.9904761910438538	0.8999999761581421	0.9130434989929199	0.8333333134651184	3504	3579	3579	3604	1566
8.816700252436036	8.816700252436037	0	0	2	0	-0.006067627457812198	0.6811739299608313	3514.407243189604	3589.407243189604	3589.407243189604	3614.407243189604	0.9024389982223511	0.9809523820877075	0.8999999761581421	0.9347826242446899	0.8333333134651184	3514	3589	3589	3614	1566
8.837557508639865	8.837557508639867	0	0	2	0	-0.006290029259590766	0.6750763748003088	3489.4377548072644	3564.4377548072644	3564.4377548072644	3589.4377548072644	0.8780487775802612	0.9809523820877075	0.8999999761581421	0.9347826242446899	0.8333333134651184	3489	3564	3564	3589	1566
8.850833394189035	8.850833394189037	0	0	2	0	-0.0064951905283833706	0.6750763748003088	3489.4377548072644	3564.4377548072644	3564.4377548072644	3589.4377548072644	0.8780487775802612	0.9809523820877075	0.8999999761581421	0.9347826242446899	0.8333333134651184	3489	3564	3564	3589	1566
8.866619824222411	8.866619824222413	0	0	2	0	-0.006682548931412833	0.6750763748003088	3489.4377548072644	3564.4377548072644	3564.4377548072644	3589.4377548072644	0.8780487775802612	0.9809523820877075	0.8999999761581421	0.9347826242446899	0.8333333134651184	3489	3564	3564	3589	1566
8.883761790381378	8.883762185121077	0	0	2	0	-0.006851590932319573	0.6750763748003088	3489.4377548072644	3564.4377548072644	3564.4377548072644	3589.4377548072644	0.8780487775802612	0.9809523820877075	0.8999999761581421	0.9347826242446899	0.8333333134651184	3489	3564	3564	3589	1566
8.904229833242216	8.904229833242214	0	0	2	0	-0.007001853198729073	0.6859358344389044	3533.9072420273133	3608.9072420273133	3608.9072420273133	3633.9072420273133	0.9024389982223511	1.0	0.8999999761581421	0.9347826242446899	0.8333333134651184	3533	3608	3608	3633	1566
8.917415718140067	8.917415323400368	0	0	2	0	-0.007132923872213704	0.6859358344389044	3533.9072420273133	3608.9072420273133	3608.9072420273133	3633.9072420273133	0.9024389982223511	1.0	0.8999999761581421	0.9347826242446899	0.8333333134651184	3533	3608	3608	3633	1566
8.933657677785828	8.933657677785826	0	0	2	0	-0.0072444436971680565	0.6835548821998678	3524.1572426084585	3599.1572426084585	3599.1572426084585	3624.1572426084585	0.9024389982223511	0.9904761910438538	0.8999999761581421	0.9347826242446899	0.8333333134651184	3524	3599	3599	3624	1566
8.949675425282681	8.949675425282683	0	0	2	0	-0.007336107005503578	0.6835548821998678	3524.1572426084585	3599.1572426084585	3599.1572426084585	3624.1572426084585	0.9024389982223511	0.9904761910438538	0.8999999761581421	0.9347826242446899	0.8333333134651184	3524	3599	3599	3624	1566
8.966765680541108	8.96676568054111	0	0	2	0	-0.007407662554463561	0.6835548821998678	3524.1572426084585	3599.1572426084585	3599.1572426084585	3624.1572426084585	0.9024389982223511	0.9904761910438538	0.8999999761581421	0.9347826242446899	0.8333333134651184	3524	3599	3599	3624	1566
8.984189885584698	8.9841898855847	0	0	2	0	-0.007458914215262068	0.6835548821998678	3524.1572426084585	3599.1572426084585	3599.1572426084585	3624.1572426084585	0.9024389982223511	0.9904761910438538	0.8999999761581421	0.9347826242446899	0.8333333134651184	3524	3599	3599	3624	1566
8.999730787525436	8.999731182265135	0	0	2	0	-0.007489721510659314	0.6835548821998678	3524.1572426084585	3599.1572426084585	3599.1572426084585	3624.1572426084585	0.9024389982223511	0.9904761910438538	0.8999999761581421	0.9347826242446899	0.8333333134651184	3524	3599	3599	3624	1566
9.016764989746637	9.016764989746635	0	0	2	0	-0.0075	0.6835548821998678	3524.1572426084585	3599.1572426084585	3599.1572426084585	3624.1572426084585	0.9024389982223511	0.9904761910438538	0.8999999761581421	0.9347826242446899	0.8333333134651184	3524	3599	3599	3624	1566
9.037644351373594	9.037644351373595	0	0	2	0	-0.007489721510659294	0.6811739299608313	3514.407243189604	3589.407243189604	3589.407243189604	3614.407243189604	0.9024389982223511	0.9809523820877075	0.8999999761581421	0.9347826242446899	0.8333333134651184	3514	3589	3589	3614	1566
9.050848789037289	9.050849183776988	0	0	2	0	-0.00745891421526203	0.6811739299608313	3514.407243189604	3589.407243189604	3589.407243189604	3614.407243189604	0.9024389982223511	0.9809523820877075	0.8999999761581421	0.9347826242446899	0.8333333134651184	3514	3589	3589	3614	1566
9.066699956381264	9.066699561641565	0	0	2	0	-0.007407662554463503	0.6811739299608313	3514.407243189604	3589.407243189604	3589.407243189604	3614.407243189604	0.9024389982223511	0.9809523820877075	0.8999999761581421	0.9347826242446899	0.8333333134651184	3514	3589	3589	3614	1566
9.083649684306927	9.083649684306925	0	0	2	0	-0.007336107005503502	0.6762826269087583	3494.3773571913653	3569.3773571913653	3569.3773571913653	3594.3773571913653	0.9024389982223511	0.9809523820877075	0.8999999761581421	0.9130434989929199	0.8333333134651184	3494	3569	3569	3594	1566
9.104259043979923	9.104259043979924	0	0	2	0	-0.007244443697167961	0.6632389063679653	3440.963321576818	3515.963321576818	3515.963321576818	3540.963321576818	0.8780487775802612	0.9714285731315613	0.8799999952316284	0.9130434989929199	0.8333333134651184	3440	3515	3515	3540	1566
9.117551903336143	9.117552692815542	0	0	2	0	-0.007132923872213591	0.6513134421213813	3392.1285454870563	3467.1285454870563	3467.1285454870563	3492.1285454870563	0.8780487775802612	0.9428571462631226	0.8799999952316284	0.8913043737411499	0.8333333134651184	3392	3467	3467	3492	1566
9.133628861787816	9.133628861787814	0	0	2	0	-0.007001853198728941	0.638378417103187	3339.159618037551	3414.159618037551	3414.159618037551	3439.159618037551	0.8536585569381714	0.9333333373069763	0.8600000143051147	0.8913043737411499	0.8333333134651184	3339	3414	3414	3439	1566
9.149960032605499	9.1499600326055	0	0	2	0	-0.006851590932319425	0.6336165126251139	3319.6596191998415	3394.6596191998415	3394.6596191998415	3419.6596191998415	0.8536585569381714	0.9142857193946838	0.8600000143051147	0.8913043737411499	0.8333333134651184	3319	3394	3394	3419	1566
9.17085439434101	9.170854394341012	0	0	2	0	-0.006682548931412667	0.6137352785079377	3238.245965490005	3313.245965490005	3313.245965490005	3338.245965490005	0.8292682766914368	0.8952381014823914	0.8399999737739563	0.8695651888847351	0.8333333134651184	3238	3313	3313	3338	1566
9.184120016658014	9.184120016658015	0	0	2	0	-0.006495190528383187	0.5959296504699667	3165.331918674514	3240.331918674514	3240.331918674514	3265.331918674514	0.8048780560493469	0.8666666746139526	0.8399999737739563	0.8478260636329651	0.8333333134651184	3165	3240	3240	3265	1566
9.199684602980678	9.19968460298068	0	0	2	0	-0.006290029259590567	0.5716126245389814	3065.753697487129	3140.753697487129	3140.753697487129	3165.753697487129	0.7804877758026123	0.8285714387893677	0.8199999928474426	0.8260869383811951	0.8333333134651184	3065	3140	3140	3165	1566
9.21682143752356	9.216821437523562	0	0	2	0	-0.006067627457811982	0.5498939567933911	2976.815753068937	3051.815753068937	3051.815753068937	3076.815753068937	0.7560975551605225	0.800000011920929	0.800000011920929	0.804347813129425	0.8333333134651184	2976	3051	3051	3076	1566
9.237487639713184	9.237487639713182	0	0	2	0	-0.005828594710927147	0.5132063382604848	2826.5799551766854	2901.5799551766854	2901.5799551766854	2926.5799551766854	0.7317073345184326	0.7428571581840515	0.7599999904632568	0.760869562625885	0.8333333134651184	2826	2901	2901	2926	1566
9.250767077919644	9.250767077919642	0	0	2	0	-0.005573586191080312	0.5132063382604848	2826.5799551766854	2901.5799551766854	2901.5799551766854	2926.5799551766854	0.7317073345184326	0.7428571581840515	0.7599999904632568	0.760869562625885	0.8333333134651184	2826	2901	2901	2926	1566
9.266711403832527	9.26671140383253	0	0	2	0	-0.005303300858898952	0.49170504398967907	2738.5321551377356	2813.5321551377356	2813.5321551377356	2838.5321551377356	0.707317054271698	0.7142857313156128	0.7599999904632568	0.717391312122345	0.8333333134651184	2738	2813	2813	2838	1566
9.283798895913062	9.283798895913064	0	0	2	0	-0.005018479547691274	0.470855940748816	2653.155077366401	2728.155077366401	2728.155077366401	2753.155077366401	0.6829268336296082	0.6857143044471741	0.7400000095367432	0.695652186870575	0.8333333134651184	2653	2728	2728	2753	1566
9.30411772716776	9.304117727167762	0	0	2	0	-0.004719902932873609	0.42371232762284894	2460.1019816155667	2535.1019816155667	2535.1019816155667	2560.1019816155667	0.6097561120986938	0.6285714507102966	0.699999988079071	0.6521739363670349	0.8333333134651184	2460	2535	2535	2560	1566
9.317506903010482	9.31750690301048	0	0	2	0	-0.004408389392193368	0.4035153829403546	2377.395493140752	2452.395493140752	2452.395493140752	2477.395493140752	0.5853658318519592	0.6000000238418579	0.6800000071525574	0.6304348111152649	0.8333333134651184	2377	2452	2452	2477	1566
9.33365373038884	9.333653730388837	0	0	2	0	-0.004084792762612514	0.3926768647587817	2333.011761187211	2408.011761187211	2408.011761187211	2433.011761187211	0.5853658318519592	0.5714285969734192	0.6800000071525574	0.6086956262588501	0.8333333134651184	2333	2408	2408	2433	1566
9.349656083037441	9.349656083037443	0	0	2	0	-0.0037499999999998025	0.3728060218432674	2251.64065944818	2326.64065944818	2326.64065944818	2351.64065944818	0.5609756112098694	0.5428571701049805	0.6600000262260437	0.5869565010070801	0.8333333134651184	2251	2326	2326	2351	1566
9.366846996919058	9.366846996919056	0	0	2	0	-0.003404928748046396	0.35553351378959164	2180.9097389683775	2255.9097389683775	2255.9097389683775	2280.9097389683775	0.5365853905677795	0.523809552192688	0.6399999856948853	0.5652173757553101	0.8333333134651184	2180	2255	2255	2280	1566
9.384140148382652	9.384140148382654	0	0	2	0	-0.003050524823068289	0.3394669953766076	2115.117346067208	2190.117346067208	2190.117346067208	2215.117346067208	0.5121951103210449	0.4952380955219269	0.6200000047683716	0.5652173757553101	0.75	2115	2190	2190	2215	1550
9.399699997828932	9.39969999782893	0	0	2	0	-0.002687759621589533	0.3228570190590361	2047.0994930467527	2122.0994930467527	2122.0994930467527	2147.0994930467527	0.4878048896789551	0.46666666865348816	0.6200000047683716	0.54347825050354	0.8333333134651184	2047	2122	2122	2147	1566
9.416623278194777	9.416623278194775	0	0	2	0	-0.0023176274578118805	0.29754077954136804	1943.4294922219021	2018.4294922219021	2018.4294922219021	2043.4294922219021	0.4390243887901306	0.43809524178504944	0.6000000238418579	0.52173912525177	0.75	1943	2018	2018	2043	1550
9.43370524391953	9.433705243919528	0	0	2	0	-0.0019411428382686748	0.25975559173718743	1788.6991481637826	1863.6991481637826	1863.6991481637826	1888.6991481637826	0.39024388790130615	0.380952388048172	0.5600000023841858	0.47826087474823	0.75	1788	1863	1863	1888	1550
9.450870104981021	9.450870104981023	0	0	2	0	-0.0015593376811329591	0.23890648236741185	1703.3220452945516	1778.3220452945516	1778.3220452945516	1803.3220452945516	0.3658536672592163	0.3523809611797333	0.5199999809265137	0.45652174949645996	0.75	1703	1778	1778	1803	1550
9.466730746077769	9.466730746077767	0	0	2	0	-0.0011732584878014912	0.2206660620868206	1628.6275242455304	1703.6275242455304	1703.6275242455304	1728.6275242455304	0.3414634168148041	0.32380953431129456	0.5	0.43478259444236755	0.75	1628	1703	1703	1728	1550
9.483697447810478	9.483697447810476	0	0	2	0	-0.0007839634745071568	0.19654547103721165	1529.8537038973818	1604.8537038973818	1604.8537038973818	1629.8537038973818	0.2926829159259796	0.29523810744285583	0.47999998927116394	0.41304346919059753	0.75	1529	1604	1604	1629	1550
9.499778748398835	9.499778748398837	0	0	2	0	-0.0003925196718218313	0.18155557756838592	1468.4700901425404	1543.4700901425404	1543.4700901425404	1568.4700901425404	0.26829269528388977	0.27619048953056335	0.4399999976158142	0.41304346919059753	0.75	1468	1543	1543	1568	1550
9.517531771611505	9.517531771611504	0	0	2	0	2.499161517667739e-16	0.16025072133411533	1381.2267038632021	1456.2267038632021	1456.2267038632021	1481.2267038632021	0.2195121943950653	0.2571428716182709	0.41999998688697815	0.3913043439388275	0.75	1381	1456	1456	1481	1550
9.533692809619016	9.533692809619017	0	0	2	0	0.00039251967182233054	0.13680326221429784	1285.2093587675497	1360.2093587675497	1360.2093587675497	1385.2093587675497	0.19512194395065308	0.21904762089252472	0.36000001430511475	0.3695652186870575	0.75	1285	1360	1360	1385	1550
9.549733452018401	9.549733452018403	0	0	2	0	0.0007839634745076539	0.12462909833892533	1235.356157697899	1310.356157697899	1310.356157697899	1335.356157697899	0.17073170840740204	0.20952381193637848	0.3400000035762787	0.3478260934352875	0.75	1235	1310	1310	1335	1550
9.566638969097802	9.566638969097804	0	0	2	0	0.0011732584878019847	0.11029137104101805	1176.6431644129689	1251.6431644129689	1251.6431644129689	1276.6431644129689	0.1463414579629898	0.190476194024086	0.30000001192092896	0.3478260934352875	0.75	1176	1251	1251	1276	1550
9.584202517255058	9.58420251725506	0	0	2	0	0.001559337681133448	0.1046495486277601	1153.5399016306776	1228.5399016306776	1228.5399016306776	1253.5399016306776	0.1463414579629898	0.18095238506793976	0.2800000011920929	0.32608696818351746	0.75	1153	1228	1228	1253	1550
9.599682234542488	9.599682234542486	0	0	2	0	0.0019411428382691577	0.08606208693722017	1077.4242460079167	1152.4242460079167	1152.4242460079167	1177.4242460079167	0.09756097197532654	0.16190476715564728	0.25999999046325684	0.32608696818351746	0.75	1077	1152	1152	1177	1550
9.616629199290259	9.616629199290257	0	0	2	0	0.0023176274578123562	0.07464879017485226	1030.68679576602	1105.68679576602	1105.68679576602	1130.68679576602	0.0731707289814949	0.15238095819950104	0.23999999463558197	0.30434781312942505	0.75	1030	1105	1105	1130	1550
9.6338430080744	9.633843008074399	0	0	2	0	0.0026877596215899996	0.06464853843917018	989.735764908402	1064.735764908402	1064.735764908402	1089.735764908402	0.04878048598766327	0.1428571492433548	0.2199999988079071	0.30434781312942505	0.8333333134651184	989	1064	1064	1089	1566
9.650742998798016	9.650743393537715	0	0	2	0	0.0030505248230687457	0.060745847451946	973.7542453157189	1048.754245315719	1048.754245315719	1073.754245315719	0.04878048598766327	0.13333334028720856	0.20000000298023224	0.30434781312942505	0.8333333134651184	973	1048	1048	1073	1566
9.666722456544093	9.666722456544095	0	0	2	0	0.0034049287480468413	0.05727793707147888	959.553152307706	1034.5531523077061	1034.5531523077061	1059.5531523077061	0.04878048598766327	0.12380952388048172	0.20000000298023224	0.28260868787765503	0.8333333134651184	959	1034	1034	1059	1566
9.683640605293853	9.683640605293855	0	0	2	0	0.0037500000000002353	0.04976733317841653	928.7972293656157	1003.7972293656157	1003.7972293656157	1028.7972293656157	0.024390242993831635	0.12380952388048172	0.18000000715255737	0.28260868787765503	0.8333333134651184	928	1003	1003	1028	1566
9.699680458213841	9.69968085295354	0	0	2	0	0.004084792762612933	0.04738638093937997	919.047229946761	994.047229946761	994.047229946761	1019.047229946761	0.024390242993831635	0.11428571492433548	0.18000000715255737	0.28260868787765503	0.75	919	994	994	1019	1550
9.717512429366266	9.717512429366264	0	0	2	0	0.004408389392193772	0.045103771751341615	909.6999453217439	984.6999453217439	984.6999453217439	1009.6999453217439	0.024390242993831635	0.11428571492433548	0.1599999964237213	0.260869562625885	0.75	909	984	984	1009	1550
9.734592421392524	9.734592421392522	0	0	2	0	0.0047199029328739974	0.036625258763847146	874.9804346379541	949.9804346379541	949.9804346379541	974.9804346379541	0.0	0.10476190596818924	0.1599999964237213	0.260869562625885	0.8333333134651184	874	949	949	974	1566
9.749826610587313	9.749826610587315	0	0	2	0	0.005018479547691645	0.03532091122282588	869.639131457472	944.639131457472	944.639131457472	969.639131457472	0.0	0.10476190596818924	0.14000000059604645	0.260869562625885	0.8333333134651184	869	944	944	969	1566
9.77076478842939	9.770764788429391	0	0	2	0	0.005303300858899306	0.036625258763847146	874.9804346379541	949.9804346379541	949.9804346379541	974.9804346379541	0.0	0.10476190596818924	0.1599999964237213	0.260869562625885	0.8333333134651184	874	949	949	974	1566
9.784120411397716	9.784120411397714	0	0	2	0	0.005573586191080647	0.03532091122282588	869.639131457472	944.639131457472	944.639131457472	969.639131457472	0.0	0.10476190596818924	0.14000000059604645	0.260869562625885	0.75	869	944	944	969	1550
9.799709471581703	9.799709471581702	0	0	2	0	0.005828594710927462	0.03532091122282588	869.639131457472	944.639131457472	944.639131457472	969.639131457472	0.0	0.10476190596818924	0.14000000059604645	0.260869562625885	0.8333333134651184	869	944	944	969	1566
9.816626436112365	9.816626436112367	0	0	2	0	0.006067627457812276	0.03532091122282588	869.639131457472	944.639131457472	944.639131457472	969.639131457472	0.0	0.10476190596818924	0.14000000059604645	0.260869562625885	0.8333333134651184	869	944	944	969	1566
9.833638138170738	9.833638138170736	0	0	2	0	0.006290029259590839	0.03532091122282588	869.639131457472	944.639131457472	944.639131457472	969.639131457472	0.0	0.10476190596818924	0.14000000059604645	0.260869562625885	0.8333333134651184	869	944	944	969	1566
9.850785235945786	9.850785235945787	0	0	2	0	0.0064951905283834365	0.034560041835774546	866.5233713174968	941.5233713174968	941.5233713174968	966.5233713174968	0.0	0.10476190596818924	0.14000000059604645	0.239130437374115	0.8333333134651184	866	941	941	966	1566
9.866638771727953	9.866638376988254	0	0	2	0	0.006682548931412893	0.03532091122282588	869.639131457472	944.639131457472	944.639131457472	969.639131457472	0.0	0.10476190596818924	0.14000000059604645	0.260869562625885	0.75	869	944	944	969	1550
9.883824948733182	9.88382534347288	0	0	2	0	0.006851590932319628	0.034560041835774546	866.5233713174968	941.5233713174968	941.5233713174968	966.5233713174968	0.0	0.10476190596818924	0.14000000059604645	0.239130437374115	0.8333333134651184	866	941	941	966	1566
9.904170622287399	9.904170622287397	0	0	2	0	0.0070018531987291206	0.03532091122282588	869.639131457472	944.639131457472	944.639131457472	969.639131457472	0.0	0.10476190596818924	0.14000000059604645	0.260869562625885	0.8333333134651184	869	944	944	969	1566
9.917470586958196	9.917470586958194	0	0	2	0	0.007132923872213745	0.03532091122282588	869.639131457472	944.639131457472	944.639131457472	969.639131457472	0.0	0.10476190596818924	0.14000000059604645	0.260869562625885	0.8333333134651184	869	944	944	969	1566
9.933709783426064	9.933709388686365	0	0	2	0	0.007244443697168091	0.03532091122282588	869.639131457472	944.639131457472	944.639131457472	969.639131457472	0.0	0.10476190596818924	0.14000000059604645	0.260869562625885	0.75	869	944	944	969	1550
9.949900032171286	9.949900032171284	0	0	2	0	0.007336107005503606	0.03532091122282588	869.639131457472	944.639131457472	944.639131457472	969.639131457472	0.0	0.10476190596818924	0.14000000059604645	0.260869562625885	0.8333333134651184	869	944	944	969	1566
9.970884789297816	9.970884789297818	0	0	2	0	0.007407662554463582	0.03770186346186244	879.3891308763267	954.3891308763267	954.3891308763267	979.3891308763267	0.0	0.11428571492433548	0.14000000059604645	0.260869562625885	0.75	879	954	954	979	1550
9.984064358360488	9.984064358360486	0	0	2	0	0.007458914215262083	0.03532091122282588	869.639131457472	944.639131457472	944.639131457472	969.639131457472	0.0	0.10476190596818924	0.14000000059604645	0.260869562625885	0.8333333134651184	869	944	944	969	1566
10.000343028798234	10.000343028798236	0	0	2	0	0.00748972151065932	0.03532091122282588	869.639131457472	944.639131457472	944.639131457472	969.639131457472	0.0	0.10476190596818924	0.14000000059604645	0.260869562625885	0.8333333134651184	869	944	944	969	1566
10.016856174617054	10.016856569356753	0	0	2	0	0.0075	0.03532091122282588	869.639131457472	944.639131457472	944.639131457472	969.639131457472	0.0	0.10476190596818924	0.14000000059604645	0.260869562625885	0.8333333134651184	869	944	944	969	1566
10.037542508531313	10.037542508531311	0	0	2	0	0.007489721510659287	0.03293995898378932	859.8891320386173	934.8891320386173	934.8891320386173	959.8891320386173	0.0	0.095238097012043	0.14000000059604645	0.260869562625885	0.8333333134651184	859	934	934	959	1566
10.050782078028195	10.050782078028197	0	0	2	0	0.007458914215262016	0.03055900674475276	850.1391326197626	925.1391326197626	925.1391326197626	950.1391326197626	0.0	0.08571428805589676	0.14000000059604645	0.260869562625885	0.75	850	925	925	950	1550
10.066694430025482	10.06669443002548	0	0	2	0	0.007407662554463482	0.03055900674475276	850.1391326197626	925.1391326197626	925.1391326197626	950.1391326197626	0.0	0.08571428805589676	0.14000000059604645	0.260869562625885	0.75	850	925	925	950	1550
10.08364218425265	10.083642184252648	0	0	2	0	0.007336107005503474	0.029254658717824067	844.7978274494895	919.7978274494895	919.7978274494895	944.7978274494895	0.0	0.08571428805589676	0.11999999731779099	0.260869562625885	0.75	844	919	919	944	1550
10.099663089667096	10.099663089667095	0	0	2	0	0.007244443697167927	0.029254658717824067	844.7978274494895	919.7978274494895	919.7978274494895	944.7978274494895	0.0	0.08571428805589676	0.11999999731779099	0.260869562625885	0.75	844	919	919	944	1550
10.117532955830601	10.117532955830603	0	0	2	0	0.00713292387221355	0.033255693794268626	861.1820660875301	936.1820660875301	936.1820660875301	961.1820660875301	0.0	0.10476190596818924	0.10000000149011612	0.28260868787765503	0.75	861	936	936	961	1550
10.133719257178836	10.133719257178834	0	0	2	0	0.007001853198728894	0.033255693794268626	861.1820660875301	936.1820660875301	936.1820660875301	961.1820660875301	0.0	0.10476190596818924	0.10000000149011612	0.28260868787765503	0.75	861	936	936	961	1550
10.149843584394361	10.14984358439436	0	0	2	0	0.00685159093231937	0.035636646033305186	870.9320655063848	945.9320655063848	945.9320655063848	970.9320655063848	0.0	0.11428571492433548	0.10000000149011612	0.28260868787765503	0.8333333134651184	870	945	945	970	1566
10.170762025251499	10.170762025251497	0	0	2	0	0.006682548931412607	0.03618012417269789	873.1576084871979	948.1576084871979	948.1576084871979	973.1576084871979	0.0	0.11428571492433548	0.10000000149011612	0.30434781312942505	0.8333333134651184	873	948	948	973	1566
10.184076200551452	10.18407620055145	0	0	2	0	0.00649519052838312	0.03856107641173445	882.9076079060526	957.9076079060526	957.9076079060526	982.9076079060526	0.0	0.12380952388048172	0.10000000149011612	0.30434781312942505	0.75	882	957	957	982	1550
10.199694866212848	10.199694866212846	0	0	2	0	0.006290029259590495	0.03856107641173445	882.9076079060526	957.9076079060526	957.9076079060526	982.9076079060526	0.0	0.12380952388048172	0.10000000149011612	0.30434781312942505	0.8333333134651184	882	957	957	982	1566
10.216697094518448	10.216697094518446	0	0	2	0	0.006067627457811904	0.0407349897969676	891.8097832185823	966.8097832185823	966.8097832185823	991.8097832185823	0.0	0.12380952388048172	0.11999999731779099	0.32608696818351746	0.75	891	966	966	991	1550
10.233642480307424	10.233642480307422	0	0	2	0	0.005828594710927064	0.044746379006815995	908.2364220329115	983.2364220329115	983.2364220329115	1008.2364220329115	0.0	0.13333334028720856	0.14000000059604645	0.32608696818351746	0.75	908	983	983	1008	1550
10.250752867290487	10.250752472550788	0	0	2	0	0.005573586191080225	0.055724891485727346	953.1934306340535	1028.1934306340536	1028.1934306340536	1053.1934306340536	0.024390242993831635	0.1428571492433548	0.1599999964237213	0.3478260934352875	0.75	953	1028	1028	1053	1550
10.266638771727955	10.266638771727953	0	0	2	0	0.0053033008588988595	0.0748452259114255	1031.4912001072876	1106.4912001072876	1106.4912001072876	1131.4912001072876	0.04878048598766327	0.16190476715564728	0.23999999463558197	0.3695652186870575	0.8333333134651184	1031	1106	1106	1131	1566
10.283716790055717	10.283716790055719	0	0	2	0	0.005018479547691176	0.08854113046565781	1087.5759292568687	1162.5759292568687	1162.5759292568687	1187.5759292568687	0.0731707289814949	0.17142857611179352	0.2800000011920929	0.3913043439388275	0.75	1087	1162	1162	1187	1550
10.299730984895284	10.299731379634983	0	0	2	0	0.0047199029328735065	0.09287860547394855	1105.3378894158193	1180.3378894158193	1180.3378894158193	1205.3378894158193	0.0731707289814949	0.18095238506793976	0.30000001192092896	0.3913043439388275	0.8333333134651184	1105	1180	1180	1205	1566
10.31748795550494	10.317487955504943	0	0	2	0	0.00440838939219326	0.11559650160048318	1198.3676740539786	1273.3676740539786	1273.3676740539786	1298.3676740539786	0.12195122241973877	0.20000000298023224	0.3400000035762787	0.41304346919059753	0.75	1198	1273	1273	1298	1550
10.333650967210946	10.333650967210948	0	0	2	0	0.004084792762612402	0.13503256790663887	1277.9583655776862	1352.9583655776862	1352.9583655776862	1377.9583655776862	0.1463414579629898	0.22857142984867096	0.3799999952316284	0.43478259444236755	0.75	1277	1352	1352	1377	1550
10.349879505706948	10.34987950570695	0	0	2	0	0.003749999999999688	0.16947950094290398	1419.0185563611917	1494.0185563611917	1494.0185563611917	1519.0185563611917	0.2195121943950653	0.2666666805744171	0.41999998688697815	0.45652174949645996	0.75	1419	1494	1494	1519	1550
10.370734788212282	10.370734788212284	0	0	2	0	0.003404928748046278	0.19954704120755196	1542.1451337449253	1617.1451337449253	1617.1451337449253	1642.1451337449253	0.24390244483947754	0.3142857253551483	0.47999998927116394	0.5	0.75	1542	1617	1617	1642	1550
10.384122385096209	10.384122385096207	0	0	2	0	0.0030505248230681685	0.21290650963783264	1596.8521569669247	1671.8521569669247	1671.8521569669247	1696.8521569669247	0.26829269528388977	0.3333333432674408	0.5	0.5	0.75	1596	1671	1671	1696	1550
10.399695655692245	10.399695655692247	0	0	2	0	0.00268775962158941	0.2290920530713123	1663.1319573270239	1738.1319573270239	1738.1319573270239	1763.1319573270239	0.2926829159259796	0.3523809611797333	0.5199999809265137	0.52173912525177	0.8333333134651184	1663	1738	1738	1763	1566
10.41665130471339	10.416651304713389	0	0	2	0	0.0023176274578117547	0.2478759553380634	1740.0520371093696	1815.0520371093696	1815.0520371093696	1840.0520371093696	0.31707316637039185	0.380952388048172	0.5400000214576721	0.54347825050354	0.8333333134651184	1740	1815	1815	1840	1566
10.43373682309543	10.433736823095431	0	0	2	0	0.0019411428382685471	0.26449628863645636	1808.1123019662887	1883.1123019662887	1883.1123019662887	1908.1123019662887	0.3414634168148041	0.4000000059604645	0.5600000023841858	0.5652173757553101	0.8333333134651184	1808	1883	1883	1908	1566
10.450768656878438	10.450768656878436	0	0	2	0	0.0015593376811328297	0.2890412995478382	1908.6241216483975	1983.6241216483975	1983.6241216483975	2008.6241216483975	0.39024388790130615	0.43809524178504944	0.5799999833106995	0.5652173757553101	0.8333333134651184	1908	1983	1983	2008	1566
10.466674298300841	10.466674298300843	0	0	2	0	0.0011732584878013604	0.3030529397078183	1966.001788103516	2041.001788103516	2041.001788103516	2066.001788103516	0.4146341383457184	0.4571428596973419	0.5799999833106995	0.5869565010070801	0.8333333134651184	1966	2041	2041	2066	1566
10.483765343038666	10.483765343038668	0	0	2	0	0.0007839634745070253	0.31401050155577437	2010.8730038708961	2085.8730038708964	2085.8730038708964	2110.8730038708964	0.4146341383457184	0.4761904776096344	0.6000000238418579	0.6086956262588501	0.8333333134651184	2010	2085	2085	2110	1566
10.504191148751733	10.504191148751735	0	0	2	0	0.00039251967182169927	0.34214249209217407	2126.073505117453	2201.073505117453	2201.073505117453	2226.073505117453	0.46341463923454285	0.5142857432365417	0.6200000047683716	0.6304348111152649	0.8333333134651184	2126	2201	2201	2226	1566
10.51732729644754	10.517327296447538	0	0	2	0	-3.8222442962243216e-16	0.3678725546339283	2231.438111225936	2306.438111225936	2306.438111225936	2331.438111225936	0.4878048896789551	0.5523809790611267	0.6399999856948853	0.6739130616188049	0.8333333134651184	2231	2306	2306	2331	1566
10.533680177948657	10.533680177948655	0	0	2	0	-0.00039251967182246265	0.38697217871313505	2309.651071830288	2384.651071830288	2384.651071830288	2409.651071830288	0.5121951103210449	0.5904762148857117	0.6399999856948853	0.695652186870575	0.8333333134651184	2309	2384	2384	2409	1566
10.549860952941106	10.549860952941108	0	0	2	0	-0.0007839634745077855	0.41337538444477584	2417.772199301357	2492.772199301357	2492.772199301357	2517.772199301357	0.5609756112098694	0.6190476417541504	0.6600000262260437	0.717391312122345	0.8333333134651184	2417	2492	2492	2517	1566
10.570699656379091	10.570699656379093	0	0	2	0	-0.0011732584878021155	0.4254198933943458	2467.0944634498464	2542.0944634498464	2542.0944634498464	2567.0944634498464	0.5609756112098694	0.6380952596664429	0.6800000071525574	0.739130437374115	0.75	2467	2542	2542	2567	1550
10.584119227178618	10.584119227178617	0	0	2	0	-0.0015593376811335773	0.436258401443129	2511.478153909613	2586.478153909613	2586.478153909613	2611.478153909613	0.5609756112098694	0.6666666865348816	0.6800000071525574	0.760869562625885	0.75	2511	2586	2586	2611	1550
10.599688155637967	10.599688155637969	0	0	2	0	-0.0019411428382692857	0.46320507442173753	2621.824779757015	2696.824779757015	2696.824779757015	2721.824779757015	0.6097561120986938	0.6952381134033203	0.699999988079071	0.782608687877655	0.8333333134651184	2621	2696	2696	2721	1566
10.616687226025977	10.616687226025979	0	0	2	0	-0.0023176274578124816	0.488184623070385	2724.116031473227	2799.116031473227	2799.116031473227	2824.116031473227	0.6341463327407837	0.723809540271759	0.7200000286102295	0.8260869383811951	0.8333333134651184	2724	2799	2799	2824	1566
10.637561456036853	10.637561456036854	0	0	2	0	-0.002687759621590123	0.5335681429634924	2909.9615454355016	2984.9615454355016	2984.9615454355016	3009.9615454355016	0.6829268336296082	0.7904762029647827	0.7599999904632568	0.8695651888847351	0.8333333134651184	2909	2984	2984	3009	1566
10.650797078136751	10.65079707813675	0	0	2	0	-0.0030505248230688667	0.5335681429634924	2909.9615454355016	2984.9615454355016	2984.9615454355016	3009.9615454355016	0.6829268336296082	0.7904762029647827	0.7599999904632568	0.8695651888847351	0.8333333134651184	2909	2984	2984	3009	1566
10.666660087671687	10.666660087671685	0	0	2	0	-0.003404928748046959	0.5591121353532955	3014.5641942717452	3089.5641942717452	3089.5641942717452	3114.5641942717452	0.7317073345184326	0.8095238208770752	0.7799999713897705	0.8913043737411499	0.8333333134651184	3014	3089	3089	3114	1566
10.683667447593372	10.68366744759337	0	0	2	0	-0.0037500000000003494	0.5912239385817362	3146.0620284922097	3221.0620284922097	3221.0620284922097	3246.0620284922097	0.7317073345184326	0.8666666746139526	0.8199999928474426	0.9347826242446899	0.8333333134651184	3146	3221	3221	3246	1566
10.699685195090229	10.69968480035053	0	0	2	0	-0.004084792762613043	0.6219852943653645	3272.0297804261677	3347.0297804261677	3347.0297804261677	3372.0297804261677	0.7804877758026123	0.8857142925262451	0.8399999737739563	0.97826087474823	0.8333333134651184	3272	3347	3347	3372	1566
10.717460718465727	10.717460718465725	0	0	2	0	-0.004408389392193879	0.6336933672428131	3319.9743388593197	3394.9743388593197	3394.9743388593197	3419.9743388593197	0.7804877758026123	0.9142857193946838	0.8399999737739563	1.0	0.8333333134651184	3319	3394	3394	3419	1566
10.733722020356726	10.733721625617028	0	0	2	0	-0.0047199029328741	0.6471718996763229	3375.1689291745424	3450.1689291745424	3450.1689291745424	3475.1689291745424	0.8048780560493469	0.9238095283508301	0.8600000143051147	1.0	0.8333333134651184	3375	3450	3450	3475	1566
10.749883453103937	10.749883453103935	0	0	2	0	-0.005018479547691743	0.6580313593149185	3419.6384163945913	3494.6384163945913	3494.6384163945913	3519.6384163945913	0.8292682766914368	0.9428571462631226	0.8600000143051147	1.0	0.8333333134651184	3419	3494	3494	3519	1566
10.770723735500717	10.770723735500718	0	0	2	0	-0.0053033008588994	0.6738908290863037	3484.5829451084137	3559.5829451084137	3559.5829451084137	3584.5829451084137	0.8536585569381714	0.961904764175415	0.8799999952316284	1.0	0.8333333134651184	3484	3559	3559	3584	1566
10.78407975320874	10.784079753208742	0	0	2	0	-0.005573586191080736	0.6860336810350418	3534.307923838496	3609.307923838496	3609.307923838496	3634.307923838496	0.8536585569381714	0.9904761910438538	0.8999999761581421	1.0	0.8333333134651184	3534	3609	3609	3634	1566
10.799724076950557	10.799724076950556	0	0	2	0	-0.0058285947109275454	0.6995121985673904	3589.502453133464	3664.502453133464	3664.502453133464	3689.502453133464	0.8780487775802612	1.0	0.9200000166893005	1.0	0.8333333134651184	3589	3664	3664	3689	1566
10.816716042023987	10.81671604202399	0	0	2	0	-0.006067627457812354	0.6995121985673904	3589.502453133464	3664.502453133464	3664.502453133464	3689.502453133464	0.8780487775802612	1.0	0.9200000166893005	1.0	0.8333333134651184	3589	3664	3664	3689	1566
10.833760507477358	10.833760507477356	0	0	2	0	-0.006290029259590911	0.6995121985673904	3589.502453133464	3664.502453133464	3664.502453133464	3689.502453133464	0.8780487775802612	1.0	0.9200000166893005	1.0	0.9166666865348816	3589	3664	3664	3689	1583
10.85081010454681	10.850810104546808	0	0	2	0	-0.006495190528383502	0.7056097537279129	3614.4719415158033	3689.4719415158033	3689.4719415158033	3714.4719415158033	0.9024389982223511	1.0	0.9200000166893005	1.0	0.9166666865348816	3614	3689	3689	3714	1583
10.866670350903856	10.866670350903854	0	0	2	0	-0.006682548931412953	0.7056097537279129	3614.4719415158033	3689.4719415158033	3689.4719415158033	3714.4719415158033	0.9024389982223511	1.0	0.9200000166893005	1.0	0.9166666865348816	3614	3689	3689	3714	1583
10.883802053830653	10.883802053830651	0	0	2	0	-0.006851590932319682	0.7106097489595413	3634.9469219893217	3709.9469219893217	3709.9469219893217	3734.9469219893217	0.9024389982223511	1.0	0.9399999976158142	1.0	0.8333333134651184	3634	3709	3709	3734	1566
10.904170227547699	10.9041702275477	0	0	2	0	-0.007001853198729167	0.7106097489595413	3634.9469219893217	3709.9469219893217	3709.9469219893217	3734.9469219893217	0.9024389982223511	1.0	0.9399999976158142	1.0	0.9166666865348816	3634	3709	3709	3734	1583
10.917414533920969	10.91741453392097	0	0	2	0	-0.007132923872213786	0.7106097489595413	3634.9469219893217	3709.9469219893217	3709.9469219893217	3734.9469219893217	0.9024389982223511	1.0	0.9399999976158142	1.0	0.9166666865348816	3634	3709	3709	3734	1583
10.933725573014016	10.933725573014014	0	0	2	0	-0.007244443697168125	0.7106097489595413	3634.9469219893217	3709.9469219893217	3709.9469219893217	3734.9469219893217	0.9024389982223511	1.0	0.9399999976158142	1.0	0.9166666865348816	3634	3709	3709	3734	1583
10.949668714707805	10.949668714707803	0	0	2	0	-0.007336107005503633	0.716707319021225	3659.9164713919163	3734.9164713919163	3734.9164713919163	3759.9164713919163	0.9268292784690857	1.0	0.9399999976158142	1.0	0.9166666865348816	3659	3734	3734	3759	1583
10.966766470020506	10.966766470020508	0	0	2	0	-0.007407662554463602	0.716707319021225	3659.9164713919163	3734.9164713919163	3734.9164713919163	3759.9164713919163	0.9268292784690857	1.0	0.9399999976158142	1.0	0.9166666865348816	3659	3734	3734	3759	1583
10.984110542905245	10.984110542905244	0	0	2	0	-0.007458914215262096	0.716707319021225	3659.9164713919163	3734.9164713919163	3734.9164713919163	3759.9164713919163	0.9268292784690857	1.0	0.9399999976158142	1.0	0.9166666865348816	3659	3734	3734	3759	1583
10.999653023804779	10.999653023804777	0	0	2	0	-0.007489721510659327	0.716707319021225	3659.9164713919163	3734.9164713919163	3734.9164713919163	3759.9164713919163	0.9268292784690857	1.0	0.9399999976158142	1.0	0.9166666865348816	3659	3734	3734	3759	1583
11.016645383617906	11.016645383617908	0	0	2	0	-0.0075	0.7117073237895966	3639.441490918398	3714.441490918398	3714.441490918398	3739.441490918398	0.9268292784690857	1.0	0.9200000166893005	1.0	0.8333333134651184	3639	3714	3714	3739	1566
11.037627772306248	11.037627772306246	0	0	2	0	-0.00748972151065928	0.6982287913560867	3584.246900603175	3659.246900603175	3659.246900603175	3684.246900603175	0.9024389982223511	0.9904761910438538	0.8999999761581421	1.0	0.8333333134651184	3584	3659	3659	3684	1566
11.05071970915579	11.050719709155791	0	0	2	0	-0.007458914215262003	0.6982287913560867	3584.246900603175	3659.246900603175	3659.246900603175	3684.246900603175	0.9024389982223511	0.9904761910438538	0.8999999761581421	1.0	0.8333333134651184	3584	3659	3659	3684	1566
11.066689298409397	11.066689693149096	0	0	2	0	-0.007407662554463461	0.6908478438854218	3554.021920710802	3629.021920710802	3629.021920710802	3654.021920710802	0.9024389982223511	0.9809523820877075	0.8799999952316284	1.0	0.8333333134651184	3554	3629	3629	3654	1566
11.083766132518065	11.083766132518063	0	0	2	0	-0.007336107005503446	0.6847502887248993	3529.0524323284626	3604.0524323284626	3604.0524323284626	3629.0524323284626	0.8780487775802612	0.9809523820877075	0.8799999952316284	1.0	0.8333333134651184	3529	3604	3604	3629	1566
11.104135885193905	11.104135885193907	0	0	2	0	-0.007244443697167893	0.6799883842468262	3509.552433490753	3584.552433490753	3584.552433490753	3609.552433490753	0.8780487775802612	0.961904764175415	0.8799999952316284	1.0	0.9166666865348816	3509	3584	3584	3609	1583
11.117403481209404	11.117403481209402	0	0	2	0	-0.007132923872213509	0.6726074367761612	3479.32745359838	3554.32745359838	3554.32745359838	3579.32745359838	0.8780487775802612	0.9523809552192688	0.8600000143051147	1.0	0.8333333134651184	3479	3554	3554	3579	1566
11.13367188841498	11.133671888414982	0	0	2	0	-0.0070018531987288465	0.6641289293766022	3444.607965797186	3519.607965797186	3519.607965797186	3544.607965797186	0.8536585569381714	0.9428571462631226	0.8600000143051147	1.0	0.9166666865348816	3444	3519	3519	3544	1583
11.149864900338095	11.149864900338093	0	0	2	0	-0.0068515909323193175	0.6498017986054005	3385.938365289115	3460.938365289115	3460.938365289115	3485.938365289115	0.8536585569381714	0.9238095283508301	0.8399999737739563	0.97826087474823	0.8333333134651184	3385	3460	3460	3485	1566
11.170671235120782	11.17067123512078	0	0	2	0	-0.006682548931412546	0.6227570308420969	3275.190041298387	3350.190041298387	3350.190041298387	3375.190041298387	0.8292682766914368	0.8952381014823914	0.8199999928474426	0.9347826242446899	0.8333333134651184	3275	3350	3350	3375	1566
11.18405014773133	11.184050147731332	0	0	2	0	-0.006495190528383055	0.6095166189644647	3220.9705546594832	3295.9705546594832	3295.9705546594832	3320.9705546594832	0.8048780560493469	0.8666666746139526	0.8199999928474426	0.9347826242446899	0.8333333134651184	3220	3295	3295	3320	1566
11.199659339639958	11.19965933963996	0	0	2	0	-0.006290029259590423	0.5890042033532392	3136.9722127315144	3211.9722127315144	3211.9722127315144	3236.9722127315144	0.8048780560493469	0.8380952477455139	0.800000011920929	0.8913043737411499	0.8333333134651184	3136	3211	3211	3236	1566
11.216624857153572	11.21662485715357	0	0	2	0	-0.0060676274578118266	0.5718300092609034	3066.6438879233997	3141.6438879233997	3141.6438879233997	3166.6438879233997	0.7804877758026123	0.8285714387893677	0.7799999713897705	0.8695651888847351	0.8333333134651184	3066	3141	3141	3166	1566
11.233697349125553	11.233697349125555	0	0	2	0	-0.005828594710926981	0.5670681047828303	3047.1438890856903	3122.1438890856903	3122.1438890856903	3147.1438890856903	0.7804877758026123	0.8095238208770752	0.7799999713897705	0.8695651888847351	0.8333333134651184	3047	3122	3122	3147	1566
11.250780104329703	11.250780104329701	0	0	2	0	-0.005573586191080136	0.5477303896002148	2967.95594541288	3042.95594541288	3042.95594541288	3067.95594541288	0.7560975551605225	0.7904762029647827	0.7599999904632568	0.8478260636329651	0.8333333134651184	2967	3042	3042	3067	1566
11.26664864022042	11.266649034960123	0	0	2	0	-0.005303300858898766	0.5262291102305703	2879.9082063941855	2954.9082063941855	2954.9082063941855	2979.9082063941855	0.7317073345184326	0.761904776096344	0.7599999904632568	0.804347813129425	0.8333333134651184	2879	2954	2954	2979	1566
11.28376455355927	11.283764553559267	0	0	2	0	-0.005018479547691077	0.4964667025985925	2758.031147141236	2833.031147141236	2833.031147141236	2858.031147141236	0.6829268336296082	0.723809540271759	0.7400000095367432	0.782608687877655	0.8333333134651184	2758	2833	2833	2858	1566
11.304209306777878	11.304209306777876	0	0	2	0	-0.004719902932873403	0.44598482782426085	2551.307869940348	2626.307869940348	2626.307869940348	2651.307869940348	0.6341463327407837	0.6476190686225891	0.699999988079071	0.717391312122345	0.8333333134651184	2551	2626	2626	2651	1566
11.3174038759491	11.317403875949102	0	0	2	0	-0.004408389392193153	0.42176616014345836	2452.132425787462	2527.132425787462	2527.132425787462	2552.132425787462	0.6097561120986938	0.6190476417541504	0.6800000071525574	0.6739130616188049	0.8333333134651184	2452	2527	2527	2552	1566
11.333638335540584	11.333638335540586	0	0	2	0	-0.004084792762612291	0.4109276520946752	2407.7487353276947	2482.7487353276947	2482.7487353276947	2507.7487353276947	0.6097561120986938	0.5904762148857117	0.6800000071525574	0.6521739363670349	0.8333333134651184	2407	2482	2482	2507	1566
11.349761478537015	11.349761873276714	0	0	2	0	-0.0037499999999995736	0.3968073109828909	2349.9259384749384	2424.9259384749384	2424.9259384749384	2449.9259384749384	0.5853658318519592	0.5714285969734192	0.6600000262260437	0.6521739363670349	0.8333333134651184	2349	2424	2424	2449	1566
11.370698866899694	11.370698866899696	0	0	2	0	-0.00340492874804616	0.3799799432961839	2281.017867797873	2356.017867797873	2356.017867797873	2381.017867797873	0.5609756112098694	0.5428571701049805	0.6600000262260437	0.6304348111152649	0.8333333134651184	2281	2356	2356	2381	1566
11.384072253154464	11.384072253154462	0	0	2	0	-0.0030505248230680475	0.35639246365298405	2184.42713865897	2259.42713865897	2259.42713865897	2284.42713865897	0.5121951103210449	0.523809552192688	0.6399999856948853	0.6086956262588501	0.8333333134651184	2184	2259	2259	2284	1566
11.39967394500881	11.399674339748513	0	0	2	0	-0.002687759621589286	0.3431520443247713	2130.2076215099387	2205.2076215099387	2205.2076215099387	2230.2076215099387	0.4878048896789551	0.4952380955219269	0.6399999856948853	0.6086956262588501	0.8333333134651184	2130	2205	2205	2230	1566
11.41676972662302	11.416770121362719	0	0	2	0	-0.0023176274578116285	0.3295961479389149	2074.6962258098565	2149.6962258098565	2149.6962258098565	2174.6962258098565	0.4878048896789551	0.46666666865348816	0.6200000047683716	0.5869565010070801	0.8333333134651184	2074	2149	2149	2174	1566
11.437442639387523	11.437442244647825	0	0	2	0	-0.0019411428382684192	0.2875612291304961	1902.5632332893815	1977.5632332893815	1977.5632332893815	2002.5632332893815	0.4146341383457184	0.4095238149166107	0.6000000238418579	0.54347825050354	0.8333333134651184	1902	1977	1977	2002	1566
11.450702340609045	11.450702735348743	0	0	2	0	-0.0015593376811327004	0.2875612291304961	1902.5632332893815	1977.5632332893815	1977.5632332893815	2002.5632332893815	0.4146341383457184	0.4095238149166107	0.6000000238418579	0.54347825050354	0.8333333134651184	1902	1977	1977	2002	1566
11.466662850849577	11.466662850849579	0	0	2	0	-0.0011732584878012297	0.27398436528185144	1846.9659758291816	1921.9659758291816	1921.9659758291816	1946.9659758291816	0.39024388790130615	0.39047619700431824	0.5799999833106995	0.54347825050354	0.8333333134651184	1846	1921	1921	1946	1566
11.483684026660718	11.48368363192102	0	0	2	0	-0.0007839634745068937	0.2549830871950025	1769.1557420635352	1844.1557420635352	1844.1557420635352	1869.1557420635352	0.3658536672592163	0.3619047701358795	0.5600000023841858	0.52173912525177	0.8333333134651184	1769	1844	1844	1869	1566
11.499894012390879	11.49989401239088	0	0	2	0	-0.0003925196718215671	0.22998257726430893	1666.778653897345	1741.778653897345	1741.778653897345	1766.778653897345	0.31707316637039185	0.34285715222358704	0.5199999809265137	0.5	0.8333333134651184	1666	1741	1741	1766	1566
11.517493876600422	11.517493876600424	0	0	2	0	5.145327074780904e-16	0.20437155952920083	1561.9015362720775	1636.9015362720775	1636.9015362720775	1661.9015362720775	0.2926829159259796	0.29523810744285583	0.47999998927116394	0.47826087474823	0.8333333134651184	1561	1636	1636	1661	1566
11.533705046549677	11.533705046549679	0	0	2	0	0.00039251967182259476	0.18395723613707915	1478.3048819813391	1553.3048819813391	1553.3048819813391	1578.3048819813391	0.26829269528388977	0.2666666805744171	0.4399999976158142	0.45652174949645996	0.8333333134651184	1478	1553	1553	1578	1566
11.54971529399226	11.54971568873196	0	0	2	0	0.0007839634745079172	0.16853254414123042	1415.1407682583385	1490.1407682583385	1490.1407682583385	1515.1407682583385	0.24390244483947754	0.24761904776096344	0.41999998688697815	0.43478259444236755	0.8333333134651184	1415	1490	1490	1515	1566
11.566813838784359	11.56681383878436	0	0	2	0	0.0011732584878022462	0.15332525359547655	1352.8669134734764	1427.8669134734764	1427.8669134734764	1452.8669134734764	0.2195121943950653	0.22857142984867096	0.4000000059604645	0.41304346919059753	0.8333333134651184	1352	1427	1427	1452	1566
11.584109358686149	11.584109358686147	0	0	2	0	0.001559337681133707	0.14040056805247847	1299.9403261748994	1374.9403261748994	1374.9403261748994	1399.9403261748994	0.19512194395065308	0.20952381193637848	0.3799999952316284	0.41304346919059753	0.8333333134651184	1299	1374	1374	1399	1566
11.599685787199775	11.599685787199776	0	0	2	0	0.0019411428382694134	0.12594379743156225	1240.7398504822474	1315.7398504822474	1315.7398504822474	1340.7398504822474	0.17073170840740204	0.20000000298023224	0.3400000035762787	0.3913043439388275	0.8333333134651184	1240	1315	1315	1340	1566
11.61667301539682	11.616673015396822	0	0	2	0	0.0023176274578126073	0.11563841587175494	1198.5393129948366	1273.5393129948366	1273.5393129948366	1298.5393129948366	0.17073170840740204	0.18095238506793976	0.30000001192092896	0.3695652186870575	0.8333333134651184	1198	1273	1273	1298	1566
11.633812613117595	11.633813007857293	0	0	2	0	0.0026877596215902464	0.10531207393692887	1156.2529427717236	1231.2529427717236	1231.2529427717236	1256.2529427717236	0.1463414579629898	0.17142857611179352	0.2800000011920929	0.3695652186870575	0.8333333134651184	1156	1231	1231	1256	1566
11.65072286707338	11.650722867073378	0	0	2	0	0.0030505248230689877	0.10531207393692887	1156.2529427717236	1231.2529427717236	1231.2529427717236	1256.2529427717236	0.1463414579629898	0.17142857611179352	0.2800000011920929	0.3695652186870575	0.8333333134651184	1156	1231	1231	1256	1566
11.666696798463672	11.666696798463674	0	0	2	0	0.0034049287480470767	0.09793112141930538	1126.0279422120554	1201.0279422120554	1201.0279422120554	1226.0279422120554	0.1463414579629898	0.16190476715564728	0.23999999463558197	0.3478260934352875	0.8333333134651184	1126	1201	1201	1226	1566
11.683625210445602	11.683624815705903	0	0	2	0	0.0037500000000004643	0.08576731056946774	1076.2171367819703	1151.2171367819703	1151.2171367819703	1176.2171367819703	0.12195122241973877	0.1428571492433548	0.23999999463558197	0.32608696818351746	0.8333333134651184	1076	1151	1151	1176	1566
11.69978743267221	11.699787432672212	0	0	2	0	0.004084792762613155	0.07446270769704944	1029.9247880194175	1104.9247880194175	1104.9247880194175	1129.9247880194175	0.09756097197532654	0.13333334028720856	0.2199999988079071	0.30434781312942505	0.8333333134651184	1029	1104	1104	1129	1566
11.717408612825487	11.717408612825489	0	0	2	0	0.004408389392193986	0.06709210632935814	999.7421754187216	1074.7421754187217	1074.7421754187217	1099.7421754187217	0.09756097197532654	0.11428571492433548	0.20000000298023224	0.28260868787765503	0.8333333134651184	999	1074	1074	1099	1566
11.73364623033456	11.733646230334562	0	0	2	0	0.004719902932874203	0.05860324176109355	964.980275011678	1039.980275011678	1039.980275011678	1064.980275011678	0.0731707289814949	0.11428571492433548	0.18000000715255737	0.260869562625885	0.8333333134651184	964	1039	1039	1064	1566
11.749792662973217	11.749792662973219	0	0	2	0	0.005018479547691842	0.05622228952205699	955.2302755928233	1030.2302755928233	1030.2302755928233	1055.2302755928233	0.0731707289814949	0.10476190596818924	0.18000000715255737	0.260869562625885	0.8333333134651184	955	1030	1030	1055	1566
11.766756996267738	11.766756996267736	0	0	2	0	0.005303300858899494	0.051667423779549804	936.5781003772564	1011.5781003772564	1011.5781003772564	1036.5781003772565	0.0731707289814949	0.095238097012043	0.1599999964237213	0.239130437374115	0.8333333134651184	936	1011	1011	1036	1566
11.784015805377539	11.784015805377537	0	0	2	0	0.005573586191080825	0.04231934520537439	898.2977186160081	973.2977186160081	973.2977186160081	998.2977186160081	0.04878048598766327	0.08571428805589676	0.1599999964237213	0.21739129722118378	0.8333333134651184	898	973	973	998	1566
11.799662497557549	11.799662497557547	0	0	2	0	0.005828594710927629	0.04231934520537439	898.2977186160081	973.2977186160081	973.2977186160081	998.2977186160081	0.04878048598766327	0.08571428805589676	0.1599999964237213	0.21739129722118378	0.8333333134651184	898	973	973	998	1566
11.816709726188808	11.816709726188806	0	0	2	0	0.006067627457812431	0.038090567319937374	880.9808731751435	955.9808731751435	955.9808731751435	980.9808731751435	0.04878048598766327	0.07619047909975052	0.14000000059604645	0.19565217196941376	0.8333333134651184	880	955	955	980	1566
11.833763665394947	11.833763665394946	0	0	2	0	0.006290029259590983	0.038090567319937374	880.9808731751435	955.9808731751435	955.9808731751435	980.9808731751435	0.04878048598766327	0.07619047909975052	0.14000000059604645	0.19565217196941376	0.8333333134651184	880	955	955	980	1566
11.850700761650248	11.85070076165025	0	0	2	0	0.006495190528383569	0.038090567319937374	880.9808731751435	955.9808731751435	955.9808731751435	980.9808731751435	0.04878048598766327	0.07619047909975052	0.14000000059604645	0.19565217196941376	0.8333333134651184	880	955	955	980	1566
11.866651008658614	11.866651008658616	0	0	2	0	0.006682548931413013	0.029612054332442905	846.2613624913537	921.2613624913537	921.2613624913537	946.2613624913537	0.024390242993831635	0.06666667014360428	0.14000000059604645	0.19565217196941376	0.8333333134651184	846	921	921	946	1566
11.883706526823548	11.88370613208385	0	0	2	0	0.006851590932319736	0.028851184945391573	843.1456023513784	918.1456023513784	918.1456023513784	943.1456023513784	0.024390242993831635	0.06666667014360428	0.14000000059604645	0.17391304671764374	0.8333333134651184	843	918	918	943	1566
11.899956381263284	11.899956381263285	0	0	2	0	0.007001853198729215	0.028851184945391573	843.1456023513784	918.1456023513784	918.1456023513784	943.1456023513784	0.024390242993831635	0.06666667014360428	0.14000000059604645	0.17391304671764374	0.8333333134651184	843	918	918	943	1566
11.91738848110085	11.917388086361152	0	0	2	0	0.0071329238722138266	0.028851184945391573	843.1456023513784	918.1456023513784	918.1456023513784	943.1456023513784	0.024390242993831635	0.06666667014360428	0.14000000059604645	0.17391304671764374	0.8333333134651184	843	918	918	943	1566
11.933648204033055	11.933648204033057	0	0	2	0	0.00724444369716816	0.028851184945391573	843.1456023513784	918.1456023513784	918.1456023513784	943.1456023513784	0.024390242993831635	0.06666667014360428	0.14000000059604645	0.17391304671764374	0.8333333134651184	843	918	918	943	1566
11.949713715033464	11.949713715033463	0	0	2	0	0.007336107005503661	0.028851184945391573	843.1456023513784	918.1456023513784	918.1456023513784	943.1456023513784	0.024390242993831635	0.06666667014360428	0.14000000059604645	0.17391304671764374	0.8333333134651184	843	918	918	943	1566
11.966750680432554	11.966750680432556	0	0	2	0	0.007407662554463622	0.026470231775032438	833.3955991187578	908.3955991187578	908.3955991187578	933.3955991187578	0.024390242993831635	0.05714285746216774	0.14000000059604645	0.17391304671764374	0.8333333134651184	833	908	908	933	1566
11.984106990247955	11.984106990247957	0	0	2	0	0.00745891421526211	0.026470231775032438	833.3955991187578	908.3955991187578	908.3955991187578	933.3955991187578	0.024390242993831635	0.05714285746216774	0.14000000059604645	0.17391304671764374	0.8333333134651184	833	908	908	933	1566
11.999743024456098	11.999743419195797	0	0	2	0	0.007489721510659335	0.026470231775032438	833.3955991187578	908.3955991187578	908.3955991187578	933.3955991187578	0.024390242993831635	0.05714285746216774	0.14000000059604645	0.17391304671764374	0.8333333134651184	833	908	908	933	1566
12.01667696279381	12.016676962793811	0	0	2	0	0.0075	0.026470231775032438	833.3955991187578	908.3955991187578	908.3955991187578	933.3955991187578	0.024390242993831635	0.05714285746216774	0.14000000059604645	0.17391304671764374	0.8333333134651184	833	908	908	933	1566
12.033761691696451	12.033761691696453	0	0	2	0	0.007489721510659273	0.026470231775032438	833.3955991187578	908.3955991187578	908.3955991187578	933.3955991187578	0.024390242993831635	0.05714285746216774	0.14000000059604645	0.17391304671764374	0.8333333134651184	833	908	908	933	1566
12.05075168307139	12.050752077811088	0	0	2	0	0.0074589142152619884	0.02560066639891137	829.8347289035421	904.8347289035421	904.8347289035421	929.8347289035421	0.024390242993831635	0.05714285746216774	0.11999999731779099	0.17391304671764374	0.8333333134651184	829	904	904	929	1566
12.06679074651198	12.066790746511982	0	0	2	0	0.00740766255446344	0.02560066639891137	829.8347289035421	904.8347289035421	904.8347289035421	929.8347289035421	0.024390242993831635	0.05714285746216774	0.11999999731779099	0.17391304671764374	0.8333333134651184	829	904	904	929	1566
12.083652447484816	12.083652447484818	0	0	2	0	0.0073361070055034195	0.02560066639891137	829.8347289035421	904.8347289035421	904.8347289035421	929.8347289035421	0.024390242993831635	0.05714285746216774	0.11999999731779099	0.17391304671764374	0.8333333134651184	829	904	904	929	1566
12.099871117488352	12.09987111748835	0	0	2	0	0.007244443697167859	0.02560066639891137	829.8347289035421	904.8347289035421	904.8347289035421	929.8347289035421	0.024390242993831635	0.05714285746216774	0.11999999731779099	0.17391304671764374	0.8333333134651184	829	904	904	929	1566
12.117518745201444	12.117518745201446	0	0	2	0	0.007132923872213468	0.02560066639891137	829.8347289035421	904.8347289035421	904.8347289035421	929.8347289035421	0.024390242993831635	0.05714285746216774	0.11999999731779099	0.17391304671764374	0.8333333134651184	829	904	904	929	1566
12.133654914607934	12.133654914607936	0	0	2	0	0.007001853198728799	0.02560066639891137	829.8347289035421	904.8347289035421	904.8347289035421	929.8347289035421	0.024390242993831635	0.05714285746216774	0.11999999731779099	0.17391304671764374	0.8333333134651184	829	904	904	929	1566
12.149660819913827	12.149660819913828	0	0	2	0	0.006851590932319263	0.02560066639891137	829.8347289035421	904.8347289035421	904.8347289035421	929.8347289035421	0.024390242993831635	0.05714285746216774	0.11999999731779099	0.17391304671764374	0.8333333134651184	829	904	904	929	1566
12.166635811180214	12.166635811180212	0	0	2	0	0.006682548931412486	0.02560066639891137	829.8347289035421	904.8347289035421	904.8347289035421	929.8347289035421	0.024390242993831635	0.05714285746216774	0.11999999731779099	0.17391304671764374	0.8333333134651184	829	904	904	929	1566
12.184180806571625	12.184180806571627	0	0	2	0	0.006495190528382989	0.02560066639891137	829.8347289035421	904.8347289035421	904.8347289035421	929.8347289035421	0.024390242993831635	0.05714285746216774	0.11999999731779099	0.17391304671764374	0.8333333134651184	829	904	904	929	1566
12.199679866104294	12.199679866104296	0	0	2	0	0.00629002925959035	0.02560066639891137	829.8347289035421	904.8347289035421	904.8347289035421	929.8347289035421	0.024390242993831635	0.05714285746216774	0.11999999731779099	0.17391304671764374	0.8333333134651184	829	904	904	929	1566
12.216741700104407	12.216741700104409	0	0	2	0	0.0060676274578117485	0.027981619569270505	839.5847321361628	914.5847321361628	914.5847321361628	939.5847321361628	0.024390242993831635	0.06666667014360428	0.11999999731779099	0.17391304671764374	0.8333333134651184	839	914	914	939	1566
12.233722217726577	12.233722217726575	0	0	2	0	0.0058285947109268975	0.035709615080900814	871.2308737562888	946.2308737562888	946.2308737562888	971.2308737562888	0.04878048598766327	0.06666667014360428	0.14000000059604645	0.19565217196941376	0.8333333134651184	871	946	946	971	1566
12.250737077702535	12.250737077702537	0	0	2	0	0.005573586191080047	0.039068827975703324	884.9868505605051	959.9868505605051	959.9868505605051	984.9868505605051	0.04878048598766327	0.07619047909975052	0.1599999964237213	0.19565217196941376	0.8333333134651184	884	959	959	984	1566
12.266691272107892	12.266690877368193	0	0	2	0	0.005303300858898672	0.04340630227456921	902.7488078143609	977.7488078143609	977.7488078143609	1002.7488078143609	0.04878048598766327	0.08571428805589676	0.18000000715255737	0.21739129722118378	0.8333333134651184	902	977	977	1002	1566
12.28380639596734	12.283806790707038	0	0	2	0	0.005018479547690979	0.046874210772954894	916.9498931152502	991.9498931152502	991.9498931152502	1016.9498931152502	0.04878048598766327	0.095238097012043	0.20000000298023224	0.21739129722118378	0.8333333134651184	916	991	991	1016	1566
12.304021410681262	12.30402141068126	0	0	2	0	0.004719902932873301	0.05391872421230959	945.7971756494078	1020.7971756494078	1020.7971756494078	1045.7971756494078	0.04878048598766327	0.11428571492433548	0.2199999988079071	0.239130437374115	0.8333333134651184	945	1020	1020	1045	1566
12.31742361293404	12.317423612934041	0	0	2	0	0.004408389392193047	0.06010402341575727	971.125975887526	1046.125975887526	1046.125975887526	1071.125975887526	0.04878048598766327	0.12380952388048172	0.25999999046325684	0.260869562625885	0.8333333134651184	971	1046	1046	1071	1566
12.333664388360706	12.333664388360704	0	0	2	0	0.004084792762612181	0.07598444752719091	1036.1563126238468	1111.1563126238468	1111.1563126238468	1136.1563126238468	0.09756097197532654	0.13333334028720856	0.2800000011920929	0.260869562625885	0.8333333134651184	1036	1111	1111	1136	1566
12.349829373765203	12.349829373765205	0	0	2	0	0.0037499999999994586	0.08509417706857558	1073.460655095817	1148.460655095817	1148.460655095817	1173.460655095817	0.09756097197532654	0.15238095819950104	0.3199999928474426	0.28260868787765503	0.8333333134651184	1073	1148	1148	1173	1566
12.370763209470596	12.370763209470594	0	0	2	0	0.003404928748046042	0.09311695140988929	1106.3139160234966	1181.3139160234966	1181.3139160234966	1206.3139160234966	0.09756097197532654	0.17142857611179352	0.3400000035762787	0.30434781312942505	0.8333333134651184	1106	1181	1181	1206	1566
12.384098700714283	12.384098305974584	0	0	2	0	0.0030505248230679265	0.10311720614200048	1147.264959151492	1222.264959151492	1222.264959151492	1247.264959151492	0.12195122241973877	0.18095238506793976	0.36000001430511475	0.30434781312942505	0.8333333134651184	1147	1222	1222	1247	1566
12.399664865995742	12.39966486599574	0	0	2	0	0.0026877596215891626	0.11518267458547715	1196.673052427529	1271.673052427529	1271.673052427529	1296.673052427529	0.1463414579629898	0.190476194024086	0.3799999952316284	0.32608696818351746	0.8333333134651184	1196	1271	1271	1296	1566
12.41662919929026	12.416629199290258	0	0	2	0	0.0023176274578115027	0.12320544806511502	1229.526309826646	1304.526309826646	1304.526309826646	1329.526309826646	0.1463414579629898	0.20952381193637848	0.41999998688697815	0.32608696818351746	0.8333333134651184	1229	1304	1304	1329	1566
12.433764454874343	12.433764849614041	0	0	2	0	0.0019411428382682915	0.13808665463457936	1290.4648507286024	1365.4648507286024	1365.4648507286024	1390.4648507286024	0.17073170840740204	0.22857142984867096	0.4399999976158142	0.3478260934352875	0.8333333134651184	1290	1365	1365	1390	1566
12.450706288006032	12.45070628800603	0	0	2	0	0.001559337681132571	0.17808766921577246	1454.2690054385882	1529.2690054385882	1529.2690054385882	1554.2690054385882	0.26829269528388977	0.2666666805744171	0.47999998927116394	0.3695652186870575	0.8333333134651184	1454	1529	1529	1554	1566
12.466766272650656	12.466766272650657	0	0	2	0	0.0011732584878010991	0.22051545566838726	1628.0107909620458	1703.0107909620458	1703.0107909620458	1728.0107909620458	0.2926829159259796	0.34285715222358704	0.5400000214576721	0.45652174949645996	0.8333333134651184	1628	1703	1703	1728	1566
12.483765343038666	12.483765343038668	0	0	2	0	0.0007839634745067622	0.24385421344767444	1723.5830040682267	1798.5830040682267	1798.5830040682267	1823.5830040682267	0.31707316637039185	0.380952388048172	0.5799999833106995	0.47826087474823	0.9166666865348816	1723	1798	1798	1823	1583
12.504150490562761	12.50415049056276	0	0	2	0	0.000392519671821435	0.27122532576322556	1835.6677090004086	1910.6677090004086	1910.6677090004086	1935.6677090004086	0.3658536672592163	0.41904762387275696	0.6000000238418579	0.5	0.9166666865348816	1835	1910	1910	1935	1583
12.517427165591329	12.51742716559133	0	0	2	0	-6.468409853337487e-16	0.2960858163755873	1937.47141805803	2012.47141805803	2012.47141805803	2037.47141805803	0.39024388790130615	0.4571428596973419	0.6200000047683716	0.54347825050354	0.9166666865348816	1937	2012	2012	2037	1583
12.533726757233111	12.53372675723311	0	0	2	0	-0.00039251967182272687	0.31790283656638607	2026.812115739351	2101.8121157393507	2101.8121157393507	2126.8121157393507	0.4146341383457184	0.4952380955219269	0.6399999856948853	0.5652173757553101	0.9166666865348816	2026	2101	2101	2126	1583
12.549802926205388	12.549803320945086	0	0	2	0	-0.0007839634745080487	0.3581002972696137	2191.420717319068	2266.420717319068	2266.420717319068	2291.420717319068	0.4878048896789551	0.5428571701049805	0.6600000262260437	0.6086956262588501	0.9166666865348816	2191	2266	2266	2291	1583
12.57083505209577	12.570835446835469	0	0	2	0	-0.0011732584878023768	0.40074547179367226	2366.0527069950876	2441.0527069950876	2441.0527069950876	2466.0527069950876	0.5121951103210449	0.6190476417541504	0.699999988079071	0.6739130616188049	0.9166666865348816	2366	2441	2441	2466	1583
12.584087648002715	12.584087648002717	0	0	2	0	-0.0015593376811338364	0.43604101574939236	2510.5879594937614	2585.5879594937614	2585.5879594937614	2610.5879594937614	0.5609756112098694	0.6666666865348816	0.7200000286102295	0.717391312122345	0.9166666865348816	2510	2585	2585	2610	1583
12.59967118183092	12.599671181830923	0	0	2	0	-0.0019411428382695413	0.45689011899025544	2595.965037265096	2670.965037265096	2670.965037265096	2695.965037265096	0.5853658318519592	0.6952381134033203	0.7400000095367432	0.739130437374115	0.9166666865348816	2595	2670	2670	2695	1583
12.616730647392842	12.616730647392844	0	0	2	0	-0.002317627457812733	0.48208706192348316	2699.1465185766638	2774.1465185766638	2774.1465185766638	2799.1465185766638	0.6097561120986938	0.723809540271759	0.7599999904632568	0.782608687877655	0.9166666865348816	2699	2774	2774	2799	1583
12.633661427812964	12.633661427812966	0	0	2	0	-0.00268775962159037	0.5058605950163759	2796.4991365920596	2871.4991365920596	2871.4991365920596	2896.4991365920596	0.6341463327407837	0.761904776096344	0.7799999713897705	0.804347813129425	0.9166666865348816	2796	2871	2871	2896	1583
12.650860236488555	12.650860236488553	0	0	2	0	-0.0030505248230691083	0.5335681492867677	2909.9615713293138	2984.9615713293138	2984.9615713293138	3009.9615713293138	0.6829268336296082	0.7904762029647827	0.800000011920929	0.8260869383811951	0.9166666865348816	2909	2984	2984	3009	1583
12.66662732427669	12.666627324276687	0	0	2	0	-0.003404928748047195	0.5553955125549566	2999.344623912547	3074.344623912547	3074.344623912547	3099.344623912547	0.707317054271698	0.8190476298332214	0.8199999928474426	0.8478260636329651	0.9166666865348816	2999	3074	3074	3099	1583
12.683627578883794	12.683627578883796	0	0	2	0	-0.0037500000000005793	0.5735269881460976	3073.5930164582696	3148.5930164582696	3148.5930164582696	3173.5930164582696	0.707317054271698	0.8380952477455139	0.8399999737739563	0.8913043737411499	0.9166666865348816	3073	3148	3148	3173	1583
12.699754669277212	12.69975466927721	0	0	2	0	-0.004084792762613266	0.5912239458249964	3146.0620581533603	3221.0620581533603	3221.0620581533603	3246.0620581533603	0.7317073345184326	0.8666666746139526	0.8600000143051147	0.8913043737411499	0.9166666865348816	3146	3221	3221	3246	1583
12.71751716624265	12.717517166242649	0	0	2	0	-0.004408389392194093	0.6184860903802125	3257.70054010697	3332.70054010697	3332.70054010697	3357.70054010697	0.7560975551605225	0.8952381014823914	0.8799999952316284	0.9347826242446899	0.9166666865348816	3257	3332	3332	3357	1583
12.733664388360705	12.733663993621006	0	0	2	0	-0.004719902932874305	0.6412917139737502	3351.089568722507	3426.089568722507	3426.089568722507	3451.089568722507	0.7804877758026123	0.9238095283508301	0.8999999761581421	0.95652174949646	1.0	3351	3426	3426	3451	1600
12.749735030977199	12.7497346362375	0	0	2	0	-0.005018479547691941	0.6704123132513917	3470.338422764449	3545.338422764449	3545.338422764449	3570.338422764449	0.8292682766914368	0.9523809552192688	0.9200000166893005	0.97826087474823	0.9166666865348816	3470	3545	3545	3570	1583
12.771025316630581	12.77102531663058	0	0	2	0	-0.005303300858899587	0.6936527341604233	3565.5079463869333	3640.5079463869333	3640.5079463869333	3665.5079463869333	0.8536585569381714	0.9809523820877075	0.9399999976158142	1.0	0.9166666865348816	3565	3640	3640	3665	1583
12.78399922631019	12.783999226310192	0	0	2	0	-0.0055735861910809125	0.6984146386384964	3585.0079452246428	3660.0079452246428	3660.0079452246428	3685.0079452246428	0.8536585569381714	1.0	0.9399999976158142	1.0	0.9166666865348816	3585	3660	3660	3685	1583
12.799692892514354	12.799692892514352	0	0	2	0	-0.005828594710927712	0.7095121890306473	3630.4524140805006	3705.4524140805006	3705.4524140805006	3730.4524140805006	0.8780487775802612	1.0	0.9599999785423279	1.0	0.9166666865348816	3630	3705	3705	3730	1583
12.816773674020009	12.816774068759708	0	0	2	0	-0.006067627457812508	0.7145121991634369	3650.927455574274	3725.927455574274	3725.927455574274	3750.927455574274	0.8780487775802612	1.0	0.9800000190734863	1.0	0.9166666865348816	3650	3725	3725	3750	1583
12.83744342886692	12.837443428866921	0	0	2	0	-0.006290029259591055	0.7256097495555878	3696.371924430132	3771.371924430132	3771.371924430132	3796.371924430132	0.9024389982223511	1.0	1.0	1.0	1.0	3696	3771	3771	3796	1600
12.850718524936692	12.850718524936694	0	0	2	0	-0.006495190528383635	0.7256097495555878	3696.371924430132	3771.371924430132	3771.371924430132	3796.371924430132	0.9024389982223511	1.0	1.0	1.0	1.0	3696	3771	3771	3796	1600
12.866684166793313	12.866684166793311	0	0	2	0	-0.006682548931413073	0.7317073196172714	3721.3414738327265	3796.3414738327265	3796.3414738327265	3821.3414738327265	0.9268292784690857	1.0	1.0	1.0	1.0	3721	3796	3796	3821	1600
12.883628763102891	12.88362876310289	0	0	2	0	-0.006851590932319789	0.7317073196172714	3721.3414738327265	3796.3414738327265	3796.3414738327265	3821.3414738327265	0.9268292784690857	1.0	1.0	1.0	1.0	3721	3796	3796	3821	1600
12.899832038258172	12.89983203825817	0	0	2	0	-0.007001853198729263	0.7378048747777939	3746.310962215066	3821.310962215066	3821.310962215066	3846.310962215066	0.9512194991111755	1.0	1.0	1.0	1.0	3746	3821	3821	3846	1600
12.917420849756148	12.91742084975615	0	0	2	0	-0.007132923872213867	0.7378048747777939	3746.310962215066	3821.310962215066	3821.310962215066	3846.310962215066	0.9512194991111755	1.0	1.0	1.0	1.0	3746	3821	3821	3846	1600
12.93365609882703	12.933656098827031	0	0	2	0	-0.0072444436971681936	0.7378048747777939	3746.310962215066	3821.310962215066	3821.310962215066	3846.310962215066	0.9512194991111755	1.0	1.0	1.0	1.0	3746	3821	3821	3846	1600
12.949724373005331	12.94972437300533	0	0	2	0	-0.007336107005503688	0.7439024448394775	3771.2805116176605	3846.2805116176605	3846.2805116176605	3871.2805116176605	0.9756097793579102	1.0	1.0	1.0	1.0	3771	3846	3846	3871	1600
12.966750680432554	12.966750680432556	0	0	2	0	-0.007407662554463643	0.7439024448394775	3771.2805116176605	3846.2805116176605	3846.2805116176605	3871.2805116176605	0.9756097793579102	1.0	1.0	1.0	1.0	3771	3846	3846	3871	1600
12.984100674412776	12.984100674412774	0	0	2	0	-0.007458914215262124	0.7439024448394775	3771.2805116176605	3846.2805116176605	3846.2805116176605	3871.2805116176605	0.9756097793579102	1.0	1.0	1.0	1.0	3771	3846	3846	3871	1600
12.999718550594775	12.999718550594773	0	0	2	0	-0.007489721510659341	0.7439024448394775	3771.2805116176605	3846.2805116176605	3846.2805116176605	3871.2805116176605	0.9756097793579102	1.0	1.0	1.0	1.0	3771	3846	3846	3871	1600
13.016647357316401	13.016647357316403	0	0	2	0	-0.0075	0.7439024448394775	3771.2805116176605	3846.2805116176605	3846.2805116176605	3871.2805116176605	0.9756097793579102	1.0	1.0	1.0	1.0	3771	3846	3846	3871	1600
13.033807086761811	13.033807086761813	0	0	2	0	-0.007489721510659266	0.7378048747777939	3746.310962215066	3821.310962215066	3821.310962215066	3846.310962215066	0.9512194991111755	1.0	1.0	1.0	1.0	3746	3821	3821	3846	1600
13.050711814361815	13.050711814361813	0	0	2	0	-0.0074589142152619746	0.7378048747777939	3746.310962215066	3821.310962215066	3821.310962215066	3846.310962215066	0.9512194991111755	1.0	1.0	1.0	1.0	3746	3821	3821	3846	1600
13.066666403506868	13.066666403506867	0	0	2	0	-0.007407662554463419	0.7317073196172714	3721.3414738327265	3796.3414738327265	3796.3414738327265	3821.3414738327265	0.9268292784690857	1.0	1.0	1.0	1.0	3721	3796	3796	3821	1600
13.083815474980412	13.08381547498041	0	0	2	0	-0.007336107005503392	0.7317073196172714	3721.3414738327265	3796.3414738327265	3796.3414738327265	3821.3414738327265	0.9268292784690857	1.0	1.0	1.0	1.0	3721	3796	3796	3821	1600
13.10400522635361	13.104005226353612	0	0	2	0	-0.007244443697167825	0.7256097495555878	3696.371924430132	3771.371924430132	3771.371924430132	3796.371924430132	0.9024389982223511	1.0	1.0	1.0	1.0	3696	3771	3771	3796	1600
13.117502166134098	13.117502560873797	0	0	2	0	-0.0071329238722134276	0.7145121991634369	3650.927455574274	3725.927455574274	3725.927455574274	3750.927455574274	0.8780487775802612	1.0	0.9800000190734863	1.0	1.0	3650	3725	3725	3750	1600
13.133710178165764	13.133710178165762	0	0	2	0	-0.007001853198728752	0.7145121991634369	3650.927455574274	3725.927455574274	3725.927455574274	3750.927455574274	0.8780487775802612	1.0	0.9800000190734863	1.0	0.9166666865348816	3650	3725	3725	3750	1583
13.149750425825449	13.14975042582545	0	0	2	0	-0.006851590932319209	0.7095121890306473	3630.4524140805006	3705.4524140805006	3705.4524140805006	3730.4524140805006	0.8780487775802612	1.0	0.9599999785423279	1.0	1.0	3630	3705	3705	3730	1600
13.16673962772099	13.166739627720991	0	0	2	0	-0.006682548931412426	0.7034146338701248	3605.482925698161	3680.482925698161	3680.482925698161	3705.482925698161	0.8536585569381714	1.0	0.9599999785423279	1.0	0.9166666865348816	3605	3680	3680	3705	1583
13.18412238509621	13.184122385096208	0	0	2	0	-0.006495190528382922	0.7010336816310883	3595.7329262793064	3670.7329262793064	3670.7329262793064	3695.7329262793064	0.8536585569381714	0.9904761910438538	0.9599999785423279	1.0	0.9166666865348816	3595	3670	3670	3695	1583
13.199673155529414	13.199673155529416	0	0	2	0	-0.006290029259590279	0.6986527293920517	3585.9829268604517	3660.9829268604517	3660.9829268604517	3685.9829268604517	0.8536585569381714	0.9809523820877075	0.9599999785423279	1.0	1.0	3585	3660	3660	3685	1600
13.216833279714525	13.216833279714523	0	0	2	0	-0.006067627457811671	0.6837821352611417	3525.0878438943755	3600.0878438943755	3600.0878438943755	3625.0878438943755	0.8536585569381714	0.961904764175415	0.9399999976158142	0.97826087474823	0.9166666865348816	3525	3600	3600	3625	1583
13.237407112814633	13.237407112814632	0	0	2	0	-0.005828594710926814	0.6328447734532148	3316.4993472909146	3391.4993472909146	3391.4993472909146	3416.4993472909146	0.8048780560493469	0.9047619104385376	0.8999999761581421	0.9130434989929199	0.9166666865348816	3316	3391	3391	3416	1583
13.250761551563858	13.25076155156386	0	0	2	0	-0.0055735861910799584	0.6328447734532148	3316.4993472909146	3391.4993472909146	3391.4993472909146	3416.4993472909146	0.8048780560493469	0.9047619104385376	0.8999999761581421	0.9130434989929199	0.9166666865348816	3316	3391	3391	3416	1583
13.26670745643554	13.266707456435539	0	0	2	0	-0.0053033008588985785	0.5902666239246077	3142.1418249712688	3217.1418249712688	3217.1418249712688	3242.1418249712688	0.7560975551605225	0.8571428656578064	0.8600000143051147	0.8695651888847351	0.9166666865348816	3142	3217	3217	3242	1583
13.283691131975296	13.283691131975297	0	0	2	0	-0.005018479547690881	0.5526884704309962	2988.2592864149296	3063.2592864149296	3063.2592864149296	3088.2592864149296	0.707317054271698	0.8095238208770752	0.8399999737739563	0.8260869383811951	0.9166666865348816	2988	3063	3063	3088	1583
13.304037989748611	13.304037595008912	0	0	2	0	-0.004719902932873198	0.5062389605071234	2798.04854327667	2873.04854327667	2873.04854327667	2898.04854327667	0.6829268336296082	0.7333333492279053	0.800000011920929	0.760869562625885	0.9166666865348816	2798	2873	2873	2898	1583
13.317374665211393	13.317374665211394	0	0	2	0	-0.00440838939219294	0.4783349823303844	2683.7817526429244	2758.7817526429244	2758.7817526429244	2783.7817526429244	0.6585366129875183	0.6952381134033203	0.7799999713897705	0.717391312122345	0.9166666865348816	2683	2758	2758	2783	1583
13.333665177840103	13.333665177840102	0	0	2	0	-0.00408479276261207	0.4488986612662025	2563.2400178850994	2638.2400178850994	2638.2400178850994	2663.2400178850994	0.6097561120986938	0.6571428775787354	0.7599999904632568	0.695652186870575	0.9166666865348816	2563	2638	2638	2663	1583
13.34987555830996	13.34987595304966	0	0	2	0	-0.003749999999999344	0.4217555481843327	2452.088969814842	2527.088969814842	2527.088969814842	2552.088969814842	0.5853658318519592	0.6190476417541504	0.7400000095367432	0.6521739363670349	0.9166666865348816	2452	2527	2527	2552	1583
13.370698472159997	13.370698866899696	0	0	2	0	-0.0034049287480459245	0.39896027479482754	2358.742325284819	2433.742325284819	2433.742325284819	2458.742325284819	0.5609756112098694	0.5809524059295654	0.7200000286102295	0.6304348111152649	0.9166666865348816	2358	2433	2433	2458	1583
13.383955015463929	13.383955015463927	0	0	2	0	-0.003050524823067806	0.37266575512678735	2251.066267244194	2326.066267244194	2326.066267244194	2351.066267244194	0.5121951103210449	0.5523809790611267	0.699999988079071	0.6086956262588501	0.9166666865348816	2251	2326	2326	2351	1583
13.399833814586817	13.399833814586815	0	0	2	0	-0.002687759621589039	0.3418477011893106	2124.866336370227	2199.866336370227	2199.866336370227	2224.866336370227	0.4878048896789551	0.4952380955219269	0.6800000071525574	0.5652173757553101	0.9166666865348816	2124	2199	2199	2224	1583
13.416674594355616	13.416674594355618	0	0	2	0	-0.0023176274578113774	0.3257811976774878	2059.0740044893128	2134.0740044893128	2134.0740044893128	2159.0740044893128	0.46341463923454285	0.46666666865348816	0.6600000262260437	0.5652173757553101	0.9166666865348816	2059	2134	2134	2159	1583
13.433643664526521	13.43364366452652	0	0	2	0	-0.0019411428382681635	0.30285625992909715	1965.1963844096529	2040.1963844096529	2040.1963844096529	2065.1963844096526	0.4146341383457184	0.43809524178504944	0.6600000262260437	0.54347825050354	0.9166666865348816	1965	2040	2040	2065	1583
13.450770630576933	13.450770235837235	0	0	2	0	-0.0015593376811324415	0.2808114907404651	1874.9230545822045	1949.9230545822045	1949.9230545822045	1974.9230545822045	0.39024388790130615	0.4095238149166107	0.6200000047683716	0.52173912525177	0.9166666865348816	1874	1949	1949	1974	1583
13.466624561098797	13.466624561098799	0	0	2	0	-0.0011732584878009686	0.2617015168070793	1796.6677113249898	1871.6677113249898	1871.6677113249898	1896.6677113249898	0.3658536672592163	0.380952388048172	0.6000000238418579	0.5	0.9166666865348816	1796	1871	1871	1896	1583
13.483621657788312	13.483621263048613	0	0	2	0	-0.0007839634745066304	0.24224448204040527	1716.9911539554596	1791.9911539554596	1791.9911539554596	1816.9911539554596	0.31707316637039185	0.3619047701358795	0.5799999833106995	0.5	0.8333333134651184	1716	1791	1791	1816	1566
13.499818222368713	13.499818222368715	0	0	2	0	-0.0003925196718213029	0.2319391023983126	1674.79062432109	1749.79062432109	1749.79062432109	1774.79062432109	0.31707316637039185	0.34285715222358704	0.5600000023841858	0.47826087474823	0.8333333134651184	1674	1749	1749	1774	1566
13.517437823563196	13.517437823563197	0	0	2	0	7.791492631894069e-16	0.20870903333891988	1579.663491522877	1654.663491522877	1654.663491522877	1679.663491522877	0.2926829159259796	0.3047619163990021	0.5199999809265137	0.45652174949645996	0.9166666865348816	1579	1654	1654	1679	1583
13.533634782883297	13.533634782883299	0	0	2	0	0.000392519671822859	0.19556696712970734	1525.8467303961515	1600.8467303961515	1600.8467303961515	1625.8467303961515	0.26829269528388977	0.2857142984867096	0.5	0.45652174949645996	0.8333333134651184	1525	1600	1600	1625	1566
13.549844373873757	13.549844373873759	0	0	2	0	0.0007839634745081803	0.17981619152037998	1461.347304275956	1536.347304275956	1536.347304275956	1561.347304275956	0.24390244483947754	0.2666666805744171	0.47999998927116394	0.43478259444236755	0.8333333134651184	1461	1536	1536	1561	1566
13.570855578560106	13.570855578560108	0	0	2	0	0.0011732584878025075	0.16428281035760173	1397.738108414379	1472.738108414379	1472.738108414379	1497.738108414379	0.2195121943950653	0.24761904776096344	0.46000000834465027	0.41304346919059753	0.8333333134651184	1397	1472	1472	1497	1566
13.584053305648922	13.584053305648924	0	0	2	0	0.0015593376811339657	0.1537390770536402	1354.5615205346567	1429.5615205346567	1429.5615205346567	1454.5615205346567	0.19512194395065308	0.2380952388048172	0.4399999976158142	0.41304346919059753	0.9166666865348816	1354	1429	1429	1454	1583
13.599664471256041	13.599664471256043	0	0	2	0	0.001941142838269669	0.14462934604157573	1317.2571720402525	1392.2571720402525	1392.2571720402525	1417.2571720402525	0.19512194395065308	0.21904762089252472	0.41999998688697815	0.3913043439388275	0.8333333134651184	1317	1392	1392	1417	1566
13.616639462522425	13.616639462522427	0	0	2	0	0.0023176274578128593	0.14029187394872955	1299.4952238200476	1374.4952238200476	1374.4952238200476	1399.4952238200476	0.19512194395065308	0.20952381193637848	0.4000000059604645	0.3913043439388275	0.8333333134651184	1299	1374	1374	1399	1566
13.63376287591555	13.633762875915549	0	0	2	0	0.002687759621590494	0.12779162318162296	1248.306696928746	1323.306696928746	1323.306696928746	1348.306696928746	0.17073170840740204	0.20000000298023224	0.3799999952316284	0.3695652186870575	0.8333333134651184	1248	1323	1323	1348	1566
13.650705893266334	13.650705498526635	0	0	2	0	0.0030505248230692293	0.1254106709425864	1238.5566975098914	1313.5566975098914	1313.5566975098914	1338.5566975098914	0.17073170840740204	0.190476194024086	0.3799999952316284	0.3695652186870575	0.8333333134651184	1238	1313	1313	1338	1566
13.666633640111868	13.66663364011187	0	0	2	0	0.0034049287480473127	0.10900772677167603	1171.3866411300132	1246.3866411300132	1246.3866411300132	1271.3866411300132	0.1463414579629898	0.17142857611179352	0.3400000035762787	0.3478260934352875	0.8333333134651184	1171	1246	1246	1271	1566
13.683630342061686	13.683630342061685	0	0	2	0	0.0037500000000006933	0.10314851315125173	1147.393161354376	1222.393161354376	1222.393161354376	1247.393161354376	0.1463414579629898	0.16190476715564728	0.3199999928474426	0.32608696818351746	0.8333333134651184	1147	1222	1222	1247	1566
13.699757827194802	13.699757827194803	0	0	2	0	0.004084792762613376	0.091409132046544	1099.3203957305977	1174.3203957305977	1174.3203957305977	1199.3203957305977	0.12195122241973877	0.15238095819950104	0.30000001192092896	0.30434781312942505	0.8333333134651184	1099	1174	1174	1199	1566
13.71740150751091	13.717401507510909	0	0	2	0	0.0044083893921942	0.07750618630129358	1042.387832903797	1117.387832903797	1117.387832903797	1142.387832903797	0.09756097197532654	0.13333334028720856	0.2800000011920929	0.28260868787765503	0.8333333134651184	1042	1117	1117	1142	1566
13.733728730931606	13.733728730931604	0	0	2	0	0.004719902932874409	0.07371218800220802	1026.8514098690418	1101.8514098690418	1101.8514098690418	1126.8514098690418	0.09756097197532654	0.12380952388048172	0.25999999046325684	0.28260868787765503	0.8333333134651184	1026	1101	1101	1126	1566
13.74966318835202	13.749663188352022	0	0	2	0	0.005018479547692039	0.06861384513261526	1005.9736958180595	1080.9736958180595	1080.9736958180595	1105.9736958180595	0.09756097197532654	0.11428571492433548	0.23999999463558197	0.260869562625885	0.8333333134651184	1005	1080	1080	1105	1566
13.766845812699959	13.766846207439658	0	0	2	0	0.00530330085889968	0.057635332721730936	961.0166874954882	1036.0166874954882	1036.0166874954882	1061.0166874954882	0.0731707289814949	0.10476190596818924	0.2199999988079071	0.239130437374115	0.8333333134651184	961	1036	1036	1061	1566
13.784020542253923	13.784020542253925	0	0	2	0	0.005573586191081001	0.05535272376044936	951.6694037990401	1026.66940379904	1026.66940379904	1051.66940379904	0.0731707289814949	0.10476190596818924	0.20000000298023224	0.21739129722118378	0.8333333134651184	951	1026	1026	1051	1566
13.799700787308328	13.79970078730833	0	0	2	0	0.005828594710927795	0.047547341672622645	919.7063641493897	994.7063641493897	994.7063641493897	1019.7063641493897	0.0731707289814949	0.08571428805589676	0.18000000715255737	0.17391304671764374	0.8333333134651184	919	994	994	1019	1566
13.816740910625011	13.81674091062501	0	0	2	0	0.006067627457812587	0.044296823733526725	906.395493188792	981.395493188792	981.395493188792	1006.395493188792	0.0731707289814949	0.07619047909975052	0.1599999964237213	0.17391304671764374	0.8333333134651184	906	981	981	1006	1566
13.833743928410009	13.833743928410007	0	0	2	0	0.006290029259591127	0.03732969739838787	877.8651108463984	952.8651108463984	952.8651108463984	977.8651108463984	0.04878048598766327	0.07619047909975052	0.1599999964237213	0.15217390656471252	0.8333333134651184	877	952	952	977	1566
13.850753656769886	13.850753656769884	0	0	2	0	0.006495190528383701	0.034187875785257504	864.9993513406295	939.9993513406295	939.9993513406295	964.9993513406295	0.04878048598766327	0.06666667014360428	0.14000000059604645	0.15217390656471252	0.8333333134651184	864	939	939	964	1566
13.866725614461682	13.866725614461684	0	0	2	0	0.006682548931413134	0.034187875785257504	864.9993513406295	939.9993513406295	939.9993513406295	964.9993513406295	0.04878048598766327	0.06666667014360428	0.14000000059604645	0.15217390656471252	0.8333333134651184	864	939	939	964	1566
13.883748369231618	13.88374836923162	0	0	2	0	0.006851590932319843	0.034187875785257504	864.9993513406295	939.9993513406295	939.9993513406295	964.9993513406295	0.04878048598766327	0.06666667014360428	0.14000000059604645	0.15217390656471252	0.8333333134651184	864	939	939	964	1566
13.904071937362705	13.904071937362703	0	0	2	0	0.0070018531987293105	0.02494849247938913	827.1640767030984	902.1640767030984	902.1640767030984	927.1640767030984	0.024390242993831635	0.05714285746216774	0.14000000059604645	0.1304347813129425	0.8333333134651184	827	902	902	927	1566
13.917380191567176	13.917380191567174	0	0	2	0	0.007132923872213908	0.02494849247938913	827.1640767030984	902.1640767030984	902.1640767030984	927.1640767030984	0.024390242993831635	0.05714285746216774	0.14000000059604645	0.1304347813129425	0.8333333134651184	827	902	902	927	1566
13.93371175712456	13.933711757124557	0	0	2	0	0.007244443697168227	0.02494849247938913	827.1640767030984	902.1640767030984	902.1640767030984	927.1640767030984	0.024390242993831635	0.05714285746216774	0.14000000059604645	0.1304347813129425	0.8333333134651184	827	902	902	927	1566
13.949819505272735	13.949819505272734	0	0	2	0	0.007336107005503715	0.024296318465924782	824.4934241179619	899.4934241179619	899.4934241179619	924.4934241179619	0.024390242993831635	0.05714285746216774	0.11999999731779099	0.1304347813129425	0.8333333134651184	824	899	899	924	1566
13.97070005111879	13.970700051118792	0	0	2	0	0.007407662554463664	0.024296318465924782	824.4934241179619	899.4934241179619	899.4934241179619	924.4934241179619	0.024390242993831635	0.05714285746216774	0.11999999731779099	0.1304347813129425	0.8333333134651184	824	899	899	924	1566
13.983978699845853	13.983978699845855	0	0	2	0	0.007458914215262138	0.024296318465924782	824.4934241179619	899.4934241179619	899.4934241179619	924.4934241179619	0.024390242993831635	0.05714285746216774	0.11999999731779099	0.1304347813129425	0.8333333134651184	824	899	899	924	1566
13.999686971418871	13.999686971418873	0	0	2	0	0.007489721510659348	0.024296318465924782	824.4934241179619	899.4934241179619	899.4934241179619	924.4934241179619	0.024390242993831635	0.05714285746216774	0.11999999731779099	0.1304347813129425	0.8333333134651184	824	899	899	924	1566
14.016833674454222	14.016834069193921	0	0	2	0	0.0075	0.024296318465924782	824.4934241179619	899.4934241179619	899.4934241179619	924.4934241179619	0.024390242993831635	0.05714285746216774	0.11999999731779099	0.1304347813129425	0.8333333134651184	824	899	899	924	1566
14.03749790294535	14.037497508205652	0	0	2	0	0.007489721510659259	0.024296318465924782	824.4934241179619	899.4934241179619	899.4934241179619	924.4934241179619	0.024390242993831635	0.05714285746216774	0.11999999731779099	0.1304347813129425	0.8333333134651184	824	899	899	924	1566
14.050623392669287	14.050623392669289	0	0	2	0	0.0074589142152619616	0.024296318465924782	824.4934241179619	899.4934241179619	899.4934241179619	924.4934241179619	0.024390242993831635	0.05714285746216774	0.11999999731779099	0.1304347813129425	0.8333333134651184	824	899	899	924	1566
14.066644298083737	14.066643903344039	0	0	2	0	0.007407662554463399	0.024296318465924782	824.4934241179619	899.4934241179619	899.4934241179619	924.4934241179619	0.024390242993831635	0.05714285746216774	0.11999999731779099	0.1304347813129425	0.8333333134651184	824	899	899	924	1566
14.083643763211445	14.083643763211443	0	0	2	0	0.007336107005503364	0.03039387921438269	849.4629353828971	924.4629353828971	924.4629353828971	949.4629353828971	0.04878048598766327	0.05714285746216774	0.11999999731779099	0.1304347813129425	0.8333333134651184	849	924	924	949	1566
14.099692300404804	14.099692300404806	0	0	2	0	0.00724444369716779	0.031046052957358572	852.1335868603834	927.1335868603834	927.1335868603834	952.1335868603834	0.04878048598766327	0.05714285746216774	0.11999999731779099	0.15217390656471252	0.8333333134651184	852	927	927	952	1566
14.117442955179282	14.11744295517928	0	0	2	0	0.007132923872213387	0.034187875785257504	864.9993513406295	939.9993513406295	939.9993513406295	964.9993513406295	0.04878048598766327	0.06666667014360428	0.14000000059604645	0.15217390656471252	0.8333333134651184	864	939	939	964	1566
14.133672677894378	14.13367267789438	0	0	2	0	0.007001853198728705	0.034187875785257504	864.9993513406295	939.9993513406295	939.9993513406295	964.9993513406295	0.04878048598766327	0.06666667014360428	0.14000000059604645	0.15217390656471252	0.8333333134651184	864	939	939	964	1566
14.149746478428462	14.14974687316816	0	0	2	0	0.006851590932319155	0.038199262985068816	881.4259819238569	956.4259819238569	956.4259819238569	981.4259819238569	0.04878048598766327	0.07619047909975052	0.1599999964237213	0.17391304671764374	0.8333333134651184	881	956	956	981	1566
14.170715840706741	14.170715840706743	0	0	2	0	0.006682548931412366	0.047547341672622645	919.7063641493897	994.7063641493897	994.7063641493897	1019.7063641493897	0.0731707289814949	0.08571428805589676	0.18000000715255737	0.17391304671764374	0.8333333134651184	919	994	994	1019	1566
14.184053305648924	14.184053305648922	0	0	2	0	0.006495190528382856	0.06036332823012186	972.187829102349	1047.187829102349	1047.187829102349	1072.187829102349	0.09756097197532654	0.10476190596818924	0.20000000298023224	0.19565217196941376	0.8333333134651184	972	1047	1047	1072	1566
14.199652629065078	14.19965262906508	0	0	2	0	0.006290029259590206	0.06600514926664208	995.2910862468993	1070.2910862468993	1070.2910862468993	1095.2910862468993	0.09756097197532654	0.11428571492433548	0.23999999463558197	0.21739129722118378	0.8333333134651184	995	1070	1070	1095	1566
14.216715647284289	14.21671564728429	0	0	2	0	0.006067627457811592	0.07936461853592292	1049.9981129046043	1124.9981129046043	1124.9981129046043	1149.9981129046043	0.12195122241973877	0.13333334028720856	0.25999999046325684	0.239130437374115	0.8333333134651184	1049	1124	1124	1149	1566
14.233777876024103	14.233777876024101	0	0	2	0	0.005828594710926731	0.09424582201501597	1110.9366411514904	1185.9366411514904	1185.9366411514904	1210.9366411514904	0.1463414579629898	0.15238095819950104	0.30000001192092896	0.260869562625885	0.8333333134651184	1110	1185	1185	1210	1566
14.250898920979033	14.250898920979035	0	0	2	0	0.005573586191079871	0.09793112082325894	1126.0279397712454	1201.0279397712454	1201.0279397712454	1226.0279397712454	0.1463414579629898	0.16190476715564728	0.3199999928474426	0.260869562625885	0.8333333134651184	1126	1201	1201	1226	1566
14.266642719124942	14.26664271912494	0	0	2	0	0.005303300858898486	0.10584519948000493	1158.4360918706202	1233.4360918706202	1233.4360918706202	1258.4360918706202	0.1463414579629898	0.18095238506793976	0.3400000035762787	0.28260868787765503	0.8333333134651184	1158	1233	1233	1258	1566
14.283772843092944	14.283772843092942	0	0	2	0	0.005018479547690782	0.12007423211698942	1216.7039805190716	1291.7039805190716	1291.7039805190716	1316.7039805190716	0.17073170840740204	0.20000000298023224	0.36000001430511475	0.30434781312942505	0.8333333134651184	1216	1291	1291	1316	1566
14.304111016592884	14.304111016592882	0	0	2	0	0.004719902932873095	0.1385320407540902	1292.2887068879995	1367.2887068879995	1367.2887068879995	1392.2887068879995	0.19512194395065308	0.22857142984867096	0.4000000059604645	0.32608696818351746	0.8333333134651184	1292	1367	1367	1392	1566
14.317384533703862	14.317384533703864	0	0	2	0	0.0044083893921928324	0.1621968925776689	1389.1962751055542	1464.1962751055542	1464.1962751055542	1489.1962751055542	0.2195121943950653	0.2666666805744171	0.4399999976158142	0.3695652186870575	0.8333333134651184	1389	1464	1464	1489	1566
14.333654914607934	14.333654914607935	0	0	2	0	0.004084792762611958	0.17490418675153152	1441.2326447475216	1516.2326447475216	1516.2326447475216	1541.2326447475216	0.24390244483947754	0.2857142984867096	0.46000000834465027	0.3695652186870575	0.8333333134651184	1441	1516	1516	1541	1566
14.34982147897123	14.349821873710928	0	0	2	0	0.0037499999999992296	0.19022017314382222	1503.951609023952	1578.951609023952	1578.951609023952	1603.951609023952	0.26829269528388977	0.3047619163990021	0.47999998927116394	0.3913043439388275	0.8333333134651184	1503	1578	1578	1603	1566
14.370877683983238	14.37087768398324	0	0	2	0	0.0034049287480458065	0.2060692799933579	1568.8537015728007	1643.8537015728007	1643.8537015728007	1668.8537015728007	0.2926829159259796	0.3333333432674408	0.47999998927116394	0.41304346919059753	0.8333333134651184	1568	1643	1643	1668	1566
14.384073042633862	14.38407343737356	0	0	2	0	0.003050524823067685	0.2290923093842423	1663.1330069284722	1738.1330069284722	1738.1330069284722	1763.1330069284722	0.31707316637039185	0.3619047701358795	0.5199999809265137	0.45652174949645996	0.8333333134651184	1663	1738	1738	1763	1566
14.399703550486219	14.39970355048622	0	0	2	0	0.0026877596215889154	0.24753976713056147	1738.6753463996492	1813.6753463996492	1813.6753463996492	1838.6753463996492	0.3414634168148041	0.4000000059604645	0.5199999809265137	0.47826087474823	0.8333333134651184	1738	1813	1813	1838	1566
14.416710515668207	14.416710515668205	0	0	2	0	0.0023176274578112516	0.27470383048057556	1849.912185817957	1924.912185817957	1924.912185817957	1949.912185817957	0.39024388790130615	0.4285714328289032	0.5600000023841858	0.5	0.8333333134651184	1849	1924	1924	1949	1566
14.437394086404574	14.437394086404572	0	0	2	0	0.0019411428382680358	0.3038914502833201	1969.4354889101958	2044.4354889101958	2044.4354889101958	2069.435488910196	0.4146341383457184	0.48571428656578064	0.5799999833106995	0.54347825050354	0.8333333134651184	1969	2044	2044	2069	1566
14.450676287788923	14.450676287788925	0	0	2	0	0.001559337681132312	0.3038914502833201	1969.4354889101958	2044.4354889101958	2044.4354889101958	2069.435488910196	0.4146341383457184	0.48571428656578064	0.5799999833106995	0.54347825050354	0.8333333134651184	1969	2044	2044	2069	1566
14.466731930296863	14.466731930296865	0	0	2	0	0.0011732584878008379	0.32549109497795925	2057.886033934743	2132.886033934743	2132.886033934743	2157.886033934743	0.4390243887901306	0.523809552192688	0.6000000238418579	0.5652173757553101	0.8333333134651184	2057	2132	2132	2157	1566
14.483684026660718	14.48368402666072	0	0	2	0	0.0007839634745064989	0.3601448158984599	2199.7930211041935	2274.7930211041935	2274.7930211041935	2299.7930211041935	0.4878048896789551	0.561904788017273	0.6200000047683716	0.6304348111152649	0.9166666865348816	2199	2274	2274	2299	1583
14.499928749484372	14.49992874948437	0	0	2	0	0.0003925196718211707	0.3847775632661321	2300.664121574811	2375.664121574811	2375.664121574811	2400.664121574811	0.5121951103210449	0.6095238327980042	0.6399999856948853	0.6521739363670349	0.9166666865348816	2300	2375	2375	2400	1583
14.517343480775189	14.51734348077519	0	0	2	0	-9.11457541045065e-16	0.43855160708012786	2520.8688309931235	2595.8688309931235	2595.8688309931235	2620.8688309931235	0.5853658318519592	0.6666666865348816	0.699999988079071	0.717391312122345	0.9166666865348816	2520	2595	2595	2620	1583
14.533730309890402	14.5337303098904	0	0	2	0	-0.00039251967182299115	0.45319447032783344	2580.831355992478	2655.831355992478	2655.831355992478	2680.831355992478	0.5853658318519592	0.6952381134033203	0.7200000286102295	0.739130437374115	0.9166666865348816	2580	2655	2655	2680	1583
14.54980489990388	14.549804899903881	0	0	2	0	-0.0007839634745083118	0.4781740222158639	2683.1226209739625	2758.1226209739625	2758.1226209739625	2783.1226209739625	0.6097561120986938	0.723809540271759	0.7400000095367432	0.782608687877655	0.9166666865348816	2683	2758	2758	2783	1583
14.566783049087856	14.566783049087855	0	0	2	0	-0.0011732584878026383	0.4978171245559402	2763.5611250565753	2838.5611250565753	2838.5611250565753	2863.5611250565753	0.6341463327407837	0.761904776096344	0.7400000095367432	0.804347813129425	0.9166666865348816	2763	2838	2838	2863	1583
14.584081332167536	14.584081332167534	0	0	2	0	-0.0015593376811340951	0.5192097203109576	2851.1638046733715	2926.1638046733715	2926.1638046733715	2951.1638046733715	0.6585366129875183	0.7904762029647827	0.7599999904632568	0.8260869383811951	0.9166666865348816	2851	2926	2926	2951	1583
14.599675918707305	14.599675918707307	0	0	2	0	-0.0019411428382697968	0.540819692210011	2939.6566395999953	3014.6566395999953	3014.6566395999953	3039.6566395999953	0.6829268336296082	0.8190476298332214	0.7799999713897705	0.8478260636329651	0.9166666865348816	2939	3014	3014	3039	1583
14.616625646632968	14.61662564663297	0	0	2	0	-0.002317627457812985	0.5602661158727562	3019.2897444989367	3094.2897444989367	3094.2897444989367	3119.2897444989367	0.707317054271698	0.8380952477455139	0.800000011920929	0.8695651888847351	0.9166666865348816	3019	3094	3094	3119	1583
14.633742349451214	14.633742349451213	0	0	2	0	-0.0026877596215906176	0.5884084524667781	3134.532612851456	3209.532612851456	3209.532612851456	3234.532612851456	0.7560975551605225	0.8666666746139526	0.8199999928474426	0.8913043737411499	0.9166666865348816	3134	3209	3209	3234	1583
14.650623392669289	14.65062339266929	0	0	2	0	-0.0030505248230693503	0.6293455533618513	3302.170041016781	3377.170041016781	3377.170041016781	3402.170041016781	0.7804877758026123	0.9142857193946838	0.8600000143051147	0.95652174949646	0.9166666865348816	3302	3377	3377	3402	1583
14.666769035828548	14.66676903582855	0	0	2	0	-0.0034049287480474306	0.6436726695558299	3360.8395818311233	3435.8395818311233	3435.8395818311233	3460.8395818311233	0.7804877758026123	0.9333333373069763	0.8799999952316284	0.97826087474823	0.9166666865348816	3360	3435	3435	3460	1583
14.683672579209453	14.683672579209455	0	0	2	0	-0.0037500000000008082	0.6616957038640976	3434.6439073234797	3509.6439073234797	3509.6439073234797	3534.6439073234797	0.8048780560493469	0.961904764175415	0.8799999952316284	1.0	0.9166666865348816	3434	3509	3509	3534	1583
14.699712432129441	14.699712432129443	0	0	2	0	-0.004084792762613487	0.675174206495285	3489.838375598192	3564.838375598192	3564.838375598192	3589.838375598192	0.8292682766914368	0.9714285731315613	0.8999999761581421	1.0	0.9166666865348816	3489	3564	3564	3589	1583
14.71732413852995	14.717324138529948	0	0	2	0	-0.004408389392194307	0.6849361211061478	3529.813415929675	3604.813415929675	3604.813415929675	3629.813415929675	0.8292682766914368	0.9904761910438538	0.9200000166893005	1.0	0.9166666865348816	3529	3604	3604	3629	1583
14.733643861896368	14.73364386189637	0	0	2	0	-0.004719902932874511	0.6984146386384964	3585.0079452246428	3660.0079452246428	3660.0079452246428	3685.0079452246428	0.8536585569381714	1.0	0.9399999976158142	1.0	0.9166666865348816	3585	3660	3660	3685	1583
14.749692004350031	14.74969239908973	0	0	2	0	-0.005018479547692137	0.7095121890306473	3630.4524140805006	3705.4524140805006	3705.4524140805006	3730.4524140805006	0.8780487775802612	1.0	0.9599999785423279	1.0	0.9166666865348816	3630	3705	3705	3730	1583
14.767216868016806	14.767217262756505	0	0	2	0	-0.005303300858899775	0.7206097543239594	3675.8969439566135	3750.8969439566135	3750.8969439566135	3775.8969439566135	0.9024389982223511	1.0	0.9800000190734863	1.0	0.9166666865348816	3675	3750	3750	3775	1583
14.784027252828803	14.784027252828801	0	0	2	0	-0.00557358619108109	0.7256097495555878	3696.371924430132	3771.371924430132	3771.371924430132	3796.371924430132	0.9024389982223511	1.0	1.0	1.0	0.9166666865348816	3696	3771	3771	3796	1583
14.799697234651038	14.79969723465104	0	0	2	0	-0.0058285947109278785	0.7317073196172714	3721.3414738327265	3796.3414738327265	3796.3414738327265	3821.3414738327265	0.9268292784690857	1.0	1.0	1.0	0.9166666865348816	3721	3796	3796	3821	1583
14.816723147338568	14.816723147338566	0	0	2	0	-0.006067627457812664	0.7317073196172714	3721.3414738327265	3796.3414738327265	3796.3414738327265	3821.3414738327265	0.9268292784690857	1.0	1.0	1.0	1.0	3721	3796	3796	3821	1600
14.837402770677947	14.837402770677945	0	0	2	0	-0.006290029259591199	0.7378048747777939	3746.310962215066	3821.310962215066	3821.310962215066	3846.310962215066	0.9512194991111755	1.0	1.0	1.0	1.0	3746	3821	3821	3846	1600
14.850638787517543	14.850638392777844	0	0	2	0	-0.006495190528383767	0.7378048747777939	3746.310962215066	3821.310962215066	3821.310962215066	3846.310962215066	0.9512194991111755	1.0	1.0	1.0	0.9166666865348816	3746	3821	3821	3846	1583
14.866673508821446	14.866673508821444	0	0	2	0	-0.006682548931413194	0.7378048747777939	3746.310962215066	3821.310962215066	3821.310962215066	3846.310962215066	0.9512194991111755	1.0	1.0	1.0	0.9166666865348816	3746	3821	3821	3846	1583
14.88376100090198	14.883761000901979	0	0	2	0	-0.006851590932319897	0.7439024448394775	3771.2805116176605	3846.2805116176605	3846.2805116176605	3871.2805116176605	0.9756097793579102	1.0	1.0	1.0	0.9166666865348816	3771	3846	3846	3871	1583
14.904065226787825	14.904065226787827	0	0	2	0	-0.007001853198729357	0.7439024448394775	3771.2805116176605	3846.2805116176605	3846.2805116176605	3871.2805116176605	0.9756097793579102	1.0	1.0	1.0	1.0	3771	3846	3846	3871	1600
14.917332428063624	14.917332822803322	0	0	2	0	-0.00713292387221395	0.7439024448394775	3771.2805116176605	3846.2805116176605	3846.2805116176605	3871.2805116176605	0.9756097793579102	1.0	1.0	1.0	1.0	3771	3846	3846	3871	1600
14.933674256853173	14.933673862113475	0	0	2	0	-0.007244443697168262	0.7439024448394775	3771.2805116176605	3846.2805116176605	3846.2805116176605	3871.2805116176605	0.9756097793579102	1.0	1.0	1.0	1.0	3771	3846	3846	3871	1600
14.949889768939116	14.949889768939117	0	0	2	0	-0.007336107005503743	0.7439024448394775	3771.2805116176605	3846.2805116176605	3846.2805116176605	3871.2805116176605	0.9756097793579102	1.0	1.0	1.0	1.0	3771	3846	3846	3871	1600
14.970659392929818	14.970659787669517	0	0	2	0	-0.007407662554463685	0.7439024448394775	3771.2805116176605	3846.2805116176605	3846.2805116176605	3871.2805116176605	0.9756097793579102	1.0	1.0	1.0	1.0	3771	3846	3846	3871	1600
14.983915146754352	14.98391514675435	0	0	2	0	-0.0074589142152621515	0.7439024448394775	3771.2805116176605	3846.2805116176605	3846.2805116176605	3871.2805116176605	0.9756097793579102	1.0	1.0	1.0	1.0	3771	3846	3846	3871	1600
14.999663287036945	14.999663287036947	0	0	2	0	-0.0074897215106593555	0.7439024448394775	3771.2805116176605	3846.2805116176605	3846.2805116176605	3871.2805116176605	0.9756097793579102	1.0	1.0	1.0	1.0	3771	3846	3846	3871	1600
15.016640646741521	15.016640646741523	0	0	2	0	-0.0075	0.7439024448394775	3771.2805116176605	3846.2805116176605	3846.2805116176605	3871.2805116176605	0.9756097793579102	1.0	1.0	1.0	0.9166666865348816	3771	3846	3846	3871	1583
15.03737553363873	15.037375533638729	0	0	2	0	-0.007489721510659252	0.7317073196172714	3721.3414738327265	3796.3414738327265	3796.3414738327265	3821.3414738327265	0.9268292784690857	1.0	1.0	1.0	0.9166666865348816	3721	3796	3796	3821	1583
15.050615497875313	15.050615497875315	0	0	2	0	-0.007458914215261947	0.7317073196172714	3721.3414738327265	3796.3414738327265	3796.3414738327265	3821.3414738327265	0.9268292784690857	1.0	1.0	1.0	0.9166666865348816	3721	3796	3796	3821	1583
15.066699956381264	15.066699956381262	0	0	2	0	-0.007407662554463379	0.7317073196172714	3721.3414738327265	3796.3414738327265	3796.3414738327265	3821.3414738327265	0.9268292784690857	1.0	1.0	1.0	0.9166666865348816	3721	3796	3796	3821	1583
15.083695474111984	15.083695474111982	0	0	2	0	-0.007336107005503337	0.7317073196172714	3721.3414738327265	3796.3414738327265	3796.3414738327265	3821.3414738327265	0.9268292784690857	1.0	1.0	1.0	0.9166666865348816	3721	3796	3796	3821	1583
15.104109437634087	15.104109437634088	0	0	2	0	-0.0072444436971677555	0.7317073196172714	3721.3414738327265	3796.3414738327265	3796.3414738327265	3821.3414738327265	0.9268292784690857	1.0	1.0	1.0	0.9166666865348816	3721	3796	3796	3821	1583
15.117373480992295	15.117373875731994	0	0	2	0	-0.007132923872213346	0.7317073196172714	3721.3414738327265	3796.3414738327265	3796.3414738327265	3821.3414738327265	0.9268292784690857	1.0	1.0	1.0	0.9166666865348816	3721	3796	3796	3821	1583
15.13363991449938	15.133639914499382	0	0	2	0	-0.007001853198728657	0.726707324385643	3700.866493359208	3775.866493359208	3775.866493359208	3800.866493359208	0.9268292784690857	1.0	0.9800000190734863	1.0	0.9166666865348816	3700	3775	3775	3800	1583
15.149707399198284	15.149707399198283	0	0	2	0	-0.0068515909323191015	0.7095121890306473	3630.4524140805006	3705.4524140805006	3705.4524140805006	3730.4524140805006	0.8780487775802612	1.0	0.9599999785423279	1.0	0.9166666865348816	3630	3705	3705	3730	1583
15.166843839001466	15.166843839001467	0	0	2	0	-0.006682548931412306	0.6862717866897583	3535.2829664945602	3610.2829664945602	3610.2829664945602	3635.2829664945602	0.8536585569381714	0.9714285731315613	0.9200000166893005	1.0	0.9166666865348816	3535	3610	3610	3635	1583
15.18407343737356	15.184073437373561	0	0	2	0	-0.006495190528382789	0.669237616787786	3465.5280407459836	3540.5280407459836	3540.5280407459836	3565.5280407459836	0.8536585569381714	0.9428571462631226	0.8999999761581421	0.97826087474823	0.9166666865348816	3465	3540	3540	3565	1583
15.19973907705911	15.199739077059109	0	0	2	0	-0.006290029259590135	0.6534868391959563	3401.028606507441	3476.028606507441	3476.028606507441	3501.028606507441	0.8292682766914368	0.9238095283508301	0.8999999761581421	0.95652174949646	0.9166666865348816	3401	3476	3476	3501	1583
15.216767752924529	15.216768147664228	0	0	2	0	-0.006067627457811515	0.6415406752410142	3352.109065111953	3427.109065111953	3427.109065111953	3452.109065111953	0.8292682766914368	0.9142857193946838	0.8799999952316284	0.9347826242446899	0.9166666865348816	3352	3427	3427	3452	1583
15.237392507445776	15.237398823280957	0	0	2	0	-0.005828594710926648	0.6213333949317104	3269.360252245354	3344.360252245354	3344.360252245354	3369.360252245354	0.8048780560493469	0.8952381014823914	0.8600000143051147	0.9130434989929199	0.9166666865348816	3269	3344	3344	3369	1583
15.250548392126522	15.250548392126523	0	0	2	0	-0.005573586191079782	0.6058000083850779	3205.751034336894	3280.751034336894	3280.751034336894	3305.751034336894	0.7804877758026123	0.8761904835700989	0.8600000143051147	0.8913043737411499	0.9166666865348816	3205	3280	3280	3305	1583
15.266647061261626	15.266647061261628	0	0	2	0	-0.005303300858898391	0.5835378369300264	3114.587442228458	3189.587442228458	3189.587442228458	3214.587442228458	0.7560975551605225	0.8476190567016602	0.8399999737739563	0.8695651888847351	0.9166666865348816	3114	3189	3189	3214	1583
15.283654815923011	15.28365481592301	0	0	2	0	-0.005018479547690684	0.5607531649003858	3021.28421026708	3096.28421026708	3096.28421026708	3121.28421026708	0.7560975551605225	0.8095238208770752	0.8199999928474426	0.8260869383811951	0.9166666865348816	3021	3096	3096	3121	1583
15.29970966895155	15.299709668951552	0	0	2	0	-0.004719902932872991	0.5323057198006174	2904.791922583528	2979.791922583528	2979.791922583528	3004.791922583528	0.7317073345184326	0.7714285850524902	0.800000011920929	0.782608687877655	0.9166666865348816	2904	2979	2979	3004	1583
15.317392428497836	15.317392428497838	0	0	2	0	-0.004408389392192726	0.47963958345029667	2689.124094228965	2764.124094228965	2764.124094228965	2789.124094228965	0.6829268336296082	0.7047619223594666	0.7400000095367432	0.717391312122345	0.9166666865348816	2689	2764	2764	2789	1583
15.333746494218051	15.33374688895775	0	0	2	0	-0.004084792762611848	0.45389891104853675	2583.7160407437577	2658.7160407437577	2658.7160407437577	2683.7160407437577	0.6341463327407837	0.6666666865348816	0.7400000095367432	0.695652186870575	0.9166666865348816	2583	2658	2658	2683	1583
15.349664372571116	15.349664767310815	0	0	2	0	-0.003749999999999115	0.42087563385134175	2448.4857206212446	2523.4857206212446	2523.4857206212446	2548.4857206212446	0.5853658318519592	0.6285714507102966	0.7200000286102295	0.6521739363670349	0.9166666865348816	2448	2523	2523	2548	1583
15.366667390356113	15.366667390356115	0	0	2	0	-0.003404928748045688	0.392091491429702	2330.6146574046297	2405.6146574046297	2405.6146574046297	2430.6146574046297	0.5365853905677795	0.5904762148857117	0.699999988079071	0.6304348111152649	0.9166666865348816	2330	2405	2405	2430	1583
15.384119621918316	15.384119621918318	0	0	2	0	-0.003050524823067564	0.36964324638895363	2238.689093962765	2313.689093962765	2313.689093962765	2338.689093962765	0.5365853905677795	0.5428571701049805	0.6800000071525574	0.5869565010070801	0.9166666865348816	2238	2313	2313	2338	1583
15.39978407738477	15.399784472124468	0	0	2	0	-0.002687759621588792	0.3498810840948767	2157.7630393685204	2232.7630393685204	2232.7630393685204	2257.7630393685204	0.5121951103210449	0.5142857432365417	0.6600000262260437	0.5652173757553101	0.9166666865348816	2157	2232	2232	2257	1583
15.416838806070306	15.416838806070308	0	0	2	0	-0.0023176274578111254	0.3279553599590841	2067.9771990324493	2142.9771990324493	2142.9771990324493	2167.9771990324493	0.4878048896789551	0.4761904776096344	0.6399999856948853	0.54347825050354	0.9166666865348816	2067	2142	2142	2167	1583
15.437319085861805	15.437319085861807	0	0	2	0	-0.0019411428382679079	0.2977685204407443	1944.362091204848	2019.362091204848	2019.362091204848	2044.362091204848	0.4390243887901306	0.4285714328289032	0.6200000047683716	0.52173912525177	0.9166666865348816	1944	2019	2019	2044	1583
15.450676287788923	15.450676287788925	0	0	2	0	-0.0015593376811321826	0.2977685204407443	1944.362091204848	2019.362091204848	2019.362091204848	2044.362091204848	0.4390243887901306	0.4285714328289032	0.6200000047683716	0.52173912525177	0.9166666865348816	1944	2019	2019	2044	1583
15.466628508495784	15.466628508495786	0	0	2	0	-0.001173258487800707	0.2725609764456749	1841.1371985450387	1916.1371985450387	1916.1371985450387	1941.1371985450387	0.39024388790130615	0.4000000059604645	0.6000000238418579	0.5	0.9166666865348816	1841	1916	1916	1941	1583
15.483650868526023	15.483650868526022	0	0	2	0	-0.0007839634745063674	0.2373741397002469	1697.047102072511	1772.047102072511	1772.047102072511	1797.047102072511	0.3414634168148041	0.3523809611797333	0.5600000023841858	0.45652174949645996	0.9166666865348816	1697	1772	1772	1797	1583
15.499753090318418	15.499753485058116	0	0	2	0	-0.0003925196718210386	0.22739484260263643	1656.181880457796	1731.181880457796	1731.181880457796	1756.181880457796	0.3414634168148041	0.3333333432674408	0.5400000214576721	0.43478259444236755	0.9166666865348816	1656	1731	1731	1756	1583
15.517433481426512	15.51743348142651	0	0	2	0	1.0437658189007235e-15	0.21436145813568785	1602.8101710656417	1677.8101710656417	1677.8101710656417	1702.8101710656417	0.31707316637039185	0.3142857253551483	0.5199999809265137	0.43478259444236755	0.9166666865348816	1602	1677	1677	1702	1583
15.533663598881308	15.533663598881306	0	0	2	0	0.00039251967182312326	0.19861068949103355	1538.3107734657824	1613.3107734657824	1613.3107734657824	1638.3107734657824	0.2926829159259796	0.29523810744285583	0.5	0.41304346919059753	0.9166666865348816	1538	1613	1613	1638	1583
15.549900426910984	15.549900426910986	0	0	2	0	0.0007839634745084434	0.1941645187981751	1520.103704478527	1595.103704478527	1595.103704478527	1620.103704478527	0.2926829159259796	0.2857142984867096	0.47999998927116394	0.41304346919059753	0.9166666865348816	1520	1595	1595	1620	1583
15.570660577148914	15.570660577148912	0	0	2	0	0.001173258487802769	0.1726422817227633	1431.9701436547157	1506.9701436547157	1506.9701436547157	1531.9701436547157	0.24390244483947754	0.2666666805744171	0.46000000834465027	0.3913043439388275	0.9166666865348816	1431	1506	1506	1531	1583
15.583990936776516	15.583990936776518	0	0	2	0	0.0015593376811342246	0.16354289851110915	1394.708169402992	1469.708169402992	1469.708169402992	1494.708169402992	0.24390244483947754	0.2380952388048172	0.4399999976158142	0.3913043439388275	0.9166666865348816	1394	1469	1469	1494	1583
15.599654602763572	15.599654602763573	0	0	2	0	0.0019411428382699247	0.1508252528115459	1342.6294102632805	1417.6294102632805	1417.6294102632805	1442.6294102632805	0.2195121943950653	0.22857142984867096	0.41999998688697815	0.3695652186870575	0.9166666865348816	1342	1417	1417	1442	1583
15.616640646741523	15.616640646741521	0	0	2	0	0.002317627457813111	0.1404989136301953	1300.3430513156497	1375.3430513156497	1375.3430513156497	1400.3430513156497	0.19512194395065308	0.21904762089252472	0.4000000059604645	0.3695652186870575	0.9166666865348816	1300	1375	1375	1400	1583
15.63369853334465	15.633698533344647	0	0	2	0	0.0026877596215907408	0.13420491743346918	1274.5691368900561	1349.5691368900561	1349.5691368900561	1374.5691368900561	0.19512194395065308	0.20952381193637848	0.3799999952316284	0.3478260934352875	0.9166666865348816	1274	1349	1349	1374	1583
15.65072957764826	15.650729577648258	0	0	2	0	0.0030505248230694713	0.12572640630861986	1239.8496338337982	1314.8496338337982	1314.8496338337982	1339.8496338337982	0.17073170840740204	0.20000000298023224	0.3799999952316284	0.3478260934352875	0.9166666865348816	1239	1314	1314	1339	1583
15.666619824222412	15.666619824222414	0	0	2	0	0.0034049287480475486	0.11964980391056645	1214.9659470137697	1289.9659470137697	1289.9659470137697	1314.9659470137697	0.17073170840740204	0.190476194024086	0.36000001430511475	0.32608696818351746	0.9166666865348816	1214	1289	1289	1314	1583
15.68375705350499	15.683757053504992	0	0	2	0	0.003750000000000923	0.11117128906042684	1180.246428702448	1255.246428702448	1255.246428702448	1280.246428702448	0.1463414579629898	0.18095238506793976	0.36000001430511475	0.32608696818351746	0.9166666865348816	1180	1255	1255	1280	1583
15.704017463284274	15.704017463284275	0	0	2	0	0.004084792762613599	0.10531207290680511	1156.252938553367	1231.252938553367	1231.252938553367	1256.252938553367	0.1463414579629898	0.17142857611179352	0.3400000035762787	0.30434781312942505	0.9166666865348816	1156	1231	1231	1256	1583
15.717283875080675	15.717283875080676	0	0	2	0	0.0044083893921944145	0.10293112066776855	1146.5029391345122	1221.5029391345122	1221.5029391345122	1246.5029391345122	0.1463414579629898	0.16190476715564728	0.3400000035762787	0.30434781312942505	0.9166666865348816	1146	1221	1221	1246	1583
15.733747283697447	15.733747283697449	0	0	2	0	0.004719902932874614	0.09902842854676042	1130.521414898984	1205.521414898984	1205.521414898984	1230.521414898984	0.1463414579629898	0.15238095819950104	0.3199999928474426	0.30434781312942505	0.9166666865348816	1130	1205	1205	1230	1583
15.749694372788223	15.749694767527922	0	0	2	0	0.0050184795476922355	0.08739774534883704	1082.8937672034876	1157.8937672034876	1157.8937672034876	1182.8937672034876	0.12195122241973877	0.1428571492433548	0.30000001192092896	0.28260868787765503	0.9166666865348816	1082	1157	1157	1182	1583
15.766750285692858	15.766750285692856	0	0	2	0	0.005303300858899867	0.08739774534883704	1082.8937672034876	1157.8937672034876	1157.8937672034876	1182.8937672034876	0.12195122241973877	0.1428571492433548	0.30000001192092896	0.28260868787765503	0.9166666865348816	1082	1157	1157	1182	1583
15.784011068501155	15.784011068501153	0	0	2	0	0.005573586191081179	0.07598444752719091	1036.1563126238468	1111.1563126238468	1111.1563126238468	1136.1563126238468	0.09756097197532654	0.13333334028720856	0.2800000011920929	0.260869562625885	0.9166666865348816	1036	1111	1111	1136	1583
15.799663287036946	15.799663287036944	0	0	2	0	0.005828594710927962	0.07598444752719091	1036.1563126238468	1111.1563126238468	1111.1563126238468	1136.1563126238468	0.09756097197532654	0.13333334028720856	0.2800000011920929	0.260869562625885	0.9166666865348816	1036	1111	1111	1136	1583
15.81683091127633	15.816831306016029	0	0	2	0	0.0060676274578127425	0.07229914491267309	1021.0649984173963	1096.0649984173963	1096.0649984173963	1121.0649984173963	0.09756097197532654	0.12380952388048172	0.25999999046325684	0.260869562625885	0.9166666865348816	1021	1096	1096	1121	1583
15.83735658613319	15.837356586133188	0	0	2	0	0.006290029259591271	0.0673094976466635	1000.632392863087	1075.632392863087	1075.632392863087	1100.632392863087	0.09756097197532654	0.11428571492433548	0.23999999463558197	0.239130437374115	0.9166666865348816	1000	1075	1075	1100	1583
15.850644708613022	15.850644708613023	0	0	2	0	0.006495190528383834	0.0673094976466635	1000.632392863087	1075.632392863087	1075.632392863087	1100.632392863087	0.09756097197532654	0.11428571492433548	0.23999999463558197	0.239130437374115	0.9166666865348816	1000	1075	1075	1100	1583
15.866632061153073	15.866632061153075	0	0	2	0	0.006682548931413254	0.0673094976466635	1000.632392863087	1075.632392863087	1075.632392863087	1100.632392863087	0.09756097197532654	0.11428571492433548	0.23999999463558197	0.239130437374115	0.9166666865348816	1000	1075	1075	1100	1583
15.883694289892887	15.883694289892889	0	0	2	0	0.006851590932319951	0.05883098465916903	965.9128821792972	1040.9128821792972	1040.9128821792972	1065.9128821792972	0.0731707289814949	0.10476190596818924	0.23999999463558197	0.239130437374115	0.9166666865348816	965	1040	1040	1065	1583
15.90402851599584	15.904028515995838	0	0	2	0	0.007001853198729405	0.057526636279147614	960.5715755631095	1035.5715755631095	1035.5715755631095	1060.5715755631095	0.0731707289814949	0.10476190596818924	0.23999999463558197	0.21739129722118378	0.9166666865348816	960	1035	1035	1060	1583
15.917330059625431	15.91733005962543	0	0	2	0	0.0071329238722139905	0.05883098465916903	965.9128821792972	1040.9128821792972	1040.9128821792972	1065.9128821792972	0.0731707289814949	0.10476190596818924	0.23999999463558197	0.239130437374115	0.9166666865348816	965	1040	1040	1065	1583
15.933620177514442	15.933620177514443	0	0	2	0	0.007244443697168296	0.057635332721730936	961.0166874954882	1036.0166874954882	1036.0166874954882	1061.0166874954882	0.0731707289814949	0.10476190596818924	0.2199999988079071	0.239130437374115	0.9166666865348816	961	1036	1036	1061	1583
15.949752004784244	15.949752004784246	0	0	2	0	0.007336107005503771	0.05405872778076193	946.3704902622201	1021.3704902622201	1021.3704902622201	1046.37049026222	0.0731707289814949	0.095238097012043	0.2199999988079071	0.21739129722118378	0.9166666865348816	946	1021	1021	1046	1583
15.966634626961117	15.966634626961115	0	0	2	0	0.007407662554463706	0.055254380482694376	951.2666880766335	1026.2666880766335	1026.2666880766335	1051.2666880766335	0.0731707289814949	0.095238097012043	0.2199999988079071	0.239130437374115	0.9166666865348816	951	1026	1026	1051	1583
15.98403159496549	15.984031594965488	0	0	2	0	0.007458914215262165	0.05405872778076193	946.3704902622201	1021.3704902622201	1021.3704902622201	1046.37049026222	0.0731707289814949	0.095238097012043	0.2199999988079071	0.21739129722118378	0.9166666865348816	946	1021	1021	1046	1583
15.999739471798808	15.99973947179881	0	0	2	0	0.0074897215106593616	0.04796116703230402	921.4009789972849	996.4009789972849	996.4009789972849	1021.4009789972849	0.04878048598766327	0.095238097012043	0.2199999988079071	0.21739129722118378	0.9166666865348816	921	996	996	1021	1583
16.01676301604814	16.016763016048145	0	0	2	0	0.0075	0.05405872778076193	946.3704902622201	1021.3704902622201	1021.3704902622201	1046.37049026222	0.0731707289814949	0.095238097012043	0.2199999988079071	0.21739129722118378	0.8333333134651184	946	1021	1021	1046	1566
16.03733645440855	16.037336454408553	0	0	2	0	0.007489721510659245	0.05405872778076193	946.3704902622201	1021.3704902622201	1021.3704902622201	1046.37049026222	0.0731707289814949	0.095238097012043	0.2199999988079071	0.21739129722118378	0.8333333134651184	946	1021	1021	1046	1566
16.05064510335272	16.05064510335272	0	0	2	0	0.007458914215261934	0.05405872778076193	946.3704902622201	1021.3704902622201	1021.3704902622201	1046.37049026222	0.0731707289814949	0.095238097012043	0.2199999988079071	0.21739129722118378	0.9166666865348816	946	1021	1021	1046	1583
16.066725219721985	16.066725219721988	0	0	2	0	0.007407662554463358	0.05405872778076193	946.3704902622201	1021.3704902622201	1021.3704902622201	1046.37049026222	0.0731707289814949	0.095238097012043	0.2199999988079071	0.21739129722118378	0.8333333134651184	946	1021	1021	1046	1566
16.083698632029574	16.083698632029574	0	0	2	0	0.007336107005503309	0.05405872778076193	946.3704902622201	1021.3704902622201	1021.3704902622201	1046.37049026222	0.0731707289814949	0.095238097012043	0.2199999988079071	0.21739129722118378	0.8333333134651184	946	1021	1021	1046	1566
16.10404706876168	16.10404706876168	0	0	2	0	0.007244443697167722	0.05405872778076193	946.3704902622201	1021.3704902622201	1021.3704902622201	1046.37049026222	0.0731707289814949	0.095238097012043	0.2199999988079071	0.21739129722118378	0.9166666865348816	946	1021	1021	1046	1583
16.117339138638503	16.117339138638506	0	0	2	0	0.007132923872213304	0.05405872778076193	946.3704902622201	1021.3704902622201	1021.3704902622201	1046.37049026222	0.0731707289814949	0.095238097012043	0.2199999988079071	0.21739129722118378	0.8333333134651184	946	1021	1021	1046	1566
16.133721230877327	16.133721230877327	0	0	2	0	0.00700185319872861	0.05405872778076193	946.3704902622201	1021.3704902622201	1021.3704902622201	1046.37049026222	0.0731707289814949	0.095238097012043	0.2199999988079071	0.21739129722118378	0.8333333134651184	946	1021	1021	1046	1566
16.149693188569127	16.14969318856913	0	0	2	0	0.006851590932319048	0.05405872778076193	946.3704902622201	1021.3704902622201	1021.3704902622201	1046.37049026222	0.0731707289814949	0.095238097012043	0.2199999988079071	0.21739129722118378	0.9166666865348816	946	1021	1021	1046	1583
16.16676212788382	16.16676252262352	0	0	2	0	0.006682548931412246	0.05405872778076193	946.3704902622201	1021.3704902622201	1021.3704902622201	1046.37049026222	0.0731707289814949	0.095238097012043	0.2199999988079071	0.21739129722118378	0.8333333134651184	946	1021	1021	1046	1566
16.184035542362476	16.18403554236248	0	0	2	0	0.0064951905283827235	0.0625372407682564	981.0900009460099	1056.09000094601	1056.09000094601	1081.09000094601	0.09756097197532654	0.10476190596818924	0.2199999988079071	0.21739129722118378	0.9166666865348816	981	1056	1056	1081	1583
16.19979394587724	16.19979394587724	0	0	2	0	0.006290029259590062	0.0673094976466635	1000.632392863087	1075.632392863087	1075.632392863087	1100.632392863087	0.09756097197532654	0.11428571492433548	0.23999999463558197	0.239130437374115	0.8333333134651184	1000	1075	1075	1100	1566
16.216771700321516	16.216771700321516	0	0	2	0	0.006067627457811438	0.06969044988570006	1010.3823922819417	1085.3823922819417	1085.3823922819417	1110.3823922819417	0.09756097197532654	0.12380952388048172	0.23999999463558197	0.239130437374115	0.8333333134651184	1010	1085	1085	1110	1566
16.23734040180554	16.23734040180554	0	0	2	0	0.0058285947109265645	0.08684391461636709	1080.6258303540233	1155.6258303540233	1155.6258303540233	1180.6258303540233	0.12195122241973877	0.15238095819950104	0.2800000011920929	0.260869562625885	0.9166666865348816	1080	1155	1155	1180	1583
16.250674314090432	16.250674314090432	0	0	2	0	0.005573586191079693	0.08684391461636709	1080.6258303540233	1155.6258303540233	1155.6258303540233	1180.6258303540233	0.12195122241973877	0.15238095819950104	0.2800000011920929	0.260869562625885	0.9166666865348816	1080	1155	1155	1180	1583
16.266634824330964	16.266634824330964	0	0	2	0	0.005303300858898298	0.09454060206594672	1112.1437654600518	1187.1437654600518	1187.1437654600518	1212.1437654600518	0.12195122241973877	0.17142857611179352	0.30000001192092896	0.28260868787765503	0.8333333134651184	1112	1187	1187	1212	1566
16.283685210879817	16.283685605619517	0	0	2	0	0.005018479547690586	0.1061712852638701	1159.771413155548	1234.771413155548	1234.771413155548	1259.771413155548	0.1463414579629898	0.18095238506793976	0.3199999928474426	0.30434781312942505	0.8333333134651184	1159	1234	1234	1259	1566
16.299669405502275	16.29966940550228	0	0	2	0	0.004719902932872889	0.12007423211698942	1216.7039805190716	1291.7039805190716	1291.7039805190716	1316.7039805190716	0.17073170840740204	0.20000000298023224	0.36000001430511475	0.30434781312942505	0.9166666865348816	1216	1291	1291	1316	1583
16.317362823020428	16.31736282302043	0	0	2	0	0.004408389392192618	0.14308690555069759	1310.9408782301066	1385.9408782301066	1385.9408782301066	1410.9408782301066	0.19512194395065308	0.2380952388048172	0.4000000059604645	0.3478260934352875	0.9166666865348816	1310	1385	1385	1410	1583
16.33383649486937	16.333836494869374	0	0	2	0	0.004084792762611737	0.1626316735731519	1390.9767032820569	1465.9767032820569	1465.9767032820569	1490.9767032820569	0.2195121943950653	0.2666666805744171	0.41999998688697815	0.3913043439388275	0.9166666865348816	1390	1465	1465	1490	1583
16.350154639276994	16.350154639276994	0	0	2	0	0.0037499999999990002	0.1778286156706188	1453.2081811711842	1528.2081811711842	1528.2081811711842	1553.2081811711842	0.24390244483947754	0.29523810744285583	0.4399999976158142	0.3913043439388275	0.9166666865348816	1453	1528	1528	1553	1583
16.36665278498726	16.36665278498726	0	0	2	0	0.0034049287480455706	0.19314460497835406	1515.9271573863598	1590.9271573863598	1590.9271573863598	1615.9271573863598	0.26829269528388977	0.3142857253551483	0.46000000834465027	0.41304346919059753	0.9166666865348816	1515	1590	1590	1615	1583
16.383976331407663	16.38397633140766	0	0	2	0	0.003050524823067443	0.20867797496526141	1579.5363074827455	1654.5363074827455	1654.5363074827455	1679.5363074827455	0.2926829159259796	0.3333333432674408	0.47999998927116394	0.43478259444236755	0.9166666865348816	1579	1654	1654	1679	1583
16.399998026301507	16.399998421041204	0	0	2	0	0.002687759621588668	0.2329072654247284	1678.7552519142628	1753.7552519142628	1753.7552519142628	1778.7552519142628	0.3414634168148041	0.3619047701358795	0.5	0.45652174949645996	0.9166666865348816	1678	1753	1753	1778	1583
16.416620515016884	16.416620515016888	0	0	2	0	0.0023176274578109997	0.2640514065778774	1806.290509936408	1881.290509936408	1881.290509936408	1906.290509936408	0.3658536672592163	0.41904762387275696	0.5199999809265137	0.52173912525177	0.9166666865348816	1806	1881	1881	1906	1583
16.433847744950786	16.43384774495079	0	0	2	0	0.0019411428382677801	0.28555269005505934	1894.338265775468	1969.338265775468	1969.338265775468	1994.338265775468	0.39024388790130615	0.4476190507411957	0.5600000023841858	0.54347825050354	0.9166666865348816	1894	1969	1969	1994	1583
16.450705103786934	16.450705103786937	0	0	2	0	0.0015593376811320532	0.3018365869314774	1961.0208234844	2036.0208234844	2036.0208234844	2061.0208234844	0.4146341383457184	0.4761904776096344	0.5600000023841858	0.5652173757553101	0.9166666865348816	1961	2036	2036	2061	1583
16.46672403550289	16.466724035502885	0	0	2	0	0.0011732584878005763	0.31257674866396457	2005.0017857789348	2080.001785778935	2080.001785778935	2105.001785778935	0.4146341383457184	0.4952380955219269	0.5799999833106995	0.5869565010070801	0.9166666865348816	2005	2080	2080	2105	1583
16.48374521131403	16.48374521131403	0	0	2	0	0.0007839634745062358	0.3437522255208183	2132.665363507751	2207.665363507751	2207.665363507751	2232.665363507751	0.46341463923454285	0.5333333611488342	0.6000000238418579	0.6304348111152649	0.9166666865348816	2132	2207	2207	2232	1583
16.50408654273156	16.504086542731557	0	0	2	0	0.00039251967182090644	0.37199288773795836	2248.3108752869393	2323.3108752869393	2323.3108752869393	2348.3108752869393	0.5121951103210449	0.5714285969734192	0.6200000047683716	0.6521739363670349	0.9166666865348816	2248	2323	2323	2348	1583
16.51729176987465	16.517291769874653	0	0	2	0	-1.1760740967563817e-15	0.4060718257142151	2387.8641262997107	2462.8641262997107	2462.8641262997107	2487.8641262997107	0.5365853905677795	0.6285714507102966	0.6600000262260437	0.695652186870575	0.9166666865348816	2387	2462	2462	2487	1583
16.533732283588893	16.533732283588897	0	0	2	0	-0.0003925196718232554	0.42648614654074546	2471.4607700843526	2546.4607700843526	2546.4607700843526	2571.4607700843526	0.5609756112098694	0.6571428775787354	0.6800000071525574	0.717391312122345	0.9166666865348816	2471	2546	2546	2571	1583
16.549697530705814	16.549697925445514	0	0	2	0	-0.000783963474508575	0.44482465010622274	2546.5569421849823	2621.5569421849823	2621.5569421849823	2646.5569421849823	0.5609756112098694	0.6857143044471741	0.699999988079071	0.760869562625885	0.9166666865348816	2546	2621	2621	2646	1583
16.570690182626322	16.570690182626322	0	0	2	0	-0.0011732584878028998	0.45948845659909043	2606.6052297732754	2681.6052297732754	2681.6052297732754	2706.6052297732754	0.5853658318519592	0.7047619223594666	0.699999988079071	0.782608687877655	0.9166666865348816	2606	2681	2681	2706	1583
16.583956594422723	16.583956594422723	0	0	2	0	-0.0015593376811343538	0.48055497744809017	2692.872632649929	2767.872632649929	2767.872632649929	2792.872632649929	0.6097561120986938	0.7333333492279053	0.7200000286102295	0.804347813129425	0.9166666865348816	2692	2767	2767	2792	1583
16.59965539224297	16.599654997503272	0	0	2	0	-0.0019411428382700524	0.5079364328410314	2804.9996924840234	2879.9996924840234	2879.9996924840234	2904.9996924840234	0.6585366129875183	0.761904776096344	0.7400000095367432	0.8260869383811951	0.9166666865348816	2804	2879	2879	2904	1583
16.61675077911748	16.616751173857182	0	0	2	0	-0.0023176274578132366	0.5209592018179272	2858.327931444412	2933.327931444412	2933.327931444412	2958.327931444412	0.6585366129875183	0.7809523940086365	0.7599999904632568	0.8478260636329651	0.9166666865348816	2858	2933	2933	2958	1583
16.63737237572114	16.637372375721142	0	0	2	0	-0.0026877596215908644	0.549297962370126	2974.375155905666	3049.375155905666	3049.375155905666	3074.375155905666	0.6829268336296082	0.8190476298332214	0.7799999713897705	0.8913043737411499	0.9166666865348816	2974	3049	3049	3074	1583
16.650624182148686	16.65062418214869	0	0	2	0	-0.003050524823069592	0.549297962370126	2974.375155905666	3049.375155905666	3049.375155905666	3074.375155905666	0.6829268336296082	0.8190476298332214	0.7799999713897705	0.8913043737411499	0.9166666865348816	2974	3049	3049	3074	1583
16.66674258826873	16.666742983008433	0	0	2	0	-0.003404928748047666	0.5713427302630052	3064.6484804270062	3139.6484804270062	3139.6484804270062	3164.6484804270062	0.707317054271698	0.8476190567016602	0.800000011920929	0.9130434989929199	0.9166666865348816	3064	3139	3139	3164	1583
16.683713632138126	16.68371363213813	0	0	2	0	-0.0037500000000010372	0.5912239385817362	3146.0620284922097	3221.0620284922097	3221.0620284922097	3246.0620284922097	0.7317073345184326	0.8666666746139526	0.8199999928474426	0.9347826242446899	0.9166666865348816	3146	3221	3221	3246	1583
16.7040415424059	16.704041542405896	0	0	2	0	-0.0040847927626137094	0.634019465368727	3321.3097106849373	3396.3097106849373	3396.3097106849373	3421.3097106849373	0.7804877758026123	0.9142857193946838	0.8600000143051147	0.97826087474823	0.9166666865348816	3321	3396	3396	3421	1583
16.717306375243506	16.717306375243503	0	0	2	0	-0.004408389392194521	0.6495528519153595	3384.918928593397	3459.918928593397	3459.918928593397	3484.918928593397	0.8048780560493469	0.9333333373069763	0.8600000143051147	1.0	1.0	3384	3459	3459	3484	1600
16.733655704087333	16.733655704087333	0	0	2	0	-0.004719902932874717	0.659314751625061	3424.893907904625	3499.893907904625	3499.893907904625	3524.893907904625	0.8048780560493469	0.9523809552192688	0.8799999952316284	1.0	1.0	3424	3499	3499	3524	1600
16.749752794263642	16.749752794263642	0	0	2	0	-0.0050184795476923335	0.6690766513347626	3464.8688872158527	3539.8688872158527	3539.8688872158527	3564.8688872158527	0.8048780560493469	0.9714285731315613	0.8999999761581421	1.0	0.9166666865348816	3464	3539	3539	3564	1583
16.770694919502706	16.77069452476301	0	0	2	0	-0.005303300858899961	0.6849361211061478	3529.813415929675	3604.813415929675	3604.813415929675	3629.813415929675	0.8292682766914368	0.9904761910438538	0.9200000166893005	1.0	1.0	3529	3604	3604	3629	1600
16.783923041548327	16.783922646808627	0	0	2	0	-0.005573586191081266	0.6984146386384964	3585.0079452246428	3660.0079452246428	3660.0079452246428	3685.0079452246428	0.8536585569381714	1.0	0.9399999976158142	1.0	1.0	3585	3660	3660	3685	1600
16.799841709380793	16.799841709380793	0	0	2	0	-0.005828594710928045	0.6984146386384964	3585.0079452246428	3660.0079452246428	3660.0079452246428	3685.0079452246428	0.8536585569381714	1.0	0.9399999976158142	1.0	0.9166666865348816	3585	3660	3660	3685	1583
16.816754726514468	16.816755121254168	0	0	2	0	-0.00606762745781282	0.7034146338701248	3605.482925698161	3680.482925698161	3680.482925698161	3705.482925698161	0.8536585569381714	1.0	0.9599999785423279	1.0	1.0	3605	3680	3680	3705	1600
16.837347901859815	16.837347901859815	0	0	2	0	-0.006290029259591343	0.7145121991634369	3650.927455574274	3725.927455574274	3725.927455574274	3750.927455574274	0.8780487775802612	1.0	0.9800000190734863	1.0	1.0	3650	3725	3725	3750	1600
16.850619840012	16.850619840012	0	0	2	0	-0.0064951905283839	0.7256097495555878	3696.371924430132	3771.371924430132	3771.371924430132	3796.371924430132	0.9024389982223511	1.0	1.0	1.0	1.0	3696	3771	3771	3796	1600
16.8666549560556	16.866654956055605	0	0	2	0	-0.006682548931413314	0.7256097495555878	3696.371924430132	3771.371924430132	3771.371924430132	3796.371924430132	0.9024389982223511	1.0	1.0	1.0	1.0	3696	3771	3771	3796	1600
16.88375073766981	16.883750737669814	0	0	2	0	-0.0068515909323200045	0.7317073196172714	3721.3414738327265	3796.3414738327265	3796.3414738327265	3821.3414738327265	0.9268292784690857	1.0	1.0	1.0	1.0	3721	3796	3796	3821	1600
16.904007594791803	16.904007594791807	0	0	2	0	-0.007001853198729453	0.7317073196172714	3721.3414738327265	3796.3414738327265	3796.3414738327265	3821.3414738327265	0.9268292784690857	1.0	1.0	1.0	1.0	3721	3796	3796	3821	1600
16.917319006913864	16.917319006913864	0	0	2	0	-0.007132923872214031	0.7317073196172714	3721.3414738327265	3796.3414738327265	3796.3414738327265	3821.3414738327265	0.9268292784690857	1.0	1.0	1.0	1.0	3721	3796	3796	3821	1600
16.93367188841498	16.933671888414985	0	0	2	0	-0.00724444369716833	0.7378048747777939	3746.310962215066	3821.310962215066	3821.310962215066	3846.310962215066	0.9512194991111755	1.0	1.0	1.0	1.0	3746	3821	3821	3846	1600
16.949893716336106	16.949893716336106	0	0	2	0	-0.0073361070055037985	0.7378048747777939	3746.310962215066	3821.310962215066	3821.310962215066	3846.310962215066	0.9512194991111755	1.0	1.0	1.0	1.0	3746	3821	3821	3846	1600
16.970621103179035	16.970621103179035	0	0	2	0	-0.007407662554463726	0.7439024448394775	3771.2805116176605	3846.2805116176605	3846.2805116176605	3871.2805116176605	0.9756097793579102	1.0	1.0	1.0	1.0	3771	3846	3846	3871	1600
16.983917515192545	16.983917515192545	0	0	2	0	-0.007458914215262179	0.7439024448394775	3771.2805116176605	3846.2805116176605	3846.2805116176605	3871.2805116176605	0.9756097793579102	1.0	1.0	1.0	1.0	3771	3846	3846	3871	1600
16.999654208023873	16.999654208023877	0	0	2	0	-0.0074897215106593685	0.7378048747777939	3746.310962215066	3821.310962215066	3821.310962215066	3846.310962215066	0.9512194991111755	1.0	1.0	1.0	1.0	3746	3821	3821	3846	1600
17.016636699344534	17.016636699344538	0	0	2	0	-0.0075	0.7378048747777939	3746.310962215066	3821.310962215066	3821.310962215066	3846.310962215066	0.9512194991111755	1.0	1.0	1.0	1.0	3746	3821	3821	3846	1600
17.037251190633615	17.03725119063362	0	0	2	0	-0.007489721510659238	0.7378048747777939	3746.310962215066	3821.310962215066	3821.310962215066	3846.310962215066	0.9512194991111755	1.0	1.0	1.0	1.0	3746	3821	3821	3846	1600
17.05061391891652	17.050613524176818	0	0	2	0	-0.00745891421526192	0.7378048747777939	3746.310962215066	3821.310962215066	3821.310962215066	3846.310962215066	0.9512194991111755	1.0	1.0	1.0	1.0	3746	3821	3821	3846	1600
17.06664311386464	17.066643113864643	0	0	2	0	-0.007407662554463337	0.7378048747777939	3746.310962215066	3821.310962215066	3821.310962215066	3846.310962215066	0.9512194991111755	1.0	1.0	1.0	1.0	3746	3821	3821	3846	1600
17.083691131975296	17.0836911319753	0	0	2	0	-0.0073361070055032816	0.7378048747777939	3746.310962215066	3821.310962215066	3821.310962215066	3846.310962215066	0.9512194991111755	1.0	1.0	1.0	1.0	3746	3821	3821	3846	1600
17.099904670362747	17.099905065102448	0	0	2	0	-0.007244443697167687	0.7317073196172714	3721.3414738327265	3796.3414738327265	3796.3414738327265	3821.3414738327265	0.9268292784690857	1.0	1.0	1.0	1.0	3721	3796	3796	3821	1600
17.11732808592694	17.117328085926935	0	0	2	0	-0.007132923872213263	0.7317073196172714	3721.3414738327265	3796.3414738327265	3796.3414738327265	3821.3414738327265	0.9268292784690857	1.0	1.0	1.0	1.0	3721	3796	3796	3821	1600
17.13376938912058	17.13376938912058	0	0	2	0	-0.007001853198728562	0.7256097495555878	3696.371924430132	3771.371924430132	3771.371924430132	3796.371924430132	0.9024389982223511	1.0	1.0	1.0	1.0	3696	3771	3771	3796	1600
17.14975358374304	17.149753583743042	0	0	2	0	-0.006851590932318994	0.7145121991634369	3650.927455574274	3725.927455574274	3725.927455574274	3750.927455574274	0.8780487775802612	1.0	0.9800000190734863	1.0	1.0	3650	3725	3725	3750	1600
17.17067044564138	17.170670050901684	0	0	2	0	-0.006682548931412186	0.7095121890306473	3630.4524140805006	3705.4524140805006	3705.4524140805006	3730.4524140805006	0.8780487775802612	1.0	0.9599999785423279	1.0	1.0	3630	3705	3705	3730	1600
17.183977515626758	17.183977515626758	0	0	2	0	-0.006495190528382658	0.7045121937990189	3609.9774336069822	3684.9774336069822	3684.9774336069822	3709.9774336069822	0.8780487775802612	1.0	0.9399999976158142	1.0	0.9166666865348816	3609	3684	3684	3709	1583
17.19976078774254	17.19976078774254	0	0	2	0	-0.00629002925958999	0.6910336911678314	3554.7829653322697	3629.7829653322697	3629.7829653322697	3654.7829653322697	0.8536585569381714	0.9904761910438538	0.9200000166893005	1.0	0.9166666865348816	3554	3629	3629	3654	1583
17.216817095386876	17.216817490126573	0	0	2	0	-0.00606762745781136	0.6727932542562485	3480.0883761793375	3555.0883761793375	3555.0883761793375	3580.0883761793375	0.8292682766914368	0.961904764175415	0.8999999761581421	1.0	0.9166666865348816	3480	3555	3555	3580	1583
17.237234216826568	17.23723421682657	0	0	2	0	-0.005828594710926481	0.6067573068841643	3209.671171690653	3284.671171690653	3284.671171690653	3309.671171690653	0.7560975551605225	0.8857142925262451	0.8399999737739563	0.9347826242446899	0.9166666865348816	3209	3284	3284	3309	1583
17.250585497658207	17.250585497658207	0	0	2	0	-0.0055735861910796046	0.6067573068841643	3209.671171690653	3284.671171690653	3284.671171690653	3309.671171690653	0.7560975551605225	0.8857142925262451	0.8399999737739563	0.9347826242446899	0.9166666865348816	3209	3284	3284	3309	1583
17.26672995659837	17.26672995659837	0	0	2	0	-0.005303300858898205	0.548252912954144	2970.09567854722	3045.09567854722	3045.09567854722	3070.09567854722	0.7317073345184326	0.800000011920929	0.7799999713897705	0.8478260636329651	0.9166666865348816	2970	3045	3045	3070	1583
17.28376810621656	17.283768500956256	0	0	2	0	-0.005018479547690488	0.5116530327693276	2820.2191691903968	2895.2191691903968	2895.2191691903968	2920.2191691903968	0.6829268336296082	0.7523809671401978	0.7599999904632568	0.804347813129425	0.9166666865348816	2820	2895	2895	2920	1583
17.303923909975666	17.303923515235965	0	0	2	0	-0.004719902932872786	0.4839664569756259	2706.8426413151883	2781.8426413151883	2781.8426413151883	2806.8426413151883	0.6585366129875183	0.7142857313156128	0.7400000095367432	0.760869562625885	0.9166666865348816	2706	2781	2781	2806	1583
17.31730045414802	17.317300454148025	0	0	2	0	-0.004408389392192511	0.46062769107196644	2611.270394939703	2686.270394939703	2686.270394939703	2711.270394939703	0.6341463327407837	0.6761904954910278	0.7200000286102295	0.739130437374115	0.9166666865348816	2611	2686	2686	2711	1583
17.333646230334562	17.33364623033456	0	0	2	0	-0.004084792762611626	0.4360829258094663	2510.7595811897645	2585.7595811897645	2585.7595811897645	2610.7595811897645	0.6097561120986938	0.6476190686225891	0.699999988079071	0.695652186870575	0.9166666865348816	2510	2585	2585	2610	1583
17.34966042517413	17.34966042517413	0	0	2	0	-0.0037499999999988857	0.4129405970158784	2415.9917447800217	2490.9917447800217	2490.9917447800217	2515.9917447800217	0.5609756112098694	0.6190476417541504	0.699999988079071	0.6739130616188049	0.9166666865348816	2415	2490	2490	2515	1583
17.36678383856725	17.366784628046652	0	0	2	0	-0.0034049287480454526	0.39027497106272246	2323.1760065018484	2398.1760065018484	2398.1760065018484	2423.1760065018484	0.5609756112098694	0.5714285969734192	0.6800000071525574	0.6304348111152649	0.9166666865348816	2323	2398	2398	2423	1583
17.384014226418742	17.384014226418742	0	0	2	0	-0.0030505248230673224	0.376263340374698	2265.798378834388	2340.798378834388	2340.798378834388	2365.798378834388	0.5365853905677795	0.5523809790611267	0.6600000262260437	0.6304348111152649	0.9166666865348816	2265	2340	2340	2365	1583
17.399750129770677	17.399750129770673	0	0	2	0	-0.002687759621588545	0.36791447025278323	2231.6097556851473	2306.6097556851473	2306.6097556851473	2331.6097556851473	0.5365853905677795	0.5333333611488342	0.6600000262260437	0.6086956262588501	0.9166666865348816	2231	2306	2306	2331	1583
17.41662130449628	17.41662130449628	0	0	2	0	-0.002317627457810874	0.3540115114139475	2174.677139240115	2249.677139240115	2249.677139240115	2274.677139240115	0.5121951103210449	0.5142857432365417	0.6399999856948853	0.6086956262588501	0.9166666865348816	2174	2249	2249	2274	1583
17.433824850048257	17.433825244787954	0	0	2	0	-0.0019411428382676522	0.3396737843622333	2115.9641469633452	2190.9641469633452	2190.9641469633452	2215.9641469633452	0.4878048896789551	0.4952380955219269	0.6399999856948853	0.5869565010070801	0.9166666865348816	2115	2190	2190	2215	1583
17.450561023796883	17.45056102379688	0	0	2	0	-0.0015593376811319237	0.32489092536594555	2055.428339373547	2130.428339373547	2130.428339373547	2155.428339373547	0.46341463923454285	0.48571428656578064	0.6200000047683716	0.5652173757553101	0.9166666865348816	2055	2130	2130	2155	1583
17.466731140817465	17.466731140817465	0	0	2	0	-0.0011732584878004458	0.31403145827676937	2010.9588216433706	2085.9588216433704	2085.9588216433704	2110.9588216433704	0.4390243887901306	0.46666666865348816	0.6200000047683716	0.5652173757553101	0.9166666865348816	2010	2085	2085	2110	1583
17.48377994840752	17.483779948407523	0	0	2	0	-0.0007839634745061043	0.30589998935875684	1977.6604564241093	2052.6604564241093	2052.6604564241093	2077.6604564241093	0.4390243887901306	0.4476190507411957	0.6200000047683716	0.54347825050354	0.9166666865348816	1977	2052	2052	2077	1583
17.503967726082227	17.50396772608223	0	0	2	0	-0.00039251967182077433	0.28668131245219186	1898.9599744917257	1973.9599744917257	1973.9599744917257	1998.9599744917257	0.4146341383457184	0.41904762387275696	0.6000000238418579	0.52173912525177	0.9166666865348816	1898	1973	1973	1998	1583
17.51733598072091	17.517335980720915	0	0	2	0	1.30838237461204e-15	0.2755940966891206	1853.557825941949	1928.557825941949	1928.557825941949	1953.557825941949	0.39024388790130615	0.4095238149166107	0.5799999833106995	0.52173912525177	0.9166666865348816	1853	1928	1928	1953	1583
17.533626098609925	17.533626098609922	0	0	2	0	0.00039251967182338753	0.26822349907263465	1823.3752287024388	1898.3752287024388	1898.3752287024388	1923.3752287024388	0.39024388790130615	0.39047619700431824	0.5600000023841858	0.52173912525177	0.8333333134651184	1823	1898	1898	1923	1566
17.549816742094844	17.54981674209484	0	0	2	0	0.0007839634745087067	0.2567015141248703	1776.1927003413439	1851.1927003413439	1851.1927003413439	1876.1927003413439	0.3658536672592163	0.380952388048172	0.5600000023841858	0.5	0.8333333134651184	1776	1851	1851	1876	1566
17.57061281364536	17.57061281364536	0	0	2	0	0.0011732584878030303	0.2433420494198799	1721.4856923744082	1796.4856923744082	1796.4856923744082	1821.4856923744082	0.3414634168148041	0.3619047701358795	0.5400000214576721	0.5	0.8333333134651184	1721	1796	1796	1821	1566
17.583962120778505	17.58396212077851	0	0	2	0	0.0015593376811344833	0.2332540536963421	1680.175349886521	1755.175349886521	1755.175349886521	1780.175349886521	0.3414634168148041	0.34285715222358704	0.5199999809265137	0.47826087474823	0.8333333134651184	1680	1755	1755	1780	1566
17.59965460276357	17.59965460276357	0	0	2	0	0.0019411428382701804	0.2172858938574791	1614.785735346377	1689.785735346377	1689.785735346377	1714.785735346377	0.31707316637039185	0.32380953431129456	0.5	0.45652174949645996	0.8333333134651184	1614	1689	1689	1714	1566
17.616653673151582	17.616653673151582	0	0	2	0	0.002317627457813363	0.20414381679633387	1560.9689297809873	1635.9689297809873	1635.9689297809873	1660.9689297809873	0.2926829159259796	0.3047619163990021	0.47999998927116394	0.45652174949645996	0.8333333134651184	1560	1635	1635	1660	1566
17.63395314045036	17.63395314045036	0	0	2	0	0.002687759621590988	0.19100175058712132	1507.152168654262	1582.152168654262	1582.152168654262	1607.152168654262	0.26829269528388977	0.2857142984867096	0.46000000834465027	0.45652174949645996	0.8333333134651184	1507	1582	1582	1607	1566
17.650624971628083	17.650624971628083	0	0	2	0	0.003050524823069713	0.18612079547151272	1487.1646574558445	1562.1646574558445	1562.1646574558445	1587.1646574558445	0.26829269528388977	0.27619048953056335	0.46000000834465027	0.43478259444236755	0.9166666865348816	1487	1562	1562	1587	1583
17.66663956120735	17.666639561207347	0	0	2	0	0.003404928748047784	0.17546836648298347	1443.5429607478172	1518.5429607478172	1518.5429607478172	1543.5429607478172	0.24390244483947754	0.2666666805744171	0.4399999976158142	0.43478259444236755	0.8333333134651184	1443	1518	1518	1543	1566
17.683634684198374	17.683634289458674	0	0	2	0	0.003750000000001152	0.15777142121092136	1371.073969858723	1446.073969858723	1446.073969858723	1471.073969858723	0.2195121943950653	0.2380952388048172	0.41999998688697815	0.41304346919059753	0.8333333134651184	1371	1446	1446	1471	1566
17.699837959353655	17.69983795935365	0	0	2	0	0.0040847927626138205	0.1472276909843735	1327.8973945810094	1402.8973945810094	1402.8973945810094	1427.8973945810094	0.19512194395065308	0.22857142984867096	0.4000000059604645	0.41304346919059753	0.8333333134651184	1327	1402	1402	1427	1566
17.717282690861577	17.71728229612188	0	0	2	0	0.004408389392194629	0.14071630341851193	1301.2332624988064	1376.2332624988064	1376.2332624988064	1401.2332624988064	0.19512194395065308	0.21904762089252472	0.3799999952316284	0.3913043439388275	0.9166666865348816	1301	1376	1376	1401	1583
17.733708993946667	17.733708993946664	0	0	2	0	0.00471990293287482	0.13017257542065952	1258.0566963476008	1333.0566963476008	1333.0566963476008	1358.0566963476008	0.17073170840740204	0.20952381193637848	0.3799999952316284	0.3695652186870575	0.8333333134651184	1258	1333	1333	1358	1566
17.74976384697521	17.749763846975206	0	0	2	0	0.0050184795476924315	0.1235628466113754	1230.9898568735823	1305.9898568735823	1305.9898568735823	1330.9898568735823	0.17073170840740204	0.190476194024086	0.36000001430511475	0.3695652186870575	0.8333333134651184	1230	1305	1305	1330	1566
17.766775943773276	17.766775943773276	0	0	2	0	0.005303300858900055	0.11138867901071259	1181.136640548868	1256.136640548868	1256.136640548868	1281.136640548868	0.1463414579629898	0.18095238506793976	0.3400000035762787	0.3478260934352875	0.8333333134651184	1181	1256	1256	1281	1566
17.783937252177484	17.78393725217748	0	0	2	0	0.005573586191081356	0.10726859537155731	1164.2648980465272	1239.2648980465272	1239.2648980465272	1264.2648980465272	0.1463414579629898	0.17142857611179352	0.3199999928474426	0.3478260934352875	0.8333333134651184	1164	1239	1239	1264	1566
17.799717366375678	17.799717761115375	0	0	2	0	0.005828594710928128	0.09705095426543897	1122.4236577169727	1197.4236577169727	1197.4236577169727	1222.4236577169727	0.12195122241973877	0.16190476715564728	0.3199999928474426	0.32608696818351746	0.8333333134651184	1122	1197	1197	1222	1566
17.816736568488324	17.816736568488324	0	0	2	0	0.006067627457812898	0.0906586165013521	1096.247034573037	1171.247034573037	1171.247034573037	1196.247034573037	0.12195122241973877	0.1428571492433548	0.30000001192092896	0.32608696818351746	0.8333333134651184	1096	1171	1171	1196	1566
17.83374945476579	17.833749849505487	0	0	2	0	0.006290029259591415	0.0814088773144328	1058.3693526026022	1133.3693526026022	1133.3693526026022	1158.3693526026022	0.09756097197532654	0.1428571492433548	0.2800000011920929	0.30434781312942505	0.8333333134651184	1058	1133	1133	1158	1566
17.850573260727543	17.850572865987843	0	0	2	0	0.006495190528383966	0.07750618519342467	1042.387828367074	1117.387828367074	1117.387828367074	1142.387828367074	0.09756097197532654	0.13333334028720856	0.25999999046325684	0.30434781312942505	0.9166666865348816	1042	1117	1117	1142	1583
17.866644692823435	17.866645087563136	0	0	2	0	0.0066825489314133735	0.06761462725375011	1001.8818986041067	1076.8818986041067	1076.8818986041067	1101.8818986041067	0.0731707289814949	0.12380952388048172	0.25999999046325684	0.28260868787765503	0.8333333134651184	1001	1076	1076	1101	1566
17.883849422594505	17.8838498173342	0	0	2	0	0.006851590932320058	0.07371218800220802	1026.8514098690418	1101.8514098690418	1101.8514098690418	1126.8514098690418	0.09756097197532654	0.12380952388048172	0.25999999046325684	0.28260868787765503	0.9166666865348816	1026	1101	1101	1126	1583
17.903913252003797	17.903912857264096	0	0	2	0	0.0070018531987295	0.06251628438415735	981.0041845531243	1056.0041845531243	1056.0041845531243	1081.0041845531243	0.0731707289814949	0.11428571492433548	0.23999999463558197	0.260869562625885	0.8333333134651184	981	1056	1056	1081	1566
17.917283085601277	17.917283085601277	0	0	2	0	0.007132923872214073	0.05883098460409952	965.9128819537875	1040.9128819537875	1040.9128819537875	1065.9128819537875	0.0731707289814949	0.10476190596818924	0.2199999988079071	0.260869562625885	0.8333333134651184	965	1040	1040	1065	1566
17.933648204033055	17.933648204033055	0	0	2	0	0.007244443697168365	0.057635332721730936	961.0166874954882	1036.0166874954882	1036.0166874954882	1061.0166874954882	0.0731707289814949	0.10476190596818924	0.2199999988079071	0.239130437374115	0.8333333134651184	961	1036	1036	1061	1566
17.94980134724659	17.949801741986292	0	0	2	0	0.007336107005503826	0.055254380482694376	951.2666880766335	1026.2666880766335	1026.2666880766335	1051.2666880766335	0.0731707289814949	0.095238097012043	0.2199999988079071	0.239130437374115	0.8333333134651184	951	1026	1026	1051	1566
17.97051412872067	17.970514128720666	0	0	2	0	0.007407662554463747	0.054058728545256285	946.3704933928245	1021.3704933928245	1021.3704933928245	1046.3704933928245	0.0731707289814949	0.095238097012043	0.20000000298023224	0.239130437374115	0.8333333134651184	946	1021	1021	1046	1566
17.98389304133122	17.98389304133122	0	0	2	0	0.007458914215262192	0.054058728545256285	946.3704933928245	1021.3704933928245	1021.3704933928245	1046.3704933928245	0.0731707289814949	0.095238097012043	0.20000000298023224	0.239130437374115	0.8333333134651184	946	1021	1021	1046	1566
17.999699208349533	17.999699208349533	0	0	2	0	0.007489721510659376	0.051677776306219725	936.6204939739698	1011.6204939739698	1011.6204939739698	1036.6204939739698	0.0731707289814949	0.08571428805589676	0.20000000298023224	0.239130437374115	0.8333333134651184	936	1011	1011	1036	1566
18.016641041481222	18.01664064674152	0	0	2	0	0.0075	0.051677776306219725	936.6204939739698	1011.6204939739698	1011.6204939739698	1036.6204939739698	0.0731707289814949	0.08571428805589676	0.20000000298023224	0.239130437374115	0.8333333134651184	936	1011	1011	1036	1566
18.033743928410008	18.03374353367031	0	0	2	0	0.0074897215106592314	0.045580215557761816	911.6509827090347	986.6509827090347	986.6509827090347	1011.6509827090347	0.04878048598766327	0.08571428805589676	0.20000000298023224	0.239130437374115	0.8333333134651184	911	986	986	1011	1566
18.05065812976278	18.05065812976278	0	0	2	0	0.007458914215261905	0.045580215557761816	911.6509827090347	986.6509827090347	986.6509827090347	1011.6509827090347	0.04878048598766327	0.08571428805589676	0.20000000298023224	0.239130437374115	0.8333333134651184	911	986	986	1011	1566
18.066682982574214	18.066682587834514	0	0	2	0	0.007407662554463316	0.051677776306219725	936.6204939739698	1011.6204939739698	1011.6204939739698	1036.6204939739698	0.0731707289814949	0.08571428805589676	0.20000000298023224	0.239130437374115	0.8333333134651184	936	1011	1011	1036	1566
18.083774816791436	18.08377481679144	0	0	2	0	0.007336107005503255	0.052873428243657816	941.5166886577788	1016.5166886577788	1016.5166886577788	1041.5166886577788	0.0731707289814949	0.08571428805589676	0.2199999988079071	0.239130437374115	0.8333333134651184	941	1016	1016	1041	1566
18.103993778902346	18.10399377890235	0	0	2	0	0.007244443697167653	0.052873428243657816	941.5166886577788	1016.5166886577788	1016.5166886577788	1041.5166886577788	0.0731707289814949	0.08571428805589676	0.2199999988079071	0.239130437374115	0.8333333134651184	941	1016	1016	1041	1566
18.11725624330176	18.11725624330176	0	0	2	0	0.007132923872213222	0.052873428243657816	941.5166886577788	1016.5166886577788	1016.5166886577788	1041.5166886577788	0.0731707289814949	0.08571428805589676	0.2199999988079071	0.239130437374115	0.8333333134651184	941	1016	1016	1041	1566
18.133644651375768	18.133644651375768	0	0	2	0	0.007001853198728515	0.052873428243657816	941.5166886577788	1016.5166886577788	1016.5166886577788	1041.5166886577788	0.0731707289814949	0.08571428805589676	0.2199999988079071	0.239130437374115	0.8333333134651184	941	1016	1016	1041	1566
18.149983716987425	18.14998411172712	0	0	2	0	0.00685159093231894	0.052873428243657816	941.5166886577788	1016.5166886577788	1016.5166886577788	1041.5166886577788	0.0731707289814949	0.08571428805589676	0.2199999988079071	0.239130437374115	0.8333333134651184	941	1016	1016	1041	1566
18.17067162986048	18.17067162986048	0	0	2	0	0.006682548931412125	0.052873428243657816	941.5166886577788	1016.5166886577788	1016.5166886577788	1041.5166886577788	0.0731707289814949	0.08571428805589676	0.2199999988079071	0.239130437374115	0.8333333134651184	941	1016	1016	1041	1566
18.18393804165688	18.18393804165688	0	0	2	0	0.006495190528382592	0.058970988992115725	966.4861999227139	1041.486199922714	1041.486199922714	1066.486199922714	0.09756097197532654	0.08571428805589676	0.2199999988079071	0.239130437374115	0.8333333134651184	966	1041	1041	1066	1566
18.19972999804604	18.19972999804604	0	0	2	0	0.006290029259589918	0.06254759311352087	981.1323937998679	1056.132393799868	1056.132393799868	1081.132393799868	0.09756097197532654	0.095238097012043	0.2199999988079071	0.260869562625885	0.8333333134651184	981	1056	1056	1081	1566
18.216701436655132	18.216701436655136	0	0	2	0	0.006067627457811282	0.07742879837427452	1042.0709293426542	1117.0709293426542	1117.0709293426542	1142.0709293426542	0.12195122241973877	0.11428571492433548	0.25999999046325684	0.28260868787765503	0.8333333134651184	1042	1117	1117	1142	1566
18.233753796902477	18.233753796902477	0	0	2	0	0.005828594710926398	0.08884209247063035	1088.8083686672312	1163.8083686672312	1163.8083686672312	1188.8083686672312	0.1463414579629898	0.12380952388048172	0.2800000011920929	0.30434781312942505	0.8333333134651184	1088	1163	1163	1188	1566
18.250572471248148	18.250572471248148	0	0	2	0	0.005573586191079517	0.10523469023730447	1155.9360565217619	1230.9360565217619	1230.9360565217619	1255.9360565217619	0.17073170840740204	0.15238095819950104	0.30000001192092896	0.32608696818351746	0.8333333134651184	1155	1230	1230	1255	1566
18.26664942969982	18.266649429699818	0	0	2	0	0.005303300858898111	0.11336615798266036	1189.2344169389942	1264.2344169389942	1264.2344169389942	1289.2344169389942	0.17073170840740204	0.17142857611179352	0.3199999928474426	0.3478260934352875	0.8333333134651184	1189	1264	1264	1289	1566
18.283681263482826	18.283681658222527	0	0	2	0	0.005018479547690389	0.12966040549718816	1255.9593605109856	1330.9593605109856	1330.9593605109856	1355.9593605109856	0.19512194395065308	0.190476194024086	0.36000001430511475	0.3695652186870575	0.8333333134651184	1255	1330	1330	1355	1566
18.299670589721373	18.299670589721373	0	0	2	0	0.004719902932872683	0.14009544169773225	1298.6908337522136	1373.6908337522136	1373.6908337522136	1398.6908337522136	0.2195121943950653	0.20000000298023224	0.36000001430511475	0.3913043439388275	0.8333333134651184	1298	1373	1373	1398	1566
18.317297296230432	18.317297296230436	0	0	2	0	0.004408389392192404	0.15332525359547655	1352.8669134734764	1427.8669134734764	1427.8669134734764	1452.8669134734764	0.2195121943950653	0.22857142984867096	0.4000000059604645	0.41304346919059753	0.8333333134651184	1352	1427	1427	1452	1566
18.33367228315468	18.333672283154684	0	0	2	0	0.004084792762611515	0.17701106271666034	1449.860301824724	1524.860301824724	1524.860301824724	1549.860301824724	0.26829269528388977	0.2571428716182709	0.41999998688697815	0.43478259444236755	0.9166666865348816	1449	1524	1524	1549	1583
18.349860952941107	18.349860952941107	0	0	2	0	0.0037499999999987712	0.19958895177944846	1542.3167575368416	1617.3167575368416	1617.3167575368416	1642.3167575368416	0.2926829159259796	0.29523810744285583	0.4399999976158142	0.47826087474823	0.9166666865348816	1542	1617	1617	1642	1583
18.37075136727963	18.37075136727963	0	0	2	0	0.0034049287480453347	0.21772067621350288	1616.5661690942943	1691.5661690942943	1691.5661690942943	1716.5661690942943	0.31707316637039185	0.32380953431129456	0.46000000834465027	0.5	0.9166666865348816	1616	1691	1691	1716	1583
18.383962120778506	18.383962120778506	0	0	2	0	0.0030505248230672014	0.22759127327929374	1656.9862640787078	1731.9862640787078	1731.9862640787078	1756.9862640787078	0.31707316637039185	0.34285715222358704	0.47999998927116394	0.52173912525177	0.9166666865348816	1656	1731	1731	1756	1583
18.399714603197786	18.399714603197786	0	0	2	0	0.0026877596215884214	0.2471570000052452	1737.1079150214791	1812.1079150214791	1812.1079150214791	1837.1079150214791	0.3658536672592163	0.3619047701358795	0.5	0.52173912525177	0.8333333134651184	1737	1812	1812	1837	1566
18.416700647175738	18.416700647175738	0	0	2	0	0.002317627457810748	0.2583528980612755	1782.955117560923	1857.955117560923	1857.955117560923	1882.955117560923	0.39024388790130615	0.37142857909202576	0.5	0.54347825050354	0.9166666865348816	1782	1857	1857	1882	1583
18.433739586273322	18.43373958627332	0	0	2	0	0.0019411428382675245	0.26583219120036006	1813.5828229654744	1888.5828229654744	1888.5828229654744	1913.5828229654744	0.39024388790130615	0.39047619700431824	0.5199999809265137	0.54347825050354	0.9166666865348816	1813	1888	1888	1913	1583
18.45056852385116	18.45056852385116	0	0	2	0	0.0015593376811317945	0.2795177444686061	1869.625163598942	1944.625163598942	1944.625163598942	1969.625163598942	0.4146341383457184	0.4095238149166107	0.5199999809265137	0.5652173757553101	0.9166666865348816	1869	1944	1944	1969	1583
18.466722061804393	18.466722061804397	0	0	2	0	0.001173258487800315	0.2961380861893943	1937.6854629455697	2012.6854629455697	2012.6854629455697	2037.6854629455697	0.4390243887901306	0.4285714328289032	0.5400000214576721	0.5869565010070801	0.9166666865348816	1937	2012	2012	2037	1583
18.48363784211596	18.48363784211596	0	0	2	0	0.0007839634745059725	0.31535676277202107	2016.3859435514262	2091.385943551426	2091.385943551426	2116.385943551426	0.46341463923454285	0.4571428596973419	0.5600000023841858	0.6086956262588501	0.9166666865348816	2016	2091	2091	2116	1583
18.503996542080237	18.503996542080237	0	0	2	0	0.0003925196718206422	0.3456523061316945	2140.446193609289	2215.446193609289	2215.446193609289	2240.446193609289	0.5121951103210449	0.5047619342803955	0.5799999833106995	0.6304348111152649	0.9166666865348816	2140	2215	2215	2240	1583
18.51722782204345	18.517227822043452	0	0	2	0	-1.4406906524676981e-15	0.3629248300324317	2211.177178982808	2286.177178982808	2286.177178982808	2311.177178982808	0.5365853905677795	0.523809552192688	0.6000000238418579	0.6521739363670349	0.9166666865348816	2211	2286	2286	2311	1583
18.533651361950646	18.533651361950646	0	0	2	0	-0.00039251967182351964	0.3709476034278456	2244.030436037028	2319.030436037028	2319.030436037028	2344.030436037028	0.5365853905677795	0.5428571701049805	0.6000000238418579	0.6739130616188049	0.9166666865348816	2244	2319	2319	2344	1583
18.549694767527924	18.549694767527924	0	0	2	0	-0.0007839634745088382	0.38854618960100673	2316.096646416123	2391.096646416123	2391.096646416123	2416.096646416123	0.5609756112098694	0.561904788017273	0.6200000047683716	0.695652186870575	0.9166666865348816	2316	2391	2391	2416	1583
18.566644890193285	18.56664489019328	0	0	2	0	-0.0011732584878031609	0.4026455638978792	2373.8335841618155	2448.8335841618155	2448.8335841618155	2473.8335841618155	0.5609756112098694	0.5904762148857117	0.6399999856948853	0.717391312122345	0.9166666865348816	2373	2448	2448	2473	1583
18.58399251573531	18.58399251573531	0	0	2	0	-0.0015593376811346127	0.4169832834990128	2432.5465459284574	2507.5465459284574	2507.5465459284574	2532.5465459284574	0.5853658318519592	0.6095238327980042	0.6399999856948853	0.739130437374115	0.9166666865348816	2432	2507	2507	2532	1583
18.599709076842004	18.599709076842004	0	0	2	0	-0.001941142838270308	0.4315384177150934	2492.149820543307	2567.149820543307	2567.149820543307	2592.149820543307	0.6097561120986938	0.6285714507102966	0.6600000262260437	0.739130437374115	0.9166666865348816	2492	2567	2567	2592	1583
18.61669196290236	18.616691962902365	0	0	2	0	-0.0023176274578134886	0.44978917734778445	2566.886681239177	2641.886681239177	2641.886681239177	2666.886681239177	0.6341463327407837	0.6476190686225891	0.6800000071525574	0.760869562625885	0.9166666865348816	2566	2641	2641	2666	1583
18.633839060677413	18.63383906067741	0	0	2	0	-0.002687759621591111	0.47920454649821576	2687.3426179101934	2762.3426179101934	2762.3426179101934	2787.3426179101934	0.6585366129875183	0.6952381134033203	0.699999988079071	0.804347813129425	0.9166666865348816	2687	2762	2762	2787	1583
18.650653392886397	18.650653392886397	0	0	2	0	-0.003050524823069834	0.4914874007520469	2737.6409060796323	2812.6409060796323	2812.6409060796323	2837.6409060796323	0.6829268336296082	0.7047619223594666	0.699999988079071	0.8260869383811951	0.9166666865348816	2737	2812	2812	2837	1583
18.666660087671687	18.666660087671687	0	0	2	0	-0.003404928748047902	0.5042927909934001	2790.078979117973	2865.078979117973	2865.078979117973	2890.078979117973	0.6829268336296082	0.723809540271759	0.7200000286102295	0.8478260636329651	0.9166666865348816	2790	2865	2865	2890	1583
18.683643368471746	18.683643368471742	0	0	2	0	-0.003750000000001266	0.5193913769074108	2851.907688435847	2926.907688435847	2926.907688435847	2951.907688435847	0.707317054271698	0.7428571581840515	0.7400000095367432	0.8478260636329651	0.9166666865348816	2851	2926	2926	2951	1583
18.703956673370662	18.703956673370662	0	0	2	0	-0.0040847927626139315	0.5342725896705751	2912.846254701005	2987.846254701005	2987.846254701005	3012.846254701005	0.7317073345184326	0.761904776096344	0.7400000095367432	0.8695651888847351	0.9166666865348816	2912	2987	2987	3012	1583
18.71721479563339	18.71721479563339	0	0	2	0	-0.0044083893921947346	0.5512293639390364	2982.284245330354	3057.284245330354	3057.284245330354	3082.284245330354	0.7560975551605225	0.7714285850524902	0.7599999904632568	0.8913043737411499	0.9166666865348816	2982	3057	3057	3082	1583
18.733690835920523	18.73369123066022	0	0	2	0	-0.004719902932874923	0.5736879490510276	3074.252151363958	3149.252151363958	3149.252151363958	3174.252151363958	0.7560975551605225	0.8095238208770752	0.7799999713897705	0.9347826242446899	0.9166666865348816	3074	3149	3149	3174	1583
18.751114251484715	18.751114251484715	0	0	2	0	-0.0050184795476925295	0.5935691563979439	3155.6656954495807	3230.6656954495807	3230.6656954495807	3255.6656954495807	0.7804877758026123	0.8285714387893677	0.800000011920929	0.95652174949646	0.9166666865348816	3155	3230	3230	3255	1583
18.770767551607282	18.77076755160728	0	0	2	0	-0.005303300858900148	0.6068302828850953	3209.970008414465	3284.970008414465	3284.970008414465	3309.970008414465	0.8048780560493469	0.8380952477455139	0.8199999928474426	0.95652174949646	0.9166666865348816	3209	3284	3284	3309	1583
18.78381883026785	18.783818435528154	0	0	2	0	-0.005573586191081444	0.6160487080009087	3247.719459263721	3322.719459263721	3322.719459263721	3347.719459263721	0.8048780560493469	0.8571428656578064	0.8199999928474426	0.97826087474823	0.9166666865348816	3247	3322	3322	3347	1583
18.799726840128447	18.79972684012845	0	0	2	0	-0.005828594710928212	0.6228861808776855	3275.7189106941223	3350.7189106941223	3350.7189106941223	3375.7189106941223	0.8048780560493469	0.8666666746139526	0.8199999928474426	1.0	0.9166666865348816	3275	3350	3350	3375	1583
18.81674051588531	18.816740515885314	0	0	2	0	-0.006067627457812976	0.6387456357479095	3340.6633783876896	3415.6633783876896	3415.6633783876896	3440.6633783876896	0.8292682766914368	0.8857142925262451	0.8399999737739563	1.0	0.9166666865348816	3340	3415	3415	3440	1583
18.837313164766325	18.83731316476632	0	0	2	0	-0.006290029259591488	0.6546051204204559	3405.607968121767	3480.607968121767	3480.607968121767	3505.607968121767	0.8536585569381714	0.9047619104385376	0.8600000143051147	1.0	0.9166666865348816	3405	3480	3480	3505	1583
18.850577208124534	18.850577208124534	0	0	2	0	-0.006495190528384032	0.6546051204204559	3405.607968121767	3480.607968121767	3480.607968121767	3505.607968121767	0.8536585569381714	0.9047619104385376	0.8600000143051147	1.0	0.9166666865348816	3405	3480	3480	3505	1583
18.8666241663591	18.866624166359095	0	0	2	0	-0.006682548931413433	0.6704645752906799	3470.5524358153343	3545.5524358153343	3545.5524358153343	3570.5524358153343	0.8780487775802612	0.9238095283508301	0.8799999952316284	1.0	0.9166666865348816	3470	3545	3545	3570	1583
18.88370929000144	18.88370929000144	0	0	2	0	-0.006851590932320112	0.6802264750003815	3510.527415126562	3585.527415126562	3585.527415126562	3610.527415126562	0.8780487775802612	0.9428571462631226	0.8999999761581421	1.0	0.9166666865348816	3510	3585	3585	3610	1583
18.899686379309323	18.899686379309323	0	0	2	0	-0.007001853198729547	0.691085934638977	3554.996902346611	3629.996902346611	3629.996902346611	3654.996902346611	0.9024389982223511	0.961904764175415	0.8999999761581421	1.0	1.0	3554	3629	3629	3654	1600
18.917276375026397	18.917276375026397	0	0	2	0	-0.007132923872214114	0.7143263667821884	3650.1664719730616	3725.1664719730616	3725.1664719730616	3750.1664719730616	0.9268292784690857	0.9904761910438538	0.9399999976158142	1.0	0.9166666865348816	3650	3725	3725	3750	1583
18.933638730280286	18.933638730280286	0	0	2	0	-0.007244443697168399	0.7278048694133759	3705.360940247774	3780.360940247774	3780.360940247774	3805.360940247774	0.9512194991111755	1.0	0.9599999785423279	1.0	1.0	3705	3780	3780	3805	1600
18.94980805782147	18.94980805782147	0	0	2	0	-0.007336107005503854	0.7278048694133759	3705.360940247774	3780.360940247774	3780.360940247774	3805.360940247774	0.9512194991111755	1.0	0.9599999785423279	1.0	1.0	3705	3780	3780	3805	1600
18.970531102527715	18.970531497267416	0	0	2	0	-0.007407662554463767	0.7278048694133759	3705.360940247774	3780.360940247774	3780.360940247774	3805.360940247774	0.9512194991111755	1.0	0.9599999785423279	1.0	1.0	3705	3780	3780	3805	1600
18.983899751906097	18.9838997519061	0	0	2	0	-0.007458914215262207	0.7328048795461655	3725.8359817415476	3800.8359817415476	3800.8359817415476	3825.8359817415476	0.9512194991111755	1.0	0.9800000190734863	1.0	1.0	3725	3800	3800	3825	1600
18.99970473470532	18.99970473470532	0	0	2	0	-0.007489721510659382	0.7389024496078491	3750.805531144142	3825.805531144142	3825.805531144142	3850.805531144142	0.9756097793579102	1.0	0.9800000190734863	1.0	1.0	3750	3825	3825	3850	1600
19.016665515342545	19.016665515342545	0	0	2	0	-0.0075	0.7389024496078491	3750.805531144142	3825.805531144142	3825.805531144142	3850.805531144142	0.9756097793579102	1.0	0.9800000190734863	1.0	1.0	3750	3825	3825	3850	1600
19.037251980113012	19.037251980113012	0	0	2	0	-0.007489721510659225	0.7439024448394775	3771.2805116176605	3846.2805116176605	3846.2805116176605	3871.2805116176605	0.9756097793579102	1.0	1.0	1.0	1.0	3771	3846	3846	3871	1600
19.05057207650845	19.050572076508445	0	0	2	0	-0.007458914215261892	0.7439024448394775	3771.2805116176605	3846.2805116176605	3846.2805116176605	3871.2805116176605	0.9756097793579102	1.0	1.0	1.0	1.0	3771	3846	3846	3871	1600
19.06676193051397	19.06676193051397	0	0	2	0	-0.007407662554463295	0.7439024448394775	3771.2805116176605	3846.2805116176605	3846.2805116176605	3871.2805116176605	0.9756097793579102	1.0	1.0	1.0	1.0	3771	3846	3846	3871	1600
19.08368678983861	19.08368678983861	0	0	2	0	-0.007336107005503227	0.7389024496078491	3750.805531144142	3825.805531144142	3825.805531144142	3850.805531144142	0.9756097793579102	1.0	0.9800000190734863	1.0	1.0	3750	3825	3825	3850	1600
19.103972857698313	19.10397285769831	0	0	2	0	-0.007244443697167619	0.7389024496078491	3750.805531144142	3825.805531144142	3825.805531144142	3850.805531144142	0.9756097793579102	1.0	0.9800000190734863	1.0	1.0	3750	3825	3825	3850	1600
19.11723769053592	19.117237295796222	0	0	2	0	-0.007132923872213181	0.7328048795461655	3725.8359817415476	3800.8359817415476	3800.8359817415476	3825.8359817415476	0.9512194991111755	1.0	0.9800000190734863	1.0	1.0	3725	3800	3800	3825	1600
19.1336655725798	19.1336655725798	0	0	2	0	-0.007001853198728467	0.7278048694133759	3705.360940247774	3780.360940247774	3780.360940247774	3805.360940247774	0.9512194991111755	1.0	0.9599999785423279	1.0	1.0	3705	3780	3780	3805	1600
19.149652530380155	19.149652530380152	0	0	2	0	-0.0068515909323188864	0.716707319021225	3659.9164713919163	3734.9164713919163	3734.9164713919163	3759.9164713919163	0.9268292784690857	1.0	0.9399999976158142	1.0	1.0	3659	3734	3734	3759	1600
19.166824102016527	19.166824496756227	0	0	2	0	-0.0066825489314120655	0.7119454145431519	3640.416472554207	3715.416472554207	3715.416472554207	3740.416472554207	0.9268292784690857	0.9809523820877075	0.9399999976158142	1.0	1.0	3640	3715	3715	3740	1600
19.183887909715136	19.18388790971514	0	0	2	0	-0.006495190528382525	0.6984668970108032	3585.221943259239	3660.221943259239	3660.221943259239	3685.221943259239	0.9024389982223511	0.9714285731315613	0.9200000166893005	1.0	1.0	3585	3660	3660	3685	1600
19.199836577764707	19.199836577764707	0	0	2	0	-0.006290029259589846	0.6937049925327301	3565.7219444215298	3640.7219444215298	3640.7219444215298	3665.7219444215298	0.9024389982223511	0.9523809552192688	0.9200000166893005	1.0	0.9166666865348816	3565	3640	3640	3665	1583
19.216620120277184	19.216620120277184	0	0	2	0	-0.006067627457811204	0.6802264750003815	3510.527415126562	3585.527415126562	3585.527415126562	3610.527415126562	0.8780487775802612	0.9428571462631226	0.8999999761581421	1.0	0.9166666865348816	3510	3585	3585	3610	1583
19.237296980438675	19.23729698043867	0	0	2	0	-0.005828594710926315	0.6754645705223083	3491.0274162888527	3566.0274162888527	3566.0274162888527	3591.0274162888527	0.8780487775802612	0.9238095283508301	0.8999999761581421	1.0	0.9166666865348816	3491	3566	3566	3591	1583
19.25047102314556	19.250471023145565	0	0	2	0	-0.005573586191079428	0.6730836182832718	3481.277416869998	3556.277416869998	3556.277416869998	3581.277416869998	0.8780487775802612	0.9142857193946838	0.8999999761581421	1.0	0.9166666865348816	3481	3556	3556	3581	1583
19.26677140426674	19.26677140426674	0	0	2	0	-0.005303300858898017	0.6657026708126068	3451.052436977625	3526.052436977625	3526.052436977625	3551.052436977625	0.8780487775802612	0.9047619104385376	0.8799999952316284	1.0	0.9166666865348816	3451	3526	3526	3551	1583
19.283667052853673	19.283667052853673	0	0	2	0	-0.00501847954769029	0.6548432111740112	3406.582949757576	3481.582949757576	3481.582949757576	3506.582949757576	0.8536585569381714	0.8857142925262451	0.8799999952316284	1.0	0.9166666865348816	3406	3481	3481	3506	1583
19.29993230214166	19.299932302141663	0	0	2	0	-0.00471990293287258	0.6450813114643097	3366.607970446348	3441.607970446348	3441.607970446348	3466.607970446348	0.8536585569381714	0.8666666746139526	0.8600000143051147	1.0	0.9166666865348816	3366	3441	3441	3466	1583
19.317236111577124	19.317236111577124	0	0	2	0	-0.004408389392192297	0.5907743848925051	3144.2211061348085	3219.2211061348085	3219.2211061348085	3244.2211061348085	0.8048780560493469	0.8095238208770752	0.8199999928474426	0.9130434989929199	0.9166666865348816	3144	3219	3219	3244	1583
19.33365570408733	19.333655704087334	0	0	2	0	-0.004084792762611404	0.5514467406661616	2983.174403027932	3058.174403027932	3058.174403027932	3083.174403027932	0.7560975551605225	0.7714285850524902	0.7799999713897705	0.8695651888847351	0.9166666865348816	2983	3058	3058	3083	1583
19.34976305749581	19.349763057495814	0	0	2	0	-0.0037499999999986568	0.5232166872594668	2867.5723343275167	2942.5723343275167	2942.5723343275167	2967.5723343275167	0.7317073345184326	0.7333333492279053	0.7599999904632568	0.8260869383811951	0.9166666865348816	2867	2942	2942	2967	1583
19.370631366411203	19.370631366411203	0	0	2	0	-0.003404928748045217	0.5103026138051696	2814.6892035321694	2889.6892035321694	2889.6892035321694	2914.6892035321694	0.7317073345184326	0.7142857313156128	0.7400000095367432	0.804347813129425	0.9166666865348816	2814	2889	2889	2914	1583
19.383934488999593	19.383934488999593	0	0	2	0	-0.0030505248230670804	0.48912740909534946	2727.9767402454563	2802.9767402454563	2802.9767402454563	2827.9767402454563	0.707317054271698	0.6857143044471741	0.7200000286102295	0.782608687877655	0.9166666865348816	2727	2802	2802	2827	1583
19.399766708838023	19.399766708838023	0	0	2	0	-0.002687759621588298	0.4804524619164674	2692.452831547934	2767.452831547934	2767.452831547934	2792.452831547934	0.707317054271698	0.6666666865348816	0.7200000286102295	0.760869562625885	0.9166666865348816	2692	2767	2767	2792	1583
19.416669462739534	19.416669462739534	0	0	2	0	-0.002317627457810622	0.4656799595770629	2631.9594344680727	2706.9594344680727	2706.9594344680727	2731.9594344680727	0.6829268336296082	0.6476190686225891	0.7200000286102295	0.739130437374115	0.9166666865348816	2631	2706	2706	2731	1583
19.433786955037174	19.433786955037178	0	0	2	0	-0.0019411428382673972	0.44874388802310694	2562.6062214546228	2637.6062214546228	2637.6062214546228	2662.6062214546228	0.6585366129875183	0.6190476417541504	0.699999988079071	0.739130437374115	0.9166666865348816	2562	2637	2637	2662	1583
19.450622603189892	19.450622603189892	0	0	2	0	-0.001559337681131665	0.43408006662907805	2502.5578728460746	2577.5578728460746	2577.5578728460746	2602.5578728460746	0.6341463327407837	0.6000000238418579	0.699999988079071	0.717391312122345	0.9166666865348816	2502	2577	2577	2602	1583
19.466733509255658	19.46673350925566	0	0	2	0	-0.0011732584878001843	0.41093773783549015	2407.7900364363322	2482.7900364363322	2482.7900364363322	2507.7900364363322	0.5853658318519592	0.5714285969734192	0.699999988079071	0.695652186870575	0.9166666865348816	2407	2482	2482	2507	1583
19.483721132192404	19.483721132192407	0	0	2	0	-0.000783963474505841	0.38576151253088664	2304.693393813981	2379.693393813981	2379.693393813981	2404.693393813981	0.5609756112098694	0.523809552192688	0.6800000071525574	0.6739130616188049	0.9166666865348816	2304	2379	2379	2404	1583
19.499762958810887	19.499762958810884	0	0	2	0	-0.0003925196718205101	0.3655645752989729	2221.9869358492942	2296.9869358492942	2296.9869358492942	2321.9869358492942	0.5365853905677795	0.4952380955219269	0.6600000262260437	0.6521739363670349	0.9166666865348816	2221	2296	2296	2321	1583
19.51730440154501	19.51730400680531	0	0	2	0	1.5729989303233564e-15	0.3432040600284285	2130.420625816415	2205.420625816415	2205.420625816415	2230.420625816415	0.5121951103210449	0.4571428596973419	0.6399999856948853	0.6304348111152649	0.9166666865348816	2130	2205	2205	2230	1583
19.533621361733537	19.533620966993837	0	0	2	0	0.00039251967182365175	0.31668181782183424	2021.8120439804113	2096.8120439804115	2096.8120439804115	2121.8120439804115	0.46341463923454285	0.43809524178504944	0.6000000238418579	0.6086956262588501	0.9166666865348816	2021	2096	2096	2121	1583
19.549761873276715	19.549761873276715	0	0	2	0	0.0007839634745089697	0.3025614818153173	1963.9892680337243	2038.9892680337243	2038.9892680337243	2063.9892680337243	0.4390243887901306	0.41904762387275696	0.6000000238418579	0.5869565010070801	0.8333333134651184	1963	2038	2038	2063	1566
19.570636498027287	19.57063649802729	0	0	2	0	0.0011732584878032916	0.285615053202795	1894.5936428654456	1969.5936428654456	1969.5936428654456	1994.5936428654456	0.4146341383457184	0.4000000059604645	0.5799999833106995	0.5652173757553101	0.8333333134651184	1894	1969	1969	1994	1566
19.58387014642869	19.583870146428694	0	0	2	0	0.0015593376811347424	0.25847194921711214	1783.4426320440741	1858.4426320440741	1858.4426320440741	1883.4426320440741	0.39024388790130615	0.3619047701358795	0.5400000214576721	0.52173912525177	0.8333333134651184	1783	1858	1858	1883	1566
19.599673945008814	19.59967394500881	0	0	2	0	0.0019411428382704356	0.24738474090462148	1738.040514004425	1813.040514004425	1813.040514004425	1838.040514004425	0.3658536672592163	0.3523809611797333	0.5199999809265137	0.52173912525177	0.8333333134651184	1738	1813	1813	1838	1566
19.616717226243086	19.616717226243082	0	0	2	0	0.0023176274578136143	0.23119919002056122	1671.7606831341982	1746.7606831341982	1746.7606831341982	1771.7606831341982	0.3414634168148041	0.3333333432674408	0.5	0.5	0.9166666865348816	1671	1746	1746	1771	1583
19.633761691696453	19.633761691696456	0	0	2	0	0.0026877596215912347	0.2261008471250534	1650.8829689770937	1725.8829689770937	1725.8829689770937	1750.8829689770937	0.3414634168148041	0.32380953431129456	0.5	0.47826087474823	0.8333333134651184	1650	1725	1725	1750	1566
19.650516023471223	19.65051602347122	0	0	2	0	0.0030505248230699544	0.21262233164647348	1595.688448092309	1670.688448092309	1670.688448092309	1695.688448092309	0.31707316637039185	0.3142857253551483	0.47999998927116394	0.45652174949645996	0.8333333134651184	1595	1670	1670	1695	1566
19.66665890345259	19.666658903452593	0	0	2	0	0.00340492874804802	0.21024137940743692	1585.9384486734543	1660.9384486734543	1660.9384486734543	1685.9384486734543	0.31707316637039185	0.3047619163990021	0.47999998927116394	0.45652174949645996	0.8333333134651184	1585	1660	1660	1685	1566
19.68375863246379	19.683759027203486	0	0	2	0	0.003750000000001381	0.1969802551101083	1531.6341446758934	1606.6341446758934	1606.6341446758934	1631.6341446758934	0.2926829159259796	0.29523810744285583	0.46000000834465027	0.43478259444236755	0.8333333134651184	1531	1606	1606	1631	1566
19.703865488500245	19.70386548850025	0	0	2	0	0.0040847927626140425	0.18765313272890838	1493.4395785248798	1568.4395785248798	1568.4395785248798	1593.4395785248798	0.2926829159259796	0.27619048953056335	0.4399999976158142	0.41304346919059753	0.8333333134651184	1493	1568	1568	1593	1566
19.71719229547056	19.71719229547056	0	0	2	0	0.004408389392194842	0.17917462532934936	1458.7200907236856	1533.7200907236856	1533.7200907236856	1558.7200907236856	0.26829269528388977	0.2666666805744171	0.4399999976158142	0.41304346919059753	0.8333333134651184	1458	1533	1533	1558	1566
19.73364662507426	19.733646230334564	0	0	2	0	0.004719902932875025	0.17244584655632145	1431.1657416481362	1506.1657416481362	1506.1657416481362	1531.1657416481362	0.26829269528388977	0.2571428716182709	0.41999998688697815	0.3913043439388275	0.8333333134651184	1431	1506	1506	1531	1566
19.74974055733298	19.749740557332977	0	0	2	0	0.005018479547692628	0.1620108081270819	1388.4342592804005	1463.4342592804005	1463.4342592804005	1488.4342592804005	0.24390244483947754	0.24761904776096344	0.4000000059604645	0.3913043439388275	0.8333333134651184	1388	1463	1463	1488	1566
19.770616761042348	19.770616761042348	0	0	2	0	0.005303300858900241	0.15135838071937147	1344.8125690458262	1419.8125690458262	1419.8125690458262	1444.8125690458262	0.2195121943950653	0.2380952388048172	0.4000000059604645	0.3695652186870575	0.8333333134651184	1344	1419	1419	1444	1566
19.78373277701352	19.78373277701352	0	0	2	0	0.005573586191081533	0.14712960139564846	1327.4957177151805	1402.4957177151805	1402.4957177151805	1427.4957177151805	0.2195121943950653	0.22857142984867096	0.3799999952316284	0.3695652186870575	0.8333333134651184	1327	1402	1402	1427	1566
19.799675523967608	19.799675129227907	0	0	2	0	0.005828594710928295	0.1426834322836088	1309.2886552013779	1384.2886552013779	1384.2886552013779	1409.2886552013779	0.2195121943950653	0.21904762089252472	0.3799999952316284	0.3478260934352875	0.8333333134651184	1309	1384	1384	1409	1566
19.816697094518446	19.816697094518446	0	0	2	0	0.006067627457813053	0.1324657886248568	1267.4474044187887	1342.4474044187887	1342.4474044187887	1367.4474044187887	0.19512194395065308	0.20952381193637848	0.36000001430511475	0.3478260934352875	0.8333333134651184	1267	1342	1342	1367	1566
19.833774323366814	19.83377432336681	0	0	2	0	0.006290029259591559	0.13008483638582025	1257.697404999934	1332.697404999934	1332.697404999934	1357.697404999934	0.19512194395065308	0.20000000298023224	0.36000001430511475	0.3478260934352875	0.8333333134651184	1257	1332	1332	1357	1566
19.850550760564715	19.850550365825015	0	0	2	0	0.006495190528384097	0.12411692708082822	1233.2588163959915	1308.2588163959915	1308.2588163959915	1333.2588163959915	0.19512194395065308	0.190476194024086	0.3400000035762787	0.32608696818351746	0.8333333134651184	1233	1308	1308	1333	1566
19.86672364076319	19.86672364076319	0	0	2	0	0.006682548931413494	0.12173597484179166	1223.5088169771368	1298.5088169771368	1298.5088169771368	1323.5088169771368	0.19512194395065308	0.18095238506793976	0.3400000035762787	0.32608696818351746	0.8333333134651184	1223	1298	1298	1323	1566
19.883821001336194	19.883821396075895	0	0	2	0	0.006851590932320166	0.1098878956359366	1174.9909326291604	1249.9909326291604	1249.9909326291604	1274.9909326291604	0.17073170840740204	0.17142857611179352	0.3199999928474426	0.30434781312942505	0.8333333134651184	1174	1249	1249	1274	1566
19.903913646743497	19.903913646743497	0	0	2	0	0.007001853198729595	0.09587625647368636	1117.6132702597456	1192.6132702597456	1192.6132702597456	1217.6132702597456	0.1463414579629898	0.15238095819950104	0.30000001192092896	0.28260868787765503	0.8333333134651184	1117	1192	1192	1217	1566
19.91719861130574	19.917198216566042	0	0	2	0	0.007132923872214154	0.09208226003724596	1102.076854852522	1177.076854852522	1177.076854852522	1202.076854852522	0.1463414579629898	0.1428571492433548	0.2800000011920929	0.28260868787765503	0.8333333134651184	1102	1177	1177	1202	1566
19.933622151212937	19.933622151212937	0	0	2	0	0.007244443697168434	0.08687522051127061	1080.7540279936532	1155.7540279936532	1155.7540279936532	1180.7540279936532	0.1463414579629898	0.13333334028720856	0.25999999046325684	0.260869562625885	0.8333333134651184	1080	1155	1155	1180	1566
19.949761873276714	19.949762268016414	0	0	2	0	0.007336107005503881	0.07578801249680311	1035.3519111744088	1110.3519111744088	1110.3519111744088	1135.3519111744088	0.12195122241973877	0.12380952388048172	0.23999999463558197	0.239130437374115	0.8333333134651184	1035	1110	1110	1135	1566
19.970508602364884	19.970508602364887	0	0	2	0	0.007407662554463788	0.07221140832032846	1020.7057170717451	1095.705717071745	1095.705717071745	1120.705717071745	0.12195122241973877	0.11428571492433548	0.2199999988079071	0.239130437374115	0.8333333134651184	1020	1095	1095	1120	1566
19.983908041439772	19.983907646700075	0	0	2	0	0.007458914215262221	0.06491819300729296	990.8400003648646	1065.8400003648646	1065.8400003648646	1090.8400003648646	0.09756097197532654	0.11428571492433548	0.2199999988079071	0.21739129722118378	0.8333333134651184	990	1065	1065	1090	1566
19.9996771029264	19.999677102926405	0	0	2	0	0.007489721510659389	0.06145028450890727	976.6389150639752	1051.6389150639752	1051.6389150639752	1076.6389150639752	0.09756097197532654	0.10476190596818924	0.20000000298023224	0.21739129722118378	0.8333333134651184	976	1051	1051	1076	1566
20.016749200158685	20.016749200158685	0	0	2	0	0.0075	0.06145028450890727	976.6389150639752	1051.6389150639752	1051.6389150639752	1076.6389150639752	0.09756097197532654	0.10476190596818924	0.20000000298023224	0.21739129722118378	0.8333333134651184	976	1051	1051	1076	1566
20.037276848714036	20.037276848714036	0	0	2	0	0.007489721510659218	0.06145028450890727	976.6389150639752	1051.6389150639752	1051.6389150639752	1076.6389150639752	0.09756097197532654	0.10476190596818924	0.20000000298023224	0.21739129722118378	0.8333333134651184	976	1051	1051	1076	1566
20.0504587862149	20.05046747048827	0	0	2	0	0.007458914215261878	0.06145028450890727	976.6389150639752	1051.6389150639752	1051.6389150639752	1076.6389150639752	0.09756097197532654	0.10476190596818924	0.20000000298023224	0.21739129722118378	0.8333333134651184	976	1051	1051	1076	1566
20.066809694017522	20.066810088757222	0	0	2	0	0.0074076625544632745	0.06145028450890727	976.6389150639752	1051.6389150639752	1051.6389150639752	1076.6389150639752	0.09756097197532654	0.10476190596818924	0.20000000298023224	0.21739129722118378	0.8333333134651184	976	1051	1051	1076	1566
20.083653236964214	20.083653236964217	0	0	2	0	0.007336107005503199	0.06145028450890727	976.6389150639752	1051.6389150639752	1051.6389150639752	1076.6389150639752	0.09756097197532654	0.10476190596818924	0.20000000298023224	0.21739129722118378	0.8333333134651184	976	1051	1051	1076	1566
20.09978111683703	20.09978151157673	0	0	2	0	0.007244443697167585	0.06145028450890727	976.6389150639752	1051.6389150639752	1051.6389150639752	1076.6389150639752	0.09756097197532654	0.10476190596818924	0.20000000298023224	0.21739129722118378	0.8333333134651184	976	1051	1051	1076	1566
20.117241637932906	20.117241637932906	0	0	2	0	0.0071329238722131405	0.06863480337935945	1006.059519838477	1081.059519838477	1081.059519838477	1106.059519838477	0.12195122241973877	0.10476190596818924	0.2199999988079071	0.21739129722118378	0.8333333134651184	1006	1081	1081	1106	1566
20.133715309781845	20.13371530978185	0	0	2	0	0.00700185319872842	0.07101575561839601	1015.8095192573317	1090.8095192573317	1090.8095192573317	1115.8095192573317	0.12195122241973877	0.11428571492433548	0.2199999988079071	0.21739129722118378	0.8333333134651184	1015	1090	1090	1115	1566
20.14983450538129	20.149834505381293	0	0	2	0	0.006851590932318833	0.07101575561839601	1015.8095192573317	1090.8095192573317	1090.8095192573317	1115.8095192573317	0.12195122241973877	0.11428571492433548	0.2199999988079071	0.21739129722118378	0.8333333134651184	1015	1090	1090	1115	1566
20.17054886581416	20.170548865814162	0	0	2	0	0.006682548931412006	0.07101575561839601	1015.8095192573317	1090.8095192573317	1090.8095192573317	1115.8095192573317	0.12195122241973877	0.11428571492433548	0.2199999988079071	0.21739129722118378	0.8333333134651184	1015	1090	1090	1115	1566
20.183863041114112	20.183863041114115	0	0	2	0	0.006495190528382459	0.07221140832032846	1020.7057170717451	1095.705717071745	1095.705717071745	1120.705717071745	0.12195122241973877	0.11428571492433548	0.2199999988079071	0.239130437374115	0.8333333134651184	1020	1095	1095	1120	1566
20.199777366809894	20.19977736680989	0	0	2	0	0.006290029259589774	0.07578801249680311	1035.3519111744088	1110.3519111744088	1110.3519111744088	1135.3519111744088	0.12195122241973877	0.12380952388048172	0.23999999463558197	0.239130437374115	0.8333333134651184	1035	1110	1110	1135	1566
20.216705384052123	20.216705384052126	0	0	2	0	0.006067627457811127	0.07947331408443659	1050.4432211757678	1125.4432211757678	1125.4432211757678	1150.4432211757678	0.12195122241973877	0.13333334028720856	0.23999999463558197	0.260869562625885	0.8333333134651184	1050	1125	1125	1150	1566
20.237229874689884	20.237229874689888	0	0	2	0	0.005828594710926231	0.08315861386449441	1065.5345237751046	1140.5345237751046	1140.5345237751046	1165.5345237751046	0.12195122241973877	0.1428571492433548	0.25999999046325684	0.260869562625885	0.8333333134651184	1065	1140	1140	1165	1566
20.250556681660196	20.2505562869205	0	0	2	0	0.005573586191079339	0.08315861386449441	1065.5345237751046	1140.5345237751046	1140.5345237751046	1165.5345237751046	0.12195122241973877	0.1428571492433548	0.25999999046325684	0.260869562625885	0.8333333134651184	1065	1140	1140	1165	1566
20.266689693149093	20.266689693149097	0	0	2	0	0.005303300858897924	0.08695260919306591	1081.070934645605	1156.070934645605	1156.070934645605	1181.070934645605	0.12195122241973877	0.15238095819950104	0.25999999046325684	0.28260868787765503	0.8333333134651184	1081	1156	1156	1181	1566
20.283730605945177	20.283730605945173	0	0	2	0	0.005018479547690192	0.09684416451531908	1121.5768536902315	1196.5768536902315	1196.5768536902315	1221.5768536902315	0.1463414579629898	0.16190476715564728	0.2800000011920929	0.28260868787765503	0.8333333134651184	1121	1196	1196	1221	1566
20.30397404191741	20.303974041917414	0	0	2	0	0.004719902932872478	0.11638893247946447	1201.612678503407	1276.612678503407	1276.612678503407	1301.612678503407	0.17073170840740204	0.190476194024086	0.3199999928474426	0.32608696818351746	0.8333333134651184	1201	1276	1276	1301	1566
20.317231769440436	20.31723176944044	0	0	2	0	0.004408389392192191	0.13072665722473809	1260.3256613353024	1335.3256613353024	1335.3256613353024	1360.3256613353024	0.19512194395065308	0.20952381193637848	0.3400000035762787	0.3478260934352875	0.8333333134651184	1260	1335	1335	1360	1566
20.333713730823053	20.333713730823057	0	0	2	0	0.004084792762611293	0.14114073580373887	1302.9713131163107	1377.9713131163107	1377.9713131163107	1402.9713131163107	0.19512194395065308	0.22857142984867096	0.36000001430511475	0.3913043439388275	0.8333333134651184	1302	1377	1377	1402	1566
20.349708188677678	20.34970818867768	0	0	2	0	0.0037499999999985423	0.14547820789658505	1320.7332613365159	1395.7332613365159	1395.7332613365159	1420.7332613365159	0.19512194395065308	0.2380952388048172	0.3799999952316284	0.3913043439388275	0.8333333134651184	1320	1395	1395	1420	1566
20.366773180595384	20.366773180595388	0	0	2	0	0.003404928748045099	0.16046811403787653	1382.1169269851043	1457.1169269851043	1457.1169269851043	1482.1169269851043	0.2195121943950653	0.2571428716182709	0.4000000059604645	0.41304346919059753	0.8333333134651184	1382	1457	1457	1482	1566
20.383932515301094	20.383932120561397	0	0	2	0	0.00305052482306696	0.1650229788344839	1400.7690983272116	1475.7690983272116	1475.7690983272116	1500.7690983272116	0.2195121943950653	0.2666666805744171	0.4000000059604645	0.43478259444236755	0.8333333134651184	1400	1475	1475	1500	1566
20.399711445280193	20.399711445280197	0	0	2	0	0.0026877596215881742	0.17805635682266696	1454.1407811888212	1529.1407811888212	1529.1407811888212	1554.1407811888212	0.24390244483947754	0.2857142984867096	0.41999998688697815	0.43478259444236755	0.8333333134651184	1454	1529	1529	1554	1566
20.41670577879182	20.416706173531523	0	0	2	0	0.002317627457810496	0.19957860025374785	1542.2743680390975	1617.2743680390975	1617.2743680390975	1642.2743680390975	0.2926829159259796	0.3047619163990021	0.4399999976158142	0.45652174949645996	0.8333333134651184	1542	1617	1617	1642	1566
20.433760112737655	20.43376050747736	0	0	2	0	0.0019411428382672693	0.22486353293061256	1645.8161673508584	1720.8161673508584	1720.8161673508584	1745.8161673508584	0.31707316637039185	0.3523809611797333	0.46000000834465027	0.5	0.8333333134651184	1645	1720	1720	1745	1566
20.450527470922484	20.450527470922488	0	0	2	0	0.0015593376811315356	0.23711508223543998	1695.9862617541266	1770.9862617541266	1770.9862617541266	1795.9862617541266	0.31707316637039185	0.380952388048172	0.47999998927116394	0.52173912525177	0.8333333134651184	1695	1770	1770	1795	1566
20.466795878128064	20.466795878128067	0	0	2	0	0.0011732584878000535	0.25330063700675964	1762.2661085426807	1837.2661085426807	1837.2661085426807	1862.2661085426807	0.3414634168148041	0.4000000059604645	0.5	0.54347825050354	0.9166666865348816	1762	1837	1837	1862	1583
20.483744027094932	20.483744027094936	0	0	2	0	0.0007839634745057094	0.26970357893601715	1829.4361557429902	1904.4361557429902	1904.4361557429902	1929.4361557429902	0.3658536672592163	0.41904762387275696	0.5199999809265137	0.5652173757553101	0.9166666865348816	1829	1904	1904	1929	1583
20.50007875056991	20.500079145309606	0	0	2	0	0.00039251967182037795	0.2887048654452613	1907.246423998345	1982.246423998345	1982.246423998345	2007.246423998345	0.39024388790130615	0.4476190507411957	0.5400000214576721	0.5869565010070801	0.9166666865348816	1907	1982	1982	2007	1583
20.517249927466583	20.51724992746658	0	0	2	0	-1.7053072081790148e-15	0.31402110463899113	2010.9164234966686	2085.9164234966684	2085.9164234966684	2110.9164234966684	0.4390243887901306	0.4761904776096344	0.5600000023841858	0.6086956262588501	0.9166666865348816	2010	2085	2085	2110	1583
20.533628467048114	20.533628467048118	0	0	2	0	-0.0003925196718237839	0.35265491559453643	2169.1218793596267	2244.1218793596267	2244.1218793596267	2269.1218793596267	0.46341463923454285	0.5428571701049805	0.6000000238418579	0.6739130616188049	0.9166666865348816	2169	2244	2244	2269	1583
20.54981239995816	20.549812399958157	0	0	2	0	-0.0007839634745091013	0.3726344614573147	2250.938119667704	2325.938119667704	2325.938119667704	2350.938119667704	0.4878048896789551	0.5714285969734192	0.6200000047683716	0.695652186870575	0.9166666865348816	2250	2325	2325	2350	1583
20.57050978658398	20.570509786583983	0	0	2	0	-0.0011732584878034224	0.3868634855358497	2309.2059732693046	2384.2059732693046	2384.2059732693046	2409.2059732693046	0.5121951103210449	0.5904762148857117	0.6200000047683716	0.717391312122345	0.9166666865348816	2309	2384	2384	2409	1583
20.583911199357363	20.583911199357367	0	0	2	0	-0.0015593376811348716	0.40716912541700445	2392.357568582633	2467.357568582633	2467.357568582633	2492.357568582633	0.5365853905677795	0.6190476417541504	0.6399999856948853	0.739130437374115	0.9166666865348816	2392	2467	2467	2492	1583
20.599664471256045	20.59966447125604	0	0	2	0	-0.0019411428382705633	0.42769215278003525	2476.3993656342445	2551.3993656342445	2551.3993656342445	2576.3993656342445	0.5609756112098694	0.6476190686225891	0.6600000262260437	0.760869562625885	0.9166666865348816	2476	2551	2551	2576	1583
20.61663867304303	20.616638673043028	0	0	2	0	-0.00231762745781374	0.452128211506035	2576.4650261172133	2651.4650261172133	2651.4650261172133	2676.4650261172133	0.5853658318519592	0.6761904954910278	0.6800000071525574	0.804347813129425	0.9166666865348816	2576	2651	2651	2676	1583
20.637331717532167	20.63733132279247	0	0	2	0	-0.0026877596215913587	0.47557567260835487	2672.4823793312135	2747.4823793312135	2747.4823793312135	2772.4823793312135	0.6097561120986938	0.7142857313156128	0.699999988079071	0.8260869383811951	0.9166666865348816	2672	2747	2747	2772	1583
20.650529444620982	20.650529444620986	0	0	2	0	-0.0030505248230700754	0.47557567260835487	2672.4823793312135	2747.4823793312135	2747.4823793312135	2772.4823793312135	0.6097561120986938	0.7142857313156128	0.699999988079071	0.8260869383811951	0.9166666865348816	2672	2747	2747	2772	1583
20.66663640328976	20.666636403289765	0	0	2	0	-0.003404928748048138	0.4968595702492671	2759.6399401707486	2834.6399401707486	2834.6399401707486	2859.6399401707486	0.6341463327407837	0.7428571581840515	0.7200000286102295	0.8478260636329651	0.9166666865348816	2759	2834	2834	2859	1583
20.6837227111512	20.683722316411504	0	0	2	0	-0.003750000000001496	0.5223826107771501	2864.1567911324296	2939.1567911324296	2939.1567911324296	2964.1567911324296	0.6585366129875183	0.7714285850524902	0.7400000095367432	0.8913043737411499	0.9166666865348816	2864	2939	2939	2964	1583
20.703919962578677	20.70391996257868	0	0	2	0	-0.0040847927626141535	0.553102312243503	2989.953968637145	3064.953968637145	3064.953968637145	3089.953968637145	0.6829268336296082	0.8190476298332214	0.7599999904632568	0.9347826242446899	0.9166666865348816	2989	3064	3064	3089	1583
20.717145321446406	20.71714532144641	0	0	2	0	-0.00440838939219495	0.572874809814536	3070.922346190525	3145.922346190525	3145.922346190525	3170.922346190525	0.707317054271698	0.8380952477455139	0.7799999713897705	0.95652174949646	0.9166666865348816	3070	3145	3145	3170	1583
20.733634388143596	20.7336343881436	0	0	2	0	-0.0047199029328751285	0.5813533321152562	3105.641895011974	3180.641895011974	3180.641895011974	3205.641895011974	0.7317073345184326	0.8476190567016602	0.7799999713897705	0.95652174949646	0.9166666865348816	3105	3180	3180	3205	1583
20.74969674122642	20.749696741226415	0	0	2	0	-0.005018479547692726	0.5928647279091503	3152.7810607879705	3227.7810607879705	3227.7810607879705	3252.7810607879705	0.7317073345184326	0.8571428656578064	0.800000011920929	0.97826087474823	0.9166666865348816	3152	3227	3227	3252	1583
20.76677239111599	20.766772391115992	0	0	2	0	-0.005303300858900336	0.5952456801481869	3162.5310602068253	3237.5310602068253	3237.5310602068253	3262.5310602068253	0.7317073345184326	0.8666666746139526	0.800000011920929	0.97826087474823	0.9166666865348816	3162	3237	3237	3262	1583
20.78390251508399	20.783902515083994	0	0	2	0	-0.005573586191081621	0.6154529601335526	3245.2798717468977	3320.2798717468977	3320.2798717468977	3345.2798717468977	0.7560975551605225	0.8857142925262451	0.8199999928474426	1.0	0.9166666865348816	3245	3320	3320	3345	1583
20.79965815542086	20.799658155420865	0	0	2	0	-0.005828594710928378	0.6313124150037766	3310.224339440465	3385.224339440465	3385.224339440465	3410.224339440465	0.7804877758026123	0.9047619104385376	0.8399999737739563	1.0	0.9166666865348816	3310	3385	3385	3410	1583
20.816685647067185	20.81668525232749	0	0	2	0	-0.006067627457813132	0.6336933672428131	3319.9743388593197	3394.9743388593197	3394.9743388593197	3419.9743388593197	0.7804877758026123	0.9142857193946838	0.8399999737739563	1.0	0.9166666865348816	3319	3394	3394	3419	1583
20.83722711151199	20.837226716772292	0	0	2	0	-0.006290029259591632	0.6495528519153595	3384.918928593397	3459.918928593397	3459.918928593397	3484.918928593397	0.8048780560493469	0.9333333373069763	0.8600000143051147	1.0	0.9166666865348816	3384	3459	3459	3484	1583
20.850561813276283	20.85056181327628	0	0	2	0	-0.006495190528384164	0.6519338041543961	3394.668928012252	3469.668928012252	3469.668928012252	3494.668928012252	0.8048780560493469	0.9428571462631226	0.8600000143051147	1.0	0.9166666865348816	3394	3469	3469	3494	1583
20.866629297975184	20.866629297975187	0	0	2	0	-0.006682548931413554	0.6677932590246201	3459.613395705819	3534.613395705819	3534.613395705819	3559.613395705819	0.8292682766914368	0.961904764175415	0.8799999952316284	1.0	0.9166666865348816	3459	3534	3534	3559	1583
20.883806395967337	20.88380679070704	0	0	2	0	-0.00685159093232022	0.6701742112636566	3469.363395124674	3544.363395124674	3544.363395124674	3569.363395124674	0.8292682766914368	0.9714285731315613	0.8799999952316284	1.0	0.9166666865348816	3469	3544	3544	3569	1583
20.903974831396805	20.90397483139681	0	0	2	0	-0.007001853198729643	0.6775551587343216	3499.588375017047	3574.588375017047	3574.588375017047	3599.588375017047	0.8292682766914368	0.9809523820877075	0.8999999761581421	1.0	0.9166666865348816	3499	3574	3574	3599	1583
20.917150058322793	20.91715005832279	0	0	2	0	-0.007132923872214195	0.6860336810350418	3534.307923838496	3609.307923838496	3609.307923838496	3634.307923838496	0.8536585569381714	0.9904761910438538	0.8999999761581421	1.0	0.9166666865348816	3534	3609	3609	3634	1583
20.933658862004922	20.933658862004926	0	0	2	0	-0.007244443697168468	0.6860336810350418	3534.307923838496	3609.307923838496	3609.307923838496	3634.307923838496	0.8536585569381714	0.9904761910438538	0.8999999761581421	1.0	0.9166666865348816	3534	3609	3609	3634	1583
20.95012779697748	20.950128191717177	0	0	2	0	-0.007336107005503909	0.6995121985673904	3589.502453133464	3664.502453133464	3664.502453133464	3689.502453133464	0.8780487775802612	1.0	0.9200000166893005	1.0	0.9166666865348816	3589	3664	3664	3689	1583
20.97049794439302	20.970497944393017	0	0	2	0	-0.007407662554463809	0.6995121985673904	3589.502453133464	3664.502453133464	3664.502453133464	3689.502453133464	0.8780487775802612	1.0	0.9200000166893005	1.0	1.0	3589	3664	3664	3689	1600
20.983804619638693	20.983804619638697	0	0	2	0	-0.007458914215262234	0.7045121937990189	3609.9774336069822	3684.9774336069822	3684.9774336069822	3709.9774336069822	0.8780487775802612	1.0	0.9399999976158142	1.0	0.9166666865348816	3609	3684	3684	3709	1583
20.999752103469167	20.99975210346917	0	0	2	0	-0.007489721510659397	0.7045121937990189	3609.9774336069822	3684.9774336069822	3684.9774336069822	3709.9774336069822	0.8780487775802612	1.0	0.9399999976158142	1.0	0.9166666865348816	3609	3684	3684	3709	1583
21.0166149886611	21.016614988661104	0	0	2	0	-0.0075	0.6995121985673904	3589.502453133464	3664.502453133464	3664.502453133464	3689.502453133464	0.8780487775802612	1.0	0.9200000166893005	1.0	0.9166666865348816	3589	3664	3664	3689	1583
21.037218032498917	21.03721803249892	0	0	2	0	-0.007489721510659211	0.6995121985673904	3589.502453133464	3664.502453133464	3664.502453133464	3689.502453133464	0.8780487775802612	1.0	0.9200000166893005	1.0	0.9166666865348816	3589	3664	3664	3689	1583
21.050474181063155	21.05047418106315	0	0	2	0	-0.0074589142152618635	0.6995121985673904	3589.502453133464	3664.502453133464	3664.502453133464	3689.502453133464	0.8780487775802612	1.0	0.9200000166893005	1.0	0.9166666865348816	3589	3664	3664	3689	1583
21.066671140383253	21.066670745643556	0	0	2	0	-0.007407662554463255	0.6995121985673904	3589.502453133464	3664.502453133464	3664.502453133464	3689.502453133464	0.8780487775802612	1.0	0.9200000166893005	1.0	0.9166666865348816	3589	3664	3664	3689	1583
21.083804817008545	21.083805211748242	0	0	2	0	-0.007336107005503172	0.6995121985673904	3589.502453133464	3664.502453133464	3664.502453133464	3689.502453133464	0.8780487775802612	1.0	0.9200000166893005	1.0	0.9166666865348816	3589	3664	3664	3689	1583
21.10392114679777	21.103921146797774	0	0	2	0	-0.007244443697167551	0.6945121884346008	3569.0274116396904	3644.0274116396904	3644.0274116396904	3669.0274116396904	0.8780487775802612	1.0	0.8999999761581421	1.0	0.9166666865348816	3569	3644	3644	3669	1583
21.117102294819237	21.11710229481924	0	0	2	0	-0.0071329238722131	0.6860336810350418	3534.307923838496	3609.307923838496	3609.307923838496	3634.307923838496	0.8536585569381714	0.9904761910438538	0.8999999761581421	1.0	0.9166666865348816	3534	3609	3609	3634	1583
21.13364386189637	21.133643467156674	0	0	2	0	-0.007001853198728373	0.6836527287960052	3524.5579244196415	3599.5579244196415	3599.5579244196415	3624.5579244196415	0.8536585569381714	0.9809523820877075	0.8999999761581421	1.0	0.9166666865348816	3524	3599	3599	3624	1583
21.149782794480746	21.14978318922045	0	0	2	0	-0.006851590932318779	0.6738908290863037	3484.5829451084137	3559.5829451084137	3559.5829451084137	3584.5829451084137	0.8536585569381714	0.961904764175415	0.8799999952316284	1.0	0.9166666865348816	3484	3559	3559	3584	1583
21.17052636565133	21.170526760391034	0	0	2	0	-0.006682548931411946	0.6580313593149185	3419.6384163945913	3494.6384163945913	3494.6384163945913	3519.6384163945913	0.8292682766914368	0.9428571462631226	0.8600000143051147	1.0	0.9166666865348816	3419	3494	3494	3519	1583
21.183807777556286	21.18380777755629	0	0	2	0	-0.006495190528382392	0.655650407075882	3409.8884169757366	3484.8884169757366	3484.8884169757366	3509.8884169757366	0.8292682766914368	0.9333333373069763	0.8600000143051147	1.0	0.9166666865348816	3409	3484	3484	3509	1583
21.19965855016056	21.199658550160564	0	0	2	0	-0.006290029259589702	0.6482694447040558	3379.6633760631084	3454.6633760631084	3454.6633760631084	3479.6633760631084	0.8292682766914368	0.9238095283508301	0.8399999737739563	1.0	0.9166666865348816	3379	3454	3454	3479	1583
21.21663709408423	21.216637094084234	0	0	2	0	-0.006067627457811049	0.6458884924650192	3369.9133766442537	3444.9133766442537	3444.9133766442537	3469.9133766442537	0.8292682766914368	0.9142857193946838	0.8399999737739563	1.0	0.9166666865348816	3369	3444	3444	3469	1583
21.233805113063315	21.23380511306332	0	0	2	0	-0.005828594710926148	0.6350290328264236	3325.443889424205	3400.443889424205	3400.443889424205	3425.443889424205	0.8048780560493469	0.8952381014823914	0.8399999737739563	1.0	0.9166666865348816	3325	3400	3400	3425	1583
21.250455233557613	21.250455233557616	0	0	2	0	-0.005573586191079251	0.6007120131150536	3184.915693706145	3259.915693706145	3259.915693706145	3284.915693706145	0.7804877758026123	0.8571428656578064	0.800000011920929	0.95652174949646	0.9166666865348816	3184	3259	3259	3284	1583
21.266649824439522	21.26664982443952	0	0	2	0	-0.00530330085889783	0.5916022835218389	3147.61135102193	3222.61135102193	3222.61135102193	3247.61135102193	0.7804877758026123	0.8380952477455139	0.800000011920929	0.9347826242446899	0.9166666865348816	3147	3222	3222	3247	1583
21.283636263157167	21.28363626315717	0	0	2	0	-0.005018479547690093	0.5718297720214593	3066.642916427876	3141.642916427876	3141.642916427876	3166.642916427876	0.7560975551605225	0.8190476298332214	0.7799999713897705	0.9130434989929199	0.9166666865348816	3066	3141	3141	3166	1583
21.299719537444023	21.29971953744402	0	0	2	0	-0.004719902932872375	0.5559912684171096	3001.7842441680637	3076.7842441680637	3076.7842441680637	3101.7842441680637	0.7560975551605225	0.7904762029647827	0.7599999904632568	0.8913043737411499	0.9166666865348816	3001	3076	3076	3101	1583
21.317206900839412	21.317206900839416	0	0	2	0	-0.004408389392192083	0.5326318036862041	2906.1272360950056	2981.1272360950056	2981.1272360950056	3006.1272360950056	0.7317073345184326	0.7714285850524902	0.7400000095367432	0.8478260636329651	0.9166666865348816	2906	2981	2981	3006	1583
21.33362846704812	21.333628467048115	0	0	2	0	-0.004084792762611183	0.5153696386840032	2835.438670410993	2910.438670410993	2910.438670410993	2935.438670410993	0.707317054271698	0.7428571581840515	0.7400000095367432	0.8260869383811951	0.9166666865348816	2835	2910	2910	2935	1583
21.349905558527066	21.34990555852707	0	0	2	0	-0.0037499999999984273	0.48798819819222317	2723.3116715971537	2798.3116715971537	2798.3116715971537	2823.3116715971537	0.6585366129875183	0.7142857313156128	0.7200000286102295	0.804347813129425	0.9166666865348816	2723	2798	2798	2823	1583
21.370535839404102	21.3705362341438	0	0	2	0	-0.003404928748044981	0.4545510791566061	2586.3866691463018	2661.3866691463018	2661.3866691463018	2686.3866691463018	0.6341463327407837	0.6666666865348816	0.699999988079071	0.739130437374115	0.9166666865348816	2586	2661	2661	2686	1583
21.383830672458817	21.383830672458814	0	0	2	0	-0.0030505248230668384	0.43391936728487845	2501.899809031577	2576.899809031577	2576.899809031577	2601.899809031577	0.6097561120986938	0.6380952596664429	0.6800000071525574	0.717391312122345	0.9166666865348816	2501	2576	2576	2601	1583
21.399749340291276	21.39974934029128	0	0	2	0	-0.0026877596215880506	0.4135050315571869	2418.3031042266803	2493.3031042266803	2493.3031042266803	2518.3031042266803	0.5853658318519592	0.6095238327980042	0.6600000262260437	0.695652186870575	0.9166666865348816	2418	2493	2493	2518	1583
21.41671012092851	21.416710120928506	0	0	2	0	-0.0023176274578103704	0.39667766387047987	2349.395033549615	2424.395033549615	2424.395033549615	2449.395033549615	0.5609756112098694	0.5809524059295654	0.6600000262260437	0.6739130616188049	0.9166666865348816	2349	2424	2424	2449	1583
21.437191979678797	21.4371915849391	0	0	2	0	-0.0019411428382671415	0.3765894198935964	2267.133674464277	2342.133674464277	2342.133674464277	2367.133674464277	0.5365853905677795	0.5523809790611267	0.6399999856948853	0.6521739363670349	0.9166666865348816	2267	2342	2342	2367	1583
21.450553918482303	21.450553918482306	0	0	2	0	-0.0015593376811314063	0.3506210069423137	2160.7930234287746	2235.7930234287746	2235.7930234287746	2260.7930234287746	0.4878048896789551	0.523809552192688	0.6200000047683716	0.6304348111152649	0.9166666865348816	2160	2235	2235	2260	1583
21.466634824330963	21.466634824330967	0	0	2	0	-0.001173258487799923	0.3434781427746234	2131.542994662083	2206.542994662083	2206.542994662083	2231.542994662083	0.4878048896789551	0.4952380955219269	0.6200000047683716	0.6304348111152649	0.8333333134651184	2131	2206	2206	2231	1566
21.483788632680895	21.4837886326809	0	0	2	0	-0.0007839634745055779	0.3266613682327062	2062.678302912932	2137.678302912932	2137.678302912932	2162.678302912932	0.4878048896789551	0.46666666865348816	0.6000000238418579	0.5869565010070801	0.8333333134651184	2062	2137	2137	2162	1566
21.503874172773617	21.50387417277362	0	0	2	0	-0.00039251967182024584	0.2964745202919712	1939.063160595622	2014.063160595622	2014.063160595622	2039.063160595622	0.4390243887901306	0.41904762387275696	0.5799999833106995	0.5652173757553101	0.8333333134651184	1939	2014	2014	2039	1566
21.517164268951948	21.517164268951944	0	0	2	0	1.8376154860346732e-15	0.2797454914709796	1870.5577875736615	1945.5577875736615	1945.5577875736615	1970.5577875736615	0.4146341383457184	0.4000000059604645	0.5600000023841858	0.54347825050354	0.8333333134651184	1870	1945	1945	1970	1566
21.533911495412138	21.53391149541214	0	0	2	0	0.000392519671823916	0.2693314163062883	1827.9121497742506	1902.9121497742506	1902.9121497742506	1927.9121497742506	0.4146341383457184	0.380952388048172	0.5400000214576721	0.52173912525177	0.8333333134651184	1827	1902	1902	1927	1566
21.549713320293765	21.549713715033462	0	0	2	0	0.000783963474509233	0.24932055920362473	1745.9676899388433	1820.9676899388433	1820.9676899388433	1845.9676899388433	0.3658536672592163	0.37142857909202576	0.5199999809265137	0.5	0.8333333134651184	1745	1820	1820	1845	1566
21.566786601745147	21.566786601745143	0	0	2	0	0.001173258487803553	0.23596109449863434	1691.2606819719076	1766.2606819719076	1766.2606819719076	1791.2606819719076	0.3414634168148041	0.3523809611797333	0.5	0.5	0.8333333134651184	1691	1766	1766	1791	1566
21.583840146211582	21.583840146211585	0	0	2	0	0.001559337681135001	0.2260904937075532	1650.8405717324304	1725.8405717324304	1725.8405717324304	1750.8405717324304	0.3414634168148041	0.3333333432674408	0.47999998927116394	0.47826087474823	0.8333333134651184	1650	1725	1725	1750	1566
21.599727234868144	21.599727234868148	0	0	2	0	0.0019411428382706912	0.22132858922948007	1631.340572894721	1706.340572894721	1706.340572894721	1731.340572894721	0.3414634168148041	0.3142857253551483	0.47999998927116394	0.47826087474823	0.8333333134651184	1631	1706	1706	1731	1566
21.61677209506121	21.616772095061215	0	0	2	0	0.002317627457813866	0.20795877283681996	1576.5911747667778	1651.5911747667778	1651.5911747667778	1676.5911747667778	0.31707316637039185	0.3047619163990021	0.46000000834465027	0.45652174949645996	0.8333333134651184	1576	1651	1651	1676	1566
21.63720224291097	21.637202242910973	0	0	2	0	0.002687759621591482	0.18548957011621936	1484.5797896259182	1559.5797896259182	1559.5797896259182	1584.5797896259182	0.2926829159259796	0.2666666805744171	0.41999998688697815	0.43478259444236755	0.8333333134651184	1484	1559	1559	1584	1566
21.65040431213647	21.650404312136473	0	0	2	0	0.0030505248230701964	0.18548957011621936	1484.5797896259182	1559.5797896259182	1559.5797896259182	1584.5797896259182	0.2926829159259796	0.2666666805744171	0.41999998688697815	0.43478259444236755	0.8333333134651184	1484	1559	1559	1584	1566
21.666673903561144	21.666673903561147	0	0	2	0	0.003404928748048256	0.16418472068465273	1397.3364312036529	1472.3364312036529	1472.3364312036529	1497.3364312036529	0.24390244483947754	0.24761904776096344	0.4000000059604645	0.41304346919059753	0.8333333134651184	1397	1472	1472	1497	1566
21.683720342713006	21.68372034271301	0	0	2	0	0.00375000000000161	0.153335861025945	1352.9103509012448	1427.9103509012448	1427.9103509012448	1452.9103509012448	0.24390244483947754	0.22857142984867096	0.36000001430511475	0.3913043439388275	0.8333333134651184	1352	1427	1427	1452	1566
21.699894801870276	21.69989480187028	0	0	2	0	0.0040847927626142646	0.14528177564558775	1319.9288712686819	1394.9288712686819	1394.9288712686819	1419.9288712686819	0.2195121943950653	0.22857142984867096	0.3400000035762787	0.3913043439388275	0.8333333134651184	1319	1394	1394	1419	1566
21.717138216131826	21.71713821613183	0	0	2	0	0.004408389392195056	0.14094430063729702	1302.1669111097312	1377.1669111097312	1377.1669111097312	1402.1669111097312	0.2195121943950653	0.21904762089252472	0.3199999928474426	0.3913043439388275	0.8333333134651184	1302	1377	1377	1402	1566
21.73365688830643	21.733656888306427	0	0	2	0	0.004719902932875231	0.13125978371371394	1262.5088143076587	1337.5088143076587	1337.5088143076587	1362.5088143076587	0.19512194395065308	0.21904762089252472	0.30000001192092896	0.3695652186870575	0.8333333134651184	1262	1337	1337	1362	1566
21.749682135857565	21.74968213585756	0	0	2	0	0.005018479547692824	0.12887883147467738	1252.758814888804	1327.758814888804	1327.758814888804	1352.758814888804	0.19512194395065308	0.20952381193637848	0.30000001192092896	0.3695652186870575	0.8333333134651184	1252	1327	1327	1352	1566
21.766804365031586	21.76680436503159	0	0	2	0	0.005303300858900429	0.12649787923564082	1243.0088154699492	1318.0088154699492	1318.0088154699492	1343.0088154699492	0.19512194395065308	0.20000000298023224	0.30000001192092896	0.3695652186870575	0.8333333134651184	1243	1318	1318	1343	1566
21.783794356406528	21.78379435640653	0	0	2	0	0.00557358619108171	0.1231283133768517	1229.2104432782078	1304.2104432782078	1304.2104432782078	1329.2104432782078	0.19512194395065308	0.20000000298023224	0.2800000011920929	0.3478260934352875	0.8333333134651184	1229	1304	1304	1329	1566
21.79968381350128	21.799683813501282	0	0	2	0	0.005828594710928461	0.11464980225200239	1194.4909402219498	1269.4909402219498	1269.4909402219498	1294.4909402219498	0.17073170840740204	0.190476194024086	0.2800000011920929	0.3478260934352875	0.8333333134651184	1194	1269	1269	1294	1566
21.816825384920552	21.81682538492055	0	0	2	0	0.006067627457813209	0.11226885001296583	1184.740940803095	1259.740940803095	1259.740940803095	1284.740940803095	0.17073170840740204	0.18095238506793976	0.2800000011920929	0.3478260934352875	0.8333333134651184	1184	1259	1259	1284	1566
21.837174216392352	21.837174216392356	0	0	2	0	0.006290029259591703	0.10911667552331217	1171.8327862679635	1246.8327862679635	1246.8327862679635	1271.8327862679635	0.17073170840740204	0.18095238506793976	0.25999999046325684	0.32608696818351746	0.9166666865348816	1171	1246	1246	1271	1583
21.850608392560734	21.850608392560737	0	0	2	0	0.00649519052838423	0.10063816067317255	1137.1132679566417	1212.1132679566417	1212.1132679566417	1237.1132679566417	0.1463414579629898	0.17142857611179352	0.25999999046325684	0.32608696818351746	0.8333333134651184	1137	1212	1212	1237	1566
21.866742588268732	21.866742588268735	0	0	2	0	0.006682548931413614	0.09825720843413599	1127.363268537787	1202.363268537787	1202.363268537787	1227.363268537787	0.1463414579629898	0.16190476715564728	0.25999999046325684	0.32608696818351746	0.8333333134651184	1127	1202	1202	1227	1566
21.88384508045782	21.883845080457817	0	0	2	0	0.006851590932320274	0.09074660452163741	1096.6073455161052	1171.6073455161052	1171.6073455161052	1196.6073455161052	0.12195122241973877	0.16190476715564728	0.25999999046325684	0.30434781312942505	0.8333333134651184	1096	1171	1171	1196	1566
21.903878120170607	21.90387772543091	0	0	2	0	0.0070018531987296895	0.08684391353441323	1080.625825923422	1155.625825923422	1155.625825923422	1180.625825923422	0.12195122241973877	0.15238095819950104	0.23999999463558197	0.30434781312942505	0.8333333134651184	1080	1155	1155	1180	1566
21.91694360946033	21.916943609460333	0	0	2	0	0.007132923872214236	0.08446296129537667	1070.8758265045674	1145.8758265045674	1145.8758265045674	1170.8758265045674	0.12195122241973877	0.1428571492433548	0.23999999463558197	0.30434781312942505	0.8333333134651184	1070	1145	1145	1170	1566
21.933664388360707	21.933664388360704	0	0	2	0	0.0072444436971685015	0.08315861380942491	1065.534523549595	1140.534523549595	1140.534523549595	1165.534523549595	0.12195122241973877	0.1428571492433548	0.23999999463558197	0.28260868787765503	0.8333333134651184	1065	1140	1140	1165	1566
21.94987003195418	21.949870031954177	0	0	2	0	0.007336107005503936	0.08315861380942491	1065.534523549595	1140.534523549595	1140.534523549595	1165.534523549595	0.12195122241973877	0.1428571492433548	0.23999999463558197	0.28260868787765503	0.8333333134651184	1065	1140	1140	1165	1566
21.97059031348253	21.970590313482532	0	0	2	0	0.00740766255446383	0.08077766157038835	1055.7845241307402	1130.7845241307402	1130.7845241307402	1155.7845241307402	0.12195122241973877	0.13333334028720856	0.23999999463558197	0.28260868787765503	0.8333333134651184	1055	1130	1130	1155	1566
21.983964094477	21.983964489216703	0	0	2	0	0.007458914215262249	0.08077766157038835	1055.7845241307402	1130.7845241307402	1130.7845241307402	1155.7845241307402	0.12195122241973877	0.13333334028720856	0.23999999463558197	0.28260868787765503	0.8333333134651184	1055	1130	1130	1155	1566
21.999751708729473	21.99975170872947	0	0	2	0	0.007489721510659403	0.07947331408443659	1050.4432211757678	1125.4432211757678	1125.4432211757678	1150.4432211757678	0.12195122241973877	0.13333334028720856	0.23999999463558197	0.260869562625885	0.8333333134651184	1050	1125	1125	1150	1566
22.016627620331466	22.01662722559177	0	0	2	0	0.0075	0.07709235998275488	1040.6932141293812	1115.6932141293812	1115.6932141293812	1140.6932141293812	0.12195122241973877	0.12380952388048172	0.23999999463558197	0.260869562625885	0.8333333134651184	1040	1115	1115	1140	1566
22.033766428572836	22.03376642857284	0	0	2	0	0.0074897215106592046	0.07709235998275488	1040.6932141293812	1115.6932141293812	1115.6932141293812	1140.6932141293812	0.12195122241973877	0.12380952388048172	0.23999999463558197	0.260869562625885	0.8333333134651184	1040	1115	1115	1140	1566
22.050433128134483	22.05043312813448	0	0	2	0	0.0074589142152618505	0.07709235998275488	1040.6932141293812	1115.6932141293812	1115.6932141293812	1140.6932141293812	0.12195122241973877	0.12380952388048172	0.23999999463558197	0.260869562625885	0.8333333134651184	1040	1115	1115	1140	1566
22.066688114190303	22.0666881141903	0	0	2	0	0.007407662554463234	0.07839670752377614	1046.0345173098633	1121.0345173098633	1121.0345173098633	1146.0345173098633	0.12195122241973877	0.12380952388048172	0.25999999046325684	0.260869562625885	0.8333333134651184	1046	1121	1121	1146	1566
22.083693500413492	22.08369350041349	0	0	2	0	0.0073361070055031445	0.07709235998275488	1040.6932141293812	1115.6932141293812	1115.6932141293812	1140.6932141293812	0.12195122241973877	0.12380952388048172	0.23999999463558197	0.260869562625885	0.8333333134651184	1040	1115	1115	1140	1566
22.103865093760543	22.103864699020846	0	0	2	0	0.007244443697167517	0.07839670752377614	1046.0345173098633	1121.0345173098633	1121.0345173098633	1146.0345173098633	0.12195122241973877	0.12380952388048172	0.25999999046325684	0.260869562625885	0.8333333134651184	1046	1121	1121	1146	1566
22.11715716363737	22.117157163637373	0	0	2	0	0.007132923872213059	0.07839670752377614	1046.0345173098633	1121.0345173098633	1121.0345173098633	1146.0345173098633	0.12195122241973877	0.12380952388048172	0.25999999046325684	0.260869562625885	0.8333333134651184	1046	1121	1121	1146	1566
22.133674256853173	22.133674651592877	0	0	2	0	0.007001853198728325	0.07839670752377614	1046.0345173098633	1121.0345173098633	1121.0345173098633	1146.0345173098633	0.12195122241973877	0.12380952388048172	0.25999999046325684	0.260869562625885	0.8333333134651184	1046	1121	1121	1146	1566
22.1497010833631	22.149701478102806	0	0	2	0	0.006851590932318725	0.07839670752377614	1046.0345173098633	1121.0345173098633	1121.0345173098633	1146.0345173098633	0.12195122241973877	0.12380952388048172	0.25999999046325684	0.260869562625885	0.8333333134651184	1046	1121	1121	1146	1566
22.166841470563273	22.166841865302978	0	0	2	0	0.006682548931411886	0.07839670752377614	1046.0345173098633	1121.0345173098633	1121.0345173098633	1146.0345173098633	0.12195122241973877	0.12380952388048172	0.25999999046325684	0.260869562625885	0.8333333134651184	1046	1121	1121	1146	1566
22.183997647351394	22.183997647351397	0	0	2	0	0.006495190528382326	0.08828826360080555	1086.5404394452987	1161.5404394452987	1161.5404394452987	1186.5404394452987	0.1463414579629898	0.13333334028720856	0.25999999046325684	0.28260868787765503	0.8333333134651184	1086	1161	1161	1186	1566
22.199850788393864	22.19985118313356	0	0	2	0	0.00629002925958963	0.0897013077982094	1092.3268554336673	1167.3268554336673	1167.3268554336673	1192.3268554336673	0.1463414579629898	0.13333334028720856	0.2800000011920929	0.28260868787765503	0.8333333134651184	1092	1167	1167	1192	1566
22.216763016048144	22.21676301604814	0	0	2	0	0.0060676274578109705	0.09208226003724596	1102.076854852522	1177.076854852522	1177.076854852522	1202.076854852522	0.1463414579629898	0.1428571492433548	0.2800000011920929	0.28260868787765503	0.8333333134651184	1102	1177	1177	1202	1566
22.237185663843622	22.23718566384362	0	0	2	0	0.005828594710926065	0.09446321227628252	1111.8268542713768	1186.8268542713768	1186.8268542713768	1211.8268542713768	0.1463414579629898	0.15238095819950104	0.2800000011920929	0.28260868787765503	0.8333333134651184	1111	1186	1186	1211	1566
22.250533786757668	22.25053339201797	0	0	2	0	0.005573586191079162	0.10598520578249637	1159.0094176793227	1234.0094176793227	1234.0094176793227	1259.0094176793227	0.17073170840740204	0.16190476715564728	0.30000001192092896	0.30434781312942505	0.8333333134651184	1159	1234	1234	1259	1566
22.266646666521925	22.26664666652193	0	0	2	0	0.005303300858897737	0.11226884787497315	1184.740932048015	1259.740932048015	1259.740932048015	1284.740932048015	0.17073170840740204	0.18095238506793976	0.3199999928474426	0.30434781312942505	0.8333333134651184	1184	1259	1259	1284	1566
22.283636263157167	22.28363626315717	0	0	2	0	0.005018479547689995	0.12887883155890134	1252.758815233701	1327.758815233701	1327.758815233701	1352.758815233701	0.19512194395065308	0.20952381193637848	0.3400000035762787	0.32608696818351746	0.8333333134651184	1252	1327	1327	1352	1566
22.303917988880183	22.303917988880187	0	0	2	0	0.004719902932872272	0.14951055363468502	1337.2457171340352	1412.2457171340352	1412.2457171340352	1437.2457171340352	0.2195121943950653	0.2380952388048172	0.3799999952316284	0.3695652186870575	0.8333333134651184	1337	1412	1412	1437	1566
22.31715992681526	22.317159926815265	0	0	2	0	0.004408389392191976	0.15373933295840803	1354.562568464681	1429.562568464681	1429.562568464681	1454.562568464681	0.2195121943950653	0.24761904776096344	0.4000000059604645	0.3695652186870575	0.8333333134651184	1354	1429	1429	1454	1566
22.333642677677272	22.333642677677275	0	0	2	0	0.004084792762611071	0.16677271633044533	1407.9342733731737	1482.9342733731737	1482.9342733731737	1507.9342733731737	0.24390244483947754	0.2666666805744171	0.4000000059604645	0.3913043439388275	0.8333333134651184	1407	1482	1482	1507	1566
22.34967621476208	22.349676214762084	0	0	2	0	0.003749999999998313	0.179490359114564	1460.0130205741398	1535.0130205741398	1535.0130205741398	1560.0130205741398	0.26829269528388977	0.27619048953056335	0.41999998688697815	0.41304346919059753	0.8333333134651184	1460	1535	1535	1560	1566
22.36679173336123	22.366791733361232	0	0	2	0	0.0034049287480448632	0.19479598944601806	1522.689576781444	1597.689576781444	1597.689576781444	1622.689576781444	0.2926829159259796	0.3047619163990021	0.4399999976158142	0.41304346919059753	0.9166666865348816	1522	1597	1597	1622	1583
22.383919883630735	22.38391988363074	0	0	2	0	0.003050524823066718	0.2080467602999314	1576.951483428219	1651.951483428219	1651.951483428219	1676.951483428219	0.31707316637039185	0.32380953431129456	0.4399999976158142	0.43478259444236755	0.8333333134651184	1576	1651	1651	1676	1566
22.399712629499295	22.39971302423899	0	0	2	0	0.002687759621587927	0.22358014440406926	1640.5606913346637	1715.5606913346637	1715.5606913346637	1740.5606913346637	0.3414634168148041	0.34285715222358704	0.46000000834465027	0.45652174949645996	0.8333333134651184	1640	1715	1715	1740	1566
22.416684857587786	22.41668485758779	0	0	2	0	0.0023176274578102446	0.2308523981856263	1670.3405705701398	1745.3405705701398	1745.3405705701398	1770.3405705701398	0.3414634168148041	0.3523809611797333	0.47999998927116394	0.47826087474823	0.8333333134651184	1670	1745	1745	1770	1566
22.43384537651259	22.433845771252294	0	0	2	0	0.0019411428382670136	0.23561430266369943	1689.8405694078492	1764.8405694078492	1764.8405694078492	1789.8405694078492	0.3414634168148041	0.37142857909202576	0.47999998927116394	0.47826087474823	0.8333333134651184	1689	1764	1764	1789	1566
22.45041615432743	22.450416154327435	0	0	2	0	0.0015593376811312766	0.2380056083202362	1699.6329660713673	1774.6329660713673	1774.6329660713673	1799.6329660713673	0.3414634168148041	0.37142857909202576	0.5	0.47826087474823	0.8333333134651184	1699	1774	1774	1799	1566
22.46668456153301	22.466684561533015	0	0	2	0	0.0011732584877997925	0.25158246606588364	1755.2301985397935	1830.2301985397935	1830.2301985397935	1855.2301985397935	0.3658536672592163	0.39047619700431824	0.5	0.5	0.8333333134651184	1755	1830	1830	1855	1566
22.483627184144094	22.483627184144098	0	0	2	0	0.0007839634745054463	0.2677680094993633	1821.5099988998927	1896.5099988998927	1896.5099988998927	1921.5099988998927	0.39024388790130615	0.4095238149166107	0.5199999809265137	0.52173912525177	0.8333333134651184	1821	1896	1896	1921	1566
22.50383193562585	22.503831935625854	0	0	2	0	0.00039251967182011373	0.295030426616254	1933.1495969935602	2008.1495969935602	2008.1495969935602	2033.1495969935602	0.4390243887901306	0.4476190507411957	0.5400000214576721	0.54347825050354	0.8333333134651184	1933	2008	2008	2033	1566
22.51714492670671	22.517144926706706	0	0	2	0	-1.9699237638903314e-15	0.30272711311993383	1964.667528226129	2039.667528226129	2039.667528226129	2064.667528226129	0.4390243887901306	0.46666666865348816	0.5400000214576721	0.5652173757553101	0.8333333134651184	1964	2039	2039	2064	1566
22.533625309130525	22.533625309130528	0	0	2	0	-0.00039251967182404813	0.30793414954258047	1985.990342376867	2060.990342376867	2060.990342376867	2085.990342376867	0.4390243887901306	0.4761904776096344	0.5600000023841858	0.5652173757553101	0.9166666865348816	1985	2060	2060	2085	1583
22.54982818954611	22.549828584285812	0	0	2	0	-0.0007839634745093646	0.321837094179962	2042.9229006669443	2117.9229006669443	2117.9229006669443	2142.9229006669443	0.46341463923454285	0.4952380955219269	0.5600000023841858	0.5869565010070801	0.9166666865348816	2042	2117	2117	2142	1583
22.570408733221097	22.5704087332211	0	0	2	0	-0.0011732584878036837	0.33268595888562835	2087.349001636648	2162.349001636648	2162.349001636648	2187.349001636648	0.46341463923454285	0.5142857432365417	0.5799999833106995	0.6086956262588501	0.9166666865348816	2087	2162	2162	2187	1583
22.584003568446878	22.58400356844688	0	0	2	0	-0.0015593376811351306	0.34669760768828173	2144.7267034835136	2219.7267034835136	2219.7267034835136	2244.7267034835136	0.4878048896789551	0.5333333611488342	0.5799999833106995	0.6304348111152649	0.9166666865348816	2144	2219	2219	2244	1583
22.599694471473146	22.59969447147315	0	0	2	0	-0.001941142838270819	0.36070924777051694	2202.104369620267	2277.104369620267	2277.104369620267	2302.104369620267	0.5121951103210449	0.5523809790611267	0.6000000238418579	0.6304348111152649	0.9166666865348816	2202	2277	2277	2302	1583
22.61662485715357	22.616624857153575	0	0	2	0	-0.0023176274578139916	0.37721054346665106	2269.6771754959364	2344.6771754959364	2344.6771754959364	2369.6771754959364	0.5365853905677795	0.5809524059295654	0.6000000238418579	0.6521739363670349	0.9166666865348816	2269	2344	2344	2369	1583
22.63378734977687	22.633787349776874	0	0	2	0	-0.0026877596215916055	0.38622192671765454	2306.5787899087954	2381.5787899087954	2381.5787899087954	2406.5787899087954	0.5365853905677795	0.5904762148857117	0.6200000047683716	0.6739130616188049	0.9166666865348816	2306	2381	2381	2406	1583
22.650457207256107	22.650457207256103	0	0	2	0	-0.003050524823070317	0.39470043411721356	2341.2982777099896	2416.2982777099896	2416.2982777099896	2441.2982777099896	0.5609756112098694	0.6000000238418579	0.6200000047683716	0.6739130616188049	0.9166666865348816	2341	2416	2416	2441	1583
22.666668377205358	22.66666837720536	0	0	2	0	-0.0034049287480483735	0.40631016065245085	2388.840107871786	2463.840107871786	2463.840107871786	2488.840107871786	0.5609756112098694	0.6190476417541504	0.6399999856948853	0.695652186870575	0.9166666865348816	2388	2463	2463	2488	1583
22.68376850095626	22.683768500956262	0	0	2	0	-0.003750000000001725	0.42064788025358446	2447.5530696384285	2522.5530696384285	2522.5530696384285	2547.5530696384285	0.5853658318519592	0.6380952596664429	0.6399999856948853	0.717391312122345	0.9166666865348816	2447	2522	2522	2547	1583
22.703901804552533	22.703901804552537	0	0	2	0	-0.004084792762614376	0.4410622266712396	2531.149818218726	2606.149818218726	2606.149818218726	2631.149818218726	0.6097561120986938	0.6666666865348816	0.6600000262260437	0.739130437374115	0.9166666865348816	2531	2606	2606	2631	1583
22.71713979509062	22.717139795090624	0	0	2	0	-0.004408389392195164	0.4677705421136773	2640.5203699555086	2715.5203699555086	2715.5203699555086	2740.5203699555086	0.6341463327407837	0.7047619223594666	0.6800000071525574	0.782608687877655	0.9166666865348816	2640	2715	2715	2740	1583
22.733795441940696	22.7337954419407	0	0	2	0	-0.004719902932875334	0.4740645340603331	2666.294266977064	2741.294266977064	2741.294266977064	2766.294266977064	0.6341463327407837	0.7142857313156128	0.699999988079071	0.782608687877655	0.9166666865348816	2666	2741	2741	2766	1583
22.749714109773162	22.749714109773166	0	0	2	0	-0.005018479547692923	0.4927501026702963	2742.811670434863	2817.811670434863	2817.811670434863	2842.811670434863	0.6585366129875183	0.7333333492279053	0.7200000286102295	0.804347813129425	0.9166666865348816	2742	2817	2817	2842	1583
22.766694232655627	22.76669383791593	0	0	2	0	-0.005303300858900523	0.5140339880015539	2829.969180866363	2904.969180866363	2904.969180866363	2929.969180866363	0.6829268336296082	0.761904776096344	0.7400000095367432	0.8260869383811951	0.9166666865348816	2829	2904	2904	2929	1583
22.78381922500755	22.783819225007548	0	0	2	0	-0.005573586191081798	0.5396656981240149	2934.931033817841	3009.931033817841	3009.931033817841	3034.931033817841	0.707317054271698	0.7904762029647827	0.7599999904632568	0.8695651888847351	0.9166666865348816	2934	3009	3009	3034	1583
22.799732761223932	22.79973276122393	0	0	2	0	-0.005828594710928545	0.5614930875923321	3024.3141936906	3099.3141936906	3099.3141936906	3124.3141936906	0.7317073345184326	0.8190476298332214	0.7799999713897705	0.8913043737411499	0.9166666865348816	3024	3099	3099	3124	1583
22.816813542729587	22.816813542729584	0	0	2	0	-0.006067627457813286	0.5768090781310331	3087.0331749465804	3162.0331749465804	3162.0331749465804	3187.0331749465804	0.7560975551605225	0.8380952477455139	0.800000011920929	0.8913043737411499	0.9166666865348816	3087	3162	3162	3187	1583
22.83718724280242	22.837187242802415	0	0	2	0	-0.006290029259591776	0.5997024459812952	3180.781516293404	3255.781516293404	3255.781516293404	3280.781516293404	0.7560975551605225	0.8761904835700989	0.8199999928474426	0.9347826242446899	0.9166666865348816	3180	3255	3255	3280	1583
22.850378654056048	22.85037865405605	0	0	2	0	-0.006495190528384297	0.5997024459812952	3180.781516293404	3255.781516293404	3255.781516293404	3280.781516293404	0.7560975551605225	0.8761904835700989	0.8199999928474426	0.9347826242446899	0.9166666865348816	3180	3255	3255	3280	1583
22.86662061370181	22.866620613701812	0	0	2	0	-0.0066825489314136744	0.6221819826830988	3272.8352190872893	3347.8352190872893	3347.8352190872893	3372.8352190872893	0.7804877758026123	0.9047619104385376	0.8399999737739563	0.95652174949646	0.9166666865348816	3272	3347	3347	3372	1583
22.883796922214568	22.883797711693965	0	0	2	0	-0.006851590932320327	0.6424979876694472	3356.0292595063866	3431.0292595063866	3431.0292595063866	3456.0292595063866	0.8048780560493469	0.9238095283508301	0.8600000143051147	0.97826087474823	0.9166666865348816	3356	3431	3431	3456	1583
22.90384219885802	22.903842198858023	0	0	2	0	-0.007001853198729737	0.6738908290863037	3484.5829451084137	3559.5829451084137	3559.5829451084137	3584.5829451084137	0.8536585569381714	0.961904764175415	0.8799999952316284	1.0	0.9166666865348816	3484	3559	3559	3584	1583
22.917102689558934	22.917102689558938	0	0	2	0	-0.007132923872214277	0.6812717765569687	3514.807925000787	3589.807925000787	3589.807925000787	3614.807925000787	0.8536585569381714	0.9714285731315613	0.8999999761581421	1.0	0.9166666865348816	3514	3589	3589	3614	1583
22.933713730823055	22.93371373082305	0	0	2	0	-0.007244443697168536	0.6910336911678314	3554.7829653322697	3629.7829653322697	3629.7829653322697	3654.7829653322697	0.8536585569381714	0.9904761910438538	0.9200000166893005	1.0	0.9166666865348816	3554	3629	3629	3654	1583
22.949827794806406	22.94982818954611	0	0	2	0	-0.007336107005503963	0.6995121985673904	3589.502453133464	3664.502453133464	3664.502453133464	3689.502453133464	0.8780487775802612	1.0	0.9200000166893005	1.0	0.9166666865348816	3589	3664	3664	3689	1583
22.970556365868436	22.97055636586844	0	0	2	0	-0.0074076625544638505	0.7045121937990189	3609.9774336069822	3684.9774336069822	3684.9774336069822	3709.9774336069822	0.8780487775802612	1.0	0.9399999976158142	1.0	0.9166666865348816	3609	3684	3684	3709	1583
22.983765540408516	22.98376554040852	0	0	2	0	-0.007458914215262262	0.7045121937990189	3609.9774336069822	3684.9774336069822	3684.9774336069822	3709.9774336069822	0.8780487775802612	1.0	0.9399999976158142	1.0	0.9166666865348816	3609	3684	3684	3709	1583
22.999761182482242	22.99976157722194	0	0	2	0	-0.00748972151065941	0.7156097441911697	3655.42190246284	3730.42190246284	3730.42190246284	3755.42190246284	0.9024389982223511	1.0	0.9599999785423279	1.0	0.9166666865348816	3655	3730	3730	3755	1583
23.016680120711403	23.0166801207114	0	0	2	0	-0.0075	0.7156097441911697	3655.42190246284	3730.42190246284	3730.42190246284	3755.42190246284	0.9024389982223511	1.0	0.9599999785423279	1.0	0.9166666865348816	3655	3730	3730	3755	1583
23.03378221816079	23.033782612900488	0	0	2	0	-0.007489721510659197	0.7156097441911697	3655.42190246284	3730.42190246284	3730.42190246284	3755.42190246284	0.9024389982223511	1.0	0.9599999785423279	1.0	0.9166666865348816	3655	3730	3730	3755	1583
23.05044497032544	23.050444970325444	0	0	2	0	-0.007458914215261837	0.7156097441911697	3655.42190246284	3730.42190246284	3730.42190246284	3755.42190246284	0.9024389982223511	1.0	0.9599999785423279	1.0	0.9166666865348816	3655	3730	3730	3755	1583
23.06671298279132	23.066712982791323	0	0	2	0	-0.007407662554463213	0.726707324385643	3700.866493359208	3775.866493359208	3775.866493359208	3800.866493359208	0.9268292784690857	1.0	0.9800000190734863	1.0	0.9166666865348816	3700	3775	3775	3800	1583
23.083755474546198	23.0837554745462	0	0	2	0	-0.007336107005503117	0.726707324385643	3700.866493359208	3775.866493359208	3775.866493359208	3800.866493359208	0.9268292784690857	1.0	0.9800000190734863	1.0	0.9166666865348816	3700	3775	3775	3800	1583
23.103956278630964	23.103956278630967	0	0	2	0	-0.0072444436971674814	0.7156097441911697	3655.42190246284	3730.42190246284	3730.42190246284	3755.42190246284	0.9024389982223511	1.0	0.9599999785423279	1.0	0.9166666865348816	3655	3730	3730	3755	1583
23.117024531098583	23.11702453109858	0	0	2	0	-0.007132923872213018	0.7095121890306473	3630.4524140805006	3705.4524140805006	3705.4524140805006	3730.4524140805006	0.8780487775802612	1.0	0.9599999785423279	1.0	0.9166666865348816	3630	3705	3705	3730	1583
23.133684125345642	23.133684125345646	0	0	2	0	-0.0070018531987282775	0.7045121937990189	3609.9774336069822	3684.9774336069822	3684.9774336069822	3709.9774336069822	0.8780487775802612	1.0	0.9399999976158142	1.0	0.9166666865348816	3609	3684	3684	3709	1583
23.149736609935996	23.149736609935992	0	0	2	0	-0.006851590932318671	0.7045121937990189	3609.9774336069822	3684.9774336069822	3684.9774336069822	3709.9774336069822	0.8780487775802612	1.0	0.9399999976158142	1.0	0.9166666865348816	3609	3684	3684	3709	1583
23.170503865488502	23.1705042602282	0	0	2	0	-0.006682548931411825	0.7045121937990189	3609.9774336069822	3684.9774336069822	3684.9774336069822	3709.9774336069822	0.8780487775802612	1.0	0.9399999976158142	1.0	0.9166666865348816	3609	3684	3684	3709	1583
23.183926988945313	23.183926988945316	0	0	2	0	-0.006495190528382261	0.7045121937990189	3609.9774336069822	3684.9774336069822	3684.9774336069822	3709.9774336069822	0.8780487775802612	1.0	0.9399999976158142	1.0	0.9166666865348816	3609	3684	3684	3709	1583
23.199679471364593	23.199679471364597	0	0	2	0	-0.006290029259589558	0.7045121937990189	3609.9774336069822	3684.9774336069822	3684.9774336069822	3709.9774336069822	0.8780487775802612	1.0	0.9399999976158142	1.0	0.9166666865348816	3609	3684	3684	3709	1583
23.21680209527832	23.216802095278325	0	0	2	0	-0.006067627457810893	0.693414643406868	3564.5329647511244	3639.5329647511244	3639.5329647511244	3664.5329647511244	0.8536585569381714	1.0	0.9200000166893005	1.0	0.9166666865348816	3564	3639	3639	3664	1583
23.237145795134044	23.237145795134047	0	0	2	0	-0.005828594710925982	0.6836527287960052	3524.5579244196415	3599.5579244196415	3599.5579244196415	3624.5579244196415	0.8536585569381714	0.9809523820877075	0.8999999761581421	1.0	0.9166666865348816	3524	3599	3599	3624	1583
23.250467075748578	23.250467075748574	0	0	2	0	-0.005573586191079074	0.6836527287960052	3524.5579244196415	3599.5579244196415	3599.5579244196415	3624.5579244196415	0.8536585569381714	0.9809523820877075	0.8999999761581421	1.0	0.9166666865348816	3524	3599	3599	3624	1583
23.266644298083737	23.26664429808374	0	0	2	0	-0.005303300858897643	0.6738908290863037	3484.5829451084137	3559.5829451084137	3559.5829451084137	3584.5829451084137	0.8536585569381714	0.961904764175415	0.8799999952316284	1.0	0.9166666865348816	3484	3559	3559	3584	1583
23.28366784233307	23.283667842333074	0	0	2	0	-0.005018479547689897	0.6630313545465469	3440.1133968681097	3515.1133968681097	3515.1133968681097	3540.1133968681097	0.8292682766914368	0.9428571462631226	0.8799999952316284	1.0	0.9166666865348816	3440	3515	3515	3540	1583
23.299793748507387	23.29979414324709	0	0	2	0	-0.004719902932872169	0.655650407075882	3409.8884169757366	3484.8884169757366	3484.8884169757366	3509.8884169757366	0.8292682766914368	0.9333333373069763	0.8600000143051147	1.0	0.9166666865348816	3409	3484	3484	3509	1583
23.3172096640173	23.317209269277605	0	0	2	0	-0.004408389392191869	0.6328447689051213	3316.4993286664717	3391.4993286664717	3391.4993286664717	3416.4993286664717	0.8048780560493469	0.9047619104385376	0.8399999737739563	0.97826087474823	0.9166666865348816	3316	3391	3391	3416	1583
23.33367188841498	23.333671493675283	0	0	2	0	-0.00408479276261096	0.6198010304440622	3263.0852196684345	3338.0852196684345	3338.0852196684345	3363.0852196684345	0.7804877758026123	0.8952381014823914	0.8399999737739563	0.95652174949646	0.9166666865348816	3263	3338	3338	3363	1583
23.349730294100812	23.349730688840516	0	0	2	0	-0.0037499999999981984	0.6058000011418176	3205.7510046757434	3280.7510046757434	3280.7510046757434	3305.7510046757434	0.7804877758026123	0.8761904835700989	0.8199999928474426	0.9347826242446899	0.9166666865348816	3205	3280	3280	3305	1583
23.370456496724646	23.37045649672465	0	0	2	0	-0.0034049287480447453	0.5835378554852113	3114.5875182119403	3189.5875182119403	3189.5875182119403	3214.5875182119403	0.7560975551605225	0.8476190567016602	0.800000011920929	0.9130434989929199	0.9166666865348816	3114	3189	3189	3214	1583
23.383796330105017	23.383805014378396	0	0	2	0	-0.0030505248230665973	0.5633515018613444	3031.9244001222055	3106.9244001222055	3106.9244001222055	3131.9244001222055	0.7560975551605225	0.8190476298332214	0.7799999713897705	0.8695651888847351	0.9166666865348816	3031	3106	3106	3131	1583
23.399742234976703	23.3997422349767	0	0	2	0	-0.002687759621587804	0.5416328344396923	2942.9864570305404	3017.9864570305404	3017.9864570305404	3042.9864570305404	0.7317073345184326	0.7904762029647827	0.7599999904632568	0.8478260636329651	0.9166666865348816	2942	3017	3017	3042	1583
23.416748410679286	23.41674841067929	0	0	2	0	-0.0023176274578101184	0.5201315401688866	2854.938656991591	2929.938656991591	2929.938656991591	2954.938656991591	0.707317054271698	0.761904776096344	0.7599999904632568	0.804347813129425	0.9166666865348816	2854	2929	2929	2954	1583
23.437168690036575	23.43716869003657	0	0	2	0	-0.001941142838266886	0.4924449643751849	2741.5621291163825	2816.5621291163825	2816.5621291163825	2841.5621291163825	0.6829268336296082	0.723809540271759	0.7400000095367432	0.760869562625885	0.9166666865348816	2741	2816	2816	2841	1583
23.450394443643997	23.450394443644	0	0	2	0	-0.0015593376811311472	0.47996567301128223	2690.459430981201	2765.459430981201	2765.459430981201	2790.459430981201	0.6829268336296082	0.7047619223594666	0.7200000286102295	0.739130437374115	0.9166666865348816	2690	2765	2765	2790	1583
23.466677061478737	23.466677061478734	0	0	2	0	-0.0011732584877996617	0.4651931706718777	2629.966033901339	2704.966033901339	2704.966033901339	2729.966033901339	0.6585366129875183	0.6857143044471741	0.7200000286102295	0.717391312122345	0.9166666865348816	2629	2704	2704	2729	1583
23.483675737127047	23.483675737127044	0	0	2	0	-0.0007839634745053146	0.44218048096998874	2535.729069572104	2610.729069572104	2610.729069572104	2635.729069572104	0.6341463327407837	0.6476190686225891	0.699999988079071	0.695652186870575	0.9166666865348816	2535	2610	2610	2635	1583
23.5038485146932	23.503848909432897	0	0	2	0	-0.00039251967181998156	0.42751667447712105	2475.6807819838104	2550.6807819838104	2550.6807819838104	2575.6807819838104	0.6097561120986938	0.6285714507102966	0.699999988079071	0.6739130616188049	0.9166666865348816	2475	2550	2550	2575	1583
23.517139005611224	23.517139005611227	0	0	2	0	2.1022320417459897e-15	0.40113443070131805	2367.6454937218973	2442.6454937218973	2442.6454937218973	2467.6454937218973	0.5853658318519592	0.5904762148857117	0.6800000071525574	0.6304348111152649	0.9166666865348816	2367	2442	2442	2467	1583
23.533652546169744	23.53365254616974	0	0	2	0	0.0003925196718241803	0.3619465622046718	2207.171172228131	2282.171172228131	2282.171172228131	2307.171172228131	0.5365853905677795	0.523809552192688	0.6600000262260437	0.5869565010070801	0.9166666865348816	2207	2282	2282	2307	1583
23.54974805738726	23.549748057387262	0	0	2	0	0.0007839634745094961	0.34467403924983486	2136.4401907280735	2211.4401907280735	2211.4401907280735	2236.4401907280735	0.5121951103210449	0.5047619342803955	0.6399999856948853	0.5652173757553101	0.8333333134651184	2136	2211	2211	2236	1566
23.566672916711898	23.5666729167119	0	0	2	0	0.0011732584878038144	0.32523797129807264	2056.8494924656075	2131.8494924656075	2131.8494924656075	2156.8494924656075	0.4878048896789551	0.4761904776096344	0.6200000047683716	0.54347825050354	0.9166666865348816	2056	2131	2131	2156	1583
23.583872120127186	23.58387212012719	0	0	2	0	0.0015593376811352598	0.3119975519698599	2002.6299753165763	2077.6299753165763	2077.6299753165763	2102.6299753165763	0.46341463923454285	0.4476190507411957	0.6200000047683716	0.54347825050354	0.9166666865348816	2002	2077	2077	2102	1583
23.599659734379653	23.599659734379657	0	0	2	0	0.0019411428382709467	0.2951598273023315	1933.6794928030474	2008.6794928030474	2008.6794928030474	2033.6794928030474	0.4390243887901306	0.4285714328289032	0.6000000238418579	0.52173912525177	0.9166666865348816	1933	2008	2008	2033	1583
23.616652488932484	23.616652488932488	0	0	2	0	0.0023176274578141174	0.2785394862294197	1865.6191961094737	1940.6191961094737	1940.6191961094737	1965.6191961094737	0.4146341383457184	0.4095238149166107	0.5799999833106995	0.5	0.9166666865348816	1865	1940	1940	1965	1583
23.633768007531632	23.633768007531636	0	0	2	0	0.002687759621591729	0.26768001914024353	1821.1496783792973	1896.1496783792973	1896.1496783792973	1921.1496783792973	0.39024388790130615	0.39047619700431824	0.5799999833106995	0.5	0.9166666865348816	1821	1896	1896	1921	1583
23.650489575911404	23.650489575911408	0	0	2	0	0.0030505248230704384	0.25975559173718743	1788.6991481637826	1863.6991481637826	1863.6991481637826	1888.6991481637826	0.39024388790130615	0.380952388048172	0.5600000023841858	0.47826087474823	0.9166666865348816	1788	1863	1863	1888	1583
23.66673232503656	23.666732325036563	0	0	2	0	0.0034049287480484914	0.25737463949815087	1778.949148744928	1853.949148744928	1853.949148744928	1878.949148744928	0.39024388790130615	0.37142857909202576	0.5600000023841858	0.47826087474823	0.8333333134651184	1778	1853	1853	1878	1566
23.68365876332	23.683658368580303	0	0	2	0	0.003750000000001839	0.2526023851658987	1759.4067672543554	1834.4067672543554	1834.4067672543554	1859.4067672543554	0.39024388790130615	0.3619047701358795	0.5400000214576721	0.47826087474823	0.8333333134651184	1759	1834	1834	1859	1566
23.70387417277362	23.703874172773624	0	0	2	0	0.004084792762614487	0.2365255301283753	1693.5720458756969	1768.5720458756969	1768.5720458756969	1793.5720458756969	0.3658536672592163	0.34285715222358704	0.5199999809265137	0.45652174949645996	0.8333333134651184	1693	1768	1768	1793	1566
23.717021767920688	23.71702176792069	0	0	2	0	0.004408389392195271	0.22304701432585716	1638.377523664385	1713.377523664385	1713.377523664385	1738.377523664385	0.3414634168148041	0.3333333432674408	0.5	0.43478259444236755	0.8333333134651184	1638	1713	1713	1738	1566
23.73372320457582	23.733723204575824	0	0	2	0	0.004719902932875436	0.21828510984778404	1618.8775248266757	1693.8775248266757	1693.8775248266757	1718.8775248266757	0.3414634168148041	0.3142857253551483	0.5	0.43478259444236755	0.8333333134651184	1618	1693	1693	1718	1566
23.74975674166063	23.749756741660633	0	0	2	0	0.005018479547693022	0.21112154849845433	1589.5427411011706	1664.5427411011706	1664.5427411011706	1689.5427411011706	0.3414634168148041	0.3047619163990021	0.47999998927116394	0.41304346919059753	0.8333333134651184	1589	1664	1664	1689	1566
23.77055912904633	23.770559523786027	0	0	2	0	0.005303300858900616	0.20057781827190646	1546.3661658234569	1621.3661658234569	1621.3661658234569	1646.3661658234569	0.31707316637039185	0.29523810744285583	0.46000000834465027	0.41304346919059753	0.8333333134651184	1546	1621	1621	1646	1566
23.78377501416129	23.783775014161286	0	0	2	0	0.0055735861910818875	0.195696866583565	1526.3786686596986	1601.3786686596986	1601.3786686596986	1626.3786686596986	0.31707316637039185	0.2857142984867096	0.46000000834465027	0.3913043439388275	0.8333333134651184	1526	1601	1601	1626	1566
23.799784077384768	23.79978407738477	0	0	2	0	0.005828594710928628	0.18048957296039747	1464.1048012728277	1539.1048012728277	1539.1048012728277	1564.1048012728277	0.2926829159259796	0.2666666805744171	0.4399999976158142	0.3695652186870575	0.8333333134651184	1464	1539	1539	1564	1566
23.81669985769634	23.816699857696342	0	0	2	0	0.006067627457813364	0.17626079363667446	1446.787949942182	1521.787949942182	1521.787949942182	1546.787949942182	0.2926829159259796	0.2571428716182709	0.41999998688697815	0.3695652186870575	0.8333333134651184	1446	1521	1521	1546	1566
23.833797613009043	23.83379761300904	0	0	2	0	0.006290029259591848	0.16376054562304332	1395.5994343263624	1470.5994343263624	1470.5994343263624	1495.5994343263624	0.26829269528388977	0.24761904776096344	0.4000000059604645	0.3478260934352875	0.8333333134651184	1395	1470	1470	1495	1566
23.85047023366616	23.850470233666165	0	0	2	0	0.006495190528384363	0.14909673026074532	1335.5511104177522	1410.5511104177522	1410.5511104177522	1435.5511104177522	0.24390244483947754	0.22857142984867096	0.3799999952316284	0.32608696818351746	0.8333333134651184	1335	1410	1410	1435	1566
23.866683377313915	23.86668337731392	0	0	2	0	0.006682548931413734	0.145085344735695	1319.124486692671	1394.124486692671	1394.124486692671	1419.124486692671	0.24390244483947754	0.21904762089252472	0.36000001430511475	0.32608696818351746	0.8333333134651184	1319	1394	1394	1419	1566
23.88373731652005	23.883737316520055	0	0	2	0	0.006851590932320382	0.13226935361390524	1266.6430030489419	1341.6430030489419	1341.6430030489419	1366.6430030489419	0.2195121943950653	0.20000000298023224	0.36000001430511475	0.30434781312942505	0.8333333134651184	1266	1341	1341	1366	1566
23.90384535677561	23.903845356775612	0	0	2	0	0.007001853198729785	0.12651883582706036	1243.0946327118122	1318.0946327118122	1318.0946327118122	1343.0946327118122	0.2195121943950653	0.190476194024086	0.3400000035762787	0.28260868787765503	0.8333333134651184	1243	1318	1318	1343	1566
23.917120452845385	23.917120058105688	0	0	2	0	0.0071329238722143175	0.1166272767795169	1202.5886984121216	1277.5886984121216	1277.5886984121216	1302.5886984121216	0.19512194395065308	0.18095238506793976	0.3199999928474426	0.28260868787765503	0.8333333134651184	1202	1277	1277	1302	1566
23.933628861787813	23.933628861787817	0	0	2	0	0.00724444369716857	0.1128332824486753	1187.0522916273253	1262.0522916273253	1262.0522916273253	1287.0522916273253	0.19512194395065308	0.17142857611179352	0.30000001192092896	0.28260868787765503	0.8333333134651184	1187	1262	1262	1287	1566
23.949660425174127	23.94966042517413	0	0	2	0	0.007336107005503991	0.10141998835231947	1140.3148523027482	1215.3148523027482	1215.3148523027482	1240.3148523027482	0.17073170840740204	0.16190476715564728	0.2800000011920929	0.260869562625885	0.8333333134651184	1140	1215	1215	1240	1566
23.966772785855685	23.96677278585569	0	0	2	0	0.007407662554463871	0.09751729733918024	1124.333332603943	1199.333332603943	1199.333332603943	1224.333332603943	0.17073170840740204	0.15238095819950104	0.2800000011920929	0.239130437374115	0.8333333134651184	1124	1199	1199	1224	1566
23.983795540625625	23.98379554062562	0	0	2	0	0.0074589142152622755	0.09751729733918024	1124.333332603943	1199.333332603943	1199.333332603943	1224.333332603943	0.17073170840740204	0.15238095819950104	0.2800000011920929	0.239130437374115	0.8333333134651184	1124	1199	1199	1224	1566
23.999718550594775	23.99971855059478	0	0	2	0	0.007489721510659418	0.09632164451091185	1119.437134272184	1194.437134272184	1194.437134272184	1219.437134272184	0.17073170840740204	0.15238095819950104	0.25999999046325684	0.239130437374115	0.8333333134651184	1119	1194	1194	1219	1566
24.01678906886826	24.016789463607964	0	0	2	0	0.0075	0.09632164451091185	1119.437134272184	1194.437134272184	1194.437134272184	1219.437134272184	0.17073170840740204	0.15238095819950104	0.25999999046325684	0.239130437374115	0.8333333134651184	1119	1194	1194	1219	1566
24.037210532444643	24.037210532444647	0	0	2	0	0.00748972151065919	0.09394069227187529	1109.6871348533293	1184.6871348533293	1184.6871348533293	1209.6871348533293	0.17073170840740204	0.1428571492433548	0.25999999046325684	0.239130437374115	0.8333333134651184	1109	1184	1184	1209	1566
24.05038102249424	24.050381022494243	0	0	2	0	0.007458914215261823	0.09394069227187529	1109.6871348533293	1184.6871348533293	1184.6871348533293	1209.6871348533293	0.17073170840740204	0.1428571492433548	0.25999999046325684	0.239130437374115	0.8333333134651184	1109	1184	1184	1209	1566
24.066621403181205	24.06662140318121	0	0	2	0	0.007407662554463192	0.09394069227187529	1109.6871348533293	1184.6871348533293	1184.6871348533293	1209.6871348533293	0.17073170840740204	0.1428571492433548	0.25999999046325684	0.239130437374115	0.8333333134651184	1109	1184	1184	1209	1566
24.08370929000144	24.083709290001444	0	0	2	0	0.007336107005503089	0.09394069227187529	1109.6871348533293	1184.6871348533293	1184.6871348533293	1209.6871348533293	0.17073170840740204	0.1428571492433548	0.25999999046325684	0.239130437374115	0.8333333134651184	1109	1184	1184	1209	1566
24.099879407022026	24.099879407022023	0	0	2	0	0.007244443697167448	0.09394069227187529	1109.6871348533293	1184.6871348533293	1184.6871348533293	1209.6871348533293	0.17073170840740204	0.1428571492433548	0.25999999046325684	0.239130437374115	0.8333333134651184	1109	1184	1184	1209	1566
24.117159532075558	24.11715953207556	0	0	2	0	0.007132923872212977	0.09394069227187529	1109.6871348533293	1184.6871348533293	1184.6871348533293	1209.6871348533293	0.17073170840740204	0.1428571492433548	0.25999999046325684	0.239130437374115	0.8333333134651184	1109	1184	1184	1209	1566
24.13363951975968	24.133639519759683	0	0	2	0	0.00700185319872823	0.09394069227187529	1109.6871348533293	1184.6871348533293	1184.6871348533293	1209.6871348533293	0.17073170840740204	0.1428571492433548	0.25999999046325684	0.239130437374115	0.8333333134651184	1109	1184	1184	1209	1566
24.149884242583337	24.149884637323034	0	0	2	0	0.006851590932318617	0.09394069227187529	1109.6871348533293	1184.6871348533293	1184.6871348533293	1209.6871348533293	0.17073170840740204	0.1428571492433548	0.25999999046325684	0.239130437374115	0.8333333134651184	1109	1184	1184	1209	1566
24.17043557552061	24.170435575520614	0	0	2	0	0.006682548931411765	0.09394069227187529	1109.6871348533293	1184.6871348533293	1184.6871348533293	1209.6871348533293	0.17073170840740204	0.1428571492433548	0.25999999046325684	0.239130437374115	0.8333333134651184	1109	1184	1184	1209	1566
24.183945541711157	24.18394554171116	0	0	2	0	0.006495190528382194	0.10141998835231947	1140.3148523027482	1215.3148523027482	1215.3148523027482	1240.3148523027482	0.17073170840740204	0.16190476715564728	0.2800000011920929	0.260869562625885	0.8333333134651184	1140	1215	1215	1240	1566
24.19976552461893	24.199765524618932	0	0	2	0	0.006290029259589486	0.1053226793654587	1156.2963720015532	1231.2963720015532	1231.2963720015532	1256.2963720015532	0.17073170840740204	0.17142857611179352	0.2800000011920929	0.28260868787765503	0.8333333134651184	1156	1231	1231	1256	1566
24.216742884323505	24.21674288432351	0	0	2	0	0.006067627457810815	0.11922562138541881	1213.22891957329	1288.22891957329	1288.22891957329	1313.22891957329	0.19512194395065308	0.190476194024086	0.30000001192092896	0.30434781312942505	0.8333333134651184	1213	1288	1288	1313	1566
24.23721092718434	24.237210927184343	0	0	2	0	0.005828594710925898	0.15376029191457707	1354.6483953901932	1429.6483953901932	1429.6483953901932	1454.6483953901932	0.24390244483947754	0.2380952388048172	0.36000001430511475	0.3695652186870575	0.8333333134651184	1354	1429	1429	1454	1566
24.25030996934846	24.25031825888214	0	0	2	0	0.005573586191078985	0.15376029191457707	1354.6483953901932	1429.6483953901932	1429.6483953901932	1454.6483953901932	0.24390244483947754	0.2380952388048172	0.36000001430511475	0.3695652186870575	0.8333333134651184	1354	1429	1429	1454	1566
24.26664903496012	24.266649034960125	0	0	2	0	0.00530330085889755	0.17701131133281667	1449.8613199078843	1524.8613199078843	1524.8613199078843	1549.8613199078843	0.2926829159259796	0.2666666805744171	0.3799999952316284	0.3913043439388275	0.8333333134651184	1449	1524	1524	1549	1566
24.28373810599945	24.283738500739155	0	0	2	0	0.005018479547689799	0.20349189392250522	1558.2993056126588	1633.2993056126588	1633.2993056126588	1658.2993056126588	0.31707316637039185	0.3142857253551483	0.41999998688697815	0.43478259444236755	0.8333333134651184	1558	1633	1633	1658	1566
24.303746671850913	24.303746671850917	0	0	2	0	0.004719902932872067	0.2128190195819606	1596.4938851881286	1671.4938851881286	1671.4938851881286	1696.4938851881286	0.31707316637039185	0.3333333432674408	0.4399999976158142	0.45652174949645996	0.8333333134651184	1596	1671	1671	1696	1566
24.317126768680563	24.317126768680566	0	0	2	0	0.004408389392191762	0.22846109609241072	1660.548188498422	1735.548188498422	1735.548188498422	1760.548188498422	0.3414634168148041	0.3523809611797333	0.46000000834465027	0.47826087474823	0.8333333134651184	1660	1735	1735	1760	1566
24.33365530934763	24.333655309347634	0	0	2	0	0.00408479276261085	0.2418205626308918	1715.255203973502	1790.255203973502	1790.255203973502	1815.255203973502	0.3658536672592163	0.37142857909202576	0.46000000834465027	0.5	0.8333333134651184	1715	1790	1790	1815	1566
24.349823057930028	24.349823057930024	0	0	2	0	0.003749999999998084	0.2601696670962417	1790.3947867591096	1865.3947867591096	1865.3947867591096	1890.3947867591096	0.39024388790130615	0.4000000059604645	0.47999998927116394	0.52173912525177	0.8333333134651184	1790	1865	1865	1890	1566
24.370423338589948	24.37042333858995	0	0	2	0	0.0034049287480446273	0.28483373671770096	1891.3941518589854	1966.3941518589854	1966.3941518589854	1991.3941518589854	0.4390243887901306	0.4285714328289032	0.5	0.54347825050354	0.8333333134651184	1891	1966	1966	1991	1566
24.38374738238237	24.383747382382374	0	0	2	0	0.0030505248230664763	0.3080428473845771	1986.4354600398433	2061.4354600398433	2061.4354600398433	2086.4354600398433	0.4390243887901306	0.4761904776096344	0.5400000214576721	0.5869565010070801	0.9166666865348816	1986	2061	2061	2086	1583
24.39976157722194	24.399761577221945	0	0	2	0	0.0026877596215876803	0.32183709649936	2042.922910164879	2117.922910164879	2117.922910164879	2142.922910164879	0.46341463923454285	0.4952380955219269	0.5400000214576721	0.6086956262588501	0.9166666865348816	2042	2117	2117	2142	1583
24.41668959446417	24.416689594464174	0	0	2	0	0.002317627457809993	0.3442079619480216	2134.5316041771484	2209.5316041771484	2209.5316041771484	2234.5316041771484	0.4878048896789551	0.523809552192688	0.5600000023841858	0.6521739363670349	0.9166666865348816	2134	2209	2209	2234	1583
24.433712743973803	24.433712743973807	0	0	2	0	0.001941142838266758	0.35223073299812224	2167.3848516273106	2242.3848516273106	2242.3848516273106	2267.3848516273106	0.4878048896789551	0.5428571701049805	0.5799999833106995	0.6521739363670349	0.9166666865348816	2167	2242	2242	2267	1583
24.45049628648628	24.450496286486285	0	0	2	0	0.0015593376811310177	0.37199289008327163	2248.3108848909974	2323.3108848909974	2323.3108848909974	2348.3108848909974	0.5121951103210449	0.5714285969734192	0.6000000238418579	0.6739130616188049	0.9166666865348816	2248	2323	2323	2348	1583
24.46661745578422	24.466617455784224	0	0	2	0	0.001173258487799531	0.397852609857269	2354.2064373655166	2429.2064373655166	2429.2064373655166	2454.2064373655166	0.5609756112098694	0.6000000238418579	0.6000000238418579	0.717391312122345	0.9166666865348816	2354	2429	2429	2454	1583
24.483658763319998	24.4836583685803	0	0	2	0	0.0007839634745051831	0.41566858707562737	2427.162864074694	2502.162864074694	2502.162864074694	2527.162864074694	0.5853658318519592	0.6190476417541504	0.6200000047683716	0.739130437374115	0.9166666865348816	2427	2502	2502	2527	1583
24.49970335311637	24.499703353116374	0	0	2	0	0.00039251967181984945	0.4241261402161225	2461.7965441850215	2536.7965441850215	2536.7965441850215	2561.7965441850215	0.5853658318519592	0.6380952596664429	0.6399999856948853	0.739130437374115	0.9166666865348816	2461	2536	2536	2561	1583
[truncated: 26,010 more rows]
