# Supplementary material for: Active inference under visuo-proprioceptive conflict: Simulation and empirical results
Source: Sci Rep. 2020 Mar 4;10:4010. doi: 10.1038/s41598-020-61097-w (PMC7055248; doi:10.1038/s41598-020-61097-w)
Supplement: Supplementary file 1 — Supplementary Information. [file 41598_2020_61097_MOESM1_ESM.zip › log_sj25_run2_20190522-165052.csv]

0	0	1	0	0	0	999	0.056113174699571555	954.7834503947455	1029.7834503947456	1029.7834503947456	1054.7834503947456	0.13235294818878174	0.06493506580591202	0.15789473056793213	0.17204301059246063	0.6000000238418579	954	1029	1029	1054	1520
0.016044589796372577	0.01604498453607306	1	0	1	30	0.004052267294011048	0.0577365519035129	961.4311800448853	1036.4311800448854	1036.4311800448854	1061.4311800448854	0.13235294818878174	0.0714285746216774	0.15789473056793213	0.17204301059246063	0.6000000238418579	954	1029	1029	1054	1520
0.03288379060638036	0.03288418534608084	1	0	1	30	0.0075	0.0577365519035129	961.4311800448853	1036.4311800448854	1036.4311800448854	1061.4311800448854	0.13235294818878174	0.0714285746216774	0.15789473056793213	0.17204301059246063	0.550000011920929	954	1029	1029	1054	1520
0.04982009738228399	0.04982049212198447	1	0	1	30	0.0075	0.06141302227261347	976.4863262063521	1051.4863262063523	1051.4863262063523	1076.4863262063523	0.14705882966518402	0.0714285746216774	0.15789473056793213	0.17204301059246063	0.5	954	1029	1029	1054	1520
0.06580784466203227	0.06580784466203582	1	0	1	30	0.0075	0.0577365519035129	961.4311800448853	1036.4311800448854	1036.4311800448854	1061.4311800448854	0.13235294818878174	0.0714285746216774	0.15789473056793213	0.17204301059246063	0.5	954	1029	1029	1054	1520
0.0828341520892586	0.08283454682895908	1	0	1	30	0.0075	0.05698197761048429	958.3411983149332	1033.341198314933	1033.341198314933	1058.341198314933	0.13235294818878174	0.0714285746216774	0.14035087823867798	0.17204301059246063	0.5	954	1029	1029	1054	1520
0.09981427497172746	0.09981427497172746	1	0	1	30	0.0075	0.055358600406542946	951.6934686647934	1026.6934686647933	1026.6934686647933	1051.6934686647933	0.13235294818878174	0.06493506580591202	0.14035087823867798	0.17204301059246063	0.5	954	1029	1029	1054	1520
0.11578781162232232	0.11578781162232232	1	0	1	30	0.0075	0.055358600406542946	951.6934686647934	1026.6934686647933	1026.6934686647933	1051.6934686647933	0.13235294818878174	0.06493506580591202	0.14035087823867798	0.17204301059246063	0.5	954	1029	1029	1054	1520
0.13280188211888344	0.132801882118887	1	0	1	30	0.0075	0.055358600406542946	951.6934686647934	1026.6934686647933	1026.6934686647933	1051.6934686647933	0.13235294818878174	0.06493506580591202	0.14035087823867798	0.17204301059246063	0.44999998807907104	954	1029	1029	1054	1520
0.14984911075014296	0.1498491107501465	1	0	1	30	0.0075	0.055358600406542946	951.6934686647934	1026.6934686647933	1026.6934686647933	1051.6934686647933	0.13235294818878174	0.06493506580591202	0.14035087823867798	0.17204301059246063	0.44999998807907104	954	1029	1029	1054	1520
0.16584080542688184	0.16584120016658233	1	0	1	30	0.0075	0.055358600406542946	951.6934686647934	1026.6934686647933	1026.6934686647933	1051.6934686647933	0.13235294818878174	0.06493506580591202	0.14035087823867798	0.17204301059246063	0.44999998807907104	954	1029	1029	1054	1520
0.1828663233747072	0.18286632337471076	1	0	1	30	0.0075	0.056113174699571555	954.7834503947455	1029.7834503947456	1029.7834503947456	1054.7834503947456	0.13235294818878174	0.06493506580591202	0.15789473056793213	0.17204301059246063	0.4000000059604645	954	1029	1029	1054	1520
0.19983026192952735	0.19983026192952735	1	0	1	30	0.0075	0.06141302227261347	976.4863262063521	1051.4863262063523	1051.4863262063523	1076.4863262063523	0.14705882966518402	0.0714285746216774	0.15789473056793213	0.17204301059246063	0.4000000059604645	954	1029	1029	1054	1520
0.21586340427463568	0.21586340427463924	1	0	1	30	0.0075	0.06098857388874368	974.7482100744054	1049.7482100744053	1049.7482100744053	1074.7482100744053	0.14705882966518402	0.0714285746216774	0.15789473056793213	0.16129031777381897	0.3499999940395355	954	1029	1029	1054	1520
0.23277405297012166	0.23277405297012166	1	0	1	30	0.0075	0.06098857388874368	974.7482100744054	1049.7482100744053	1049.7482100744053	1074.7482100744053	0.14705882966518402	0.0714285746216774	0.15789473056793213	0.16129031777381897	0.3499999940395355	954	1029	1029	1054	1520
0.24982680795716306	0.24982680795716306	1	0	1	30	0.0075	0.06098857388874368	974.7482100744054	1049.7482100744053	1049.7482100744053	1074.7482100744053	0.14705882966518402	0.0714285746216774	0.15789473056793213	0.16129031777381897	0.4000000059604645	954	1029	1029	1054	1520
0.265776660225832	0.265776660225832	1	0	1	30	0.0075	0.06098857388874368	974.7482100744054	1049.7482100744053	1049.7482100744053	1074.7482100744053	0.14705882966518402	0.0714285746216774	0.15789473056793213	0.16129031777381897	0.4000000059604645	954	1029	1029	1054	1520
0.28281520458371645	0.28281520458372	1	0	1	30	0.0075	0.06098857388874368	974.7482100744054	1049.7482100744053	1049.7482100744053	1074.7482100744053	0.14705882966518402	0.0714285746216774	0.15789473056793213	0.16129031777381897	0.4000000059604645	954	1029	1029	1054	1520
0.2998340119566656	0.2998340119566656	1	0	1	30	0.0075	0.06098857388874368	974.7482100744054	1049.7482100744053	1049.7482100744053	1074.7482100744053	0.14705882966518402	0.0714285746216774	0.15789473056793213	0.16129031777381897	0.44999998807907104	954	1029	1029	1054	1520
0.3158154434012346	0.3158154434012381	1	0	1	30	0.0075	0.055688726315701764	953.0453342627987	1028.0453342627986	1028.0453342627986	1053.0453342627986	0.13235294818878174	0.06493506580591202	0.15789473056793213	0.16129031777381897	0.44999998807907104	954	1029	1029	1054	1520
0.33274819751985163	0.33274819751985163	1	0	1	30	0.0075	0.055688726315701764	953.0453342627987	1028.0453342627986	1028.0453342627986	1053.0453342627986	0.13235294818878174	0.06493506580591202	0.15789473056793213	0.16129031777381897	0.44999998807907104	954	1029	1029	1054	1520
0.3498092420405676	0.3498092420405676	1	0	1	30	0.0075	0.055688726315701764	953.0453342627987	1028.0453342627986	1028.0453342627986	1053.0453342627986	0.13235294818878174	0.06493506580591202	0.15789473056793213	0.16129031777381897	0.44999998807907104	954	1029	1029	1054	1520
0.36581159468917335	0.36581198942887383	1	0	1	30	0.0075	0.055688726315701764	953.0453342627987	1028.0453342627986	1028.0453342627986	1053.0453342627986	0.13235294818878174	0.06493506580591202	0.15789473056793213	0.16129031777381897	0.5	954	1029	1029	1054	1520
0.38278540173645936	0.3827854017364629	1	0	1	30	0.0075	0.055688726315701764	953.0453342627987	1028.0453342627986	1028.0453342627986	1053.0453342627986	0.13235294818878174	0.06493506580591202	0.15789473056793213	0.16129031777381897	0.5	954	1029	1029	1054	1520
0.3998357882853085	0.3998357882853121	1	0	1	30	0.0075	0.055688726315701764	953.0453342627987	1028.0453342627986	1028.0453342627986	1053.0453342627986	0.13235294818878174	0.06493506580591202	0.15789473056793213	0.16129031777381897	0.5	954	1029	1029	1054	1520
0.4157441928856045	0.41574419288560804	1	0	1	30	0.0075	0.055688726315701764	953.0453342627987	1028.0453342627986	1028.0453342627986	1053.0453342627986	0.13235294818878174	0.06493506580591202	0.15789473056793213	0.16129031777381897	0.5	954	1029	1029	1054	1520
0.4328190532957805	0.4328190532957805	1	0	1	30	0.0075	0.055688726315701764	953.0453342627987	1028.0453342627986	1028.0453342627986	1053.0453342627986	0.13235294818878174	0.06493506580591202	0.15789473056793213	0.16129031777381897	0.5	954	1029	1029	1054	1520
0.44981180784860797	0.4498118078486115	1	0	1	30	0.0075	0.055688726315701764	953.0453342627987	1028.0453342627986	1028.0453342627986	1053.0453342627986	0.13235294818878174	0.06493506580591202	0.15789473056793213	0.16129031777381897	0.5	954	1029	1029	1054	1520
0.4657754760067334	0.4657758707464339	1	0	1	30	0.0075	0.055688726315701764	953.0453342627987	1028.0453342627986	1028.0453342627986	1053.0453342627986	0.13235294818878174	0.06493506580591202	0.15789473056793213	0.16129031777381897	0.44999998807907104	954	1029	1029	1054	1520
0.4828925735646763	0.48289257356467985	1	0	1	30	0.0075	0.055688726315701764	953.0453342627987	1028.0453342627986	1028.0453342627986	1053.0453342627986	0.13235294818878174	0.06493506580591202	0.15789473056793213	0.16129031777381897	0.5	954	1029	1029	1054	1520
0.49980716965714933	0.49980716965714933	1	0	1	30	0.0075	0.055688726315701764	953.0453342627987	1028.0453342627986	1028.0453342627986	1053.0453342627986	0.13235294818878174	0.06493506580591202	0.15789473056793213	0.16129031777381897	0.44999998807907104	954	1029	1029	1054	1520
0.5158679437811706	0.5158679437811742	1	0	1	30	0.0075	0.05731210351964311	959.6930639129386	1034.6930639129384	1034.6930639129384	1059.6930639129384	0.13235294818878174	0.0714285746216774	0.15789473056793213	0.16129031777381897	0.44999998807907104	961	1036	1036	1061	1520
0.5328559614576172	0.5328559614576172	1	0	1	30	0.0075	0.05731210351964311	959.6930639129386	1034.6930639129384	1034.6930639129384	1059.6930639129384	0.13235294818878174	0.0714285746216774	0.15789473056793213	0.16129031777381897	0.44999998807907104	961	1036	1036	1061	1510
0.5498735846114684	0.5498739793511689	1	0	1	30	0.0075	0.05731210351964311	959.6930639129386	1034.6930639129384	1034.6930639129384	1059.6930639129384	0.13235294818878174	0.0714285746216774	0.15789473056793213	0.16129031777381897	0.44999998807907104	976	1051	1051	1076	1500
0.5657697522811027	0.5657697522811027	1	0	1	30	0.0075	0.05731210351964311	959.6930639129386	1034.6930639129384	1034.6930639129384	1059.6930639129384	0.13235294818878174	0.0714285746216774	0.15789473056793213	0.16129031777381897	0.44999998807907104	961	1036	1036	1061	1500
0.5828339547194084	0.5828343494591088	1	0	1	30	0.0075	0.05731210351964311	959.6930639129386	1034.6930639129384	1034.6930639129384	1059.6930639129384	0.13235294818878174	0.0714285746216774	0.15789473056793213	0.16129031777381897	0.44999998807907104	958	1033	1033	1058	1500
0.5999593418110258	0.5999605260301237	1	0	1	30	0.0075	0.05731210351964311	959.6930639129386	1034.6930639129384	1034.6930639129384	1059.6930639129384	0.13235294818878174	0.0714285746216774	0.15789473056793213	0.16129031777381897	0.44999998807907104	951	1026	1026	1051	1500
0.6158310356193368	0.6158310356193368	1	0	1	30	0.0075	0.05731210351964311	959.6930639129386	1034.6930639129384	1034.6930639129384	1059.6930639129384	0.13235294818878174	0.0714285746216774	0.15789473056793213	0.16129031777381897	0.44999998807907104	951	1026	1026	1051	1500
0.632757473902771	0.6327574739027746	1	0	1	30	0.0075	0.05698197761048429	958.3411983149332	1033.341198314933	1033.341198314933	1058.341198314933	0.13235294818878174	0.0714285746216774	0.14035087823867798	0.17204301059246063	0.44999998807907104	951	1026	1026	1051	1490
0.6498493081199932	0.6498493081199932	1	0	1	30	0.0075	0.05363563128789739	944.6379101239398	1019.6379101239398	1019.6379101239398	1044.6379101239397	0.11764705926179886	0.0714285746216774	0.15789473056793213	0.16129031777381897	0.44999998807907104	951	1026	1026	1051	1490
0.6658658713977523	0.6658658713977559	1	0	1	30	0.0075	0.05698197761048429	958.3411983149332	1033.341198314933	1033.341198314933	1058.341198314933	0.13235294818878174	0.0714285746216774	0.14035087823867798	0.17204301059246063	0.44999998807907104	951	1026	1026	1051	1490
0.6828428363626315	0.6828428363626315	1	0	1	30	0.0075	0.05698197761048429	958.3411983149332	1033.341198314933	1033.341198314933	1058.341198314933	0.13235294818878174	0.0714285746216774	0.14035087823867798	0.17204301059246063	0.44999998807907104	954	1029	1029	1054	1480
0.6998703280089522	0.6998707227486527	1	0	1	30	0.0075	0.0577365519035129	961.4311800448853	1036.4311800448854	1036.4311800448854	1061.4311800448854	0.13235294818878174	0.0714285746216774	0.15789473056793213	0.17204301059246063	0.44999998807907104	976	1051	1051	1076	1480
0.7158600489871958	0.7158600489871993	1	0	1	30	0.0075	0.0577365519035129	961.4311800448853	1036.4311800448854	1036.4311800448854	1061.4311800448854	0.13235294818878174	0.0714285746216774	0.15789473056793213	0.17204301059246063	0.44999998807907104	974	1049	1049	1074	1470
0.7328974091259859	0.7328974091259894	1	0	1	30	0.0075	0.0577365519035129	961.4311800448853	1036.4311800448854	1036.4311800448854	1061.4311800448854	0.13235294818878174	0.0714285746216774	0.15789473056793213	0.17204301059246063	0.44999998807907104	974	1049	1049	1074	1470
0.7498570055441185	0.7498629266396009	1	0	1	30	0.0075	0.0577365519035129	961.4311800448853	1036.4311800448854	1036.4311800448854	1061.4311800448854	0.13235294818878174	0.0714285746216774	0.15789473056793213	0.17204301059246063	0.44999998807907104	974	1049	1049	1074	1480
0.7658254105786284	0.7658258053183289	1	0	1	30	0.0075	0.05731210351964311	959.6930639129386	1034.6930639129384	1034.6930639129384	1059.6930639129384	0.13235294818878174	0.0714285746216774	0.15789473056793213	0.16129031777381897	0.44999998807907104	974	1049	1049	1074	1480
0.7828375073766978	0.7828375073767013	1	0	1	30	0.0075	0.05731210351964311	959.6930639129386	1034.6930639129384	1034.6930639129384	1059.6930639129384	0.13235294818878174	0.0714285746216774	0.15789473056793213	0.16129031777381897	0.44999998807907104	974	1049	1049	1074	1480
0.7997374981003134	0.7997374981003169	1	0	1	30	0.0075	0.05731210351964311	959.6930639129386	1034.6930639129384	1034.6930639129384	1059.6930639129384	0.13235294818878174	0.0714285746216774	0.15789473056793213	0.16129031777381897	0.44999998807907104	974	1049	1049	1074	1490
0.8158389304133102	0.8158393251530143	1	0	1	30	0.0075	0.05731210351964311	959.6930639129386	1034.6930639129384	1034.6930639129384	1059.6930639129384	0.13235294818878174	0.0714285746216774	0.15789473056793213	0.16129031777381897	0.44999998807907104	953	1028	1028	1053	1490
0.8328285270485516	0.8328285270485516	1	0	1	30	0.0075	0.05731210351964311	959.6930639129386	1034.6930639129384	1034.6930639129384	1059.6930639129384	0.13235294818878174	0.0714285746216774	0.15789473056793213	0.16129031777381897	0.44999998807907104	953	1028	1028	1053	1490
0.8498007551370428	0.8498011498767433	1	0	1	30	0.0075	0.0577365519035129	961.4311800448853	1036.4311800448854	1036.4311800448854	1061.4311800448854	0.13235294818878174	0.0714285746216774	0.15789473056793213	0.17204301059246063	0.44999998807907104	953	1028	1028	1053	1490
0.8658110025796226	0.8658113973193231	1	0	1	30	0.0075	0.0577365519035129	961.4311800448853	1036.4311800448854	1036.4311800448854	1061.4311800448854	0.13235294818878174	0.0714285746216774	0.15789473056793213	0.17204301059246063	0.44999998807907104	953	1028	1028	1053	1500
0.8828724418400391	0.8828724418400427	1	0	1	30	0.0075	0.05731210351964311	959.6930639129386	1034.6930639129384	1034.6930639129384	1059.6930639129384	0.13235294818878174	0.0714285746216774	0.15789473056793213	0.16129031777381897	0.44999998807907104	953	1028	1028	1053	1500
0.8997732220430557	0.8997732220430557	1	0	1	30	0.0075	0.0577365519035129	961.4311800448853	1036.4311800448854	1036.4311800448854	1061.4311800448854	0.13235294818878174	0.0714285746216774	0.15789473056793213	0.17204301059246063	0.44999998807907104	953	1028	1028	1053	1500
0.9158020222514764	0.9158024169911769	1	0	1	30	0.0075	0.0577365519035129	961.4311800448853	1036.4311800448854	1036.4311800448854	1061.4311800448854	0.13235294818878174	0.0714285746216774	0.15789473056793213	0.17204301059246063	0.44999998807907104	953	1028	1028	1053	1500
0.9328792510998447	0.9328792510998447	1	0	1	30	0.0075	0.0577365519035129	961.4311800448853	1036.4311800448854	1036.4311800448854	1061.4311800448854	0.13235294818878174	0.0714285746216774	0.15789473056793213	0.17204301059246063	0.44999998807907104	953	1028	1028	1053	1500
0.9498104262596634	0.9498108209993639	1	0	1	30	0.0075	0.0577365519035129	961.4311800448853	1036.4311800448854	1036.4311800448854	1061.4311800448854	0.13235294818878174	0.0714285746216774	0.15789473056793213	0.17204301059246063	0.44999998807907104	953	1028	1028	1053	1500
0.9658340948520028	0.9658340948520028	1	0	1	30	0.0075	0.0577365519035129	961.4311800448853	1036.4311800448854	1036.4311800448854	1061.4311800448854	0.13235294818878174	0.0714285746216774	0.15789473056793213	0.17204301059246063	0.44999998807907104	953	1028	1028	1053	1490
0.982805928200797	0.982805928200797	1	0	1	30	0.0075	0.0577365519035129	961.4311800448853	1036.4311800448854	1036.4311800448854	1061.4311800448854	0.13235294818878174	0.0714285746216774	0.15789473056793213	0.17204301059246063	0.44999998807907104	953	1028	1028	1053	1500
0.9998551305305483	0.9998551305305519	1	0	1	30	0.0075	0.0577365519035129	961.4311800448853	1036.4311800448854	1036.4311800448854	1061.4311800448854	0.13235294818878174	0.0714285746216774	0.15789473056793213	0.17204301059246063	0.44999998807907104	953	1028	1028	1053	1490
1.015890246574152	1.0158902465741555	1	0	1	30	0.0075	0.05731210351964311	959.6930639129386	1034.6930639129384	1034.6930639129384	1059.6930639129384	0.13235294818878174	0.0714285746216774	0.15789473056793213	0.16129031777381897	0.44999998807907104	959	1034	1034	1059	1490
1.032854185128972	1.032854185128972	1	0	1	30	0.0075	0.05731210351964311	959.6930639129386	1034.6930639129384	1034.6930639129384	1059.6930639129384	0.13235294818878174	0.0714285746216774	0.15789473056793213	0.16129031777381897	0.44999998807907104	959	1034	1034	1059	1490
1.049873781981315	1.0498737819813186	1	0	1	30	0.0075	0.0577365519035129	961.4311800448853	1036.4311800448854	1036.4311800448854	1061.4311800448854	0.13235294818878174	0.0714285746216774	0.15789473056793213	0.17204301059246063	0.44999998807907104	959	1034	1034	1059	1490
1.065783370800709	1.0657833708007125	1	0	1	30	0.0075	0.0577365519035129	961.4311800448853	1036.4311800448854	1036.4311800448854	1061.4311800448854	0.13235294818878174	0.0714285746216774	0.15789473056793213	0.17204301059246063	0.44999998807907104	959	1034	1034	1059	1490
1.0828242835967892	1.0828242835967892	1	0	1	30	0.0075	0.06141302227261347	976.4863262063521	1051.4863262063523	1051.4863262063523	1076.4863262063523	0.14705882966518402	0.0714285746216774	0.15789473056793213	0.17204301059246063	0.44999998807907104	959	1034	1034	1059	1490
1.09989717030847	1.09989717030847	1	0	1	30	0.0075	0.06141302227261347	976.4863262063521	1051.4863262063523	1051.4863262063523	1076.4863262063523	0.14705882966518402	0.0714285746216774	0.15789473056793213	0.17204301059246063	0.44999998807907104	959	1034	1034	1059	1490
1.1158300487700892	1.1158300487700927	1	0	1	30	0.0075	0.06141302227261347	976.4863262063521	1051.4863262063523	1051.4863262063523	1076.4863262063523	0.14705882966518402	0.0714285746216774	0.15789473056793213	0.17204301059246063	0.44999998807907104	959	1034	1034	1059	1490
1.1328342507741844	1.1328342507741844	1	0	1	30	0.0075	0.06303639761390967	983.1340482289601	1058.1340482289602	1058.1340482289602	1083.1340482289602	0.14705882966518402	0.07792207598686218	0.15789473056793213	0.17204301059246063	0.44999998807907104	958	1033	1033	1058	1490
1.149830952723999	1.1498309527240025	1	0	1	30	0.0075	0.06141302227261347	976.4863262063521	1051.4863262063523	1051.4863262063523	1076.4863262063523	0.14705882966518402	0.0714285746216774	0.15789473056793213	0.17204301059246063	0.44999998807907104	944	1019	1019	1044	1490
1.165879884657059	1.1658798846570626	1	0	1	30	0.0075	0.06141302227261347	976.4863262063521	1051.4863262063523	1051.4863262063523	1076.4863262063523	0.14705882966518402	0.0714285746216774	0.15789473056793213	0.17204301059246063	0.44999998807907104	958	1033	1033	1058	1490
1.1828935604139232	1.1828939551536237	1	0	1	30	0.0075	0.06141302227261347	976.4863262063521	1051.4863262063523	1051.4863262063523	1076.4863262063523	0.14705882966518402	0.0714285746216774	0.15789473056793213	0.17204301059246063	0.44999998807907104	958	1033	1033	1058	1490
1.1998184197385626	1.1998184197385662	1	0	1	30	0.0075	0.06141302227261347	976.4863262063521	1051.4863262063523	1051.4863262063523	1076.4863262063523	0.14705882966518402	0.0714285746216774	0.15789473056793213	0.17204301059246063	0.44999998807907104	961	1036	1036	1061	1490
1.2158302461399373	1.2158302461399408	1	0	1	30	0.0075	0.06141302227261347	976.4863262063521	1051.4863262063523	1051.4863262063523	1076.4863262063523	0.14705882966518402	0.0714285746216774	0.15789473056793213	0.17204301059246063	0.44999998807907104	961	1036	1036	1061	1490
1.2328222112133709	1.2328222112133709	1	0	1	30	0.0075	0.0577365519035129	961.4311800448853	1036.4311800448854	1036.4311800448854	1061.4311800448854	0.13235294818878174	0.0714285746216774	0.15789473056793213	0.17204301059246063	0.44999998807907104	961	1036	1036	1061	1490
1.2498173342043906	1.249817728944091	1	0	1	30	0.0075	0.0577365519035129	961.4311800448853	1036.4311800448854	1036.4311800448854	1061.4311800448854	0.13235294818878174	0.0714285746216774	0.15789473056793213	0.17204301059246063	0.44999998807907104	961	1036	1036	1061	1490
1.2658303448248631	1.2658303448248667	1	0	1	30	0.0075	0.0577365519035129	961.4311800448853	1036.4311800448854	1036.4311800448854	1061.4311800448854	0.13235294818878174	0.0714285746216774	0.15789473056793213	0.17204301059246063	0.44999998807907104	959	1034	1034	1059	1490
1.2828712576209433	1.2828712576209433	1	0	1	30	0.0075	0.0577365519035129	961.4311800448853	1036.4311800448854	1036.4311800448854	1061.4311800448854	0.13235294818878174	0.0714285746216774	0.15789473056793213	0.17204301059246063	0.44999998807907104	959	1034	1034	1059	1490
1.2998048012189543	1.2998051959586583	1	0	1	30	0.0075	0.0577365519035129	961.4311800448853	1036.4311800448854	1036.4311800448854	1061.4311800448854	0.13235294818878174	0.0714285746216774	0.15789473056793213	0.17204301059246063	0.44999998807907104	959	1034	1034	1059	1490
1.315697416231302	1.315697416231302	1	0	1	30	0.0075	0.0577365519035129	961.4311800448853	1036.4311800448854	1036.4311800448854	1061.4311800448854	0.13235294818878174	0.0714285746216774	0.15789473056793213	0.17204301059246063	0.44999998807907104	959	1034	1034	1059	1490
1.3327758292987646	1.3327758292987646	1	0	1	30	0.0075	0.0577365519035129	961.4311800448853	1036.4311800448854	1036.4311800448854	1061.4311800448854	0.13235294818878174	0.0714285746216774	0.15789473056793213	0.17204301059246063	0.44999998807907104	959	1034	1034	1059	1490
1.3498443738737578	1.3498443738737613	1	0	1	30	0.0075	0.0577365519035129	961.4311800448853	1036.4311800448854	1036.4311800448854	1061.4311800448854	0.13235294818878174	0.0714285746216774	0.15789473056793213	0.17204301059246063	0.44999998807907104	961	1036	1036	1061	1490
1.3659019900801894	1.365901990080193	1	0	1	30	0.0075	0.0577365519035129	961.4311800448853	1036.4311800448854	1036.4311800448854	1061.4311800448854	0.13235294818878174	0.0714285746216774	0.15789473056793213	0.17204301059246063	0.44999998807907104	961	1036	1036	1061	1490
1.3828240862269396	1.3828240862269396	1	0	1	30	0.0075	0.0577365519035129	961.4311800448853	1036.4311800448854	1036.4311800448854	1061.4311800448854	0.13235294818878174	0.0714285746216774	0.15789473056793213	0.17204301059246063	0.44999998807907104	959	1034	1034	1059	1490
1.3998373672441033	1.399837367244107	1	0	1	30	0.0075	0.0577365519035129	961.4311800448853	1036.4311800448854	1036.4311800448854	1061.4311800448854	0.13235294818878174	0.0714285746216774	0.15789473056793213	0.17204301059246063	0.44999998807907104	961	1036	1036	1061	1490
1.4157737983630128	1.4157737983630163	1	0	1	30	0.0075	0.0577365519035129	961.4311800448853	1036.4311800448854	1036.4311800448854	1061.4311800448854	0.13235294818878174	0.0714285746216774	0.15789473056793213	0.17204301059246063	0.44999998807907104	961	1036	1036	1061	1490
1.4328336586646344	1.432833658664638	1	0	1	30	0.0075	0.0577365519035129	961.4311800448853	1036.4311800448854	1036.4311800448854	1061.4311800448854	0.13235294818878174	0.0714285746216774	0.15789473056793213	0.17204301059246063	0.44999998807907104	961	1036	1036	1061	1490
1.4498082551913214	1.4498086499310219	1	0	1	30	0.0075	0.05406007967176718	946.3760262558866	1021.3760262558866	1021.3760262558866	1046.3760262558867	0.11764705926179886	0.0714285746216774	0.15789473056793213	0.17204301059246063	0.44999998807907104	961	1036	1036	1061	1490
1.465898634792751	1.4658986347927545	1	0	1	30	0.0075	0.05406007967176718	946.3760262558866	1021.3760262558866	1021.3760262558866	1046.3760262558867	0.11764705926179886	0.0714285746216774	0.15789473056793213	0.17204301059246063	0.44999998807907104	961	1036	1036	1061	1490
1.4828755997576302	1.4828759944973307	1	0	1	30	0.0075	0.0577365519035129	961.4311800448853	1036.4311800448854	1036.4311800448854	1061.4311800448854	0.13235294818878174	0.0714285746216774	0.15789473056793213	0.17204301059246063	0.44999998807907104	961	1036	1036	1061	1490
1.4998438804491343	1.4998438804491379	1	0	1	30	0.0075	0.05363563128789739	944.6379101239398	1019.6379101239398	1019.6379101239398	1044.6379101239397	0.11764705926179886	0.0714285746216774	0.15789473056793213	0.16129031777381897	0.44999998807907104	961	1036	1036	1061	1490
1.5160558398777901	1.5160558398777901	1	0	1	30	0.0075	0.05406007967176718	946.3760262558866	1021.3760262558866	1021.3760262558866	1046.3760262558867	0.11764705926179886	0.0714285746216774	0.15789473056793213	0.17204301059246063	0.44999998807907104	959	1034	1034	1059	1490
1.5327785924766566	1.5327785924766566	1	0	1	30	0.0075	0.05363563128789739	944.6379101239398	1019.6379101239398	1019.6379101239398	1044.6379101239397	0.11764705926179886	0.0714285746216774	0.15789473056793213	0.16129031777381897	0.44999998807907104	959	1034	1034	1059	1490
1.5498941110758047	1.5498941110758047	1	0	1	30	0.0075	0.05363563128789739	944.6379101239398	1019.6379101239398	1019.6379101239398	1044.6379101239397	0.11764705926179886	0.0714285746216774	0.15789473056793213	0.16129031777381897	0.44999998807907104	961	1036	1036	1061	1490
1.5658802793967581	1.5658806741364586	1	0	1	30	0.0075	0.05363563128789739	944.6379101239398	1019.6379101239398	1019.6379101239398	1044.6379101239397	0.11764705926179886	0.0714285746216774	0.15789473056793213	0.16129031777381897	0.44999998807907104	961	1036	1036	1061	1490
1.582828033623926	1.5828280336239295	1	0	1	30	0.0075	0.05363563128789739	944.6379101239398	1019.6379101239398	1019.6379101239398	1044.6379101239397	0.11764705926179886	0.0714285746216774	0.15789473056793213	0.16129031777381897	0.44999998807907104	976	1051	1051	1076	1490
1.5997809194671788	1.5997809194671824	1	0	1	30	0.0075	0.05363563128789739	944.6379101239398	1019.6379101239398	1019.6379101239398	1044.6379101239397	0.11764705926179886	0.0714285746216774	0.15789473056793213	0.16129031777381897	0.44999998807907104	976	1051	1051	1076	1490
1.6158547200012627	1.6158547200012663	1	0	1	30	0.0075	0.052012254083956044	937.9901804738	1012.9901804738	1012.9901804738	1037.9901804738	0.11764705926179886	0.06493506580591202	0.15789473056793213	0.16129031777381897	0.44999998807907104	976	1051	1051	1076	1490
1.632839579760116	1.6328399744998165	1	0	1	30	0.0075	0.05731210351964311	959.6930639129386	1034.6930639129384	1034.6930639129384	1059.6930639129384	0.13235294818878174	0.0714285746216774	0.15789473056793213	0.16129031777381897	0.44999998807907104	983	1058	1058	1083	1490
1.6498047025340306	1.649804702534034	1	0	1	30	0.0075	0.05363563128789739	944.6379101239398	1019.6379101239398	1019.6379101239398	1044.6379101239397	0.11764705926179886	0.0714285746216774	0.15789473056793213	0.16129031777381897	0.44999998807907104	976	1051	1051	1076	1490
1.6658804767666062	1.6658804767666098	1	0	1	30	0.0075	0.05731210351964311	959.6930639129386	1034.6930639129384	1034.6930639129384	1059.6930639129384	0.13235294818878174	0.0714285746216774	0.15789473056793213	0.16129031777381897	0.44999998807907104	976	1051	1051	1076	1490
1.6828400731847388	1.6828400731847424	1	0	1	30	0.0075	0.05363563128789739	944.6379101239398	1019.6379101239398	1019.6379101239398	1044.6379101239397	0.11764705926179886	0.0714285746216774	0.15789473056793213	0.16129031777381897	0.44999998807907104	976	1051	1051	1076	1490
1.6998426962300393	1.6998426962300393	1	0	1	30	0.0075	0.05363563128789739	944.6379101239398	1019.6379101239398	1019.6379101239398	1044.6379101239397	0.11764705926179886	0.0714285746216774	0.15789473056793213	0.16129031777381897	0.44999998807907104	976	1051	1051	1076	1490
1.7158521541932217	1.7158521541932217	1	0	1	30	0.0075	0.05363563128789739	944.6379101239398	1019.6379101239398	1019.6379101239398	1044.6379101239397	0.11764705926179886	0.0714285746216774	0.15789473056793213	0.16129031777381897	0.44999998807907104	976	1051	1051	1076	1490
1.732791618886715	1.7327916188867185	1	0	1	30	0.0075	0.052012254083956044	937.9901804738	1012.9901804738	1012.9901804738	1037.9901804738	0.11764705926179886	0.06493506580591202	0.15789473056793213	0.16129031777381897	0.44999998807907104	961	1036	1036	1061	1490
1.7498459528325547	1.7498463475722552	1	0	1	30	0.0075	0.05363563128789739	944.6379101239398	1019.6379101239398	1019.6379101239398	1044.6379101239397	0.11764705926179886	0.0714285746216774	0.15789473056793213	0.16129031777381897	0.44999998807907104	961	1036	1036	1061	1490
1.76587948991736	1.765880279396761	1	0	1	30	0.0075	0.05363563128789739	944.6379101239398	1019.6379101239398	1019.6379101239398	1044.6379101239397	0.11764705926179886	0.0714285746216774	0.15789473056793213	0.16129031777381897	0.44999998807907104	961	1036	1036	1061	1490
1.7828150072138662	1.7828150072138698	1	0	1	30	0.0075	0.05363563128789739	944.6379101239398	1019.6379101239398	1019.6379101239398	1044.6379101239397	0.11764705926179886	0.0714285746216774	0.15789473056793213	0.16129031777381897	0.44999998807907104	961	1036	1036	1061	1490
1.7998298671898283	1.7998298671898283	1	0	1	30	0.0075	0.052012254083956044	937.9901804738	1012.9901804738	1012.9901804738	1037.9901804738	0.11764705926179886	0.06493506580591202	0.15789473056793213	0.16129031777381897	0.44999998807907104	961	1036	1036	1061	1490
1.8158389304133102	1.8158393251530143	1	0	1	30	0.0075	0.052012254083956044	937.9901804738	1012.9901804738	1012.9901804738	1037.9901804738	0.11764705926179886	0.06493506580591202	0.15789473056793213	0.16129031777381897	0.44999998807907104	961	1036	1036	1061	1490
1.8328506324716827	1.8328510272113832	1	0	1	30	0.0075	0.052012254083956044	937.9901804738	1012.9901804738	1012.9901804738	1037.9901804738	0.11764705926179886	0.06493506580591202	0.15789473056793213	0.16129031777381897	0.44999998807907104	961	1036	1036	1061	1490
1.8498568081742697	1.8498572029139702	1	0	1	30	0.0075	0.052012254083956044	937.9901804738	1012.9901804738	1012.9901804738	1037.9901804738	0.11764705926179886	0.06493506580591202	0.15789473056793213	0.16129031777381897	0.44999998807907104	961	1036	1036	1061	1490
1.865826002688177	1.8658260026881806	1	0	1	30	0.0075	0.05363563128789739	944.6379101239398	1019.6379101239398	1019.6379101239398	1044.6379101239397	0.11764705926179886	0.0714285746216774	0.15789473056793213	0.16129031777381897	0.44999998807907104	961	1036	1036	1061	1490
1.8828069150500433	1.8828069150500433	1	0	1	30	0.0075	0.05363563128789739	944.6379101239398	1019.6379101239398	1019.6379101239398	1044.6379101239397	0.11764705926179886	0.0714285746216774	0.15789473056793213	0.16129031777381897	0.44999998807907104	961	1036	1036	1061	1490
1.899833222477266	1.8998332224772696	1	0	1	30	0.0075	0.052012254083956044	937.9901804738	1012.9901804738	1012.9901804738	1037.9901804738	0.11764705926179886	0.06493506580591202	0.15789473056793213	0.16129031777381897	0.44999998807907104	961	1036	1036	1061	1490
1.9158264961127998	1.9158268908525002	1	0	1	30	0.0075	0.05363563128789739	944.6379101239398	1019.6379101239398	1019.6379101239398	1044.6379101239397	0.11764705926179886	0.0714285746216774	0.15789473056793213	0.16129031777381897	0.44999998807907104	961	1036	1036	1061	1490
1.9327738556002707	1.9327738556002707	1	0	1	30	0.0075	0.05363563128789739	944.6379101239398	1019.6379101239398	1019.6379101239398	1044.6379101239397	0.11764705926179886	0.0714285746216774	0.15789473056793213	0.16129031777381897	0.44999998807907104	961	1036	1036	1061	1490
1.949808452561168	1.9498084525611716	1	0	1	30	0.0075	0.05363563128789739	944.6379101239398	1019.6379101239398	1019.6379101239398	1044.6379101239397	0.11764705926179886	0.0714285746216774	0.15789473056793213	0.16129031777381897	0.44999998807907104	946	1021	1021	1046	1490
1.965827384277123	1.965827384277123	1	0	1	30	0.0075	0.05363563128789739	944.6379101239398	1019.6379101239398	1019.6379101239398	1044.6379101239397	0.11764705926179886	0.0714285746216774	0.15789473056793213	0.16129031777381897	0.44999998807907104	946	1021	1021	1046	1490
1.982828428363625	1.9828284283636286	1	0	1	30	0.0075	0.053211183492231307	942.8997964006871	1017.8997964006871	1017.8997964006871	1042.8997964006871	0.11764705926179886	0.0714285746216774	0.15789473056793213	0.1505376398563385	0.44999998807907104	961	1036	1036	1061	1490
1.9998756569948846	1.9998756569948881	1	0	1	30	0.0075	0.05363563128789739	944.6379101239398	1019.6379101239398	1019.6379101239398	1044.6379101239397	0.11764705926179886	0.0714285746216774	0.15789473056793213	0.16129031777381897	0.44999998807907104	944	1019	1019	1044	1490
2.015761166692652	2.0157611666926556	1	0	1	30	0.0075	0.05363563128789739	944.6379101239398	1019.6379101239398	1019.6379101239398	1044.6379101239397	0.11764705926179886	0.0714285746216774	0.15789473056793213	0.16129031777381897	0.44999998807907104	946	1021	1021	1046	1490
2.032856158827464	2.0328565535671643	1	0	1	30	0.0075	0.05158780628828996	936.2520667505473	1011.2520667505473	1011.2520667505473	1036.2520667505473	0.11764705926179886	0.06493506580591202	0.15789473056793213	0.1505376398563385	0.44999998807907104	944	1019	1019	1044	1490
2.0498741767210156	2.049874176721019	1	0	1	30	0.0075	0.052012254083956044	937.9901804738	1012.9901804738	1012.9901804738	1037.9901804738	0.11764705926179886	0.06493506580591202	0.15789473056793213	0.16129031777381897	0.44999998807907104	944	1019	1019	1044	1490
2.065933371886242	2.06594166141992	1	0	1	30	0.0075	0.05158780628828996	936.2520667505473	1011.2520667505473	1011.2520667505473	1036.2520667505473	0.11764705926179886	0.06493506580591202	0.15789473056793213	0.1505376398563385	0.44999998807907104	944	1019	1019	1044	1490
2.0828467837596207	2.082847178499321	1	0	1	30	0.0075	0.05158780628828996	936.2520667505473	1011.2520667505473	1011.2520667505473	1036.2520667505473	0.11764705926179886	0.06493506580591202	0.15789473056793213	0.1505376398563385	0.44999998807907104	944	1019	1019	1044	1490
2.099822959245099	2.0998233539847995	1	0	1	30	0.0075	0.05158780628828996	936.2520667505473	1011.2520667505473	1011.2520667505473	1036.2520667505473	0.11764705926179886	0.06493506580591202	0.15789473056793213	0.1505376398563385	0.44999998807907104	944	1019	1019	1044	1490
2.115873470136954	2.1158734701369575	1	0	1	30	0.0075	0.05158780628828996	936.2520667505473	1011.2520667505473	1011.2520667505473	1036.2520667505473	0.11764705926179886	0.06493506580591202	0.15789473056793213	0.1505376398563385	0.44999998807907104	937	1012	1012	1037	1490
2.132824382281715	2.132824382281715	1	0	1	30	0.0075	0.05158780628828996	936.2520667505473	1011.2520667505473	1011.2520667505473	1036.2520667505473	0.11764705926179886	0.06493506580591202	0.15789473056793213	0.1505376398563385	0.44999998807907104	959	1034	1034	1059	1490
2.149781610261652	2.1497816102616554	1	0	1	30	0.0075	0.05158780628828996	936.2520667505473	1011.2520667505473	1011.2520667505473	1036.2520667505473	0.11764705926179886	0.06493506580591202	0.15789473056793213	0.1505376398563385	0.44999998807907104	944	1019	1019	1044	1490
2.1659315955575984	2.165931595557602	1	0	1	30	0.0075	0.05158780628828996	936.2520667505473	1011.2520667505473	1011.2520667505473	1036.2520667505473	0.11764705926179886	0.06493506580591202	0.15789473056793213	0.1505376398563385	0.44999998807907104	959	1034	1034	1059	1490
2.18278540173646	2.18278540173646	1	0	1	30	0.0075	0.05158780628828996	936.2520667505473	1011.2520667505473	1011.2520667505473	1036.2520667505473	0.11764705926179886	0.06493506580591202	0.15789473056793213	0.1505376398563385	0.44999998807907104	944	1019	1019	1044	1490
2.19977736680989	2.1997773668098937	1	0	1	30	0.0075	0.05158780628828996	936.2520667505473	1011.2520667505473	1011.2520667505473	1036.2520667505473	0.11764705926179886	0.06493506580591202	0.15789473056793213	0.1505376398563385	0.44999998807907104	944	1019	1019	1044	1490
2.215813272332891	2.2158132723328947	1	0	1	30	0.0075	0.05158780628828996	936.2520667505473	1011.2520667505473	1011.2520667505473	1036.2520667505473	0.11764705926179886	0.06493506580591202	0.15789473056793213	0.1505376398563385	0.44999998807907104	944	1019	1019	1044	1490
2.232857343046561	2.2328573430465646	1	0	1	30	0.0075	0.05158780628828996	936.2520667505473	1011.2520667505473	1011.2520667505473	1036.2520667505473	0.11764705926179886	0.06493506580591202	0.15789473056793213	0.1505376398563385	0.44999998807907104	937	1012	1012	1037	1490
2.2498954926647485	2.249895492664752	1	0	1	30	0.0075	0.05158780628828996	936.2520667505473	1011.2520667505473	1011.2520667505473	1036.2520667505473	0.11764705926179886	0.06493506580591202	0.15789473056793213	0.1505376398563385	0.44999998807907104	944	1019	1019	1044	1490
2.2658232395102864	2.2658232395102864	1	0	1	30	0.0075	0.05158780628828996	936.2520667505473	1011.2520667505473	1011.2520667505473	1036.2520667505473	0.11764705926179886	0.06493506580591202	0.15789473056793213	0.1505376398563385	0.44999998807907104	944	1019	1019	1044	1490
2.2829261264390723	2.282926126439076	1	0	1	30	0.0075	0.052012254083956044	937.9901804738	1012.9901804738	1012.9901804738	1037.9901804738	0.11764705926179886	0.06493506580591202	0.15789473056793213	0.16129031777381897	0.44999998807907104	944	1019	1019	1044	1490
2.299844275188832	2.2998442751888355	1	0	1	30	0.0075	0.05158780628828996	936.2520667505473	1011.2520667505473	1011.2520667505473	1036.2520667505473	0.11764705926179886	0.06493506580591202	0.15789473056793213	0.1505376398563385	0.44999998807907104	937	1012	1012	1037	1490
2.315746758693649	2.3157471534333496	1	0	1	30	0.0075	0.05158780628828996	936.2520667505473	1011.2520667505473	1011.2520667505473	1036.2520667505473	0.11764705926179886	0.06493506580591202	0.15789473056793213	0.1505376398563385	0.44999998807907104	937	1012	1012	1037	1490
2.3328520140606273	2.332852014060631	1	0	1	30	0.0075	0.052012254083956044	937.9901804738	1012.9901804738	1012.9901804738	1037.9901804738	0.11764705926179886	0.06493506580591202	0.15789473056793213	0.16129031777381897	0.44999998807907104	937	1012	1012	1037	1490
2.349879505706948	2.3498795057069515	1	0	1	30	0.0075	0.05158780628828996	936.2520667505473	1011.2520667505473	1011.2520667505473	1036.2520667505473	0.11764705926179886	0.06493506580591202	0.15789473056793213	0.1505376398563385	0.44999998807907104	937	1012	1012	1037	1490
2.365847910741458	2.3658479107414614	1	0	1	30	0.0075	0.052012254083956044	937.9901804738	1012.9901804738	1012.9901804738	1037.9901804738	0.11764705926179886	0.06493506580591202	0.15789473056793213	0.16129031777381897	0.44999998807907104	944	1019	1019	1044	1490
2.3829156658370536	2.382915665837057	1	0	1	30	0.0075	0.05158780628828996	936.2520667505473	1011.2520667505473	1011.2520667505473	1036.2520667505473	0.11764705926179886	0.06493506580591202	0.15789473056793213	0.1505376398563385	0.44999998807907104	944	1019	1019	1044	1490
2.399856314749645	2.3998563147496483	1	0	1	30	0.0075	0.05158780628828996	936.2520667505473	1011.2520667505473	1011.2520667505473	1036.2520667505473	0.11764705926179886	0.06493506580591202	0.15789473056793213	0.1505376398563385	0.44999998807907104	937	1012	1012	1037	1490
2.4158416935912044	2.4158416935912044	1	0	1	30	0.0075	0.05158780628828996	936.2520667505473	1011.2520667505473	1011.2520667505473	1036.2520667505473	0.11764705926179886	0.06493506580591202	0.15789473056793213	0.1505376398563385	0.44999998807907104	944	1019	1019	1044	1490
2.432820237514875	2.4328202375148784	1	0	1	30	0.0075	0.05158780628828996	936.2520667505473	1011.2520667505473	1011.2520667505473	1036.2520667505473	0.11764705926179886	0.06493506580591202	0.15789473056793213	0.1505376398563385	0.44999998807907104	944	1019	1019	1044	1490
2.4498110183692106	2.449811018369214	1	0	1	30	0.0075	0.05158780628828996	936.2520667505473	1011.2520667505473	1011.2520667505473	1036.2520667505473	0.11764705926179886	0.06493506580591202	0.15789473056793213	0.1505376398563385	0.44999998807907104	944	1019	1019	1044	1490
2.46582797638667	2.4658279763866737	1	0	1	30	0.0075	0.05158780628828996	936.2520667505473	1011.2520667505473	1011.2520667505473	1036.2520667505473	0.11764705926179886	0.06493506580591202	0.15789473056793213	0.1505376398563385	0.44999998807907104	944	1019	1019	1044	1490
2.4827630989434795	2.4827630989434795	1	0	1	30	0.0075	0.05158780628828996	936.2520667505473	1011.2520667505473	1011.2520667505473	1036.2520667505473	0.11764705926179886	0.06493506580591202	0.15789473056793213	0.1505376398563385	0.44999998807907104	942	1017	1017	1042	1490
2.4997941432470903	2.4997941432470903	1	0	1	30	0.0075	0.05158780628828996	936.2520667505473	1011.2520667505473	1011.2520667505473	1036.2520667505473	0.11764705926179886	0.06493506580591202	0.15789473056793213	0.1505376398563385	0.44999998807907104	944	1019	1019	1044	1490
2.5158612332062944	2.5158612332062944	1	0	1	30	0.0075	0.05158780628828996	936.2520667505473	1011.2520667505473	1011.2520667505473	1036.2520667505473	0.11764705926179886	0.06493506580591202	0.15789473056793213	0.1505376398563385	0.44999998807907104	944	1019	1019	1044	1490
2.5327710924223794	2.5327710924223794	1	0	1	30	0.0075	0.05158780628828996	936.2520667505473	1011.2520667505473	1011.2520667505473	1036.2520667505473	0.11764705926179886	0.06493506580591202	0.15789473056793213	0.1505376398563385	0.44999998807907104	936	1011	1011	1036	1490
2.5498901636788176	2.5498901636788176	1	0	1	30	0.0075	0.05158780628828996	936.2520667505473	1011.2520667505473	1011.2520667505473	1036.2520667505473	0.11764705926179886	0.06493506580591202	0.15789473056793213	0.1505376398563385	0.44999998807907104	937	1012	1012	1037	1490
2.565850279179653	2.565850279179653	1	0	1	30	0.0075	0.05158780628828996	936.2520667505473	1011.2520667505473	1011.2520667505473	1036.2520667505473	0.11764705926179886	0.06493506580591202	0.15789473056793213	0.1505376398563385	0.44999998807907104	936	1011	1011	1036	1490
2.582894349893323	2.582894349893323	1	0	1	30	0.0075	0.05158780628828996	936.2520667505473	1011.2520667505473	1011.2520667505473	1036.2520667505473	0.11764705926179886	0.06493506580591202	0.15789473056793213	0.1505376398563385	0.44999998807907104	936	1011	1011	1036	1490
2.5998018406712156	2.5998018406712156	1	0	1	30	0.0075	0.05158780628828996	936.2520667505473	1011.2520667505473	1011.2520667505473	1036.2520667505473	0.11764705926179886	0.06493506580591202	0.15789473056793213	0.1505376398563385	0.44999998807907104	936	1011	1011	1036	1490
2.6158397198927084	2.615839719892712	1	0	1	30	0.0075	0.05158780628828996	936.2520667505473	1011.2520667505473	1011.2520667505473	1036.2520667505473	0.11764705926179886	0.06493506580591202	0.15789473056793213	0.1505376398563385	0.44999998807907104	936	1011	1011	1036	1490
2.6328790537299938	2.6328798432093947	1	0	1	30	0.0075	0.05158780628828996	936.2520667505473	1011.2520667505473	1011.2520667505473	1036.2520667505473	0.11764705926179886	0.06493506580591202	0.15789473056793213	0.1505376398563385	0.44999998807907104	936	1011	1011	1036	1490
2.649856018694873	2.649856018694873	1	0	1	30	0.0075	0.05158780628828996	936.2520667505473	1011.2520667505473	1011.2520667505473	1036.2520667505473	0.11764705926179886	0.06493506580591202	0.15789473056793213	0.1505376398563385	0.44999998807907104	936	1011	1011	1036	1490
2.665727712503184	2.665727712503184	1	0	1	30	0.0075	0.05158780628828996	936.2520667505473	1011.2520667505473	1011.2520667505473	1036.2520667505473	0.11764705926179886	0.06493506580591202	0.15789473056793213	0.1505376398563385	0.44999998807907104	936	1011	1011	1036	1490
2.682821520418898	2.682821520418898	1	0	1	30	0.0075	0.05158780628828996	936.2520667505473	1011.2520667505473	1011.2520667505473	1036.2520667505473	0.11764705926179886	0.06493506580591202	0.15789473056793213	0.1505376398563385	0.44999998807907104	936	1011	1011	1036	1490
2.699897959787865	2.6998979597878687	1	0	1	30	0.0075	0.05158780628828996	936.2520667505473	1011.2520667505473	1011.2520667505473	1036.2520667505473	0.11764705926179886	0.06493506580591202	0.15789473056793213	0.1505376398563385	0.44999998807907104	936	1011	1011	1036	1490
2.7158868912867113	2.715886891286715	1	0	1	30	0.0075	0.05158780628828996	936.2520667505473	1011.2520667505473	1011.2520667505473	1036.2520667505473	0.11764705926179886	0.06493506580591202	0.15789473056793213	0.1505376398563385	0.44999998807907104	936	1011	1011	1036	1490
2.7327853030515357	2.732785697791236	1	0	1	30	0.0075	0.05158780628828996	936.2520667505473	1011.2520667505473	1011.2520667505473	1036.2520667505473	0.11764705926179886	0.06493506580591202	0.15789473056793213	0.1505376398563385	0.44999998807907104	936	1011	1011	1036	1490
2.7498479265310465	2.74984792653105	1	0	1	30	0.0075	0.05158780628828996	936.2520667505473	1011.2520667505473	1011.2520667505473	1036.2520667505473	0.11764705926179886	0.06493506580591202	0.15789473056793213	0.1505376398563385	0.44999998807907104	936	1011	1011	1036	1490
2.765793436663028	2.7657934366630315	1	0	1	30	0.0075	0.05158780628828996	936.2520667505473	1011.2520667505473	1011.2520667505473	1036.2520667505473	0.11764705926179886	0.06493506580591202	0.15789473056793213	0.1505376398563385	0.44999998807907104	936	1011	1011	1036	1490
2.78284342847218	2.78284342847218	1	0	1	30	0.0075	0.05158780628828996	936.2520667505473	1011.2520667505473	1011.2520667505473	1036.2520667505473	0.11764705926179886	0.06493506580591202	0.15789473056793213	0.1505376398563385	0.44999998807907104	937	1012	1012	1037	1490
2.7998073670269967	2.7998073670270003	1	0	1	30	0.0075	0.05158780628828996	936.2520667505473	1011.2520667505473	1011.2520667505473	1036.2520667505473	0.11764705926179886	0.06493506580591202	0.15789473056793213	0.1505376398563385	0.44999998807907104	936	1011	1011	1036	1490
2.815759587733858	2.8157595877338615	1	0	1	30	0.0075	0.05158780628828996	936.2520667505473	1011.2520667505473	1011.2520667505473	1036.2520667505473	0.11764705926179886	0.06493506580591202	0.15789473056793213	0.1505376398563385	0.44999998807907104	936	1011	1011	1036	1490
2.8327373421781346	2.8327373421781346	1	0	1	30	0.0075	0.05158780628828996	936.2520667505473	1011.2520667505473	1011.2520667505473	1036.2520667505473	0.11764705926179886	0.06493506580591202	0.15789473056793213	0.1505376398563385	0.44999998807907104	937	1012	1012	1037	1490
2.849789702425479	2.8497900971651795	1	0	1	30	0.0075	0.05158780628828996	936.2520667505473	1011.2520667505473	1011.2520667505473	1036.2520667505473	0.11764705926179886	0.06493506580591202	0.15789473056793213	0.1505376398563385	0.44999998807907104	936	1011	1011	1036	1490
2.865776265486133	2.865776265486133	1	0	1	30	0.0075	0.05158780628828996	936.2520667505473	1011.2520667505473	1011.2520667505473	1036.2520667505473	0.11764705926179886	0.06493506580591202	0.15789473056793213	0.1505376398563385	0.4000000059604645	937	1012	1012	1037	1490
2.8828254678158842	2.8828254678158878	1	0	1	30	0.0075	0.05158780628828996	936.2520667505473	1011.2520667505473	1011.2520667505473	1036.2520667505473	0.11764705926179886	0.06493506580591202	0.15789473056793213	0.1505376398563385	0.44999998807907104	936	1011	1011	1036	1490
2.8998150644511256	2.8998150644511256	1	0	1	30	0.0075	0.05158780628828996	936.2520667505473	1011.2520667505473	1011.2520667505473	1036.2520667505473	0.11764705926179886	0.06493506580591202	0.15789473056793213	0.1505376398563385	0.44999998807907104	936	1011	1011	1036	1490
2.915843075180149	2.9158434699198494	1	0	1	30	0.0075	0.05158780628828996	936.2520667505473	1011.2520667505473	1011.2520667505473	1036.2520667505473	0.11764705926179886	0.06493506580591202	0.15789473056793213	0.1505376398563385	0.44999998807907104	936	1011	1011	1036	1490
2.932772671381173	2.9327730661208733	1	0	1	30	0.0075	0.049964429084348616	929.6043371004075	1004.6043371004075	1004.6043371004075	1029.6043371004075	0.11764705926179886	0.05844155699014664	0.15789473056793213	0.1505376398563385	0.44999998807907104	936	1011	1011	1036	1490
2.9498321369430975	2.949832531682798	1	0	1	30	0.0075	0.05158780628828996	936.2520667505473	1011.2520667505473	1011.2520667505473	1036.2520667505473	0.11764705926179886	0.06493506580591202	0.15789473056793213	0.1505376398563385	0.44999998807907104	936	1011	1011	1036	1490
2.9658617266309157	2.9658617266309193	1	0	1	30	0.0075	0.05158780628828996	936.2520667505473	1011.2520667505473	1011.2520667505473	1036.2520667505473	0.11764705926179886	0.06493506580591202	0.15789473056793213	0.1505376398563385	0.44999998807907104	936	1011	1011	1036	1490
2.9828497443073587	2.9828497443073623	1	0	1	30	0.0075	0.05158780628828996	936.2520667505473	1011.2520667505473	1011.2520667505473	1036.2520667505473	0.11764705926179886	0.06493506580591202	0.15789473056793213	0.1505376398563385	0.44999998807907104	936	1011	1011	1036	1490
2.9998294724501307	2.9998294724501307	1	0	1	30	0.0075	0.05158780628828996	936.2520667505473	1011.2520667505473	1011.2520667505473	1036.2520667505473	0.11764705926179886	0.06493506580591202	0.15789473056793213	0.1505376398563385	0.44999998807907104	936	1011	1011	1036	1490
3.0157291927770515	3.015729192777055	1	0	1	30	0.0075	0.05158780628828996	936.2520667505473	1011.2520667505473	1011.2520667505473	1036.2520667505473	0.11764705926179886	0.06493506580591202	0.15789473056793213	0.1505376398563385	0.44999998807907104	936	1011	1011	1036	1490
3.0328861590445726	3.032886553784273	1	0	1	30	0.0075	0.05158780628828996	936.2520667505473	1011.2520667505473	1011.2520667505473	1036.2520667505473	0.11764705926179886	0.06493506580591202	0.15789473056793213	0.1505376398563385	0.44999998807907104	936	1011	1011	1036	1490
3.0498903610486643	3.0498907557883648	1	0	1	30	0.0075	0.05158780628828996	936.2520667505473	1011.2520667505473	1011.2520667505473	1036.2520667505473	0.11764705926179886	0.06493506580591202	0.15789473056793213	0.1505376398563385	0.44999998807907104	936	1011	1011	1036	1490
3.0657529758439033	3.065752975843907	1	0	1	30	0.0075	0.05158780628828996	936.2520667505473	1011.2520667505473	1011.2520667505473	1036.2520667505473	0.11764705926179886	0.06493506580591202	0.15789473056793213	0.1505376398563385	0.44999998807907104	936	1011	1011	1036	1490
3.0827686252992628	3.0827686252992628	1	0	1	30	0.0075	0.05158780628828996	936.2520667505473	1011.2520667505473	1011.2520667505473	1036.2520667505473	0.11764705926179886	0.06493506580591202	0.15789473056793213	0.1505376398563385	0.44999998807907104	936	1011	1011	1036	1490
3.099813880232027	3.0998142749717275	1	0	1	30	0.0075	0.05158780628828996	936.2520667505473	1011.2520667505473	1011.2520667505473	1036.2520667505473	0.11764705926179886	0.06493506580591202	0.15789473056793213	0.1505376398563385	0.44999998807907104	936	1011	1011	1036	1490
3.1158699174796674	3.1158699174796674	1	0	1	30	0.0075	0.05158780628828996	936.2520667505473	1011.2520667505473	1011.2520667505473	1036.2520667505473	0.11764705926179886	0.06493506580591202	0.15789473056793213	0.1505376398563385	0.44999998807907104	936	1011	1011	1036	1490
3.132921488247611	3.1329214882476144	1	0	1	30	0.0075	0.05158780628828996	936.2520667505473	1011.2520667505473	1011.2520667505473	1036.2520667505473	0.11764705926179886	0.06493506580591202	0.15789473056793213	0.1505376398563385	0.44999998807907104	936	1011	1011	1036	1490
3.149850294969241	3.149850294969241	1	0	1	30	0.0075	0.05158780628828996	936.2520667505473	1011.2520667505473	1011.2520667505473	1036.2520667505473	0.11764705926179886	0.06493506580591202	0.15789473056793213	0.1505376398563385	0.44999998807907104	936	1011	1011	1036	1490
3.16577962077357	3.1657796207735736	1	0	1	30	0.0075	0.05158780628828996	936.2520667505473	1011.2520667505473	1011.2520667505473	1036.2520667505473	0.11764705926179886	0.06493506580591202	0.15789473056793213	0.1505376398563385	0.44999998807907104	936	1011	1011	1036	1490
3.182836323157602	3.182836323157602	1	0	1	30	0.0075	0.05158780628828996	936.2520667505473	1011.2520667505473	1011.2520667505473	1036.2520667505473	0.11764705926179886	0.06493506580591202	0.15789473056793213	0.1505376398563385	0.44999998807907104	936	1011	1011	1036	1490
3.1998930255416305	3.199893025541634	1	0	1	30	0.0075	0.05158780628828996	936.2520667505473	1011.2520667505473	1011.2520667505473	1036.2520667505473	0.11764705926179886	0.06493506580591202	0.15789473056793213	0.1505376398563385	0.4000000059604645	936	1011	1011	1036	1490
3.2158503778645766	3.215850772604277	1	0	1	30	0.0075	0.05158780628828996	936.2520667505473	1011.2520667505473	1011.2520667505473	1036.2520667505473	0.11764705926179886	0.06493506580591202	0.15789473056793213	0.1505376398563385	0.44999998807907104	936	1011	1011	1036	1490
3.2327961583932527	3.2327961583932527	1	0	1	30	0.0075	0.05158780628828996	936.2520667505473	1011.2520667505473	1011.2520667505473	1036.2520667505473	0.11764705926179886	0.06493506580591202	0.15789473056793213	0.1505376398563385	0.4000000059604645	936	1011	1011	1036	1490
3.249816149985296	3.2498165447249967	1	0	1	30	0.0075	0.05158780628828996	936.2520667505473	1011.2520667505473	1011.2520667505473	1036.2520667505473	0.11764705926179886	0.06493506580591202	0.15789473056793213	0.1505376398563385	0.44999998807907104	936	1011	1011	1036	1490
3.265906529586726	3.2659065295867293	1	0	1	30	0.0075	0.05158780628828996	936.2520667505473	1011.2520667505473	1011.2520667505473	1036.2520667505473	0.11764705926179886	0.06493506580591202	0.15789473056793213	0.1505376398563385	0.4000000059604645	936	1011	1011	1036	1490
3.2828850735104	3.2828850735104034	1	0	1	30	0.0075	0.05158780628828996	936.2520667505473	1011.2520667505473	1011.2520667505473	1036.2520667505473	0.11764705926179886	0.06493506580591202	0.15789473056793213	0.1505376398563385	0.44999998807907104	936	1011	1011	1036	1490
3.299866380611963	3.2998663806119666	1	0	1	30	0.0075	0.05158780628828996	936.2520667505473	1011.2520667505473	1011.2520667505473	1036.2520667505473	0.11764705926179886	0.06493506580591202	0.15789473056793213	0.1505376398563385	0.44999998807907104	936	1011	1011	1036	1490
3.3157988643338854	3.315798864333889	1	0	1	30	0.0075	0.05158780628828996	936.2520667505473	1011.2520667505473	1011.2520667505473	1036.2520667505473	0.11764705926179886	0.06493506580591202	0.15789473056793213	0.1505376398563385	0.4000000059604645	936	1011	1011	1036	1490
3.332835434993278	3.3328358297329785	1	0	1	30	0.0075	0.05158780628828996	936.2520667505473	1011.2520667505473	1011.2520667505473	1036.2520667505473	0.11764705926179886	0.06493506580591202	0.15789473056793213	0.1505376398563385	0.4000000059604645	936	1011	1011	1036	1490
3.349889768939118	3.349889768939118	1	0	1	30	0.0075	0.05158780628828996	936.2520667505473	1011.2520667505473	1011.2520667505473	1036.2520667505473	0.11764705926179886	0.06493506580591202	0.15789473056793213	0.1505376398563385	0.44999998807907104	936	1011	1011	1036	1490
3.3659252797224184	3.365925674462119	1	0	1	30	0.0075	0.05158780628828996	936.2520667505473	1011.2520667505473	1011.2520667505473	1036.2520667505473	0.11764705926179886	0.06493506580591202	0.15789473056793213	0.1505376398563385	0.4000000059604645	936	1011	1011	1036	1480
3.382852112745553	3.382852112745553	1	0	1	30	0.0075	0.05158780628828996	936.2520667505473	1011.2520667505473	1011.2520667505473	1036.2520667505473	0.11764705926179886	0.06493506580591202	0.15789473056793213	0.1505376398563385	0.4000000059604645	936	1011	1011	1036	1490
3.3997836826450722	3.3997836826450722	1	0	1	30	0.0075	0.05158780628828996	936.2520667505473	1011.2520667505473	1011.2520667505473	1036.2520667505473	0.11764705926179886	0.06493506580591202	0.15789473056793213	0.1505376398563385	0.4000000059604645	936	1011	1011	1036	1490
3.4160501161521566	3.4160501161521566	1	0	1	30	0.0075	0.05158780628828996	936.2520667505473	1011.2520667505473	1011.2520667505473	1036.2520667505473	0.11764705926179886	0.06493506580591202	0.15789473056793213	0.1505376398563385	0.44999998807907104	936	1011	1011	1036	1490
3.432827737569152	3.4328281323088525	1	0	1	30	0.0075	0.05158780628828996	936.2520667505473	1011.2520667505473	1011.2520667505473	1036.2520667505473	0.11764705926179886	0.06493506580591202	0.15789473056793213	0.1505376398563385	0.44999998807907104	929	1004	1004	1029	1490
3.4498082551913214	3.4498082551913214	1	0	1	30	0.0075	0.05158780628828996	936.2520667505473	1011.2520667505473	1011.2520667505473	1036.2520667505473	0.11764705926179886	0.06493506580591202	0.15789473056793213	0.1505376398563385	0.44999998807907104	936	1011	1011	1036	1490
3.4659669247606395	3.465966924760643	1	0	1	30	0.0075	0.05158780628828996	936.2520667505473	1011.2520667505473	1011.2520667505473	1036.2520667505473	0.11764705926179886	0.06493506580591202	0.15789473056793213	0.1505376398563385	0.4000000059604645	936	1011	1011	1036	1490
3.4828996788792566	3.4828996788792566	1	0	1	30	0.0075	0.05158780628828996	936.2520667505473	1011.2520667505473	1011.2520667505473	1036.2520667505473	0.11764705926179886	0.06493506580591202	0.15789473056793213	0.1505376398563385	0.4000000059604645	936	1011	1011	1036	1490
3.499830064559678	3.499830064559678	1	0	1	30	0.0075	0.05158780628828996	936.2520667505473	1011.2520667505473	1011.2520667505473	1036.2520667505473	0.11764705926179886	0.06493506580591202	0.15789473056793213	0.1505376398563385	0.44999998807907104	936	1011	1011	1036	1490
3.5158233381952115	3.5158233381952115	1	1	1	30	0.0075	0.05158780628828996	936.2520667505473	1011.2520667505473	1011.2520667505473	1036.2520667505473	0.11764705926179886	0.06493506580591202	0.15789473056793213	0.1505376398563385	0.44999998807907104	936	1011	1011	1036	1490
3.6658386343585363	3.66583863435854	1	1	1	30	0.0075	0.05158780628828996	936.2520667505473	1011.2520667505473	1011.2520667505473	1036.2520667505473	0.11764705926179886	0.06493506580591202	0.15789473056793213	0.1505376398563385	0.44999998807907104	936	1011	1011	1036	1490
3.666258637398034	3.666258637398034	1	1	1	30	0.0075	0.05158780628828996	936.2520667505473	1011.2520667505473	1011.2520667505473	1036.2520667505473	0.11764705926179886	0.06493506580591202	0.15789473056793213	0.1505376398563385	0.44999998807907104	936	1011	1011	1036	1490
3.666566534363078	3.666566534363078	1	1	1	30	0.0075	0.05158780628828996	936.2520667505473	1011.2520667505473	1011.2520667505473	1036.2520667505473	0.11764705926179886	0.06493506580591202	0.15789473056793213	0.1505376398563385	0.44999998807907104	936	1011	1011	1036	1490
3.666847589028606	3.666847589028606	1	1	1	30	0.0075	0.05158780628828996	936.2520667505473	1011.2520667505473	1011.2520667505473	1036.2520667505473	0.11764705926179886	0.06493506580591202	0.15789473056793213	0.1505376398563385	0.44999998807907104	936	1011	1011	1036	1490
3.6671511438569624	3.6671511438569624	1	1	1	30	0.0075	0.05158780628828996	936.2520667505473	1011.2520667505473	1011.2520667505473	1036.2520667505473	0.11764705926179886	0.06493506580591202	0.15789473056793213	0.1505376398563385	0.44999998807907104	936	1011	1011	1036	1490
3.6924665902187463	3.6924665902187463	1	1	1	30	0.0075	0.05158780628828996	936.2520667505473	1011.2520667505473	1011.2520667505473	1036.2520667505473	0.11764705926179886	0.06493506580591202	0.15789473056793213	0.1505376398563385	0.4000000059604645	936	1011	1011	1036	1490
3.7057566863970735	3.7057566863970735	1	1	1	30	0.0075	0.05158780628828996	936.2520667505473	1011.2520667505473	1011.2520667505473	1036.2520667505473	0.11764705926179886	0.06493506580591202	0.15789473056793213	0.1505376398563385	0.44999998807907104	936	1011	1011	1036	1490
3.7191802045935844	3.719180599333285	1	1	1	30	0.0075	0.05158780628828996	936.2520667505473	1011.2520667505473	1011.2520667505473	1036.2520667505473	0.11764705926179886	0.06493506580591202	0.15789473056793213	0.1505376398563385	0.44999998807907104	936	1011	1011	1036	1490
3.7328247770214134	3.7328247770214134	1	1	1	30	0.0075	0.05158780628828996	936.2520667505473	1011.2520667505473	1011.2520667505473	1036.2520667505473	0.11764705926179886	0.06493506580591202	0.15789473056793213	0.1505376398563385	0.44999998807907104	936	1011	1011	1036	1490
3.7498917426376117	3.7498917426376117	1	1	1	30	0.0075	0.05158780628828996	936.2520667505473	1011.2520667505473	1011.2520667505473	1036.2520667505473	0.11764705926179886	0.06493506580591202	0.15789473056793213	0.1505376398563385	0.44999998807907104	936	1011	1011	1036	1490
3.765791462964536	3.765791462964536	1	1	1	30	0.0075	0.05158780628828996	936.2520667505473	1011.2520667505473	1011.2520667505473	1036.2520667505473	0.11764705926179886	0.06493506580591202	0.15789473056793213	0.1505376398563385	0.44999998807907104	936	1011	1011	1036	1480
3.782887244578742	3.7828872445787454	1	1	1	30	0.0075	0.05158780628828996	936.2520667505473	1011.2520667505473	1011.2520667505473	1036.2520667505473	0.11764705926179886	0.06493506580591202	0.15789473056793213	0.1505376398563385	0.44999998807907104	936	1011	1011	1036	1490
3.7998519726129594	3.799851972612963	1	1	1	30	0.0075	0.05158780628828996	936.2520667505473	1011.2520667505473	1011.2520667505473	1036.2520667505473	0.11764705926179886	0.06493506580591202	0.15789473056793213	0.1505376398563385	0.44999998807907104	936	1011	1011	1036	1480
3.815889851834452	3.8158898518344557	1	1	1	30	0.0075	0.05158780628828996	936.2520667505473	1011.2520667505473	1011.2520667505473	1036.2520667505473	0.11764705926179886	0.06493506580591202	0.15789473056793213	0.1505376398563385	0.44999998807907104	936	1011	1011	1036	1490
3.8328995801943293	3.832899580194333	1	1	1	30	0.0075	0.05158780628828996	936.2520667505473	1011.2520667505473	1011.2520667505473	1036.2520667505473	0.11764705926179886	0.06493506580591202	0.15789473056793213	0.1505376398563385	0.4000000059604645	936	1011	1011	1036	1480
3.8498891768295707	3.8498891768295707	1	1	1	30	0.0075	0.05158780628828996	936.2520667505473	1011.2520667505473	1011.2520667505473	1036.2520667505473	0.11764705926179886	0.06493506580591202	0.15789473056793213	0.1505376398563385	0.44999998807907104	936	1011	1011	1036	1490
3.8658540292067904	3.8658540292067904	1	1	1	30	0.0075	0.05158780628828996	936.2520667505473	1011.2520667505473	1011.2520667505473	1036.2520667505473	0.11764705926179886	0.06493506580591202	0.15789473056793213	0.1505376398563385	0.44999998807907104	936	1011	1011	1036	1490
3.882769809518358	3.8827698095183614	1	1	1	30	0.0075	0.05158780628828996	936.2520667505473	1011.2520667505473	1011.2520667505473	1036.2520667505473	0.11764705926179886	0.06493506580591202	0.15789473056793213	0.1505376398563385	0.44999998807907104	936	1011	1011	1036	1480
3.899914933594914	3.899914933594914	1	1	1	30	0.0075	0.05158780628828996	936.2520667505473	1011.2520667505473	1011.2520667505473	1036.2520667505473	0.11764705926179886	0.06493506580591202	0.15789473056793213	0.1505376398563385	0.44999998807907104	936	1011	1011	1036	1480
3.9191869151684635	3.919186915168467	1	1	1	30	0.0075	0.05158780628828996	936.2520667505473	1011.2520667505473	1011.2520667505473	1036.2520667505473	0.11764705926179886	0.06493506580591202	0.15789473056793213	0.1505376398563385	0.44999998807907104	936	1011	1011	1036	1490
3.9328405666093644	3.9328405666093644	1	1	1	30	0.0075	0.05158780628828996	936.2520667505473	1011.2520667505473	1011.2520667505473	1036.2520667505473	0.11764705926179886	0.06493506580591202	0.15789473056793213	0.1505376398563385	0.44999998807907104	936	1011	1011	1036	1480
3.949835689600384	3.9498360843400846	1	1	1	30	0.0075	0.05158780628828996	936.2520667505473	1011.2520667505473	1011.2520667505473	1036.2520667505473	0.11764705926179886	0.06493506580591202	0.15789473056793213	0.1505376398563385	0.44999998807907104	936	1011	1011	1036	1480
3.965847121262062	3.965847121262062	1	1	1	30	0.0075	0.05158780628828996	936.2520667505473	1011.2520667505473	1011.2520667505473	1036.2520667505473	0.11764705926179886	0.06493506580591202	0.15789473056793213	0.1505376398563385	0.44999998807907104	936	1011	1011	1036	1480
3.9828635601968188	3.9828635601968188	1	1	1	30	0.0075	0.05158780628828996	936.2520667505473	1011.2520667505473	1011.2520667505473	1036.2520667505473	0.11764705926179886	0.06493506580591202	0.15789473056793213	0.1505376398563385	0.4000000059604645	936	1011	1011	1036	1490
3.999926973155727	3.9999273678954275	1	1	1	30	0.0075	0.05158780628828996	936.2520667505473	1011.2520667505473	1011.2520667505473	1036.2520667505473	0.11764705926179886	0.06493506580591202	0.15789473056793213	0.1505376398563385	0.4000000059604645	936	1011	1011	1036	1490
4.015905246682706	4.015905246682706	1	1	1	30	0.0075	0.05158780628828996	936.2520667505473	1011.2520667505473	1011.2520667505473	1036.2520667505473	0.11764705926179886	0.06493506580591202	0.15789473056793213	0.1505376398563385	0.44999998807907104	936	1011	1011	1036	1490
4.032850632471682	4.0328506324716855	1	1	1	30	0.0075	0.05158780628828996	936.2520667505473	1011.2520667505473	1011.2520667505473	1036.2520667505473	0.11764705926179886	0.06493506580591202	0.15789473056793213	0.1505376398563385	0.44999998807907104	936	1011	1011	1036	1480
4.049795623520961	4.049795623520961	1	1	1	30	0.0075	0.05158780628828996	936.2520667505473	1011.2520667505473	1011.2520667505473	1036.2520667505473	0.11764705926179886	0.06493506580591202	0.15789473056793213	0.1505376398563385	0.44999998807907104	936	1011	1011	1036	1480
4.065831529043962	4.065831529043962	1	1	1	30	0.0075	0.05158780628828996	936.2520667505473	1011.2520667505473	1011.2520667505473	1036.2520667505473	0.11764705926179886	0.06493506580591202	0.15789473056793213	0.1505376398563385	0.4000000059604645	936	1011	1011	1036	1490
4.082837704746549	4.082837704746549	1	1	1	30	0.0075	0.05158780628828996	936.2520667505473	1011.2520667505473	1011.2520667505473	1036.2520667505473	0.11764705926179886	0.06493506580591202	0.15789473056793213	0.1505376398563385	0.4000000059604645	936	1011	1011	1036	1490
4.099819011848112	4.099819011848112	1	1	1	30	0.0075	0.05158780628828996	936.2520667505473	1011.2520667505473	1011.2520667505473	1036.2520667505473	0.11764705926179886	0.06493506580591202	0.15789473056793213	0.1505376398563385	0.44999998807907104	936	1011	1011	1036	1490
4.115890443944004	4.115890443944004	1	1	1	30	0.0075	0.05158780628828996	936.2520667505473	1011.2520667505473	1011.2520667505473	1036.2520667505473	0.11764705926179886	0.06493506580591202	0.15789473056793213	0.1505376398563385	0.44999998807907104	936	1011	1011	1036	1490
4.13285082984153	4.132850829841534	1	1	1	30	0.0075	0.05158780628828996	936.2520667505473	1011.2520667505473	1011.2520667505473	1036.2520667505473	0.11764705926179886	0.06493506580591202	0.15789473056793213	0.1505376398563385	0.44999998807907104	936	1011	1011	1036	1490
4.149812794697855	4.1498127946978585	1	1	1	30	0.0075	0.05158780628828996	936.2520667505473	1011.2520667505473	1011.2520667505473	1036.2520667505473	0.11764705926179886	0.06493506580591202	0.15789473056793213	0.1505376398563385	0.44999998807907104	936	1011	1011	1036	1490
4.16590870065507	4.1659087006550735	1	1	1	30	0.0075	0.05158780628828996	936.2520667505473	1011.2520667505473	1011.2520667505473	1036.2520667505473	0.11764705926179886	0.06493506580591202	0.15789473056793213	0.1505376398563385	0.44999998807907104	936	1011	1011	1036	1490
4.182820138829953	4.182820533569654	1	1	1	30	0.0075	0.05158780628828996	936.2520667505473	1011.2520667505473	1011.2520667505473	1036.2520667505473	0.11764705926179886	0.06493506580591202	0.15789473056793213	0.1505376398563385	0.4000000059604645	936	1011	1011	1036	1480
4.199810919684285	4.199810919684289	1	1	1	30	0.0075	0.05158780628828996	936.2520667505473	1011.2520667505473	1011.2520667505473	1036.2520667505473	0.11764705926179886	0.06493506580591202	0.15789473056793213	0.1505376398563385	0.4000000059604645	936	1011	1011	1036	1490
4.215848009426384	4.215848009426384	1	1	1	30	0.0075	0.05158780628828996	936.2520667505473	1011.2520667505473	1011.2520667505473	1036.2520667505473	0.11764705926179886	0.06493506580591202	0.15789473056793213	0.1505376398563385	0.4000000059604645	936	1011	1011	1036	1490
4.232854974608369	4.232855369348069	1	1	1	30	0.0075	0.05158780628828996	936.2520667505473	1011.2520667505473	1011.2520667505473	1036.2520667505473	0.11764705926179886	0.06493506580591202	0.15789473056793213	0.1505376398563385	0.44999998807907104	936	1011	1011	1036	1490
4.2498733872416175	4.249873387241621	1	1	1	30	0.0075	0.05158780628828996	936.2520667505473	1011.2520667505473	1011.2520667505473	1036.2520667505473	0.11764705926179886	0.06493506580591202	0.15789473056793213	0.1505376398563385	0.44999998807907104	936	1011	1011	1036	1490
4.2658907399987775	4.2658907399987775	1	1	1	30	0.0075	0.05158780628828996	936.2520667505473	1011.2520667505473	1011.2520667505473	1036.2520667505473	0.11764705926179886	0.06493506580591202	0.15789473056793213	0.1505376398563385	0.44999998807907104	936	1011	1011	1036	1490
4.282834152089258	4.282834152089261	1	1	1	30	0.0075	0.05158780628828996	936.2520667505473	1011.2520667505473	1011.2520667505473	1036.2520667505473	0.11764705926179886	0.06493506580591202	0.15789473056793213	0.1505376398563385	0.44999998807907104	936	1011	1011	1036	1490
4.299933091621057	4.29993309162106	1	1	1	30	0.0075	0.05158780628828996	936.2520667505473	1011.2520667505473	1011.2520667505473	1036.2520667505473	0.11764705926179886	0.06493506580591202	0.15789473056793213	0.1505376398563385	0.44999998807907104	936	1011	1011	1036	1490
4.3158663648223765	4.31586636482238	1	1	1	30	0.0075	0.05158780628828996	936.2520667505473	1011.2520667505473	1011.2520667505473	1036.2520667505473	0.11764705926179886	0.06493506580591202	0.15789473056793213	0.1505376398563385	0.44999998807907104	936	1011	1011	1036	1490
4.332793592585208	4.332793987324909	1	1	1	30	0.0075	0.05158780628828996	936.2520667505473	1011.2520667505473	1011.2520667505473	1036.2520667505473	0.11764705926179886	0.06493506580591202	0.15789473056793213	0.1505376398563385	0.44999998807907104	936	1011	1011	1036	1480
4.349909111184356	4.349909505924057	1	1	1	30	0.0075	0.05158780628828996	936.2520667505473	1011.2520667505473	1011.2520667505473	1036.2520667505473	0.11764705926179886	0.06493506580591202	0.15789473056793213	0.1505376398563385	0.44999998807907104	936	1011	1011	1036	1490
4.365870016164589	4.3658700161645925	1	1	1	30	0.0075	0.05158780628828996	936.2520667505473	1011.2520667505473	1011.2520667505473	1036.2520667505473	0.11764705926179886	0.06493506580591202	0.15789473056793213	0.1505376398563385	0.44999998807907104	936	1011	1011	1036	1490
4.382922771151634	4.382923165891334	1	1	1	30	0.0075	0.05158780628828996	936.2520667505473	1011.2520667505473	1011.2520667505473	1036.2520667505473	0.11764705926179886	0.06493506580591202	0.15789473056793213	0.1505376398563385	0.4000000059604645	936	1011	1011	1036	1490
4.399803024890311	4.399844077818987	1	1	1	30	0.0075	0.05158780628828996	936.2520667505473	1011.2520667505473	1011.2520667505473	1036.2520667505473	0.11764705926179886	0.06493506580591202	0.15789473056793213	0.1505376398563385	0.44999998807907104	936	1011	1011	1036	1490
4.416045379275772	4.416045774015473	1	1	1	30	0.0075	0.05158780628828996	936.2520667505473	1011.2520667505473	1011.2520667505473	1036.2520667505473	0.11764705926179886	0.06493506580591202	0.15789473056793213	0.1505376398563385	0.4000000059604645	936	1011	1011	1036	1490
4.43278392146259	4.43278392146259	1	1	1	30	0.0075	0.05158780628828996	936.2520667505473	1011.2520667505473	1011.2520667505473	1036.2520667505473	0.11764705926179886	0.06493506580591202	0.15789473056793213	0.1505376398563385	0.44999998807907104	936	1011	1011	1036	1490
4.449819307902885	4.449819702642586	1	1	1	30	0.0075	0.05158780628828996	936.2520667505473	1011.2520667505473	1011.2520667505473	1036.2520667505473	0.11764705926179886	0.06493506580591202	0.15789473056793213	0.1505376398563385	0.44999998807907104	936	1011	1011	1036	1490
4.4658832399445	4.4658832399445	1	1	1	30	0.0075	0.05158780628828996	936.2520667505473	1011.2520667505473	1011.2520667505473	1036.2520667505473	0.11764705926179886	0.06493506580591202	0.15789473056793213	0.1505376398563385	0.44999998807907104	936	1011	1011	1036	1490
4.482894152523471	4.482894152523475	1	1	1	30	0.0075	0.05158780628828996	936.2520667505473	1011.2520667505473	1011.2520667505473	1036.2520667505473	0.11764705926179886	0.06493506580591202	0.15789473056793213	0.1505376398563385	0.4000000059604645	936	1011	1011	1036	1480
4.499909801978831	4.499909801978831	1	1	1	30	0.0075	0.05158780628828996	936.2520667505473	1011.2520667505473	1011.2520667505473	1036.2520667505473	0.11764705926179886	0.06493506580591202	0.15789473056793213	0.1505376398563385	0.4000000059604645	936	1011	1011	1036	1480
4.515820969757019	4.515820969757019	1	1	1	30	0.0075	0.05158780628828996	936.2520667505473	1011.2520667505473	1011.2520667505473	1036.2520667505473	0.11764705926179886	0.06493506580591202	0.15789473056793213	0.1505376398563385	0.44999998807907104	936	1011	1011	1036	1490
4.532829119158098	4.532829119158102	1	1	1	30	0.0075	0.05158780628828996	936.2520667505473	1011.2520667505473	1011.2520667505473	1036.2520667505473	0.11764705926179886	0.06493506580591202	0.15789473056793213	0.1505376398563385	0.4000000059604645	936	1011	1011	1036	1490
4.549812794697857	4.549812794697857	1	1	1	30	0.0075	0.05158780628828996	936.2520667505473	1011.2520667505473	1011.2520667505473	1036.2520667505473	0.11764705926179886	0.06493506580591202	0.15789473056793213	0.1505376398563385	0.44999998807907104	936	1011	1011	1036	1490
4.565882253095253	4.565882253095253	1	1	1	30	0.0075	0.05158780628828996	936.2520667505473	1011.2520667505473	1011.2520667505473	1036.2520667505473	0.11764705926179886	0.06493506580591202	0.15789473056793213	0.1505376398563385	0.44999998807907104	936	1011	1011	1036	1480
4.582841060033989	4.582841060033989	1	1	1	30	0.0075	0.05158780628828996	936.2520667505473	1011.2520667505473	1011.2520667505473	1036.2520667505473	0.11764705926179886	0.06493506580591202	0.15789473056793213	0.1505376398563385	0.44999998807907104	936	1011	1011	1036	1480
4.5998527620923575	4.5998527620923575	1	1	1	30	0.0075	0.05158780628828996	936.2520667505473	1011.2520667505473	1011.2520667505473	1036.2520667505473	0.11764705926179886	0.06493506580591202	0.15789473056793213	0.1505376398563385	0.4000000059604645	936	1011	1011	1036	1490
4.61579195638916	4.61579235112886	1	1	1	30	0.0075	0.05158780628828996	936.2520667505473	1011.2520667505473	1011.2520667505473	1036.2520667505473	0.11764705926179886	0.06493506580591202	0.15789473056793213	0.1505376398563385	0.4000000059604645	936	1011	1011	1036	1490
4.632894053838548	4.632894448578249	1	1	1	30	0.0075	0.05158780628828996	936.2520667505473	1011.2520667505473	1011.2520667505473	1036.2520667505473	0.11764705926179886	0.06493506580591202	0.15789473056793213	0.1505376398563385	0.44999998807907104	936	1011	1011	1036	1490
4.64980786045162	4.649808255191321	1	1	1	30	0.0075	0.05158780628828996	936.2520667505473	1011.2520667505473	1011.2520667505473	1036.2520667505473	0.11764705926179886	0.06493506580591202	0.15789473056793213	0.1505376398563385	0.44999998807907104	936	1011	1011	1036	1490
4.665820081592695	4.665820081592699	1	1	1	30	0.0075	0.05158780628828996	936.2520667505473	1011.2520667505473	1011.2520667505473	1036.2520667505473	0.11764705926179886	0.06493506580591202	0.15789473056793213	0.1505376398563385	0.4000000059604645	936	1011	1011	1036	1490
4.682804941351549	4.682804941351552	1	1	1	30	0.0075	0.05158780628828996	936.2520667505473	1011.2520667505473	1011.2520667505473	1036.2520667505473	0.11764705926179886	0.06493506580591202	0.15789473056793213	0.1505376398563385	0.44999998807907104	936	1011	1011	1036	1480
4.6998723017074475	4.6998723017074475	1	1	1	30	0.0075	0.05158780628828996	936.2520667505473	1011.2520667505473	1011.2520667505473	1036.2520667505473	0.11764705926179886	0.06493506580591202	0.15789473056793213	0.1505376398563385	0.44999998807907104	936	1011	1011	1036	1480
4.715839127783163	4.715839127783163	1	1	1	30	0.0075	0.05158780628828996	936.2520667505473	1011.2520667505473	1011.2520667505473	1036.2520667505473	0.11764705926179886	0.06493506580591202	0.15789473056793213	0.1505376398563385	0.44999998807907104	936	1011	1011	1036	1480
4.732892672249601	4.732892672249605	1	1	1	30	0.0075	0.05158780628828996	936.2520667505473	1011.2520667505473	1011.2520667505473	1036.2520667505473	0.11764705926179886	0.06493506580591202	0.15789473056793213	0.1505376398563385	0.44999998807907104	936	1011	1011	1036	1490
4.749826215847616	4.749826610587316	1	1	1	30	0.0075	0.05158780628828996	936.2520667505473	1011.2520667505473	1011.2520667505473	1036.2520667505473	0.11764705926179886	0.06493506580591202	0.15789473056793213	0.1505376398563385	0.44999998807907104	936	1011	1011	1036	1490
4.765936727173685	4.765937121913385	1	1	1	30	0.0075	0.05158780628828996	936.2520667505473	1011.2520667505473	1011.2520667505473	1036.2520667505473	0.11764705926179886	0.06493506580591202	0.15789473056793213	0.1505376398563385	0.44999998807907104	936	1011	1011	1036	1490
4.782899876249104	4.7828998762491075	1	1	1	30	0.0075	0.05158780628828996	936.2520667505473	1011.2520667505473	1011.2520667505473	1036.2520667505473	0.11764705926179886	0.06493506580591202	0.15789473056793213	0.1505376398563385	0.4000000059604645	936	1011	1011	1036	1490
4.799875262255188	4.799875262255188	1	1	1	30	0.0075	0.05158780628828996	936.2520667505473	1011.2520667505473	1011.2520667505473	1036.2520667505473	0.11764705926179886	0.06493506580591202	0.15789473056793213	0.1505376398563385	0.44999998807907104	936	1011	1011	1036	1490
4.815831035619336	4.81583103561934	1	1	1	30	0.0075	0.05158780628828996	936.2520667505473	1011.2520667505473	1011.2520667505473	1036.2520667505473	0.11764705926179886	0.06493506580591202	0.15789473056793213	0.1505376398563385	0.44999998807907104	936	1011	1011	1036	1490
4.832878658990296	4.8328794484696935	1	1	1	30	0.0075	0.05158780628828996	936.2520667505473	1011.2520667505473	1011.2520667505473	1036.2520667505473	0.11764705926179886	0.06493506580591202	0.15789473056793213	0.1505376398563385	0.4000000059604645	936	1011	1011	1036	1490
4.849798781438551	4.849798781438551	1	1	1	30	0.0075	0.05158780628828996	936.2520667505473	1011.2520667505473	1011.2520667505473	1036.2520667505473	0.11764705926179886	0.06493506580591202	0.15789473056793213	0.1505376398563385	0.44999998807907104	936	1011	1011	1036	1490
4.8658504765495	4.865850476549504	1	1	1	30	0.0075	0.05158780628828996	936.2520667505473	1011.2520667505473	1011.2520667505473	1036.2520667505473	0.11764705926179886	0.06493506580591202	0.15789473056793213	0.1505376398563385	0.44999998807907104	936	1011	1011	1036	1490
4.882842046883233	4.882842046883237	1	1	1	30	0.0075	0.05158780628828996	936.2520667505473	1011.2520667505473	1011.2520667505473	1036.2520667505473	0.11764705926179886	0.06493506580591202	0.15789473056793213	0.1505376398563385	0.4000000059604645	936	1011	1011	1036	1480
4.8998336172169665	4.89983361721697	1	1	1	30	0.0075	0.05158780628828996	936.2520667505473	1011.2520667505473	1011.2520667505473	1036.2520667505473	0.11764705926179886	0.06493506580591202	0.15789473056793213	0.1505376398563385	0.4000000059604645	936	1011	1011	1036	1490
4.915732153324793	4.915732153324797	1	1	1	30	0.0075	0.05158780628828996	936.2520667505473	1011.2520667505473	1011.2520667505473	1036.2520667505473	0.11764705926179886	0.06493506580591202	0.15789473056793213	0.1505376398563385	0.4000000059604645	936	1011	1011	1036	1480
4.932844119266651	4.932844119266655	1	1	1	30	0.0075	0.05158780628828996	936.2520667505473	1011.2520667505473	1011.2520667505473	1036.2520667505473	0.11764705926179886	0.06493506580591202	0.15789473056793213	0.1505376398563385	0.44999998807907104	936	1011	1011	1036	1490
4.9498597687220105	4.9498597687220105	1	1	1	30	0.0075	0.05158780628828996	936.2520667505473	1011.2520667505473	1011.2520667505473	1036.2520667505473	0.11764705926179886	0.06493506580591202	0.15789473056793213	0.1505376398563385	0.44999998807907104	936	1011	1011	1036	1490
4.965851463398749	4.965851463398749	1	1	1	30	0.0075	0.05158780628828996	936.2520667505473	1011.2520667505473	1011.2520667505473	1036.2520667505473	0.11764705926179886	0.06493506580591202	0.15789473056793213	0.1505376398563385	0.44999998807907104	936	1011	1011	1036	1490
4.9829113237003675	4.982911323700371	1	1	1	30	0.0075	0.05158780628828996	936.2520667505473	1011.2520667505473	1011.2520667505473	1036.2520667505473	0.11764705926179886	0.06493506580591202	0.15789473056793213	0.1505376398563385	0.4000000059604645	936	1011	1011	1036	1480
4.9997896037405525	4.999789603740556	1	1	1	30	0.0075	0.05158780628828996	936.2520667505473	1011.2520667505473	1011.2520667505473	1036.2520667505473	0.11764705926179886	0.06493506580591202	0.15789473056793213	0.1505376398563385	0.44999998807907104	936	1011	1011	1036	1480
5.015813667072589	5.015813667072592	1	1	1	30	0.0075	0.05158780628828996	936.2520667505473	1011.2520667505473	1011.2520667505473	1036.2520667505473	0.11764705926179886	0.06493506580591202	0.15789473056793213	0.1505376398563385	0.4000000059604645	936	1011	1011	1036	1490
5.03283800080132	5.032838000801323	1	1	1	30	0.0075	0.05158780628828996	936.2520667505473	1011.2520667505473	1011.2520667505473	1036.2520667505473	0.11764705926179886	0.06493506580591202	0.15789473056793213	0.1505376398563385	0.44999998807907104	936	1011	1011	1036	1480
5.049818518423489	5.049818518423489	1	1	1	30	0.0075	0.05158780628828996	936.2520667505473	1011.2520667505473	1011.2520667505473	1036.2520667505473	0.11764705926179886	0.06493506580591202	0.15789473056793213	0.1505376398563385	0.44999998807907104	936	1011	1011	1036	1490
5.065904161148534	5.065904161148538	1	1	1	30	0.0075	0.05158780628828996	936.2520667505473	1011.2520667505473	1011.2520667505473	1036.2520667505473	0.11764705926179886	0.06493506580591202	0.15789473056793213	0.1505376398563385	0.4000000059604645	936	1011	1011	1036	1490
5.082735072424867	5.082735072424867	1	1	1	30	0.0075	0.05158780628828996	936.2520667505473	1011.2520667505473	1011.2520667505473	1036.2520667505473	0.11764705926179886	0.06493506580591202	0.15789473056793213	0.1505376398563385	0.44999998807907104	936	1011	1011	1036	1490
5.099823748724496	5.0998237487245	1	1	1	30	0.0075	0.05158780628828996	936.2520667505473	1011.2520667505473	1011.2520667505473	1036.2520667505473	0.11764705926179886	0.06493506580591202	0.15789473056793213	0.1505376398563385	0.4000000059604645	936	1011	1011	1036	1480
5.115886496547013	5.1158864965470165	1	1	1	30	0.0075	0.05158780628828996	936.2520667505473	1011.2520667505473	1011.2520667505473	1036.2520667505473	0.11764705926179886	0.06493506580591202	0.15789473056793213	0.1505376398563385	0.44999998807907104	936	1011	1011	1036	1480
5.132887540633519	5.132887540633519	1	1	1	30	0.0075	0.05158780628828996	936.2520667505473	1011.2520667505473	1011.2520667505473	1036.2520667505473	0.11764705926179886	0.06493506580591202	0.15789473056793213	0.1505376398563385	0.4000000059604645	936	1011	1011	1036	1490
5.149854242366228	5.149854242366228	1	1	1	30	0.0075	0.05158780628828996	936.2520667505473	1011.2520667505473	1011.2520667505473	1036.2520667505473	0.11764705926179886	0.06493506580591202	0.15789473056793213	0.1505376398563385	0.4000000059604645	936	1011	1011	1036	1490
5.165829357975618	5.165829357975618	1	1	1	30	0.0075	0.05158780628828996	936.2520667505473	1011.2520667505473	1011.2520667505473	1036.2520667505473	0.11764705926179886	0.06493506580591202	0.15789473056793213	0.1505376398563385	0.4000000059604645	936	1011	1011	1036	1480
5.182832375760615	5.182832375760615	1	1	1	30	0.0075	0.05158780628828996	936.2520667505473	1011.2520667505473	1011.2520667505473	1036.2520667505473	0.11764705926179886	0.06493506580591202	0.15789473056793213	0.1505376398563385	0.4000000059604645	936	1011	1011	1036	1490
5.199802630150614	5.199802630150614	1	1	1	30	0.0075	0.05158780628828996	936.2520667505473	1011.2520667505473	1011.2520667505473	1036.2520667505473	0.11764705926179886	0.06493506580591202	0.15789473056793213	0.1505376398563385	0.4000000059604645	936	1011	1011	1036	1490
5.215762350911749	5.215762350911753	1	1	1	30	0.0075	0.05158780628828996	936.2520667505473	1011.2520667505473	1011.2520667505473	1036.2520667505473	0.11764705926179886	0.06493506580591202	0.15789473056793213	0.1505376398563385	0.44999998807907104	936	1011	1011	1036	1490
5.232839185020417	5.232839185020421	1	1	1	30	0.0075	0.05158780628828996	936.2520667505473	1011.2520667505473	1011.2520667505473	1036.2520667505473	0.11764705926179886	0.06493506580591202	0.15789473056793213	0.1505376398563385	0.44999998807907104	936	1011	1011	1036	1490
5.249843387024512	5.249843387024512	1	1	1	30	0.0075	0.05158780628828996	936.2520667505473	1011.2520667505473	1011.2520667505473	1036.2520667505473	0.11764705926179886	0.06493506580591202	0.15789473056793213	0.1505376398563385	0.4000000059604645	936	1011	1011	1036	1490
5.265771923349444	5.2657719233494475	1	1	1	30	0.0075	0.05158780628828996	936.2520667505473	1011.2520667505473	1011.2520667505473	1036.2520667505473	0.11764705926179886	0.06493506580591202	0.15789473056793213	0.1505376398563385	0.44999998807907104	936	1011	1011	1036	1490
5.282845994280223	5.282845994280223	1	1	1	30	0.0075	0.05158780628828996	936.2520667505473	1011.2520667505473	1011.2520667505473	1036.2520667505473	0.11764705926179886	0.06493506580591202	0.15789473056793213	0.1505376398563385	0.44999998807907104	936	1011	1011	1036	1480
5.29980361699986	5.29980361699986	1	1	1	30	0.0075	0.05158780628828996	936.2520667505473	1011.2520667505473	1011.2520667505473	1036.2520667505473	0.11764705926179886	0.06493506580591202	0.15789473056793213	0.1505376398563385	0.4000000059604645	936	1011	1011	1036	1490
5.319088624983468	5.319088624983472	1	1	1	30	0.0075	0.05158780628828996	936.2520667505473	1011.2520667505473	1011.2520667505473	1036.2520667505473	0.11764705926179886	0.06493506580591202	0.15789473056793213	0.1505376398563385	0.44999998807907104	936	1011	1011	1036	1490
5.332831487596291	5.3328314875962946	1	1	1	30	0.0075	0.05158780628828996	936.2520667505473	1011.2520667505473	1011.2520667505473	1036.2520667505473	0.11764705926179886	0.06493506580591202	0.15789473056793213	0.1505376398563385	0.4000000059604645	936	1011	1011	1036	1480
5.349922137594415	5.349922137594419	1	1	1	30	0.0075	0.05158780628828996	936.2520667505473	1011.2520667505473	1011.2520667505473	1036.2520667505473	0.11764705926179886	0.06493506580591202	0.15789473056793213	0.1505376398563385	0.44999998807907104	936	1011	1011	1036	1490
5.365852252878145	5.365852647617846	1	1	1	30	0.0075	0.05158780628828996	936.2520667505473	1011.2520667505473	1011.2520667505473	1036.2520667505473	0.11764705926179886	0.06493506580591202	0.15789473056793213	0.1505376398563385	0.4000000059604645	936	1011	1011	1036	1490
5.382863165457117	5.38286316545712	1	1	1	30	0.0075	0.05158780628828996	936.2520667505473	1011.2520667505473	1011.2520667505473	1036.2520667505473	0.11764705926179886	0.06493506580591202	0.15789473056793213	0.1505376398563385	0.4000000059604645	936	1011	1011	1036	1480
5.399850788393863	5.3998507883938665	1	1	1	30	0.0075	0.05158780628828996	936.2520667505473	1011.2520667505473	1011.2520667505473	1036.2520667505473	0.11764705926179886	0.06493506580591202	0.15789473056793213	0.1505376398563385	0.44999998807907104	936	1011	1011	1036	1480
5.415873272767104	5.415873272767108	1	1	1	30	0.0075	0.05158780628828996	936.2520667505473	1011.2520667505473	1011.2520667505473	1036.2520667505473	0.11764705926179886	0.06493506580591202	0.15789473056793213	0.1505376398563385	0.4000000059604645	936	1011	1011	1036	1480
5.432826948089755	5.432826948089758	1	1	1	30	0.0075	0.05158780628828996	936.2520667505473	1011.2520667505473	1011.2520667505473	1036.2520667505473	0.11764705926179886	0.06493506580591202	0.15789473056793213	0.1505376398563385	0.4000000059604645	936	1011	1011	1036	1490
5.449841018586319	5.449841018586319	1	1	1	30	0.0075	0.05158780628828996	936.2520667505473	1011.2520667505473	1011.2520667505473	1036.2520667505473	0.11764705926179886	0.06493506580591202	0.15789473056793213	0.1505376398563385	0.44999998807907104	936	1011	1011	1036	1490
5.4657881076770956	5.4657881076770956	1	1	1	30	0.0075	0.05158780628828996	936.2520667505473	1011.2520667505473	1011.2520667505473	1036.2520667505473	0.11764705926179886	0.06493506580591202	0.15789473056793213	0.1505376398563385	0.4000000059604645	936	1011	1011	1036	1490
5.482826257295283	5.4828266520349835	1	1	1	30	0.0075	0.05158780628828996	936.2520667505473	1011.2520667505473	1011.2520667505473	1036.2520667505473	0.11764705926179886	0.06493506580591202	0.15789473056793213	0.1505376398563385	0.4000000059604645	936	1011	1011	1036	1480
5.4998099328350385	5.499809932835042	1	1	1	30	0.0075	0.05158780628828996	936.2520667505473	1011.2520667505473	1011.2520667505473	1036.2520667505473	0.11764705926179886	0.06493506580591202	0.15789473056793213	0.1505376398563385	0.4000000059604645	936	1011	1011	1036	1490
5.5159330758314695	5.51593347057117	1	0	1	30	0.0075	0.05158780628828996	936.2520667505473	1011.2520667505473	1011.2520667505473	1036.2520667505473	0.11764705926179886	0.06493506580591202	0.15789473056793213	0.1505376398563385	0.44999998807907104	936	1011	1011	1036	1480
5.532868987867676	5.532868987867676	1	0	1	30	0.0075	0.05158780628828996	936.2520667505473	1011.2520667505473	1011.2520667505473	1036.2520667505473	0.11764705926179886	0.06493506580591202	0.15789473056793213	0.1505376398563385	0.44999998807907104	936	1011	1011	1036	1490
5.54983687381948	5.549836873819483	1	0	1	30	0.0075	0.05158780628828996	936.2520667505473	1011.2520667505473	1011.2520667505473	1036.2520667505473	0.11764705926179886	0.06493506580591202	0.15789473056793213	0.1505376398563385	0.4000000059604645	936	1011	1011	1036	1490
5.565833700112304	5.565834094852004	1	0	1	30	0.0075	0.05158780628828996	936.2520667505473	1011.2520667505473	1011.2520667505473	1036.2520667505473	0.11764705926179886	0.06493506580591202	0.15789473056793213	0.1505376398563385	0.4000000059604645	936	1011	1011	1036	1480
5.582874612908384	5.582875007648084	1	0	1	30	0.0075	0.05158780628828996	936.2520667505473	1011.2520667505473	1011.2520667505473	1036.2520667505473	0.11764705926179886	0.06493506580591202	0.15789473056793213	0.1505376398563385	0.4000000059604645	936	1011	1011	1036	1490
5.5998436830792855	5.5998436830792855	1	0	1	30	0.0075	0.05158780628828996	936.2520667505473	1011.2520667505473	1011.2520667505473	1036.2520667505473	0.11764705926179886	0.06493506580591202	0.15789473056793213	0.1505376398563385	0.4000000059604645	936	1011	1011	1036	1480
5.615835377756024	5.615835377756024	1	0	1	30	0.0075	0.05158780628828996	936.2520667505473	1011.2520667505473	1011.2520667505473	1036.2520667505473	0.11764705926179886	0.06493506580591202	0.15789473056793213	0.1505376398563385	0.4000000059604645	936	1011	1011	1036	1490
5.632719184151991	5.632719184151991	1	0	1	30	0.0075	0.05158780628828996	936.2520667505473	1011.2520667505473	1011.2520667505473	1036.2520667505473	0.11764705926179886	0.06493506580591202	0.15789473056793213	0.1505376398563385	0.4000000059604645	936	1011	1011	1036	1480
5.649841808065716	5.64984180806572	1	0	1	30	0.0075	0.05158780628828996	936.2520667505473	1011.2520667505473	1011.2520667505473	1036.2520667505473	0.11764705926179886	0.06493506580591202	0.15789473056793213	0.1505376398563385	0.44999998807907104	936	1011	1011	1036	1480
5.665878897807811	5.665878897807815	1	0	1	30	0.0075	0.05158780628828996	936.2520667505473	1011.2520667505473	1011.2520667505473	1036.2520667505473	0.11764705926179886	0.06493506580591202	0.15789473056793213	0.1505376398563385	0.4000000059604645	936	1011	1011	1036	1480
5.6829028367968455	5.6829028367968455	1	0	1	30	0.0075	0.05158780628828996	936.2520667505473	1011.2520667505473	1011.2520667505473	1036.2520667505473	0.11764705926179886	0.06493506580591202	0.15789473056793213	0.1505376398563385	0.44999998807907104	936	1011	1011	1036	1480
5.699895986089373	5.699896380829074	1	0	1	30	0.0075	0.05158780628828996	936.2520667505473	1011.2520667505473	1011.2520667505473	1036.2520667505473	0.11764705926179886	0.06493506580591202	0.15789473056793213	0.1505376398563385	0.44999998807907104	936	1011	1011	1036	1480
5.71583991726256	5.7158403120022605	1	0	1	30	0.0075	0.05158780628828996	936.2520667505473	1011.2520667505473	1011.2520667505473	1036.2520667505473	0.11764705926179886	0.06493506580591202	0.15789473056793213	0.1505376398563385	0.44999998807907104	936	1011	1011	1036	1490
5.732791224147018	5.732792013626415	1	0	1	30	0.0075	0.05158780628828996	936.2520667505473	1011.2520667505473	1011.2520667505473	1036.2520667505473	0.11764705926179886	0.06493506580591202	0.15789473056793213	0.1505376398563385	0.4000000059604645	936	1011	1011	1036	1490
5.749848716010444	5.7498487160104474	1	0	1	30	0.0075	0.05158780628828996	936.2520667505473	1011.2520667505473	1011.2520667505473	1036.2520667505473	0.11764705926179886	0.06493506580591202	0.15789473056793213	0.1505376398563385	0.4000000059604645	936	1011	1011	1036	1480
5.765896858464107	5.76589685846411	1	0	1	30	0.0075	0.05158780628828996	936.2520667505473	1011.2520667505473	1011.2520667505473	1036.2520667505473	0.11764705926179886	0.06493506580591202	0.15789473056793213	0.1505376398563385	0.44999998807907104	936	1011	1011	1036	1490
5.782887639318442	5.782888034058143	1	0	1	30	0.0075	0.05158780628828996	936.2520667505473	1011.2520667505473	1011.2520667505473	1036.2520667505473	0.11764705926179886	0.06493506580591202	0.15789473056793213	0.1505376398563385	0.4000000059604645	936	1011	1011	1036	1490
5.799909604608981	5.799909604608981	1	0	1	30	0.0075	0.05158780628828996	936.2520667505473	1011.2520667505473	1011.2520667505473	1036.2520667505473	0.11764705926179886	0.06493506580591202	0.15789473056793213	0.1505376398563385	0.44999998807907104	936	1011	1011	1036	1480
5.815801824881628	5.815801824881628	1	0	1	30	0.0075	0.05158780628828996	936.2520667505473	1011.2520667505473	1011.2520667505473	1036.2520667505473	0.11764705926179886	0.06493506580591202	0.15789473056793213	0.1505376398563385	0.44999998807907104	936	1011	1011	1036	1490
5.832827737569154	5.832828132308855	1	0	1	30	0.0075	0.05158780628828996	936.2520667505473	1011.2520667505473	1011.2520667505473	1036.2520667505473	0.11764705926179886	0.06493506580591202	0.15789473056793213	0.1505376398563385	0.4000000059604645	936	1011	1011	1036	1480
5.849896282144147	5.849896282144147	1	0	1	30	0.0075	0.05158780628828996	936.2520667505473	1011.2520667505473	1011.2520667505473	1036.2520667505473	0.11764705926179886	0.06493506580591202	0.15789473056793213	0.1505376398563385	0.4000000059604645	936	1011	1011	1036	1490
5.8658212658117925	5.8658212658117925	1	0	1	30	0.0075	0.05158780628828996	936.2520667505473	1011.2520667505473	1011.2520667505473	1036.2520667505473	0.11764705926179886	0.06493506580591202	0.15789473056793213	0.1505376398563385	0.4000000059604645	936	1011	1011	1036	1480
5.882729546069083	5.882729546069086	1	0	1	30	0.0075	0.05158780628828996	936.2520667505473	1011.2520667505473	1011.2520667505473	1036.2520667505473	0.11764705926179886	0.06493506580591202	0.15789473056793213	0.1505376398563385	0.4000000059604645	936	1011	1011	1036	1480
5.899858485817987	5.89985848581799	1	0	1	30	0.0075	0.05158780628828996	936.2520667505473	1011.2520667505473	1011.2520667505473	1036.2520667505473	0.11764705926179886	0.06493506580591202	0.15789473056793213	0.1505376398563385	0.44999998807907104	936	1011	1011	1036	1490
5.915720705873532	5.915720705873529	1	0	1	30	0.0075	0.05158780628828996	936.2520667505473	1011.2520667505473	1011.2520667505473	1036.2520667505473	0.11764705926179886	0.06493506580591202	0.15789473056793213	0.1505376398563385	0.4000000059604645	936	1011	1011	1036	1480
5.932843724526954	5.932843724526958	1	0	1	30	0.0075	0.05158780628828996	936.2520667505473	1011.2520667505473	1011.2520667505473	1036.2520667505473	0.11764705926179886	0.06493506580591202	0.15789473056793213	0.1505376398563385	0.44999998807907104	936	1011	1011	1036	1480
5.949856610804417	5.949857005544121	1	0	1	30	0.0075	0.05158780628828996	936.2520667505473	1011.2520667505473	1011.2520667505473	1036.2520667505473	0.11764705926179886	0.06493506580591202	0.15789473056793213	0.1505376398563385	0.4000000059604645	936	1011	1011	1036	1490
5.965761857487124	5.965761857487127	1	0	1	30	0.0075	0.05158780628828996	936.2520667505473	1011.2520667505473	1011.2520667505473	1036.2520667505473	0.11764705926179886	0.06493506580591202	0.15789473056793213	0.1505376398563385	0.4000000059604645	936	1011	1011	1036	1480
5.982882112962656	5.98288250770236	1	0	1	30	0.0075	0.05158780628828996	936.2520667505473	1011.2520667505473	1011.2520667505473	1036.2520667505473	0.11764705926179886	0.06493506580591202	0.15789473056793213	0.1505376398563385	0.44999998807907104	936	1011	1011	1036	1480
5.999838551463199	5.999838551463203	1	0	1	30	0.0075	0.05158780628828996	936.2520667505473	1011.2520667505473	1011.2520667505473	1036.2520667505473	0.11764705926179886	0.06493506580591202	0.15789473056793213	0.1505376398563385	0.44999998807907104	936	1011	1011	1036	1480
6.015858667398248	6.015859062137952	0	0	1	30	0.0075	0.05158780628828996	936.2520667505473	1011.2520667505473	1011.2520667505473	1036.2520667505473	0.11764705926179886	0.06493506580591202	0.15789473056793213	0.1505376398563385	0.44999998807907104	936	1011	1011	1036	1490
6.032907869728007	6.032907869728003	0	0	1	30	0.0074897215106593034	0.05158780628828996	936.2520667505473	1011.2520667505473	1011.2520667505473	1036.2520667505473	0.11764705926179886	0.06493506580591202	0.15789473056793213	0.1505376398563385	0.44999998807907104	936	1011	1011	1036	1490
6.052374457973052	6.052374457973055	0	0	1	30	0.007458914215262049	0.05158780628828996	936.2520667505473	1011.2520667505473	1011.2520667505473	1036.2520667505473	0.11764705926179886	0.06493506580591202	0.15789473056793213	0.1505376398563385	0.4000000059604645	936	1011	1011	1036	1480
6.065813765757518	6.065814160497215	0	0	1	30	0.007407662554463533	0.05158780628828996	936.2520667505473	1011.2520667505473	1011.2520667505473	1036.2520667505473	0.11764705926179886	0.06493506580591202	0.15789473056793213	0.1505376398563385	0.4000000059604645	936	1011	1011	1036	1480
6.082829020473177	6.082829415212874	0	0	1	30	0.007336107005503543	0.05158780628828996	936.2520667505473	1011.2520667505473	1011.2520667505473	1036.2520667505473	0.11764705926179886	0.06493506580591202	0.15789473056793213	0.1505376398563385	0.44999998807907104	936	1011	1011	1036	1480
6.099839143572751	6.099839143572748	0	0	1	30	0.007244443697168012	0.05158780628828996	936.2520667505473	1011.2520667505473	1011.2520667505473	1036.2520667505473	0.11764705926179886	0.06493506580591202	0.15789473056793213	0.1505376398563385	0.4000000059604645	936	1011	1011	1036	1480
6.119074809094016	6.119074809094013	0	0	1	30	0.007132923872213651	0.05158780628828996	936.2520667505473	1011.2520667505473	1011.2520667505473	1036.2520667505473	0.11764705926179886	0.06493506580591202	0.15789473056793213	0.1505376398563385	0.4000000059604645	936	1011	1011	1036	1480
6.132856750937016	6.132856750937012	0	0	1	30	0.007001853198729013	0.05158780628828996	936.2520667505473	1011.2520667505473	1011.2520667505473	1036.2520667505473	0.11764705926179886	0.06493506580591202	0.15789473056793213	0.1505376398563385	0.4000000059604645	936	1011	1011	1036	1480
6.14984634757225	6.149846347572254	0	0	1	30	0.006851590932319507	0.05158780628828996	936.2520667505473	1011.2520667505473	1011.2520667505473	1036.2520667505473	0.11764705926179886	0.06493506580591202	0.15789473056793213	0.1505376398563385	0.4000000059604645	936	1011	1011	1036	1490
6.165911858572663	6.16591225331236	0	0	1	30	0.006682548931412759	0.05158780628828996	936.2520667505473	1011.2520667505473	1011.2520667505473	1036.2520667505473	0.11764705926179886	0.06493506580591202	0.15789473056793213	0.1505376398563385	0.44999998807907104	936	1011	1011	1036	1480
6.185707264986789	6.18571594926016	0	0	1	30	0.006495190528383289	0.05158780628828996	936.2520667505473	1011.2520667505473	1011.2520667505473	1036.2520667505473	0.11764705926179886	0.06493506580591202	0.15789473056793213	0.1505376398563385	0.4000000059604645	936	1011	1011	1036	1490
6.199783682645069	6.199783682645073	0	0	1	30	0.0062900292595906805	0.05158780628828996	936.2520667505473	1011.2520667505473	1011.2520667505473	1036.2520667505473	0.11764705926179886	0.06493506580591202	0.15789473056793213	0.1505376398563385	0.4000000059604645	936	1011	1011	1036	1490
6.215809324935904	6.215809719675601	0	0	1	30	0.006067627457812106	0.05158780628828996	936.2520667505473	1011.2520667505473	1011.2520667505473	1036.2520667505473	0.11764705926179886	0.06493506580591202	0.15789473056793213	0.1505376398563385	0.4000000059604645	936	1011	1011	1036	1490
6.232821026994273	6.2328210269942765	0	0	1	30	0.005828594710927282	0.05158780628828996	936.2520667505473	1011.2520667505473	1011.2520667505473	1036.2520667505473	0.11764705926179886	0.06493506580591202	0.15789473056793213	0.1505376398563385	0.4000000059604645	936	1011	1011	1036	1480
6.25236577369968	6.252365773699683	0	0	1	30	0.005573586191080457	0.05158780628828996	936.2520667505473	1011.2520667505473	1011.2520667505473	1036.2520667505473	0.11764705926179886	0.06493506580591202	0.15789473056793213	0.1505376398563385	0.4000000059604645	936	1011	1011	1036	1480
6.265821660551488	6.265822055291192	0	0	1	30	0.005303300858899107	0.05158780628828996	936.2520667505473	1011.2520667505473	1011.2520667505473	1036.2520667505473	0.11764705926179886	0.06493506580591202	0.15789473056793213	0.1505376398563385	0.4000000059604645	936	1011	1011	1036	1490
6.2828286257334724	6.282828625733476	0	0	1	30	0.0050184795476914375	0.05158780628828996	936.2520667505473	1011.2520667505473	1011.2520667505473	1036.2520667505473	0.11764705926179886	0.06493506580591202	0.15789473056793213	0.1505376398563385	0.44999998807907104	936	1011	1011	1036	1480
6.299844669928532	6.299844669928536	0	0	1	30	0.004719902932873782	0.05158780628828996	936.2520667505473	1011.2520667505473	1011.2520667505473	1036.2520667505473	0.11764705926179886	0.06493506580591202	0.15789473056793213	0.1505376398563385	0.4000000059604645	936	1011	1011	1036	1490
6.319089809202566	6.31908980920257	0	0	1	30	0.00440838939219355	0.053211183492231307	942.8997964006871	1017.8997964006871	1017.8997964006871	1042.8997964006871	0.11764705926179886	0.0714285746216774	0.15789473056793213	0.1505376398563385	0.4000000059604645	936	1011	1011	1036	1490
6.332815698008339	6.332815698008343	0	0	1	30	0.004084792762612705	0.053211183492231307	942.8997964006871	1017.8997964006871	1017.8997964006871	1042.8997964006871	0.11764705926179886	0.0714285746216774	0.15789473056793213	0.1505376398563385	0.4000000059604645	936	1011	1011	1036	1480
6.349778057604361	6.3497780576043645	0	0	1	30	0.0037500000000000025	0.0548345588335275	949.5475184232951	1024.547518423295	1024.547518423295	1049.547518423295	0.11764705926179886	0.07792207598686218	0.15789473056793213	0.1505376398563385	0.44999998807907104	936	1011	1011	1036	1480
6.365826594797724	6.365826989537428	0	0	1	30	0.0034049287480466027	0.06288964724896584	982.5331054845151	1057.533105484515	1057.533105484515	1082.533105484515	0.13235294818878174	0.09090909361839294	0.17543859779834747	0.16129031777381897	0.44999998807907104	936	1011	1011	1036	1480
6.385755817969738	6.385755817969734	0	0	1	30	0.003050524823068503	0.06451302259026204	989.180827507123	1064.180827507123	1064.180827507123	1089.180827507123	0.13235294818878174	0.09740259498357773	0.17543859779834747	0.16129031777381897	0.44999998807907104	936	1011	1011	1036	1480
6.399851577873264	6.39985157787326	0	0	1	30	0.002687759621589753	0.07052028354259454	1013.7805611069247	1088.7805611069248	1088.7805611069248	1113.7805611069248	0.14705882966518402	0.10389610379934311	0.19298245012760162	0.16129031777381897	0.44999998807907104	936	1011	1011	1036	1490
6.415745377104706	6.415745377104702	0	0	1	30	0.002317627457812106	0.08239332201137473	1062.4006536365796	1137.4006536365796	1137.4006536365796	1162.4006536365796	0.1764705926179886	0.11688311398029327	0.21052631735801697	0.17204301059246063	0.44999998807907104	936	1011	1011	1036	1480
6.432859316745052	6.432859316745056	0	0	1	30	0.0019411428382689055	0.10963867608878752	1173.970378583585	1248.970378583585	1248.970378583585	1273.970378583585	0.20588235557079315	0.1753246784210205	0.28070175647735596	0.20430107414722443	0.4000000059604645	936	1011	1011	1036	1490
6.4523002469096795	6.452300246909683	0	0	1	30	0.0015593376811331942	0.1257708318168893	1240.0315562901617	1315.0315562901617	1315.0315562901617	1340.0315562901617	0.22058823704719543	0.20779220759868622	0.31578946113586426	0.23655913770198822	0.44999998807907104	936	1011	1011	1036	1480
6.465712317654933	6.46571231765493	0	0	1	30	0.0011732584878017302	0.14263557737288757	1309.0926893419746	1384.0926893419746	1384.0926893419746	1409.0926893419746	0.25	0.23376622796058655	0.35087719559669495	0.24731183052062988	0.4000000059604645	936	1011	1011	1036	1480
6.482893363044077	6.482893363044074	0	0	1	30	0.0007839634745073992	0.15424764281572023	1356.6440973303743	1431.6440973303743	1431.6440973303743	1456.6440973303743	0.2647058963775635	0.2532467544078827	0.3684210479259491	0.2688172161579132	0.44999998807907104	936	1011	1011	1036	1490
6.499851775243108	6.499851775243112	0	0	1	30	0.0003925196718220764	0.16477499750453872	1399.753614781086	1474.753614781086	1474.753614781086	1499.753614781086	0.27941176295280457	0.27272728085517883	0.3684210479259491	0.29032257199287415	0.44999998807907104	936	1011	1011	1036	1490
6.5190582300266655	6.519058230026669	0	0	1	30	-2.871426524195212e-18	0.18496091013369842	1482.414926997495	1557.414926997495	1557.414926997495	1582.414926997495	0.30882352590560913	0.30519479513168335	0.4035087823867798	0.31182795763015747	0.44999998807907104	936	1011	1011	1036	1490
6.532816487487736	6.5328164874877395	0	0	1	30	-0.00039251967182208215	0.21037961114489612	1586.5045076383497	1661.5045076383497	1661.5045076383497	1686.5045076383497	0.3529411852359772	0.33766233921051025	0.4385964870452881	0.34408602118492126	0.44999998807907104	936	1011	1011	1036	1490
6.549893321596407	6.549893321596411	0	0	1	30	-0.000783963474507405	0.22245801422640277	1635.9655682571192	1710.9655682571192	1710.9655682571192	1735.9655682571192	0.3529411852359772	0.37012988328933716	0.45614033937454224	0.3655914068222046	0.44999998807907104	936	1011	1011	1036	1480
6.565846726522359	6.565846726522363	0	0	1	30	-0.0011732584878017358	0.2367781423070232	1694.60649274726	1769.60649274726	1769.60649274726	1794.60649274726	0.36764705181121826	0.3961038887500763	0.4736842215061188	0.3870967626571655	0.44999998807907104	936	1011	1011	1036	1480
6.585709238685283	6.58570963342498	0	0	1	30	-0.0015593376811331998	0.2643609791347563	1807.558209556827	1882.558209556827	1882.558209556827	1907.558209556827	0.3970588147640228	0.44155845046043396	0.5087719559669495	0.4301075339317322	0.44999998807907104	936	1011	1011	1036	1490
6.599887499185847	6.599887499185851	0	0	1	30	-0.001941142838268911	0.2643609791347563	1807.558209556827	1882.558209556827	1882.558209556827	1907.558209556827	0.3970588147640228	0.44155845046043396	0.5087719559669495	0.4301075339317322	0.44999998807907104	936	1011	1011	1036	1480
6.615797088005245	6.615797088005241	0	0	1	30	-0.002317627457812111	0.2813001319841941	1876.924040475275	1951.924040475275	1951.924040475275	1976.924040475275	0.4264705777168274	0.4610389471054077	0.5263158082962036	0.4516128897666931	0.44999998807907104	936	1011	1011	1036	1480
6.632788263599274	6.632788263599277	0	0	1	30	-0.002687759621589758	0.3136913016905112	2009.5658804226432	2084.565880422643	2084.565880422643	2109.565880422643	0.47058823704719543	0.5064935088157654	0.5614035129547119	0.49462366104125977	0.44999998807907104	936	1011	1011	1036	1480
6.65226590455589	6.652265904555893	0	0	1	30	-0.003050524823068508	0.3297836411518773	2075.4640105169374	2150.4640105169374	2150.4640105169374	2175.4640105169374	0.4852941036224365	0.5259740352630615	0.5964912176132202	0.5161290168762207	0.44999998807907104	936	1011	1011	1036	1480
6.665807844662034	6.665807844662037	0	0	1	30	-0.003404928748046606	0.34184214259977264	2124.8435739460692	2199.8435739460692	2199.8435739460692	2224.8435739460692	0.4852941036224365	0.551948070526123	0.6140350699424744	0.5376344323158264	0.44999998807907104	936	1011	1011	1036	1490
6.682873626059134	6.682873626059138	0	0	1	30	-0.003750000000000004	0.35776575264717536	2190.050757090183	2265.050757090183	2265.050757090183	2290.050757090183	0.5	0.5779221057891846	0.6315789222717285	0.5591397881507874	0.44999998807907104	936	1011	1011	1036	1480
6.699893617651178	6.699894012390882	0	0	1	30	-0.004084792762612706	0.37929942612489675	2278.2311499814523	2353.2311499814523	2353.2311499814523	2378.2311499814523	0.529411792755127	0.6038960814476013	0.6491228342056274	0.5913978219032288	0.44999998807907104	936	1011	1011	1036	1480
6.718976913648717	6.718976913648721	0	0	1	30	-0.004408389392193551	0.3956474791611395	2345.1764271648663	2420.1764271648663	2420.1764271648663	2445.1764271648663	0.5441176295280457	0.6298701167106628	0.6666666865348816	0.6129032373428345	0.44999998807907104	936	1011	1011	1036	1480
6.7328741194837605	6.732874119483764	0	0	1	30	-0.004719902932873782	0.4089374264115051	2399.5987611551136	2474.5987611551136	2474.5987611551136	2499.5987611551136	0.5588235259056091	0.6428571343421936	0.6842105388641357	0.6344085931777954	0.44999998807907104	936	1011	1011	1036	1480
6.749917005978332	6.749917005978336	0	0	1	30	-0.005018479547691437	0.42933924555767256	2483.1442105586693	2558.1442105586693	2558.1442105586693	2583.1442105586693	0.5882353186607361	0.6688311696052551	0.7017543911933899	0.6559139490127563	0.44999998807907104	936	1011	1011	1036	1480
6.765860542411822	6.765860542411819	0	0	1	30	-0.005303300858899106	0.4673173857666235	2638.6646947143236	2713.6646947143236	2713.6646947143236	2738.6646947143236	0.6176470518112183	0.7207792401313782	0.7368420958518982	0.7204301357269287	0.44999998807907104	936	1011	1011	1036	1480
6.785646475073172	6.785646869812876	0	0	1	30	-0.005573586191080455	0.4830796060146554	2703.210986630014	2778.210986630014	2778.210986630014	2803.210986630014	0.6323529481887817	0.7402597665786743	0.7543859481811523	0.7419354915618896	0.44999998807907104	936	1011	1011	1036	1490
6.799815656560675	6.799815656560671	0	0	1	30	-0.00582859471092728	0.49903045475505436	2768.5297122219476	2843.5297122219476	2843.5297122219476	2868.5297122219476	0.6470588445663452	0.7597402334213257	0.7719298005104065	0.7634408473968506	0.44999998807907104	936	1011	1011	1036	1480
6.815861825315842	6.815862220055539	0	0	1	30	-0.006067627457812103	0.5114243422430924	2819.2826814854634	2894.2826814854634	2894.2826814854634	2919.2826814854634	0.6617646813392639	0.7727272510528564	0.7894737124443054	0.774193525314331	0.44999998807907104	942	1017	1017	1042	1480
6.832895238057645	6.832895238057649	0	0	1	30	-0.006290029259590677	0.5260819669653394	2879.305654723065	2954.305654723065	2954.305654723065	2979.305654723065	0.6764705777168274	0.7857142686843872	0.8070175647735596	0.7956989407539368	0.44999998807907104	942	1017	1017	1042	1480
6.852372484274554	6.852372484274557	0	0	1	30	-0.006495190528383286	0.5462280746153718	2961.8039655499474	3036.8039655499474	3036.8039655499474	3061.8039655499474	0.7058823704719543	0.8051947951316833	0.8245614171028137	0.8172042965888977	0.5	949	1024	1024	1049	1490
6.865878108328417	6.86587810832842	0	0	1	30	-0.006682548931412756	0.5684460767922008	3052.7866844640625	3127.7866844640625	3127.7866844640625	3152.7866844640625	0.7058823704719543	0.8376623392105103	0.859649121761322	0.8494623899459839	0.44999998807907104	982	1057	1057	1082	1490
6.882838494225943	6.882838494225947	0	0	1	30	-0.006851590932319503	0.5776801729253993	3090.6003081295103	3165.6003081295103	3165.6003081295103	3190.6003081295103	0.720588207244873	0.850649356842041	0.859649121761322	0.8602150678634644	0.5	989	1064	1064	1089	1490
6.899831248778774	6.899831643518471	0	0	1	30	-0.0070018531987290095	0.59073431633864	3144.057025406731	3219.057025406731	3219.057025406731	3244.057025406731	0.7352941036224365	0.8636363744735718	0.8771929740905762	0.8709677457809448	0.5	1013	1088	1088	1113	1490
6.919060203725159	6.919060203725163	0	0	1	30	-0.007132923872213648	0.5923576935425814	3150.704755056871	3225.704755056871	3225.704755056871	3250.704755056871	0.7352941036224365	0.8701298832893372	0.8771929740905762	0.8709677457809448	0.44999998807907104	1062	1137	1137	1162	1490
6.9327671450253945	6.932767145025391	0	0	1	30	-0.007244443697168009	0.6014775772197947	3188.0506787150593	3263.0506787150593	3263.0506787150593	3288.0506787150593	0.75	0.8766233921051025	0.8947368264198303	0.8709677457809448	0.44999998807907104	1173	1248	1248	1273	1480
6.949900032171286	6.949900032171289	0	0	1	30	-0.007336107005503539	0.6014775772197947	3188.0506787150593	3263.0506787150593	3263.0506787150593	3288.0506787150593	0.75	0.8766233921051025	0.8947368264198303	0.8709677457809448	0.5	1240	1315	1315	1340	1490
6.965828963235921	6.965828963235918	0	0	1	30	-0.00740766255446353	0.6055061586525863	3204.547719682341	3279.547719682341	3279.547719682341	3304.547719682341	0.75	0.8831169009208679	0.8947368264198303	0.8817204236984253	0.5	1309	1384	1384	1409	1480
6.985225287814586	6.985225287814583	0	0	1	30	-0.007458914215262048	0.6014775772197947	3188.0506787150593	3263.0506787150593	3263.0506787150593	3288.0506787150593	0.75	0.8766233921051025	0.8947368264198303	0.8709677457809448	0.5	1356	1431	1431	1456	1490
6.999834604066216	6.999834604066212	0	0	1	30	-0.007489721510659303	0.6014775772197947	3188.0506787150593	3263.0506787150593	3263.0506787150593	3288.0506787150593	0.75	0.8766233921051025	0.8947368264198303	0.8709677457809448	0.5	1399	1474	1474	1499	1490
7.0157576140353655	7.015758008775062	0	0	1	30	-0.0075	0.5936761242565041	3156.103728830384	3231.103728830384	3231.103728830384	3256.103728830384	0.75	0.8701298832893372	0.8771929740905762	0.8602150678634644	0.5	1482	1557	1557	1582	1490
7.032800895269638	7.0328008952696415	0	0	1	30	-0.007489721510659305	0.5635664983754607	3032.8048108475114	3107.8048108475114	3107.8048108475114	3132.8048108475114	0.720588207244873	0.8311688303947449	0.859649121761322	0.8172042965888977	0.44999998807907104	1586	1661	1661	1686	1490
7.0518834017877765	7.05188340178778	0	0	1	30	-0.007458914215262052	0.546908236327452	2964.589227760916	3039.589227760916	3039.589227760916	3064.589227760916	0.7058823704719543	0.8116883039474487	0.8421052694320679	0.7956989407539368	0.44999998807907104	1635	1710	1710	1735	1490
7.06579087085499	7.065790870854986	0	0	1	30	-0.0074076625544635365	0.5336853448927705	2910.4414873358955	2985.4414873358955	2985.4414873358955	3010.4414873358955	0.6911764740943909	0.8051947951316833	0.8245614171028137	0.774193525314331	0.44999998807907104	1694	1769	1769	1794	1490
7.082884678770704	7.0828846787707	0	0	1	30	-0.007336107005503547	0.5248736062773531	2874.3574177057612	2949.3574177057612	2949.3574177057612	2974.3574177057612	0.6911764740943909	0.7922077775001526	0.8070175647735596	0.7634408473968506	0.44999998807907104	1807	1882	1882	1907	1490
7.0998454594079305	7.099845459407934	0	0	1	30	-0.0072444436971680175	0.5172880518955907	2843.2945725124437	2918.2945725124437	2918.2945725124437	2943.2945725124437	0.6911764740943909	0.7792207598686218	0.8070175647735596	0.7419354915618896	0.44999998807907104	1807	1882	1882	1907	1490
7.118497699654405	7.118497699654409	0	0	1	30	-0.007132923872213658	0.5012428662368116	2777.5895372397435	2852.5895372397435	2852.5895372397435	2877.5895372397435	0.6764705777168274	0.7597402334213257	0.7894737124443054	0.7204301357269287	0.44999998807907104	1876	1951	1951	1976	1490
7.132889119592313	7.13288951433201	0	0	1	30	-0.007001853198729022	0.4816878616213911	2697.511793339597	2772.511793339597	2772.511793339597	2797.511793339597	0.6617646813392639	0.7337662577629089	0.7719298005104065	0.6881720423698425	0.44999998807907104	2009	2084	2084	2109	1490
7.14985621606472	7.149856216064723	0	0	1	30	-0.006851590932319517	0.44335442632183764	2540.536375787925	2615.536375787925	2615.536375787925	2640.536375787925	0.6176470518112183	0.6883116960525513	0.7368420958518982	0.6344085931777954	0.44999998807907104	2075	2150	2150	2175	1490
7.1658344895917025	7.165834489591706	0	0	1	30	-0.0066825489314127715	0.4166603174676897	2431.2240000301895	2506.2240000301895	2506.2240000301895	2531.2240000301895	0.5882353186607361	0.6558441519737244	0.7017543911933899	0.602150559425354	0.44999998807907104	2124	2199	2199	2224	1490
7.185222129896992	7.185222129896996	0	0	1	30	-0.006495190528383305	0.400170766462292	2363.699288663086	2438.699288663086	2438.699288663086	2463.699288663086	0.5735294222831726	0.6298701167106628	0.6842105388641357	0.5806451439857483	0.44999998807907104	2190	2265	2265	2290	1490
7.19979789327423	7.199798288013927	0	0	1	30	-0.006290029259590696	0.3914082640719805	2327.81684137476	2402.81684137476	2402.81684137476	2427.81684137476	0.5588235259056091	0.6168830990791321	0.6842105388641357	0.5698924660682678	0.44999998807907104	2278	2353	2353	2378	1490
7.215833404057527	7.215833798797231	0	0	1	30	-0.006067627457812124	0.3767779049693898	2267.905520849651	2342.905520849651	2342.905520849651	2367.905520849651	0.5441176295280457	0.5974025726318359	0.6666666865348816	0.5483871102333069	0.44999998807907104	2345	2420	2420	2445	1490
7.232849053512886	7.23284905351289	0	0	1	30	-0.005828594710927302	0.3573445027908093	2188.3257389283644	2263.3257389283644	2263.3257389283644	2288.3257389283644	0.529411792755127	0.5649350881576538	0.6491228342056274	0.5161290168762207	0.44999998807907104	2399	2474	2474	2499	1490
7.251867612199824	7.251867612199828	0	0	1	30	-0.005573586191080479	0.32709546838784265	2064.455943048216	2139.455943048216	2139.455943048216	2164.455943048216	0.4852941036224365	0.5259740352630615	0.6140350699424744	0.4838709533214569	0.44999998807907104	2483	2558	2558	2583	1490
7.265953898350581	7.265954293090278	0	0	1	30	-0.005303300858899131	0.28718998011042096	1901.0429685521738	1976.0429685521738	1976.0429685521738	2001.0429685521738	0.4117647111415863	0.4740259647369385	0.5964912176132202	0.44086021184921265	0.44999998807907104	2638	2713	2713	2738	1490
7.282913889508414	7.282914284248111	0	0	1	30	-0.0050184795476914635	0.23784821181983418	1698.988427402221	1773.988427402221	1773.988427402221	1798.988427402221	0.38235294818878174	0.37662336230278015	0.5263158082962036	0.3655914068222046	0.44999998807907104	2703	2778	2778	2803	1490
7.2998300645596785	7.299830064559682	0	0	1	30	-0.004719902932873809	0.21064266997184466	1587.5817335347037	1662.5817335347037	1662.5817335347037	1687.5817335347037	0.3529411852359772	0.3311688303947449	0.4912280738353729	0.32258063554763794	0.44999998807907104	2768	2843	2843	2868	1490
7.318624411097709	7.318624411097712	0	0	1	30	-0.004408389392193576	0.18046807114458652	1464.0167513370818	1539.0167513370818	1539.0167513370818	1564.0167513370818	0.30882352590560913	0.2857142984867096	0.4385964870452881	0.29032257199287415	0.44999998807907104	2819	2894	2894	2919	1490
7.332787276750032	7.332787276750029	0	0	1	30	-0.00408479276261273	0.15217991079379645	1348.1767347005964	1423.1767347005964	1423.1767347005964	1448.1767347005964	0.2647058963775635	0.24025973677635193	0.38596490025520325	0.2688172161579132	0.44999998807907104	2879	2954	2954	2979	1490
7.349828979025503	7.3498289790255065	0	0	1	30	-0.003750000000000026	0.13084222470937057	1260.7989101848725	1335.7989101848725	1335.7989101848725	1360.7989101848725	0.23529411852359772	0.20129869878292084	0.35087719559669495	0.24731183052062988	0.44999998807907104	2961	3036	3036	3061	1500
7.365788699786641	7.365788699786645	0	0	1	30	-0.0034049287480466253	0.10478526291642476	1154.0956516427593	1229.0956516427593	1229.0956516427593	1254.0956516427593	0.1764705926179886	0.1753246784210205	0.2982456088066101	0.22580644488334656	0.44999998807907104	3052	3127	3127	3152	1490
7.3851585768054875	7.3851581820657906	0	0	1	30	-0.0030505248230685246	0.08232098652748787	1062.1044398300628	1137.1044398300628	1137.1044398300628	1162.1044398300628	0.1617647111415863	0.12337662279605865	0.22807016968727112	0.19354838132858276	0.44999998807907104	3090	3165	3165	3190	1500
7.399947104880361	7.399947499620065	0	0	1	30	-0.002687759621589774	0.08232098652748787	1062.1044398300628	1137.1044398300628	1137.1044398300628	1162.1044398300628	0.1617647111415863	0.12337662279605865	0.22807016968727112	0.19354838132858276	0.44999998807907104	3144	3219	3219	3244	1500
7.415701955737838	7.415701955737841	0	0	1	30	-0.002317627457812126	0.07398293713707504	1027.9601275763223	1102.9601275763223	1102.9601275763223	1127.9601275763223	0.14705882966518402	0.11038961261510849	0.21052631735801697	0.1827957034111023	0.44999998807907104	3150	3225	3225	3250	1490
7.4328328691852406	7.432832869185237	0	0	1	30	-0.0019411428382689242	0.06173787938268921	977.8166160721123	1052.8166160721123	1052.8166160721123	1077.8166160721123	0.13235294818878174	0.08441558480262756	0.17543859779834747	0.17204301059246063	0.44999998807907104	3188	3263	3263	3288	1490
7.451792611657055	7.4517926116570585	0	0	1	30	-0.0015593376811332115	0.055259006629193586	951.2856321465478	1026.2856321465476	1026.2856321465476	1051.2856321465476	0.11764705926179886	0.07792207598686218	0.15789473056793213	0.16129031777381897	0.44999998807907104	3188	3263	3263	3288	1500
7.4658757398902225	7.465875739890226	0	0	1	30	-0.001173258487801746	0.05363563128789739	944.6379101239398	1019.6379101239398	1019.6379101239398	1044.6379101239397	0.11764705926179886	0.0714285746216774	0.15789473056793213	0.16129031777381897	0.44999998807907104	3204	3279	3279	3304	1500
7.482860599649079	7.482860599649076	0	0	1	30	-0.0007839634745074134	0.0529282179086068	941.7410523357448	1016.7410523357448	1016.7410523357448	1041.7410523357448	0.11764705926179886	0.0714285746216774	0.14035087823867798	0.16129031777381897	0.44999998807907104	3188	3263	3263	3288	1500
7.499830064559674	7.499830064559678	0	0	1	30	-0.00039251967182208893	0.052550930961322795	940.1960622866168	1015.1960622866168	1015.1960622866168	1040.1960622866168	0.11764705926179886	0.0714285746216774	0.14035087823867798	0.1505376398563385	0.44999998807907104	3188	3263	3263	3288	1500
7.518569937019279	7.518569937019283	0	0	1	30	-8.039065796791711e-18	0.05092755375738145	933.548332636477	1008.548332636477	1008.548332636477	1033.548332636477	0.11764705926179886	0.06493506580591202	0.14035087823867798	0.1505376398563385	0.44999998807907104	3156	3231	3231	3256	1500
7.532842540307854	7.532842935047558	0	0	1	30	0.00039251967182207294	0.04725108338828088	918.4931864750101	993.4931864750101	993.4931864750101	1018.4931864750101	0.10294117778539658	0.06493506580591202	0.14035087823867798	0.1505376398563385	0.44999998807907104	3032	3107	3107	3132	1490
7.549810426259661	7.549810426259665	0	0	1	30	0.0007839634745073974	0.04725108338828088	918.4931864750101	993.4931864750101	993.4931864750101	1018.4931864750101	0.10294117778539658	0.06493506580591202	0.14035087823867798	0.1505376398563385	0.44999998807907104	2964	3039	3039	3064	1490
7.565736988886101	7.565736988886105	0	0	1	30	0.00117325848780173	0.04687379591814911	916.9481942848206	991.9481942848206	991.9481942848206	1016.9481942848206	0.10294117778539658	0.06493506580591202	0.14035087823867798	0.13978494703769684	0.44999998807907104	2910	2985	2985	3010	1490
7.5852485774568095	7.585248577456813	0	0	1	30	0.0015593376811331957	0.04319732554904854	901.8930481233538	976.8930481233538	976.8930481233538	1001.8930481233538	0.0882352963089943	0.06493506580591202	0.14035087823867798	0.13978494703769684	0.44999998807907104	2874	2949	2949	2974	1490
7.5997749983717	7.599775393111397	0	0	1	30	0.0019411428382689084	0.04319732554904854	901.8930481233538	976.8930481233538	976.8930481233538	1001.8930481233538	0.0882352963089943	0.06493506580591202	0.14035087823867798	0.13978494703769684	0.44999998807907104	2843	2918	2918	2943	1490
7.615797482744938	7.6157974827449415	0	0	1	30	0.0023176274578121103	0.04319732554904854	901.8930481233538	976.8930481233538	976.8930481233538	1001.8930481233538	0.0882352963089943	0.06493506580591202	0.14035087823867798	0.13978494703769684	0.44999998807907104	2777	2852	2852	2877	1490
7.6327215525901835	7.632721552590187	0	0	1	30	0.002687759621589759	0.04258423367150829	899.3824368848265	974.3824368848265	974.3824368848265	999.3824368848265	0.0882352963089943	0.06493506580591202	0.12280701845884323	0.13978494703769684	0.44999998807907104	2697	2772	2772	2797	1490
7.651858138447054	7.651858138447057	0	0	1	30	0.0030505248230685103	0.04319732554904854	901.8930481233538	976.8930481233538	976.8930481233538	1001.8930481233538	0.0882352963089943	0.06493506580591202	0.14035087823867798	0.13978494703769684	0.44999998807907104	2540	2615	2615	2640	1490
7.665878108328414	7.6658781083284175	0	0	1	30	0.0034049287480466114	0.04319732554904854	901.8930481233538	976.8930481233538	976.8930481233538	1001.8930481233538	0.0882352963089943	0.06493506580591202	0.14035087823867798	0.13978494703769684	0.44999998807907104	2431	2506	2506	2531	1490
7.6829344159727455	7.682934415972749	0	0	1	30	0.0037500000000000124	0.04258423367150829	899.3824368848265	974.3824368848265	974.3824368848265	999.3824368848265	0.0882352963089943	0.06493506580591202	0.12280701845884323	0.13978494703769684	0.44999998807907104	2363	2438	2438	2463	1490
7.6998225645054035	7.6998225645054	0	0	1	30	0.004084792762612716	0.04258423367150829	899.3824368848265	974.3824368848265	974.3824368848265	999.3824368848265	0.0882352963089943	0.06493506580591202	0.12280701845884323	0.13978494703769684	0.44999998807907104	2327	2402	2402	2427	1490
7.71852572617302	7.718526120912717	0	0	1	30	0.004408389392193564	0.04258423367150829	899.3824368848265	974.3824368848265	974.3824368848265	999.3824368848265	0.0882352963089943	0.06493506580591202	0.12280701845884323	0.13978494703769684	0.44999998807907104	2267	2342	2342	2367	1490
7.7328599088546	7.7328599088546035	0	0	1	30	0.004719902932873797	0.04096085646756695	892.7347072346867	967.7347072346867	967.7347072346867	992.7347072346867	0.0882352963089943	0.05844155699014664	0.12280701845884323	0.13978494703769684	0.44999998807907104	2188	2263	2263	2288	1490
7.749757925879727	7.749757925879731	0	0	1	30	0.005018479547691453	0.04096085646756695	892.7347072346867	967.7347072346867	967.7347072346867	992.7347072346867	0.0882352963089943	0.05844155699014664	0.12280701845884323	0.13978494703769684	0.44999998807907104	2064	2139	2139	2164	1490
7.765857779233926	7.76585817397363	0	0	1	30	0.005303300858899124	0.03933748019494818	886.0869813983128	961.0869813983128	961.0869813983128	986.0869813983128	0.0882352963089943	0.051948051899671555	0.12280701845884323	0.13978494703769684	0.44999998807907104	1901	1976	1976	2001	1490
7.785231208910062	7.785231208910066	0	0	1	30	0.0055735861910804745	0.0424008586865085	898.6315163212523	973.6315163212523	973.6315163212523	998.6315163212523	0.10294117778539658	0.051948051899671555	0.10526315867900848	0.13978494703769684	0.44999998807907104	1698	1773	1773	1798	1490
7.799917894142652	7.799917894142656	0	0	1	30	0.0058285947109273	0.04607732905560907	913.6866624827192	988.6866624827192	988.6866624827192	1013.6866624827192	0.11764705926179886	0.051948051899671555	0.10526315867900848	0.13978494703769684	0.44999998807907104	1587	1662	1662	1687	1490
7.815818403948974	7.8158184039489775	0	0	1	30	0.006067627457812124	0.04864392374213339	924.1968677240362	999.1968677240362	999.1968677240362	1024.196867724036	0.11764705926179886	0.05844155699014664	0.12280701845884323	0.1505376398563385	0.44999998807907104	1464	1539	1539	1564	1490
7.832836027102829	7.832836027102832	0	0	1	30	0.006290029259590699	0.06173787938268921	977.8166160721123	1052.8166160721123	1052.8166160721123	1077.8166160721123	0.13235294818878174	0.08441558480262756	0.17543859779834747	0.17204301059246063	0.44999998807907104	1348	1423	1423	1448	1490
7.851796164314344	7.851797348533442	0	0	1	30	0.006495190528383307	0.0723595599331337	1021.3123979261825	1096.3123979261825	1096.3123979261825	1121.3123979261825	0.14705882966518402	0.10389610379934311	0.21052631735801697	0.1827957034111023	0.44999998807907104	1260	1335	1335	1360	1490
7.865852055508299	7.865852055508295	0	0	1	30	0.006682548931412777	0.08316988330366049	1065.5806721284898	1140.5806721284898	1140.5806721284898	1165.5806721284898	0.1617647111415863	0.12337662279605865	0.24561403691768646	0.19354838132858276	0.44999998807907104	1154	1229	1229	1254	1490
7.8828507311566085	7.882851125896305	0	0	1	30	0.006851590932319523	0.10227636873463464	1143.8217299683288	1218.8217299683288	1218.8217299683288	1243.8217299683288	0.20588235557079315	0.1428571492433548	0.28070175647735596	0.2150537669658661	0.44999998807907104	1062	1137	1137	1162	1490
7.899838748833048	7.8998387488330515	0	0	1	30	0.007001853198729028	0.11419129681978513	1192.61336047702	1267.61336047702	1267.61336047702	1292.61336047702	0.22058823704719543	0.16883116960525513	0.2982456088066101	0.22580644488334656	0.44999998807907104	1062	1137	1137	1162	1490
7.918517436639341	7.918517436639345	0	0	1	30	0.007132923872213665	0.12445767657784579	1234.6541855862786	1309.6541855862786	1309.6541855862786	1334.6541855862786	0.22058823704719543	0.19480518996715546	0.3333333432674408	0.24731183052062988	0.44999998807907104	1027	1102	1102	1127	1490
7.932841750828459	7.932842145568163	0	0	1	30	0.0072444436971680235	0.14146390546537013	1304.2946928806907	1379.2946928806907	1379.2946928806907	1404.2946928806907	0.25	0.22077922523021698	0.3684210479259491	0.25806450843811035	0.44999998807907104	977	1052	1052	1077	1490
7.9498230579300255	7.949823057930029	0	0	1	30	0.007336107005503552	0.1628015871793791	1391.6724994995575	1466.6724994995575	1466.6724994995575	1491.6724994995575	0.27941176295280457	0.25974026322364807	0.38596490025520325	0.29032257199287415	0.44999998807907104	951	1026	1026	1051	1490
7.96583804224899	7.965838042248993	0	0	1	30	0.007407662554463541	0.19389215216302036	1518.9883631075684	1593.9883631075684	1593.9883631075684	1618.9883631075684	0.3235294222831726	0.31168830394744873	0.42105263471603394	0.3333333432674408	0.44999998807907104	944	1019	1019	1044	1490
7.985730949368715	7.985730949368712	0	0	1	30	0.007458914215262055	0.24780755713961522	1739.7719464867243	1814.7719464867243	1814.7719464867243	1839.7719464867243	0.4117647111415863	0.3961038887500763	0.4736842215061188	0.3870967626571655	0.44999998807907104	941	1016	1016	1041	1490
7.99982197239585	7.9998219723958535	0	0	1	30	0.007489721510659307	0.24780755713961522	1739.7719464867243	1814.7719464867243	1814.7719464867243	1839.7719464867243	0.4117647111415863	0.3961038887500763	0.4736842215061188	0.3870967626571655	0.44999998807907104	940	1015	1015	1040	1490
8.015754061378075	8.01575445611778	0	0	1	30	0.0075	0.2882233604864677	1905.2746611920852	1980.2746611920852	1980.2746611920852	2005.2746611920852	0.44117647409439087	0.4740259647369385	0.5263158082962036	0.4516128897666931	0.44999998807907104	933	1008	1008	1033	1490
8.032843921896806	8.032843921896802	0	0	1	30	0.007489721510659301	0.3244073010631112	2053.4478978534407	2128.4478978534407	2128.4478978534407	2153.4478978534407	0.4852941036224365	0.5259740352630615	0.5789473652839661	0.49462366104125977	0.44999998807907104	918	993	993	1018	1490
8.052344457755943	8.052350773591126	0	0	1	30	0.007458914215262044	0.3484803220502073	2152.026918795599	2227.026918795599	2227.026918795599	2252.026918795599	0.5147058963775635	0.5649350881576538	0.5964912176132202	0.5268816947937012	0.5	918	993	993	1018	1490
8.065869424055045	8.065869424055041	0	0	1	30	0.007407662554463523	0.3719674855571853	2248.2068533566735	2323.2068533566735	2323.2068533566735	2348.2068533566735	0.5441176295280457	0.5974025726318359	0.6315789222717285	0.5483871102333069	0.5	916	991	991	1016	1490
8.08292652117877	8.082926915918474	0	0	1	30	0.007336107005503528	0.3846642572465786	2300.2001334247393	2375.2001334247393	2375.2001334247393	2400.2001334247393	0.5588235259056091	0.6168830990791321	0.6491228342056274	0.5591397881507874	0.44999998807907104	901	976	976	1001	1490
8.099917302033106	8.09991730203311	0	0	1	30	0.007244443697167994	0.4082237659923491	2396.6763217386697	2471.6763217386697	2471.6763217386697	2496.6763217386697	0.6029411554336548	0.6428571343421936	0.6666666865348816	0.5806451439857483	0.5	901	976	976	1001	1490
8.118966255676852	8.118966255676849	0	0	1	30	0.00713292387221363	0.4394128181882184	2524.3954904807542	2599.3954904807542	2599.3954904807542	2624.3954904807542	0.6176470518112183	0.6948052048683167	0.7017543911933899	0.6344085931777954	0.44999998807907104	901	976	976	1001	1490
8.132859119375205	8.132859119375208	0	0	1	30	0.007001853198728986	0.4526755121480157	2578.7062222461245	2653.7062222461245	2653.7062222461245	2678.7062222461245	0.6323529481887817	0.7142857313156128	0.719298243522644	0.6451612710952759	0.5	899	974	974	999	1490
8.149888189980324	8.149888189980327	0	0	1	30	0.006851590932319475	0.46278577339669447	2620.107742059464	2695.107742059464	2695.107742059464	2720.107742059464	0.6470588445663452	0.7207792401313782	0.7368420958518982	0.6559139490127563	0.5	901	976	976	1001	1490
8.165831726413806	8.16583172641381	0	0	1	30	0.006682548931412723	0.47168975441079386	2656.569544312201	2731.569544312201	2731.569544312201	2756.569544312201	0.6617646813392639	0.7337662577629089	0.7368420958518982	0.6666666865348816	0.5	901	976	976	1001	1490
8.185654764606852	8.185654764606848	0	0	1	30	0.006495190528383249	0.4798884015755931	2690.143004452054	2765.143004452054	2765.143004452054	2790.143004452054	0.6617646813392639	0.7467532753944397	0.7543859481811523	0.6774193644523621	0.5	899	974	974	999	1490
8.19986144636573	8.199861446365734	0	0	1	30	0.006290029259590635	0.4961673010381702	2756.8050977513067	2831.8050977513067	2831.8050977513067	2856.8050977513067	0.6911764740943909	0.7662337422370911	0.7543859481811523	0.698924720287323	0.5	899	974	974	999	1490
8.215838535673612	8.215838930413316	0	0	1	30	0.0060676274578120555	0.5045545915964977	2791.1510525876583	2866.1510525876583	2866.1510525876583	2891.1510525876583	0.6911764740943909	0.7792207598686218	0.7719298005104065	0.7096773982048035	0.5	899	974	974	999	1490
8.232811553241504	8.232811553241508	0	0	1	30	0.005828594710927226	0.509290598244335	2810.544999810552	2885.544999810552	2885.544999810552	2910.544999810552	0.6911764740943909	0.7857142686843872	0.7894737124443054	0.7096773982048035	0.5	892	967	967	992	1490
8.25226511507649	8.252265115076494	0	0	1	30	0.0055735861910803965	0.509290598244335	2810.544999810552	2885.544999810552	2885.544999810552	2910.544999810552	0.6911764740943909	0.7857142686843872	0.7894737124443054	0.7096773982048035	0.5	892	967	967	992	1490
8.265816528935403	8.265816528935407	0	0	1	30	0.005303300858899042	0.5167127004453	2840.938508323504	2915.938508323504	2915.938508323504	2940.938508323504	0.7058823704719543	0.7922077775001526	0.7894737124443054	0.7204301357269287	0.5	886	961	961	986	1490
8.282845994280223	8.282845994280226	0	0	1	30	0.005018479547691366	0.5183360776492414	2847.5862379736436	2922.5862379736436	2922.5862379736436	2947.5862379736436	0.7058823704719543	0.798701286315918	0.7894737124443054	0.7204301357269287	0.5	898	973	973	998	1490
8.299841906750643	8.29984190675064	0	0	1	30	0.004719902932873706	0.5183360776492414	2847.5862379736436	2922.5862379736436	2922.5862379736436	2947.5862379736436	0.7058823704719543	0.798701286315918	0.7894737124443054	0.7204301357269287	0.5	913	988	988	1013	1490
8.318922834309987	8.318922834309983	0	0	1	30	0.004408389392193469	0.5183360776492414	2847.5862379736436	2922.5862379736436	2922.5862379736436	2947.5862379736436	0.7058823704719543	0.798701286315918	0.7894737124443054	0.7204301357269287	0.5	924	999	999	1024	1490
8.332801882118886	8.332801882118883	0	0	1	30	0.004084792762612619	0.5183360776492414	2847.5862379736436	2922.5862379736436	2922.5862379736436	2947.5862379736436	0.7058823704719543	0.798701286315918	0.7894737124443054	0.7204301357269287	0.5	977	1052	1052	1077	1490
8.349861347680807	8.349861347680804	0	0	1	30	0.0037499999999999114	0.5183360776492414	2847.5862379736436	2922.5862379736436	2922.5862379736436	2947.5862379736436	0.7058823704719543	0.798701286315918	0.7894737124443054	0.7204301357269287	0.5	1021	1096	1096	1121	1490
8.365897253203805	8.365897647943509	0	0	1	30	0.0034049287480465078	0.5199594548531827	2854.2339676237834	2929.2339676237834	2929.2339676237834	2954.2339676237834	0.7058823704719543	0.8051947951316833	0.7894737124443054	0.7204301357269287	0.5	1065	1140	1140	1165	1490
8.385653185648053	8.385653185648057	0	0	1	30	0.003050524823068404	0.5305884712159781	2897.75978962943	2972.75978962943	2972.75978962943	2997.75978962943	0.720588207244873	0.8116883039474487	0.8070175647735596	0.7311828136444092	0.5	1143	1218	1218	1243	1490
8.399824735573745	8.399824735573748	0	0	1	30	0.0026877596215896505	0.5305884712159781	2897.75978962943	2972.75978962943	2972.75978962943	2997.75978962943	0.720588207244873	0.8116883039474487	0.8070175647735596	0.7311828136444092	0.5	1192	1267	1267	1292	1490
8.41583379879723	8.415833798797227	0	0	1	30	0.002317627457812	0.5269120120227484	2882.7046892331546	2957.7046892331546	2957.7046892331546	2982.7046892331546	0.7058823704719543	0.8116883039474487	0.8070175647735596	0.7311828136444092	0.5	1234	1309	1309	1334	1490
8.432856158827462	8.432856158827466	0	0	1	30	0.0019411428382687965	0.5305884712159781	2897.75978962943	2972.75978962943	2972.75978962943	2997.75978962943	0.720588207244873	0.8116883039474487	0.8070175647735596	0.7311828136444092	0.5	1304	1379	1379	1404	1490
8.452316036497635	8.452316036497631	0	0	1	30	0.001559337681133082	0.532757871202918	2906.643482575949	2981.643482575949	2981.643482575949	3006.643482575949	0.720588207244873	0.8116883039474487	0.8070175647735596	0.7419354915618896	0.5	1391	1466	1466	1491	1490
8.465722580887096	8.4657225808871	0	0	1	30	0.0011732584878016152	0.5343812484068593	2913.2912122260886	2988.2912122260886	2988.2912122260886	3013.2912122260886	0.720588207244873	0.8181818127632141	0.8070175647735596	0.7419354915618896	0.5	1518	1593	1593	1618	1490
8.482859020690285	8.482859020690281	0	0	1	30	0.0007839634745072818	0.5376353500823079	2926.6167585870508	3001.6167585870508	3001.6167585870508	3026.6167585870508	0.720588207244873	0.8181818127632141	0.8245614171028137	0.7419354915618896	0.5	1739	1814	1814	1839	1490
8.49991690729341	8.499916907293407	0	0	1	30	0.0003925196718219568	0.5343812484068593	2913.2912122260886	2988.2912122260886	2988.2912122260886	3013.2912122260886	0.720588207244873	0.8181818127632141	0.8070175647735596	0.7419354915618896	0.5	1739	1814	1814	1839	1490
8.518974939950226	8.518974939950223	0	0	1	30	-1.2426921205886656e-16	0.5343812484068593	2913.2912122260886	2988.2912122260886	2988.2912122260886	3013.2912122260886	0.720588207244873	0.8181818127632141	0.8070175647735596	0.7419354915618896	0.5	1905	1980	1980	2005	1490
8.532874514223458	8.532874514223462	0	0	1	30	-0.00039251967182220505	0.5343812484068593	2913.2912122260886	2988.2912122260886	2988.2912122260886	3013.2912122260886	0.720588207244873	0.8181818127632141	0.8070175647735596	0.7419354915618896	0.5	2053	2128	2128	2153	1490
8.54984674231195	8.549846742311953	0	0	1	30	-0.000783963474507529	0.5343812484068593	2913.2912122260886	2988.2912122260886	2988.2912122260886	3013.2912122260886	0.720588207244873	0.8181818127632141	0.8070175647735596	0.7419354915618896	0.5	2152	2227	2227	2252	1500
8.565863700329409	8.565863700329412	0	0	1	30	-0.0011732584878018542	0.5392587272862492	2933.2644882371906	3008.2644882371906	3008.2644882371906	3033.2644882371906	0.720588207244873	0.8246753215789795	0.8245614171028137	0.7419354915618896	0.5	2248	2323	2323	2348	1500
8.58564055397769	8.585640553977694	0	0	1	30	-0.0015593376811333186	0.5392587272862492	2933.2644882371906	3008.2644882371906	3008.2644882371906	3033.2644882371906	0.720588207244873	0.8246753215789795	0.8245614171028137	0.7419354915618896	0.5	2300	2375	2375	2400	1490
8.599819998697356	8.59982039343706	0	0	1	30	-0.00194114283826903	0.5392587272862492	2933.2644882371906	3008.2644882371906	3008.2644882371906	3033.2644882371906	0.720588207244873	0.8246753215789795	0.8245614171028137	0.7419354915618896	0.5	2396	2471	2471	2496	1500
8.615853930521865	8.615853930521869	0	0	1	30	-0.00231762745781223	0.5392587272862492	2933.2644882371906	3008.2644882371906	3008.2644882371906	3033.2644882371906	0.720588207244873	0.8246753215789795	0.8245614171028137	0.7419354915618896	0.5	2524	2599	2599	2624	1490
8.632848264033491	8.632848658773188	0	0	1	30	-0.002687759621589876	0.5392587272862492	2933.2644882371906	3008.2644882371906	3008.2644882371906	3033.2644882371906	0.720588207244873	0.8246753215789795	0.8245614171028137	0.7419354915618896	0.5	2578	2653	2653	2678	1500
8.652239456996071	8.652239456996075	0	0	1	30	-0.003050524823068625	0.5392587272862492	2933.2644882371906	3008.2644882371906	3008.2644882371906	3033.2644882371906	0.720588207244873	0.8246753215789795	0.8245614171028137	0.7419354915618896	0.5	2620	2695	2695	2720	1500
8.665792449813779	8.665792449813782	0	0	1	30	-0.0034049287480467233	0.5376353500823079	2926.6167585870508	3001.6167585870508	3001.6167585870508	3026.6167585870508	0.720588207244873	0.8181818127632141	0.8245614171028137	0.7419354915618896	0.5	2656	2731	2731	2756	1500
8.682765862121371	8.682765467381675	0	0	1	30	-0.0037500000000001204	0.5322118484199194	2904.40751927957	2979.40751927957	2979.40751927957	3004.40751927957	0.720588207244873	0.8181818127632141	0.8070175647735596	0.7311828136444092	0.5	2690	2765	2765	2790	1500
8.69980795913655	8.699807959136546	0	0	1	30	-0.004084792762612822	0.5305884712159781	2897.75978962943	2972.75978962943	2972.75978962943	2997.75978962943	0.720588207244873	0.8116883039474487	0.8070175647735596	0.7311828136444092	0.5	2756	2831	2831	2856	1500
8.718954018746189	8.718954018746192	0	0	1	30	-0.004408389392193665	0.5305884712159781	2897.75978962943	2972.75978962943	2972.75978962943	2997.75978962943	0.720588207244873	0.8116883039474487	0.8070175647735596	0.7311828136444092	0.5	2791	2866	2866	2891	1500
8.732855171978215	8.73285556671792	0	0	1	30	-0.004719902932873894	0.5305884712159781	2897.75978962943	2972.75978962943	2972.75978962943	2997.75978962943	0.720588207244873	0.8116883039474487	0.8070175647735596	0.7311828136444092	0.5	2810	2885	2885	2910	1500
8.749843189654662	8.749843189654666	0	0	1	30	-0.005018479547691547	0.5343812484068593	2913.2912122260886	2988.2912122260886	2988.2912122260886	3013.2912122260886	0.720588207244873	0.8181818127632141	0.8070175647735596	0.7419354915618896	0.5	2810	2885	2885	2910	1500
8.765834094852003	8.765834094852007	0	0	1	30	-0.005303300858899213	0.5322118484199194	2904.40751927957	2979.40751927957	2979.40751927957	3004.40751927957	0.720588207244873	0.8181818127632141	0.8070175647735596	0.7311828136444092	0.5	2840	2915	2915	2940	1500
8.785719896657149	8.785719896657145	0	0	1	30	-0.005573586191080559	0.5231192348318672	2867.173266636496	2942.173266636496	2942.173266636496	2967.173266636496	0.7058823704719543	0.8051947951316833	0.8070175647735596	0.7204301357269287	0.5	2847	2922	2922	2947	1500
8.79989065710344	8.799890657103443	0	0	1	30	-0.005828594710927379	0.5231192348318672	2867.173266636496	2942.173266636496	2942.173266636496	2967.173266636496	0.7058823704719543	0.8051947951316833	0.8070175647735596	0.7204301357269287	0.5	2847	2922	2922	2947	1500
8.81579353534795	8.815793140608253	0	0	1	30	-0.006067627457812198	0.5071683591057772	2801.8544305381574	2876.8544305381574	2876.8544305381574	2901.8544305381574	0.6911764740943909	0.7857142686843872	0.7894737124443054	0.698924720287323	0.5	2847	2922	2922	2947	1500
8.832836027102829	8.832836027102832	0	0	1	30	-0.006290029259590766	0.4684796224836134	2643.424054070397	2718.424054070397	2718.424054070397	2743.424054070397	0.6323529481887817	0.7467532753944397	0.7543859481811523	0.6559139490127563	0.44999998807907104	2847	2922	2922	2947	1500
8.852248536009142	8.852248536009146	0	0	1	30	-0.0064951905283833706	0.449847935137603	2567.127294388484	2642.127294388484	2642.127294388484	2667.127294388484	0.6176470518112183	0.7142857313156128	0.7368420958518982	0.6344085931777954	0.5	2847	2922	2922	2947	1500
8.865876134629922	8.865876529369626	0	0	1	30	-0.006682548931412833	0.4331477696947097	2498.7401168998363	2573.7401168998363	2573.7401168998363	2598.7401168998363	0.6176470518112183	0.6818181872367859	0.719298243522644	0.602150559425354	0.5	2854	2929	2929	2954	1500
8.882839678445038	8.882839678445041	0	0	1	30	-0.006851590932319573	0.4070919063817193	2392.041356633141	2467.041356633141	2467.041356633141	2492.041356633141	0.6029411554336548	0.6428571343421936	0.6842105388641357	0.5591397881507874	0.5	2897	2972	2972	2997	1500
8.899835196175765	8.899835196175761	0	0	1	30	-0.007001853198729073	0.3798591106865814	2280.523058261551	2355.523058261551	2355.523058261551	2380.523058261551	0.5735294222831726	0.6038960814476013	0.6491228342056274	0.5268816947937012	0.5	2897	2972	2972	2997	1500
8.918910597379323	8.918910597379327	0	0	1	30	-0.007132923872213704	0.3706249906710468	2242.709336797937	2317.709336797937	2317.709336797937	2342.709336797937	0.5588235259056091	0.5909090638160706	0.6315789222717285	0.5268816947937012	0.5	2882	2957	2957	2982	1500
8.932841356088758	8.932841356088762	0	0	1	30	-0.0072444436971680565	0.36900161346710547	2236.061607147797	2311.061607147797	2311.061607147797	2336.061607147797	0.5588235259056091	0.5844155550003052	0.6315789222717285	0.5268816947937012	0.5	2897	2972	2972	2997	1500
8.949926479731104	8.949926479731108	0	0	1	30	-0.007336107005503578	0.3620039858872701	2207.4063222083714	2282.4063222083714	2282.4063222083714	2307.4063222083714	0.5441176295280457	0.5779221057891846	0.6315789222717285	0.5161290168762207	0.5	2906	2981	2981	3006	1500
8.965914227010856	8.965914227010852	0	0	1	30	-0.007407662554463561	0.34626903439598067	2142.971695851541	2217.971695851541	2217.971695851541	2242.971695851541	0.529411792755127	0.551948070526123	0.6140350699424744	0.49462366104125977	0.5	2913	2988	2988	3013	1500
8.985672527893293	8.985672527893296	0	0	1	30	-0.007458914215262068	0.3344211634462835	2094.454664312531	2169.454664312531	2169.454664312531	2194.454664312531	0.5147058963775635	0.5324675440788269	0.6140350699424744	0.47311827540397644	0.5	2926	3001	3001	3026	1500
8.999864999023018	8.999864999023021	0	0	1	30	-0.007489721510659314	0.32059253503457263	2037.826430966575	2112.8264309665747	2112.8264309665747	2137.8264309665747	0.5	0.5129870176315308	0.5964912176132202	0.4516128897666931	0.5	2913	2988	2988	3013	1500
9.015860641096744	9.015860641096747	0	0	1	30	-0.0075	0.2984059563356736	1946.9723911945832	2021.9723911945832	2021.9723911945832	2046.9723911945832	0.47058823704719543	0.4740259647369385	0.5789473652839661	0.4301075339317322	0.5	2913	2988	2988	3013	1500
9.03282497439126	9.032824974391264	0	0	1	30	-0.007489721510659294	0.2748988765089653	1850.7108993042127	1925.7108993042127	1925.7108993042127	1950.7108993042127	0.44117647409439087	0.4350649416446686	0.5614035129547119	0.3978494703769684	0.5	2913	2988	2988	3013	1500
9.052253667625223	9.052253667625227	0	0	1	30	-0.00745891421526203	0.2427183434316582	1718.9316163526405	1793.9316163526405	1793.9316163526405	1818.9316163526405	0.38235294818878174	0.3961038887500763	0.5263158082962036	0.3655914068222046	0.5	2913	2988	2988	3013	1500
9.065912055942512	9.065912055942508	0	0	1	30	-0.007407662554463503	0.2145276870610151	1603.4908785148568	1678.4908785148568	1678.4908785148568	1703.4908785148568	0.36764705181121826	0.33766233921051025	0.4736842215061188	0.32258063554763794	0.5	2933	3008	3008	3033	1500
9.082808494008837	9.082808494008841	0	0	1	30	-0.007336107005503502	0.2030843681343275	1556.6304875100711	1631.6304875100711	1631.6304875100711	1656.6304875100711	0.3529411852359772	0.31168830394744873	0.4736842215061188	0.31182795763015747	0.5	2933	3008	3008	3033	1500
9.099862827954674	9.099862827954677	0	0	1	30	-0.007244443697167961	0.18989082221612907	1502.6029169750486	1577.6029169750486	1577.6029169750486	1602.6029169750486	0.3235294222831726	0.29870128631591797	0.45614033937454224	0.301075279712677	0.5	2933	3008	3008	3033	1500
9.118964676718058	9.118965071457755	0	0	1	30	-0.007132923872213591	0.17604229504646973	1445.8931982152935	1520.8931982152935	1520.8931982152935	1545.8931982152935	0.30882352590560913	0.27272728085517883	0.4385964870452881	0.2795698940753937	0.5	2933	3008	3008	3033	1500
9.13278767148973	9.132787671489726	0	0	1	30	-0.007001853198728941	0.16513765271464242	1401.2386878664606	1476.2386878664606	1476.2386878664606	1501.2386878664606	0.29411765933036804	0.2532467544078827	0.42105263471603394	0.2688172161579132	0.5	2933	3008	3008	3033	1500
9.14985345288683	9.149853452886834	0	0	1	30	-0.006851590932319425	0.14951899164921834	1337.2802708035492	1412.2802708035492	1412.2802708035492	1437.2802708035492	0.2647058963775635	0.23376622796058655	0.38596490025520325	0.25806450843811035	0.5	2933	3008	3008	3033	1500
9.165845147563566	9.16584554230327	0	0	1	30	-0.006682548931412667	0.13418330008666868	1274.4806138549084	1349.4806138549084	1349.4806138549084	1374.4806138549084	0.23529411852359772	0.2142857164144516	0.3684210479259491	0.23655913770198822	0.5	2926	3001	3001	3026	1500
9.185682791125458	9.185682791125462	0	0	1	30	-0.006495190528383187	0.11757953436734248	1206.4881932342673	1281.4881932342673	1281.4881932342673	1306.4881932342673	0.22058823704719543	0.1818181872367859	0.31578946113586426	0.2150537669658661	0.5	2904	2979	2979	3004	1500
9.199857104229046	9.19986342006423	0	0	1	30	-0.006290029259590567	0.11757953436734248	1206.4881932342673	1281.4881932342673	1281.4881932342673	1306.4881932342673	0.22058823704719543	0.1818181872367859	0.31578946113586426	0.2150537669658661	0.5	2897	2972	2972	2997	1500
9.215922615229452	9.215922615229456	0	0	1	30	-0.006067627457811982	0.1089113558537329	1170.9920022210363	1245.9920022210363	1245.9920022210363	1270.9920022210363	0.20588235557079315	0.16883116960525513	0.2982456088066101	0.20430107414722443	0.5	2897	2972	2972	2997	1500
9.232858132525962	9.232858527265659	0	0	1	30	-0.005828594710927147	0.0925653820607577	1104.0552395388029	1179.0552395388029	1179.0552395388029	1204.0552395388029	0.1764705926179886	0.1428571492433548	0.2631579041481018	0.19354838132858276	0.5	2897	2972	2972	2997	1500
9.252318404935828	9.252318799675525	0	0	1	30	-0.005573586191080312	0.08413300834985482	1069.5246691926554	1144.5246691926554	1144.5246691926554	1169.5246691926554	0.1617647111415863	0.12987013161182404	0.24561403691768646	0.1827957034111023	0.5	2913	2988	2988	3013	1500
9.265779818143422	9.265780212883119	0	0	1	30	-0.005303300858898952	0.0757949555662022	1035.380343043598	1110.380343043598	1110.380343043598	1135.380343043598	0.14705882966518402	0.11688311398029327	0.22807016968727112	0.17204301059246063	0.5	2904	2979	2979	3004	1500
9.2828858629898	9.282885862989797	0	0	1	30	-0.005018479547691274	0.07179362872793604	1018.9949096408981	1093.9949096408982	1093.9949096408982	1118.9949096408982	0.14705882966518402	0.10389610379934311	0.21052631735801697	0.17204301059246063	0.5	2867	2942	2942	2967	1500
9.299837169874259	9.299837169874255	0	0	1	30	-0.004719902932873609	0.06573920622095536	994.2020494748122	1069.2020494748122	1069.2020494748122	1094.2020494748122	0.13235294818878174	0.09740259498357773	0.19298245012760162	0.17204301059246063	0.5	2867	2942	2942	2967	1500
9.318998624332153	9.31899862433215	0	0	1	30	-0.004408389392193368	0.06359706062825643	985.4299632727101	1060.4299632727102	1060.4299632727102	1085.4299632727102	0.13235294818878174	0.09090909361839294	0.19298245012760162	0.16129031777381897	0.5	2801	2876	2876	2901	1500
9.332913988193333	9.332913988193337	0	0	1	30	-0.004084792762612514	0.061973683424315085	978.7822336225703	1053.7822336225702	1053.7822336225702	1078.7822336225702	0.13235294818878174	0.08441558480262756	0.19298245012760162	0.16129031777381897	0.5	2643	2718	2718	2743	1490
9.349847531791347	9.349847531791351	0	0	1	30	-0.0037499999999998025	0.05596642060933743	954.1824923952367	1029.1824923952367	1029.1824923952367	1054.1824923952367	0.11764705926179886	0.07792207598686218	0.17543859779834747	0.16129031777381897	0.5	2567	2642	2642	2667	1500
9.36581159468917	9.365811594689173	0	0	1	30	-0.003404928748046396	0.054343045268041235	947.5347703726288	1022.5347703726288	1022.5347703726288	1047.5347703726288	0.11764705926179886	0.0714285746216774	0.17543859779834747	0.16129031777381897	0.5	2498	2573	2573	2598	1500
9.385655159346548	9.385655159346552	0	0	1	30	-0.003050524823068289	0.05387143658393623	945.6035328112189	1020.6035328112189	1020.6035328112189	1045.6035328112189	0.11764705926179886	0.0714285746216774	0.17543859779834747	0.1505376398563385	0.5	2392	2467	2467	2492	1500
9.399787630042056	9.39978763004206	0	0	1	30	-0.002687759621589533	0.049534713123130736	927.8446502392203	1002.8446502392203	1002.8446502392203	1027.8446502392203	0.10294117778539658	0.0714285746216774	0.15789473056793213	0.1505376398563385	0.5	2280	2355	2355	2380	1500
9.415899720326927	9.415899720326923	0	0	1	30	-0.0023176274578118805	0.049534713123130736	927.8446502392203	1002.8446502392203	1002.8446502392203	1027.8446502392203	0.10294117778539658	0.0714285746216774	0.15789473056793213	0.1505376398563385	0.5	2242	2317	2317	2342	1500
9.432783131983193	9.432783131983197	0	0	1	30	-0.0019411428382686748	0.049534713123130736	927.8446502392203	1002.8446502392203	1002.8446502392203	1027.8446502392203	0.10294117778539658	0.0714285746216774	0.15789473056793213	0.1505376398563385	0.5	2236	2311	2311	2336	1500
9.452248141269443	9.452248141269447	0	0	1	30	-0.0015593376811329591	0.04791133591918939	921.1969205890805	996.1969205890805	996.1969205890805	1021.1969205890805	0.10294117778539658	0.06493506580591202	0.15789473056793213	0.1505376398563385	0.5	2207	2282	2282	2307	1500
9.465866660877154	9.465867055616851	0	0	1	30	-0.0011732584878014912	0.04381041716621903	904.4036582956669	979.4036582956669	979.4036582956669	1004.4036582956669	0.0882352963089943	0.06493506580591202	0.15789473056793213	0.13978494703769684	0.5	2142	2217	2217	2242	1500
9.482827441514381	9.482827441514385	0	0	1	30	-0.0007839634745071568	0.04423486555008882	906.1417744276137	981.1417744276137	981.1417744276137	1006.1417744276137	0.0882352963089943	0.06493506580591202	0.15789473056793213	0.1505376398563385	0.5	2094	2169	2169	2194	1500
9.499886512336602	9.499886512336605	0	0	1	30	-0.0003925196718218313	0.045858242754030165	912.7895040777535	987.7895040777535	987.7895040777535	1012.7895040777535	0.0882352963089943	0.0714285746216774	0.15789473056793213	0.1505376398563385	0.5	2037	2112	2112	2137	1500
9.518903492064744	9.518903886804448	0	0	1	30	2.499161517667739e-16	0.045858242754030165	912.7895040777535	987.7895040777535	987.7895040777535	1012.7895040777535	0.0882352963089943	0.0714285746216774	0.15789473056793213	0.1505376398563385	0.5	1946	2021	2021	2046	1500
9.532837013952076	9.53283701395208	0	0	1	30	0.00039251967182233054	0.045858242754030165	912.7895040777535	987.7895040777535	987.7895040777535	1012.7895040777535	0.0882352963089943	0.0714285746216774	0.15789473056793213	0.1505376398563385	0.5	1850	1925	1925	1950	1500
9.549821873710926	9.549821873710929	0	0	1	30	0.0007839634745076539	0.045858242754030165	912.7895040777535	987.7895040777535	987.7895040777535	1012.7895040777535	0.0882352963089943	0.0714285746216774	0.15789473056793213	0.1505376398563385	0.5	1718	1793	1793	1818	1500
9.565868831945494	9.565868831945497	0	0	1	30	0.0011732584878019847	0.04423486555008882	906.1417744276137	981.1417744276137	981.1417744276137	1006.1417744276137	0.0882352963089943	0.06493506580591202	0.15789473056793213	0.1505376398563385	0.5	1603	1678	1678	1703	1500
9.585660290962629	9.585660290962633	0	0	1	30	0.001559337681133448	0.04423486555008882	906.1417744276137	981.1417744276137	981.1417744276137	1006.1417744276137	0.0882352963089943	0.06493506580591202	0.15789473056793213	0.1505376398563385	0.5	1556	1631	1631	1656	1500
9.599879604391873	9.599879604391877	0	0	1	30	0.0019411428382691577	0.04423486555008882	906.1417744276137	981.1417744276137	981.1417744276137	1006.1417744276137	0.0882352963089943	0.06493506580591202	0.15789473056793213	0.1505376398563385	0.5	1502	1577	1577	1602	1500
9.615825904003252	9.615825904003255	0	0	1	30	0.0023176274578123562	0.04628269054969625	914.5276178010062	989.5276178010062	989.5276178010062	1014.5276178010062	0.0882352963089943	0.0714285746216774	0.15789473056793213	0.16129031777381897	0.5	1445	1520	1520	1545	1500
9.63283405340433	9.632834448144035	0	0	1	30	0.0026877596215899996	0.04995916091879682	929.582763962473	1004.582763962473	1004.582763962473	1029.5827639624729	0.10294117778539658	0.0714285746216774	0.15789473056793213	0.16129031777381897	0.5	1401	1476	1476	1501	1500
9.652277352007154	9.65227774674685	0	0	1	30	0.0030505248230687457	0.04995916091879682	929.582763962473	1004.582763962473	1004.582763962473	1029.5827639624729	0.10294117778539658	0.0714285746216774	0.15789473056793213	0.16129031777381897	0.5	1337	1412	1412	1437	1500
9.665794423512274	9.665794423512278	0	0	1	30	0.0034049287480468413	0.052006984643962806	937.9686021170277	1012.9686021170277	1012.9686021170277	1037.9686021170278	0.10294117778539658	0.07792207598686218	0.15789473056793213	0.17204301059246063	0.5	1274	1349	1349	1374	1500
9.682864547046066	9.682864941785763	0	0	1	30	0.0037500000000002353	0.052006984643962806	937.9686021170277	1012.9686021170277	1012.9686021170277	1037.9686021170278	0.10294117778539658	0.07792207598686218	0.15789473056793213	0.17204301059246063	0.5	1206	1281	1281	1306	1500
9.699839933052147	9.69983993305215	0	0	1	30	0.004084792762612933	0.052006984643962806	937.9686021170277	1012.9686021170277	1012.9686021170277	1037.9686021170278	0.10294117778539658	0.07792207598686218	0.15789473056793213	0.17204301059246063	0.5	1206	1281	1281	1306	1500
9.718985203182392	9.718985203182395	0	0	1	30	0.004408389392193772	0.05363036184790415	944.6163317671675	1019.6163317671675	1019.6163317671675	1044.6163317671676	0.10294117778539658	0.08441558480262756	0.15789473056793213	0.17204301059246063	0.5	1170	1245	1245	1270	1500
9.732945567369235	9.73294596210894	0	0	1	30	0.0047199029328739974	0.05363036184790415	944.6163317671675	1019.6163317671675	1019.6163317671675	1044.6163317671676	0.10294117778539658	0.08441558480262756	0.15789473056793213	0.17204301059246063	0.5	1104	1179	1179	1204	1500
9.749927663950203	9.7499280586899	0	0	1	30	0.005018479547691645	0.05405481023177394	946.3544478991143	1021.3544478991143	1021.3544478991143	1046.3544478991143	0.10294117778539658	0.08441558480262756	0.15789473056793213	0.1827957034111023	0.5	1069	1144	1144	1169	1500
9.76583291063291	9.765832910632906	0	0	1	30	0.005303300858899306	0.05405481023177394	946.3544478991143	1021.3544478991143	1021.3544478991143	1046.3544478991143	0.10294117778539658	0.08441558480262756	0.15789473056793213	0.1827957034111023	0.5	1035	1110	1110	1135	1500
9.785683975344561	9.785684370084258	0	0	1	30	0.005573586191080647	0.06140248094177814	976.4431594565815	1051.4431594565815	1051.4431594565815	1076.4431594565815	0.11764705926179886	0.09740259498357773	0.15789473056793213	0.19354838132858276	0.5	1018	1093	1093	1118	1500
9.79979355113754	9.799793551137544	0	0	1	30	0.005828594710927462	0.06140248094177814	976.4431594565815	1051.4431594565815	1051.4431594565815	1076.4431594565815	0.11764705926179886	0.09740259498357773	0.15789473056793213	0.19354838132858276	0.5	994	1069	1069	1094	1500
9.815870509589217	9.815870509589214	0	0	1	30	0.006067627457812276	0.06900794402508381	1007.5875307827182	1082.5875307827182	1082.5875307827182	1107.5875307827182	0.11764705926179886	0.11688311398029327	0.19298245012760162	0.2150537669658661	0.5	985	1060	1060	1085	1500
9.832851816690777	9.83285181669078	0	0	1	30	0.006290029259590839	0.07214047033371362	1020.4152260165573	1095.4152260165574	1095.4152260165574	1120.4152260165574	0.11764705926179886	0.12337662279605865	0.21052631735801697	0.22580644488334656	0.5	978	1053	1053	1078	1500
9.852295510033294	9.852295510033297	0	0	1	30	0.0064951905283834365	0.07637760347260314	1037.76628622031	1112.76628622031	1112.76628622031	1137.76628622031	0.11764705926179886	0.13636364042758942	0.22807016968727112	0.22580644488334656	0.5	954	1029	1029	1054	1500
9.865817318414805	9.865817318414809	0	0	1	30	0.006682548931412893	0.08332808555322219	1066.228510340445	1141.228510340445	1141.228510340445	1166.228510340445	0.13235294818878174	0.1428571492433548	0.24561403691768646	0.23655913770198822	0.5	947	1022	1022	1047	1500
9.882819941460106	9.882819941460102	0	0	1	30	0.006851590932319628	0.08598899955786954	1077.1249531894757	1152.1249531894757	1152.1249531894757	1177.1249531894757	0.13235294818878174	0.14935064315795898	0.2631579041481018	0.23655913770198822	0.5	945	1020	1020	1045	1500
9.899856906859192	9.899856906859196	0	0	1	30	0.0070018531987291206	0.10314198021654519	1147.3664089867525	1222.3664089867525	1222.3664089867525	1247.3664089867525	0.1764705926179886	0.16233766078948975	0.2982456088066101	0.24731183052062988	0.5	927	1002	1002	1027	1500
9.918899149928059	9.918899149928063	0	0	1	30	0.007132923872213745	0.12264246832093773	1227.22090777424	1302.22090777424	1302.22090777424	1327.22090777424	0.19117647409439087	0.20129869878292084	0.35087719559669495	0.2795698940753937	0.5	927	1002	1002	1027	1500
9.932850829841534	9.93285082984153	0	0	1	30	0.007244443697168091	0.13178225454885406	1264.6483323775574	1339.6483323775574	1339.6483323775574	1364.6483323775574	0.20588235557079315	0.2142857164144516	0.3684210479259491	0.29032257199287415	0.5	927	1002	1002	1027	1500
9.949836873819478	9.949837268559182	0	0	1	30	0.007336107005503606	0.1426397388278482	1309.1097305000385	1384.1097305000385	1384.1097305000385	1409.1097305000385	0.22058823704719543	0.23376622796058655	0.38596490025520325	0.301075279712677	0.5	921	996	996	1021	1500
9.965885411012842	9.965885411012845	0	0	1	30	0.007407662554463582	0.15576095110055999	1362.8410947567932	1437.8410947567932	1437.8410947567932	1462.8410947567932	0.23529411852359772	0.2532467544078827	0.4035087823867798	0.3333333432674408	0.550000011920929	904	979	979	1004	1500
9.98554779014848	9.985548184888184	0	0	1	30	0.007458914215262083	0.1685247788649531	1415.1089694519828	1490.1089694519828	1490.1089694519828	1515.1089694519828	0.25	0.2792207896709442	0.42105263471603394	0.34408602118492126	0.5	906	981	981	1006	1500
9.999837761983805	9.999837761983809	0	0	1	30	0.00748972151065932	0.18786179340660425	1494.2940440000443	1569.2940440000443	1569.2940440000443	1594.2940440000443	0.27941176295280457	0.31168830394744873	0.4385964870452881	0.3655914068222046	0.5	912	987	987	1012	1500
10.015767482527835	10.015767482527838	0	0	1	30	0.0075	0.20291451870877886	1555.9349541124493	1630.9349541124493	1630.9349541124493	1655.9349541124493	0.30882352590560913	0.3311688303947449	0.45614033937454224	0.37634408473968506	0.550000011920929	912	987	987	1012	1500
10.032883395866683	10.03288379060638	0	0	1	30	0.007489721510659287	0.232991613383013	1679.1006568034381	1754.1006568034381	1754.1006568034381	1779.1006568034381	0.3235294222831726	0.3896103799343109	0.5087719559669495	0.4301075339317322	0.5	912	987	987	1012	1500
10.052258404501615	10.052258404501611	0	0	1	30	0.007458914215262016	0.2525392612141948	1759.1482746721276	1834.1482746721276	1834.1482746721276	1859.1482746721276	0.3382352888584137	0.4285714328289032	0.5263158082962036	0.46236559748649597	0.550000011920929	912	987	987	1012	1500
10.065828371126372	10.065828371126369	0	0	1	30	0.007407662554463482	0.2713376030907768	1836.127484656731	1911.127484656731	1911.127484656731	1936.127484656731	0.36764705181121826	0.4545454680919647	0.5438596606254578	0.4838709533214569	0.550000011920929	906	981	981	1006	1500
10.082831388911366	10.08283138891137	0	0	1	30	0.007336107005503474	0.28568499457316676	1894.880052777118	1969.880052777118	1969.880052777118	1994.880052777118	0.38235294818878174	0.4740259647369385	0.5789473652839661	0.49462366104125977	0.550000011920929	906	981	981	1006	1500
10.099852959462204	10.099852959462208	0	0	1	30	0.007244443697167927	0.29946437556071004	1951.3066179211075	2026.3066179211075	2026.3066179211075	2051.3066179211073	0.4117647111415863	0.4935064911842346	0.5789473652839661	0.5053763389587402	0.550000011920929	906	981	981	1006	1500
10.118937834418539	10.118937834418542	0	0	1	30	0.00713292387221355	0.3166613303317458	2021.7281477084991	2096.728147708499	2096.728147708499	2121.728147708499	0.4264705777168274	0.5194805264472961	0.5964912176132202	0.5376344323158264	0.550000011920929	914	989	989	1014	1500
10.132883987976228	10.132883987976232	0	0	1	30	0.007001853198728894	0.33288988826061683	2088.184092427226	2163.184092427226	2163.184092427226	2188.184092427226	0.4264705777168274	0.551948070526123	0.6315789222717285	0.5591397881507874	0.550000011920929	929	1004	1004	1029	1500
10.149809242040568	10.149809242040572	0	0	1	30	0.00685159093231937	0.352678616997645	2169.2189366053562	2244.2189366053562	2244.2189366053562	2269.2189366053562	0.45588234066963196	0.5779221057891846	0.6491228342056274	0.5806451439857483	0.550000011920929	929	1004	1004	1029	1500
10.165916200709347	10.16591620070935	0	0	1	30	0.006682548931412607	0.3689795091855057	2235.971090114646	2310.971090114646	2310.971090114646	2335.971090114646	0.47058823704719543	0.6038960814476013	0.6666666865348816	0.602150559425354	0.550000011920929	937	1012	1012	1037	1500
10.185663054140527	10.185663054140523	0	0	1	30	0.00649519052838312	0.3914511287730722	2327.9923723257307	2402.9923723257307	2402.9923723257307	2427.9923723257307	0.4852941036224365	0.6428571343421936	0.7017543911933899	0.6236559152603149	0.550000011920929	937	1012	1012	1037	1500
10.199788814261154	10.199788814261158	0	0	1	30	0.006290029259590495	0.3914511287730722	2327.9923723257307	2402.9923723257307	2402.9923723257307	2427.9923723257307	0.4852941036224365	0.6428571343421936	0.7017543911933899	0.6236559152603149	0.550000011920929	937	1012	1012	1037	1500
10.215870509589216	10.215870509589212	0	0	1	30	0.006067627457811904	0.40744707804651803	2393.4957846004913	2468.4957846004913	2468.4957846004913	2493.4957846004913	0.5147058963775635	0.6623376607894897	0.7017543911933899	0.6451612710952759	0.550000011920929	944	1019	1019	1044	1500
10.232771684531926	10.23277168453193	0	0	1	30	0.005828594710927064	0.4272378918371702	2474.539167073212	2549.539167073212	2549.539167073212	2574.539167073212	0.529411792755127	0.6883116960525513	0.7368420958518982	0.6666666865348816	0.550000011920929	944	1019	1019	1044	1500
10.252318010196127	10.25231801019613	0	0	1	30	0.005573586191080225	0.4391129981951991	2523.1677276093405	2598.1677276093405	2598.1677276093405	2623.1677276093405	0.5441176295280457	0.701298713684082	0.7543859481811523	0.6774193644523621	0.550000011920929	946	1021	1021	1046	1500
10.265776265486132	10.265776265486135	0	0	1	30	0.0053033008588988595	0.44438766988464806	2544.7675081776338	2619.7675081776338	2619.7675081776338	2644.7675081776338	0.5441176295280457	0.7142857313156128	0.7543859481811523	0.6881720423698425	0.550000011920929	946	1021	1021	1046	1500
10.282826652034984	10.28282665203498	0	0	1	30	0.005018479547691176	0.4564042736889844	2593.975500756391	2668.975500756391	2668.975500756391	2693.975500756391	0.5588235259056091	0.7272727489471436	0.7719298005104065	0.698924720287323	0.550000011920929	976	1051	1051	1076	1500
10.299919275731604	10.2999192757316	0	0	1	30	0.0047199029328735065	0.4654025803212063	2630.82356641534	2705.82356641534	2705.82356641534	2730.82356641534	0.5735294222831726	0.7402597665786743	0.7719298005104065	0.7096773982048035	0.550000011920929	976	1051	1051	1076	1500
10.318925202748176	10.31892520274818	0	0	1	30	0.00440838939219326	0.4775606742688474	2680.6109611309303	2755.6109611309303	2755.6109611309303	2780.6109611309303	0.5882353186607361	0.7532467246055603	0.7894737124443054	0.7204301357269287	0.550000011920929	1007	1082	1082	1107	1500
10.332964909614475	10.332965304354179	0	0	1	30	0.004084792762612402	0.4898130678355841	2730.7845127867167	2805.7845127867167	2805.7845127867167	2830.7845127867167	0.6029411554336548	0.7662337422370911	0.8070175647735596	0.7311828136444092	0.550000011920929	1020	1095	1095	1120	1500
10.349857005544116	10.34985700554412	0	0	1	30	0.003749999999999688	0.4936058450264653	2746.3159353833753	2821.3159353833753	2821.3159353833753	2846.3159353833753	0.6029411554336548	0.7727272510528564	0.8070175647735596	0.7419354915618896	0.550000011920929	1037	1112	1112	1137	1500
10.365824226359535	10.365824226359532	0	0	1	30	0.003404928748046278	0.50649125070656	2799.0816716433633	2874.0816716433633	2874.0816716433633	2899.0816716433633	0.6176470518112183	0.7922077775001526	0.8070175647735596	0.7634408473968506	0.550000011920929	1066	1141	1141	1166	1500
10.38555884286005	10.385558842860046	0	0	1	30	0.0030505248230681685	0.5189794634163682	2850.220902690028	2925.220902690028	2925.220902690028	2950.220902690028	0.6323529481887817	0.8051947951316833	0.8245614171028137	0.774193525314331	0.550000011920929	1077	1152	1152	1177	1500
10.39973907705911	10.399739077059113	0	0	1	30	0.00268775962158941	0.5256218020448458	2877.4212793736433	2952.4212793736433	2952.4212793736433	2977.4212793736433	0.6323529481887817	0.8181818127632141	0.8421052694320679	0.774193525314331	0.550000011920929	1147	1222	1222	1247	1500
10.41582274608566	10.415822746085663	0	0	1	30	0.0023176274578117547	0.5331853875752284	2908.3941621205604	2983.3941621205604	2983.3941621205604	3008.3941621205604	0.6470588445663452	0.8246753215789795	0.8421052694320679	0.7849462628364563	0.550000011920929	1227	1302	1302	1327	1500
10.432849448252583	10.432849448252586	0	0	1	30	0.0019411428382685471	0.5386958636668151	2930.959561715608	3005.959561715608	3005.959561715608	3030.959561715608	0.6470588445663452	0.8376623392105103	0.8421052694320679	0.7956989407539368	0.550000011920929	1264	1339	1339	1364	1500
10.452271430911672	10.452271430911676	0	0	1	30	0.0015593376811328297	0.549796488774855	2976.416621533031	3051.416621533031	3051.416621533031	3076.416621533031	0.6617646813392639	0.8441558480262756	0.859649121761322	0.8064516186714172	0.6000000238418579	1309	1384	1384	1409	1500
10.465823634249986	10.465824028989683	0	0	1	30	0.0011732584878013604	0.5642382048887029	3035.5554490192385	3110.5554490192385	3110.5554490192385	3135.5554490192385	0.6764705777168274	0.8636363744735718	0.8771929740905762	0.8172042965888977	0.6000000238418579	1362	1437	1437	1462	1510
10.482873626059138	10.482874020798835	0	0	1	30	0.0007839634745070253	0.5735194767714447	3073.562257379066	3148.562257379066	3148.562257379066	3173.562257379066	0.6911764740943909	0.8766233921051025	0.8771929740905762	0.8279569745063782	0.6000000238418579	1415	1490	1490	1515	1500
10.499838354093349	10.499838748833053	0	0	1	30	0.00039251967182169927	0.578774242699315	3095.080523853695	3170.080523853695	3170.080523853695	3195.080523853695	0.6911764740943909	0.8831169009208679	0.8947368264198303	0.8279569745063782	0.6000000238418579	1494	1569	1569	1594	1500
10.518873097107942	10.518873097107939	0	0	1	30	-3.8222442962243216e-16	0.5856974712015885	3123.4311445705052	3198.4311445705052	3198.4311445705052	3223.4311445705052	0.7058823704719543	0.8961039185523987	0.8947368264198303	0.8279569745063782	0.6000000238418579	1555	1630	1630	1655	1510
10.532850829841529	10.532850829841532	0	0	1	30	-0.00039251967182246265	0.5934046022066912	3154.9918460364006	3229.9918460364006	3229.9918460364006	3254.9918460364006	0.7058823704719543	0.9025974273681641	0.9122806787490845	0.8387096524238586	0.6000000238418579	1679	1754	1754	1779	1500
10.54993082186779	10.549930821867793	0	0	1	30	-0.0007839634745077855	0.5974803580819064	3171.6820663454064	3246.6820663454064	3246.6820663454064	3271.6820663454064	0.7058823704719543	0.9090909361839294	0.9122806787490845	0.8494623899459839	0.6000000238418579	1759	1834	1834	1859	1510
10.565807252552489	10.565807252552485	0	0	1	30	-0.0011732584878021155	0.6044035567818575	3200.0325650217064	3275.0325650217064	3275.0325650217064	3300.0325650217064	0.720588207244873	0.9220778942108154	0.9122806787490845	0.8494623899459839	0.6000000238418579	1836	1911	1911	1936	1510
10.585537132176611	10.585537132176615	0	0	1	30	-0.0015593376811335773	0.6229482834445061	3275.9732207052525	3350.9732207052525	3350.9732207052525	3375.9732207052525	0.7352941036224365	0.9415584206581116	0.9473684430122375	0.8602150678634644	0.6000000238418579	1894	1969	1969	1994	1510
10.59977184045411	10.599771840454107	0	0	1	30	-0.0019411428382692857	0.6229482834445061	3275.9732207052525	3350.9732207052525	3350.9732207052525	3375.9732207052525	0.7352941036224365	0.9415584206581116	0.9473684430122375	0.8602150678634644	0.6000000238418579	1951	2026	2026	2051	1510
10.615727219078558	10.615727219078561	0	0	1	30	-0.0023176274578124816	0.626624757538897	3291.028382121783	3366.028382121783	3366.028382121783	3391.028382121783	0.75	0.9415584206581116	0.9473684430122375	0.8602150678634644	0.6000000238418579	2021	2096	2096	2121	1510
10.632851816690781	10.632851816690778	0	0	1	30	-0.002687759621590123	0.626624757538897	3291.028382121783	3366.028382121783	3366.028382121783	3391.028382121783	0.75	0.9415584206581116	0.9473684430122375	0.8602150678634644	0.6000000238418579	2088	2163	2163	2188	1510
10.652298273211187	10.652298667950891	0	0	1	30	-0.0030505248230688667	0.626624757538897	3291.028382121783	3366.028382121783	3366.028382121783	3391.028382121783	0.75	0.9415584206581116	0.9473684430122375	0.8602150678634644	0.6000000238418579	2169	2244	2244	2269	1510
10.665881660985704	10.665882055725408	0	0	1	30	-0.003404928748046959	0.626624757538897	3291.028382121783	3366.028382121783	3366.028382121783	3391.028382121783	0.75	0.9415584206581116	0.9473684430122375	0.8602150678634644	0.6000000238418579	2235	2310	2310	2335	1510
10.682917047426002	10.682917047426006	0	0	1	30	-0.0037500000000003494	0.626624757538897	3291.028382121783	3366.028382121783	3366.028382121783	3391.028382121783	0.75	0.9415584206581116	0.9473684430122375	0.8602150678634644	0.6000000238418579	2327	2402	2402	2427	1510
10.699907433540638	10.699907433540641	0	0	1	30	-0.004084792762613043	0.6187289827186149	3258.695184232728	3333.695184232728	3333.695184232728	3358.695184232728	0.75	0.9350649118423462	0.9298245906829834	0.8494623899459839	0.6000000238418579	2327	2402	2402	2427	1510
10.719056256328173	10.71905625632817	0	0	1	30	-0.004408389392193879	0.6093062142750334	3220.108947456262	3295.108947456262	3295.108947456262	3320.108947456262	0.7352941036224365	0.9220778942108154	0.9298245906829834	0.8387096524238586	0.6000000238418579	2393	2468	2468	2493	1510
10.732850435101831	10.732850435101835	0	0	1	30	-0.0047199029328741	0.6040063778778624	3198.4061174098465	3273.4061174098465	3273.4061174098465	3298.4061174098465	0.720588207244873	0.9155844449996948	0.9298245906829834	0.8387096524238586	0.6000000238418579	2474	2549	2549	2574	1510
10.749827005327013	10.749827005327017	0	0	1	30	-0.005018479547691743	0.6023809126982531	3191.7498374993465	3266.7498374993465	3266.7498374993465	3291.7498374993465	0.7352941036224365	0.9090909361839294	0.9122806787490845	0.8387096524238586	0.6000000238418579	2523	2598	2598	2623	1510
10.765924490243023	10.76592449024302	0	0	1	30	-0.0053033008588994	0.5962520735266299	3166.6522410915495	3241.6522410915495	3241.6522410915495	3266.6522410915495	0.720588207244873	0.9090909361839294	0.9122806787490845	0.8279569745063782	0.6000000238418579	2544	2619	2619	2644	1510
10.785590816775645	10.785590816775649	0	0	1	30	-0.005573586191080736	0.5905529540415149	3143.3143468000035	3218.3143468000035	3218.3143468000035	3243.3143468000035	0.720588207244873	0.8961039185523987	0.9122806787490845	0.8172042965888977	0.6000000238418579	2593	2668	2668	2693	1510
10.799707892622905	10.799707892622909	0	0	1	30	-0.0058285947109275454	0.576016931132064	3083.789332985802	3158.789332985802	3158.789332985802	3183.789332985802	0.7058823704719543	0.8766233921051025	0.8947368264198303	0.8064516186714172	0.6000000238418579	2630	2705	2705	2730	1510
10.815805377538915	10.815805377538918	0	0	1	30	-0.006067627457812354	0.5592171716377479	3014.9943178565777	3089.9943178565777	3089.9943178565777	3114.9943178565777	0.6911764740943909	0.8571428656578064	0.8771929740905762	0.7849462628364563	0.6000000238418579	2680	2755	2755	2780	1510
10.832846685074692	10.832846685074696	0	0	1	30	-0.006290029259590911	0.544916925259276	2956.4348089367354	3031.4348089367354	3031.4348089367354	3056.4348089367354	0.6764705777168274	0.8376623392105103	0.859649121761322	0.774193525314331	0.6000000238418579	2730	2805	2805	2830	1510
10.852477879774128	10.852477879774131	0	0	1	30	-0.006495190528383502	0.5261835702813542	2879.7217203021455	2954.7217203021455	2954.7217203021455	2979.7217203021455	0.6617646813392639	0.8181818127632141	0.8421052694320679	0.7419354915618896	0.6000000238418579	2746	2821	2821	2846	1510
10.865881660985707	10.865881660985703	0	0	1	30	-0.006682548931412953	0.5206730941897675	2857.1563207070976	2932.1563207070976	2932.1563207070976	2957.1563207070976	0.6617646813392639	0.8051947951316833	0.8421052694320679	0.7311828136444092	0.550000011920929	2799	2874	2874	2899	1510
10.882779283271127	10.88277928327113	0	0	1	30	-0.006851590932319682	0.5028630513961394	2784.224195467191	2859.224195467191	2859.224195467191	2884.224195467191	0.6470588445663452	0.7792207598686218	0.8245614171028137	0.7096773982048035	0.6000000238418579	2850	2925	2925	2950	1510
10.89990072296576	10.899901117705458	0	0	1	30	-0.007001853198729167	0.48010111333255256	2691.014059096803	2766.014059096803	2766.014059096803	2791.014059096803	0.6323529481887817	0.7532467246055603	0.7894737124443054	0.6774193644523621	0.6000000238418579	2877	2952	2952	2977	1510
10.919142309582504	10.919142704322201	0	0	1	30	-0.007132923872213786	0.46280983114294294	2620.206258530351	2695.206258530351	2695.206258530351	2720.206258530351	0.6176470518112183	0.7272727489471436	0.7719298005104065	0.6559139490127563	0.6000000238418579	2908	2983	2983	3008	1510
10.932819645405331	10.932819645405328	0	0	1	30	-0.007244443697168125	0.44203074011088006	2535.115880754054	2610.115880754054	2610.115880754054	2635.115880754054	0.5882353186607361	0.701298713684082	0.7543859481811523	0.6344085931777954	0.6000000238418579	2930	3005	3005	3030	1510
10.949895295294901	10.949895690034598	0	0	1	30	-0.007336107005503633	0.43513269121748976	2506.8683705356207	2581.8683705356207	2581.8683705356207	2606.8683705356207	0.5882353186607361	0.6818181872367859	0.7543859481811523	0.6236559152603149	0.550000011920929	2976	3051	3051	3076	1520
10.965808436771582	10.965808436771585	0	0	1	30	-0.007407662554463602	0.4251890921228405	2466.149332243032	2541.149332243032	2541.149332243032	2566.149332243032	0.5882353186607361	0.6688311696052551	0.7368420958518982	0.602150559425354	0.550000011920929	3035	3110	3110	3135	1520
10.985686343782753	10.98568673852245	0	0	1	30	-0.007458914215262096	0.38242986499757237	2291.0502971650585	2366.0502971650585	2366.0502971650585	2391.0502971650585	0.5441176295280457	0.6103895902633667	0.6842105388641357	0.5483871102333069	0.550000011920929	3073	3148	3148	3173	1520
10.99983618302501	10.999836183025007	0	0	1	30	-0.007489721510659327	0.38242986499757237	2291.0502971650585	2366.0502971650585	2366.0502971650585	2391.0502971650585	0.5441176295280457	0.6103895902633667	0.6842105388641357	0.5483871102333069	0.550000011920929	3095	3170	3170	3195	1520
11.015816824990182	11.015817219729879	0	0	1	30	-0.0075	0.36806257832862155	2232.2162582557053	2307.2162582557053	2307.2162582557053	2332.2162582557053	0.529411792755127	0.5844155550003052	0.6666666865348816	0.5376344323158264	0.550000011920929	3123	3198	3198	3223	1520
11.032808000584211	11.032808000584215	0	0	1	30	-0.00748972151065928	0.354308374306207	2175.8927927839177	2250.8927927839177	2250.8927927839177	2275.8927927839177	0.5147058963775635	0.5584415793418884	0.6666666865348816	0.5161290168762207	0.550000011920929	3154	3229	3229	3254	1520
11.052437221585159	11.052437221585155	0	0	1	30	-0.007458914215262003	0.34337647079892974	2131.1266479216174	2206.1266479216174	2206.1266479216174	2231.1266479216174	0.5	0.5454545617103577	0.6491228342056274	0.5053763389587402	0.550000011920929	3171	3246	3246	3271	1520
11.065882450465104	11.065882450465107	0	0	1	30	-0.007407662554463461	0.3328941826201053	2088.201677829331	2163.201677829331	2163.201677829331	2188.201677829331	0.5	0.5259740352630615	0.6315789222717285	0.4838709533214569	0.550000011920929	3200	3275	3275	3300	1520
11.082866126004859	11.082866126004863	0	0	1	30	-0.007336107005503446	0.31200085505576114	2002.643501453342	2077.6435014533417	2077.6435014533417	2102.6435014533417	0.47058823704719543	0.4935064911842346	0.6140350699424744	0.46236559748649597	0.550000011920929	3275	3350	3350	3375	1520
11.099882564939612	11.099882959679316	0	0	1	30	-0.007244443697167893	0.2985296069021226	1947.478740264192	2022.478740264192	2022.478740264192	2047.478740264192	0.45588234066963196	0.4675324559211731	0.6140350699424744	0.44086021184921265	0.550000011920929	3275	3350	3350	3375	1520
11.118965466197452	11.118965466197455	0	0	1	30	-0.007132923872213509	0.28644594999753714	1897.9961652399145	1972.9961652399145	1972.9961652399145	1997.9961652399145	0.44117647409439087	0.44805195927619934	0.5964912176132202	0.4301075339317322	0.550000011920929	3291	3366	3366	3391	1520
11.132804645296773	11.132804645296776	0	0	1	30	-0.0070018531987288465	0.27445659557506064	1848.8997588798734	1923.8997588798734	1923.8997588798734	1948.8997588798734	0.4264705777168274	0.4285714328289032	0.5789473652839661	0.4193548262119293	0.550000011920929	3291	3366	3366	3391	1520
11.149834505381286	11.149834505381289	0	0	1	30	-0.0068515909323193175	0.2644207572483315	1807.8030009319173	1882.8030009319173	1882.8030009319173	1907.8030009319173	0.4117647111415863	0.41558441519737244	0.5789473652839661	0.3978494703769684	0.550000011920929	3291	3366	3366	3391	1520
11.16587396356158	11.165874358301277	0	0	1	30	-0.006682548931412546	0.246213513021873	1733.24433582457	1808.24433582457	1808.24433582457	1833.24433582457	0.3970588147640228	0.38311687111854553	0.5438596606254578	0.37634408473968506	0.550000011920929	3291	3366	3366	3391	1520
11.185625553869137	11.185625948608841	0	0	1	30	-0.006495190528383055	0.23474294428324116	1686.2723568398726	1761.2723568398726	1761.2723568398726	1786.2723568398726	0.38235294818878174	0.3636363744735718	0.5438596606254578	0.35483869910240173	0.6000000238418579	3291	3366	3366	3391	1520
11.199898946637113	11.199898946637116	0	0	1	30	-0.006290029259590423	0.2232252030502151	1639.1072064906307	1714.1072064906307	1714.1072064906307	1739.1072064906307	0.36764705181121826	0.34415584802627563	0.5263158082962036	0.34408602118492126	0.550000011920929	3258	3333	3333	3358	1520
11.215808535456503	11.215808930196207	0	0	1	30	-0.0060676274578118266	0.21342516816847512	1598.9760636499057	1673.9760636499057	1673.9760636499057	1698.9760636499057	0.3529411852359772	0.3311688303947449	0.5087719559669495	0.3333333432674408	0.550000011920929	3220	3295	3295	3320	1520
11.232832474445537	11.23283247444554	0	0	1	30	-0.005828594710926981	0.20077555995013574	1547.1759179958058	1622.1759179958058	1622.1759179958058	1647.1759179958058	0.3382352888584137	0.31168830394744873	0.4912280738353729	0.31182795763015747	0.550000011920929	3198	3273	3273	3298	1520
11.25227143091167	11.252271430911673	0	0	1	30	-0.005573586191080136	0.19179924200799325	1510.4178960227323	1585.4178960227323	1585.4178960227323	1610.4178960227323	0.30882352590560913	0.30519479513168335	0.4912280738353729	0.31182795763015747	0.550000011920929	3191	3266	3266	3291	1520
11.265777054965532	11.265777054965529	0	0	1	30	-0.005303300858898766	0.18139138426916301	1467.7977185822224	1542.7977185822224	1542.7977185822224	1567.7977185822224	0.30882352590560913	0.2792207896709442	0.4736842215061188	0.29032257199287415	0.550000011920929	3166	3241	3241	3266	1520
11.282837310006848	11.282837704746552	0	0	1	30	-0.005018479547691077	0.17034525722911775	1422.563828353237	1497.563828353237	1497.563828353237	1522.563828353237	0.29411765933036804	0.25974026322364807	0.45614033937454224	0.2795698940753937	0.550000011920929	3143	3218	3218	3243	1520
11.299830459299379	11.299830854039076	0	0	1	30	-0.004719902932873403	0.15983779884423654	1379.5357862671485	1454.5357862671485	1454.5357862671485	1479.5357862671485	0.27941176295280457	0.2467532455921173	0.4385964870452881	0.25806450843811035	0.550000011920929	3083	3158	3158	3183	1520
11.318922834309987	11.318922834309983	0	0	1	30	-0.004408389392193153	0.1543273221876369	1356.970384358373	1431.970384358373	1431.970384358373	1456.970384358373	0.27941176295280457	0.23376622796058655	0.42105263471603394	0.24731183052062988	0.550000011920929	3014	3089	3089	3114	1520
11.332801487379186	11.332803066337984	0	0	1	30	-0.004084792762612291	0.14789561965478026	1330.6325624863252	1405.6325624863252	1405.6325624863252	1430.6325624863252	0.2647058963775635	0.22727273404598236	0.42105263471603394	0.23655913770198822	0.550000011920929	2956	3031	3031	3056	1520
11.349864505598397	11.3498645055984	0	0	1	30	-0.0037499999999995736	0.1415582287117032	1304.6809465744245	1379.6809465744245	1379.6809465744245	1404.6809465744245	0.25	0.22077922523021698	0.4035087823867798	0.23655913770198822	0.550000011920929	2879	2954	2954	2979	1520
11.365826200058024	11.365826594797728	0	0	1	30	-0.00340492874804616	0.13355030243806265	1271.8884884838667	1346.8884884838667	1346.8884884838667	1371.8884884838667	0.23529411852359772	0.20779220759868622	0.4035087823867798	0.22580644488334656	0.550000011920929	2857	2932	2932	2957	1510
11.385601080007817	11.38560108000782	0	0	1	30	-0.0030505248230680475	0.12471865387617631	1235.722887622942	1310.722887622942	1310.722887622942	1335.722887622942	0.23529411852359772	0.18831168115139008	0.3684210479259491	0.20430107414722443	0.550000011920929	2784	2859	2859	2884	1520
11.399871709597896	11.3998717095979	0	0	1	30	-0.002687759621589286	0.12471865387617631	1235.722887622942	1310.722887622942	1310.722887622942	1335.722887622942	0.23529411852359772	0.18831168115139008	0.3684210479259491	0.20430107414722443	0.550000011920929	2691	2766	2766	2791	1520
11.415821561866565	11.415821561866569	0	0	1	30	-0.0023176274578116285	0.11757953438420854	1206.488193303334	1281.488193303334	1281.488193303334	1306.488193303334	0.22058823704719543	0.1818181872367859	0.35087719559669495	0.19354838132858276	0.550000011920929	2620	2695	2695	2720	1520
11.432847869293788	11.432847869293791	0	0	1	30	-0.0019411428382684192	0.10891135703224863	1170.9920070470582	1245.9920070470582	1245.9920070470582	1270.9920070470582	0.20588235557079315	0.16883116960525513	0.3333333432674408	0.1827957034111023	0.550000011920929	2535	2610	2610	2635	1520
11.452181035520653	11.452181035520656	0	0	1	30	-0.0015593376811327004	0.10280977289050597	1146.006019986622	1221.006019986622	1221.006019986622	1246.006019986622	0.19117647409439087	0.16233766078948975	0.31578946113586426	0.1827957034111023	0.550000011920929	2506	2581	2581	2606	1510
11.465836660660045	11.465836660660049	0	0	1	30	-0.0011732584878012297	0.09590645425669586	1117.7369301811696	1192.7369301811696	1192.7369301811696	1217.7369301811696	0.1764705926179886	0.15584415197372437	0.2982456088066101	0.17204301059246063	0.550000011920929	2466	2541	2541	2566	1510
11.482819151980706	11.482819546720403	0	0	1	30	-0.0007839634745068937	0.09185796772010191	1101.1583778138174	1176.1583778138174	1176.1583778138174	1201.1583778138174	0.1764705926179886	0.1428571492433548	0.2982456088066101	0.16129031777381897	0.550000011920929	2291	2366	2366	2391	1510
11.49983203825817	11.499832038258173	0	0	1	30	-0.0003925196718215671	0.0858507067677694	1076.5586442140157	1151.5586442140157	1151.5586442140157	1176.5586442140157	0.1617647111415863	0.13636364042758942	0.28070175647735596	0.16129031777381897	0.550000011920929	2291	2366	2366	2391	1510
11.518931518583358	11.518931518583361	0	0	1	30	5.145327074780904e-16	0.08351991618453747	1067.014056775681	1142.014056775681	1142.014056775681	1167.014056775681	0.1617647111415863	0.12987013161182404	0.2631579041481018	0.16129031777381897	0.550000011920929	2232	2307	2307	2332	1510
11.532815303268642	11.532815303268645	0	0	1	30	0.00039251967182259476	0.08281250313835153	1064.1172003515494	1139.1172003515494	1139.1172003515494	1164.1172003515494	0.1617647111415863	0.12987013161182404	0.2631579041481018	0.1505376398563385	0.550000011920929	2175	2250	2250	2275	1510
11.549935953483875	11.549935953483878	0	0	1	30	0.0007839634745079172	0.0768524024736047	1039.7105881294112	1114.7105881294112	1114.7105881294112	1139.7105881294112	0.14705882966518402	0.12337662279605865	0.24561403691768646	0.1505376398563385	0.550000011920929	2131	2206	2206	2231	1510
11.565902384819893	11.56590238481989	0	0	1	30	0.0011732584878022462	0.07522902526966335	1033.0628584792714	1108.0628584792714	1108.0628584792714	1133.0628584792714	0.14705882966518402	0.11688311398029327	0.24561403691768646	0.1505376398563385	0.550000011920929	2088	2163	2163	2188	1510
11.58558450094047	11.585584500940467	0	0	1	30	0.001559337681133707	0.06764554928259464	1002.0085243122251	1077.008524312225	1077.008524312225	1102.008524312225	0.13235294818878174	0.10389610379934311	0.24561403691768646	0.13978494703769684	0.550000011920929	2002	2077	2077	2102	1510
11.599885130747658	11.599885130747655	0	0	1	30	0.0019411428382694134	0.06703245714468464	999.4979120074836	1074.4979120074836	1074.4979120074836	1099.4979120074836	0.13235294818878174	0.10389610379934311	0.22807016968727112	0.13978494703769684	0.550000011920929	1947	2022	2022	2047	1510
11.6157789299791	11.615778929979097	0	0	1	30	0.0023176274578126073	0.0654090799407433	992.8501823573438	1067.8501823573438	1067.8501823573438	1092.8501823573438	0.13235294818878174	0.09740259498357773	0.22807016968727112	0.13978494703769684	0.550000011920929	1897	1972	1972	1997	1510
11.63294536999939	11.632945764739087	0	0	1	30	0.0026877596215902464	0.06173260770899758	977.7950285683451	1052.795028568345	1052.795028568345	1077.795028568345	0.11764705926179886	0.09740259498357773	0.22807016968727112	0.13978494703769684	0.550000011920929	1848	1923	1923	1948	1510
11.652275378308659	11.652275378308662	0	0	1	30	0.0030505248230689877	0.0611195155900619	975.2844163413035	1050.2844163413035	1050.2844163413035	1075.2844163413035	0.11764705926179886	0.09740259498357773	0.22807016968727112	0.12903225421905518	0.550000011920929	1807	1882	1882	1907	1510
11.665820081592699	11.665820081592695	0	0	1	30	0.0034049287480470767	0.06055358488662943	972.9669301107475	1047.9669301107474	1047.9669301107474	1072.9669301107474	0.11764705926179886	0.09740259498357773	0.21052631735801697	0.12903225421905518	0.550000011920929	1733	1808	1808	1833	1510
11.682791125462089	11.682791520201793	0	0	1	30	0.0037500000000004643	0.058930209545333234	966.3192080881396	1041.3192080881395	1041.3192080881395	1066.3192080881395	0.11764705926179886	0.09090909361839294	0.21052631735801697	0.12903225421905518	0.550000011920929	1686	1761	1761	1786	1520
11.699771643084262	11.699771643084258	0	0	1	30	0.004084792762613155	0.058930209545333234	966.3192080881396	1041.3192080881395	1041.3192080881395	1066.3192080881395	0.11764705926179886	0.09090909361839294	0.21052631735801697	0.12903225421905518	0.550000011920929	1639	1714	1714	1739	1510
11.71892086061149	11.718920860611494	0	0	1	30	0.004408389392193986	0.055253739176232664	951.2640619266728	1026.2640619266726	1026.2640619266726	1051.2640619266726	0.10294117778539658	0.09090909361839294	0.21052631735801697	0.12903225421905518	0.550000011920929	1598	1673	1673	1698	1510
11.73286977734707	11.732869777347073	0	0	1	30	0.004719902932874203	0.055253739176232664	951.2640619266728	1026.2640619266726	1026.2640619266726	1051.2640619266726	0.10294117778539658	0.09090909361839294	0.21052631735801697	0.12903225421905518	0.550000011920929	1547	1622	1622	1647	1510
11.749911084882854	11.74991108488285	0	0	1	30	0.005018479547691842	0.055253739176232664	951.2640619266728	1026.2640619266726	1026.2640619266726	1051.2640619266726	0.10294117778539658	0.09090909361839294	0.21052631735801697	0.12903225421905518	0.550000011920929	1510	1585	1585	1610	1510
11.765846726522362	11.765846726522366	0	0	1	30	0.005303300858899494	0.05157726880713209	936.2089157652059	1011.2089157652059	1011.2089157652059	1036.2089157652058	0.0882352963089943	0.09090909361839294	0.21052631735801697	0.12903225421905518	0.550000011920929	1467	1542	1542	1567	1510
11.78561608011637	11.785616080116373	0	0	1	30	0.005573586191080825	0.049387960790128915	927.2436994355779	1002.2436994355779	1002.2436994355779	1027.2436994355778	0.0882352963089943	0.08441558480262756	0.21052631735801697	0.11827956885099411	0.550000011920929	1422	1497	1497	1522	1510
11.799906446691388	11.799906446691391	0	0	1	30	0.005828594710927629	0.049387960790128915	927.2436994355779	1002.2436994355779	1002.2436994355779	1027.2436994355778	0.0882352963089943	0.08441558480262756	0.21052631735801697	0.11827956885099411	0.550000011920929	1379	1454	1454	1479	1510
11.815819982907769	11.815820377647473	0	0	1	30	0.006067627457812431	0.049387960790128915	927.2436994355779	1002.2436994355779	1002.2436994355779	1027.2436994355778	0.0882352963089943	0.08441558480262756	0.21052631735801697	0.11827956885099411	0.550000011920929	1356	1431	1431	1456	1510
11.832842342938008	11.832842342938012	0	0	1	30	0.006290029259590983	0.049387960790128915	927.2436994355779	1002.2436994355779	1002.2436994355779	1027.2436994355778	0.0882352963089943	0.08441558480262756	0.21052631735801697	0.11827956885099411	0.550000011920929	1330	1405	1405	1430	1510
11.852319589154924	11.852328273428295	0	0	1	30	0.006495190528383569	0.04886919052713076	925.1193352086004	1000.1193352086004	1000.1193352086004	1025.1193352086004	0.0882352963089943	0.08441558480262756	0.19298245012760162	0.11827956885099411	0.550000011920929	1304	1379	1379	1404	1510
11.865784555019808	11.865784555019811	0	0	1	30	0.006682548931413013	0.04886919052713076	925.1193352086004	1000.1193352086004	1000.1193352086004	1025.1193352086004	0.0882352963089943	0.08441558480262756	0.19298245012760162	0.11827956885099411	0.550000011920929	1271	1346	1346	1371	1510
11.88282428359679	11.882824283596793	0	0	1	30	0.006851590932319736	0.05306443078817624	942.2988440775817	1017.2988440775817	1017.2988440775817	1042.2988440775816	0.10294117778539658	0.08441558480262756	0.19298245012760162	0.12903225421905518	0.550000011920929	1235	1310	1310	1335	1510
11.899899144006966	11.899899144006962	0	0	1	30	0.007001853198729215	0.05306443078817624	942.2988440775817	1017.2988440775817	1017.2988440775817	1042.2988440775816	0.10294117778539658	0.08441558480262756	0.19298245012760162	0.12903225421905518	0.550000011920929	1235	1310	1310	1335	1510
11.918903492064743	11.918903492064747	0	0	1	30	0.0071329238722138266	0.05520657824352032	951.0709379072157	1026.0709379072157	1026.0709379072157	1051.0709379072157	0.10294117778539658	0.09090909361839294	0.19298245012760162	0.13978494703769684	0.550000011920929	1206	1281	1281	1306	1510
11.932833461294784	11.932833461294788	0	0	1	30	0.00724444369716816	0.05734872383621925	959.8430241093179	1034.8430241093179	1034.8430241093179	1059.8430241093179	0.10294117778539658	0.09740259498357773	0.19298245012760162	0.1505376398563385	0.6000000238418579	1170	1245	1245	1270	1510
11.949851873928033	11.949851873928036	0	0	1	30	0.007336107005503661	0.06549813212583344	993.2148510552879	1068.214851055288	1068.214851055288	1093.214851055288	0.11764705926179886	0.11038961261510849	0.21052631735801697	0.16129031777381897	0.550000011920929	1146	1221	1221	1246	1510
11.965823831619836	11.965823831619833	0	0	1	30	0.007407662554463622	0.0676874386723273	1002.1800613631802	1077.1800613631804	1077.1800613631804	1102.1800613631804	0.11764705926179886	0.11688311398029327	0.21052631735801697	0.17204301059246063	0.550000011920929	1117	1192	1192	1217	1510
11.985528842642942	11.985528842642939	0	0	1	30	0.00745891421526211	0.07597833172391999	1036.1312684094523	1111.1312684094523	1111.1312684094523	1136.1312684094523	0.13235294818878174	0.12987013161182404	0.22807016968727112	0.1827957034111023	0.550000011920929	1101	1176	1176	1201	1510
11.999790787959647	11.99979078795965	0	0	1	30	0.007489721510659335	0.07821480019716942	1045.2896068074087	1120.2896068074087	1120.2896068074087	1145.2896068074087	0.13235294818878174	0.13636364042758942	0.22807016968727112	0.19354838132858276	0.550000011920929	1076	1151	1151	1176	1510
12.015818403948977	12.01581840394898	0	0	1	30	0.0075	0.07906369697334203	1048.7658391058358	1123.7658391058358	1123.7658391058358	1148.7658391058358	0.13235294818878174	0.13636364042758942	0.24561403691768646	0.19354838132858276	0.550000011920929	1067	1142	1142	1167	1510
12.032904711810417	12.032905106550114	0	0	1	30	0.007489721510659273	0.08457417248515808	1071.3312363267223	1146.3312363267223	1146.3312363267223	1171.3312363267223	0.13235294818878174	0.14935064315795898	0.2631579041481018	0.2150537669658661	0.550000011920929	1064	1139	1139	1164	1510
12.052297878471492	12.052297878471489	0	0	1	30	0.0074589142152619884	0.08690496273528536	1080.8758224009935	1155.8758224009935	1155.8758224009935	1180.8758224009935	0.13235294818878174	0.15584415197372437	0.2631579041481018	0.22580644488334656	0.550000011920929	1039	1114	1114	1139	1510
12.065766002253966	12.065766002253962	0	0	1	30	0.00740766255446344	0.09027329361049707	1094.6691373349854	1169.6691373349854	1169.6691373349854	1194.6691373349854	0.13235294818878174	0.16233766078948975	0.28070175647735596	0.23655913770198822	0.6000000238418579	1033	1108	1108	1133	1510
12.082828625733477	12.08282862573348	0	0	1	30	0.0073361070055034195	0.0974124166822854	1123.9038463139586	1198.9038463139586	1198.9038463139586	1223.9038463139586	0.14705882966518402	0.16883116960525513	0.2982456088066101	0.24731183052062988	0.6000000238418579	1002	1077	1077	1102	1510
12.099774011522449	12.099774406262153	0	0	1	30	0.007244443697167859	0.10344166518413012	1148.5936189290128	1223.5936189290128	1223.5936189290128	1248.5936189290128	0.14705882966518402	0.1818181872367859	0.31578946113586426	0.2688172161579132	0.550000011920929	999	1074	1074	1099	1510
12.118889281435592	12.11888967617529	0	0	1	30	0.007132923872213468	0.10876349677535369	1170.3865192950734	1245.3865192950734	1245.3865192950734	1270.3865192950734	0.14705882966518402	0.19480518996715546	0.3333333432674408	0.2795698940753937	0.6000000238418579	992	1067	1067	1092	1510
12.132872540524964	12.132872935264668	0	0	1	30	0.007001853198728799	0.1162327449509466	1200.9730905741262	1275.9730905741262	1275.9730905741262	1300.9730905741262	0.1617647111415863	0.20129869878292084	0.35087719559669495	0.29032257199287415	0.6000000238418579	977	1052	1052	1077	1510
12.149918190197425	12.149918190197429	0	0	1	30	0.006851590932319263	0.12042271934127813	1218.131035702534	1293.131035702534	1293.131035702534	1318.131035702534	0.1617647111415863	0.2142857164144516	0.35087719559669495	0.301075279712677	0.6000000238418579	975	1050	1050	1075	1510
12.165834094852002	12.165834094852006	0	0	1	30	0.006682548931412486	0.12435697982362859	1234.241832377759	1309.241832377759	1309.241832377759	1334.241832377759	0.1617647111415863	0.22077922523021698	0.3684210479259491	0.31182795763015747	0.6000000238418579	972	1047	1047	1072	1510
12.18551976362987	12.185519763629873	0	0	1	30	0.006495190528382989	0.13206203237184377	1265.7940225627003	1340.7940225627003	1340.7940225627003	1365.7940225627003	0.1764705926179886	0.22727273404598236	0.38596490025520325	0.32258063554763794	0.6000000238418579	966	1041	1041	1066	1510
12.19986736746121	12.199867367461213	0	0	1	30	0.00629002925959035	0.1400227953641735	1298.3933470162906	1373.3933470162906	1373.3933470162906	1398.3933470162906	0.19117647409439087	0.24025973677635193	0.38596490025520325	0.3333333432674408	0.6000000238418579	966	1041	1041	1066	1510
12.21581485129169	12.215814851291686	0	0	1	30	0.0060676274578117485	0.14419286278278687	1315.4697730955122	1390.4697730955122	1390.4697730955122	1415.4697730955122	0.19117647409439087	0.2467532455921173	0.4035087823867798	0.34408602118492126	0.6000000238418579	951	1026	1026	1051	1510
12.232836421842528	12.232836421842531	0	0	1	30	0.0058285947109268975	0.15651233817055932	1365.9180248084404	1440.9180248084404	1440.9180248084404	1465.9180248084404	0.20588235557079315	0.26623377203941345	0.42105263471603394	0.3655914068222046	0.6000000238418579	951	1026	1026	1051	1510
12.25227222039107	12.252272220391067	0	0	1	30	0.005573586191080047	0.1641649618861507	1397.2555189237871	1472.2555189237871	1472.2555189237871	1497.2555189237871	0.20588235557079315	0.2857142984867096	0.4385964870452881	0.37634408473968506	0.6000000238418579	951	1026	1026	1051	1510
12.265704028121256	12.26570402812126	0	0	1	30	0.005303300858898672	0.17234161580914353	1430.7389167384426	1505.7389167384426	1505.7389167384426	1530.7389167384426	0.22058823704719543	0.2922077775001526	0.45614033937454224	0.3870967626571655	0.6000000238418579	936	1011	1011	1036	1510
12.2828219151586	12.282821915158596	0	0	1	30	0.005018479547690979	0.17855951220775368	1456.2012024907513	1531.2012024907513	1531.2012024907513	1556.2012024907513	0.22058823704719543	0.30519479513168335	0.4736842215061188	0.3978494703769684	0.6000000238418579	927	1002	1002	1027	1510
12.299826117162688	12.299826117162691	0	0	1	30	0.004719902932873301	0.18675608045184888	1489.7661494503213	1564.7661494503213	1564.7661494503213	1589.7661494503213	0.23529411852359772	0.3181818127632141	0.4736842215061188	0.40860214829444885	0.6000000238418579	927	1002	1002	1027	1510
12.31887033393005	12.318870333930047	0	0	1	30	0.004408389392193047	0.18965280112290217	1501.6282205982843	1576.6282205982843	1576.6282205982843	1601.6282205982843	0.23529411852359772	0.3246753215789795	0.4736842215061188	0.4193548262119293	0.6000000238418579	927	1002	1002	1027	1510
12.332895830167189	12.332895830167192	0	0	1	30	0.004084792762612181	0.19443596108842742	1521.2152606571103	1596.2152606571103	1596.2152606571103	1621.2152606571103	0.23529411852359772	0.3311688303947449	0.4912280738353729	0.4301075339317322	0.6000000238418579	927	1002	1002	1027	1510
12.349833321162194	12.349833321162198	0	0	1	30	0.0037499999999994586	0.2026796901809047	1554.9733312908047	1629.9733312908047	1629.9733312908047	1654.9733312908047	0.25	0.34415584802627563	0.4912280738353729	0.44086021184921265	0.6000000238418579	925	1000	1000	1025	1510
12.365803699895196	12.3658036998952	0	0	1	30	0.003404928748046042	0.20930004579473094	1582.083687529423	1657.083687529423	1657.083687529423	1682.083687529423	0.2647058963775635	0.350649356842041	0.4912280738353729	0.4516128897666931	0.6000000238418579	925	1000	1000	1025	1510
12.385520553109266	12.38552055310927	0	0	1	30	0.0030505248230679265	0.2255537741531337	1648.6427051570827	1723.6427051570827	1723.6427051570827	1748.6427051570827	0.27941176295280457	0.37662336230278015	0.5087719559669495	0.4838709533214569	0.6000000238418579	942	1017	1017	1042	1510
12.399873288556691	12.399873288556694	0	0	1	30	0.0026877596215891626	0.2255537741531337	1648.6427051570827	1723.6427051570827	1723.6427051570827	1748.6427051570827	0.27941176295280457	0.37662336230278015	0.5087719559669495	0.4838709533214569	0.6000000238418579	942	1017	1017	1042	1510
12.41573945600922	12.415739456009224	0	0	1	30	0.0023176274578115027	0.2329758655893377	1679.036169588338	1754.036169588338	1754.036169588338	1779.036169588338	0.29411765933036804	0.38311687111854553	0.5263158082962036	0.4838709533214569	0.6000000238418579	951	1026	1026	1051	1510
12.432820237514875	12.432820237514878	0	0	1	30	0.0019411428382682915	0.24289221527261162	1719.6436215413446	1794.6436215413446	1794.6436215413446	1819.6436215413446	0.29411765933036804	0.4025973975658417	0.5438596606254578	0.5053763389587402	0.6000000238418579	959	1034	1034	1059	1520
12.45224064121517	12.452240641215166	0	0	1	30	0.001559337681132571	0.25127742326505853	1753.9810482704147	1828.9810482704147	1828.9810482704147	1853.9810482704147	0.30882352590560913	0.41558441519737244	0.5438596606254578	0.5161290168762207	0.6000000238418579	993	1068	1068	1093	1510
12.465869029315343	12.465869029315346	0	0	1	30	0.0011732584878010991	0.25598616461369517	1773.2633440930817	1848.2633440930817	1848.2633440930817	1873.2633440930817	0.30882352590560913	0.4285714328289032	0.5438596606254578	0.5268816947937012	0.6000000238418579	1002	1077	1077	1102	1510
12.4828199414601	12.482819941460104	0	0	1	30	0.0007839634745067622	0.26672943293278095	1817.257027859738	1892.257027859738	1892.257027859738	1917.257027859738	0.3235294222831726	0.44155845046043396	0.5614035129547119	0.5376344323158264	0.6000000238418579	1036	1111	1111	1136	1510
12.499722695361612	12.499722695361616	0	0	1	30	0.000392519671821435	0.27148533512979967	1836.7324473565295	1911.7324473565295	1911.7324473565295	1936.7324473565295	0.3235294222831726	0.4545454680919647	0.5614035129547119	0.5483871102333069	0.6000000238418579	1045	1120	1120	1145	1510
12.51892243957029	12.518922439570286	0	0	1	30	-6.468409853337487e-16	0.2860465370831209	1896.36056935538	1971.36056935538	1971.36056935538	1996.36056935538	0.3529411852359772	0.4675324559211731	0.5789473652839661	0.5591397881507874	0.6000000238418579	1048	1123	1123	1148	1510
12.53290490918026	12.532904909180264	0	0	1	30	-0.00039251967182272687	0.2981993513393686	1946.1263437347143	2021.1263437347143	2021.1263437347143	2046.1263437347143	0.3529411852359772	0.4935064911842346	0.5964912176132202	0.5806451439857483	0.6000000238418579	1071	1146	1146	1171	1510
12.549888189980322	12.54988858472002	0	0	1	30	-0.0007839634745080487	0.30672604187696173	1981.0431414861582	2056.043141486158	2056.043141486158	2081.043141486158	0.36764705181121826	0.5064935088157654	0.5964912176132202	0.5913978219032288	0.6000000238418579	1080	1155	1155	1180	1510
12.565856595014829	12.565856989754533	0	0	1	30	-0.0011732584878023768	0.31525274875354725	2015.960006145776	2090.960006145776	2090.960006145776	2115.960006145776	0.38235294818878174	0.5194805264472961	0.5964912176132202	0.602150559425354	0.6000000238418579	1094	1169	1169	1194	1520
12.585536737436918	12.585536737436914	0	0	1	30	-0.0015593376811338364	0.32279114361934624	2046.829733121223	2121.829733121223	2121.829733121223	2146.829733121223	0.38235294818878174	0.5324675440788269	0.6140350699424744	0.6129032373428345	0.6000000238418579	1123	1198	1198	1223	1520
12.599869735899404	12.599869735899407	0	0	1	30	-0.0019411428382695413	0.3329883722092628	2088.5873841969315	2163.5873841969315	2163.5873841969315	2188.5873841969315	0.3970588147640228	0.551948070526123	0.6140350699424744	0.6236559152603149	0.6000000238418579	1148	1223	1223	1248	1510
12.615797877484638	12.615798272224342	0	0	1	30	-0.002317627457812733	0.34802119035840917	2150.1467745176856	2225.1467745176856	2225.1467745176856	2250.1467745176856	0.4264705777168274	0.5649350881576538	0.6315789222717285	0.6344085931777954	0.6000000238418579	1170	1245	1245	1270	1520
12.632779579325906	12.632779974065603	0	0	1	30	-0.00268775962159037	0.35904213858649214	2195.2775575116852	2270.2775575116852	2270.2775575116852	2295.2775575116852	0.4264705777168274	0.5909090638160706	0.6491228342056274	0.6451612710952759	0.6499999761581421	1200	1275	1275	1300	1520
12.652149061605051	12.652149061605055	0	0	1	30	-0.0030505248230691083	0.37058713364558393	2242.554312278666	2317.554312278666	2317.554312278666	2342.554312278666	0.44117647409439087	0.6038960814476013	0.6666666865348816	0.6559139490127563	0.6000000238418579	1218	1293	1293	1318	1520
12.665833108002758	12.665833108002754	0	0	1	30	-0.003404928748047195	0.3793024776710405	2278.243646062911	2353.243646062911	2353.243646062911	2378.243646062911	0.45588234066963196	0.6168830990791321	0.6666666865348816	0.6666666865348816	0.6499999761581421	1234	1309	1309	1334	1520
12.682852704855101	12.682853099594798	0	0	1	30	-0.0037500000000005793	0.38914968164866437	2318.5679463512806	2393.5679463512806	2393.5679463512806	2418.5679463512806	0.47058823704719543	0.6298701167106628	0.6842105388641357	0.6666666865348816	0.6499999761581421	1265	1340	1340	1365	1520
12.699824538203892	12.699824538203895	0	0	1	30	-0.004084792762613266	0.394235709944585	2339.3952322230757	2414.3952322230757	2414.3952322230757	2439.3952322230757	0.47058823704719543	0.6428571343421936	0.6842105388641357	0.6774193644523621	0.6499999761581421	1298	1373	1373	1398	1520
12.718826517823487	12.718826517823484	0	0	1	30	-0.004408389392194093	0.40413006732001033	2379.9126256754425	2454.9126256754425	2454.9126256754425	2479.9126256754425	0.4852941036224365	0.6558441519737244	0.7017543911933899	0.6774193644523621	0.6499999761581421	1315	1390	1390	1415	1520
12.732909251316947	12.732909646056651	0	0	1	30	-0.004719902932874305	0.4113163533547626	2409.3404669877527	2484.3404669877527	2484.3404669877527	2509.3404669877527	0.5	0.6623376607894897	0.7017543911933899	0.6881720423698425	0.6499999761581421	1365	1440	1440	1465	1520
12.74988661102153	12.749886611021527	0	0	1	30	-0.005018479547691941	0.41456310776264527	2422.6359262880324	2497.6359262880324	2497.6359262880324	2522.6359262880324	0.5	0.6753246784210205	0.7017543911933899	0.6881720423698425	0.6499999761581421	1397	1472	1472	1497	1520
12.765841594906277	12.765841989645981	0	0	1	30	-0.005303300858899587	0.42643822902183537	2471.2645478444156	2546.2645478444156	2546.2645478444156	2571.2645478444156	0.5147058963775635	0.6883116960525513	0.719298243522644	0.698924720287323	0.6499999761581421	1430	1505	1505	1530	1520
12.785614895897275	12.785614895897272	0	0	1	30	-0.0055735861910809125	0.44003104918173097	2526.927146399188	2601.927146399188	2601.927146399188	2626.927146399188	0.529411792755127	0.7077922224998474	0.7368420958518982	0.7096773982048035	0.6499999761581421	1456	1531	1531	1556	1520
12.799900130856209	12.799900130856212	0	0	1	30	-0.005828594710927712	0.44003104918173097	2526.927146399188	2601.927146399188	2601.927146399188	2626.927146399188	0.529411792755127	0.7077922224998474	0.7368420958518982	0.7096773982048035	0.6499999761581421	1489	1564	1564	1589	1520
12.815769850966028	12.815769850966031	0	0	1	30	-0.006067627457812508	0.4452585710026007	2548.33384825565	2623.33384825565	2623.33384825565	2648.33384825565	0.529411792755127	0.7207792401313782	0.7368420958518982	0.7204301357269287	0.6499999761581421	1501	1576	1576	1601	1520
12.832880632688791	12.832881027428488	0	0	1	30	-0.006290029259591055	0.45901803867678836	2604.6788683814484	2679.6788683814484	2679.6788683814484	2704.6788683814484	0.5588235259056091	0.7337662577629089	0.7543859481811523	0.7204301357269287	0.6499999761581421	1521	1596	1596	1621	1520
12.852222483189024	12.852222483189028	0	0	1	30	-0.006495190528383635	0.46266933316229597	2619.6309192996023	2694.6309192996023	2694.6309192996023	2719.6309192996023	0.5588235259056091	0.7402597665786743	0.7543859481811523	0.7311828136444092	0.6499999761581421	1554	1629	1629	1654	1520
12.865771923349442	12.865771923349445	0	0	1	30	-0.006682548931413073	0.4642927103662373	2626.278648949742	2701.278648949742	2701.278648949742	2726.278648949742	0.5588235259056091	0.7467532753944397	0.7543859481811523	0.7311828136444092	0.6499999761581421	1582	1657	1657	1682	1520
12.882855862772693	12.88285586277269	0	0	1	30	-0.006851590932319789	0.47279948759047485	2661.1139016829948	2736.1139016829948	2736.1139016829948	2761.1139016829948	0.5735294222831726	0.7532467246055603	0.7719298005104065	0.7311828136444092	0.6499999761581421	1648	1723	1723	1748	1520
12.899868749050157	12.89986874905016	0	0	1	30	-0.007001853198729263	0.47649794292436454	2676.2590762752725	2751.2590762752725	2751.2590762752725	2776.2590762752725	0.5735294222831726	0.7597402334213257	0.7719298005104065	0.7419354915618896	0.6499999761581421	1648	1723	1723	1748	1520
12.918856912780292	12.918856912780289	0	0	1	30	-0.007132923872213867	0.47649794292436454	2676.2590762752725	2751.2590762752725	2751.2590762752725	2776.2590762752725	0.5735294222831726	0.7597402334213257	0.7719298005104065	0.7419354915618896	0.6499999761581421	1679	1754	1754	1779	1520
12.932843724526954	12.932844908746052	0	0	1	30	-0.0072444436971681936	0.48179779422269675	2697.961967341943	2772.961967341943	2772.961967341943	2797.961967341943	0.5882353186607361	0.7662337422370911	0.7719298005104065	0.7419354915618896	0.6499999761581421	1719	1794	1794	1819	1520
12.949826215847615	12.949826215847619	0	0	1	30	-0.007336107005503688	0.4904209005002862	2733.273587548672	2808.273587548672	2808.273587548672	2833.273587548672	0.5882353186607361	0.7792207598686218	0.7894737124443054	0.7526881694793701	0.6499999761581421	1753	1828	1828	1853	1520
12.965789884005737	12.96578988400574	0	0	1	30	-0.007407662554463643	0.4904209005002862	2733.273587548672	2808.273587548672	2808.273587548672	2833.273587548672	0.5882353186607361	0.7792207598686218	0.7894737124443054	0.7526881694793701	0.6499999761581421	1773	1848	1848	1873	1520
12.985833976430094	12.98583437116979	0	0	1	30	-0.007458914215262124	0.4882986613617284	2724.5830182762775	2799.5830182762775	2799.5830182762775	2824.5830182762775	0.5882353186607361	0.7792207598686218	0.7894737124443054	0.7419354915618896	0.6499999761581421	1817	1892	1892	1917	1520
12.999843288339584	12.999843288339587	0	0	1	30	-0.007489721510659341	0.4882986613617284	2724.5830182762775	2799.5830182762775	2799.5830182762775	2824.5830182762775	0.5882353186607361	0.7792207598686218	0.7894737124443054	0.7419354915618896	0.6499999761581421	1836	1911	1911	1936	1520
13.015825509263557	13.015825904003254	0	0	1	30	-0.0075	0.4904209005002862	2733.273587548672	2808.273587548672	2808.273587548672	2833.273587548672	0.5882353186607361	0.7792207598686218	0.7894737124443054	0.7526881694793701	0.6499999761581421	1896	1971	1971	1996	1520
13.032821026994277	13.032821026994274	0	0	1	30	-0.007489721510659266	0.49409735969351587	2748.3286879449474	2823.3286879449474	2823.3286879449474	2848.3286879449474	0.6029411554336548	0.7792207598686218	0.7894737124443054	0.7526881694793701	0.6499999761581421	1946	2021	2021	2046	1520
13.052271430911674	13.05227143091167	0	0	1	30	-0.0074589142152619746	0.4935984977588994	2746.285848322693	2821.285848322693	2821.285848322693	2846.285848322693	0.6029411554336548	0.7857142686843872	0.7894737124443054	0.7419354915618896	0.6499999761581421	1981	2056	2056	2081	1520
13.065838239618841	13.065838634358538	0	0	1	30	-0.007407662554463419	0.4882986613617284	2724.5830182762775	2799.5830182762775	2799.5830182762775	2824.5830182762775	0.5882353186607361	0.7792207598686218	0.7894737124443054	0.7419354915618896	0.6499999761581421	2015	2090	2090	2115	1520
13.082833757349562	13.082833757349558	0	0	1	30	-0.007336107005503392	0.4797227160927484	2689.464522399805	2764.464522399805	2764.464522399805	2789.464522399805	0.5882353186607361	0.7662337422370911	0.7719298005104065	0.7311828136444092	0.6499999761581421	2046	2121	2121	2146	1520
13.099909012499431	13.099909407239135	0	0	1	30	-0.007244443697167825	0.46910104715774636	2645.968788110971	2720.968788110971	2720.968788110971	2745.968788110971	0.5735294222831726	0.7467532753944397	0.7719298005104065	0.7204301357269287	0.6499999761581421	2088	2163	2163	2188	1520
13.118824938864691	13.118824938864687	0	0	1	30	-0.0071329238722134276	0.4643178899751206	2626.381759448119	2701.381759448119	2701.381759448119	2726.381759448119	0.5735294222831726	0.7402597665786743	0.7543859481811523	0.7204301357269287	0.6499999761581421	2150	2225	2225	2250	1520
13.132881619538033	13.132881619538036	0	0	1	30	-0.007001853198728752	0.46269451277117923	2619.734029797979	2694.734029797979	2694.734029797979	2719.734029797979	0.5735294222831726	0.7337662577629089	0.7543859481811523	0.7204301357269287	0.6499999761581421	2195	2270	2270	2295	1530
13.14978950505563	13.149789505055633	0	0	1	30	-0.006851590932319209	0.45536673295005414	2589.7267714304717	2664.7267714304717	2664.7267714304717	2689.7267714304717	0.5588235259056091	0.7272727489471436	0.7543859481811523	0.7096773982048035	0.6499999761581421	2242	2317	2317	2342	1520
13.165876331999769	13.165876331999772	0	0	1	30	-0.006682548931412426	0.4470266032401087	2555.5739402682448	2630.5739402682448	2630.5739402682448	2655.5739402682448	0.5588235259056091	0.7142857313156128	0.7368420958518982	0.698924720287323	0.6499999761581421	2278	2353	2353	2378	1530
13.18552292154746	13.185522921547463	0	0	1	30	-0.006495190528382922	0.4161970303421132	2429.3268392509535	2504.3268392509535	2504.3268392509535	2529.3268392509535	0.529411792755127	0.6558441519737244	0.719298243522644	0.6666666865348816	0.6499999761581421	2318	2393	2393	2418	1530
13.199861841105431	13.199862235845128	0	0	1	30	-0.006290029259590279	0.4161970303421132	2429.3268392509535	2504.3268392509535	2504.3268392509535	2529.3268392509535	0.529411792755127	0.6558441519737244	0.719298243522644	0.6666666865348816	0.6499999761581421	2339	2414	2414	2439	1530
13.215733929653439	13.215734324393136	0	0	1	30	-0.006067627457811671	0.3940303407284791	2338.554245283122	2413.554245283122	2413.554245283122	2438.554245283122	0.5	0.6233766078948975	0.7017543911933899	0.6451612710952759	0.6499999761581421	2379	2454	2454	2479	1530
13.232829711267648	13.232829711267652	0	0	1	30	-0.005828594710926814	0.3741054021172019	2256.9616216699415	2331.9616216699415	2331.9616216699415	2356.9616216699415	0.4852941036224365	0.5844155550003052	0.6842105388641357	0.6236559152603149	0.6499999761581421	2409	2484	2484	2509	1530
13.252130508839208	13.252132087798007	0	0	1	30	-0.0055735861910799584	0.3637195448746908	2214.431536261859	2289.431536261859	2289.431536261859	2314.431536261859	0.47058823704719543	0.5649350881576538	0.6842105388641357	0.6129032373428345	0.6499999761581421	2422	2497	2497	2522	1530
13.26581613419571	13.265816134195706	0	0	1	30	-0.0053033008588985785	0.34701618851299365	2146.031291960709	2221.031291960709	2221.031291960709	2246.031291960709	0.44117647409439087	0.5454545617103577	0.6666666865348816	0.602150559425354	0.6499999761581421	2471	2546	2546	2571	1530
13.282789151763595	13.282789151763598	0	0	1	30	-0.005018479547690881	0.3327683783144213	2087.686509197555	2162.686509197555	2162.686509197555	2187.686509197555	0.44117647409439087	0.5129870176315308	0.6491228342056274	0.5806451439857483	0.6499999761581421	2526	2601	2601	2626	1530
13.299825722422987	13.299825722422991	0	0	1	30	-0.004719902932873198	0.3080351039868461	1986.4037508261347	2061.4037508261345	2061.4037508261345	2086.4037508261345	0.4117647111415863	0.4740259647369385	0.6315789222717285	0.5483871102333069	0.6499999761581421	2526	2601	2601	2626	1530
13.31888336034011	13.318883360340113	0	0	1	30	-0.00440838939219294	0.28361205483293617	1886.3913645408736	1961.3913645408736	1961.3913645408736	1986.3913645408736	0.38235294818878174	0.4285714328289032	0.6140350699424744	0.5268816947937012	0.6000000238418579	2548	2623	2623	2648	1530
13.332849645622439	13.332849645622435	0	0	1	30	-0.00408479276261207	0.262624405441116	1800.44694028137	1875.44694028137	1875.44694028137	1900.44694028137	0.3529411852359772	0.3961038887500763	0.5964912176132202	0.5053763389587402	0.6000000238418579	2604	2679	2679	2704	1530
13.349871216173277	13.349871216173273	0	0	1	30	-0.003749999999999344	0.25030492913203517	1749.998684795684	1824.998684795684	1824.998684795684	1849.998684795684	0.3382352888584137	0.37662336230278015	0.5789473652839661	0.49462366104125977	0.6000000238418579	2619	2694	2694	2719	1530
13.365793831402726	13.36579383140273	0	0	1	30	-0.0034049287480459245	0.24500509273486415	1728.2958547492685	1803.2958547492685	1803.2958547492685	1828.2958547492685	0.3235294222831726	0.37012988328933716	0.5789473652839661	0.49462366104125977	0.6000000238418579	2626	2701	2701	2726	1530
13.385547790148479	13.385547790148483	0	0	1	30	-0.003050524823067806	0.23496924264406038	1687.1990486274271	1762.1990486274271	1762.1990486274271	1787.1990486274271	0.30882352590560913	0.3571428656578064	0.5789473652839661	0.47311827540397644	0.6000000238418579	2661	2736	2736	2761	1530
13.399862235845127	13.39986223584513	0	0	1	30	-0.002687759621589039	0.22648971295484932	1652.475374550108	1727.475374550108	1727.475374550108	1752.475374550108	0.29411765933036804	0.34415584802627563	0.5789473652839661	0.46236559748649597	0.6000000238418579	2676	2751	2751	2776	1530
13.41592379944855	13.415923799448553	0	0	1	30	-0.0023176274578113774	0.21289688904647264	1596.8127606453054	1671.8127606453054	1671.8127606453054	1696.8127606453054	0.27941176295280457	0.3246753215789795	0.5614035129547119	0.44086021184921265	0.6000000238418579	2676	2751	2751	2776	1530
13.432820632254575	13.432820632254579	0	0	1	30	-0.0019411428382681635	0.19744489426726197	1533.5368420244376	1608.5368420244376	1608.5368420244376	1633.5368420244376	0.2647058963775635	0.29870128631591797	0.5263158082962036	0.4301075339317322	0.6000000238418579	2697	2772	2772	2797	1530
13.452219325271436	13.452219720011133	0	0	1	30	-0.0015593376811324415	0.18196772084264135	1470.1578168506162	1545.1578168506162	1545.1578168506162	1570.1578168506162	0.23529411852359772	0.2792207896709442	0.5087719559669495	0.4193548262119293	0.6000000238418579	2733	2808	2808	2833	1530
13.465736791516257	13.465736791516253	0	0	1	30	-0.0011732584878009686	0.17056420952407758	1423.4604380010978	1498.4604380010978	1498.4604380010978	1523.4604380010978	0.22058823704719543	0.26623377203941345	0.4912280738353729	0.3978494703769684	0.6000000238418579	2733	2808	2808	2833	1530
13.482797046557572	13.482797046557575	0	0	1	30	-0.0007839634745066304	0.15560372035273673	1362.197234844457	1437.197234844457	1437.197234844457	1462.197234844457	0.20588235557079315	0.2467532455921173	0.4385964870452881	0.3870967626571655	0.6000000238418579	2724	2799	2799	2824	1530
13.499928354744675	13.499928354744672	0	0	1	30	-0.0003925196718213029	0.14585084262360404	1322.2592005436586	1397.2592005436586	1397.2592005436586	1422.2592005436586	0.19117647409439087	0.23376622796058655	0.42105263471603394	0.37634408473968506	0.6000000238418579	2724	2799	2799	2824	1530
13.518894413051676	13.518894807791373	0	0	1	30	7.791492631894069e-16	0.1367309645206225	1284.913299711949	1359.913299711949	1359.913299711949	1384.913299711949	0.1764705926179886	0.22727273404598236	0.4035087823867798	0.35483869910240173	0.6000000238418579	2733	2808	2808	2833	1530
13.532769513463585	13.532769513463588	0	0	1	30	0.000392519671822859	0.13089035896957202	1260.9960199803973	1335.9960199803973	1335.9960199803973	1360.9960199803973	0.1764705926179886	0.2142857164144516	0.38596490025520325	0.34408602118492126	0.6000000238418579	2748	2823	2823	2848	1530
13.54994147983966	13.549941479839656	0	0	1	30	0.0007839634745081803	0.12309098459388079	1229.0575819119417	1304.0575819119417	1304.0575819119417	1329.0575819119417	0.1617647111415863	0.20779220759868622	0.3684210479259491	0.3333333432674408	0.6000000238418579	2746	2821	2821	2846	1530
13.565828568496222	13.56582896323592	0	0	1	30	0.0011732584878025075	0.11779113702083888	1207.354706100335	1282.354706100335	1282.354706100335	1307.354706100335	0.14705882966518402	0.20129869878292084	0.3684210479259491	0.3333333432674408	0.6000000238418579	2724	2799	2799	2824	1530
13.585511474096194	13.585511474096197	0	0	1	30	0.0015593376811339657	0.1121391748928322	1184.2099211861478	1259.2099211861478	1259.2099211861478	1284.2099211861478	0.14705882966518402	0.18831168115139008	0.35087719559669495	0.32258063554763794	0.6000000238418579	2689	2764	2764	2789	1530
13.599907236170786	13.59990723617079	0	0	1	30	0.001941142838269669	0.1121391748928322	1184.2099211861478	1259.2099211861478	1259.2099211861478	1284.2099211861478	0.14705882966518402	0.18831168115139008	0.35087719559669495	0.32258063554763794	0.6000000238418579	2645	2720	2720	2745	1530
13.615911167778187	13.61591116777819	0	0	1	30	0.0023176274578128593	0.10452844776667147	1153.0439936045198	1228.0439936045198	1228.0439936045198	1253.0439936045198	0.13235294818878174	0.1818181872367859	0.3333333432674408	0.31182795763015747	0.6000000238418579	2626	2701	2701	2726	1530
13.63277405297012	13.632774052970124	0	0	1	30	0.002687759621590494	0.09906512953395818	1130.6717054415587	1205.6717054415587	1205.6717054415587	1230.6717054415587	0.13235294818878174	0.16883116960525513	0.31578946113586426	0.301075279712677	0.6000000238418579	2619	2694	2694	2719	1530
13.652138798372881	13.652138798372885	0	0	1	30	0.0030505248230692293	0.09376528009827112	1108.9688220024202	1183.9688220024202	1183.9688220024202	1208.9688220024202	0.11764705926179886	0.16233766078948975	0.31578946113586426	0.301075279712677	0.6000000238418579	2589	2664	2664	2689	1530
13.665843765974621	13.665843765974625	0	0	1	30	0.0034049287480473127	0.09291638215412412	1105.4925849211384	1180.4925849211384	1180.4925849211384	1205.4925849211384	0.11764705926179886	0.16233766078948975	0.31578946113586426	0.29032257199287415	0.6000000238418579	2555	2630	2630	2655	1530
13.682936784410941	13.682936784410945	0	0	1	30	0.0037500000000006933	0.09291638215412412	1105.4925849211384	1180.4925849211384	1180.4925849211384	1205.4925849211384	0.11764705926179886	0.16233766078948975	0.31578946113586426	0.29032257199287415	0.6499999761581421	2429	2504	2504	2529	1530
13.699836775134557	13.69983677513456	0	0	1	30	0.004084792762613376	0.09044410935885061	1095.3686278244932	1170.3686278244932	1170.3686278244932	1195.3686278244932	0.11764705926179886	0.15584415197372437	0.31578946113586426	0.2795698940753937	0.6499999761581421	2429	2504	2504	2529	1530
13.718901518366252	13.718901518366255	0	0	1	30	0.0044083893921942	0.08676763898975004	1080.3134816630263	1155.3134816630263	1155.3134816630263	1180.3134816630263	0.10294117778539658	0.15584415197372437	0.31578946113586426	0.2795698940753937	0.6000000238418579	2338	2413	2413	2438	1530
13.732886356414419	13.732886356414422	0	0	1	30	0.004719902932874409	0.08591874339841787	1076.8372542165212	1151.8372542165212	1151.8372542165212	1176.8372542165212	0.10294117778539658	0.15584415197372437	0.31578946113586426	0.2688172161579132	0.6000000238418579	2256	2331	2331	2356	1530
13.749828189546108	13.749828189546111	0	0	1	30	0.005018479547692039	0.08473972101245897	1072.0091575460194	1147.0091575460194	1147.0091575460194	1172.0091575460194	0.10294117778539658	0.15584415197372437	0.2982456088066101	0.2688172161579132	0.6000000238418579	2214	2289	2289	2314	1530
13.765874358301275	13.765874753040979	0	0	1	30	0.00530330085889968	0.08393798404740593	1068.7260446741273	1143.7260446741273	1143.7260446741273	1168.7260446741273	0.10294117778539658	0.15584415197372437	0.2982456088066101	0.25806450843811035	0.6000000238418579	2146	2221	2221	2246	1530
13.785517000451975	13.785517000451978	0	0	1	30	0.005573586191081001	0.07783640173141393	1043.74006509014	1118.74006509014	1118.74006509014	1143.74006509014	0.0882352963089943	0.14935064315795898	0.2982456088066101	0.24731183052062988	0.6000000238418579	2087	2162	2162	2187	1530
13.799932499511506	13.79993249951151	0	0	1	30	0.005828594710927795	0.07783640173141393	1043.74006509014	1118.74006509014	1118.74006509014	1143.74006509014	0.0882352963089943	0.14935064315795898	0.2982456088066101	0.24731183052062988	0.6000000238418579	1986	2061	2061	2086	1530
13.815846430467587	13.815846825207291	0	0	1	30	0.006067627457812587	0.07703466587741237	1040.4569567680037	1115.4569567680037	1115.4569567680037	1140.4569567680037	0.0882352963089943	0.14935064315795898	0.2982456088066101	0.23655913770198822	0.6000000238418579	1886	1961	1961	1986	1520
13.832798526831446	13.832798526831443	0	0	1	30	0.006290029259591127	0.07173482202966075	1018.7540962114608	1093.7540962114608	1093.7540962114608	1118.7540962114608	0.07352941483259201	0.1428571492433548	0.2982456088066101	0.23655913770198822	0.6000000238418579	1800	1875	1875	1900	1520
13.852198798807095	13.852198798807098	0	0	1	30	0.006495190528383701	0.07173482202966075	1018.7540962114608	1093.7540962114608	1093.7540962114608	1118.7540962114608	0.07352941483259201	0.1428571492433548	0.2982456088066101	0.23655913770198822	0.6000000238418579	1749	1824	1824	1849	1520
13.865771528609748	13.865771528609745	0	0	1	30	0.006682548931413134	0.07093308617565919	1015.4709878893243	1090.4709878893243	1090.4709878893243	1115.4709878893243	0.07352941483259201	0.1428571492433548	0.2982456088066101	0.22580644488334656	0.6000000238418579	1728	1803	1803	1828	1520
13.882883889291307	13.882883889291303	0	0	1	30	0.006851590932319843	0.07093308617565919	1015.4709878893243	1090.4709878893243	1090.4709878893243	1115.4709878893243	0.07352941483259201	0.1428571492433548	0.2982456088066101	0.22580644488334656	0.6000000238418579	1687	1762	1762	1787	1520
13.899808353876246	13.89980835387625	0	0	1	30	0.0070018531987293105	0.0701313514327091	1012.1878841169437	1087.1878841169437	1087.1878841169437	1112.1878841169437	0.07352941483259201	0.1428571492433548	0.2982456088066101	0.2150537669658661	0.6000000238418579	1652	1727	1727	1752	1520
13.918945334472816	13.91894533447282	0	0	1	30	0.007132923872213908	0.06850797422876775	1005.5401544668039	1080.5401544668039	1080.5401544668039	1105.5401544668039	0.07352941483259201	0.13636364042758942	0.2982456088066101	0.2150537669658661	0.6000000238418579	1596	1671	1671	1696	1520
13.93283898765057	13.932838987650573	0	0	1	30	0.007244443697168227	0.06313371010545632	983.5325428818437	1058.5325428818437	1058.5325428818437	1083.5325428818437	0.05882352963089943	0.13636364042758942	0.28070175647735596	0.20430107414722443	0.6000000238418579	1533	1608	1608	1633	1520
13.949860163461707	13.949860163461711	0	0	1	30	0.007336107005503715	0.06313371010545632	983.5325428818437	1058.5325428818437	1058.5325428818437	1083.5325428818437	0.05882352963089943	0.13636364042758942	0.28070175647735596	0.20430107414722443	0.6000000238418579	1470	1545	1545	1570	1520
13.965832515893204	13.965832515893208	0	0	1	30	0.007407662554463664	0.06313371010545632	983.5325428818437	1058.5325428818437	1058.5325428818437	1083.5325428818437	0.05882352963089943	0.13636364042758942	0.28070175647735596	0.20430107414722443	0.6000000238418579	1423	1498	1498	1523	1520
13.985487000234869	13.985487000234873	0	0	1	30	0.007458914215262138	0.061510332901514975	976.8848132317038	1051.884813231704	1051.884813231704	1076.884813231704	0.05882352963089943	0.12987013161182404	0.28070175647735596	0.20430107414722443	0.6000000238418579	1362	1437	1437	1462	1520
13.99973157700483	13.999731182265133	0	0	1	30	0.007489721510659348	0.06075575796125143	973.7948288513246	1048.7948288513246	1048.7948288513246	1073.7948288513246	0.05882352963089943	0.12987013161182404	0.28070175647735596	0.19354838132858276	0.6000000238418579	1322	1397	1397	1422	1520
14.01591985205156	14.015919852051564	0	0	1	30	0.0075	0.06075575796125143	973.7948288513246	1048.7948288513246	1048.7948288513246	1073.7948288513246	0.05882352963089943	0.12987013161182404	0.28070175647735596	0.19354838132858276	0.6000000238418579	1284	1359	1359	1384	1520
14.032825763870662	14.032825763870658	0	0	1	30	0.007489721510659259	0.06075575796125143	973.7948288513246	1048.7948288513246	1048.7948288513246	1073.7948288513246	0.05882352963089943	0.12987013161182404	0.28070175647735596	0.19354838132858276	0.6000000238418579	1260	1335	1335	1360	1520
14.052177088123663	14.052177482863367	0	0	1	30	0.0074589142152619616	0.06075575796125143	973.7948288513246	1048.7948288513246	1048.7948288513246	1073.7948288513246	0.05882352963089943	0.12987013161182404	0.28070175647735596	0.19354838132858276	0.6000000238418579	1229	1304	1304	1329	1520
14.065749028446916	14.06574902844692	0	0	1	30	0.007407662554463399	0.06061427593262825	973.2154599441127	1048.2154599441126	1048.2154599441126	1073.2154599441126	0.05882352963089943	0.12987013161182404	0.2631579041481018	0.20430107414722443	0.6000000238418579	1207	1282	1282	1307	1520
14.082837704746545	14.082837704746549	0	0	1	30	0.007336107005503364	0.06061427593262825	973.2154599441127	1048.2154599441126	1048.2154599441126	1073.2154599441126	0.05882352963089943	0.12987013161182404	0.2631579041481018	0.20430107414722443	0.6000000238418579	1184	1259	1259	1284	1520
14.09985138050341	14.099851775243113	0	0	1	30	0.00724444369716779	0.06266737002911005	981.6228802692057	1056.6228802692058	1056.6228802692058	1081.6228802692058	0.07352941483259201	0.12337662279605865	0.2631579041481018	0.20430107414722443	0.6000000238418579	1184	1259	1259	1284	1520
14.1188213862074	14.118821386207404	0	0	1	30	0.007132923872213387	0.06429074723305139	988.2706099193455	1063.2706099193456	1063.2706099193456	1088.2706099193456	0.07352941483259201	0.12987013161182404	0.2631579041481018	0.20430107414722443	0.6000000238418579	1153	1228	1228	1253	1520
14.13285754041641	14.132857540416413	0	0	1	30	0.007001853198728705	0.06499816125957691	991.1674703579674	1066.1674703579674	1066.1674703579674	1091.1674703579674	0.07352941483259201	0.12987013161182404	0.2631579041481018	0.2150537669658661	0.6000000238418579	1130	1205	1205	1230	1520
14.14984674231195	14.149846742311954	0	0	1	30	0.006851590932319155	0.06570557430576285	994.0643267820989	1069.0643267820988	1069.0643267820988	1094.0643267820988	0.07352941483259201	0.12987013161182404	0.2631579041481018	0.22580644488334656	0.6000000238418579	1108	1183	1183	1208	1520
14.165815147346464	14.16581514734646	0	0	1	30	0.006682548931412366	0.06641298833228837	996.9611872207208	1071.9611872207208	1071.9611872207208	1096.9611872207208	0.07352941483259201	0.12987013161182404	0.2631579041481018	0.23655913770198822	0.6000000238418579	1105	1180	1180	1205	1520
14.18552963212234	14.185529632122343	0	0	1	30	0.006495190528382856	0.08288054013583679	1064.3958118562516	1139.3958118562516	1139.3958118562516	1164.3958118562516	0.10294117778539658	0.14935064315795898	0.2631579041481018	0.301075279712677	0.6000000238418579	1105	1180	1180	1205	1530
14.199706313664109	14.199706313664112	0	0	1	30	0.006290029259590206	0.08288054013583679	1064.3958118562516	1139.3958118562516	1139.3958118562516	1164.3958118562516	0.10294117778539658	0.14935064315795898	0.2631579041481018	0.301075279712677	0.6000000238418579	1095	1170	1170	1195	1530
14.215729192777054	14.215729192777058	0	0	1	30	0.006067627457811592	0.09588017217165579	1117.6293050429304	1192.6293050429304	1192.6293050429304	1217.6293050429304	0.11764705926179886	0.1753246784210205	0.28070175647735596	0.32258063554763794	0.6000000238418579	1080	1155	1155	1180	1520
14.23279615839325	14.232796158393253	0	0	1	30	0.005828594710926731	0.09972011309923134	1133.3538631413523	1208.3538631413523	1208.3538631413523	1233.3538631413523	0.11764705926179886	0.1818181872367859	0.2982456088066101	0.3333333432674408	0.6000000238418579	1076	1151	1151	1176	1520
14.25219169349252	14.252191693492524	0	0	1	30	0.005573586191079871	0.11208674769621596	1183.9952318160044	1258.9952318160044	1258.9952318160044	1283.9952318160044	0.13235294818878174	0.20129869878292084	0.3333333432674408	0.34408602118492126	0.6000000238418579	1072	1147	1147	1172	1520
14.26588955577968	14.265889555779683	0	0	1	30	0.005303300858898486	0.12033255845434798	1217.761826870555	1292.761826870555	1292.761826870555	1317.761826870555	0.13235294818878174	0.2142857164144516	0.3684210479259491	0.3655914068222046	0.6000000238418579	1068	1143	1143	1168	1520
14.28280770452944	14.282807704529443	0	0	1	30	0.005018479547690782	0.13154742677573594	1263.6867126466386	1338.6867126466386	1338.6867126466386	1363.6867126466386	0.14705882966518402	0.22727273404598236	0.4035087823867798	0.37634408473968506	0.6000000238418579	1043	1118	1118	1143	1520
14.299829669819978	14.299829669819982	0	0	1	30	0.004719902932873095	0.14912485108946072	1335.6662652113416	1410.6662652113416	1410.6662652113416	1435.6662652113416	0.19117647409439087	0.24025973677635193	0.4385964870452881	0.37634408473968506	0.6000000238418579	1043	1118	1118	1143	1520
14.319009282304016	14.31900928230402	0	0	1	30	0.0044083893921928324	0.1755559199855612	1443.9014923408731	1518.9014923408731	1518.9014923408731	1543.9014923408731	0.22058823704719543	0.2792207896709442	0.5087719559669495	0.3978494703769684	0.6000000238418579	1040	1115	1115	1140	1520
14.332840171869663	14.332840566609367	0	0	1	30	0.004084792762611958	0.18867711979004032	1497.632805540215	1572.632805540215	1572.632805540215	1597.632805540215	0.23529411852359772	0.29870128631591797	0.5263158082962036	0.4193548262119293	0.6000000238418579	1018	1093	1093	1118	1520
14.349854637105928	14.349854637105931	0	0	1	30	0.0037499999999992296	0.20523372889858127	1565.4321198396901	1640.4321198396901	1640.4321198396901	1665.4321198396901	0.25	0.3311688303947449	0.5438596606254578	0.44086021184921265	0.6000000238418579	1018	1093	1093	1118	1520
14.365873568821883	14.365873568821879	0	0	1	30	0.0034049287480458065	0.23410980327104403	1683.6796443949252	1758.6796443949252	1758.6796443949252	1783.6796443949252	0.27941176295280457	0.38311687111854553	0.5789473652839661	0.47311827540397644	0.6000000238418579	1015	1090	1090	1115	1520
14.385466079030834	14.385466079030838	0	0	1	30	0.003050524823067685	0.26456210052201357	1808.3818016376456	1883.3818016376456	1883.3818016376456	1908.3818016376456	0.30882352590560913	0.44155845046043396	0.5964912176132202	0.5161290168762207	0.6499999761581421	1015	1090	1090	1115	1520
14.399848025215974	14.39984802521597	0	0	1	30	0.0026877596215889154	0.28927338655586166	1909.5745179462535	1984.5745179462535	1984.5745179462535	2009.5745179462535	0.3529411852359772	0.4740259647369385	0.6140350699424744	0.5376344323158264	0.6000000238418579	1012	1087	1087	1112	1520
14.415856298960058	14.415856693699755	0	0	1	30	0.0023176274578112516	0.3129492152515301	2006.5270364550156	2081.5270364550156	2081.5270364550156	2106.5270364550156	0.38235294818878174	0.5064935088157654	0.6491228342056274	0.5591397881507874	0.6000000238418579	1005	1080	1080	1105	1520
14.432833263924934	14.432833658664638	0	0	1	30	0.0019411428382680358	0.36359157496169026	2213.9074994681214	2288.9074994681214	2288.9074994681214	2313.9074994681214	0.4117647111415863	0.5974025726318359	0.7017543911933899	0.6344085931777954	0.6499999761581421	983	1058	1058	1083	1520
14.452256825542818	14.452256825542815	0	0	1	30	0.001559337681132312	0.39381542174439677	2337.6741520433047	2412.6741520433047	2412.6741520433047	2437.6741520433047	0.44117647409439087	0.6428571343421936	0.7368420958518982	0.6666666865348816	0.6499999761581421	983	1058	1058	1083	1520
14.465842187015824	14.465842187015827	0	0	1	30	0.0011732584878008379	0.4215397302302364	2451.2051952928177	2526.2051952928177	2526.2051952928177	2551.2051952928177	0.47058823704719543	0.6883116960525513	0.7543859481811523	0.698924720287323	0.6499999761581421	983	1058	1058	1083	1520
14.482782835928418	14.482782835928422	0	0	1	30	0.0007839634745064989	0.44422518277118783	2544.102123448014	2619.102123448014	2619.102123448014	2644.102123448014	0.5	0.7207792401313782	0.7719298005104065	0.7204301357269287	0.6499999761581421	976	1051	1051	1076	1520
14.499778748398839	14.499778748398835	0	0	1	30	0.0003925196718211707	0.474029831938239	2666.1521617870885	2741.1521617870885	2741.1521617870885	2766.1521617870885	0.5441176295280457	0.7532467246055603	0.8070175647735596	0.7419354915618896	0.6499999761581421	973	1048	1048	1073	1520
14.518866386533062	14.518866386533059	0	0	1	30	-9.11457541045065e-16	0.49940345032814193	2770.0571290937414	2845.0571290937414	2845.0571290937414	2870.0571290937414	0.5735294222831726	0.7857142686843872	0.8245614171028137	0.774193525314331	0.6499999761581421	973	1048	1048	1073	1520
14.532770302942978	14.532770302942982	0	0	1	30	-0.00039251967182299115	0.5154433764841979	2835.7406267027905	2910.7406267027905	2910.7406267027905	2935.7406267027905	0.5735294222831726	0.8181818127632141	0.8421052694320679	0.7956989407539368	0.6499999761581421	973	1048	1048	1073	1520
14.54992371655321	14.549924111292913	0	0	1	30	-0.0007839634745083118	0.5297907709012817	2894.4932068407484	2969.4932068407484	2969.4932068407484	2994.4932068407484	0.5882353186607361	0.8376623392105103	0.859649121761322	0.8064516186714172	0.6499999761581421	973	1048	1048	1073	1520
14.565823436880137	14.565823436880134	0	0	1	30	-0.0011732584878026383	0.5442324721139684	2953.6319733067007	3028.6319733067007	3028.6319733067007	3053.6319733067007	0.6029411554336548	0.8571428656578064	0.8771929740905762	0.8172042965888977	0.6499999761581421	973	1048	1048	1073	1520
14.585463710592641	14.585463710592645	0	0	1	30	-0.0015593376811340951	0.5795277221976214	3098.1660223992594	3173.1660223992594	3173.1660223992594	3198.1660223992594	0.6470588445663452	0.8961039185523987	0.9122806787490845	0.8494623899459839	0.6499999761581421	973	1048	1048	1073	1520
14.599796709055134	14.59979670905513	0	0	1	30	-0.0019411428382697968	0.5795277221976214	3098.1660223992594	3173.1660223992594	3173.1660223992594	3198.1660223992594	0.6470588445663452	0.8961039185523987	0.9122806787490845	0.8494623899459839	0.6499999761581421	981	1056	1056	1081	1520
14.615863009534934	14.615863009534937	0	0	1	30	-0.002317627457812985	0.5979760365230007	3173.7118695616878	3248.7118695616878	3248.7118695616878	3273.7118695616878	0.6764705777168274	0.9155844449996948	0.9298245906829834	0.8602150678634644	0.6499999761581421	988	1063	1063	1088	1520
14.632898001235532	14.632898395975236	0	0	1	30	-0.0026877596215906176	0.6133357758365516	3236.6100020506788	3311.6100020506788	3311.6100020506788	3336.6100020506788	0.6764705777168274	0.9415584206581116	0.9473684430122375	0.8817204236984253	0.6499999761581421	991	1066	1066	1091	1520
14.65217590390457	14.652175903904567	0	0	1	30	-0.0030505248230693503	0.6186356271348838	3258.312893117349	3333.312893117349	3333.312893117349	3358.312893117349	0.6911764740943909	0.948051929473877	0.9473684430122375	0.8817204236984253	0.6499999761581421	994	1069	1069	1094	1520
14.665899819011848	14.665899819011852	0	0	1	30	-0.0034049287480474306	0.6283434225526356	3298.066315353043	3373.066315353043	3373.066315353043	3398.066315353043	0.6911764740943909	0.9610389471054077	0.9649122953414917	0.8924731016159058	0.6499999761581421	996	1071	1071	1096	1520
14.682835731048051	14.682835731048055	0	0	1	30	-0.0037500000000008082	0.6362371216335738	3330.3910130894847	3405.3910130894847	3405.3910130894847	3430.3910130894847	0.7058823704719543	0.9675324559211731	0.9649122953414917	0.9032257795333862	0.6499999761581421	1064	1139	1139	1164	1520
14.699836380394856	14.69983638039486	0	0	1	30	-0.004084792762613487	0.6415369580307448	3352.0938431359	3427.0938431359	3427.0938431359	3452.0938431359	0.720588207244873	0.9740259647369385	0.9649122953414917	0.9032257795333862	0.6499999761581421	1064	1139	1139	1164	1520
14.718796122866678	14.718796122866681	0	0	1	30	-0.004408389392194307	0.6431603352346862	3358.74157278604	3433.74157278604	3433.74157278604	3458.74157278604	0.720588207244873	0.9805194735527039	0.9649122953414917	0.9032257795333862	0.6499999761581421	1117	1192	1192	1217	1520
14.73288754063352	14.732887540633516	0	0	1	30	-0.004719902932874511	0.6471218501587135	3374.9639763999317	3449.9639763999317	3449.9639763999317	3474.9639763999317	0.720588207244873	0.9805194735527039	0.9824561476707458	0.9032257795333862	0.6499999761581421	1133	1208	1208	1233	1520
14.749920558635623	14.749920558635626	0	0	1	30	-0.005018479547692137	0.6471218501587135	3374.9639763999317	3449.9639763999317	3449.9639763999317	3474.9639763999317	0.720588207244873	0.9805194735527039	0.9824561476707458	0.9032257795333862	0.6499999761581421	1183	1258	1258	1283	1520
14.76587948991736	14.765879489917364	0	0	1	30	-0.005303300858899775	0.6487452273626548	3381.6117060500715	3456.6117060500715	3456.6117060500715	3481.6117060500715	0.720588207244873	0.9870129823684692	0.9824561476707458	0.9032257795333862	0.6499999761581421	1217	1292	1292	1317	1520
14.785480289659994	14.78548028965999	0	0	1	30	-0.00557358619108109	0.6471218501587135	3374.9639763999317	3449.9639763999317	3449.9639763999317	3474.9639763999317	0.720588207244873	0.9805194735527039	0.9824561476707458	0.9032257795333862	0.6499999761581421	1263	1338	1338	1363	1520
14.799867762200911	14.799867762200915	0	0	1	30	-0.0058285947109278785	0.6389431102481389	3341.472036466129	3416.472036466129	3416.472036466129	3441.472036466129	0.720588207244873	0.9740259647369385	0.9649122953414917	0.8924731016159058	0.6499999761581421	1335	1410	1410	1435	1520
14.815861825315842	14.81586222005554	0	0	1	30	-0.006067627457812664	0.6347258852615916	3324.2025001462175	3399.2025001462175	3399.2025001462175	3424.2025001462175	0.720588207244873	0.9675324559211731	0.9649122953414917	0.8817204236984253	0.6499999761581421	1443	1518	1518	1543	1520
14.832856553567161	14.832856553567165	0	0	1	30	-0.006290029259591199	0.6356963558402562	3328.1765771658493	3403.1765771658493	3403.1765771658493	3428.1765771658493	0.720588207244873	0.9610389471054077	0.9649122953414917	0.8924731016159058	0.6499999761581421	1497	1572	1572	1597	1520
14.852124982483424	14.852124982483428	0	0	1	30	-0.006495190528383767	0.6331025080576502	3317.5547704960777	3392.5547704960777	3392.5547704960777	3417.5547704960777	0.720588207244873	0.9610389471054077	0.9649122953414917	0.8817204236984253	0.6499999761581421	1565	1640	1640	1665	1520
14.86588916103998	14.865889161039984	0	0	1	30	-0.006682548931413194	0.6294260488644206	3302.499670099802	3377.499670099802	3377.499670099802	3402.499670099802	0.7058823704719543	0.9610389471054077	0.9649122953414917	0.8817204236984253	0.6499999761581421	1683	1758	1758	1783	1520
14.882844020581729	14.882844020581732	0	0	1	30	-0.006851590932319897	0.6213887914989922	3269.587101188373	3344.587101188373	3344.587101188373	3369.587101188373	0.7058823704719543	0.9545454382896423	0.9473684430122375	0.8709677457809448	0.6499999761581421	1808	1883	1883	1908	1530
14.899840722531543	14.899841117271247	0	0	1	30	-0.007001853198729357	0.6197654142950508	3262.939371538233	3337.939371538233	3337.939371538233	3362.939371538233	0.7058823704719543	0.948051929473877	0.9473684430122375	0.8709677457809448	0.6499999761581421	1909	1984	1984	2009	1520
14.918779543799332	14.918779543799335	0	0	1	30	-0.00713292387221395	0.6197654142950508	3262.939371538233	3337.939371538233	3337.939371538233	3362.939371538233	0.7058823704719543	0.948051929473877	0.9473684430122375	0.8709677457809448	0.6499999761581421	2006	2081	2081	2106	1520
14.932785303051539	14.932785303051535	0	0	1	30	-0.007244443697168262	0.6197654142950508	3262.939371538233	3337.939371538233	3337.939371538233	3362.939371538233	0.7058823704719543	0.948051929473877	0.9473684430122375	0.8709677457809448	0.6499999761581421	2213	2288	2288	2313	1530
14.949872795132073	14.94987279513207	0	0	1	30	-0.007336107005503743	0.6197654142950508	3262.939371538233	3337.939371538233	3337.939371538233	3362.939371538233	0.7058823704719543	0.948051929473877	0.9473684430122375	0.8709677457809448	0.6499999761581421	2337	2412	2412	2437	1530
14.965819489483145	14.965819094743448	0	0	1	30	-0.007407662554463685	0.617218727360827	3252.510688542586	3327.510688542586	3327.510688542586	3352.510688542586	0.7058823704719543	0.948051929473877	0.9473684430122375	0.8602150678634644	0.6499999761581421	2451	2526	2526	2551	1530
14.985518184671072	14.985518184671076	0	0	1	30	-0.0074589142152621515	0.6181420370911095	3256.291641888093	3331.291641888093	3331.291641888093	3356.291641888093	0.7058823704719543	0.9415584206581116	0.9473684430122375	0.8709677457809448	0.6499999761581421	2544	2619	2619	2644	1530
14.999783287905373	14.999783287905377	0	0	1	30	-0.0074897215106593555	0.6181420370911095	3256.291641888093	3331.291641888093	3331.291641888093	3356.291641888093	0.7058823704719543	0.9415584206581116	0.9473684430122375	0.8709677457809448	0.6499999761581421	2666	2741	2741	2766	1530
15.01585314104247	15.015853535782167	0	0	1	30	-0.0075	0.6155953501568856	3245.8629588924464	3320.8629588924464	3320.8629588924464	3345.8629588924464	0.7058823704719543	0.9415584206581116	0.9473684430122375	0.8602150678634644	0.6499999761581421	2770	2845	2845	2870	1530
15.032829711267645	15.032829711267649	0	0	1	30	-0.007489721510659252	0.6040231012422126	3198.4745995868607	3273.4745995868607	3273.4745995868607	3298.4745995868607	0.6911764740943909	0.9350649118423462	0.9298245906829834	0.8494623899459839	0.6499999761581421	2835	2910	2910	2935	1530
15.052181430260347	15.052182614479445	0	0	1	30	-0.007458914215261947	0.598276806893022	3174.943524226925	3249.943524226925	3249.943524226925	3274.943524226925	0.6911764740943909	0.9220778942108154	0.9298245906829834	0.8387096524238586	0.6499999761581421	2894	2969	2969	2994	1530
15.065735607297157	15.06573560729716	0	0	1	30	-0.007407662554463379	0.5811469238634448	3104.7966532208065	3179.7966532208065	3179.7966532208065	3204.7966532208065	0.6764705777168274	0.9025974273681641	0.9122806787490845	0.8172042965888977	0.6499999761581421	2953	3028	3028	3053	1530
15.082787178065104	15.082787572804808	0	0	1	30	-0.007336107005503337	0.5754478043783298	3081.4587589292605	3156.4587589292605	3156.4587589292605	3181.4587589292605	0.6764705777168274	0.8896104097366333	0.9122806787490845	0.8064516186714172	0.6499999761581421	3098	3173	3173	3198	1530
15.09986243321498	15.099862827954677	0	0	1	30	-0.0072444436971677555	0.5682342632567741	3051.91930803649	3126.91930803649	3126.91930803649	3151.91930803649	0.6617646813392639	0.8896104097366333	0.8947368264198303	0.8064516186714172	0.6499999761581421	3098	3173	3173	3198	1530
15.118783491196318	15.118783491196321	0	0	1	30	-0.007132923872213346	0.5642056818239825	3035.422267069208	3110.422267069208	3110.422267069208	3135.422267069208	0.6617646813392639	0.8831169009208679	0.8947368264198303	0.7956989407539368	0.6499999761581421	3173	3248	3248	3273	1530
15.132820434884728	15.132820434884724	0	0	1	30	-0.007001853198728657	0.5548772639940198	2997.222396055511	3072.222396055511	3072.222396055511	3097.222396055511	0.6470588445663452	0.8701298832893372	0.8947368264198303	0.7849462628364563	0.6499999761581421	3236	3311	3311	3336	1530
15.1498629266396	15.149862926639603	0	0	1	30	-0.0068515909323191015	0.525331493077065	2876.232464150581	2951.232464150581	2951.232464150581	2976.232464150581	0.6323529481887817	0.8311688303947449	0.859649121761322	0.7419354915618896	0.6499999761581421	3258	3333	3333	3358	1530
15.16579383140273	15.165793831402727	0	0	1	30	-0.006682548931412306	0.48978054712367847	2730.6513404714633	2805.6513404714633	2805.6513404714633	2830.6513404714633	0.5882353186607361	0.7857142686843872	0.8245614171028137	0.7096773982048035	0.6499999761581421	3298	3373	3373	3398	1530
15.185472000126317	15.185472000126321	0	0	1	30	-0.006495190528382789	0.4531030247085974	2580.4568861817065	2655.4568861817065	2655.4568861817065	2680.4568861817065	0.5588235259056091	0.7272727489471436	0.7894737124443054	0.6666666865348816	0.6499999761581421	3330	3405	3405	3430	1530
15.199887104446148	15.199887104446152	0	0	1	30	-0.006290029259590135	0.4118802040348726	2411.6494355228033	2486.6494355228033	2486.6494355228033	2511.6494355228033	0.5147058963775635	0.6623376607894897	0.7543859481811523	0.6236559152603149	0.6499999761581421	3352	3427	3427	3452	1530
15.21585787791885	15.215857877918854	0	0	1	30	-0.006067627457811515	0.3750884271082935	2260.9871090084616	2335.9871090084616	2335.9871090084616	2360.9871090084616	0.4852941036224365	0.5974025726318359	0.719298243522644	0.5806451439857483	0.6499999761581421	3358	3433	3433	3458	1530
15.232858922005356	15.23285892200536	0	0	1	30	-0.005828594710926648	0.3426993624671768	2128.353889303089	2203.353889303089	2203.353889303089	2228.353889303089	0.4264705777168274	0.551948070526123	0.7017543911933899	0.5591397881507874	0.6499999761581421	3374	3449	3449	3474	1530
15.252162482754812	15.252162482754809	0	0	1	30	-0.005573586191079782	0.30011623360777406	1953.9759766238349	2028.9759766238349	2028.9759766238349	2053.975976623835	0.38235294818878174	0.4740259647369385	0.6666666865348816	0.5161290168762207	0.6499999761581421	3374	3449	3449	3474	1530
15.265845739673118	15.265845739673114	0	0	1	30	-0.005303300858898391	0.27177882832056	1837.9343019726932	1912.9343019726932	1912.9343019726932	1937.9343019726932	0.3529411852359772	0.4285714328289032	0.6315789222717285	0.4838709533214569	0.6499999761581421	3381	3456	3456	3481	1530
15.282849152197812	15.282849152197816	0	0	1	30	-0.005018479547690684	0.24400735397711948	1724.2101145363042	1799.2101145363042	1799.2101145363042	1824.2101145363042	0.3235294222831726	0.38311687111854553	0.5964912176132202	0.4516128897666931	0.6499999761581421	3374	3449	3449	3474	1530
15.299839933052148	15.299839933052152	0	0	1	30	-0.004719902932872991	0.21842519499163338	1619.4511734907387	1694.4511734907387	1694.4511734907387	1719.4511734907387	0.29411765933036804	0.34415584802627563	0.5614035129547119	0.4193548262119293	0.6499999761581421	3341	3416	3416	3441	1530
15.318809149276738	15.318809544016435	0	0	1	30	-0.004408389392192726	0.193078836183338	1515.657834170769	1590.657834170769	1590.657834170769	1615.657834170769	0.2647058963775635	0.30519479513168335	0.5087719559669495	0.3978494703769684	0.6499999761581421	3324	3399	3399	3424	1530
15.332824382281714	15.332824777021411	0	0	1	30	-0.004084792762611848	0.16916928664229314	1417.7482288001904	1492.7482288001904	1492.7482288001904	1517.7482288001904	0.22058823704719543	0.27272728085517883	0.4736842215061188	0.3870967626571655	0.6499999761581421	3328	3403	3403	3428	1530
15.349870426693876	15.34987042669388	0	0	1	30	-0.003749999999999115	0.15604807586644398	1364.016870673088	1439.016870673088	1439.016870673088	1464.016870673088	0.20588235557079315	0.2532467544078827	0.4385964870452881	0.37634408473968506	0.6499999761581421	3317	3392	3392	3417	1530
15.365849884439953	15.365849884439957	0	0	1	30	-0.003404928748045688	0.14679198173731933	1326.1131652143226	1401.1131652143226	1401.1131652143226	1426.1131652143226	0.20588235557079315	0.23376622796058655	0.4035087823867798	0.3655914068222046	0.6499999761581421	3302	3377	3377	3402	1530
15.385496868727337	15.385497263467041	0	0	1	30	-0.003050524823067564	0.12874821139616555	1252.2239256672979	1327.2239256672979	1327.2239256672979	1352.2239256672979	0.1764705926179886	0.20779220759868622	0.3684210479259491	0.35483869910240173	0.6499999761581421	3269	3344	3344	3369	1530
15.399861841105427	15.39986184110543	0	0	1	30	-0.002687759621588792	0.12874821139616555	1252.2239256672979	1327.2239256672979	1327.2239256672979	1352.2239256672979	0.1764705926179886	0.20779220759868622	0.3684210479259491	0.35483869910240173	0.6499999761581421	3262	3337	3337	3362	1530
15.415763535130843	15.415763535130846	0	0	1	30	-0.0023176274578111254	0.11619293402653441	1200.8100648386585	1275.8100648386585	1275.8100648386585	1300.8100648386585	0.1617647111415863	0.18831168115139008	0.3333333432674408	0.34408602118492126	0.6499999761581421	3262	3337	3337	3362	1530
15.43282536913096	15.432825369130963	0	0	1	30	-0.0019411428382679079	0.0977247167541	1125.1827151080395	1200.1827151080395	1200.1827151080395	1225.1827151080395	0.13235294818878174	0.16233766078948975	0.2982456088066101	0.32258063554763794	0.6499999761581421	3262	3337	3337	3362	1530
15.452154193221133	15.452154193221137	0	0	1	30	-0.0015593376811321826	0.0944779623462173	1111.8872558077599	1186.8872558077599	1186.8872558077599	1211.8872558077599	0.13235294818878174	0.14935064315795898	0.2982456088066101	0.32258063554763794	0.6499999761581421	3262	3337	3337	3362	1530
15.465856792384685	15.465856792384681	0	0	1	30	-0.001173258487800707	0.09068518821441707	1096.355845738038	1171.355845738038	1171.355845738038	1196.355845738038	0.13235294818878174	0.1428571492433548	0.28070175647735596	0.31182795763015747	0.6499999761581421	3252	3327	3327	3352	1530
15.482859810169678	15.482859810169682	0	0	1	30	-0.0007839634745063674	0.08769414510027662	1084.1075241856329	1159.1075241856329	1159.1075241856329	1184.1075241856329	0.13235294818878174	0.13636364042758942	0.2631579041481018	0.31182795763015747	0.6499999761581421	3256	3331	3331	3356	1530
15.499837959353655	15.499837959353652	0	0	1	30	-0.0003925196718210386	0.0840176728685309	1069.0523703966342	1144.0523703966342	1144.0523703966342	1169.0523703966342	0.11764705926179886	0.13636364042758942	0.2631579041481018	0.31182795763015747	0.6499999761581421	3256	3331	3331	3356	1530
15.518856518040593	15.51885651804059	0	0	1	30	1.0437658189007235e-15	0.0840176728685309	1069.0523703966342	1144.0523703966342	1144.0523703966342	1169.0523703966342	0.11764705926179886	0.13636364042758942	0.2631579041481018	0.31182795763015747	0.6499999761581421	3245	3320	3320	3345	1530
15.53284846140334	15.532848461403344	0	0	1	30	0.00039251967182312326	0.08168688261840362	1059.5077843223628	1134.5077843223628	1134.5077843223628	1159.5077843223628	0.11764705926179886	0.12987013161182404	0.2631579041481018	0.301075279712677	0.6499999761581421	3198	3273	3273	3298	1530
15.54992095337532	15.549921348115024	0	0	1	30	0.0007839634745084434	0.08168688261840362	1059.5077843223628	1134.5077843223628	1134.5077843223628	1159.5077843223628	0.11764705926179886	0.12987013161182404	0.2631579041481018	0.301075279712677	0.6499999761581421	3174	3249	3249	3274	1530
15.565761857487125	15.565761857487129	0	0	1	30	0.001173258487802769	0.08097946761153851	1056.6109198692502	1131.6109198692502	1131.6109198692502	1156.6109198692502	0.11764705926179886	0.12987013161182404	0.2631579041481018	0.29032257199287415	0.6499999761581421	3104	3179	3179	3204	1530
15.585464894811736	15.58546489481174	0	0	1	30	0.0015593376811342246	0.07970612244727959	1051.39657142161	1126.39657142161	1126.39657142161	1151.39657142161	0.11764705926179886	0.12987013161182404	0.24561403691768646	0.29032257199287415	0.6499999761581421	3081	3156	3156	3181	1530
15.599873288556694	15.599873288556697	0	0	1	30	0.0019411428382699247	0.07970612244727959	1051.39657142161	1126.39657142161	1126.39657142161	1151.39657142161	0.11764705926179886	0.12987013161182404	0.24561403691768646	0.29032257199287415	0.6499999761581421	3051	3126	3126	3151	1530
15.615883930738974	15.61588393073897	0	0	1	30	0.002317627457813111	0.08097946761153851	1056.6109198692502	1131.6109198692502	1131.6109198692502	1156.6109198692502	0.11764705926179886	0.12987013161182404	0.2631579041481018	0.29032257199287415	0.6499999761581421	3035	3110	3110	3135	1530
15.632920106658666	15.63292050139837	0	0	1	30	0.0026877596215907408	0.08097946761153851	1056.6109198692502	1131.6109198692502	1131.6109198692502	1156.6109198692502	0.11764705926179886	0.12987013161182404	0.2631579041481018	0.29032257199287415	0.6499999761581421	2997	3072	3072	3097	1530
15.652181430260349	15.652181430260352	0	0	1	30	0.0030505248230694713	0.08097946761153851	1056.6109198692502	1131.6109198692502	1131.6109198692502	1156.6109198692502	0.11764705926179886	0.12987013161182404	0.2631579041481018	0.29032257199287415	0.6499999761581421	2876	2951	2951	2976	1530
15.665844555454022	15.665844555454019	0	0	1	30	0.0034049287480475486	0.08260284481547986	1063.25864951939	1138.25864951939	1138.25864951939	1163.25864951939	0.11764705926179886	0.13636364042758942	0.2631579041481018	0.29032257199287415	0.6499999761581421	2730	2805	2805	2830	1530
15.682900073618953	15.682900073618956	0	0	1	30	0.003750000000000923	0.08331025982234497	1066.1555139725026	1141.1555139725026	1141.1555139725026	1166.1555139725026	0.11764705926179886	0.13636364042758942	0.2631579041481018	0.301075279712677	0.6499999761581421	2580	2655	2655	2680	1530
15.69985098576371	15.699850985763714	0	0	1	30	0.004084792762613599	0.0796337894532444	1051.1003678110358	1126.1003678110358	1126.1003678110358	1151.1003678110358	0.10294117778539658	0.13636364042758942	0.2631579041481018	0.301075279712677	0.6499999761581421	2411	2486	2486	2511	1530
15.718780728018423	15.718780728018427	0	0	1	30	0.0044083893921944145	0.0796337894532444	1051.1003678110358	1126.1003678110358	1126.1003678110358	1151.1003678110358	0.10294117778539658	0.13636364042758942	0.2631579041481018	0.301075279712677	0.6499999761581421	2260	2335	2335	2360	1530
15.732844514006352	15.732844514006356	0	0	1	30	0.004719902932874614	0.0796337894532444	1051.1003678110358	1126.1003678110358	1126.1003678110358	1151.1003678110358	0.10294117778539658	0.13636364042758942	0.2631579041481018	0.301075279712677	0.6499999761581421	2128	2203	2203	2228	1530
15.74986884773508	15.749868847735083	0	0	1	30	0.0050184795476922355	0.0796337894532444	1051.1003678110358	1126.1003678110358	1126.1003678110358	1151.1003678110358	0.10294117778539658	0.13636364042758942	0.2631579041481018	0.301075279712677	0.6499999761581421	1953	2028	2028	2053	1530
15.765899226902299	15.765899621642003	0	0	1	30	0.005303300858899867	0.0796337894532444	1051.1003678110358	1126.1003678110358	1126.1003678110358	1151.1003678110358	0.10294117778539658	0.13636364042758942	0.2631579041481018	0.301075279712677	0.6499999761581421	1837	1912	1912	1937	1530
15.785453052620774	15.785453052620777	0	0	1	30	0.005573586191081179	0.08331025982234497	1066.1555139725026	1141.1555139725026	1141.1555139725026	1166.1555139725026	0.11764705926179886	0.13636364042758942	0.2631579041481018	0.301075279712677	0.6499999761581421	1724	1799	1799	1824	1530
15.799824735573743	15.799824735573747	0	0	1	30	0.005828594710927962	0.08331025982234497	1066.1555139725026	1141.1555139725026	1141.1555139725026	1166.1555139725026	0.11764705926179886	0.13636364042758942	0.2631579041481018	0.301075279712677	0.6499999761581421	1619	1694	1694	1719	1530
15.815799851183137	15.815799851183133	0	0	1	30	0.0060676274578127425	0.08331025982234497	1066.1555139725026	1141.1555139725026	1141.1555139725026	1166.1555139725026	0.11764705926179886	0.13636364042758942	0.2631579041481018	0.301075279712677	0.6499999761581421	1515	1590	1590	1615	1530
15.832780763544996	15.832780763545	0	0	1	30	0.006290029259591271	0.08564105007247225	1075.700100046774	1150.700100046774	1150.700100046774	1175.700100046774	0.11764705926179886	0.1428571492433548	0.2631579041481018	0.31182795763015747	0.6499999761581421	1417	1492	1492	1517	1530
15.852121824565835	15.852121824565838	0	0	1	30	0.006495190528383834	0.08564105007247225	1075.700100046774	1150.700100046774	1150.700100046774	1175.700100046774	0.11764705926179886	0.1428571492433548	0.2631579041481018	0.31182795763015747	0.6499999761581421	1364	1439	1439	1464	1530
15.865921924434979	15.865921924434982	0	0	1	30	0.006682548931413254	0.08564105007247225	1075.700100046774	1150.700100046774	1150.700100046774	1175.700100046774	0.11764705926179886	0.1428571492433548	0.2631579041481018	0.31182795763015747	0.6499999761581421	1326	1401	1401	1426	1530
15.882815204583714	15.882815204583718	0	0	1	30	0.006851590932319951	0.08427338300062348	1070.099503387553	1145.099503387553	1145.099503387553	1170.099503387553	0.11764705926179886	0.1428571492433548	0.24561403691768646	0.31182795763015747	0.6499999761581421	1252	1327	1327	1352	1530
15.899780722097333	15.89978072209733	0	0	1	30	0.007001853198729405	0.08427338300062348	1070.099503387553	1145.099503387553	1145.099503387553	1170.099503387553	0.11764705926179886	0.1428571492433548	0.24561403691768646	0.31182795763015747	0.6499999761581421	1252	1327	1327	1352	1530
15.91889283409288	15.918892834092883	0	0	1	30	0.0071329238722139905	0.08589675647927453	1076.7472177826291	1151.7472177826291	1151.7472177826291	1176.7472177826291	0.11764705926179886	0.14935064315795898	0.24561403691768646	0.31182795763015747	0.6499999761581421	1200	1275	1275	1300	1530
15.932836224472673	15.932836224472677	0	0	1	30	0.007244443697168296	0.09164830882905495	1100.29982465498	1175.29982465498	1175.29982465498	1200.29982465498	0.13235294818878174	0.14935064315795898	0.2631579041481018	0.32258063554763794	0.6499999761581421	1125	1200	1200	1225	1530
15.949888584720021	15.949888584720025	0	0	1	30	0.007336107005503771	0.09489506323693764	1113.5952839552597	1188.5952839552597	1188.5952839552597	1213.5952839552597	0.13235294818878174	0.16233766078948975	0.2631579041481018	0.32258063554763794	0.6499999761581421	1111	1186	1186	1211	1530
15.96582501583893	15.965825410578628	0	0	1	30	0.007407662554463706	0.10302456432714191	1146.8855909196461	1221.8855909196461	1221.8855909196461	1246.8855909196461	0.14705882966518402	0.16883116960525513	0.2982456088066101	0.32258063554763794	0.6499999761581421	1096	1171	1171	1196	1530
15.985493316070048	15.985493316070052	0	0	1	30	0.007458914215262165	0.11770208261259163	1206.9900282985627	1281.9900282985627	1281.9900282985627	1306.9900282985627	0.1617647111415863	0.18831168115139008	0.35087719559669495	0.34408602118492126	0.6499999761581421	1084	1159	1159	1184	1530
15.999878420172777	15.99987842017278	0	0	1	30	0.0074897215106593616	0.12981092634473268	1256.5757433816802	1331.5757433816802	1331.5757433816802	1356.5757433816802	0.19117647409439087	0.20129869878292084	0.3684210479259491	0.34408602118492126	0.6499999761581421	1069	1144	1144	1169	1530
16.015733140174042	16.015733140174046	0	0	1	30	0.0075	0.1424605280548823	1308.375862384743	1383.375862384743	1383.375862384743	1408.375862384743	0.20588235557079315	0.22077922523021698	0.4035087823867798	0.35483869910240173	0.6499999761581421	1069	1144	1144	1169	1530
16.03277444770982	16.032774447709823	0	0	1	30	0.007489721510659245	0.1536952997238945	1354.382252369348	1429.382252369348	1429.382252369348	1454.382252369348	0.22058823704719543	0.24025973677635193	0.42105263471603394	0.3655914068222046	0.6499999761581421	1059	1134	1134	1159	1530
16.052128535140717	16.052128535140714	0	0	1	30	0.007458914215261934	0.17475001747974517	1440.6013215795565	1515.6013215795565	1515.6013215795565	1540.6013215795565	0.25	0.2792207896709442	0.4385964870452881	0.3870967626571655	0.6499999761581421	1059	1134	1134	1159	1530
16.065831923783662	16.06583192378366	0	0	1	30	0.007407662554463358	0.19940886876309194	1541.5793175848617	1616.5793175848617	1616.5793175848617	1641.5793175848617	0.27941176295280457	0.3246753215789795	0.4736842215061188	0.40860214829444885	0.6499999761581421	1056	1131	1131	1156	1530
16.082817573021913	16.08281757302191	0	0	1	30	0.007336107005503309	0.23653186505902513	1693.5979874167078	1768.5979874167078	1768.5979874167078	1793.5979874167078	0.3529411852359772	0.37662336230278015	0.4912280738353729	0.44086021184921265	0.6499999761581421	1051	1126	1126	1151	1530
16.099839538312445	16.099839538312448	0	0	1	30	0.007244443697167722	0.2751754599977745	1851.8435086908864	1926.8435086908864	1926.8435086908864	1951.8435086908864	0.38235294818878174	0.4610389471054077	0.5438596606254578	0.47311827540397644	0.6499999761581421	1051	1126	1126	1151	1530
16.11871756966662	16.118717964406326	0	0	1	30	0.007132923872213304	0.3010877527646514	1957.9543475712474	2032.9543475712474	2032.9543475712474	2057.954347571247	0.4117647111415863	0.5	0.5789473652839661	0.5053763389587402	0.6499999761581421	1056	1131	1131	1156	1530
16.132835040253582	16.132834645513885	0	0	1	30	0.00700185319872861	0.33486857117234337	2096.286798950746	2171.286798950746	2171.286798950746	2196.286798950746	0.44117647409439087	0.551948070526123	0.6315789222717285	0.5483871102333069	0.6499999761581421	1056	1131	1131	1156	1530
16.14986055820141	16.149860558201407	0	0	1	30	0.006851590932319048	0.36907173981589647	2236.348774546096	2311.348774546096	2311.348774546096	2336.348774546096	0.4852941036224365	0.6038960814476013	0.6666666865348816	0.5806451439857483	0.6499999761581421	1056	1131	1131	1156	1530
16.165852252878146	16.165860147672124	0	0	1	30	0.006682548931412246	0.38871372327098896	2316.7826967947	2391.7826967947	2391.7826967947	2416.7826967947	0.5	0.6428571343421936	0.6842105388641357	0.602150559425354	0.6499999761581421	1063	1138	1138	1163	1530
16.185468052729327	16.18546805272933	0	0	1	30	0.0064951905283827235	0.41265051906523986	2414.8038755721573	2489.8038755721573	2489.8038755721573	2514.8038755721573	0.5441176295280457	0.6688311696052551	0.7017543911933899	0.6236559152603149	0.6499999761581421	1066	1141	1141	1166	1530
16.199838946202902	16.1998389462029	0	0	1	30	0.006290029259590062	0.4338760556865022	2501.7224480362265	2576.7224480362265	2576.7224480362265	2601.7224480362265	0.5588235259056091	0.701298713684082	0.7368420958518982	0.6451612710952759	0.6499999761581421	1051	1126	1126	1151	1530
16.215887088656565	16.21588708865656	0	0	1	30	0.006067627457811438	0.44928298110535536	2564.8138076264304	2639.8138076264304	2639.8138076264304	2664.8138076264304	0.5588235259056091	0.7272727489471436	0.7543859481811523	0.6774193644523621	0.6499999761581421	1051	1126	1126	1151	1530
16.23286444836114	16.232864448361138	0	0	1	30	0.0058285947109265645	0.48504455105085853	2711.2574365532655	2786.2574365532655	2786.2574365532655	2811.2574365532655	0.5882353186607361	0.7792207598686218	0.8070175647735596	0.7096773982048035	0.6499999761581421	1051	1126	1126	1151	1530
16.252145903687463	16.25214590368746	0	0	1	30	0.005573586191079693	0.49576055386835094	2755.139468090897	2830.139468090897	2830.139468090897	2855.139468090897	0.6029411554336548	0.798701286315918	0.8070175647735596	0.7204301357269287	0.6499999761581421	1051	1126	1126	1151	1530
16.26582955534547	16.265829555345466	0	0	1	30	0.005303300858898298	0.5102766840199529	2814.583021061707	2889.583021061707	2889.583021061707	2914.583021061707	0.6176470518112183	0.8116883039474487	0.8245614171028137	0.7419354915618896	0.6499999761581421	1051	1126	1126	1151	1530
16.282903231536544	16.282903231536547	0	0	1	30	0.005018479547690586	0.522717735881379	2865.529128434247	2940.529128434247	2940.529128434247	2965.529128434247	0.6323529481887817	0.8246753215789795	0.8421052694320679	0.7526881694793701	0.6499999761581421	1066	1141	1141	1166	1530
16.29981980132751	16.299819801327512	0	0	1	30	0.004719902932872889	0.5243411130853204	2872.176858084387	2947.176858084387	2947.176858084387	2972.176858084387	0.6323529481887817	0.8311688303947449	0.8421052694320679	0.7526881694793701	0.6499999761581421	1066	1141	1141	1166	1530
16.318875070806435	16.31887546554613	0	0	1	30	0.004408389392192618	0.5315766353451785	2901.806321738506	2976.806321738506	2976.806321738506	3001.806321738506	0.6323529481887817	0.8376623392105103	0.859649121761322	0.7634408473968506	0.6499999761581421	1066	1141	1141	1166	1530
16.332827540199304	16.332827934939008	0	0	1	30	0.004084792762611737	0.5332000125491199	2908.454051388646	2983.454051388646	2983.454051388646	3008.454051388646	0.6323529481887817	0.8441558480262756	0.859649121761322	0.7634408473968506	0.6499999761581421	1075	1150	1150	1175	1530
16.349804110424486	16.349804110424483	0	0	1	30	0.0037499999999990002	0.5371342722851473	2924.5648450076783	2999.5648450076783	2999.5648450076783	3024.5648450076783	0.6323529481887817	0.850649356842041	0.859649121761322	0.774193525314331	0.6499999761581421	1075	1150	1150	1175	1530
16.365814357867066	16.36581396312737	0	0	1	30	0.0034049287480455706	0.5447450189253358	2955.73085249925	3030.73085249925	3030.73085249925	3055.73085249925	0.6470588445663452	0.8571428656578064	0.859649121761322	0.7849462628364563	0.6499999761581421	1075	1150	1150	1175	1530
16.385419499746376	16.38541910500668	0	0	1	30	0.003050524823067443	0.552169184840146	2986.1328119203977	3061.1328119203977	3061.1328119203977	3086.1328119203977	0.6470588445663452	0.8636363744735718	0.8771929740905762	0.7956989407539368	0.6499999761581421	1070	1145	1145	1170	1530
16.399852762092358	16.39985276209236	0	0	1	30	0.002687759621588668	0.552169184840146	2986.1328119203977	3061.1328119203977	3061.1328119203977	3086.1328119203977	0.6470588445663452	0.8636363744735718	0.8771929740905762	0.7956989407539368	0.6499999761581421	1070	1145	1145	1170	1530
16.41586024635705	16.415860246357045	0	0	1	30	0.0023176274578109997	0.5486792786613632	2971.8416461182824	3046.8416461182824	3046.8416461182824	3071.8416461182824	0.6470588445663452	0.8636363744735718	0.859649121761322	0.7956989407539368	0.6499999761581421	1076	1151	1151	1176	1530
16.43283484288373	16.432835237623433	0	0	1	30	0.0019411428382677801	0.552169184840146	2986.1328119203977	3061.1328119203977	3061.1328119203977	3086.1328119203977	0.6470588445663452	0.8636363744735718	0.8771929740905762	0.7956989407539368	0.6499999761581421	1100	1175	1175	1200	1530
16.452134061496494	16.452134061496498	0	0	1	30	0.0015593376811320532	0.5577739826284969	3009.0844588636946	3084.0844588636946	3084.0844588636946	3109.0844588636946	0.6470588445663452	0.8766233921051025	0.8771929740905762	0.8064516186714172	0.6499999761581421	1113	1188	1188	1213	1530
16.465816923675106	16.46581692367511	0	0	1	30	0.0011732584878005763	0.5638084852021947	3033.7957469029875	3108.7957469029875	3108.7957469029875	3133.7957469029875	0.6617646813392639	0.8766233921051025	0.8771929740905762	0.8172042965888977	0.6499999761581421	1146	1221	1221	1246	1530
16.482824678336485	16.482830204692274	0	0	1	30	0.0007839634745062358	0.569016090281683	3055.1208897034917	3130.1208897034917	3130.1208897034917	3155.1208897034917	0.6617646813392639	0.8831169009208679	0.8947368264198303	0.8172042965888977	0.6499999761581421	1206	1281	1281	1306	1530
16.499839933052144	16.499846248887327	0	0	1	30	0.00039251967182090644	0.5654318624061361	3040.4434765531273	3115.4434765531273	3115.4434765531273	3140.4434765531273	0.6617646813392639	0.8831169009208679	0.8771929740905762	0.8172042965888977	0.6499999761581421	1256	1331	1331	1356	1530
16.518766517389267	16.51876651738927	0	0	1	30	-1.1760740967563817e-15	0.5730446717144746	3071.6179306707736	3146.6179306707736	3146.6179306707736	3171.6179306707736	0.6617646813392639	0.8896104097366333	0.8947368264198303	0.8279569745063782	0.6499999761581421	1308	1383	1383	1408	1530
16.53285754041641	16.532857540416412	0	0	1	30	-0.0003925196718232554	0.5746680489184159	3078.2656603209134	3153.2656603209134	3153.2656603209134	3178.2656603209134	0.6617646813392639	0.8961039185523987	0.8947368264198303	0.8279569745063782	0.6499999761581421	1354	1429	1429	1454	1530
16.54982740006671	16.549827400066714	0	0	1	30	-0.000783963474508575	0.5762914261223573	3084.913389971053	3159.913389971053	3159.913389971053	3184.913389971053	0.6617646813392639	0.9025974273681641	0.8947368264198303	0.8279569745063782	0.6499999761581421	1440	1515	1515	1540	1530
16.565905937477176	16.56590633221688	0	0	1	30	-0.0011732584878028998	0.5762914261223573	3084.913389971053	3159.913389971053	3159.913389971053	3184.913389971053	0.6617646813392639	0.9025974273681641	0.8947368264198303	0.8279569745063782	0.6499999761581421	1541	1616	1616	1641	1530
16.585421078705174	16.585421078705178	0	0	1	30	-0.0015593376811343538	0.5799228148462863	3099.7839267955424	3174.7839267955424	3174.7839267955424	3199.7839267955424	0.6617646813392639	0.9025974273681641	0.9122806787490845	0.8279569745063782	0.6499999761581421	1693	1768	1768	1793	1530
16.59987842017278	16.599878420172782	0	0	1	30	-0.0019411428382700524	0.5786966303512076	3094.762701288195	3169.762701288195	3169.762701288195	3194.762701288195	0.6617646813392639	0.9025974273681641	0.8947368264198303	0.8387096524238586	0.6499999761581421	1851	1926	1926	1951	1530
16.61581840394898	16.615818403948975	0	0	1	30	-0.0023176274578132366	0.58399855712746	3116.4740914369486	3191.4740914369486	3191.4740914369486	3216.4740914369486	0.6617646813392639	0.9090909361839294	0.9122806787490845	0.8387096524238586	0.6499999761581421	1957	2032	2032	2057	1530
16.632913396083786	16.63291339608379	0	0	1	30	-0.0026877596215908644	0.5892984084257922	3138.176982503619	3213.176982503619	3213.176982503619	3238.176982503619	0.6764705777168274	0.9155844449996948	0.9122806787490845	0.8387096524238586	0.6499999761581421	2096	2171	2171	2196	1530
16.6520689294462	16.652068929446198	0	0	1	30	-0.003050524823069592	0.5892984084257922	3138.176982503619	3213.176982503619	3213.176982503619	3238.176982503619	0.6764705777168274	0.9155844449996948	0.9122806787490845	0.8387096524238586	0.6499999761581421	2236	2311	2311	2336	1530
16.66580271304595	16.665803107785653	0	0	1	30	-0.003404928748047666	0.5892984084257922	3138.176982503619	3213.176982503619	3213.176982503619	3238.176982503619	0.6764705777168274	0.9155844449996948	0.9122806787490845	0.8387096524238586	0.6499999761581421	2316	2391	2391	2416	1530
16.682874415538535	16.68287441553854	0	0	1	30	-0.0037500000000010372	0.5876750312218508	3131.529252853479	3206.529252853479	3206.529252853479	3231.529252853479	0.6764705777168274	0.9090909361839294	0.9122806787490845	0.8387096524238586	0.6499999761581421	2414	2489	2489	2514	1530
16.699840722531547	16.699840722531544	0	0	1	30	-0.0040847927626137094	0.5876750312218508	3131.529252853479	3206.529252853479	3206.529252853479	3231.529252853479	0.6764705777168274	0.9090909361839294	0.9122806787490845	0.8387096524238586	0.6499999761581421	2501	2576	2576	2601	1530
16.718812701934027	16.71881270193403	0	0	1	30	-0.004408389392194521	0.5876750312218508	3131.529252853479	3206.529252853479	3206.529252853479	3231.529252853479	0.6764705777168274	0.9090909361839294	0.9122806787490845	0.8387096524238586	0.6499999761581421	2564	2639	2639	2664	1530
16.73281964540533	16.732819645405332	0	0	1	30	-0.004719902932874717	0.5876750312218508	3131.529252853479	3206.529252853479	3206.529252853479	3231.529252853479	0.6764705777168274	0.9090909361839294	0.9122806787490845	0.8387096524238586	0.6499999761581421	2711	2786	2786	2811	1530
16.749917005978332	16.749917400718036	0	0	1	30	-0.0050184795476923335	0.58399855712746	3116.4740914369486	3191.4740914369486	3191.4740914369486	3216.4740914369486	0.6617646813392639	0.9090909361839294	0.9122806787490845	0.8387096524238586	0.699999988079071	2755	2830	2830	2855	1530
16.765845147563567	16.76584514756357	0	0	1	30	-0.005303300858899961	0.5762914261223573	3084.913389971053	3159.913389971053	3159.913389971053	3184.913389971053	0.6617646813392639	0.9025974273681641	0.8947368264198303	0.8279569745063782	0.6499999761581421	2814	2889	2889	2914	1530
16.78541555234939	16.785415947089096	0	0	1	30	-0.005573586191081266	0.5722628446895657	3068.4163490037713	3143.4163490037713	3143.4163490037713	3168.4163490037713	0.6617646813392639	0.8961039185523987	0.8947368264198303	0.8172042965888977	0.6499999761581421	2865	2940	2940	2965	1530
16.799838156723503	16.799838156723506	0	0	1	30	-0.005828594710928045	0.5722628446895657	3068.4163490037713	3143.4163490037713	3143.4163490037713	3168.4163490037713	0.6617646813392639	0.8961039185523987	0.8947368264198303	0.8172042965888977	0.6499999761581421	2872	2947	2947	2972	1530
16.81582077238717	16.815820772387173	0	0	1	30	-0.00606762745781282	0.5669630082923947	3046.713518957356	3121.713518957356	3121.713518957356	3146.713518957356	0.6470588445663452	0.8896104097366333	0.8947368264198303	0.8172042965888977	0.6499999761581421	2901	2976	2976	3001	1530
16.832824974391265	16.832825369130962	0	0	1	30	-0.006290029259591343	0.5554159392480287	2999.4282712206773	3074.4282712206773	3074.4282712206773	3099.4282712206773	0.6470588445663452	0.8766233921051025	0.8771929740905762	0.7956989407539368	0.6499999761581421	2908	2983	2983	3008	1530
16.8521328772774	16.852132877277402	0	0	1	30	-0.0064951905283839	0.5474530850080157	2966.8203831078245	3041.8203831078245	3041.8203831078245	3066.8203831078245	0.6470588445663452	0.8636363744735718	0.8771929740905762	0.774193525314331	0.6499999761581421	2924	2999	2999	3024	1530
16.86581258153842	16.865812581538417	0	0	1	30	-0.006682548931413314	0.5308891300170338	2898.9909874197533	2973.9909874197533	2973.9909874197533	2998.9909874197533	0.6323529481887817	0.8441558480262756	0.859649121761322	0.7526881694793701	0.6499999761581421	2955	3030	3030	3055	1530
16.88289770518076	16.882898099920464	0	0	1	30	-0.0068515909323200045	0.5053268682336025	2794.3135254166023	2869.3135254166023	2869.3135254166023	2894.3135254166023	0.6029411554336548	0.8116883039474487	0.8421052694320679	0.7204301357269287	0.6499999761581421	2986	3061	3061	3086	1530
16.899850196284312	16.899850196284316	0	0	1	30	-0.007001853198729453	0.48449852826786	2709.0214732568866	2784.0214732568866	2784.0214732568866	2809.0214732568866	0.5882353186607361	0.7857142686843872	0.8070175647735596	0.698924720287323	0.6499999761581421	2986	3061	3061	3086	1530
16.918813886153124	16.91881428089282	0	0	1	30	-0.007132923872214031	0.4407070389987613	2529.6953246999274	2604.6953246999274	2604.6953246999274	2629.6953246999274	0.5588235259056091	0.7142857313156128	0.7719298005104065	0.6344085931777954	0.6499999761581421	2971	3046	3046	3071	1530
16.93284885614304	16.932848856143043	0	0	1	30	-0.00724444369716833	0.4052556888255685	2384.522045740703	2459.522045740703	2459.522045740703	2484.522045740703	0.529411792755127	0.6558441519737244	0.7368420958518982	0.5913978219032288	0.6499999761581421	2986	3061	3061	3086	1530
16.94984713705165	16.949847137051652	0	0	1	30	-0.0073361070055037985	0.3633726227932259	2213.01089033826	2288.01089033826	2288.01089033826	2313.01089033826	0.4852941036224365	0.5909090638160706	0.7017543911933899	0.5376344323158264	0.6499999761581421	3009	3084	3084	3109	1530
16.965843568604775	16.965843963344472	0	0	1	30	-0.007407662554463726	0.322601529432454	2046.0532630258992	2121.0532630258995	2121.0532630258995	2146.0532630258995	0.44117647409439087	0.5194805264472961	0.6666666865348816	0.49462366104125977	0.6499999761581421	3033	3108	3108	3133	1530
16.98540015750114	16.985400157501143	0	0	1	30	-0.007458914215262179	0.2752771346206666	1852.2598662716298	1927.2598662716298	1927.2598662716298	1952.2598662716298	0.38235294818878174	0.44805195927619934	0.6140350699424744	0.44086021184921265	0.6499999761581421	3055	3130	3130	3155	1530
16.999838156723506	16.999838156723502	0	0	1	30	-0.0074897215106593685	0.2247719428189474	1645.4411058435896	1720.4411058435896	1720.4411058435896	1745.4411058435896	0.27941176295280457	0.38311687111854553	0.5789473652839661	0.40860214829444885	0.6499999761581421	3040	3115	3115	3140	1530
17.01572919277705	17.015729192777055	0	0	1	30	-0.0075	0.19177296459168858	1510.3102900029648	1585.3102900029648	1585.3102900029648	1610.3102900029648	0.25	0.3246753215789795	0.5263158082962036	0.3655914068222046	0.6499999761581421	3071	3146	3146	3171	1530
17.03285536934807	17.032855764087767	0	0	1	30	-0.007489721510659238	0.13974510227856918	1297.2561938307408	1372.2561938307408	1372.2561938307408	1397.2561938307408	0.20588235557079315	0.22727273404598236	0.4035087823867798	0.31182795763015747	0.6499999761581421	3078	3153	3153	3178	1530
17.052042876626082	17.052042876626086	0	0	1	30	-0.00745891421526192	0.11990921532004717	1216.028236735593	1291.028236735593	1291.028236735593	1316.028236735593	0.1764705926179886	0.20129869878292084	0.35087719559669495	0.29032257199287415	0.6499999761581421	3084	3159	3159	3184	1530
17.06584060805703	17.065840608057034	0	0	1	30	-0.007407662554463337	0.10634365394062151	1160.477262886845	1235.477262886845	1235.477262886845	1260.477262886845	0.1617647111415863	0.1753246784210205	0.31578946113586426	0.2795698940753937	0.6499999761581421	3084	3159	3159	3184	1530
17.082824678336486	17.08282467833649	0	0	1	30	-0.0073361070055032816	0.09459011159644692	1112.34650698745	1187.34650698745	1187.34650698745	1212.34650698745	0.14705882966518402	0.15584415197372437	0.28070175647735596	0.2688172161579132	0.6499999761581421	3099	3174	3174	3199	1530
17.099906249321542	17.099906249321545	0	0	1	30	-0.007244443697167687	0.08578045315192995	1076.270955657153	1151.270955657153	1151.270955657153	1176.270955657153	0.13235294818878174	0.1428571492433548	0.2631579041481018	0.25806450843811035	0.6499999761581421	3094	3169	3169	3194	1530
17.118779543799327	17.11877954379933	0	0	1	30	-0.007132923872213263	0.08253369874404726	1062.9754963568735	1137.9754963568735	1137.9754963568735	1162.9754963568735	0.13235294818878174	0.12987013161182404	0.2631579041481018	0.25806450843811035	0.6499999761581421	3116	3191	3191	3216	1530
17.132883198496828	17.13288319849683	0	0	1	30	-0.007001853198728562	0.0807415842180701	1055.636787372997	1130.636787372997	1130.636787372997	1155.636787372997	0.13235294818878174	0.12987013161182404	0.24561403691768646	0.24731183052062988	0.6499999761581421	3138	3213	3213	3238	1530
17.149837268559182	17.149837268559185	0	0	1	30	-0.006851590932318994	0.07544173478238303	1033.9339039338586	1108.9339039338586	1108.9339039338586	1133.9339039338586	0.11764705926179886	0.12337662279605865	0.24561403691768646	0.24731183052062988	0.6499999761581421	3138	3213	3213	3238	1530
17.165868831945495	17.1658688319455	0	0	1	30	-0.006682548931412186	0.07544173478238303	1033.9339039338586	1108.9339039338586	1108.9339039338586	1133.9339039338586	0.11764705926179886	0.12337662279605865	0.24561403691768646	0.24731183052062988	0.6499999761581421	3138	3213	3213	3238	1530
17.18540923651421	17.185409236514214	0	0	1	30	-0.006495190528382658	0.07315810450571109	1024.582437950887	1099.582437950887	1099.582437950887	1124.582437950887	0.11764705926179886	0.11688311398029327	0.24561403691768646	0.23655913770198822	0.6499999761581421	3131	3206	3206	3231	1530
17.199882367569764	17.199882367569767	0	0	1	30	-0.00629002925958999	0.07315810450571109	1024.582437950887	1099.582437950887	1099.582437950887	1124.582437950887	0.11764705926179886	0.11688311398029327	0.24561403691768646	0.23655913770198822	0.6499999761581421	3131	3206	3206	3231	1530
17.215743403406208	17.21574340340621	0	0	1	30	-0.00606762745781136	0.07315810450571109	1024.582437950887	1099.582437950887	1099.582437950887	1124.582437950887	0.11764705926179886	0.11688311398029327	0.24561403691768646	0.23655913770198822	0.6499999761581421	3131	3206	3206	3231	1530
17.23285694830686	17.232856948306864	0	0	1	30	-0.005828594710926481	0.07478148170965243	1031.2301676010268	1106.2301676010268	1106.2301676010268	1131.2301676010268	0.11764705926179886	0.12337662279605865	0.24561403691768646	0.23655913770198822	0.6499999761581421	3131	3206	3206	3231	1530
17.252145114208062	17.252145508947766	0	0	1	30	-0.0055735861910796046	0.07478148170965243	1031.2301676010268	1106.2301676010268	1106.2301676010268	1131.2301676010268	0.11764705926179886	0.12337662279605865	0.24561403691768646	0.23655913770198822	0.6499999761581421	3116	3191	3191	3216	1540
17.26581258153842	17.265812186798723	0	0	1	30	-0.005303300858898205	0.07478148170965243	1031.2301676010268	1106.2301676010268	1106.2301676010268	1131.2301676010268	0.11764705926179886	0.12337662279605865	0.24561403691768646	0.23655913770198822	0.6499999761581421	3084	3159	3159	3184	1530
17.282833757349557	17.28283415208926	0	0	1	30	-0.005018479547690488	0.07110501134055186	1016.1750214395599	1091.17502143956	1091.17502143956	1116.17502143956	0.10294117778539658	0.12337662279605865	0.24561403691768646	0.23655913770198822	0.6499999761581421	3068	3143	3143	3168	1530
17.29991059145823	17.299910591458232	0	0	1	30	-0.004719902932872786	0.0727283885444932	1022.8227510896998	1097.8227510896998	1097.8227510896998	1122.8227510896998	0.10294117778539658	0.12987013161182404	0.24561403691768646	0.23655913770198822	0.6499999761581421	3068	3143	3143	3168	1530
17.318864412834564	17.318864412834568	0	0	1	30	-0.004408389392192511	0.0727283885444932	1022.8227510896998	1097.8227510896998	1097.8227510896998	1122.8227510896998	0.10294117778539658	0.12987013161182404	0.24561403691768646	0.23655913770198822	0.6499999761581421	3046	3121	3121	3146	1530
17.332947935807432	17.33294793580743	0	0	1	30	-0.004084792762611626	0.07110501134055186	1016.1750214395599	1091.17502143956	1091.17502143956	1116.17502143956	0.10294117778539658	0.12337662279605865	0.24561403691768646	0.23655913770198822	0.6499999761581421	2999	3074	3074	3099	1530
17.349835689600383	17.349835689600386	0	0	1	30	-0.0037499999999988857	0.07110501134055186	1016.1750214395599	1091.17502143956	1091.17502143956	1116.17502143956	0.10294117778539658	0.12337662279605865	0.24561403691768646	0.23655913770198822	0.6499999761581421	2966	3041	3041	3066	1530
17.365856989754533	17.36585698975453	0	0	1	30	-0.0034049287480454526	0.07110501134055186	1016.1750214395599	1091.17502143956	1091.17502143956	1116.17502143956	0.10294117778539658	0.12337662279605865	0.24561403691768646	0.23655913770198822	0.6499999761581421	2898	2973	2973	2998	1530
17.385392657446864	17.385392657446868	0	0	1	30	-0.0030505248230673224	0.0727283885444932	1022.8227510896998	1097.8227510896998	1097.8227510896998	1122.8227510896998	0.10294117778539658	0.12987013161182404	0.24561403691768646	0.23655913770198822	0.6499999761581421	2794	2869	2869	2894	1530
17.39978605108326	17.399786051083264	0	0	1	30	-0.002687759621588545	0.0727283885444932	1022.8227510896998	1097.8227510896998	1097.8227510896998	1122.8227510896998	0.10294117778539658	0.12987013161182404	0.24561403691768646	0.23655913770198822	0.6499999761581421	2709	2784	2784	2809	1530
17.415858272658554	17.415858272658557	0	0	1	30	-0.002317627457810874	0.0727283885444932	1022.8227510896998	1097.8227510896998	1097.8227510896998	1122.8227510896998	0.10294117778539658	0.12987013161182404	0.24561403691768646	0.23655913770198822	0.6499999761581421	2529	2604	2604	2629	1530
17.432860895703847	17.43286089570385	0	0	1	30	-0.0019411428382676522	0.0727283885444932	1022.8227510896998	1097.8227510896998	1097.8227510896998	1122.8227510896998	0.10294117778539658	0.12987013161182404	0.24561403691768646	0.23655913770198822	0.6499999761581421	2384	2459	2459	2484	1530
17.452157351138723	17.452157351138727	0	0	1	30	-0.0015593376811319237	0.0727283885444932	1022.8227510896998	1097.8227510896998	1097.8227510896998	1122.8227510896998	0.10294117778539658	0.12987013161182404	0.24561403691768646	0.23655913770198822	0.6499999761581421	2213	2288	2288	2313	1530
17.465822844770585	17.46582284477059	0	0	1	30	-0.0011732584878004458	0.0727283885444932	1022.8227510896998	1097.8227510896998	1097.8227510896998	1122.8227510896998	0.10294117778539658	0.12987013161182404	0.24561403691768646	0.23655913770198822	0.6499999761581421	2046	2121	2121	2146	1530
17.482838099486244	17.482838099486248	0	0	1	30	-0.0007839634745061043	0.0727283885444932	1022.8227510896998	1097.8227510896998	1097.8227510896998	1122.8227510896998	0.10294117778539658	0.12987013161182404	0.24561403691768646	0.23655913770198822	0.6499999761581421	1852	1927	1927	1952	1530
17.499744011305346	17.49974401130535	0	0	1	30	-0.00039251967182077433	0.0727283885444932	1022.8227510896998	1097.8227510896998	1097.8227510896998	1122.8227510896998	0.10294117778539658	0.12987013161182404	0.24561403691768646	0.23655913770198822	0.6499999761581421	1645	1720	1720	1745	1530
17.51883441261746	17.518834412617462	0	0	1	30	1.30838237461204e-15	0.0727283885444932	1022.8227510896998	1097.8227510896998	1097.8227510896998	1122.8227510896998	0.10294117778539658	0.12987013161182404	0.24561403691768646	0.23655913770198822	0.6499999761581421	1510	1585	1585	1610	1530
17.532812145351052	17.532812145351055	0	0	1	30	0.00039251967182338753	0.06905191817539263	1007.7676049282329	1082.767604928233	1082.767604928233	1107.767604928233	0.0882352963089943	0.12987013161182404	0.24561403691768646	0.23655913770198822	0.6499999761581421	1297	1372	1372	1397	1530
17.549808057821473	17.54980845256117	0	0	1	30	0.0007839634745087067	0.06905191817539263	1007.7676049282329	1082.767604928233	1082.767604928233	1107.767604928233	0.0882352963089943	0.12987013161182404	0.24561403691768646	0.23655913770198822	0.6499999761581421	1216	1291	1291	1316	1530
17.565729094092127	17.56572909409213	0	0	1	30	0.0011732584878030303	0.0727283885444932	1022.8227510896998	1097.8227510896998	1097.8227510896998	1122.8227510896998	0.10294117778539658	0.12987013161182404	0.24561403691768646	0.23655913770198822	0.6499999761581421	1160	1235	1235	1260	1530
17.585341341286025	17.58534134128602	0	0	1	30	0.0015593376811344833	0.06905191817539263	1007.7676049282329	1082.767604928233	1082.767604928233	1107.767604928233	0.0882352963089943	0.12987013161182404	0.24561403691768646	0.23655913770198822	0.6499999761581421	1112	1187	1187	1212	1530
17.599779340508384	17.599779340508388	0	0	1	30	0.0019411428382701804	0.06905191817539263	1007.7676049282329	1082.767604928233	1082.767604928233	1107.767604928233	0.0882352963089943	0.12987013161182404	0.24561403691768646	0.23655913770198822	0.6499999761581421	1076	1151	1151	1176	1530
17.61588156230078	17.615881562300782	0	0	1	30	0.002317627457813363	0.07176526441328246	1018.8787577723917	1093.8787577723917	1093.8787577723917	1118.8787577723917	0.10294117778539658	0.12337662279605865	0.24561403691768646	0.24731183052062988	0.6499999761581421	1062	1137	1137	1162	1530
17.632912606604393	17.63291300134409	0	0	1	30	0.002687759621590988	0.07068056293349123	1014.4369052126466	1089.4369052126467	1089.4369052126467	1114.4369052126467	0.10294117778539658	0.12337662279605865	0.22807016968727112	0.24731183052062988	0.6499999761581421	1055	1130	1130	1155	1530
17.652228009544807	17.65222800954481	0	0	1	30	0.003050524823069713	0.07497012457189989	1032.0026601219301	1107.0026601219301	1107.0026601219301	1132.0026601219301	0.11764705926179886	0.12337662279605865	0.22807016968727112	0.25806450843811035	0.6499999761581421	1033	1108	1108	1133	1530
17.6658200815927	17.665820081592695	0	0	1	30	0.003404928748047784	0.0772065947444045	1041.1610054783364	1116.1610054783364	1116.1610054783364	1141.1610054783364	0.11764705926179886	0.12987013161182404	0.22807016968727112	0.2688172161579132	0.6499999761581421	1033	1108	1108	1133	1530
17.68284875745811	17.682848757458114	0	0	1	30	0.003750000000001152	0.08584959549807225	1076.5540935646059	1151.5540935646059	1151.5540935646059	1176.5540935646059	0.11764705926179886	0.14935064315795898	0.2631579041481018	0.29032257199287415	0.6499999761581421	1024	1099	1099	1124	1530
17.69988177546022	17.699881775460216	0	0	1	30	0.0040847927626138205	0.09774462447214116	1125.264237213418	1200.264237213418	1200.264237213418	1225.264237213418	0.13235294818878174	0.16883116960525513	0.2982456088066101	0.301075279712677	0.6499999761581421	1024	1099	1099	1124	1530
17.718942571294924	17.718942571294928	0	0	1	30	0.004408389392194629	0.11376255209677355	1190.8576508362876	1265.8576508362876	1265.8576508362876	1290.8576508362876	0.14705882966518402	0.19480518996715546	0.35087719559669495	0.32258063554763794	0.6499999761581421	1024	1099	1099	1124	1530
17.732907672358152	17.732908067097856	0	0	1	30	0.00471990293287482	0.12719190076001974	1245.850833612281	1320.850833612281	1320.850833612281	1345.850833612281	0.1764705926179886	0.20779220759868622	0.38596490025520325	0.32258063554763794	0.6499999761581421	1031	1106	1106	1131	1530
17.749817136834544	17.74981753157424	0	0	1	30	0.0050184795476924315	0.14980819769916254	1338.4645695780705	1413.4645695780705	1413.4645695780705	1438.4645695780705	0.22058823704719543	0.23376622796058655	0.42105263471603394	0.34408602118492126	0.6499999761581421	1031	1106	1106	1131	1530
17.765846726522362	17.765846726522366	0	0	1	30	0.005303300858900055	0.20718515749091004	1573.4232199252765	1648.4232199252765	1648.4232199252765	1673.4232199252765	0.2647058963775635	0.33766233921051025	0.5263158082962036	0.4301075339317322	0.6499999761581421	1031	1106	1106	1131	1530
17.78545463157957	17.785454631579572	0	0	1	30	0.005573586191081356	0.24427978618120028	1725.325724412015	1800.325724412015	1800.325724412015	1825.325724412015	0.29411765933036804	0.40909090638160706	0.5789473652839661	0.47311827540397644	0.6499999761581421	1016	1091	1091	1116	1530
17.79985710422904	17.799857498968745	0	0	1	30	0.005828594710928128	0.2796148198662536	1870.0226873523084	1945.0226873523084	1945.0226873523084	1970.0226873523084	0.3382352888584137	0.4610389471054077	0.6315789222717285	0.5053763389587402	0.6499999761581421	1022	1097	1097	1122	1530
17.815781693156993	17.815781298417296	0	0	1	30	0.006067627457812898	0.31019397843695895	1995.244341699347	2070.244341699347	2070.244341699347	2095.244341699347	0.38235294818878174	0.5	0.6666666865348816	0.5376344323158264	0.6499999761581421	1022	1097	1097	1122	1530
17.832847474554093	17.832847474554097	0	0	1	30	0.006290029259591415	0.3349471521507432	2096.6085880572937	2171.6085880572937	2171.6085880572937	2196.6085880572937	0.4117647111415863	0.5454545617103577	0.6842105388641357	0.5591397881507874	0.6499999761581421	1016	1091	1091	1116	1530
17.852132482537705	17.852132877277402	0	0	1	30	0.006495190528383966	0.37009880164140263	2240.5545927215435	2315.5545927215435	2315.5545927215435	2340.5545927215435	0.47058823704719543	0.5844155550003052	0.719298243522644	0.5913978219032288	0.6499999761581421	1016	1091	1091	1116	1530
17.86583902909824	17.865839029098236	0	0	1	30	0.0066825489314133735	0.41021908640895255	2404.847158844661	2479.847158844661	2479.847158844661	2504.847158844661	0.5	0.6428571343421936	0.7719298005104065	0.6451612710952759	0.6499999761581421	1016	1091	1091	1116	1530
17.882786388585707	17.88278638858571	0	0	1	30	0.006851590932320058	0.42908659969505525	2482.1096257512513	2557.1096257512513	2557.1096257512513	2582.1096257512513	0.5147058963775635	0.6753246784210205	0.7894737124443054	0.6666666865348816	0.6499999761581421	1022	1097	1097	1122	1530
17.89988967025419	17.899889670254193	0	0	1	30	0.0070018531987295	0.4448959808505002	2546.8490415827982	2621.8490415827982	2621.8490415827982	2646.8490415827982	0.529411792755127	0.6948052048683167	0.8070175647735596	0.6881720423698425	0.6499999761581421	1022	1097	1097	1122	1530
17.919021913974376	17.91902191397438	0	0	1	30	0.007132923872214073	0.46619384179664447	2634.063782157259	2709.063782157259	2709.063782157259	2734.063782157259	0.5588235259056091	0.7207792401313782	0.8245614171028137	0.7096773982048035	0.6499999761581421	1022	1097	1097	1122	1530
17.932797934721897	17.9327979347219	0	0	1	30	0.007244443697168365	0.4803274253970429	2691.9408070008903	2766.9408070008903	2766.9408070008903	2791.9408070008903	0.5588235259056091	0.7467532753944397	0.8421052694320679	0.7311828136444092	0.6499999761581421	1022	1097	1097	1122	1530
17.94983687381948	17.949836873819482	0	0	1	30	0.007336107005503826	0.4980683136556401	2764.5897444198463	2839.5897444198463	2839.5897444198463	2864.5897444198463	0.5882353186607361	0.7662337422370911	0.859649121761322	0.7419354915618896	0.6499999761581421	1022	1097	1097	1122	1530
17.965879095177662	17.965879095177666	0	0	1	30	0.007407662554463747	0.5096132923209247	2811.8664320541866	2886.8664320541866	2886.8664320541866	2911.8664320541866	0.6029411554336548	0.7792207598686218	0.859649121761322	0.7634408473968506	0.6499999761581421	1022	1097	1097	1122	1530
17.985339367587528	17.98533936758753	0	0	1	30	0.007458914215262192	0.5241713243410331	2871.4815731765307	2946.4815731765307	2946.4815731765307	2971.4815731765307	0.6029411554336548	0.8051947951316833	0.8771929740905762	0.7849462628364563	0.6499999761581421	1022	1097	1097	1122	1530
17.99984486729838	17.999844867298382	0	0	1	30	0.007489721510659376	0.5241713243410331	2871.4815731765307	2946.4815731765307	2946.4815731765307	2971.4815731765307	0.6029411554336548	0.8051947951316833	0.8771929740905762	0.7849462628364563	0.6499999761581421	1022	1097	1097	1122	1530
18.01585195682337	18.015851956823372	0	0	1	30	0.0075	0.5369425024025576	2923.779547338473	2998.779547338473	2998.779547338473	3023.779547338473	0.6176470518112183	0.8181818127632141	0.8947368264198303	0.7956989407539368	0.6499999761581421	1022	1097	1097	1122	1530
18.032910238166195	18.0329102381662	0	0	1	30	0.0074897215106592314	0.5385658796064989	2930.427276988613	3005.427276988613	3005.427276988613	3030.427276988613	0.6176470518112183	0.8246753215789795	0.8947368264198303	0.7956989407539368	0.6499999761581421	1007	1082	1082	1107	1530
18.05228011518504	18.052280115185045	0	0	1	30	0.007458914215261905	0.5401892568104403	2937.0750066387527	3012.0750066387527	3012.0750066387527	3037.0750066387527	0.6176470518112183	0.8311688303947449	0.8947368264198303	0.7956989407539368	0.6499999761581421	1007	1082	1082	1107	1530
18.06584021331733	18.065840213317333	0	0	1	30	0.007407662554463316	0.5401892568104403	2937.0750066387527	3012.0750066387527	3012.0750066387527	3037.0750066387527	0.6176470518112183	0.8311688303947449	0.8947368264198303	0.7956989407539368	0.6499999761581421	1022	1097	1097	1122	1530
18.082899284139557	18.082899678879254	0	0	1	30	0.007336107005503255	0.5401892568104403	2937.0750066387527	3012.0750066387527	3012.0750066387527	3037.0750066387527	0.6176470518112183	0.8311688303947449	0.8947368264198303	0.7956989407539368	0.6499999761581421	1007	1082	1082	1107	1530
18.099859670037084	18.099859670037088	0	0	1	30	0.007244443697167653	0.5401892568104403	2937.0750066387527	3012.0750066387527	3012.0750066387527	3037.0750066387527	0.6176470518112183	0.8311688303947449	0.8947368264198303	0.7956989407539368	0.6499999761581421	1007	1082	1082	1107	1530
18.11892441326878	18.118924808008483	0	0	1	30	0.007132923872213222	0.5454891081087725	2958.777897705423	3033.777897705423	3033.777897705423	3058.777897705423	0.6323529481887817	0.8376623392105103	0.8947368264198303	0.7956989407539368	0.6499999761581421	1018	1093	1093	1118	1530
18.132785303051534	18.132785303051538	0	0	1	30	0.007001853198728515	0.5454891081087725	2958.777897705423	3033.777897705423	3033.777897705423	3058.777897705423	0.6323529481887817	0.8376623392105103	0.8947368264198303	0.7956989407539368	0.6499999761581421	1014	1089	1089	1114	1530
18.149842005435566	18.14984200543557	0	0	1	30	0.00685159093231894	0.5471124853127138	2965.425627355563	3040.425627355563	3040.425627355563	3065.425627355563	0.6323529481887817	0.8441558480262756	0.8947368264198303	0.7956989407539368	0.6499999761581421	1032	1107	1107	1132	1530
18.165901595340493	18.165901595340497	0	0	1	30	0.006682548931412125	0.5471124853127138	2965.425627355563	3040.425627355563	3040.425627355563	3065.425627355563	0.6323529481887817	0.8441558480262756	0.8947368264198303	0.7956989407539368	0.6499999761581421	1041	1116	1116	1141	1530
18.185467263249933	18.185467263249937	0	0	1	30	0.006495190528382592	0.5471124853127138	2965.425627355563	3040.425627355563	3040.425627355563	3065.425627355563	0.6323529481887817	0.8441558480262756	0.8947368264198303	0.7956989407539368	0.6499999761581421	1076	1151	1151	1176	1530
18.19988078861097	18.199880788610972	0	0	1	30	0.006290029259589918	0.5487358625166552	2972.0733570057027	3047.0733570057027	3047.0733570057027	3072.0733570057027	0.6323529481887817	0.850649356842041	0.8947368264198303	0.7956989407539368	0.6499999761581421	1125	1200	1200	1225	1530
18.21580735123741	18.215807745977113	0	0	1	30	0.006067627457811282	0.5511410667455054	2981.922668322845	3056.922668322845	3056.922668322845	3081.922668322845	0.6323529481887817	0.850649356842041	0.8947368264198303	0.8064516186714172	0.6499999761581421	1190	1265	1265	1290	1530
18.232911817124993	18.232911817124997	0	0	1	30	0.005828594710926398	0.5563015109766116	3003.0546874492247	3078.0546874492247	3078.0546874492247	3103.0546874492247	0.6323529481887817	0.8571428656578064	0.9122806787490845	0.8064516186714172	0.6499999761581421	1245	1320	1320	1345	1530
18.25202313964114	18.252023139641143	0	0	1	30	0.005573586191079517	0.5563015109766116	3003.0546874492247	3078.0546874492247	3078.0546874492247	3103.0546874492247	0.6323529481887817	0.8571428656578064	0.9122806787490845	0.8064516186714172	0.6499999761581421	1338	1413	1413	1438	1530
18.2658832399445	18.265883239944504	0	0	1	30	0.005303300858898111	0.558753876053844	3013.097122440491	3088.097122440491	3088.097122440491	3113.097122440491	0.6323529481887817	0.8571428656578064	0.9122806787490845	0.8172042965888977	0.6499999761581421	1573	1648	1648	1673	1530
18.282860204909376	18.28286020490938	0	0	1	30	0.005018479547690389	0.5758837739845823	3083.244054466865	3158.244054466865	3158.244054466865	3183.244054466865	0.6470588445663452	0.8766233921051025	0.9298245906829834	0.8387096524238586	0.6499999761581421	1725	1800	1800	1825	1530
18.299892433432085	18.29989243343209	0	0	1	30	0.004719902932872683	0.579130528392465	3096.5395137671444	3171.5395137671444	3171.5395137671444	3196.5395137671444	0.6470588445663452	0.8896104097366333	0.9298245906829834	0.8387096524238586	0.6499999761581421	1870	1945	1945	1970	1530
18.318783885936014	18.318784280675718	0	0	1	30	0.004408389392192404	0.5864855371580058	3126.658274662034	3201.658274662034	3201.658274662034	3226.658274662034	0.6617646813392639	0.8896104097366333	0.9473684430122375	0.8387096524238586	0.6499999761581421	1995	2070	2070	2095	1530
18.33294004101345	18.332940435753155	0	0	1	30	0.004084792762611515	0.5828069875856947	3111.59461416342	3186.59461416342	3186.59461416342	3211.59461416342	0.6617646813392639	0.8896104097366333	0.9298245906829834	0.8387096524238586	0.6499999761581421	2096	2171	2171	2196	1530
18.349853452886833	18.34985345288683	0	0	1	30	0.0037499999999987712	0.5844303647896361	3118.2423438135597	3193.2423438135597	3193.2423438135597	3218.2423438135597	0.6617646813392639	0.8961039185523987	0.9298245906829834	0.8387096524238586	0.6499999761581421	2240	2315	2315	2340	1530
18.365914227010855	18.365914227010858	0	0	1	30	0.0034049287480453347	0.5881089143619471	3133.3060043121736	3208.3060043121736	3208.3060043121736	3233.3060043121736	0.6617646813392639	0.8961039185523987	0.9473684430122375	0.8387096524238586	0.6499999761581421	2404	2479	2479	2504	1530
18.385432131416742	18.38543252615644	0	0	1	30	0.0030505248230672014	0.5881089143619471	3133.3060043121736	3208.3060043121736	3208.3060043121736	3233.3060043121736	0.6617646813392639	0.8961039185523987	0.9473684430122375	0.8387096524238586	0.6499999761581421	2482	2557	2557	2582	1530
18.399878420172776	18.39987842017278	0	0	1	30	0.0026877596215884214	0.5881089143619471	3133.3060043121736	3208.3060043121736	3208.3060043121736	3233.3060043121736	0.6617646813392639	0.8961039185523987	0.9473684430122375	0.8387096524238586	0.6499999761581421	2546	2621	2621	2646	1530
18.415849193645478	18.415849588385182	0	0	1	30	0.002317627457810748	0.5922789926170022	3150.382474766624	3225.382474766624	3225.382474766624	3250.382474766624	0.6617646813392639	0.9025974273681641	0.9473684430122375	0.8494623899459839	0.6499999761581421	2634	2709	2709	2734	1530
18.43290589602951	18.432906290769214	0	0	1	30	0.0019411428382675245	0.5881089143619471	3133.3060043121736	3208.3060043121736	3208.3060043121736	3233.3060043121736	0.6617646813392639	0.8961039185523987	0.9473684430122375	0.8387096524238586	0.6499999761581421	2691	2766	2766	2791	1530
18.452010113231083	18.452010113231086	0	0	1	30	0.0015593376811317945	0.5828069875856947	3111.59461416342	3186.59461416342	3186.59461416342	3211.59461416342	0.6617646813392639	0.8896104097366333	0.9298245906829834	0.8387096524238586	0.6499999761581421	2764	2839	2839	2864	1530
18.465771528609743	18.465771923349447	0	0	1	30	0.001173258487800315	0.5828069875856947	3111.59461416342	3186.59461416342	3186.59461416342	3211.59461416342	0.6617646813392639	0.8896104097366333	0.9298245906829834	0.8387096524238586	0.6499999761581421	2811	2886	2886	2911	1530
18.48278007275053	18.482780072750526	0	0	1	30	0.0007839634745059725	0.5881089143619471	3133.3060043121736	3208.3060043121736	3208.3060043121736	3233.3060043121736	0.6617646813392639	0.8961039185523987	0.9473684430122375	0.8387096524238586	0.6499999761581421	2871	2946	2946	2971	1530
18.499844669928535	18.49984466992853	0	0	1	30	0.0003925196718206422	0.5881089143619471	3133.3060043121736	3208.3060043121736	3208.3060043121736	3233.3060043121736	0.6617646813392639	0.8961039185523987	0.9473684430122375	0.8387096524238586	0.6499999761581421	2871	2946	2946	2971	1530
18.518760596293788	18.51876059629379	0	0	1	30	-1.4406906524676981e-15	0.5844303647896361	3118.2423438135597	3193.2423438135597	3193.2423438135597	3218.2423438135597	0.6617646813392639	0.8961039185523987	0.9298245906829834	0.8387096524238586	0.6499999761581421	2923	2998	2998	3023	1530
18.532867014169184	18.53286701416918	0	0	1	30	-0.00039251967182351964	0.5803074614998529	3101.3590548418974	3176.3590548418974	3176.3590548418974	3201.3590548418974	0.6617646813392639	0.8896104097366333	0.9298245906829834	0.8279569745063782	0.6499999761581421	2930	3005	3005	3030	1530
18.549865689817494	18.54986568981749	0	0	1	30	-0.0007839634745088382	0.5708847218128987	3062.7729358238203	3137.7729358238203	3137.7729358238203	3162.7729358238203	0.6470588445663452	0.8766233921051025	0.9298245906829834	0.8172042965888977	0.6499999761581421	2937	3012	3012	3037	1530
18.565826594797727	18.565826989537424	0	0	1	30	-0.0011732584878031609	0.5591489971977115	3014.7151435246287	3089.7151435246287	3089.7151435246287	3114.7151435246287	0.6470588445663452	0.8636363744735718	0.9122806787490845	0.7956989407539368	0.6499999761581421	2937	3012	3012	3037	1530
18.585446736785592	18.585446736785595	0	0	1	30	-0.0015593376811346127	0.5256437868346495	2877.5113070878897	2952.5113070878897	2952.5113070878897	2977.5113070878897	0.6176470518112183	0.8246753215789795	0.8771929740905762	0.7526881694793701	0.6499999761581421	2937	3012	3012	3037	1530
18.599898157157718	18.59989815715772	0	0	1	30	-0.001941142838270308	0.5089163678987951	2809.012526545566	2884.012526545566	2884.012526545566	2909.012526545566	0.6176470518112183	0.798701286315918	0.859649121761322	0.7204301357269287	0.6499999761581421	2937	3012	3012	3037	1530
18.615856693699754	18.61585708843946	0	0	1	30	-0.0023176274578134886	0.48349559101332495	2704.9144451995658	2779.9144451995658	2779.9144451995658	2804.9144451995658	0.5882353186607361	0.7662337422370911	0.8421052694320679	0.6881720423698425	0.6499999761581421	2958	3033	3033	3058	1530
18.632841948198312	18.63284234293801	0	0	1	30	-0.002687759621591111	0.4591574394698412	2605.2497146289998	2680.2497146289998	2680.2497146289998	2705.2497146289998	0.5735294222831726	0.7337662577629089	0.8070175647735596	0.6559139490127563	0.6499999761581421	2958	3033	3033	3058	1530
18.651993139424036	18.65199313942404	0	0	1	30	-0.003050524823069834	0.43974392477846713	2525.7513719678227	2600.7513719678227	2600.7513719678227	2625.7513719678227	0.5588235259056091	0.7077922224998474	0.7894737124443054	0.6236559152603149	0.6499999761581421	2965	3040	3040	3065	1530
18.6657221861474	18.665722186147402	0	0	1	30	-0.003404928748047902	0.42106506729087734	2449.261450556143	2524.261450556143	2524.261450556143	2549.261450556143	0.5441176295280457	0.6753246784210205	0.7719298005104065	0.602150559425354	0.6499999761581421	2965	3040	3040	3065	1530
18.682910731590823	18.68291112633052	0	0	1	30	-0.003750000000001266	0.3948173778835411	2341.777162433101	2416.777162433101	2416.777162433101	2441.777162433101	0.5	0.649350643157959	0.7543859481811523	0.5698924660682678	0.6499999761581421	2965	3040	3040	3065	1530
18.69988453863811	18.699884538638113	0	0	1	30	-0.0040847927626139315	0.34549025067814654	2139.78257652701	2214.78257652701	2214.78257652701	2239.78257652701	0.45588234066963196	0.5714285969734192	0.7017543911933899	0.5053763389587402	0.6499999761581421	2972	3047	3047	3072	1530
18.71873335925457	18.718733359254575	0	0	1	30	-0.0044083893921947346	0.32433913208346077	2053.168745881772	2128.168745881772	2128.168745881772	2153.168745881772	0.44117647409439087	0.5324675440788269	0.6842105388641357	0.47311827540397644	0.6499999761581421	2981	3056	3056	3081	1530
18.73280977691286	18.732809776912863	0	0	1	30	-0.004719902932874923	0.3032099949896976	1966.6449294828117	2041.6449294828117	2041.6449294828117	2066.6449294828117	0.4117647111415863	0.5	0.6666666865348816	0.4516128897666931	0.6499999761581421	3003	3078	3078	3103	1530
18.749860952941106	18.74986134768081	0	0	1	30	-0.0050184795476925295	0.2875693502349801	1902.5964892122436	1977.5964892122436	1977.5964892122436	2002.5964892122436	0.3970588147640228	0.4740259647369385	0.6491228342056274	0.4301075339317322	0.6499999761581421	3003	3078	3078	3103	1530
18.765807647292185	18.76580764729219	0	0	1	30	-0.005303300858900148	0.2704939757767342	1832.6728308057263	1907.6728308057263	1907.6728308057263	1932.6728308057263	0.38235294818878174	0.44155845046043396	0.6315789222717285	0.40860214829444885	0.6499999761581421	3013	3088	3088	3113	1530
18.7853484466006	18.785348446600604	0	0	1	30	-0.005573586191081444	0.240880036989072	1711.40375147025	1786.40375147025	1786.40375147025	1811.40375147025	0.3235294222831726	0.40909090638160706	0.5964912176132202	0.3870967626571655	0.6499999761581421	3083	3158	3158	3183	1530
18.79981684077977	18.799816840779773	0	0	1	30	-0.005828594710928212	0.21897643109246978	1621.7084853236638	1696.7084853236638	1696.7084853236638	1721.7084853236638	0.29411765933036804	0.37012988328933716	0.5789473652839661	0.3655914068222046	0.6499999761581421	3096	3171	3171	3196	1530
18.81587129906861	18.815871693808315	0	0	1	30	-0.006067627457812976	0.2047286263121184	1563.363724748125	1638.363724748125	1638.363724748125	1663.363724748125	0.29411765933036804	0.33766233921051025	0.5438596606254578	0.34408602118492126	0.6499999761581421	3126	3201	3201	3226	1530
18.832831290226444	18.83283129022644	0	0	1	30	-0.006290029259591488	0.17889074845159758	1457.5576149092922	1532.5576149092922	1532.5576149092922	1557.5576149092922	0.2647058963775635	0.2922077775001526	0.5087719559669495	0.31182795763015747	0.6499999761581421	3111	3186	3186	3211	1530
18.851977349836083	18.851977349836087	0	0	1	30	-0.006495190528384032	0.17457920614924438	1439.9018491811557	1514.9018491811557	1514.9018491811557	1539.9018491811557	0.2647058963775635	0.2857142984867096	0.4912280738353729	0.301075279712677	0.6499999761581421	3118	3193	3193	3218	1530
18.8658185026339	18.865818502633903	0	0	1	30	-0.006682548931413433	0.1650621255888194	1400.9294042862152	1475.9294042862152	1475.9294042862152	1500.9294042862152	0.25	0.27272728085517883	0.4736842215061188	0.29032257199287415	0.6499999761581421	3133	3208	3208	3233	1530
18.88287757345612	18.882877573456124	0	0	1	30	-0.006851590932320112	0.15401599482348383	1355.6954988021662	1430.6954988021662	1430.6954988021662	1455.6954988021662	0.23529411852359772	0.2532467544078827	0.45614033937454224	0.2795698940753937	0.6499999761581421	3133	3208	3208	3233	1530
18.899767300947573	18.899767300947577	0	0	1	30	-0.007001853198729547	0.135711247179783	1280.7375572012115	1355.7375572012115	1355.7375572012115	1380.7375572012115	0.19117647409439087	0.23376622796058655	0.4385964870452881	0.2688172161579132	0.6499999761581421	3133	3208	3208	3233	1530
18.918677700957048	18.91867770095705	0	0	1	30	-0.007132923872214114	0.12848307452133145	1251.1381901648524	1326.1381901648524	1326.1381901648524	1351.1381901648524	0.19117647409439087	0.2142857164144516	0.4035087823867798	0.2688172161579132	0.6499999761581421	3150	3225	3225	3250	1530
18.932843329787254	18.932843329787257	0	0	1	30	-0.007244443697168399	0.12038082535554495	1217.9594798309565	1292.9594798309565	1292.9594798309565	1317.9594798309565	0.1764705926179886	0.20129869878292084	0.38596490025520325	0.2688172161579132	0.6499999761581421	3133	3208	3208	3233	1530
18.94994147983966	18.949941479839655	0	0	1	30	-0.007336107005503854	0.11390195539654413	1191.4285073488481	1266.4285073488481	1266.4285073488481	1291.4285073488481	0.1617647111415863	0.19480518996715546	0.3684210479259491	0.2688172161579132	0.6499999761581421	3111	3186	3186	3211	1530
18.96584712126206	18.965847121262062	0	0	1	30	-0.007407662554463767	0.10860210782350221	1169.7256315372415	1244.7256315372415	1244.7256315372415	1269.7256315372415	0.14705882966518402	0.18831168115139008	0.3684210479259491	0.2688172161579132	0.6499999761581421	3111	3186	3186	3211	1530
18.985362657229757	18.98536265722976	0	0	1	30	-0.007458914215262207	0.1033022639757506	1148.0227709806986	1223.0227709806986	1223.0227709806986	1248.0227709806986	0.13235294818878174	0.1818181872367859	0.3684210479259491	0.2688172161579132	0.6499999761581421	3133	3208	3208	3233	1530
18.999824340834046	18.99982434083405	0	0	1	30	-0.007489721510659382	0.1033022639757506	1148.0227709806986	1223.0227709806986	1223.0227709806986	1248.0227709806986	0.13235294818878174	0.1818181872367859	0.3684210479259491	0.2688172161579132	0.6499999761581421	3133	3208	3208	3233	1530
19.01583932515301	19.015839325153014	0	0	1	30	-0.0075	0.10429264219234269	1152.0783697776433	1227.0783697776433	1227.0783697776433	1252.0783697776433	0.13235294818878174	0.1818181872367859	0.3684210479259491	0.2795698940753937	0.6499999761581421	3118	3193	3193	3218	1530
19.032863658881745	19.03286365888174	0	0	1	30	-0.007489721510659225	0.09682339215410463	1121.4917908710586	1196.4917908710586	1196.4917908710586	1221.4917908710586	0.11764705926179886	0.1753246784210205	0.35087719559669495	0.2688172161579132	0.6499999761581421	3101	3176	3176	3201	1530
19.052097745444208	19.05209814018391	0	0	1	30	-0.007458914215261892	0.09682339215410463	1121.4917908710586	1196.4917908710586	1196.4917908710586	1221.4917908710586	0.11764705926179886	0.1753246784210205	0.35087719559669495	0.2688172161579132	0.6499999761581421	3062	3137	3137	3162	1530
19.06587455567113	19.065874555671126	0	0	1	30	-0.007407662554463295	0.09962579174400488	1132.9676171917	1207.9676171917	1207.9676171917	1232.9676171917	0.11764705926179886	0.1818181872367859	0.3684210479259491	0.2688172161579132	0.6499999761581421	3014	3089	3089	3114	1530
19.08286336282697	19.082863362826966	0	0	1	30	-0.007336107005503227	0.10061616996059697	1137.0232159886446	1212.0232159886446	1212.0232159886446	1237.0232159886446	0.11764705926179886	0.1818181872367859	0.3684210479259491	0.2795698940753937	0.6499999761581421	2877	2952	2952	2977	1530
19.099910196718525	19.099911380937623	0	0	1	30	-0.007244443697167619	0.1032299216558401	1147.7265291806652	1222.7265291806652	1222.7265291806652	1247.7265291806652	0.11764705926179886	0.18831168115139008	0.3684210479259491	0.29032257199287415	0.6499999761581421	2809	2884	2884	2909	1530
19.118695464243494	19.118695069503797	0	0	1	30	-0.007132923872213181	0.10612664294250451	1159.588602849556	1234.588602849556	1234.588602849556	1259.588602849556	0.11764705926179886	0.19480518996715546	0.38596490025520325	0.29032257199287415	0.6499999761581421	2704	2779	2779	2804	1530
19.13273043423341	19.132730434233405	0	0	1	30	-0.007001853198728467	0.10775002014644586	1166.236332499696	1241.236332499696	1241.236332499696	1266.236332499696	0.11764705926179886	0.20129869878292084	0.38596490025520325	0.29032257199287415	0.6499999761581421	2605	2680	2680	2705	1530
19.149838452778276	19.14983845277828	0	0	1	30	-0.0068515909323188864	0.11173144659602663	1182.540273810729	1257.540273810729	1257.540273810729	1282.540273810729	0.11764705926179886	0.20779220759868622	0.4035087823867798	0.301075279712677	0.6499999761581421	2525	2600	2600	2625	1530
19.165855805535436	19.16585580553544	0	0	1	30	-0.0066825489314120655	0.11173144659602663	1182.540273810729	1257.540273810729	1257.540273810729	1282.540273810729	0.11764705926179886	0.20779220759868622	0.4035087823867798	0.301075279712677	0.6499999761581421	2449	2524	2524	2549	1530
19.185346472902104	19.185346472902108	0	0	1	30	-0.006495190528382525	0.11443952379343791	1193.6298499341283	1268.6298499341283	1268.6298499341283	1293.6298499341283	0.11764705926179886	0.2142857164144516	0.4035087823867798	0.31182795763015747	0.6499999761581421	2341	2416	2416	2441	1530
19.19980105119182	19.199801445931516	0	0	1	30	-0.006290029259589846	0.11743056690757836	1205.8781714865333	1280.8781714865333	1280.8781714865333	1305.8781714865333	0.11764705926179886	0.22077922523021698	0.42105263471603394	0.31182795763015747	0.6499999761581421	2139	2214	2214	2239	1530
19.21585787791885	19.215858272658554	0	0	1	30	-0.006067627457811204	0.12322400519060395	1229.6023012555231	1304.6023012555231	1304.6023012555231	1329.6023012555231	0.11764705926179886	0.23376622796058655	0.4385964870452881	0.32258063554763794	0.6499999761581421	2053	2128	2128	2153	1530
19.23291418556318	19.232914185563185	0	0	1	30	-0.005828594710926315	0.12626220915312647	1242.043746482053	1317.043746482053	1317.043746482053	1342.043746482053	0.11764705926179886	0.24025973677635193	0.45614033937454224	0.32258063554763794	0.6499999761581421	1966	2041	2041	2066	1530
19.25203024495572	19.252030639695423	0	0	1	30	-0.005573586191079428	0.127488395090253	1247.064977894586	1322.064977894586	1322.064977894586	1347.064977894586	0.11764705926179886	0.24025973677635193	0.45614033937454224	0.3333333432674408	0.6499999761581421	1902	1977	1977	2002	1530
19.265841397536427	19.26584139753643	0	0	1	30	-0.005303300858898017	0.12911177229419435	1253.7127075447258	1328.7127075447258	1328.7127075447258	1353.7127075447258	0.11764705926179886	0.2467532455921173	0.45614033937454224	0.3333333432674408	0.6499999761581421	1832	1907	1907	1932	1530
19.282842836362633	19.282842836362637	0	0	1	30	-0.00501847954769029	0.12911177229419435	1253.7127075447258	1328.7127075447258	1328.7127075447258	1353.7127075447258	0.11764705926179886	0.2467532455921173	0.45614033937454224	0.3333333432674408	0.6499999761581421	1711	1786	1786	1811	1530
19.299865196392865	19.29986519639287	0	0	1	30	-0.00471990293287258	0.13347048318644972	1271.5616286485115	1346.5616286485115	1346.5616286485115	1371.5616286485115	0.11764705926179886	0.2532467544078827	0.4736842215061188	0.34408602118492126	0.6499999761581421	1621	1696	1696	1721	1530
19.318670595642466	19.31867099038217	0	0	1	30	-0.004408389392192297	0.13347048318644972	1271.5616286485115	1346.5616286485115	1346.5616286485115	1371.5616286485115	0.11764705926179886	0.2532467544078827	0.4736842215061188	0.34408602118492126	0.6499999761581421	1563	1638	1638	1663	1530
19.332784118832436	19.33278411883244	0	0	1	30	-0.004084792762611404	0.13509386039039106	1278.2093582986513	1353.2093582986513	1353.2093582986513	1378.2093582986513	0.11764705926179886	0.25974026322364807	0.4736842215061188	0.34408602118492126	0.6499999761581421	1457	1532	1532	1557	1530
19.34991147962255	19.349911479622552	0	0	1	30	-0.0037499999999986568	0.136367203857503	1283.423699796475	1358.423699796475	1358.423699796475	1383.423699796475	0.11764705926179886	0.25974026322364807	0.4736842215061188	0.35483869910240173	0.6499999761581421	1439	1514	1514	1539	1530
19.365824226359535	19.365824226359532	0	0	1	30	-0.003404928748045217	0.13954689049588365	1296.4445165806435	1371.4445165806435	1371.4445165806435	1396.4445165806435	0.11764705926179886	0.26623377203941345	0.4912280738353729	0.35483869910240173	0.6499999761581421	1400	1475	1475	1500	1530
19.385395815364454	19.38539621010415	0	0	1	30	-0.0030505248230670804	0.14249077567525337	1308.4997263901626	1383.4997263901626	1383.4997263901626	1408.4997263901626	0.11764705926179886	0.27272728085517883	0.4912280738353729	0.3655914068222046	0.6499999761581421	1355	1430	1430	1455	1530
19.399863025324528	19.399863025324525	0	0	1	30	-0.002687759621588298	0.14249077567525337	1308.4997263901626	1383.4997263901626	1383.4997263901626	1408.4997263901626	0.11764705926179886	0.27272728085517883	0.4912280738353729	0.3655914068222046	0.6499999761581421	1280	1355	1355	1380	1530
19.41593366794102	19.415933667941022	0	0	1	30	-0.002317627457810622	0.14086739847131202	1301.8519967400227	1376.8519967400227	1376.8519967400227	1401.8519967400227	0.11764705926179886	0.26623377203941345	0.4912280738353729	0.3655914068222046	0.6499999761581421	1251	1326	1326	1351	1530
19.432823790172165	19.43282379017217	0	0	1	30	-0.0019411428382673972	0.14086739847131202	1301.8519967400227	1376.8519967400227	1376.8519967400227	1401.8519967400227	0.11764705926179886	0.26623377203941345	0.4912280738353729	0.3655914068222046	0.6499999761581421	1217	1292	1292	1317	1530
19.4521324825377	19.452132877277403	0	0	1	30	-0.001559337681131665	0.14086739847131202	1301.8519967400227	1376.8519967400227	1376.8519967400227	1401.8519967400227	0.11764705926179886	0.26623377203941345	0.4912280738353729	0.3655914068222046	0.6499999761581421	1191	1266	1266	1291	1530
19.465779423403724	19.46577942340372	0	0	1	30	-0.0011732584878001843	0.14218790278680604	1307.259461911971	1382.259461911971	1382.259461911971	1407.259461911971	0.11764705926179886	0.26623377203941345	0.4912280738353729	0.37634408473968506	0.6499999761581421	1169	1244	1244	1269	1530
19.482808099269143	19.48280809926914	0	0	1	30	-0.000783963474505841	0.1451317843062414	1319.3146567340586	1394.3146567340586	1394.3146567340586	1419.3146567340586	0.11764705926179886	0.27272728085517883	0.4912280738353729	0.3870967626571655	0.6499999761581421	1148	1223	1223	1248	1530
19.499873880666243	19.499873880666247	0	0	1	30	-0.0003925196718205101	0.14645229228166978	1324.722136893438	1399.722136893438	1399.722136893438	1424.722136893438	0.11764705926179886	0.27272728085517883	0.4912280738353729	0.3978494703769684	0.6499999761581421	1148	1223	1223	1248	1530
19.5187582278556	19.518758227855596	0	0	1	30	1.5729989303233564e-15	0.14598068265939035	1322.7908954902036	1397.7908954902036	1397.7908954902036	1422.7908954902036	0.11764705926179886	0.27272728085517883	0.4736842215061188	0.40860214829444885	0.6499999761581421	1152	1227	1227	1252	1530
19.532860303594305	19.5328603035943	0	0	1	30	0.00039251967182365175	0.14909122044765555	1335.5285477331495	1410.5285477331495	1410.5285477331495	1435.5285477331495	0.13235294818878174	0.27272728085517883	0.45614033937454224	0.4193548262119293	0.6499999761581421	1121	1196	1196	1221	1530
19.549847926531044	19.549847926531047	0	0	1	30	0.0007839634745089697	0.15005434782347393	1339.4725543371258	1414.4725543371258	1414.4725543371258	1439.4725543371258	0.13235294818878174	0.2792207896709442	0.4385964870452881	0.4301075339317322	0.6499999761581421	1121	1196	1196	1221	1530
19.565828173756522	19.565828173756525	0	0	1	30	0.0011732584878032916	0.15403576840788347	1355.7764716302827	1430.7764716302827	1430.7764716302827	1455.7764716302827	0.13235294818878174	0.2857142984867096	0.4385964870452881	0.4516128897666931	0.6499999761581421	1132	1207	1207	1232	1530
19.585344893943308	19.58534489394331	0	0	1	30	0.0015593376811347424	0.16171564130294191	1387.225551135547	1462.225551135547	1462.225551135547	1487.225551135547	0.13235294818878174	0.29870128631591797	0.45614033937454224	0.47311827540397644	0.6499999761581421	1137	1212	1212	1237	1530
19.59986776220091	19.599867762200912	0	0	1	30	0.0019411428382704356	0.17085751245587844	1424.6615135068223	1499.6615135068223	1499.6615135068223	1524.6615135068223	0.13235294818878174	0.31168830394744873	0.4736842215061188	0.5053763389587402	0.6499999761581421	1147	1222	1222	1247	1530
19.61578840373187	19.615829061920845	0	0	1	30	0.0023176274578136143	0.18264039787306618	1472.912429290206	1547.912429290206	1547.912429290206	1572.912429290206	0.13235294818878174	0.3246753215789795	0.5087719559669495	0.5376344323158264	0.6499999761581421	1159	1234	1234	1259	1530
19.632875895812404	19.6328762905521	0	0	1	30	0.0026877596215912347	0.19107484923761042	1507.4515076280147	1582.4515076280147	1582.4515076280147	1607.4515076280147	0.13235294818878174	0.33766233921051025	0.5263158082962036	0.5591397881507874	0.6499999761581421	1166	1241	1241	1266	1530
19.65210485075879	19.652104850758793	0	0	1	30	0.0030505248230699544	0.21067700472724837	1587.7223343580822	1662.7223343580822	1662.7223343580822	1687.7223343580822	0.14705882966518402	0.3636363744735718	0.5614035129547119	0.5913978219032288	0.6499999761581421	1182	1257	1257	1282	1530
19.66577942340372	19.665779028664023	0	0	1	30	0.00340492874804802	0.21807391796288478	1618.012694058013	1693.012694058013	1693.012694058013	1718.012694058013	0.14705882966518402	0.37662336230278015	0.5789473652839661	0.602150559425354	0.6499999761581421	1182	1257	1257	1282	1530
19.682830204692273	19.68283020469227	0	0	1	30	0.003750000000001381	0.22828057608265873	1659.8089590584875	1734.8089590584875	1734.8089590584875	1759.8089590584875	0.14705882966518402	0.38311687111854553	0.6140350699424744	0.6236559152603149	0.6499999761581421	1193	1268	1268	1293	1530
19.699839933052147	19.69983993305215	0	0	1	30	0.0040847927626140425	0.23963692386270452	1706.313203217775	1781.313203217775	1781.313203217775	1806.313203217775	0.1617647111415863	0.3961038887500763	0.6315789222717285	0.6344085931777954	0.6499999761581421	1205	1280	1280	1305	1530
19.718718359146017	19.71871835914602	0	0	1	30	0.004408389392194842	0.25414780104718027	1765.7352452882033	1840.7352452882033	1840.7352452882033	1865.7352452882033	0.1617647111415863	0.4220779240131378	0.6491228342056274	0.6666666865348816	0.6499999761581421	1229	1304	1304	1329	1530
19.732868987867676	19.732869382607372	0	0	1	30	0.004719902932875025	0.27222090175488134	1839.744592686239	1914.744592686239	1914.744592686239	1939.744592686239	0.1764705926179886	0.44155845046043396	0.6842105388641357	0.6881720423698425	0.6499999761581421	1242	1317	1317	1342	1530
19.749840426476773	19.74984042647677	0	0	1	30	0.005018479547692628	0.28699481142995786	1900.2437528056776	1975.2437528056776	1975.2437528056776	2000.2437528056776	0.1764705926179886	0.4610389471054077	0.719298243522644	0.7096773982048035	0.6499999761581421	1247	1322	1322	1347	1530
19.765838831728388	19.76583883172839	0	0	1	30	0.005303300858900241	0.29217517214102173	1921.457329917484	1996.457329917484	1996.457329917484	2021.457329917484	0.1764705926179886	0.4740259647369385	0.719298243522644	0.7204301357269287	0.6499999761581421	1253	1328	1328	1353	1530
19.785333446492047	19.78533344649205	0	0	1	30	0.005573586191081533	0.3245432344675514	2054.004545144623	2129.004545144623	2129.004545144623	2154.004545144623	0.19117647409439087	0.5259740352630615	0.7719298005104065	0.7526881694793701	0.6499999761581421	1253	1328	1328	1353	1530
19.799854735790852	19.79985513053055	0	0	1	30	0.005828594710928295	0.3245432344675514	2054.004545144623	2129.004545144623	2129.004545144623	2154.004545144623	0.19117647409439087	0.5259740352630615	0.7719298005104065	0.7526881694793701	0.6499999761581421	1271	1346	1346	1371	1530
19.81586103583644	19.815861430576145	0	0	1	30	0.006067627457813053	0.3509543974629281	2162.1582576106907	2237.1582576106907	2237.1582576106907	2262.1582576106907	0.22058823704719543	0.5584415793418884	0.8070175647735596	0.774193525314331	0.6499999761581421	1271	1346	1346	1371	1530
19.83281352694	19.832813526939997	0	0	1	30	0.006290029259591559	0.382636061808598	2291.8946731062088	2366.8946731062088	2366.8946731062088	2391.8946731062088	0.27941176295280457	0.6038960814476013	0.8245614171028137	0.7849462628364563	0.6499999761581421	1278	1353	1353	1378	1530
19.85203340287331	19.852033402873314	0	0	1	30	0.006495190528384097	0.39526575732497626	2343.613276245778	2418.613276245778	2418.613276245778	2443.613276245778	0.29411765933036804	0.6168830990791321	0.8421052694320679	0.7956989407539368	0.6499999761581421	1283	1358	1358	1383	1530
19.865860739781667	19.86586113452137	0	0	1	30	0.006682548931413494	0.4062867095081497	2388.744075435873	2463.744075435873	2463.744075435873	2488.744075435873	0.29411765933036804	0.6428571343421936	0.8421052694320679	0.8172042965888977	0.6499999761581421	1296	1371	1371	1396	1530
19.882880336634017	19.882880336634013	0	0	1	30	0.006851590932320166	0.4226075055390748	2455.5777351825113	2530.5777351825113	2530.5777351825113	2555.5777351825113	0.30882352590560913	0.6753246784210205	0.8421052694320679	0.8387096524238586	0.6499999761581421	1308	1383	1383	1408	1530
19.89988295967931	19.899883354419014	0	0	1	30	0.007001853198729595	0.4387176893250917	2521.5489377862505	2596.5489377862505	2596.5489377862505	2621.5489377862505	0.3382352888584137	0.701298713684082	0.8421052694320679	0.8494623899459839	0.6499999761581421	1308	1383	1383	1408	1530
19.918756648896803	19.9187566488968	0	0	1	30	0.007132923872214154	0.4533008882455096	2581.267137365362	2656.267137365362	2656.267137365362	2681.267137365362	0.3529411852359772	0.7207792401313782	0.859649121761322	0.8602150678634644	0.699999988079071	1301	1376	1376	1401	1530
19.932840961349065	19.93284096134906	0	0	1	30	0.007244443697168434	0.4588585251854784	2604.0256606345342	2679.0256606345342	2679.0256606345342	2704.0256606345342	0.3529411852359772	0.7337662577629089	0.859649121761322	0.8709677457809448	0.6499999761581421	1301	1376	1376	1401	1530
19.949809242040565	19.94980924204057	0	0	1	30	0.007336107005503881	0.4710815826343424	2654.0790808876322	2729.0790808876322	2729.0790808876322	2754.0790808876322	0.38235294818878174	0.7532467246055603	0.859649121761322	0.8709677457809448	0.699999988079071	1301	1376	1376	1401	1530
19.965868437205792	19.965868437205796	0	0	1	30	0.007407662554463788	0.49465780884555954	2750.6237272225662	2825.6237272225662	2825.6237272225662	2850.6237272225662	0.3970588147640228	0.798701286315918	0.8771929740905762	0.8924731016159058	0.6499999761581421	1307	1382	1382	1407	1530
19.985348841340297	19.9853488413403	0	0	1	30	0.007458914215262221	0.5095239728562699	2811.5006688464255	2886.5006688464255	2886.5006688464255	2911.5006688464255	0.4117647111415863	0.8181818127632141	0.8947368264198303	0.9032257795333862	0.6499999761581421	1319	1394	1394	1419	1530
19.999873288556692	19.999873288556696	0	0	1	30	0.007489721510659389	0.5164471939079629	2839.851259053108	2914.851259053108	2914.851259053108	2939.851259053108	0.4264705777168274	0.8311688303947449	0.8947368264198303	0.9032257795333862	0.699999988079071	1324	1399	1399	1424	1530
20.01570195573784	20.015701955737843	0	0	1	30	0.0075	0.5261078419111467	2879.4116126261456	2954.4116126261456	2954.4116126261456	2979.4116126261456	0.4264705777168274	0.8441558480262756	0.9122806787490845	0.9139785170555115	0.699999988079071	1322	1397	1397	1422	1530
20.032822605953072	20.03282300069277	0	0	1	30	0.007489721510659218	0.5354834354906526	2917.8046683342222	2992.8046683342222	2992.8046683342222	3017.8046683342222	0.44117647409439087	0.8571428656578064	0.9122806787490845	0.9247311949729919	0.699999988079071	1335	1410	1410	1435	1530
20.05208235059596	20.052082745335657	0	0	1	30	0.007458914215261878	0.5505854104939125	2979.6472559725717	3054.6472559725717	3054.6472559725717	3079.6472559725717	0.45588234066963196	0.8766233921051025	0.9298245906829834	0.9354838728904724	0.699999988079071	1339	1414	1414	1439	1530
20.065721396668003	20.065721396668007	0	0	1	30	0.0074076625544632745	0.56740507806889	3048.5237946921043	3123.5237946921043	3123.5237946921043	3148.5237946921043	0.47058823704719543	0.9025974273681641	0.9473684430122375	0.9462365508079529	0.699999988079071	1355	1430	1430	1455	1530
20.08283573104805	20.082835731048053	0	0	1	30	0.007336107005503199	0.5752516088508655	3080.655338244294	3155.655338244294	3155.655338244294	3180.655338244294	0.4852941036224365	0.9090909361839294	0.9473684430122375	0.9569892287254333	0.699999988079071	1387	1462	1462	1487	1530
20.099913354636122	20.09991335463612	0	0	1	30	0.007244443697167585	0.578498348357587	3093.9507365243185	3168.9507365243185	3168.9507365243185	3193.9507365243185	0.4852941036224365	0.9220778942108154	0.9473684430122375	0.9569892287254333	0.699999988079071	1424	1499	1499	1524	1530
20.118694280024393	20.118694674764097	0	0	1	30	0.0071329238722131405	0.5885362699754371	3135.0560255494147	3210.0560255494147	3210.0560255494147	3235.0560255494147	0.4852941036224365	0.9350649118423462	0.9649122953414917	0.9677419066429138	0.699999988079071	1472	1547	1547	1572	1530
20.1327000392766	20.132700039276603	0	0	1	30	0.00700185319872842	0.5980533606386302	3174.028511815191	3249.028511815191	3249.028511815191	3274.028511815191	0.5	0.948051929473877	0.9649122953414917	0.9784946441650391	0.699999988079071	1507	1582	1582	1607	1530
20.149837268559182	20.149837268559185	0	0	1	30	0.006851590932318833	0.6092682305264532	3219.9534040058256	3294.9534040058256	3294.9534040058256	3319.9534040058256	0.5147058963775635	0.9610389471054077	0.9824561476707458	0.9784946441650391	0.699999988079071	1587	1662	1662	1687	1530
20.16579264718363	20.165792647183633	0	0	1	30	0.006682548931412006	0.6145680818247854	3241.656295072496	3316.656295072496	3316.656295072496	3341.656295072496	0.529411792755127	0.9675324559211731	0.9824561476707458	0.9784946441650391	0.699999988079071	1618	1693	1693	1718	1530
20.1854119996921	20.185411999692104	0	0	1	30	0.006495190528382459	0.6247946470975876	3283.534079864621	3358.534079864621	3358.534079864621	3383.534079864621	0.529411792755127	0.9805194735527039	1.0	0.9892473220825195	0.699999988079071	1659	1734	1734	1759	1530
20.19980105119182	20.199801051191816	0	0	1	30	0.006290029259589774	0.6247946470975876	3283.534079864621	3358.534079864621	3358.534079864621	3383.534079864621	0.529411792755127	0.9805194735527039	1.0	0.9892473220825195	0.699999988079071	1706	1781	1781	1806	1530
20.21578445633488	20.215784456334884	0	0	1	30	0.006067627457811127	0.6327826529741287	3316.244963929057	3391.244963929057	3391.244963929057	3416.244963929057	0.5441176295280457	0.9870129823684692	1.0	1.0	0.699999988079071	1765	1840	1840	1865	1530
20.232885369565174	20.232885369565178	0	0	1	30	0.005828594710926231	0.6360294073820114	3329.5404232293367	3404.5404232293367	3404.5404232293367	3429.5404232293367	0.5441176295280457	1.0	1.0	1.0	0.699999988079071	1839	1914	1914	1939	1530
20.252112350813064	20.252112350813068	0	0	1	30	0.005573586191079339	0.6317178606987	3311.8846395611763	3386.8846395611763	3386.8846395611763	3411.8846395611763	0.5441176295280457	0.9935064911842346	1.0	0.9892473220825195	0.699999988079071	1900	1975	1975	2000	1530
20.265850476549502	20.265850476549506	0	0	1	30	0.005303300858897924	0.6300944834947586	3305.2369099110365	3380.2369099110365	3380.2369099110365	3405.2369099110365	0.5441176295280457	0.9870129823684692	1.0	0.9892473220825195	0.699999988079071	1921	1996	1996	2021	1530
20.282904021015945	20.28290441575564	0	0	1	30	0.005018479547690192	0.6344060301780701	3322.892693579197	3397.892693579197	3397.892693579197	3422.892693579197	0.5441176295280457	0.9935064911842346	1.0	1.0	0.699999988079071	2054	2129	2129	2154	1530
20.299838748833054	20.29983874883305	0	0	1	30	0.004719902932872478	0.6344060301780701	3322.892693579197	3397.892693579197	3397.892693579197	3422.892693579197	0.5441176295280457	0.9935064911842346	1.0	1.0	0.699999988079071	2054	2129	2129	2154	1530
20.31869506950379	20.318695069503793	0	0	1	30	0.004408389392192191	0.6397058814764023	3344.5955846458673	3419.5955846458673	3419.5955846458673	3444.5955846458673	0.5588235259056091	1.0	1.0	1.0	0.699999988079071	2162	2237	2237	2262	1530
20.332837408691773	20.332837408691777	0	0	1	30	0.004084792762611293	0.6397058814764023	3344.5955846458673	3419.5955846458673	3419.5955846458673	3444.5955846458673	0.5588235259056091	1.0	1.0	1.0	0.699999988079071	2291	2366	2366	2391	1530
20.349785952398342	20.34978595239834	0	0	1	30	0.0037499999999985423	0.6397058814764023	3344.5955846458673	3419.5955846458673	3419.5955846458673	3444.5955846458673	0.5588235259056091	1.0	1.0	1.0	0.699999988079071	2343	2418	2418	2443	1530
20.365816331565554	20.36581672630526	0	0	1	30	0.003404928748045099	0.6353943347930908	3326.939800977707	3401.939800977707	3401.939800977707	3426.939800977707	0.5588235259056091	0.9935064911842346	1.0	0.9892473220825195	0.699999988079071	2388	2463	2463	2488	1530
20.38538476265289	20.385385157392587	0	0	1	30	0.00305052482306696	0.6344060301780701	3322.892693579197	3397.892693579197	3397.892693579197	3422.892693579197	0.5441176295280457	0.9935064911842346	1.0	1.0	0.699999988079071	2455	2530	2530	2555	1530
20.39981368286218	20.399813682862177	0	0	1	30	0.0026877596215881742	0.6317178606987	3311.8846395611763	3386.8846395611763	3386.8846395611763	3411.8846395611763	0.5441176295280457	0.9935064911842346	1.0	0.9892473220825195	0.699999988079071	2521	2596	2596	2621	1530
20.41575564033687	20.415755640336872	0	0	1	30	0.002317627457810496	0.6317178606987	3311.8846395611763	3386.8846395611763	3386.8846395611763	3411.8846395611763	0.5441176295280457	0.9935064911842346	1.0	0.9892473220825195	0.699999988079071	2581	2656	2656	2681	1540
20.43281905329578	20.432819053295784	0	0	1	30	0.0019411428382672693	0.6317178606987	3311.8846395611763	3386.8846395611763	3386.8846395611763	3411.8846395611763	0.5441176295280457	0.9935064911842346	1.0	0.9892473220825195	0.699999988079071	2604	2679	2679	2704	1530
20.45205313985825	20.452053534597948	0	0	1	30	0.0015593376811315356	0.6300944834947586	3305.2369099110365	3380.2369099110365	3380.2369099110365	3405.2369099110365	0.5441176295280457	0.9870129823684692	1.0	0.9892473220825195	0.699999988079071	2654	2729	2729	2754	1540
20.46587850306811	20.465878503068115	0	0	1	30	0.0011732584878000535	0.6300944834947586	3305.2369099110365	3380.2369099110365	3380.2369099110365	3405.2369099110365	0.5441176295280457	0.9870129823684692	1.0	0.9892473220825195	0.699999988079071	2750	2825	2825	2850	1530
20.4829178369054	20.482918231645098	0	0	1	30	0.0007839634745057094	0.6300944834947586	3305.2369099110365	3380.2369099110365	3380.2369099110365	3405.2369099110365	0.5441176295280457	0.9870129823684692	1.0	0.9892473220825195	0.699999988079071	2811	2886	2886	2911	1530
20.499785853713412	20.499785853713416	0	0	1	30	0.00039251967182037795	0.6274063140153885	3294.228855893016	3369.228855893016	3369.228855893016	3394.228855893016	0.5441176295280457	0.9870129823684692	1.0	0.9784946441650391	0.699999988079071	2839	2914	2914	2939	1540
20.518772833224453	20.51877283322445	0	0	1	30	-1.7053072081790148e-15	0.6231146726298391	3276.654584419191	3351.654584419191	3351.654584419191	3376.654584419191	0.5441176295280457	0.9870129823684692	0.9824561476707458	0.9784946441650391	0.699999988079071	2879	2954	2954	2979	1540
20.53283504025358	20.532835040253584	0	0	1	30	-0.0003925196718237839	0.6188502721551723	3259.1918644754305	3334.1918644754305	3334.1918644754305	3359.1918644754305	0.5441176295280457	0.9805194735527039	0.9824561476707458	0.9677419066429138	0.699999988079071	2917	2992	2992	3017	1540
20.54985621606472	20.549856216064722	0	0	1	30	-0.0007839634745091013	0.6129625091163016	3235.081474831255	3310.081474831255	3310.081474831255	3335.081474831255	0.5441176295280457	0.9675324559211731	0.9824561476707458	0.9569892287254333	0.699999988079071	2979	3054	3054	3079	1540
20.565849489700256	20.56584948970026	0	0	1	30	-0.0011732584878034224	0.6008715055091631	3185.568815060023	3260.568815060023	3260.568815060023	3285.568815060023	0.529411792755127	0.9610389471054077	0.9649122953414917	0.9462365508079529	0.699999988079071	3048	3123	3123	3148	1540
20.58534213076542	20.585342130765422	0	0	1	30	-0.0015593376811348716	0.5950309033186745	3161.651549089972	3236.651549089972	3236.651549089972	3261.651549089972	0.529411792755127	0.948051929473877	0.9649122953414917	0.9354838728904724	0.699999988079071	3080	3155	3155	3180	1540
20.599918288882357	20.599918288882353	0	0	1	30	-0.0019411428382705633	0.5908136783321272	3144.3820127700606	3219.3820127700606	3219.3820127700606	3244.3820127700606	0.529411792755127	0.9415584206581116	0.9649122953414917	0.9247311949729919	0.699999988079071	3093	3168	3168	3193	1540
20.615801035402228	20.61580103540223	0	0	1	30	-0.00231762745781374	0.5809644001078054	3104.049218441463	3179.049218441463	3179.049218441463	3204.049218441463	0.529411792755127	0.9285714030265808	0.9473684430122375	0.9139785170555115	0.699999988079071	3135	3210	3210	3235	1540
20.632883001126984	20.63288300112698	0	0	1	30	-0.0026877596215913587	0.5576637867480443	3008.6332067332414	3083.6332067332414	3083.6332067332414	3108.6332067332414	0.5147058963775635	0.8961039185523987	0.9298245906829834	0.8817204236984253	0.699999988079071	3174	3249	3249	3274	1540
20.651959586549637	20.65195958654964	0	0	1	30	-0.0030505248230700754	0.5346461250363284	2914.3758820237645	2989.3758820237645	2989.3758820237645	3014.3758820237645	0.5	0.8636363744735718	0.9122806787490845	0.8494623899459839	0.699999988079071	3219	3294	3294	3319	1540
20.66585679238468	20.665856792384684	0	0	1	30	-0.003404928748048138	0.5093668204625246	2810.857129794038	2885.857129794038	2885.857129794038	2910.857129794038	0.47058823704719543	0.8311688303947449	0.8771929740905762	0.8387096524238586	0.699999988079071	3241	3316	3316	3341	1540
20.682830994171667	20.68283138891137	0	0	1	30	-0.003750000000001496	0.5021386454702323	2781.2577532006017	2856.2577532006017	2856.2577532006017	2881.2577532006017	0.47058823704719543	0.8116883039474487	0.8771929740905762	0.8279569745063782	0.699999988079071	3283	3358	3358	3383	1540
20.69985177524311	20.699851775243115	0	0	1	30	-0.0040847927626141535	0.4892731457119437	2728.5735316904093	2803.5735316904093	2803.5735316904093	2828.5735316904093	0.45588234066963196	0.798701286315918	0.859649121761322	0.8172042965888977	0.699999988079071	3283	3358	3358	3383	1540
20.718742438267647	20.71874243826765	0	0	1	30	-0.00440838939219495	0.4814046262398888	2696.3519444523445	2771.3519444523445	2771.3519444523445	2796.3519444523445	0.45588234066963196	0.7857142686843872	0.859649121761322	0.7956989407539368	0.699999988079071	3316	3391	3391	3416	1540
20.7328603035943	20.732860303594304	0	0	1	30	-0.0047199029328751285	0.45933018979813056	2605.9571272233447	2680.9571272233447	2680.9571272233447	2705.9571272233447	0.44117647409439087	0.7532467246055603	0.8421052694320679	0.7634408473968506	0.6499999761581421	3329	3404	3404	3429	1540
20.749825031628518	20.74982503162852	0	0	1	30	-0.005018479547692726	0.4359153615030742	2510.0734053550887	2585.0734053550887	2585.0734053550887	2610.0734053550887	0.4264705777168274	0.7142857313156128	0.8245614171028137	0.7311828136444092	0.6499999761581421	3311	3386	3386	3411	1540
20.765918569147537	20.76591856914754	0	0	1	30	-0.005303300858900336	0.39904917595696165	2359.106375543758	2434.106375543758	2434.106375543758	2459.106375543758	0.3970588147640228	0.6558441519737244	0.7894737124443054	0.6881720423698425	0.6499999761581421	3305	3380	3380	3405	1540
20.78536463092825	20.785364630928253	0	0	1	30	-0.005573586191081621	0.3285258452839681	2070.313336437849	2145.313336437849	2145.313336437849	2170.313336437849	0.3235294222831726	0.5389610528945923	0.7368420958518982	0.6129032373428345	0.6499999761581421	3322	3397	3397	3422	1540
20.799842104120494	20.79984210412049	0	0	1	30	-0.005828594710928378	0.3285258452839681	2070.313336437849	2145.313336437849	2145.313336437849	2170.313336437849	0.3235294222831726	0.5389610528945923	0.7368420958518982	0.6129032373428345	0.6499999761581421	3322	3397	3397	3422	1540
20.815764719349943	20.815764719349946	0	0	1	30	-0.006067627457813132	0.2862707594347391	1897.2787598852567	1972.2787598852567	1972.2787598852567	1997.2787598852567	0.29411765933036804	0.4610389471054077	0.6842105388641357	0.5698924660682678	0.6499999761581421	3344	3419	3419	3444	1540
20.8328123427209	20.832812342720903	0	0	1	30	-0.006290029259591632	0.26598844775454644	1814.2226935548676	1889.2226935548676	1889.2226935548676	1914.2226935548676	0.27941176295280457	0.4285714328289032	0.6491228342056274	0.5483871102333069	0.6499999761581421	3344	3419	3419	3444	1540
20.851905112471208	20.85190511247121	0	0	1	30	-0.006495190528384164	0.24803899322601097	1740.7196772605148	1815.7196772605148	1815.7196772605148	1840.7196772605148	0.25	0.4025973975658417	0.6315789222717285	0.5376344323158264	0.6499999761581421	3344	3419	3419	3444	1540
20.86586547665805	20.865865871397755	0	0	1	30	-0.006682548931413554	0.23317282332693878	1679.8427115238142	1754.8427115238142	1754.8427115238142	1779.8427115238142	0.23529411852359772	0.38311687111854553	0.5964912176132202	0.5268816947937012	0.6499999761581421	3326	3401	3401	3426	1540
20.8828203361998	20.882820336199803	0	0	1	30	-0.00685159093232022	0.21757935065550527	1615.9874409342942	1690.9874409342942	1690.9874409342942	1715.9874409342942	0.22058823704719543	0.3571428656578064	0.5789473652839661	0.5053763389587402	0.6499999761581421	3322	3397	3397	3422	1540
20.899901117705454	20.899901117705458	0	0	1	30	-0.007001853198729643	0.2032539457549376	1557.3249078664694	1632.3249078664694	1632.3249078664694	1657.3249078664694	0.19117647409439087	0.34415584802627563	0.5614035129547119	0.49462366104125977	0.6499999761581421	3311	3386	3386	3411	1540
20.918655200794213	20.918655200794216	0	0	1	30	-0.007132923872214195	0.196375799237265	1529.1588978766003	1604.1588978766003	1604.1588978766003	1629.1588978766003	0.19117647409439087	0.3311688303947449	0.5438596606254578	0.4838709533214569	0.6499999761581421	3311	3386	3386	3411	1540
20.9328926722496	20.932892672249604	0	0	1	30	-0.007244443697168468	0.1910759516642231	1507.4560220649937	1582.4560220649937	1582.4560220649937	1607.4560220649937	0.1764705926179886	0.3246753215789795	0.5438596606254578	0.4838709533214569	0.6499999761581421	3311	3386	3386	3411	1540
20.94982384740942	20.949823847409423	0	0	1	30	-0.007336107005503909	0.18450068213766624	1480.5302933537432	1555.5302933537432	1555.5302933537432	1580.5302933537432	0.1764705926179886	0.3181818127632141	0.5263158082962036	0.46236559748649597	0.6499999761581421	3305	3380	3380	3405	1540
20.96583725276959	20.965837252769592	0	0	1	30	-0.007407662554463809	0.17920083456462432	1458.8274175421366	1533.8274175421366	1533.8274175421366	1558.8274175421366	0.1617647111415863	0.31168830394744873	0.5263158082962036	0.46236559748649597	0.6499999761581421	3305	3380	3380	3405	1540
20.98540015750114	20.985400552240844	0	0	1	30	-0.007458914215262234	0.17220110905814723	1430.1635415931128	1505.1635415931128	1505.1635415931128	1530.1635415931128	0.1617647111415863	0.30519479513168335	0.4912280738353729	0.4516128897666931	0.6499999761581421	3305	3380	3380	3405	1540
20.999806972287303	20.9998069722873	0	0	1	30	-0.007489721510659397	0.1655807571696113	1403.0532006095582	1478.0532006095582	1478.0532006095582	1503.0532006095582	0.14705882966518402	0.29870128631591797	0.4912280738353729	0.44086021184921265	0.6499999761581421	3294	3369	3369	3394	1540
21.015898141368126	21.01589814136813	0	0	1	30	-0.0075	0.15912707013156568	1376.6253521887616	1451.6253521887616	1451.6253521887616	1476.6253521887616	0.14705882966518402	0.2857142984867096	0.4736842215061188	0.4301075339317322	0.6499999761581421	3276	3351	3351	3376	1540
21.032849842992285	21.032849842992288	0	0	1	30	-0.007489721510659211	0.15495700246417798	1359.548925090809	1434.548925090809	1434.548925090809	1459.548925090809	0.14705882966518402	0.2792207896709442	0.4736842215061188	0.40860214829444885	0.6499999761581421	3259	3334	3334	3359	1540
21.051946560139577	21.05194656013958	0	0	1	30	-0.0074589142152618635	0.1512805320950774	1344.4937789293422	1419.4937789293422	1419.4937789293422	1444.4937789293422	0.13235294818878174	0.2792207896709442	0.4736842215061188	0.40860214829444885	0.6499999761581421	3235	3310	3310	3335	1540
21.065734423078062	21.065734423078066	0	0	1	30	-0.007407662554463255	0.14838381142402413	1332.6317077813787	1407.6317077813787	1407.6317077813787	1432.6317077813787	0.13235294818878174	0.27272728085517883	0.4736842215061188	0.3978494703769684	0.6499999761581421	3185	3260	3260	3285	1540
21.08283691526715	21.082836915267155	0	0	1	30	-0.007336107005503172	0.14838381142402413	1332.6317077813787	1407.6317077813787	1407.6317077813787	1432.6317077813787	0.13235294818878174	0.27272728085517883	0.4736842215061188	0.3978494703769684	0.6499999761581421	3161	3236	3236	3261	1540
21.099824143464197	21.099824538203894	0	0	1	30	-0.007244443697167551	0.14838381142402413	1332.6317077813787	1407.6317077813787	1407.6317077813787	1432.6317077813787	0.13235294818878174	0.27272728085517883	0.4736842215061188	0.3978494703769684	0.6499999761581421	3144	3219	3219	3244	1540
21.118578226552955	21.11857822655296	0	0	1	30	-0.0071329238722131	0.14548708722374837	1320.7696221812496	1395.7696221812496	1395.7696221812496	1420.7696221812496	0.13235294818878174	0.26623377203941345	0.4736842215061188	0.3870967626571655	0.6499999761581421	3104	3179	3179	3204	1540
21.132826355980207	21.13282635598021	0	0	1	30	-0.007001853198728373	0.14548708722374837	1320.7696221812496	1395.7696221812496	1395.7696221812496	1420.7696221812496	0.13235294818878174	0.26623377203941345	0.4736842215061188	0.3870967626571655	0.6499999761581421	3008	3083	3083	3108	1540
21.1498629266396	21.149863321379303	0	0	1	30	-0.006851590932318779	0.14548708722374837	1320.7696221812496	1395.7696221812496	1395.7696221812496	1420.7696221812496	0.13235294818878174	0.26623377203941345	0.4736842215061188	0.3870967626571655	0.6499999761581421	2914	2989	2989	3014	1540
21.165864489808804	21.16586488454851	0	0	1	30	-0.006682548931411946	0.14386371001980702	1314.1218925311098	1389.1218925311098	1389.1218925311098	1414.1218925311098	0.13235294818878174	0.25974026322364807	0.4736842215061188	0.3870967626571655	0.6499999761581421	2810	2885	2885	2910	1540
21.1852844987694	21.185284498769402	0	0	1	30	-0.006495190528382392	0.14259036655269508	1308.9075510332864	1383.9075510332864	1383.9075510332864	1408.9075510332864	0.13235294818878174	0.25974026322364807	0.4736842215061188	0.37634408473968506	0.6499999761581421	2781	2856	2856	2881	1540
21.199848814695372	21.19984881469537	0	0	1	30	-0.006290029259589702	0.14259036655269508	1308.9075510332864	1383.9075510332864	1383.9075510332864	1408.9075510332864	0.13235294818878174	0.25974026322364807	0.4736842215061188	0.37634408473968506	0.6499999761581421	2728	2803	2803	2828	1540
21.21593603637921	21.215936036379215	0	0	1	30	-0.006067627457811049	0.14259036655269508	1308.9075510332864	1383.9075510332864	1383.9075510332864	1408.9075510332864	0.13235294818878174	0.25974026322364807	0.4736842215061188	0.37634408473968506	0.6499999761581421	2696	2771	2771	2796	1540
21.232839974499818	21.232839974499814	0	0	1	30	-0.005828594710926148	0.14259036655269508	1308.9075510332864	1383.9075510332864	1383.9075510332864	1408.9075510332864	0.13235294818878174	0.25974026322364807	0.4736842215061188	0.37634408473968506	0.6499999761581421	2605	2680	2680	2705	1530
21.252200377765888	21.25220037776589	0	0	1	30	-0.005573586191079251	0.13891389432094936	1293.8523972442877	1368.8523972442877	1368.8523972442877	1393.8523972442877	0.11764705926179886	0.25974026322364807	0.4736842215061188	0.37634408473968506	0.6499999761581421	2510	2585	2585	2610	1530
21.265775081267037	21.265775081267034	0	0	1	30	-0.00530330085889783	0.14259036655269508	1308.9075510332864	1383.9075510332864	1383.9075510332864	1408.9075510332864	0.13235294818878174	0.25974026322364807	0.4736842215061188	0.37634408473968506	0.6499999761581421	2359	2434	2434	2459	1530
21.282879941894315	21.28287994189432	0	0	1	30	-0.005018479547690093	0.14259036655269508	1308.9075510332864	1383.9075510332864	1383.9075510332864	1408.9075510332864	0.13235294818878174	0.25974026322364807	0.4736842215061188	0.37634408473968506	0.6499999761581421	2070	2145	2145	2170	1530
21.299811117054134	21.299811511793838	0	0	1	30	-0.004719902932872375	0.13891389432094936	1293.8523972442877	1368.8523972442877	1368.8523972442877	1393.8523972442877	0.11764705926179886	0.25974026322364807	0.4736842215061188	0.37634408473968506	0.6499999761581421	2070	2145	2145	2170	1530
21.318697832681686	21.318697832681682	0	0	1	30	-0.004408389392192083	0.13891389432094936	1293.8523972442877	1368.8523972442877	1368.8523972442877	1393.8523972442877	0.11764705926179886	0.25974026322364807	0.4736842215061188	0.37634408473968506	0.6499999761581421	1897	1972	1972	1997	1530
21.332871751045566	21.33287175104557	0	0	1	30	-0.004084792762611183	0.13891389432094936	1293.8523972442877	1368.8523972442877	1368.8523972442877	1393.8523972442877	0.11764705926179886	0.25974026322364807	0.4736842215061188	0.37634408473968506	0.6499999761581421	1814	1889	1889	1914	1530
21.34982187371093	21.349821873710933	0	0	1	30	-0.0037499999999984273	0.14259036655269508	1308.9075510332864	1383.9075510332864	1383.9075510332864	1408.9075510332864	0.13235294818878174	0.25974026322364807	0.4736842215061188	0.37634408473968506	0.6499999761581421	1740	1815	1815	1840	1530
21.365854226576637	21.36585422657664	0	0	1	30	-0.003404928748044981	0.13891389432094936	1293.8523972442877	1368.8523972442877	1368.8523972442877	1393.8523972442877	0.11764705926179886	0.25974026322364807	0.4736842215061188	0.37634408473968506	0.6499999761581421	1679	1754	1754	1779	1530
21.38531410424681	21.385314104246806	0	0	1	30	-0.0030505248230668384	0.13891389432094936	1293.8523972442877	1368.8523972442877	1368.8523972442877	1393.8523972442877	0.11764705926179886	0.25974026322364807	0.4736842215061188	0.37634408473968506	0.6499999761581421	1615	1690	1690	1715	1530
21.399848419955667	21.39984841995567	0	0	1	30	-0.0026877596215880506	0.13891389432094936	1293.8523972442877	1368.8523972442877	1368.8523972442877	1393.8523972442877	0.11764705926179886	0.25974026322364807	0.4736842215061188	0.37634408473968506	0.6499999761581421	1557	1632	1632	1657	1530
21.41592735210584	21.415927352105836	0	0	1	30	-0.0023176274578103704	0.1405645255828647	1300.611732261831	1375.611732261831	1375.611732261831	1400.611732261831	0.11764705926179886	0.25974026322364807	0.4912280738353729	0.37634408473968506	0.6499999761581421	1529	1604	1604	1629	1530
21.432863658881743	21.43286405362144	0	0	1	30	-0.0019411428382671415	0.14350840710230006	1312.6669270839188	1387.6669270839188	1387.6669270839188	1412.6669270839188	0.11764705926179886	0.26623377203941345	0.4912280738353729	0.3870967626571655	0.6499999761581421	1507	1582	1582	1607	1530
21.452017613285356	21.45201761328536	0	0	1	30	-0.0015593376811314063	0.14718487933404578	1327.7220808729176	1402.7220808729176	1402.7220808729176	1427.7220808729176	0.13235294818878174	0.26623377203941345	0.4912280738353729	0.3870967626571655	0.6499999761581421	1480	1555	1555	1580	1530
21.46588521364299	21.465885213642995	0	0	1	30	-0.001173258487799923	0.14350840710230006	1312.6669270839188	1387.6669270839188	1387.6669270839188	1412.6669270839188	0.11764705926179886	0.26623377203941345	0.4912280738353729	0.3870967626571655	0.6499999761581421	1458	1533	1533	1558	1530
21.482870862881242	21.482870862881246	0	0	1	30	-0.0007839634745055779	0.1401872377880613	1299.066738742111	1374.066738742111	1374.066738742111	1399.066738742111	0.11764705926179886	0.25974026322364807	0.4736842215061188	0.3870967626571655	0.6499999761581421	1430	1505	1505	1530	1530
21.499915328334616	21.499916512553714	0	0	1	30	-0.00039251967182024584	0.14386371001980702	1314.1218925311098	1389.1218925311098	1389.1218925311098	1414.1218925311098	0.13235294818878174	0.25974026322364807	0.4736842215061188	0.3870967626571655	0.6499999761581421	1403	1478	1478	1503	1530
21.518719543365115	21.51871993810482	0	0	1	30	1.8376154860346732e-15	0.13686606558972692	1285.4665385899316	1360.4665385899316	1360.4665385899316	1385.4665385899316	0.11764705926179886	0.2532467544078827	0.45614033937454224	0.3870967626571655	0.6499999761581421	1376	1451	1451	1476	1530
21.53279122414702	21.532832671815388	0	0	1	30	0.000392519671823916	0.13809225152685345	1290.487770002465	1365.487770002465	1365.487770002465	1390.487770002465	0.11764705926179886	0.2532467544078827	0.45614033937454224	0.3978494703769684	0.6499999761581421	1359	1434	1434	1459	1530
21.54991147962255	21.549911479622555	0	0	1	30	0.000783963474509233	0.1364688743229121	1283.840040352325	1358.840040352325	1358.840040352325	1383.840040352325	0.11764705926179886	0.2467532455921173	0.45614033937454224	0.3978494703769684	0.6499999761581421	1344	1419	1419	1444	1530
21.565881858355553	21.565882253095257	0	0	1	30	0.001173258487803553	0.1412027923594419	1303.2254347119147	1378.2254347119147	1378.2254347119147	1403.2254347119147	0.13235294818878174	0.2532467544078827	0.4385964870452881	0.40860214829444885	0.6499999761581421	1332	1407	1407	1432	1530
21.585253314333194	21.585253314333197	0	0	1	30	0.001559337681135001	0.14584446603977286	1322.2330884328699	1397.2330884328699	1397.2330884328699	1422.2330884328699	0.13235294818878174	0.25974026322364807	0.45614033937454224	0.4193548262119293	0.6499999761581421	1332	1407	1407	1432	1530
21.59978052472748	21.599780524727482	0	0	1	30	0.0019411428382706912	0.14584446603977286	1322.2330884328699	1397.2330884328699	1397.2330884328699	1422.2330884328699	0.13235294818878174	0.25974026322364807	0.45614033937454224	0.4193548262119293	0.6499999761581421	1332	1407	1407	1432	1530
21.61576550882934	21.615765508829345	0	0	1	30	0.002317627457813866	0.15154358892339825	1345.570996641316	1420.570996641316	1420.570996641316	1445.570996641316	0.13235294818878174	0.27272728085517883	0.45614033937454224	0.44086021184921265	0.6499999761581421	1320	1395	1395	1420	1530
21.63284826403349	21.632848264033495	0	0	1	30	0.002687759621591482	0.17116565097996905	1425.923340762973	1500.923340762973	1500.923340762973	1525.923340762973	0.14705882966518402	0.30519479513168335	0.4912280738353729	0.47311827540397644	0.6499999761581421	1320	1395	1395	1420	1530
21.652059850433126	21.65205985043313	0	0	1	30	0.0030505248230701964	0.17808887575695231	1454.2739462247196	1529.2739462247196	1529.2739462247196	1554.2739462247196	0.1617647111415863	0.3181818127632141	0.4912280738353729	0.47311827540397644	0.6499999761581421	1320	1395	1395	1420	1530
21.665744291570533	21.66574468631023	0	0	1	30	0.003404928748048256	0.18614604725795658	1487.2680635213324	1562.2680635213324	1562.2680635213324	1587.2680635213324	0.1617647111415863	0.3311688303947449	0.5087719559669495	0.49462366104125977	0.6499999761581421	1314	1389	1389	1414	1530
21.68287638923703	21.682876389237027	0	0	1	30	0.00375000000000161	0.20152570939310266	1550.2477799647554	1625.2477799647554	1625.2477799647554	1650.2477799647554	0.1617647111415863	0.3636363744735718	0.5438596606254578	0.5161290168762207	0.6499999761581421	1308	1383	1383	1408	1530
21.69989124921299	21.699891643952686	0	0	1	30	0.0040847927626142646	0.23182396117757342	1674.319121022163	1749.319121022163	1749.319121022163	1774.319121022163	0.19117647409439087	0.4025973975658417	0.5964912176132202	0.5591397881507874	0.6499999761581421	1308	1383	1383	1408	1530
21.71877322796415	21.718773622703853	0	0	1	30	0.004408389392195056	0.255238801255679	1770.2028911420055	1845.2028911420055	1845.2028911420055	1870.2028911420055	0.20588235557079315	0.44155845046043396	0.6315789222717285	0.5913978219032288	0.6499999761581421	1308	1383	1383	1408	1530
21.732907672358152	21.732907672358156	0	0	1	30	0.004719902932875231	0.2750474402533065	1851.3192678372902	1926.3192678372902	1926.3192678372902	1951.3192678372902	0.23529411852359772	0.4740259647369385	0.6491228342056274	0.602150559425354	0.6499999761581421	1308	1383	1383	1408	1530
21.74981555787575	21.749815557875753	0	0	1	30	0.005018479547692824	0.2934957525315678	1926.8651066167702	2001.8651066167702	2001.8651066167702	2026.8651066167702	0.2647058963775635	0.4935064911842346	0.6666666865348816	0.6236559152603149	0.6499999761581421	1293	1368	1368	1393	1530
21.765780410252965	21.76578041025297	0	0	1	30	0.005303300858900429	0.3288349540596007	2071.5791368740647	2146.5791368740647	2146.5791368740647	2171.5791368740647	0.27941176295280457	0.5454545617103577	0.7017543911933899	0.698924720287323	0.6499999761581421	1308	1383	1383	1408	1530
21.785342525505122	21.78534252550512	0	0	1	30	0.00557358619108171	0.35594825000076824	2182.6080837531463	2257.6080837531463	2257.6080837531463	2282.6080837531463	0.29411765933036804	0.5909090638160706	0.7368420958518982	0.7311828136444092	0.6499999761581421	1308	1383	1383	1408	1530
21.7998709201185	21.799871314858198	0	0	1	30	0.005828594710928461	0.3786556725399919	2275.594979051267	2350.594979051267	2350.594979051267	2375.594979051267	0.30882352590560913	0.6298701167106628	0.7543859481811523	0.7634408473968506	0.6499999761581421	1293	1368	1368	1393	1530
21.815822746085665	21.81582274608566	0	0	1	30	0.006067627457813209	0.40002270191879763	2363.0929643574764	2438.0929643574764	2438.0929643574764	2463.0929643574764	0.3235294222831726	0.6623376607894897	0.7719298005104065	0.7956989407539368	0.699999988079071	1293	1368	1368	1393	1530
21.832846290335	21.832846290334995	0	0	1	30	0.006290029259591703	0.4179270736911098	2436.4113667650945	2511.4113667650945	2511.4113667650945	2536.4113667650945	0.3382352888584137	0.6883116960525513	0.7894737124443054	0.8172042965888977	0.6499999761581421	1293	1368	1368	1393	1530
21.851974586658194	21.851974586658198	0	0	1	30	0.00649519052838423	0.43818949646313143	2519.3859880165232	2594.3859880165232	2594.3859880165232	2619.3859880165232	0.3529411852359772	0.7142857313156128	0.8070175647735596	0.8494623899459839	0.699999988079071	1308	1383	1383	1408	1530
21.865843765974624	21.86584376597462	0	0	1	30	0.006682548931413614	0.4664147262881553	2634.9683041499957	2709.9683041499957	2709.9683041499957	2734.9683041499957	0.36764705181121826	0.7532467246055603	0.8245614171028137	0.9032257795333862	0.699999988079071	1293	1368	1368	1393	1530
21.88285073115661	21.882851125896305	0	0	1	30	0.006851590932320274	0.48507368003809326	2711.376719755992	2786.376719755992	2786.376719755992	2811.376719755992	0.38235294818878174	0.7792207598686218	0.8421052694320679	0.9247311949729919	0.699999988079071	1293	1368	1368	1393	1530
21.899853748941602	21.899854143681306	0	0	1	30	0.0070018531987296895	0.5080714160230357	2805.5524486143313	2880.5524486143313	2880.5524486143313	2905.5524486143313	0.3970588147640228	0.8051947951316833	0.8771929740905762	0.9462365508079529	0.699999988079071	1293	1368	1368	1393	1530
21.918900334147153	21.918900334147157	0	0	1	30	0.007132923872214236	0.5219021146715397	2862.1891595799552	2937.1891595799552	2937.1891595799552	2962.1891595799552	0.3970588147640228	0.8246753215789795	0.8947368264198303	0.9677419066429138	0.699999988079071	1300	1375	1375	1400	1530
21.93283859291087	21.932838987650573	0	0	1	30	0.0072444436971685015	0.5328539379392225	2907.036875861116	2982.036875861116	2982.036875861116	3007.036875861116	0.4117647111415863	0.8441558480262756	0.8947368264198303	0.9784946441650391	0.699999988079071	1312	1387	1387	1412	1530
21.94971687295105	21.949716872951054	0	0	1	30	0.007336107005503936	0.5501976395480881	2978.0593339494208	3053.0593339494208	3053.0593339494208	3078.0593339494208	0.44117647409439087	0.8571428656578064	0.9122806787490845	0.9892473220825195	0.699999988079071	1327	1402	1402	1427	1530
21.965952911501333	21.965952911501336	0	0	1	30	0.00740766255446383	0.5619061142206192	3026.0055377334356	3101.0055377334356	3101.0055377334356	3126.0055377334356	0.44117647409439087	0.8766233921051025	0.9298245906829834	1.0	0.699999988079071	1312	1387	1387	1412	1530
21.985268314441747	21.98526831444175	0	0	1	30	0.007458914215262249	0.5780854299664497	3092.2598357126117	3167.2598357126117	3167.2598357126117	3192.2598357126117	0.45588234066963196	0.9090909361839294	0.9473684430122375	1.0	0.699999988079071	1299	1374	1374	1399	1530
21.999780524727484	21.99978052472748	0	0	1	30	0.007489721510659403	0.5780854299664497	3092.2598357126117	3167.2598357126117	3167.2598357126117	3192.2598357126117	0.45588234066963196	0.9090909361839294	0.9473684430122375	1.0	0.699999988079071	1314	1389	1389	1414	1530
22.015831430359036	22.01583143035904	0	0	1	30	0.0075	0.5797088071703911	3098.9075653627515	3173.9075653627515	3173.9075653627515	3198.9075653627515	0.45588234066963196	0.9155844449996948	0.9473684430122375	1.0	0.699999988079071	1285	1360	1360	1385	1530
22.032843921896806	22.032843921896802	0	0	1	30	0.0074897215106592046	0.591017983853817	3145.2186438813806	3220.2186438813806	3220.2186438813806	3245.2186438813806	0.47058823704719543	0.9285714030265808	0.9649122953414917	1.0	0.699999988079071	1290	1365	1365	1390	1530
22.05206537678891	22.052065771528614	0	0	1	30	0.0074589142152618505	0.59794120490551	3173.5692340880632	3248.5692340880632	3248.5692340880632	3273.5692340880632	0.4852941036224365	0.9415584206581116	0.9649122953414917	1.0	0.699999988079071	1283	1358	1358	1383	1530
22.065725344064987	22.06572573880469	0	0	1	30	0.007407662554463234	0.609250396490097	3219.8803736269474	3294.8803736269474	3294.8803736269474	3319.8803736269474	0.5	0.9545454382896423	0.9824561476707458	1.0	0.699999988079071	1303	1378	1378	1403	1530
22.08284046792444	22.082840467924438	0	0	1	30	0.0073361070055031445	0.6108737736940384	3226.528103277087	3301.528103277087	3301.528103277087	3326.528103277087	0.5	0.9610389471054077	0.9824561476707458	1.0	0.699999988079071	1322	1397	1397	1422	1530
22.09983559091546	22.099835590915465	0	0	1	30	0.007244443697167517	0.6108737736940384	3226.528103277087	3301.528103277087	3301.528103277087	3326.528103277087	0.5	0.9610389471054077	0.9824561476707458	1.0	0.699999988079071	1322	1397	1397	1422	1530
22.118809938756137	22.11880993875614	0	0	1	30	0.007132923872213059	0.609250396490097	3219.8803736269474	3294.8803736269474	3294.8803736269474	3319.8803736269474	0.5	0.9545454382896423	0.9824561476707458	1.0	0.699999988079071	1345	1420	1420	1445	1530
22.13285082984153	22.132850829841534	0	0	1	30	0.007001853198728325	0.609250396490097	3219.8803736269474	3294.8803736269474	3294.8803736269474	3319.8803736269474	0.5	0.9545454382896423	0.9824561476707458	1.0	0.699999988079071	1425	1500	1500	1525	1530
22.149817531574243	22.149817531574246	0	0	1	30	0.006851590932318725	0.609250396490097	3219.8803736269474	3294.8803736269474	3294.8803736269474	3319.8803736269474	0.5	0.9545454382896423	0.9824561476707458	1.0	0.699999988079071	1454	1529	1529	1554	1530
22.16587001616459	22.165870410904294	0	0	1	30	0.006682548931411886	0.609250396490097	3219.8803736269474	3294.8803736269474	3294.8803736269474	3319.8803736269474	0.5	0.9545454382896423	0.9824561476707458	1.0	0.699999988079071	1487	1562	1562	1587	1530
22.18540568385692	22.185405683856924	0	0	1	30	0.006495190528382326	0.609250396490097	3219.8803736269474	3294.8803736269474	3294.8803736269474	3319.8803736269474	0.5	0.9545454382896423	0.9824561476707458	1.0	0.699999988079071	1550	1625	1625	1650	1530
22.199819603957657	22.19981960395766	0	0	1	30	0.00629002925958963	0.6076270192861557	3213.2326439768076	3288.2326439768076	3288.2326439768076	3313.2326439768076	0.5	0.948051929473877	0.9824561476707458	1.0	0.699999988079071	1674	1749	1749	1774	1530
22.215869720109815	22.21586972010982	0	0	1	30	0.0060676274578109705	0.609250396490097	3219.8803736269474	3294.8803736269474	3294.8803736269474	3319.8803736269474	0.5	0.9545454382896423	0.9824561476707458	1.0	0.699999988079071	1770	1845	1845	1870	1530
22.232834053404332	22.232834053404336	0	0	1	30	0.005828594710926065	0.609250396490097	3219.8803736269474	3294.8803736269474	3294.8803736269474	3319.8803736269474	0.5	0.9545454382896423	0.9824561476707458	1.0	0.699999988079071	1851	1926	1926	1951	1530
22.251978928794877	22.25197932353458	0	0	1	30	0.005573586191079162	0.609250396490097	3219.8803736269474	3294.8803736269474	3294.8803736269474	3319.8803736269474	0.5	0.9545454382896423	0.9824561476707458	1.0	0.699999988079071	1926	2001	2001	2026	1530
22.265827976386674	22.26582797638667	0	0	1	30	0.005303300858897737	0.609250396490097	3219.8803736269474	3294.8803736269474	3294.8803736269474	3319.8803736269474	0.5	0.9545454382896423	0.9824561476707458	1.0	0.699999988079071	2071	2146	2146	2171	1530
22.282911126330518	22.28291112633052	0	0	1	30	0.005018479547689995	0.609250396490097	3219.8803736269474	3294.8803736269474	3294.8803736269474	3319.8803736269474	0.5	0.9545454382896423	0.9824561476707458	1.0	0.699999988079071	2182	2257	2257	2282	1530
22.299781511576725	22.29978151157673	0	0	1	30	0.004719902932872272	0.6060036420822144	3206.584914326668	3281.584914326668	3281.584914326668	3306.584914326668	0.5	0.9415584206581116	0.9824561476707458	1.0	0.699999988079071	2275	2350	2350	2375	1530
22.318672964080662	22.318672964080665	0	0	1	30	0.004408389392191976	0.6032410562038422	3195.2721251547337	3270.2721251547337	3270.2721251547337	3295.2721251547337	0.5	0.948051929473877	0.9649122953414917	1.0	0.699999988079071	2363	2438	2438	2463	1540
22.332811750611356	22.332811750611352	0	0	1	30	0.004084792762611071	0.6016176789999008	3188.624395504594	3263.624395504594	3263.624395504594	3288.624395504594	0.5	0.9415584206581116	0.9649122953414917	1.0	0.699999988079071	2436	2511	2511	2536	1530
22.349856610804423	22.34985661080442	0	0	1	30	0.003749999999998313	0.6016176789999008	3188.624395504594	3263.624395504594	3263.624395504594	3288.624395504594	0.5	0.9415584206581116	0.9649122953414917	1.0	0.699999988079071	2519	2594	2594	2619	1540
22.365873963561576	22.36587396356158	0	0	1	30	0.0034049287480448632	0.6016176789999008	3188.624395504594	3263.624395504594	3263.624395504594	3288.624395504594	0.5	0.9415584206581116	0.9649122953414917	1.0	0.699999988079071	2634	2709	2709	2734	1540
22.385332262272954	22.38533226227295	0	0	1	30	0.003050524823066718	0.5963178277015686	3166.9215044379234	3241.9215044379234	3241.9215044379234	3266.9215044379234	0.4852941036224365	0.9350649118423462	0.9649122953414917	1.0	0.699999988079071	2711	2786	2786	2811	1540
22.39982631453254	22.399826314532543	0	0	1	30	0.002687759621587927	0.5946944504976273	3160.2737747877836	3235.2737747877836	3235.2737747877836	3260.2737747877836	0.4852941036224365	0.9285714030265808	0.9649122953414917	1.0	0.699999988079071	2805	2880	2880	2905	1540
22.41582590400325	22.415825904003253	0	0	1	30	0.0023176274578102446	0.5946944504976273	3160.2737747877836	3235.2737747877836	3235.2737747877836	3260.2737747877836	0.4852941036224365	0.9285714030265808	0.9649122953414917	1.0	0.699999988079071	2862	2937	2937	2962	1540
22.432871948415418	22.43287194841542	0	0	1	30	0.0019411428382670136	0.5946944504976273	3160.2737747877836	3235.2737747877836	3235.2737747877836	3260.2737747877836	0.4852941036224365	0.9285714030265808	0.9649122953414917	1.0	0.699999988079071	2907	2982	2982	3007	1540
22.451996692081323	22.451996692081327	0	0	1	30	0.0015593376811312766	0.5946944504976273	3160.2737747877836	3235.2737747877836	3235.2737747877836	3260.2737747877836	0.4852941036224365	0.9285714030265808	0.9649122953414917	1.0	0.699999988079071	2978	3053	3053	3078	1540
22.465859160822873	22.465859160822877	0	0	1	30	0.0011732584877997925	0.5946944504976273	3160.2737747877836	3235.2737747877836	3235.2737747877836	3260.2737747877836	0.4852941036224365	0.9285714030265808	0.9649122953414917	1.0	0.699999988079071	3026	3101	3101	3126	1540
22.482768625299265	22.48276862529926	0	0	1	30	0.0007839634745054463	0.5861384232771485	3125.236843319923	3200.236843319923	3200.236843319923	3225.236843319923	0.4852941036224365	0.9220778942108154	0.9473684430122375	0.9892473220825195	0.699999988079071	3092	3167	3167	3192	1540
22.499830064559674	22.499830064559678	0	0	1	30	0.00039251967182011373	0.5741218291412791	3076.0288903335377	3151.0288903335377	3151.0288903335377	3176.0288903335377	0.47058823704719543	0.9090909361839294	0.9473684430122375	0.9677419066429138	0.699999988079071	3092	3167	3167	3192	1540
22.51866783246458	22.518667832464576	0	0	1	30	-1.9699237638903314e-15	0.5708750747333964	3062.733431033258	3137.733431033258	3137.733431033258	3162.733431033258	0.47058823704719543	0.8961039185523987	0.9473684430122375	0.9677419066429138	0.699999988079071	3098	3173	3173	3198	1540
22.532827145459606	22.532827934939004	0	0	1	30	-0.00039251967182404813	0.5608843139639283	3021.8212656822866	3096.8212656822866	3096.8212656822866	3121.8212656822866	0.47058823704719543	0.8831169009208679	0.9298245906829834	0.9569892287254333	0.699999988079071	3145	3220	3220	3245	1540
22.549849505489846	22.549849900229542	0	0	1	30	-0.0007839634745093646	0.551461559375813	2983.2350856439543	3058.2350856439543	3058.2350856439543	3083.2350856439543	0.45588234066963196	0.8701298832893372	0.9298245906829834	0.9462365508079529	0.699999988079071	3173	3248	3248	3273	1540
22.565822647400736	22.56582264740074	0	0	1	30	-0.0011732584878036837	0.5416122672116952	2942.9022342318917	3017.9022342318917	3017.9022342318917	3042.9022342318917	0.45588234066963196	0.8571428656578064	0.9122806787490845	0.9354838728904724	0.699999988079071	3219	3294	3294	3319	1540
22.58524226162163	22.585242261621634	0	0	1	30	-0.0015593376811351306	0.5187853316280489	2849.42593301686	2924.42593301686	2924.42593301686	2949.42593301686	0.4264705777168274	0.8246753215789795	0.9122806787490845	0.9032257795333862	0.699999988079071	3226	3301	3301	3326	1540
22.599813288122476	22.59981328812248	0	0	1	30	-0.001941142838270819	0.5187853316280489	2849.42593301686	2924.42593301686	2924.42593301686	2949.42593301686	0.4264705777168274	0.8246753215789795	0.9122806787490845	0.9032257795333862	0.699999988079071	3226	3301	3301	3326	1540
22.61586143057614	22.615861430576143	0	0	1	30	-0.0023176274578139916	0.48048233931507855	2692.5751794952466	2767.5751794952466	2767.5751794952466	2792.5751794952466	0.4117647111415863	0.7597402334213257	0.8947368264198303	0.8387096524238586	0.699999988079071	3219	3294	3294	3319	1540
22.63284707981439	22.632847079814393	0	0	1	30	-0.0026877596215916055	0.46191773497283606	2616.5531247137637	2691.5531247137637	2691.5531247137637	2716.5531247137637	0.3970588147640228	0.7337662577629089	0.8771929740905762	0.8172042965888977	0.699999988079071	3219	3294	3294	3319	1540
22.652013271148675	22.652013665888372	0	0	1	30	-0.003050524823070317	0.45277587015732035	2579.117188294227	2654.117188294227	2654.117188294227	2679.117188294227	0.3970588147640228	0.7207792401313782	0.859649121761322	0.8064516186714172	0.6499999761581421	3219	3294	3294	3319	1540
22.66584060805703	22.665840608057035	0	0	1	30	-0.0034049287480483735	0.44191838936959993	2534.6558044685116	2609.6558044685116	2609.6558044685116	2634.6558044685116	0.38235294818878174	0.701298713684082	0.859649121761322	0.7956989407539368	0.6499999761581421	3219	3294	3294	3319	1540
22.682821125679197	22.6828211256792	0	0	1	30	-0.003750000000001725	0.43242647988383354	2495.7864351242984	2570.7864351242984	2570.7864351242984	2595.7864351242984	0.38235294818878174	0.6818181872367859	0.859649121761322	0.774193525314331	0.6499999761581421	3219	3294	3294	3319	1540
22.699845459407932	22.69984545940793	0	0	1	30	-0.004084792762614376	0.4143334693856744	2421.695557134337	2496.695557134337	2496.695557134337	2521.695557134337	0.36764705181121826	0.6558441519737244	0.8421052694320679	0.7526881694793701	0.6499999761581421	3213	3288	3288	3313	1540
22.718588095045426	22.71858809504543	0	0	1	30	-0.004408389392195164	0.3867726337289028	2308.833935119857	2383.833935119857	2383.833935119857	2408.833935119857	0.3235294222831726	0.6168830990791321	0.8421052694320679	0.7204301357269287	0.6499999761581421	3219	3294	3294	3319	1540
22.73290056704358	22.732900961783276	0	0	1	30	-0.004719902932875334	0.34190172349151826	2125.0875576977674	2200.0875576977674	2200.0875576977674	2225.0875576977674	0.30882352590560913	0.5324675440788269	0.7894737124443054	0.6666666865348816	0.6499999761581421	3219	3294	3294	3319	1540
22.749857005544122	22.74985700554412	0	0	1	30	-0.005018479547692923	0.311253418354994	1999.5827481637004	2074.5827481637007	2074.5827481637007	2099.5827481637007	0.27941176295280457	0.48701298236846924	0.7543859481811523	0.6344085931777954	0.6499999761581421	3219	3294	3294	3319	1540
22.765864489808806	22.76586448980881	0	0	1	30	-0.005303300858900523	0.2820398743645445	1879.9532855228097	1954.9532855228097	1954.9532855228097	1979.9532855228097	0.25	0.44805195927619934	0.7017543911933899	0.6129032373428345	0.6499999761581421	3219	3294	3294	3319	1540
22.78520634030904	22.785206340309042	0	0	1	30	-0.005573586191081798	0.2533922434314153	1762.6412368516458	1837.6412368516458	1837.6412368516458	1862.6412368516458	0.22058823704719543	0.40909090638160706	0.6491228342056274	0.5913978219032288	0.6499999761581421	3219	3294	3294	3319	1540
22.799821182916453	22.799821182916457	0	0	1	30	-0.005828594710928545	0.2306103922168088	1669.3495561278319	1744.3495561278319	1744.3495561278319	1769.3495561278319	0.20588235557079315	0.37662336230278015	0.5964912176132202	0.5698924660682678	0.6499999761581421	3206	3281	3281	3306	1540
22.81588432547867	22.815884325478674	0	0	1	30	-0.006067627457813286	0.20874659990102273	1579.817326594688	1654.817326594688	1654.817326594688	1679.817326594688	0.1764705926179886	0.350649356842041	0.5614035129547119	0.5483871102333069	0.6499999761581421	3195	3270	3270	3295	1540
22.832770105573132	22.832770105573136	0	0	1	30	-0.006290029259591776	0.18606433929927135	1486.9334694305162	1561.9334694305162	1561.9334694305162	1586.9334694305162	0.1764705926179886	0.30519479513168335	0.5087719559669495	0.5161290168762207	0.6499999761581421	3188	3263	3263	3288	1540
22.851941033783795	22.8519410337838	0	0	1	30	-0.006495190528384297	0.17423637923210933	1438.4979729554877	1513.4979729554877	1513.4979729554877	1538.4979729554877	0.1617647111415863	0.2922077775001526	0.4912280738353729	0.49462366104125977	0.6499999761581421	3188	3263	3263	3288	1540
22.865820871072096	22.865820871072092	0	0	1	30	-0.0066825489314136744	0.16917026136544844	1417.7522202915113	1492.7522202915113	1492.7522202915113	1517.7522202915113	0.1617647111415863	0.2857142984867096	0.4736842215061188	0.4838709533214569	0.6499999761581421	3188	3263	3263	3288	1540
22.88284362584203	22.882843625842032	0	0	1	30	-0.006851590932320327	0.16259707032529458	1390.8350029820813	1465.8350029820813	1465.8350029820813	1490.8350029820813	0.14705882966518402	0.2792207896709442	0.4736842215061188	0.47311827540397644	0.6499999761581421	3166	3241	3241	3266	1540
22.89984309096974	22.899843485709436	0	0	1	30	-0.007001853198729737	0.1588986103068577	1375.6898092065821	1450.6898092065821	1450.6898092065821	1475.6898092065821	0.14705882966518402	0.27272728085517883	0.45614033937454224	0.47311827540397644	0.6499999761581421	3160	3235	3235	3260	1540
22.918607042550967	22.918646516520848	0	0	1	30	-0.007132923872214277	0.15767242776824153	1370.668591710949	1445.668591710949	1445.668591710949	1470.668591710949	0.14705882966518402	0.27272728085517883	0.45614033937454224	0.46236559748649597	0.6499999761581421	3160	3235	3235	3260	1540
22.932848066663638	22.93284806666364	0	0	1	30	-0.007244443697168536	0.15276977146201443	1350.5922141369492	1425.5922141369492	1425.5922141369492	1450.5922141369492	0.13235294818878174	0.27272728085517883	0.45614033937454224	0.4516128897666931	0.6499999761581421	3160	3235	3235	3260	1540
22.949907137485866	22.949907532225563	0	0	1	30	-0.007336107005503963	0.15276977146201443	1350.5922141369492	1425.5922141369492	1425.5922141369492	1450.5922141369492	0.13235294818878174	0.27272728085517883	0.45614033937454224	0.4516128897666931	0.6499999761581421	3160	3235	3235	3260	1540
22.96571764664086	22.965717646640865	0	0	1	30	-0.0074076625544638505	0.15715365919079494	1368.544234386305	1443.544234386305	1443.544234386305	1468.544234386305	0.14705882966518402	0.27272728085517883	0.4736842215061188	0.44086021184921265	0.6499999761581421	3160	3235	3235	3260	1540
22.98539936802174	22.985399368021742	0	0	1	30	-0.007458914215262262	0.15185381161775302	1346.8413585746985	1421.8413585746985	1421.8413585746985	1446.8413585746985	0.13235294818878174	0.26623377203941345	0.4736842215061188	0.44086021184921265	0.6499999761581421	3125	3200	3200	3225	1540
22.99979197217875	22.999791972178745	0	0	1	30	-0.00748972151065941	0.15185381161775302	1346.8413585746985	1421.8413585746985	1421.8413585746985	1446.8413585746985	0.13235294818878174	0.26623377203941345	0.4736842215061188	0.44086021184921265	0.6499999761581421	3076	3151	3151	3176	1540
23.01585629896006	23.015856298960063	0	0	1	30	-0.0075	0.1499202117194569	1338.9232669911762	1413.9232669911762	1413.9232669911762	1438.9232669911762	0.13235294818878174	0.26623377203941345	0.45614033937454224	0.44086021184921265	0.6499999761581421	3062	3137	3137	3162	1540
23.032856158827464	23.032856553567168	0	0	1	30	-0.007489721510659197	0.14869402918084074	1333.9020494955428	1408.9020494955428	1408.9020494955428	1433.9020494955428	0.13235294818878174	0.26623377203941345	0.45614033937454224	0.4301075339317322	0.6499999761581421	3021	3096	3096	3121	1540
23.05197774457578	23.051977744575783	0	0	1	30	-0.007458914215261837	0.14869402918084074	1333.9020494955428	1408.9020494955428	1408.9020494955428	1433.9020494955428	0.13235294818878174	0.26623377203941345	0.45614033937454224	0.4301075339317322	0.6499999761581421	2983	3058	3058	3083	1540
23.06583705539974	23.065837450139444	0	0	1	30	-0.007407662554463213	0.15058046815064108	1341.6270170768753	1416.6270170768753	1416.6270170768753	1441.6270170768753	0.13235294818878174	0.26623377203941345	0.4736842215061188	0.4301075339317322	0.6499999761581421	2942	3017	3017	3042	1540
23.08283967844504	23.082839678445044	0	0	1	30	-0.007336107005503117	0.15058046815064108	1341.6270170768753	1416.6270170768753	1416.6270170768753	1441.6270170768753	0.13235294818878174	0.26623377203941345	0.4736842215061188	0.4301075339317322	0.6499999761581421	2849	2924	2924	2949	1540
23.09987861754263	23.099879012282326	0	0	1	30	-0.0072444436971674814	0.14869402918084074	1333.9020494955428	1408.9020494955428	1408.9020494955428	1433.9020494955428	0.13235294818878174	0.26623377203941345	0.45614033937454224	0.4301075339317322	0.6499999761581421	2849	2924	2924	2949	1540
23.118638621726866	23.11863862172687	0	0	1	30	-0.007132923872213018	0.1470706519768994	1327.254319845403	1402.254319845403	1402.254319845403	1427.254319845403	0.13235294818878174	0.25974026322364807	0.45614033937454224	0.4301075339317322	0.6499999761581421	2692	2767	2767	2792	1540
23.132776224038466	23.132776224038462	0	0	1	30	-0.0070018531987282775	0.14895709094669973	1334.9792874267355	1409.9792874267355	1409.9792874267355	1434.9792874267355	0.13235294818878174	0.25974026322364807	0.4736842215061188	0.4301075339317322	0.6499999761581421	2616	2691	2691	2716	1540
23.149845558092856	23.149845558092853	0	0	1	30	-0.006851590932318671	0.14895709094669973	1334.9792874267355	1409.9792874267355	1409.9792874267355	1434.9792874267355	0.13235294818878174	0.25974026322364807	0.4736842215061188	0.4301075339317322	0.6499999761581421	2579	2654	2654	2679	1530
23.165834884331403	23.1658348843314	0	0	1	30	-0.006682548931411825	0.14895709094669973	1334.9792874267355	1409.9792874267355	1409.9792874267355	1434.9792874267355	0.13235294818878174	0.25974026322364807	0.4736842215061188	0.4301075339317322	0.6499999761581421	2534	2609	2609	2634	1530
23.18532594643777	23.185325946437775	0	0	1	30	-0.006495190528382261	0.1470706519768994	1327.254319845403	1402.254319845403	1402.254319845403	1427.254319845403	0.13235294818878174	0.25974026322364807	0.45614033937454224	0.4301075339317322	0.6499999761581421	2495	2570	2570	2595	1530
23.199876051734584	23.19987644647429	0	0	1	30	-0.006290029259589558	0.1470706519768994	1327.254319845403	1402.254319845403	1402.254319845403	1427.254319845403	0.13235294818878174	0.25974026322364807	0.45614033937454224	0.4301075339317322	0.6499999761581421	2421	2496	2496	2521	1530
23.21572366642127	23.215723271681572	0	0	1	30	-0.006067627457810893	0.1470706519768994	1327.254319845403	1402.254319845403	1402.254319845403	1427.254319845403	0.13235294818878174	0.25974026322364807	0.45614033937454224	0.4301075339317322	0.6499999761581421	2308	2383	2383	2408	1530
23.23288102742849	23.232881027428487	0	0	1	30	-0.005828594710925982	0.14895709094669973	1334.9792874267355	1409.9792874267355	1409.9792874267355	1434.9792874267355	0.13235294818878174	0.25974026322364807	0.4736842215061188	0.4301075339317322	0.6499999761581421	2125	2200	2200	2225	1530
23.25190669143	23.251906691430005	0	0	1	30	-0.005573586191079074	0.14895709094669973	1334.9792874267355	1409.9792874267355	1409.9792874267355	1434.9792874267355	0.13235294818878174	0.25974026322364807	0.4736842215061188	0.4301075339317322	0.6499999761581421	1999	2074	2074	2099	1530
23.265807844662035	23.26580784466204	0	0	1	30	-0.005303300858897643	0.14895709094669973	1334.9792874267355	1409.9792874267355	1409.9792874267355	1434.9792874267355	0.13235294818878174	0.25974026322364807	0.4736842215061188	0.4301075339317322	0.6499999761581421	1879	1954	1954	1979	1530
23.282818757241003	23.282818757241007	0	0	1	30	-0.005018479547689897	0.14895709094669973	1334.9792874267355	1409.9792874267355	1409.9792874267355	1434.9792874267355	0.13235294818878174	0.25974026322364807	0.4736842215061188	0.4301075339317322	0.6499999761581421	1762	1837	1837	1862	1530
23.299818617108414	23.299818617108418	0	0	1	30	-0.004719902932872169	0.14895709094669973	1334.9792874267355	1409.9792874267355	1409.9792874267355	1434.9792874267355	0.13235294818878174	0.25974026322364807	0.4736842215061188	0.4301075339317322	0.6499999761581421	1669	1744	1744	1769	1530
23.318678490436447	23.318678490436444	0	0	1	30	-0.004408389392191869	0.14895709094669973	1334.9792874267355	1409.9792874267355	1409.9792874267355	1434.9792874267355	0.13235294818878174	0.25974026322364807	0.4736842215061188	0.4301075339317322	0.6499999761581421	1579	1654	1654	1679	1530
23.332838987650568	23.33283898765057	0	0	1	30	-0.00408479276261096	0.1470706519768994	1327.254319845403	1402.254319845403	1402.254319845403	1427.254319845403	0.13235294818878174	0.25974026322364807	0.45614033937454224	0.4301075339317322	0.6499999761581421	1486	1561	1561	1586	1530
23.349832136943093	23.349832136943096	0	0	1	30	-0.0037499999999981984	0.1470706519768994	1327.254319845403	1402.254319845403	1402.254319845403	1427.254319845403	0.13235294818878174	0.25974026322364807	0.45614033937454224	0.4301075339317322	0.6499999761581421	1438	1513	1513	1538	1530
23.365873174082182	23.365873174082186	0	0	1	30	-0.0034049287480447453	0.14895709094669973	1334.9792874267355	1409.9792874267355	1409.9792874267355	1434.9792874267355	0.13235294818878174	0.25974026322364807	0.4736842215061188	0.4301075339317322	0.6499999761581421	1417	1492	1492	1517	1530
23.385264761784462	23.38526476178446	0	0	1	30	-0.0030505248230665973	0.14895709094669973	1334.9792874267355	1409.9792874267355	1409.9792874267355	1434.9792874267355	0.13235294818878174	0.25974026322364807	0.4736842215061188	0.4301075339317322	0.6499999761581421	1390	1465	1465	1490	1530
23.399944341702472	23.399944341702476	0	0	1	30	-0.002687759621587804	0.14895709094669973	1334.9792874267355	1409.9792874267355	1409.9792874267355	1434.9792874267355	0.13235294818878174	0.25974026322364807	0.4736842215061188	0.4301075339317322	0.6499999761581421	1375	1450	1450	1475	1530
23.415755245597175	23.415755640336872	0	0	1	30	-0.0023176274578101184	0.1470706519768994	1327.254319845403	1402.254319845403	1402.254319845403	1427.254319845403	0.13235294818878174	0.25974026322364807	0.45614033937454224	0.4301075339317322	0.6499999761581421	1370	1445	1445	1470	1530
23.432847869293788	23.432848264033492	0	0	1	30	-0.001941142838266886	0.14895709094669973	1334.9792874267355	1409.9792874267355	1409.9792874267355	1434.9792874267355	0.13235294818878174	0.25974026322364807	0.4736842215061188	0.4301075339317322	0.6499999761581421	1350	1425	1425	1450	1530
23.451971428740606	23.451971428740602	0	0	1	30	-0.0015593376811311472	0.1470706519768994	1327.254319845403	1402.254319845403	1402.254319845403	1427.254319845403	0.13235294818878174	0.25974026322364807	0.45614033937454224	0.4301075339317322	0.6499999761581421	1350	1425	1425	1450	1530
23.46595192465209	23.465951924652085	0	0	1	30	-0.0011732584877996617	0.14544727477295805	1320.6065901952632	1395.6065901952632	1395.6065901952632	1420.6065901952632	0.13235294818878174	0.2532467544078827	0.45614033937454224	0.4301075339317322	0.6499999761581421	1368	1443	1443	1468	1530
23.48291152107022	23.482911521070218	0	0	1	30	-0.0007839634745053146	0.1419374618037672	1306.2339060864267	1381.2339060864267	1381.2339060864267	1406.2339060864267	0.13235294818878174	0.2467532455921173	0.4385964870452881	0.4301075339317322	0.6499999761581421	1346	1421	1421	1446	1530
23.499826906642085	23.499826906642088	0	0	1	30	-0.00039251967181998156	0.1431164834940013	1311.0619999079354	1386.0619999079354	1386.0619999079354	1411.0619999079354	0.13235294818878174	0.2467532455921173	0.4385964870452881	0.44086021184921265	0.6499999761581421	1346	1421	1421	1446	1530
23.518676516737948	23.51867691147765	0	0	1	30	2.1022320417459897e-15	0.14118288688036973	1303.143921775114	1378.143921775114	1378.143921775114	1403.143921775114	0.13235294818878174	0.2467532455921173	0.42105263471603394	0.44086021184921265	0.6499999761581421	1338	1413	1413	1438	1530
23.532900172303876	23.53290017230388	0	0	1	30	0.0003925196718241803	0.14231474772222175	1307.7788919224981	1382.7788919224981	1382.7788919224981	1407.7788919224981	0.13235294818878174	0.2467532455921173	0.42105263471603394	0.4516128897666931	0.6499999761581421	1333	1408	1408	1433	1530
23.549906348006466	23.54990634800647	0	0	1	30	0.0007839634745094961	0.15036983647814361	1340.764480377998	1415.764480377998	1415.764480377998	1440.764480377998	0.14705882966518402	0.25974026322364807	0.42105263471603394	0.46236559748649597	0.6499999761581421	1333	1408	1408	1433	1530
23.565761857487125	23.56576185748713	0	0	1	30	0.0011732584878038144	0.17234993839017676	1430.7729977077738	1505.7729977077738	1505.7729977077738	1530.7729977077738	0.1617647111415863	0.2922077775001526	0.45614033937454224	0.5161290168762207	0.6499999761581421	1341	1416	1416	1441	1530
23.585244235320125	23.585244630059822	0	0	1	30	0.0015593376811352598	0.17878373624597765	1457.1193999272784	1532.1193999272784	1532.1193999272784	1557.1193999272784	0.1617647111415863	0.29870128631591797	0.4736842215061188	0.5376344323158264	0.6499999761581421	1341	1416	1416	1441	1530
23.599862630584823	23.599863025324527	0	0	1	30	0.0019411428382709467	0.18968838299882007	1501.7739283801682	1576.7739283801682	1576.7739283801682	1601.7739283801682	0.1764705926179886	0.3181818127632141	0.4912280738353729	0.5376344323158264	0.6499999761581421	1333	1408	1408	1433	1530
23.615744587625308	23.615744587625304	0	0	1	30	0.0023176274578141174	0.20210426034491213	1552.6169461124152	1627.6169461124152	1627.6169461124152	1652.6169461124152	0.1764705926179886	0.33766233921051025	0.5263158082962036	0.5591397881507874	0.6499999761581421	1327	1402	1402	1427	1530
23.632862474662645	23.63286286940235	0	0	1	30	0.002687759621591729	0.22019726804541406	1626.7078126459705	1701.7078126459705	1701.7078126459705	1726.7078126459705	0.19117647409439087	0.3636363744735718	0.5614035129547119	0.5806451439857483	0.6499999761581421	1334	1409	1409	1434	1530
23.651952875974757	23.65195287597476	0	0	1	30	0.0030505248230704384	0.2455708810297459	1730.6127578168093	1805.6127578168093	1805.6127578168093	1830.6127578168093	0.22058823704719543	0.3961038887500763	0.5964912176132202	0.6129032373428345	0.6499999761581421	1334	1409	1409	1434	1530
23.66585442394649	23.665854423946488	0	0	1	30	0.0034049287480484914	0.26879708886278664	1825.7240788931113	1900.7240788931113	1900.7240788931113	1925.7240788931113	0.23529411852359772	0.4350649416446686	0.6491228342056274	0.6236559152603149	0.6499999761581421	1334	1409	1409	1434	1530
23.6828523101154	23.682852704855105	0	0	1	30	0.003750000000001839	0.280247758499824	1872.6145710567791	1947.6145710567791	1947.6145710567791	1972.6145710567791	0.25	0.44805195927619934	0.6666666865348816	0.6344085931777954	0.6499999761581421	1327	1402	1402	1427	1530
23.699888880774793	23.699889275514497	0	0	1	30	0.004084792762614487	0.29058646979511416	1914.9515938109926	1989.9515938109926	1989.9515938109926	2014.9515938109926	0.2647058963775635	0.4675324559211731	0.6666666865348816	0.6451612710952759	0.6499999761581421	1327	1402	1402	1427	1530
23.718584542388136	23.71858454238814	0	0	1	30	0.004408389392195271	0.30564127953951825	1976.6010397143273	2051.6010397143273	2051.6010397143273	2076.6010397143273	0.27941176295280457	0.48701298236846924	0.6842105388641357	0.6666666865348816	0.6499999761581421	1327	1402	1402	1427	1530
23.732822013843524	23.73282201384352	0	0	1	30	0.004719902932875436	0.3160271591337711	2019.1312166527928	2094.131216652793	2094.131216652793	2119.131216652793	0.29411765933036804	0.5064935088157654	0.6842105388641357	0.6774193644523621	0.6499999761581421	1334	1409	1409	1434	1530
23.749860558201405	23.74986055820141	0	0	1	30	0.005018479547693022	0.3273782390096889	2065.613888744676	2140.613888744676	2140.613888744676	2165.613888744676	0.29411765933036804	0.5324675440788269	0.7017543911933899	0.6881720423698425	0.6499999761581421	1334	1409	1409	1434	1530
23.76582896323592	23.765828963235922	0	0	1	30	0.005303300858900616	0.3414877460961341	2123.392320263669	2198.392320263669	2198.392320263669	2223.392320263669	0.3235294222831726	0.551948070526123	0.7017543911933899	0.698924720287323	0.6499999761581421	1334	1409	1409	1434	1530
23.785215814061814	23.78521581406181	0	0	1	30	0.0055735861910818875	0.35679089579885126	2186.058718296296	2261.058718296296	2261.058718296296	2286.058718296296	0.3382352888584137	0.5909090638160706	0.7017543911933899	0.7096773982048035	0.6499999761581421	1334	1409	1409	1434	1530
23.799868946420005	23.79986894642001	0	0	1	30	0.005828594710928628	0.35679089579885126	2186.058718296296	2261.058718296296	2261.058718296296	2286.058718296296	0.3382352888584137	0.5909090638160706	0.7017543911933899	0.7096773982048035	0.6499999761581421	1334	1409	1409	1434	1530
23.815799851183137	23.815799851183133	0	0	1	30	0.006067627457813364	0.37231732226192804	2249.6394346625952	2324.6394346625952	2324.6394346625952	2349.6394346625952	0.3529411852359772	0.6103895902633667	0.719298243522644	0.7311828136444092	0.6499999761581421	1334	1409	1409	1434	1530
23.832911027645594	23.832911422385298	0	0	1	30	0.006290029259591848	0.39614926023070396	2347.2312206447327	2422.2312206447327	2422.2312206447327	2447.2312206447327	0.36764705181121826	0.6623376607894897	0.7368420958518982	0.7526881694793701	0.6499999761581421	1327	1402	1402	1427	1530
23.85206656100801	23.852066561008012	0	0	1	30	0.006495190528384363	0.4082999995740444	2396.988498255712	2471.988498255712	2471.988498255712	2496.988498255712	0.38235294818878174	0.6883116960525513	0.7368420958518982	0.7634408473968506	0.6499999761581421	1327	1402	1402	1427	1530
23.865923898133474	23.865923898133477	0	0	1	30	0.006682548931413734	0.4258994125778486	2469.05809450629	2544.05809450629	2544.05809450629	2569.05809450629	0.4117647111415863	0.7077922224998474	0.7543859481811523	0.774193525314331	0.6499999761581421	1334	1409	1409	1434	1530
23.882890205126486	23.882890205126483	0	0	1	30	0.006851590932320382	0.4364487671979731	2512.2577016756995	2587.2577016756995	2587.2577016756995	2612.2577016756995	0.4117647111415863	0.7337662577629089	0.7543859481811523	0.7956989407539368	0.6499999761581421	1334	1409	1409	1434	1530
[truncated: 26,047 more rows]
