# Supplementary material for: Active inference under visuo-proprioceptive conflict: Simulation and empirical results
Source: Sci Rep. 2020 Mar 4;10:4010. doi: 10.1038/s41598-020-61097-w (PMC7055248; doi:10.1038/s41598-020-61097-w)
Supplement: Supplementary file 1 — Supplementary Information. [file 41598_2020_61097_MOESM1_ESM.zip › log_sj26_run1_20190603-135550.csv]

0	0	1	0	0	0	999	0.07808017592648403	1044.738320418952	1119.738320418952	1119.738320418952	1144.738320418952	0.18965516984462738	0.11827956885099411	0.08771929889917374	0.05000000074505806	0.5882353186607361	1044	1119	1119	1144	1517
0.015929325804331818	0.015929325804331818	1	0	1	0	0.004052267294011048	0.0710816611699237	1016.0794024908375	1091.0794024908375	1091.0794024908375	1116.0794024908375	0.17241379618644714	0.10752688348293304	0.08771929889917374	0.05000000074505806	0.5882353186607361	1016	1091	1091	1116	1517
0.032778395106807245	0.03277800036710854	1	0	1	0	0.0075	0.06817418971474756	1004.1733068818912	1079.1733068818912	1079.1733068818912	1104.1733068818912	0.17241379618644714	0.09677419066429138	0.07017543911933899	0.05000000074505806	0.6470588445663452	1004	1079	1079	1104	1529
0.04970049125355569	0.049700096513856984	1	0	1	0	0.0075	0.0638638425749122	986.5224353442654	1061.5224353442654	1061.5224353442654	1086.5224353442654	0.1551724076271057	0.09677419066429138	0.07017543911933899	0.05000000074505806	0.6470588445663452	986	1061	1061	1086	1529
0.06577902866402319	0.06577902866402319	1	0	1	0	0.0075	0.05373855999164414	945.0594031657828	1020.0594031657828	1020.0594031657828	1045.0594031657827	0.13793103396892548	0.07526881992816925	0.05263157933950424	0.03333333507180214	0.6470588445663452	945	1020	1020	1045	1529
0.08261941369312531	0.0826190189534266	1	0	1	0	0.0075	0.05373855999164414	945.0594031657828	1020.0594031657828	1020.0594031657828	1045.0594031657827	0.13793103396892548	0.07526881992816925	0.05263157933950424	0.03333333507180214	0.6470588445663452	945	1020	1020	1045	1529
0.09972387958070783	0.09972387958070783	1	0	1	0	0.0075	0.04659384267067003	915.8017857363938	990.8017857363938	990.8017857363938	1015.8017857363938	0.12068965286016464	0.06451612710952759	0.035087719559669495	0.03333333507180214	0.7058823704719543	915	990	990	1015	1541
0.1157842589650322	0.11578386422533349	1	0	1	0	0.0075	0.04659384267067003	915.8017857363938	990.8017857363938	990.8017857363938	1015.8017857363938	0.12068965286016464	0.06451612710952759	0.035087719559669495	0.03333333507180214	0.7647058963775635	915	990	990	1015	1552
0.13273319741129708	0.13273280267159837	1	0	1	0	0.0075	0.04659384267067003	915.8017857363938	990.8017857363938	990.8017857363938	1015.8017857363938	0.12068965286016464	0.06451612710952759	0.035087719559669495	0.03333333507180214	0.7647058963775635	915	990	990	1015	1552
0.1497425310314746	0.1497425310314746	1	0	1	0	0.0075	0.039595327914109704	887.1428678082792	962.1428678082792	962.1428678082792	987.1428678082792	0.1034482792019844	0.05376344174146652	0.035087719559669495	0.03333333507180214	0.8235294222831726	887	962	962	987	1564
0.1657018570529134	0.1657014623132147	1	0	1	0	0.0075	0.039595327914109704	887.1428678082792	962.1428678082792	962.1428678082792	987.1428678082792	0.1034482792019844	0.05376344174146652	0.035087719559669495	0.03333333507180214	0.8235294222831726	887	962	962	987	1564
0.18262592689815538	0.18262592689815538	1	0	1	0	0.0075	0.039595327914109704	887.1428678082792	962.1428678082792	962.1428678082792	987.1428678082792	0.1034482792019844	0.05376344174146652	0.035087719559669495	0.03333333507180214	0.8235294222831726	887	962	962	987	1564
0.1996818398027882	0.1996818398027882	1	0	1	0	0.0075	0.039595327914109704	887.1428678082792	962.1428678082792	962.1428678082792	987.1428678082792	0.1034482792019844	0.05376344174146652	0.035087719559669495	0.03333333507180214	0.8235294222831726	887	962	962	987	1564
0.2157126137097043	0.21571261370970518	1	0	1	0	0.0075	0.039595327914109704	887.1428678082792	962.1428678082792	962.1428678082792	987.1428678082792	0.1034482792019844	0.05376344174146652	0.035087719559669495	0.03333333507180214	0.8823529481887817	887	962	962	987	1576
0.2326568152795847	0.2326568152795847	1	0	1	0	0.0075	0.039595327914109704	887.1428678082792	962.1428678082792	962.1428678082792	987.1428678082792	0.1034482792019844	0.05376344174146652	0.035087719559669495	0.03333333507180214	0.9411764740943909	887	962	962	987	1588
0.2497498337159021	0.2497498337159021	1	0	1	0	0.0075	0.04405187015143926	905.3924082701437	980.3924082701437	980.3924082701437	1005.3924082701437	0.12068965286016464	0.05376344174146652	0.035087719559669495	0.05000000074505806	0.9411764740943909	905	980	980	1005	1588
0.2656231064830079	0.2656227117433092	1	0	1	0	0.0075	0.04390567132865476	904.7937240908412	979.7937240908412	979.7937240908412	1004.7937240908412	0.12068965286016464	0.05376344174146652	0.035087719559669495	0.03333333507180214	0.9411764740943909	904	979	979	1004	1588
0.2827721779565513	0.2827721779565513	1	0	1	0	0.0075	0.04674004149345452	916.4004699156962	991.4004699156962	991.4004699156962	1016.4004699156962	0.12068965286016464	0.06451612710952759	0.035087719559669495	0.05000000074505806	0.9411764740943909	916	991	991	1016	1588
0.29972743223799636	0.29972703749829765	1	0	1	0	0.0075	0.04674004149345452	916.4004699156962	991.4004699156962	991.4004699156962	1016.4004699156962	0.12068965286016464	0.06451612710952759	0.035087719559669495	0.05000000074505806	0.9411764740943909	916	991	991	1016	1588
0.3156030734432944	0.3156030734432953	1	0	1	0	0.0075	0.04942821469811494	927.4085391887807	1002.4085391887807	1002.4085391887807	1027.4085391887807	0.12068965286016464	0.07526881992816925	0.035087719559669495	0.05000000074505806	0.9411764740943909	927	1002	1002	1027	1588
0.33278688201033013	0.3327864872706314	1	0	1	0	0.0075	0.05373855997530515	945.0594030988746	1020.0594030988746	1020.0594030988746	1045.0594030988746	0.13793103396892548	0.07526881992816925	0.035087719559669495	0.05000000074505806	0.9411764740943909	945	1020	1020	1045	1588
0.34969792544551304	0.34969753070581433	1	0	1	0	0.0075	0.05395785822582088	945.9574294347365	1020.9574294347365	1020.9574294347365	1045.9574294347365	0.13793103396892548	0.07526881992816925	0.05263157933950424	0.05000000074505806	0.9411764740943909	945	1020	1020	1045	1588
0.36573027831122484	0.36572988357152614	1	0	1	0	0.0075	0.05664602956783615	956.965491080289	1031.965491080289	1031.965491080289	1056.965491080289	0.13793103396892548	0.08602150529623032	0.05263157933950424	0.05000000074505806	0.8823529481887817	956	1031	1031	1056	1576
0.38260184777653006	0.38260145303683135	1	0	1	0	0.0075	0.05955349919304513	968.8715791955199	1043.8715791955199	1043.8715791955199	1068.8715791955199	0.13793103396892548	0.09677419066429138	0.05263157933950424	0.06666667014360428	0.9411764740943909	968	1043	1043	1068	1588
0.39999802630150594	0.3999980263015068	1	0	1	0	0.0075	0.06415624028583716	987.7198039705031	1062.719803970503	1062.719803970503	1087.719803970503	0.1551724076271057	0.09677419066429138	0.07017543911933899	0.06666667014360428	0.8823529481887817	987	1062	1062	1087	1576
0.4156909030262721	0.4156905082865734	1	0	1	0	0.0075	0.06684441349049758	998.7278732435875	1073.7278732435875	1073.7278732435875	1098.7278732435875	0.1551724076271057	0.10752688348293304	0.07017543911933899	0.06666667014360428	0.8823529481887817	998	1073	1073	1098	1576
0.43521236008944797	0.43521236008944797	1	0	1	0	0.0075	0.06415624028583716	987.7198039705031	1062.719803970503	1062.719803970503	1087.719803970503	0.1551724076271057	0.09677419066429138	0.07017543911933899	0.06666667014360428	0.8823529481887817	987	1062	1062	1087	1576
0.44973917574403544	0.44973917574403544	1	0	1	0	0.0075	0.05907229524737562	966.9010490380032	1041.901049038003	1041.901049038003	1066.901049038003	0.1551724076271057	0.07526881992816925	0.07017543911933899	0.0833333358168602	0.8823529481887817	966	1041	1041	1066	1576
0.4658938979163665	0.4658935031766678	1	0	1	0	0.0075	0.056091724397146214	954.6956114063138	1029.6956114063137	1029.6956114063137	1054.6956114063137	0.1551724076271057	0.06451612710952759	0.07017543911933899	0.06666667014360428	0.8235294222831726	954	1029	1029	1054	1564
0.48277178321685277	0.48277178321685277	1	0	1	0	0.0075	0.05340355305513095	943.6875497607613	1018.6875497607613	1018.6875497607613	1043.6875497607612	0.1551724076271057	0.05376344174146652	0.07017543911933899	0.06666667014360428	0.8823529481887817	943	1018	1018	1043	1576
0.4996926951445042	0.4996923004048055	1	0	1	0	0.0075	0.04640503736724805	915.0286280188808	990.0286280188808	990.0286280188808	1015.0286280188808	0.13793103396892548	0.04301075264811516	0.07017543911933899	0.06666667014360428	0.8235294222831726	915	990	990	1015	1564
0.5156516264262443	0.5156516264262443	1	0	1	0	0.0075	0.046112639689001075	913.8312595264595	988.8312595264595	988.8312595264595	1013.8312595264595	0.13793103396892548	0.04301075264811516	0.05263157933950424	0.06666667014360428	0.8235294222831726	913	988	988	1013	1564
0.5327568817932233	0.5327564870535246	1	0	1	0	0.0075	0.043205169132469516	901.9251675974626	976.9251675974626	976.9251675974626	1001.9251675974626	0.13793103396892548	0.032258063554763794	0.05263157933950424	0.05000000074505806	0.8235294222831726	901	976	976	1001	1564
0.5497338467581017	0.549733452018403	1	0	1	0	0.0075	0.04298587088195378	901.0271412616007	976.0271412616007	976.0271412616007	1001.0271412616007	0.13793103396892548	0.032258063554763794	0.035087719559669495	0.05000000074505806	0.8235294222831726	901	976	976	1001	1564
0.5657097518468888	0.5657093571071901	1	0	1	0	0.0075	0.03598735379708702	872.3682137990713	947.3682137990713	947.3682137990713	972.3682137990713	0.12068965286016464	0.02150537632405758	0.035087719559669495	0.05000000074505806	0.8235294222831726	872	947	947	972	1564
0.5826965853042356	0.5826961905645369	1	0	1	0	0.0075	0.03598735379708702	872.3682137990713	947.3682137990713	947.3682137990713	972.3682137990713	0.12068965286016464	0.02150537632405758	0.035087719559669495	0.05000000074505806	0.7647058963775635	872	947	947	972	1552
0.6002972389931767	0.6002972389931776	1	0	1	0	0.0075	0.03576805554657129	871.4701874632094	946.4701874632094	946.4701874632094	971.4701874632094	0.12068965286016464	0.02150537632405758	0.017543859779834747	0.05000000074505806	0.7647058963775635	871	946	946	971	1552
0.6156020865940475	0.6156016918543497	1	0	1	0	0.0075	0.03576805554657129	871.4701874632094	946.4701874632094	946.4701874632094	971.4701874632094	0.12068965286016464	0.02150537632405758	0.017543859779834747	0.05000000074505806	0.7647058963775635	871	946	946	971	1552
0.633024712678842	0.6330243179391433	1	0	1	0	0.0075	0.03569495613517904	871.1708453735582	946.1708453735582	946.1708453735582	971.1708453735582	0.12068965286016464	0.02150537632405758	0.017543859779834747	0.03333333507180214	0.7647058963775635	871	946	946	971	1552
0.6497119387048196	0.6497115439651209	1	0	1	0	0.0075	0.03569495613517904	871.1708453735582	946.1708453735582	946.1708453735582	971.1708453735582	0.12068965286016464	0.02150537632405758	0.017543859779834747	0.03333333507180214	0.7647058963775635	871	946	946	971	1552
0.6657727128288426	0.6657723180891439	1	0	1	0	0.0075	0.03138461272063398	853.5199890909962	928.5199890909962	928.5199890909962	953.5199890909962	0.1034482792019844	0.02150537632405758	0.017543859779834747	0.03333333507180214	0.7647058963775635	853	928	928	953	1552
0.6826138873373431	0.6826138873373431	1	0	1	0	0.0075	0.03138461272063398	853.5199890909962	928.5199890909962	928.5199890909962	953.5199890909962	0.1034482792019844	0.02150537632405758	0.017543859779834747	0.03333333507180214	0.7647058963775635	853	928	928	953	1552
0.6996974320208897	0.699697037281191	1	0	1	0	0.0075	0.031238413881510496	852.9213048447855	927.9213048447855	927.9213048447855	952.9213048447855	0.1034482792019844	0.02150537632405758	0.0	0.03333333507180214	0.7647058963775635	852	927	927	952	1552
0.715640573714678	0.715640573714678	1	0	1	0	0.0075	0.031238413881510496	852.9213048447855	927.9213048447855	927.9213048447855	952.9213048447855	0.1034482792019844	0.02150537632405758	0.0	0.03333333507180214	0.7647058963775635	852	927	927	952	1552
0.7326964866193109	0.7326960918796122	1	0	1	0	0.0075	0.031238413881510496	852.9213048447855	927.9213048447855	927.9213048447855	952.9213048447855	0.1034482792019844	0.02150537632405758	0.0	0.03333333507180214	0.7647058963775635	852	927	927	952	1552
0.7496963464867186	0.7496959517470199	1	0	1	0	0.0075	0.031238413881510496	852.9213048447855	927.9213048447855	927.9213048447855	952.9213048447855	0.1034482792019844	0.02150537632405758	0.0	0.03333333507180214	0.7647058963775635	852	927	927	952	1552
0.765748831077067	0.7657484363373683	1	0	1	0	0.0075	0.03392658568918705	863.929368397221	938.929368397221	938.929368397221	963.929368397221	0.1034482792019844	0.032258063554763794	0.0	0.03333333507180214	0.7647058963775635	863	938	938	963	1552
0.7827360592741135	0.7827356645344148	1	0	1	0	0.0075	0.03392658568918705	863.929368397221	938.929368397221	938.929368397221	963.929368397221	0.1034482792019844	0.032258063554763794	0.0	0.03333333507180214	0.7647058963775635	863	938	938	963	1552
0.7996439447917059	0.7996435500520072	1	0	1	0	0.0075	0.04092510137706995	892.5882901391014	967.5882901391014	967.5882901391014	992.5882901391014	0.12068965286016464	0.04301075264811516	0.0	0.03333333507180214	0.7647058963775635	892	967	967	992	1552
0.8156514290563948	0.815651034316696	1	0	1	0	0.0075	0.04361327365040779	903.5963555984199	978.5963555984199	978.5963555984199	1003.5963555984199	0.12068965286016464	0.05376344174146652	0.0	0.03333333507180214	0.7647058963775635	903	978	978	1003	1552
0.8327286579047612	0.8327282631650625	1	0	1	0	0.0075	0.04630144499242306	914.6044172439724	989.6044172439724	989.6044172439724	1014.6044172439724	0.12068965286016464	0.06451612710952759	0.0	0.03333333507180214	0.8235294222831726	914	989	989	1014	1564
0.8496089116434398	0.8496085169037411	1	0	1	0	0.0075	0.049208916447599206	926.5105128529187	1001.5105128529187	1001.5105128529187	1026.5105128529187	0.12068965286016464	0.07526881992816925	0.017543859779834747	0.05000000074505806	0.7647058963775635	926	1001	1001	1026	1552
0.8656783700408361	0.8656783700408361	1	0	1	0	0.0075	0.05620743306680468	955.1694384085652	1030.1694384085652	1030.1694384085652	1055.1694384085652	0.13793103396892548	0.08602150529623032	0.017543859779834747	0.05000000074505806	0.7647058963775635	955	1030	1030	1055	1552
0.8828444153214265	0.8828440205817278	1	0	1	0	0.0075	0.05620743306680468	955.1694384085652	1030.1694384085652	1030.1694384085652	1055.1694384085652	0.13793103396892548	0.08602150529623032	0.017543859779834747	0.05000000074505806	0.7647058963775635	955	1030	1030	1055	1552
0.8996930898842033	0.8996930898842033	1	0	1	0	0.0075	0.061949274719458575	978.6822799761828	1053.6822799761828	1053.6822799761828	1078.6822799761828	0.13793103396892548	0.10752688348293304	0.035087719559669495	0.06666667014360428	0.7647058963775635	978	1053	1053	1078	1552
0.9157929432384053	0.9157925484987066	1	0	1	0	0.0075	0.06224167239770555	979.8796484686043	1054.8796484686043	1054.8796484686043	1079.8796484686043	0.13793103396892548	0.10752688348293304	0.05263157933950424	0.06666667014360428	0.7647058963775635	979	1054	1054	1079	1552
0.932649512595157	0.9326491178554583	1	0	1	0	0.0075	0.06492984373972081	990.8877101141568	1065.8877101141568	1065.8877101141568	1090.8877101141568	0.13793103396892548	0.11827956885099411	0.05263157933950424	0.06666667014360428	0.7647058963775635	990	1065	1065	1090	1552
0.9497109518555726	0.9497105571158739	1	0	1	0	0.0075	0.06982498247808183	1010.933303247745	1085.933303247745	1085.933303247745	1110.933303247745	0.1551724076271057	0.11827956885099411	0.07017543911933899	0.0833333358168602	0.7647058963775635	1010	1085	1085	1110	1552
0.965719225599659	0.9657188308599602	1	0	1	0	0.0075	0.06551463906353677	993.282446965183	1068.282446965183	1068.282446965183	1093.282446965183	0.13793103396892548	0.11827956885099411	0.07017543911933899	0.0833333358168602	0.7647058963775635	993	1068	1068	1093	1552
0.9826788220177907	0.9826784272780928	1	0	1	0	0.0075	0.06551463906353677	993.282446965183	1068.282446965183	1068.282446965183	1093.282446965183	0.13793103396892548	0.11827956885099411	0.07017543911933899	0.0833333358168602	0.7647058963775635	993	1068	1068	1093	1552
1.0000134211497587	1.0000134211497587	1	0	1	0	0.0075	0.06982498247808183	1010.933303247745	1085.933303247745	1085.933303247745	1110.933303247745	0.1551724076271057	0.11827956885099411	0.07017543911933899	0.0833333358168602	0.7647058963775635	1010	1085	1085	1110	1552
1.0156194551407935	1.0156194551407944	1	0	1	0	0.0075	0.06982498247808183	1010.933303247745	1085.933303247745	1085.933303247745	1110.933303247745	0.1551724076271057	0.11827956885099411	0.07017543911933899	0.0833333358168602	0.7647058963775635	1010	1085	1085	1110	1552
1.0326903681539799	1.0326899734142811	1	0	1	0	0.0075	0.06820281040555204	1004.2905086107355	1079.2905086107355	1079.2905086107355	1104.2905086107355	0.13793103396892548	0.12903225421905518	0.07017543911933899	0.0833333358168602	0.7647058963775635	1004	1079	1079	1104	1552
1.0496302275871736	1.049629832847475	1	0	1	0	0.0075	0.06982498247808183	1010.933303247745	1085.933303247745	1085.933303247745	1110.933303247745	0.1551724076271057	0.11827956885099411	0.07017543911933899	0.0833333358168602	0.7647058963775635	1010	1085	1085	1110	1552
1.0656688962880656	1.0656688962880656	1	0	1	0	0.0075	0.06982498247808183	1010.933303247745	1085.933303247745	1085.933303247745	1110.933303247745	0.1551724076271057	0.11827956885099411	0.07017543911933899	0.0833333358168602	0.7647058963775635	1010	1085	1085	1110	1552
1.0826277032268	1.0826273084871012	1	0	1	0	0.0075	0.06953258483251284	1009.73593488914	1084.73593488914	1084.73593488914	1109.73593488914	0.1551724076271057	0.11827956885099411	0.07017543911933899	0.06666667014360428	0.7647058963775635	1009	1084	1084	1109	1552
1.0996694055022767	1.099669010762578	1	0	1	0	0.0075	0.06953258483251284	1009.73593488914	1084.73593488914	1084.73593488914	1109.73593488914	0.1551724076271057	0.11827956885099411	0.07017543911933899	0.06666667014360428	0.7647058963775635	1009	1084	1084	1109	1552
1.1162232095100686	1.1162232095100695	1	0	1	0	0.0075	0.06953258483251284	1009.73593488914	1084.73593488914	1084.73593488914	1109.73593488914	0.1551724076271057	0.11827956885099411	0.07017543911933899	0.06666667014360428	0.7647058963775635	1009	1084	1084	1109	1552
1.1326195123780503	1.1326191176383515	1	0	1	0	0.0075	0.06953258483251284	1009.73593488914	1084.73593488914	1084.73593488914	1109.73593488914	0.1551724076271057	0.11827956885099411	0.07017543911933899	0.06666667014360428	0.7647058963775635	1009	1084	1084	1109	1552
1.1496975307058142	1.1496971359661154	1	0	1	0	0.0075	0.06953258483251284	1009.73593488914	1084.73593488914	1084.73593488914	1109.73593488914	0.1551724076271057	0.11827956885099411	0.07017543911933899	0.06666667014360428	0.7647058963775635	1009	1084	1084	1109	1552
1.1656055405664123	1.1656055405664123	1	0	1	0	0.0075	0.06953258483251284	1009.73593488914	1084.73593488914	1084.73593488914	1109.73593488914	0.1551724076271057	0.11827956885099411	0.07017543911933899	0.06666667014360428	0.7647058963775635	1009	1084	1084	1109	1552
1.1826488218006839	1.1826488218006848	1	0	1	0	0.0075	0.06953258483251284	1009.73593488914	1084.73593488914	1084.73593488914	1109.73593488914	0.1551724076271057	0.11827956885099411	0.07017543911933899	0.06666667014360428	0.7647058963775635	1009	1084	1084	1109	1552
1.199802235410914	1.199801840671216	1	0	1	0	0.0075	0.06953258483251284	1009.73593488914	1084.73593488914	1084.73593488914	1109.73593488914	0.1551724076271057	0.11827956885099411	0.07017543911933899	0.06666667014360428	0.7647058963775635	1009	1084	1084	1109	1552
1.2157157716272948	1.2157153768875961	1	0	1	0	0.0075	0.06953258483251284	1009.73593488914	1084.73593488914	1084.73593488914	1109.73593488914	0.1551724076271057	0.11827956885099411	0.07017543911933899	0.06666667014360428	0.7647058963775635	1009	1084	1084	1109	1552
1.23264852574591	1.2326481310062114	1	0	1	0	0.0075	0.06953258483251284	1009.73593488914	1084.73593488914	1084.73593488914	1109.73593488914	0.1551724076271057	0.11827956885099411	0.07017543911933899	0.06666667014360428	0.7647058963775635	1009	1084	1084	1109	1552
1.2495899641378987	1.2495895693982	1	0	1	0	0.0075	0.06953258483251284	1009.73593488914	1084.73593488914	1084.73593488914	1109.73593488914	0.1551724076271057	0.11827956885099411	0.07017543911933899	0.06666667014360428	0.7647058963775635	1009	1084	1084	1109	1552
1.2656941596287865	1.2656941596287874	1	0	1	0	0.0075	0.06953258483251284	1009.73593488914	1084.73593488914	1084.73593488914	1109.73593488914	0.1551724076271057	0.11827956885099411	0.07017543911933899	0.06666667014360428	0.7647058963775635	1009	1084	1084	1109	1552
1.2826719140730622	1.2826715193333635	1	0	1	0	0.0075	0.06953258483251284	1009.73593488914	1084.73593488914	1084.73593488914	1109.73593488914	0.1551724076271057	0.11827956885099411	0.07017543911933899	0.06666667014360428	0.7647058963775635	1009	1084	1084	1109	1552
1.2996721686801687	1.29967177394047	1	0	1	0	0.0075	0.06953258483251284	1009.73593488914	1084.73593488914	1084.73593488914	1109.73593488914	0.1551724076271057	0.11827956885099411	0.07017543911933899	0.06666667014360428	0.7647058963775635	1009	1084	1084	1109	1552
1.3156449158513652	1.3156445211116665	1	0	1	0	0.0075	0.06953258483251284	1009.73593488914	1084.73593488914	1084.73593488914	1109.73593488914	0.1551724076271057	0.11827956885099411	0.07017543911933899	0.06666667014360428	0.7647058963775635	1009	1084	1084	1109	1552
1.3326921444826247	1.332691749742926	1	0	1	0	0.0075	0.06953258483251284	1009.73593488914	1084.73593488914	1084.73593488914	1109.73593488914	0.1551724076271057	0.11827956885099411	0.07017543911933899	0.06666667014360428	0.7647058963775635	1009	1084	1084	1109	1552
1.349696741226417	1.349703057061597	1	0	1	0	0.0075	0.06953258483251284	1009.73593488914	1084.73593488914	1084.73593488914	1109.73593488914	0.1551724076271057	0.11827956885099411	0.07017543911933899	0.06666667014360428	0.7647058963775635	1009	1084	1084	1109	1552
1.3659051479977817	1.3659051479977817	1	0	1	0	0.0075	0.06953258483251284	1009.73593488914	1084.73593488914	1084.73593488914	1109.73593488914	0.1551724076271057	0.11827956885099411	0.07017543911933899	0.06666667014360428	0.7647058963775635	1009	1084	1084	1109	1552
1.3827514541223653	1.3827514541223653	1	0	1	0	0.0075	0.06953258483251284	1009.73593488914	1084.73593488914	1084.73593488914	1109.73593488914	0.1551724076271057	0.11827956885099411	0.07017543911933899	0.06666667014360428	0.7647058963775635	1009	1084	1084	1109	1552
1.3996096024379128	1.399609207698214	1	0	1	0	0.0075	0.06953258483251284	1009.73593488914	1084.73593488914	1084.73593488914	1109.73593488914	0.1551724076271057	0.11827956885099411	0.07017543911933899	0.06666667014360428	0.7647058963775635	1009	1084	1084	1109	1552
1.415750903460486	1.4157505087207873	1	0	1	0	0.0075	0.06953258483251284	1009.73593488914	1084.73593488914	1084.73593488914	1109.73593488914	0.1551724076271057	0.11827956885099411	0.07017543911933899	0.06666667014360428	0.7647058963775635	1009	1084	1084	1109	1552
1.4325885253116963	1.4325881305719976	1	0	1	0	0.0075	0.06953258483251284	1009.73593488914	1084.73593488914	1084.73593488914	1109.73593488914	0.1551724076271057	0.11827956885099411	0.07017543911933899	0.06666667014360428	0.7647058963775635	1009	1084	1084	1109	1552
1.4497312809500595	1.4497312809500595	1	0	1	0	0.0075	0.06953258483251284	1009.73593488914	1084.73593488914	1084.73593488914	1109.73593488914	0.1551724076271057	0.11827956885099411	0.07017543911933899	0.06666667014360428	0.7647058963775635	1009	1084	1084	1109	1552
1.4657391599544471	1.4657391599544471	1	0	1	0	0.0075	0.06953258483251284	1009.73593488914	1084.73593488914	1084.73593488914	1109.73593488914	0.1551724076271057	0.11827956885099411	0.07017543911933899	0.06666667014360428	0.7647058963775635	1009	1084	1084	1109	1552
1.4826695456348702	1.4826695456348702	1	0	1	0	0.0075	0.06953258483251284	1009.73593488914	1084.73593488914	1084.73593488914	1109.73593488914	0.1551724076271057	0.11827956885099411	0.07017543911933899	0.06666667014360428	0.7647058963775635	1009	1084	1084	1109	1552
1.4996066418901721	1.4996066418901721	1	0	1	0	0.0075	0.06953258483251284	1009.73593488914	1084.73593488914	1084.73593488914	1109.73593488914	0.1551724076271057	0.11827956885099411	0.07017543911933899	0.06666667014360428	0.7647058963775635	1009	1084	1084	1109	1552
1.5155943891699222	1.5155943891699222	1	0	1	0	0.0075	0.06953258483251284	1009.73593488914	1084.73593488914	1084.73593488914	1109.73593488914	0.1551724076271057	0.11827956885099411	0.07017543911933899	0.06666667014360428	0.7647058963775635	1009	1084	1084	1109	1552
1.5325962227358225	1.5325962227358225	1	0	1	0	0.0075	0.06953258483251284	1009.73593488914	1084.73593488914	1084.73593488914	1109.73593488914	0.1551724076271057	0.11827956885099411	0.07017543911933899	0.06666667014360428	0.7647058963775635	1009	1084	1084	1109	1552
1.5497030570615973	1.5497030570615973	1	0	1	0	0.0075	0.06953258483251284	1009.73593488914	1084.73593488914	1084.73593488914	1109.73593488914	0.1551724076271057	0.11827956885099411	0.07017543911933899	0.06666667014360428	0.7647058963775635	1009	1084	1084	1109	1552
1.5656552777684576	1.5656552777684576	1	0	1	0	0.0075	0.06953258483251284	1009.73593488914	1084.73593488914	1084.73593488914	1109.73593488914	0.1551724076271057	0.11827956885099411	0.07017543911933899	0.06666667014360428	0.7647058963775635	1009	1084	1084	1109	1552
1.5826089530911078	1.5826089530911078	1	0	1	0	0.0075	0.06953258483251284	1009.73593488914	1084.73593488914	1084.73593488914	1109.73593488914	0.1551724076271057	0.11827956885099411	0.07017543911933899	0.06666667014360428	0.7647058963775635	1009	1084	1084	1109	1552
1.5997982880139263	1.5997978932742276	1	0	1	0	0.0075	0.06953258483251284	1009.73593488914	1084.73593488914	1084.73593488914	1109.73593488914	0.1551724076271057	0.11827956885099411	0.07017543911933899	0.06666667014360428	0.7647058963775635	1009	1084	1084	1109	1552
1.6156474816594066	1.615647086919708	1	0	1	0	0.0075	0.06953258483251284	1009.73593488914	1084.73593488914	1084.73593488914	1109.73593488914	0.1551724076271057	0.11827956885099411	0.07017543911933899	0.06666667014360428	0.7647058963775635	1009	1084	1084	1109	1552
1.6326611574162708	1.6326607626765721	1	0	1	0	0.0075	0.06982498247808183	1010.933303247745	1085.933303247745	1085.933303247745	1110.933303247745	0.1551724076271057	0.11827956885099411	0.07017543911933899	0.0833333358168602	0.7647058963775635	1010	1085	1085	1110	1552
1.6496929911992781	1.649692991199279	1	0	1	0	0.0075	0.06982498247808183	1010.933303247745	1085.933303247745	1085.933303247745	1110.933303247745	0.1551724076271057	0.11827956885099411	0.07017543911933899	0.0833333358168602	0.7058823704719543	1010	1085	1085	1110	1541
1.6657348178177607	1.665734423078062	1	0	1	0	0.0075	0.06953258483251284	1009.73593488914	1084.73593488914	1084.73593488914	1109.73593488914	0.1551724076271057	0.11827956885099411	0.07017543911933899	0.06666667014360428	0.7647058963775635	1009	1084	1084	1109	1552
1.6826486244308345	1.6826486244308354	1	0	1	0	0.0075	0.06953258483251284	1009.73593488914	1084.73593488914	1084.73593488914	1109.73593488914	0.1551724076271057	0.11827956885099411	0.07017543911933899	0.06666667014360428	0.7647058963775635	1009	1084	1084	1109	1552
1.6997384849495623	1.6997384849495623	1	0	1	0	0.0075	0.06953258483251284	1009.73593488914	1084.73593488914	1084.73593488914	1109.73593488914	0.1551724076271057	0.11827956885099411	0.07017543911933899	0.06666667014360428	0.7647058963775635	1009	1084	1084	1109	1552
1.7160439976868256	1.7160439976868256	1	0	1	0	0.0075	0.06953258483251284	1009.73593488914	1084.73593488914	1084.73593488914	1109.73593488914	0.1551724076271057	0.11827956885099411	0.07017543911933899	0.06666667014360428	0.7647058963775635	1009	1084	1084	1109	1552
1.732706749851479	1.7327067498514799	1	0	1	0	0.0075	0.06953258483251284	1009.73593488914	1084.73593488914	1084.73593488914	1109.73593488914	0.1551724076271057	0.11827956885099411	0.07017543911933899	0.06666667014360428	0.7647058963775635	1009	1084	1084	1109	1552
1.7496446355861783	1.7496442408464805	1	0	1	0	0.0075	0.06953258483251284	1009.73593488914	1084.73593488914	1084.73593488914	1109.73593488914	0.1551724076271057	0.11827956885099411	0.07017543911933899	0.06666667014360428	0.7647058963775635	1009	1084	1084	1109	1552
1.7656769884518901	1.7656769884518901	1	0	1	0	0.0075	0.06953258483251284	1009.73593488914	1084.73593488914	1084.73593488914	1109.73593488914	0.1551724076271057	0.11827956885099411	0.07017543911933899	0.06666667014360428	0.7647058963775635	1009	1084	1084	1109	1552
1.7826472428418887	1.7826472428418896	1	0	1	0	0.0075	0.0738429319723482	1027.3868064267658	1102.3868064267658	1102.3868064267658	1127.3868064267658	0.17241379618644714	0.11827956885099411	0.07017543911933899	0.06666667014360428	0.7647058963775635	1027	1102	1102	1127	1552
1.799632102600743	1.7996317078610442	1	0	1	0	0.0075	0.06953258483251284	1009.73593488914	1084.73593488914	1084.73593488914	1109.73593488914	0.1551724076271057	0.11827956885099411	0.07017543911933899	0.06666667014360428	0.7647058963775635	1009	1084	1084	1109	1552
1.815641955303624	1.815641955303624	1	0	1	0	0.0075	0.06953258483251284	1009.73593488914	1084.73593488914	1084.73593488914	1109.73593488914	0.1551724076271057	0.11827956885099411	0.07017543911933899	0.06666667014360428	0.7647058963775635	1009	1084	1084	1109	1552
1.8326137886524183	1.8326133939127196	1	0	1	0	0.0075	0.0738429319723482	1027.3868064267658	1102.3868064267658	1102.3868064267658	1127.3868064267658	0.17241379618644714	0.11827956885099411	0.07017543911933899	0.06666667014360428	0.7058823704719543	1027	1102	1102	1127	1541
1.8497411494425293	1.8497407547028306	1	0	1	0	0.0075	0.07413532961791719	1028.5841747853708	1103.5841747853708	1103.5841747853708	1128.5841747853708	0.17241379618644714	0.11827956885099411	0.07017543911933899	0.0833333358168602	0.7058823704719543	1028	1103	1103	1128	1541
1.8656254749211998	1.8656254749212007	1	0	1	0	0.0075	0.06953258483251284	1009.73593488914	1084.73593488914	1084.73593488914	1109.73593488914	0.1551724076271057	0.11827956885099411	0.07017543911933899	0.06666667014360428	0.7647058963775635	1009	1084	1084	1109	1552
1.8827749411344428	1.882774546394744	1	0	1	0	0.0075	0.0738429319723482	1027.3868064267658	1102.3868064267658	1102.3868064267658	1127.3868064267658	0.17241379618644714	0.11827956885099411	0.07017543911933899	0.06666667014360428	0.7058823704719543	1027	1102	1102	1127	1541
1.9000550661879787	1.9000550661879796	1	0	1	0	0.0075	0.06953258483251284	1009.73593488914	1084.73593488914	1084.73593488914	1109.73593488914	0.1551724076271057	0.11827956885099411	0.07017543911933899	0.06666667014360428	0.7058823704719543	1009	1084	1084	1109	1541
1.9156918898755189	1.9156914951358202	1	0	1	0	0.0075	0.06953258483251284	1009.73593488914	1084.73593488914	1084.73593488914	1109.73593488914	0.1551724076271057	0.11827956885099411	0.07017543911933899	0.06666667014360428	0.7647058963775635	1009	1084	1084	1109	1552
1.9326593810876265	1.9326589863479278	1	0	1	0	0.0075	0.06953258483251284	1009.73593488914	1084.73593488914	1084.73593488914	1109.73593488914	0.1551724076271057	0.11827956885099411	0.07017543911933899	0.06666667014360428	0.7647058963775635	1009	1084	1084	1109	1552
1.9504226675324627	1.950422272792764	1	0	1	0	0.0075	0.06953258483251284	1009.73593488914	1084.73593488914	1084.73593488914	1109.73593488914	0.1551724076271057	0.11827956885099411	0.07017543911933899	0.06666667014360428	0.7058823704719543	1009	1084	1084	1109	1541
1.96576738384291	1.9657669891032112	1	0	1	0	0.0075	0.06953258483251284	1009.73593488914	1084.73593488914	1084.73593488914	1109.73593488914	0.1551724076271057	0.11827956885099411	0.07017543911933899	0.06666667014360428	0.7058823704719543	1009	1084	1084	1109	1541
1.9827719805867021	1.9827715858470034	1	0	1	0	0.0075	0.06953258483251284	1009.73593488914	1084.73593488914	1084.73593488914	1109.73593488914	0.1551724076271057	0.11827956885099411	0.07017543911933899	0.06666667014360428	0.7058823704719543	1009	1084	1084	1109	1541
1.9996719713103186	1.99967157657062	1	0	1	0	0.0075	0.06684441349049758	998.7278732435875	1073.7278732435875	1073.7278732435875	1098.7278732435875	0.1551724076271057	0.10752688348293304	0.07017543911933899	0.06666667014360428	0.7058823704719543	998	1073	1073	1098	1541
2.0157378770504257	2.015737482310728	1	0	1	0	0.0075	0.06713681113606657	999.9252416021925	1074.9252416021925	1074.9252416021925	1099.9252416021925	0.1551724076271057	0.10752688348293304	0.07017543911933899	0.0833333358168602	0.7058823704719543	999	1074	1074	1099	1541
2.0327104998786174	2.0327101051389187	1	0	1	0	0.0075	0.06684441349049758	998.7278732435875	1073.7278732435875	1073.7278732435875	1098.7278732435875	0.1551724076271057	0.10752688348293304	0.07017543911933899	0.06666667014360428	0.7058823704719543	998	1073	1073	1098	1541
2.0497581232495765	2.049757728509878	1	0	1	0	0.0075	0.06684441349049758	998.7278732435875	1073.7278732435875	1073.7278732435875	1098.7278732435875	0.1551724076271057	0.10752688348293304	0.07017543911933899	0.06666667014360428	0.7647058963775635	998	1073	1073	1098	1552
2.0656965280669795	2.0656961333272807	1	0	1	0	0.0075	0.06953258483251284	1009.73593488914	1084.73593488914	1084.73593488914	1109.73593488914	0.1551724076271057	0.11827956885099411	0.07017543911933899	0.06666667014360428	0.7647058963775635	1009	1084	1084	1109	1552
2.082671914073062	2.082671914073063	1	0	1	0	0.0075	0.06684441349049758	998.7278732435875	1073.7278732435875	1073.7278732435875	1098.7278732435875	0.1551724076271057	0.10752688348293304	0.07017543911933899	0.06666667014360428	0.7058823704719543	998	1073	1073	1098	1541
2.0996970372811914	2.0996966425414927	1	0	1	0	0.0075	0.06953258483251284	1009.73593488914	1084.73593488914	1084.73593488914	1109.73593488914	0.1551724076271057	0.11827956885099411	0.07017543911933899	0.06666667014360428	0.7647058963775635	1009	1084	1084	1109	1552
2.1156768897669656	2.115676495027267	1	0	1	0	0.0075	0.06953258483251284	1009.73593488914	1084.73593488914	1084.73593488914	1109.73593488914	0.1551724076271057	0.11827956885099411	0.07017543911933899	0.06666667014360428	0.7058823704719543	1009	1084	1084	1109	1541
2.1327209604806354	2.1327205657409367	1	0	1	0	0.0075	0.06684441349049758	998.7278732435875	1073.7278732435875	1073.7278732435875	1098.7278732435875	0.1551724076271057	0.10752688348293304	0.07017543911933899	0.06666667014360428	0.7647058963775635	998	1073	1073	1098	1552
2.1496592409550335	2.1496588462153348	1	0	1	0	0.0075	0.06684441349049758	998.7278732435875	1073.7278732435875	1073.7278732435875	1098.7278732435875	0.1551724076271057	0.10752688348293304	0.07017543911933899	0.06666667014360428	0.7647058963775635	998	1073	1073	1098	1552
2.165733436228815	2.1657330414891165	1	0	1	0	0.0075	0.06684441349049758	998.7278732435875	1073.7278732435875	1073.7278732435875	1098.7278732435875	0.1551724076271057	0.10752688348293304	0.07017543911933899	0.06666667014360428	0.7058823704719543	998	1073	1073	1098	1541
2.1826780325383934	2.1826780325383934	1	0	1	0	0.0075	0.06684441349049758	998.7278732435875	1073.7278732435875	1073.7278732435875	1098.7278732435875	0.1551724076271057	0.10752688348293304	0.07017543911933899	0.06666667014360428	0.7058823704719543	998	1073	1073	1098	1541
2.199688945117366	2.199688550377667	1	0	1	0	0.0075	0.06953258483251284	1009.73593488914	1084.73593488914	1084.73593488914	1109.73593488914	0.1551724076271057	0.11827956885099411	0.07017543911933899	0.06666667014360428	0.7058823704719543	1009	1084	1084	1109	1541
2.2156605080694662	2.2156601133297675	1	0	1	0	0.0075	0.06953258483251284	1009.73593488914	1084.73593488914	1084.73593488914	1109.73593488914	0.1551724076271057	0.11827956885099411	0.07017543911933899	0.06666667014360428	0.7647058963775635	1009	1084	1084	1109	1552
2.2326299729800674	2.2326295782403696	1	0	1	0	0.0075	0.06953258483251284	1009.73593488914	1084.73593488914	1084.73593488914	1109.73593488914	0.1551724076271057	0.11827956885099411	0.07017543911933899	0.06666667014360428	0.7058823704719543	1009	1084	1084	1109	1541
2.2497194387590964	2.2497190440193977	1	0	1	0	0.0075	0.06953258483251284	1009.73593488914	1084.73593488914	1084.73593488914	1109.73593488914	0.1551724076271057	0.11827956885099411	0.07017543911933899	0.06666667014360428	0.7058823704719543	1009	1084	1084	1109	1541
2.2655804745955397	2.265580079855841	1	0	1	0	0.0075	0.06953258483251284	1009.73593488914	1084.73593488914	1084.73593488914	1109.73593488914	0.1551724076271057	0.11827956885099411	0.07017543911933899	0.06666667014360428	0.7058823704719543	1009	1084	1084	1109	1541
2.2826738877715567	2.2826738877715567	1	0	1	0	0.0075	0.06953258483251284	1009.73593488914	1084.73593488914	1084.73593488914	1109.73593488914	0.1551724076271057	0.11827956885099411	0.07017543911933899	0.06666667014360428	0.7058823704719543	1009	1084	1084	1109	1541
2.2996516422158324	2.2996512474761337	1	0	1	0	0.0075	0.06953258483251284	1009.73593488914	1084.73593488914	1084.73593488914	1109.73593488914	0.1551724076271057	0.11827956885099411	0.07017543911933899	0.06666667014360428	0.7058823704719543	1009	1084	1084	1109	1541
2.315565573171911	2.315565573171911	1	0	1	0	0.0075	0.06953258483251284	1009.73593488914	1084.73593488914	1084.73593488914	1109.73593488914	0.1551724076271057	0.11827956885099411	0.07017543911933899	0.06666667014360428	0.7058823704719543	1009	1084	1084	1109	1541
2.332590301640341	2.332589906900642	1	0	1	0	0.0075	0.06953258483251284	1009.73593488914	1084.73593488914	1084.73593488914	1109.73593488914	0.1551724076271057	0.11827956885099411	0.07017543911933899	0.06666667014360428	0.7058823704719543	1009	1084	1084	1109	1541
2.34972792566262	2.34972792566262	1	0	1	0	0.0075	0.06953258483251284	1009.73593488914	1084.73593488914	1084.73593488914	1109.73593488914	0.1551724076271057	0.11827956885099411	0.07017543911933899	0.06666667014360428	0.7058823704719543	1009	1084	1084	1109	1541
2.365717251901165	2.365716857161466	1	0	1	0	0.0075	0.06982498247808183	1010.933303247745	1085.933303247745	1085.933303247745	1110.933303247745	0.1551724076271057	0.11827956885099411	0.07017543911933899	0.0833333358168602	0.7058823704719543	1010	1085	1085	1110	1541
2.382571847559423	2.3825714528197244	1	0	1	0	0.0075	0.06953258483251284	1009.73593488914	1084.73593488914	1084.73593488914	1109.73593488914	0.1551724076271057	0.11827956885099411	0.07017543911933899	0.06666667014360428	0.7058823704719543	1009	1084	1084	1109	1541
2.3996167077524904	2.3996167077524904	1	0	1	0	0.0075	0.06953258483251284	1009.73593488914	1084.73593488914	1084.73593488914	1109.73593488914	0.1551724076271057	0.11827956885099411	0.07017543911933899	0.06666667014360428	0.7058823704719543	1009	1084	1084	1109	1541
2.4156107708674215	2.415610376127723	1	0	1	0	0.0075	0.06953258483251284	1009.73593488914	1084.73593488914	1084.73593488914	1109.73593488914	0.1551724076271057	0.11827956885099411	0.07017543911933899	0.06666667014360428	0.7058823704719543	1009	1084	1084	1109	1541
2.432792210996264	2.432792210996264	1	0	1	0	0.0075	0.06953258483251284	1009.73593488914	1084.73593488914	1084.73593488914	1109.73593488914	0.1551724076271057	0.11827956885099411	0.07017543911933899	0.06666667014360428	0.7058823704719543	1009	1084	1084	1109	1541
2.4497091755269276	2.449708780787229	1	0	1	0	0.0075	0.06953258483251284	1009.73593488914	1084.73593488914	1084.73593488914	1109.73593488914	0.1551724076271057	0.11827956885099411	0.07017543911933899	0.06666667014360428	0.7647058963775635	1009	1084	1084	1109	1552
2.4656136327302365	2.4656132379905378	1	0	1	0	0.0075	0.06953258483251284	1009.73593488914	1084.73593488914	1084.73593488914	1109.73593488914	0.1551724076271057	0.11827956885099411	0.07017543911933899	0.06666667014360428	0.7647058963775635	1009	1084	1084	1109	1552
2.4826186242137274	2.4826182294740287	1	0	1	0	0.0075	0.06953258483251284	1009.73593488914	1084.73593488914	1084.73593488914	1109.73593488914	0.1551724076271057	0.11827956885099411	0.07017543911933899	0.06666667014360428	0.7058823704719543	1009	1084	1084	1109	1541
2.4996595370098076	2.499659142270109	1	0	1	0	0.0075	0.06953258483251284	1009.73593488914	1084.73593488914	1084.73593488914	1109.73593488914	0.1551724076271057	0.11827956885099411	0.07017543911933899	0.06666667014360428	0.7058823704719543	1009	1084	1084	1109	1541
2.515571099527695	2.5155707047879963	1	0	1	0	0.0075	0.06953258483251284	1009.73593488914	1084.73593488914	1084.73593488914	1109.73593488914	0.1551724076271057	0.11827956885099411	0.07017543911933899	0.06666667014360428	0.7058823704719543	1009	1084	1084	1109	1541
2.5325741173126906	2.532573722572992	1	0	1	0	0.0075	0.06953258483251284	1009.73593488914	1084.73593488914	1084.73593488914	1109.73593488914	0.1551724076271057	0.11827956885099411	0.07017543911933899	0.06666667014360428	0.7058823704719543	1009	1084	1084	1109	1541
2.549810031519965	2.549810031519965	1	0	1	0	0.0075	0.06953258483251284	1009.73593488914	1084.73593488914	1084.73593488914	1109.73593488914	0.1551724076271057	0.11827956885099411	0.07017543911933899	0.06666667014360428	0.7058823704719543	1009	1084	1084	1109	1541
2.565865674027905	2.5658652792882064	1	0	1	0	0.0075	0.06953258483251284	1009.73593488914	1084.73593488914	1084.73593488914	1109.73593488914	0.1551724076271057	0.11827956885099411	0.07017543911933899	0.06666667014360428	0.7058823704719543	1009	1084	1084	1109	1541
2.5825860581885793	2.5825860581885793	1	0	1	0	0.0075	0.06953258483251284	1009.73593488914	1084.73593488914	1084.73593488914	1109.73593488914	0.1551724076271057	0.11827956885099411	0.07017543911933899	0.06666667014360428	0.7058823704719543	1009	1084	1084	1109	1541
2.599660129119356	2.5996597343796575	1	0	1	0	0.0075	0.06953258483251284	1009.73593488914	1084.73593488914	1084.73593488914	1109.73593488914	0.1551724076271057	0.11827956885099411	0.07017543911933899	0.06666667014360428	0.7058823704719543	1009	1084	1084	1109	1541
2.615790377430364	2.615789982690665	1	0	1	0	0.0075	0.06953258483251284	1009.73593488914	1084.73593488914	1084.73593488914	1109.73593488914	0.1551724076271057	0.11827956885099411	0.07017543911933899	0.06666667014360428	0.7058823704719543	1009	1084	1084	1109	1541
2.6327294473841585	2.6327290526444598	1	0	1	0	0.0075	0.06953258483251284	1009.73593488914	1084.73593488914	1084.73593488914	1109.73593488914	0.1551724076271057	0.11827956885099411	0.07017543911933899	0.06666667014360428	0.7058823704719543	1009	1084	1084	1109	1541
2.649632201285667	2.649631806545968	1	0	1	0	0.0075	0.06953258483251284	1009.73593488914	1084.73593488914	1084.73593488914	1109.73593488914	0.1551724076271057	0.11827956885099411	0.07017543911933899	0.06666667014360428	0.7058823704719543	1009	1084	1084	1109	1541
2.665625080181502	2.665624685441803	1	0	1	0	0.0075	0.06953258483251284	1009.73593488914	1084.73593488914	1084.73593488914	1109.73593488914	0.1551724076271057	0.11827956885099411	0.07017543911933899	0.06666667014360428	0.7058823704719543	1009	1084	1084	1109	1541
2.6825570448207197	2.682556650081021	1	0	1	0	0.0075	0.06953258483251284	1009.73593488914	1084.73593488914	1084.73593488914	1109.73593488914	0.1551724076271057	0.11827956885099411	0.07017543911933899	0.06666667014360428	0.7058823704719543	1009	1084	1084	1109	1541
2.6997057215545643	2.6997057215545643	1	0	1	0	0.0075	0.06953258483251284	1009.73593488914	1084.73593488914	1084.73593488914	1109.73593488914	0.1551724076271057	0.11827956885099411	0.07017543911933899	0.06666667014360428	0.7058823704719543	1009	1084	1084	1109	1541
2.7155722837467904	2.7155718890070917	1	0	1	0	0.0075	0.06953258483251284	1009.73593488914	1084.73593488914	1084.73593488914	1109.73593488914	0.1551724076271057	0.11827956885099411	0.07017543911933899	0.06666667014360428	0.7058823704719543	1009	1084	1084	1109	1541
2.732662539005216	2.732662539005216	1	0	1	0	0.0075	0.06953258483251284	1009.73593488914	1084.73593488914	1084.73593488914	1109.73593488914	0.1551724076271057	0.11827956885099411	0.07017543911933899	0.06666667014360428	0.7058823704719543	1009	1084	1084	1109	1541
2.7495779245770864	2.7495775298373877	1	0	1	0	0.0075	0.06953258483251284	1009.73593488914	1084.73593488914	1084.73593488914	1109.73593488914	0.1551724076271057	0.11827956885099411	0.07017543911933899	0.06666667014360428	0.7058823704719543	1009	1084	1084	1109	1541
2.765610672182496	2.7656102774427973	1	0	1	0	0.0075	0.06953258483251284	1009.73593488914	1084.73593488914	1084.73593488914	1109.73593488914	0.1551724076271057	0.11827956885099411	0.07017543911933899	0.06666667014360428	0.7058823704719543	1009	1084	1084	1109	1541
2.782679611497188	2.782679216757489	1	0	1	0	0.0075	0.06953258483251284	1009.73593488914	1084.73593488914	1084.73593488914	1109.73593488914	0.1551724076271057	0.11827956885099411	0.07017543911933899	0.06666667014360428	0.7058823704719543	1009	1084	1084	1109	1541
2.7995689442489384	2.7995685495092397	1	0	1	0	0.0075	0.06953258483251284	1009.73593488914	1084.73593488914	1084.73593488914	1109.73593488914	0.1551724076271057	0.11827956885099411	0.07017543911933899	0.06666667014360428	0.7058823704719543	1009	1084	1084	1109	1541
2.8156885345880793	2.8156885345880793	1	0	1	0	0.0075	0.06953258483251284	1009.73593488914	1084.73593488914	1084.73593488914	1109.73593488914	0.1551724076271057	0.11827956885099411	0.07017543911933899	0.06666667014360428	0.7058823704719543	1009	1084	1084	1109	1541
2.8326915523730767	2.832691157633378	1	0	1	0	0.0075	0.06953258483251284	1009.73593488914	1084.73593488914	1084.73593488914	1109.73593488914	0.1551724076271057	0.11827956885099411	0.07017543911933899	0.06666667014360428	0.7058823704719543	1009	1084	1084	1109	1541
2.849595490493681	2.8495947010142837	1	0	1	0	0.0075	0.06982498247808183	1010.933303247745	1085.933303247745	1085.933303247745	1110.933303247745	0.1551724076271057	0.11827956885099411	0.07017543911933899	0.0833333358168602	0.7058823704719543	1010	1085	1085	1110	1541
2.865601790539274	2.865601395799575	1	0	1	0	0.0075	0.06982498247808183	1010.933303247745	1085.933303247745	1085.933303247745	1110.933303247745	0.1551724076271057	0.11827956885099411	0.07017543911933899	0.0833333358168602	0.7058823704719543	1010	1085	1085	1110	1541
2.882587045037826	2.882586650298127	1	0	1	0	0.0075	0.06953258483251284	1009.73593488914	1084.73593488914	1084.73593488914	1109.73593488914	0.1551724076271057	0.11827956885099411	0.07017543911933899	0.06666667014360428	0.7058823704719543	1009	1084	1084	1109	1541
2.899691905665107	2.899691905665107	1	0	1	0	0.0075	0.06982498247808183	1010.933303247745	1085.933303247745	1085.933303247745	1110.933303247745	0.1551724076271057	0.11827956885099411	0.07017543911933899	0.0833333358168602	0.7058823704719543	1010	1085	1085	1110	1541
2.9156050471417894	2.9156046524020907	1	0	1	0	0.0075	0.06953258483251284	1009.73593488914	1084.73593488914	1084.73593488914	1109.73593488914	0.1551724076271057	0.11827956885099411	0.07017543911933899	0.06666667014360428	0.7058823704719543	1009	1084	1084	1109	1541
2.932683460209252	2.932683460209252	1	0	1	0	0.0075	0.06953258483251284	1009.73593488914	1084.73593488914	1084.73593488914	1109.73593488914	0.1551724076271057	0.11827956885099411	0.07017543911933899	0.06666667014360428	0.7058823704719543	1009	1084	1084	1109	1541
2.9495735824404	2.949573187700701	1	0	1	0	0.0075	0.06982498247808183	1010.933303247745	1085.933303247745	1085.933303247745	1110.933303247745	0.1551724076271057	0.11827956885099411	0.07017543911933899	0.0833333358168602	0.7058823704719543	1010	1085	1085	1110	1541
2.965555013884969	2.96555461914527	1	0	1	0	0.0075	0.06982498247808183	1010.933303247745	1085.933303247745	1085.933303247745	1110.933303247745	0.1551724076271057	0.11827956885099411	0.07017543911933899	0.0833333358168602	0.7058823704719543	1010	1085	1085	1110	1541
2.9826839536338747	2.982683558894176	1	0	1	0	0.0075	0.06982498247808183	1010.933303247745	1085.933303247745	1085.933303247745	1110.933303247745	0.1551724076271057	0.11827956885099411	0.07017543911933899	0.0833333358168602	0.7058823704719543	1010	1085	1085	1110	1541
2.9997071031435096	2.999706708403811	1	0	1	0	0.0075	0.06982498247808183	1010.933303247745	1085.933303247745	1085.933303247745	1110.933303247745	0.1551724076271057	0.11827956885099411	0.07017543911933899	0.0833333358168602	0.7058823704719543	1010	1085	1085	1110	1541
3.015671166041334	3.015670771301635	1	0	1	0	0.0075	0.06982498247808183	1010.933303247745	1085.933303247745	1085.933303247745	1110.933303247745	0.1551724076271057	0.11827956885099411	0.07017543911933899	0.0833333358168602	0.7058823704719543	1010	1085	1085	1110	1541
3.032683262839403	3.0326828680997044	1	0	1	0	0.0075	0.06953258483251284	1009.73593488914	1084.73593488914	1084.73593488914	1109.73593488914	0.1551724076271057	0.11827956885099411	0.07017543911933899	0.06666667014360428	0.7058823704719543	1009	1084	1084	1109	1541
3.0496590435851845	3.0496590435851845	1	0	1	0	0.0075	0.06953258483251284	1009.73593488914	1084.73593488914	1084.73593488914	1109.73593488914	0.1551724076271057	0.11827956885099411	0.07017543911933899	0.06666667014360428	0.7058823704719543	1009	1084	1084	1109	1541
3.0656274486196944	3.0656270538799957	1	0	1	0	0.0075	0.06982498247808183	1010.933303247745	1085.933303247745	1085.933303247745	1110.933303247745	0.1551724076271057	0.11827956885099411	0.07017543911933899	0.0833333358168602	0.7058823704719543	1010	1085	1085	1110	1541
3.082737440863059	3.08273704612336	1	0	1	0	0.0075	0.06982498247808183	1010.933303247745	1085.933303247745	1085.933303247745	1110.933303247745	0.1551724076271057	0.11827956885099411	0.07017543911933899	0.0833333358168602	0.7058823704719543	1010	1085	1085	1110	1541
3.0996354578881826	3.099635063148484	1	0	1	0	0.0075	0.06953258483251284	1009.73593488914	1084.73593488914	1084.73593488914	1109.73593488914	0.1551724076271057	0.11827956885099411	0.07017543911933899	0.06666667014360428	0.7058823704719543	1009	1084	1084	1109	1541
3.1156741265890746	3.115673731849376	1	0	1	0	0.0075	0.06953258483251284	1009.73593488914	1084.73593488914	1084.73593488914	1109.73593488914	0.1551724076271057	0.11827956885099411	0.07017543911933899	0.06666667014360428	0.7058823704719543	1009	1084	1084	1109	1541
3.1327170130836466	3.132717407823347	1	0	1	0	0.0075	0.06953258483251284	1009.73593488914	1084.73593488914	1084.73593488914	1109.73593488914	0.1551724076271057	0.11827956885099411	0.07017543911933899	0.06666667014360428	0.7058823704719543	1009	1084	1084	1109	1541
3.1497748996867747	3.149774504947076	1	0	1	0	0.0075	0.06953258483251284	1009.73593488914	1084.73593488914	1084.73593488914	1109.73593488914	0.1551724076271057	0.11827956885099411	0.07017543911933899	0.06666667014360428	0.7058823704719543	1009	1084	1084	1109	1541
3.1656260670307477	3.165625672291049	1	0	1	0	0.0075	0.06953258483251284	1009.73593488914	1084.73593488914	1084.73593488914	1109.73593488914	0.1551724076271057	0.11827956885099411	0.07017543911933899	0.06666667014360428	0.7058823704719543	1009	1084	1084	1109	1541
3.1827131643715836	3.1827127696318867	1	0	1	0	0.0075	0.06982498247808183	1010.933303247745	1085.933303247745	1085.933303247745	1110.933303247745	0.1551724076271057	0.11827956885099411	0.07017543911933899	0.0833333358168602	0.7058823704719543	1010	1085	1085	1110	1541
3.1996317078610437	3.199631313121345	1	0	1	0	0.0075	0.06982498247808183	1010.933303247745	1085.933303247745	1085.933303247745	1110.933303247745	0.1551724076271057	0.11827956885099411	0.07017543911933899	0.0833333358168602	0.7058823704719543	1010	1085	1085	1110	1541
3.215671560781032	3.215671166041333	1	0	1	0	0.0075	0.06953258483251284	1009.73593488914	1084.73593488914	1084.73593488914	1109.73593488914	0.1551724076271057	0.11827956885099411	0.07017543911933899	0.06666667014360428	0.7058823704719543	1009	1084	1084	1109	1541
3.2326690522102473	3.2326686574705485	1	0	1	0	0.0075	0.07413532961791719	1028.5841747853708	1103.5841747853708	1103.5841747853708	1128.5841747853708	0.17241379618644714	0.11827956885099411	0.07017543911933899	0.0833333358168602	0.7058823704719543	1028	1103	1103	1128	1541
3.249700491253555	3.249700491253555	1	0	1	0	0.0075	0.06982498247808183	1010.933303247745	1085.933303247745	1085.933303247745	1110.933303247745	0.1551724076271057	0.11827956885099411	0.07017543911933899	0.0833333358168602	0.7058823704719543	1010	1085	1085	1110	1541
3.2657308704207724	3.2657304756810737	1	0	1	0	0.0075	0.06953258483251284	1009.73593488914	1084.73593488914	1084.73593488914	1109.73593488914	0.1551724076271057	0.11827956885099411	0.07017543911933899	0.06666667014360428	0.7058823704719543	1009	1084	1084	1109	1541
3.2827796780108285	3.2827796780108285	1	0	1	0	0.0075	0.06953258483251284	1009.73593488914	1084.73593488914	1084.73593488914	1109.73593488914	0.1551724076271057	0.11827956885099411	0.07017543911933899	0.06666667014360428	0.7058823704719543	1009	1084	1084	1109	1541
3.299756642975706	3.299756642975706	1	0	1	0	0.0075	0.06953258483251284	1009.73593488914	1084.73593488914	1084.73593488914	1109.73593488914	0.1551724076271057	0.11827956885099411	0.07017543911933899	0.06666667014360428	0.7058823704719543	1009	1084	1084	1109	1541
3.3156263630855216	3.3156259683458247	1	0	1	0	0.0075	0.06982498247808183	1010.933303247745	1085.933303247745	1085.933303247745	1110.933303247745	0.1551724076271057	0.11827956885099411	0.07017543911933899	0.0833333358168602	0.7058823704719543	1010	1085	1085	1110	1541
3.3326795128122635	3.3326795128122635	1	0	1	0	0.0075	0.06953258483251284	1009.73593488914	1084.73593488914	1084.73593488914	1109.73593488914	0.1551724076271057	0.11827956885099411	0.07017543911933899	0.06666667014360428	0.7058823704719543	1009	1084	1084	1109	1541
3.349602793178108	3.3496023984384093	1	0	1	0	0.0075	0.06953258483251284	1009.73593488914	1084.73593488914	1084.73593488914	1109.73593488914	0.1551724076271057	0.11827956885099411	0.07017543911933899	0.06666667014360428	0.7058823704719543	1009	1084	1084	1109	1541
3.365687251684059	3.365687251684059	1	0	1	0	0.0075	0.06953258483251284	1009.73593488914	1084.73593488914	1084.73593488914	1109.73593488914	0.1551724076271057	0.11827956885099411	0.07017543911933899	0.06666667014360428	0.7058823704719543	1009	1084	1084	1109	1541
3.382665795607731	3.382665795607731	1	0	1	0	0.0075	0.06982498247808183	1010.933303247745	1085.933303247745	1085.933303247745	1110.933303247745	0.1551724076271057	0.11827956885099411	0.07017543911933899	0.0833333358168602	0.7058823704719543	1010	1085	1085	1110	1541
3.3997248664299553	3.3997244716902566	1	0	1	0	0.0075	0.06982498247808183	1010.933303247745	1085.933303247745	1085.933303247745	1110.933303247745	0.1551724076271057	0.11827956885099411	0.07017543911933899	0.0833333358168602	0.7058823704719543	1010	1085	1085	1110	1541
3.4156522185357927	3.4156522185357927	1	0	1	0	0.0075	0.06982498247808183	1010.933303247745	1085.933303247745	1085.933303247745	1110.933303247745	0.1551724076271057	0.11827956885099411	0.07017543911933899	0.0833333358168602	0.7058823704719543	1010	1085	1085	1110	1541
3.4326351045961525	3.4326351045961525	1	0	1	0	0.0075	0.06982498247808183	1010.933303247745	1085.933303247745	1085.933303247745	1110.933303247745	0.1551724076271057	0.11827956885099411	0.07017543911933899	0.0833333358168602	0.6470588445663452	1010	1085	1085	1110	1529
3.449690228021388	3.449689833281689	1	0	1	0	0.0075	0.06982498247808183	1010.933303247745	1085.933303247745	1085.933303247745	1110.933303247745	0.1551724076271057	0.11827956885099411	0.07017543911933899	0.0833333358168602	0.6470588445663452	1010	1085	1085	1110	1529
3.4657123176549307	3.465711922915232	1	0	1	0	0.0075	0.06982498247808183	1010.933303247745	1085.933303247745	1085.933303247745	1110.933303247745	0.1551724076271057	0.11827956885099411	0.07017543911933899	0.0833333358168602	0.5882353186607361	1010	1085	1085	1110	1517
3.4826904668389043	3.4826904668389043	1	0	1	0	0.0075	0.06982498247808183	1010.933303247745	1085.933303247745	1085.933303247745	1110.933303247745	0.1551724076271057	0.11827956885099411	0.07017543911933899	0.0833333358168602	0.5882353186607361	1010	1085	1085	1110	1517
3.4997183532249254	3.4997179584852267	1	0	1	0	0.0075	0.06982498247808183	1010.933303247745	1085.933303247745	1085.933303247745	1110.933303247745	0.1551724076271057	0.11827956885099411	0.07017543911933899	0.0833333358168602	0.5882353186607361	1010	1085	1085	1110	1517
3.5156551790835335	3.515654389604136	1	1	1	0	0.0075	0.06953258483251284	1009.73593488914	1084.73593488914	1084.73593488914	1109.73593488914	0.1551724076271057	0.11827956885099411	0.07017543911933899	0.06666667014360428	0.5882353186607361	1009	1084	1084	1109	1517
3.6575913378320495	3.6575909430923508	1	1	1	0	0.0075	0.06982498247808183	1010.933303247745	1085.933303247745	1085.933303247745	1110.933303247745	0.1551724076271057	0.11827956885099411	0.07017543911933899	0.0833333358168602	0.529411792755127	1010	1085	1085	1110	1505
3.6580200251449186	3.6580200251449186	1	1	1	0	0.0075	0.06982498247808183	1010.933303247745	1085.933303247745	1085.933303247745	1110.933303247745	0.1551724076271057	0.11827956885099411	0.07017543911933899	0.0833333358168602	0.529411792755127	1010	1085	1085	1110	1505
3.6583058166868314	3.6583054219471327	1	1	1	0	0.0075	0.06982498247808183	1010.933303247745	1085.933303247745	1085.933303247745	1110.933303247745	0.1551724076271057	0.11827956885099411	0.07017543911933899	0.0833333358168602	0.529411792755127	1010	1085	1085	1110	1505
3.6585876608317554	3.6585872660920566	1	1	1	0	0.0075	0.06982498247808183	1010.933303247745	1085.933303247745	1085.933303247745	1110.933303247745	0.1551724076271057	0.11827956885099411	0.07017543911933899	0.0833333358168602	0.529411792755127	1010	1085	1085	1110	1505
3.65880555714548	3.6588051624057814	1	1	1	0	0.0075	0.06982498247808183	1010.933303247745	1085.933303247745	1085.933303247745	1110.933303247745	0.1551724076271057	0.11827956885099411	0.07017543911933899	0.0833333358168602	0.529411792755127	1010	1085	1085	1110	1505
3.6751856756858112	3.6751852809461125	1	1	1	0	0.0075	0.06953258483251284	1009.73593488914	1084.73593488914	1084.73593488914	1109.73593488914	0.1551724076271057	0.11827956885099411	0.07017543911933899	0.06666667014360428	0.529411792755127	1009	1084	1084	1109	1505
3.6887059051085247	3.688705510368826	1	1	1	0	0.0075	0.06982498247808183	1010.933303247745	1085.933303247745	1085.933303247745	1110.933303247745	0.1551724076271057	0.11827956885099411	0.07017543911933899	0.0833333358168602	0.529411792755127	1010	1085	1085	1110	1505
3.7018815267742076	3.701881132034509	1	1	1	0	0.0075	0.06982498247808183	1010.933303247745	1085.933303247745	1085.933303247745	1110.933303247745	0.1551724076271057	0.11827956885099411	0.07017543911933899	0.0833333358168602	0.5882353186607361	1010	1085	1085	1110	1517
3.715686363519736	3.715685968780037	1	1	1	0	0.0075	0.06982498247808183	1010.933303247745	1085.933303247745	1085.933303247745	1110.933303247745	0.1551724076271057	0.11827956885099411	0.07017543911933899	0.0833333358168602	0.5882353186607361	1010	1085	1085	1110	1517
3.7421643182944093	3.7421643182944093	1	1	1	0	0.0075	0.06982498247808183	1010.933303247745	1085.933303247745	1085.933303247745	1110.933303247745	0.1551724076271057	0.11827956885099411	0.07017543911933899	0.0833333358168602	0.5882353186607361	1010	1085	1085	1110	1517
3.7553679664787056	3.755367571739007	1	1	1	0	0.0075	0.06953258483251284	1009.73593488914	1084.73593488914	1084.73593488914	1109.73593488914	0.1551724076271057	0.11827956885099411	0.07017543911933899	0.06666667014360428	0.5882353186607361	1009	1084	1084	1109	1517
3.7687472738289562	3.7687468790892575	1	1	1	0	0.0075	0.06953258483251284	1009.73593488914	1084.73593488914	1084.73593488914	1109.73593488914	0.1551724076271057	0.11827956885099411	0.07017543911933899	0.06666667014360428	0.5882353186607361	1009	1084	1084	1109	1517
3.7826614534710457	3.782661058731347	1	1	1	0	0.0075	0.06982498247808183	1010.933303247745	1085.933303247745	1085.933303247745	1110.933303247745	0.1551724076271057	0.11827956885099411	0.07017543911933899	0.0833333358168602	0.5882353186607361	1010	1085	1085	1110	1517
3.799673945008812	3.7996735502691132	1	1	1	0	0.0075	0.06982498247808183	1010.933303247745	1085.933303247745	1085.933303247745	1110.933303247745	0.1551724076271057	0.11827956885099411	0.07017543911933899	0.0833333358168602	0.5882353186607361	1010	1085	1085	1110	1517
3.815729587516752	3.815729192777053	1	1	1	0	0.0075	0.06982498247808183	1010.933303247745	1085.933303247745	1085.933303247745	1110.933303247745	0.1551724076271057	0.11827956885099411	0.07017543911933899	0.0833333358168602	0.5882353186607361	1010	1085	1085	1110	1517
3.832722342069581	3.832722342069581	1	1	1	0	0.0075	0.06982498247808183	1010.933303247745	1085.933303247745	1085.933303247745	1110.933303247745	0.1551724076271057	0.11827956885099411	0.07017543911933899	0.0833333358168602	0.5882353186607361	1010	1085	1085	1110	1517
3.8497225966766875	3.8497225966766875	1	1	1	0	0.0075	0.06982498247808183	1010.933303247745	1085.933303247745	1085.933303247745	1110.933303247745	0.1551724076271057	0.11827956885099411	0.07017543911933899	0.0833333358168602	0.5882353186607361	1010	1085	1085	1110	1517
3.865715080832822	3.8657146860931233	1	1	1	0	0.0075	0.06982498247808183	1010.933303247745	1085.933303247745	1085.933303247745	1110.933303247745	0.1551724076271057	0.11827956885099411	0.07017543911933899	0.0833333358168602	0.5882353186607361	1010	1085	1085	1110	1517
3.8826853352228214	3.8826849404831227	1	1	1	0	0.0075	0.06982498247808183	1010.933303247745	1085.933303247745	1085.933303247745	1110.933303247745	0.1551724076271057	0.11827956885099411	0.07017543911933899	0.0833333358168602	0.5882353186607361	1010	1085	1085	1110	1517
3.8996480895585437	3.899647694818845	1	1	1	0	0.0075	0.06982498247808183	1010.933303247745	1085.933303247745	1085.933303247745	1110.933303247745	0.1551724076271057	0.11827956885099411	0.07017543911933899	0.0833333358168602	0.5882353186607361	1010	1085	1085	1110	1517
3.9157246532705168	3.9157246532705168	1	1	1	0	0.0075	0.06982498247808183	1010.933303247745	1085.933303247745	1085.933303247745	1110.933303247745	0.1551724076271057	0.11827956885099411	0.07017543911933899	0.0833333358168602	0.5882353186607361	1010	1085	1085	1110	1517
3.9328003031600884	3.9327999084203897	1	1	1	0	0.0075	0.06982498247808183	1010.933303247745	1085.933303247745	1085.933303247745	1110.933303247745	0.1551724076271057	0.11827956885099411	0.07017543911933899	0.0833333358168602	0.5882353186607361	1010	1085	1085	1110	1517
3.949633188134915	3.949633188134915	1	1	1	0	0.0075	0.06982498247808183	1010.933303247745	1085.933303247745	1085.933303247745	1110.933303247745	0.1551724076271057	0.11827956885099411	0.07017543911933899	0.0833333358168602	0.5882353186607361	1010	1085	1085	1110	1517
3.965689225382552	3.965689225382552	1	1	1	0	0.0075	0.06982498247808183	1010.933303247745	1085.933303247745	1085.933303247745	1110.933303247745	0.1551724076271057	0.11827956885099411	0.07017543911933899	0.0833333358168602	0.5882353186607361	1010	1085	1085	1110	1517
3.9826709272238157	3.9826709272238157	1	1	1	0	0.0075	0.06982498247808183	1010.933303247745	1085.933303247745	1085.933303247745	1110.933303247745	0.1551724076271057	0.11827956885099411	0.07017543911933899	0.0833333358168602	0.5882353186607361	1010	1085	1085	1110	1517
3.9997035504862213	3.9997035504862213	1	1	1	0	0.0075	0.06982498247808183	1010.933303247745	1085.933303247745	1085.933303247745	1110.933303247745	0.1551724076271057	0.11827956885099411	0.07017543911933899	0.0833333358168602	0.5882353186607361	1010	1085	1085	1110	1517
4.015698797820247	4.0156987978202485	1	1	1	0	0.0075	0.06982498247808183	1010.933303247745	1085.933303247745	1085.933303247745	1110.933303247745	0.1551724076271057	0.11827956885099411	0.07017543911933899	0.0833333358168602	0.5882353186607361	1010	1085	1085	1110	1517
4.032704578783137	4.032704184043438	1	1	1	0	0.0075	0.06982498247808183	1010.933303247745	1085.933303247745	1085.933303247745	1110.933303247745	0.1551724076271057	0.11827956885099411	0.07017543911933899	0.0833333358168602	0.5882353186607361	1010	1085	1085	1110	1517
4.049675622652532	4.049675227912833	1	1	1	0	0.0075	0.06953258483251284	1009.73593488914	1084.73593488914	1084.73593488914	1109.73593488914	0.1551724076271057	0.11827956885099411	0.07017543911933899	0.06666667014360428	0.5882353186607361	1009	1084	1084	1109	1517
4.065666133110175	4.065665738370476	1	1	1	0	0.0075	0.06982498247808183	1010.933303247745	1085.933303247745	1085.933303247745	1110.933303247745	0.1551724076271057	0.11827956885099411	0.07017543911933899	0.0833333358168602	0.5882353186607361	1010	1085	1085	1110	1517
4.082761125244985	4.082760730505286	1	1	1	0	0.0075	0.06982498247808183	1010.933303247745	1085.933303247745	1085.933303247745	1110.933303247745	0.1551724076271057	0.11827956885099411	0.07017543911933899	0.0833333358168602	0.5882353186607361	1010	1085	1085	1110	1517
4.099712432129443	4.099712037389744	1	1	1	0	0.0075	0.06982498247808183	1010.933303247745	1085.933303247745	1085.933303247745	1110.933303247745	0.1551724076271057	0.11827956885099411	0.07017543911933899	0.0833333358168602	0.5882353186607361	1010	1085	1085	1110	1517
4.115656758042328	4.11570767946347	1	1	1	0	0.0075	0.06982498247808183	1010.933303247745	1085.933303247745	1085.933303247745	1110.933303247745	0.1551724076271057	0.11827956885099411	0.07017543911933899	0.0833333358168602	0.5882353186607361	1010	1085	1085	1110	1517
4.132702407714793	4.132702407714793	1	1	1	0	0.0075	0.06982498247808183	1010.933303247745	1085.933303247745	1085.933303247745	1110.933303247745	0.1551724076271057	0.11827956885099411	0.07017543911933899	0.0833333358168602	0.5882353186607361	1010	1085	1085	1110	1517
4.149768189111895	4.149767794372196	1	1	1	0	0.0075	0.06982498247808183	1010.933303247745	1085.933303247745	1085.933303247745	1110.933303247745	0.1551724076271057	0.11827956885099411	0.07017543911933899	0.0833333358168602	0.5882353186607361	1010	1085	1085	1110	1517
4.165717251901165	4.165716857161466	1	1	1	0	0.0075	0.06982498247808183	1010.933303247745	1085.933303247745	1085.933303247745	1110.933303247745	0.1551724076271057	0.11827956885099411	0.07017543911933899	0.0833333358168602	0.5882353186607361	1010	1085	1085	1110	1517
4.182629874295142	4.182629874295142	1	1	1	0	0.0075	0.06982498247808183	1010.933303247745	1085.933303247745	1085.933303247745	1110.933303247745	0.1551724076271057	0.11827956885099411	0.07017543911933899	0.0833333358168602	0.5882353186607361	1010	1085	1085	1110	1517
4.199728813826943	4.199728419087244	1	1	1	0	0.0075	0.06982498247808183	1010.933303247745	1085.933303247745	1085.933303247745	1110.933303247745	0.1551724076271057	0.11827956885099411	0.07017543911933899	0.0833333358168602	0.5882353186607361	1010	1085	1085	1110	1517
4.215702350477536	4.215702350477536	1	1	1	0	0.0075	0.06982498247808183	1010.933303247745	1085.933303247745	1085.933303247745	1110.933303247745	0.1551724076271057	0.11827956885099411	0.07017543911933899	0.0833333358168602	0.5882353186607361	1010	1085	1085	1110	1517
4.232749184369097	4.232748789629398	1	1	1	0	0.0075	0.06982498247808183	1010.933303247745	1085.933303247745	1085.933303247745	1110.933303247745	0.1551724076271057	0.11827956885099411	0.07017543911933899	0.0833333358168602	0.5882353186607361	1010	1085	1085	1110	1517
4.249727333553072	4.249726938813374	1	1	1	0	0.0075	0.06982498247808183	1010.933303247745	1085.933303247745	1085.933303247745	1110.933303247745	0.1551724076271057	0.11827956885099411	0.07017543911933899	0.0833333358168602	0.5882353186607361	1010	1085	1085	1110	1517
4.265601001059877	4.265600606320178	1	1	1	0	0.0075	0.06982498247808183	1010.933303247745	1085.933303247745	1085.933303247745	1110.933303247745	0.1551724076271057	0.11827956885099411	0.07017543911933899	0.0833333358168602	0.5882353186607361	1010	1085	1085	1110	1517
4.282744546177637	4.282744546177637	1	1	1	0	0.0075	0.06982498247808183	1010.933303247745	1085.933303247745	1085.933303247745	1110.933303247745	0.1551724076271057	0.11827956885099411	0.07017543911933899	0.0833333358168602	0.5882353186607361	1010	1085	1085	1110	1517
4.299685195090228	4.299684800350529	1	1	1	0	0.0075	0.06982498247808183	1010.933303247745	1085.933303247745	1085.933303247745	1110.933303247745	0.1551724076271057	0.11827956885099411	0.07017543911933899	0.0833333358168602	0.5882353186607361	1010	1085	1085	1110	1517
4.315575046924681	4.315574652184984	1	1	1	0	0.0075	0.06982498247808183	1010.933303247745	1085.933303247745	1085.933303247745	1110.933303247745	0.1551724076271057	0.11827956885099411	0.07017543911933899	0.0833333358168602	0.5882353186607361	1010	1085	1085	1110	1517
4.3326728022373855	4.332672407497687	1	1	1	0	0.0075	0.06982498247808183	1010.933303247745	1085.933303247745	1085.933303247745	1110.933303247745	0.1551724076271057	0.11827956885099411	0.07017543911933899	0.0833333358168602	0.5882353186607361	1010	1085	1085	1110	1517
4.3497129255540665	4.349712530814368	1	1	1	0	0.0075	0.06982498247808183	1010.933303247745	1085.933303247745	1085.933303247745	1110.933303247745	0.1551724076271057	0.11827956885099411	0.07017543911933899	0.0833333358168602	0.5882353186607361	1010	1085	1085	1110	1517
4.365574356130209	4.365573961390511	1	1	1	0	0.0075	0.06982498247808183	1010.933303247745	1085.933303247745	1085.933303247745	1110.933303247745	0.1551724076271057	0.11827956885099411	0.07017543911933899	0.0833333358168602	0.5882353186607361	1010	1085	1085	1110	1517
4.382670927223816	4.382670532484117	1	1	1	0	0.0075	0.06982498247808183	1010.933303247745	1085.933303247745	1085.933303247745	1110.933303247745	0.1551724076271057	0.11827956885099411	0.07017543911933899	0.0833333358168602	0.5882353186607361	1010	1085	1085	1110	1517
4.399781314206879	4.399781314206879	1	1	1	0	0.0075	0.06982498247808183	1010.933303247745	1085.933303247745	1085.933303247745	1110.933303247745	0.1551724076271057	0.11827956885099411	0.07017543911933899	0.0833333358168602	0.5882353186607361	1010	1085	1085	1110	1517
4.415726034859463	4.415725640119764	1	1	1	0	0.0075	0.06982498247808183	1010.933303247745	1085.933303247745	1085.933303247745	1110.933303247745	0.1551724076271057	0.11827956885099411	0.07017543911933899	0.0833333358168602	0.5882353186607361	1010	1085	1085	1110	1517
4.432676157524825	4.432675762785126	1	1	1	0	0.0075	0.06982498247808183	1010.933303247745	1085.933303247745	1085.933303247745	1110.933303247745	0.1551724076271057	0.11827956885099411	0.07017543911933899	0.0833333358168602	0.5882353186607361	1010	1085	1085	1110	1517
4.4496858858847	4.449685491145002	1	1	1	0	0.0075	0.06982498247808183	1010.933303247745	1085.933303247745	1085.933303247745	1110.933303247745	0.1551724076271057	0.11827956885099411	0.07017543911933899	0.0833333358168602	0.5882353186607361	1010	1085	1085	1110	1517
4.465636527632767	4.465636132893068	1	1	1	0	0.0075	0.06982498247808183	1010.933303247745	1085.933303247745	1085.933303247745	1110.933303247745	0.1551724076271057	0.11827956885099411	0.07017543911933899	0.0833333358168602	0.5882353186607361	1010	1085	1085	1110	1517
4.483091522372859	4.483091522372859	1	1	1	0	0.0075	0.06982498247808183	1010.933303247745	1085.933303247745	1085.933303247745	1110.933303247745	0.1551724076271057	0.11827956885099411	0.07017543911933899	0.0833333358168602	0.5882353186607361	1010	1085	1085	1110	1517
4.499643352682157	4.499642957942458	1	1	1	0	0.0075	0.06982498247808183	1010.933303247745	1085.933303247745	1085.933303247745	1110.933303247745	0.1551724076271057	0.11827956885099411	0.07017543911933899	0.0833333358168602	0.5882353186607361	1010	1085	1085	1110	1517
4.5157009688885905	4.515700574148892	1	1	1	0	0.0075	0.06953258483251284	1009.73593488914	1084.73593488914	1084.73593488914	1109.73593488914	0.1551724076271057	0.11827956885099411	0.07017543911933899	0.06666667014360428	0.5882353186607361	1009	1084	1084	1109	1517
4.532801487379186	4.532801882118885	1	1	1	0	0.0075	0.06982498247808183	1010.933303247745	1085.933303247745	1085.933303247745	1110.933303247745	0.1551724076271057	0.11827956885099411	0.07017543911933899	0.0833333358168602	0.5882353186607361	1010	1085	1085	1110	1517
4.549746478428463	4.549746083688764	1	1	1	0	0.0075	0.06982498247808183	1010.933303247745	1085.933303247745	1085.933303247745	1110.933303247745	0.1551724076271057	0.11827956885099411	0.07017543911933899	0.0833333358168602	0.5882353186607361	1010	1085	1085	1110	1517
4.565678567410685	4.565678172670986	1	1	1	0	0.0075	0.06982498247808183	1010.933303247745	1085.933303247745	1085.933303247745	1110.933303247745	0.1551724076271057	0.11827956885099411	0.07017543911933899	0.0833333358168602	0.5882353186607361	1010	1085	1085	1110	1517
4.582744743547486	4.582745138287184	1	1	1	0	0.0075	0.06982498247808183	1010.933303247745	1085.933303247745	1085.933303247745	1110.933303247745	0.1551724076271057	0.11827956885099411	0.07017543911933899	0.0833333358168602	0.5882353186607361	1010	1085	1085	1110	1517
4.599566575810747	4.599566181071048	1	1	1	0	0.0075	0.06982498247808183	1010.933303247745	1085.933303247745	1085.933303247745	1110.933303247745	0.1551724076271057	0.11827956885099411	0.07017543911933899	0.0833333358168602	0.5882353186607361	1010	1085	1085	1110	1517
4.615724061160969	4.61572366642127	1	1	1	0	0.0075	0.06982498247808183	1010.933303247745	1085.933303247745	1085.933303247745	1110.933303247745	0.1551724076271057	0.11827956885099411	0.07017543911933899	0.0833333358168602	0.5882353186607361	1010	1085	1085	1110	1517
4.632771684531927	4.632771289792228	1	1	1	0	0.0075	0.06982498247808183	1010.933303247745	1085.933303247745	1085.933303247745	1110.933303247745	0.1551724076271057	0.11827956885099411	0.07017543911933899	0.0833333358168602	0.5882353186607361	1010	1085	1085	1110	1517
4.6496325960253655	4.649631806545968	1	1	1	0	0.0075	0.06982498247808183	1010.933303247745	1085.933303247745	1085.933303247745	1110.933303247745	0.1551724076271057	0.11827956885099411	0.07017543911933899	0.0833333358168602	0.5882353186607361	1010	1085	1085	1110	1517
4.665713501874026	4.665713107134327	1	1	1	0	0.0075	0.06982498247808183	1010.933303247745	1085.933303247745	1085.933303247745	1110.933303247745	0.1551724076271057	0.11827956885099411	0.07017543911933899	0.0833333358168602	0.5882353186607361	1010	1085	1085	1110	1517
4.68270191429017	4.682701519550471	1	1	1	0	0.0075	0.06982498247808183	1010.933303247745	1085.933303247745	1085.933303247745	1110.933303247745	0.1551724076271057	0.11827956885099411	0.07017543911933899	0.0833333358168602	0.5882353186607361	1010	1085	1085	1110	1517
4.699696247801794	4.699695853062095	1	1	1	0	0.0075	0.06953258483251284	1009.73593488914	1084.73593488914	1084.73593488914	1109.73593488914	0.1551724076271057	0.11827956885099411	0.07017543911933899	0.06666667014360428	0.5882353186607361	1009	1084	1084	1109	1517
4.715649652727751	4.715649257988052	1	1	1	0	0.0075	0.06982498247808183	1010.933303247745	1085.933303247745	1085.933303247745	1110.933303247745	0.1551724076271057	0.11827956885099411	0.07017543911933899	0.0833333358168602	0.5882353186607361	1010	1085	1085	1110	1517
4.732698065578107	4.732697670838408	1	1	1	0	0.0075	0.06982498247808183	1010.933303247745	1085.933303247745	1085.933303247745	1110.933303247745	0.1551724076271057	0.11827956885099411	0.07017543911933899	0.0833333358168602	0.5882353186607361	1010	1085	1085	1110	1517
4.749726346703825	4.749726346703825	1	1	1	0	0.0075	0.06982498247808183	1010.933303247745	1085.933303247745	1085.933303247745	1110.933303247745	0.1551724076271057	0.11827956885099411	0.07017543911933899	0.0833333358168602	0.5882353186607361	1010	1085	1085	1110	1517
4.76568330428707	4.765682909547372	1	1	1	0	0.0075	0.06982498247808183	1010.933303247745	1085.933303247745	1085.933303247745	1110.933303247745	0.1551724076271057	0.11827956885099411	0.07017543911933899	0.0833333358168602	0.5882353186607361	1010	1085	1085	1110	1517
4.782690664208753	4.7826902694690565	1	1	1	0	0.0075	0.06982498247808183	1010.933303247745	1085.933303247745	1085.933303247745	1110.933303247745	0.1551724076271057	0.11827956885099411	0.07017543911933899	0.0833333358168602	0.5882353186607361	1010	1085	1085	1110	1517
4.799637234216827	4.799636839477128	1	1	1	0	0.0075	0.06982498247808183	1010.933303247745	1085.933303247745	1085.933303247745	1110.933303247745	0.1551724076271057	0.11827956885099411	0.07017543911933899	0.0833333358168602	0.5882353186607361	1010	1085	1085	1110	1517
4.81569800834085	4.815697613601151	1	1	1	0	0.0075	0.06953258483251284	1009.73593488914	1084.73593488914	1084.73593488914	1109.73593488914	0.1551724076271057	0.11827956885099411	0.07017543911933899	0.06666667014360428	0.5882353186607361	1009	1084	1084	1109	1517
4.83274523697211	4.83274523697211	1	1	1	0	0.0075	0.06982498247808183	1010.933303247745	1085.933303247745	1085.933303247745	1110.933303247745	0.1551724076271057	0.11827956885099411	0.07017543911933899	0.0833333358168602	0.5882353186607361	1010	1085	1085	1110	1517
4.849762860125961	4.849762465386262	1	1	1	0	0.0075	0.06982498247808183	1010.933303247745	1085.933303247745	1085.933303247745	1110.933303247745	0.1551724076271057	0.11827956885099411	0.07017543911933899	0.0833333358168602	0.5882353186607361	1010	1085	1085	1110	1517
4.865709554477038	4.86570915973734	1	1	1	0	0.0075	0.06953258483251284	1009.73593488914	1084.73593488914	1084.73593488914	1109.73593488914	0.1551724076271057	0.11827956885099411	0.07017543911933899	0.06666667014360428	0.5882353186607361	1009	1084	1084	1109	1517
4.882667571936376	4.882667177196677	1	1	1	0	0.0075	0.06982498247808183	1010.933303247745	1085.933303247745	1085.933303247745	1110.933303247745	0.1551724076271057	0.11827956885099411	0.07017543911933899	0.0833333358168602	0.5882353186607361	1010	1085	1085	1110	1517
4.899779143138535	4.899779143138535	1	1	1	0	0.0075	0.06982498247808183	1010.933303247745	1085.933303247745	1085.933303247745	1110.933303247745	0.1551724076271057	0.11827956885099411	0.07017543911933899	0.0833333358168602	0.5882353186607361	1010	1085	1085	1110	1517
4.915723863791119	4.915723469051421	1	1	1	0	0.0075	0.06982498247808183	1010.933303247745	1085.933303247745	1085.933303247745	1110.933303247745	0.1551724076271057	0.11827956885099411	0.07017543911933899	0.0833333358168602	0.5882353186607361	1010	1085	1085	1110	1517
4.932733197411298	4.932732802671599	1	1	1	0	0.0075	0.06982498247808183	1010.933303247745	1085.933303247745	1085.933303247745	1110.933303247745	0.1551724076271057	0.11827956885099411	0.07017543911933899	0.0833333358168602	0.5882353186607361	1010	1085	1085	1110	1517
4.949638714490697	4.949638714490697	1	1	1	0	0.0075	0.06982498247808183	1010.933303247745	1085.933303247745	1085.933303247745	1110.933303247745	0.1551724076271057	0.11827956885099411	0.07017543911933899	0.0833333358168602	0.5882353186607361	1010	1085	1085	1110	1517
4.96583172641381	4.965831331674111	1	1	1	0	0.0075	0.06982498247808183	1010.933303247745	1085.933303247745	1085.933303247745	1110.933303247745	0.1551724076271057	0.11827956885099411	0.07017543911933899	0.0833333358168602	0.5882353186607361	1010	1085	1085	1110	1517
4.9826567165946605	4.982656321854962	1	1	1	0	0.0075	0.06982498247808183	1010.933303247745	1085.933303247745	1085.933303247745	1110.933303247745	0.1551724076271057	0.11827956885099411	0.07017543911933899	0.0833333358168602	0.5882353186607361	1010	1085	1085	1110	1517
4.999725261169654	4.999724866429955	1	1	1	0	0.0075	0.06953258483251284	1009.73593488914	1084.73593488914	1084.73593488914	1109.73593488914	0.1551724076271057	0.11827956885099411	0.07017543911933899	0.06666667014360428	0.5882353186607361	1009	1084	1084	1109	1517
5.015779324718797	5.015778929979098	1	1	1	0	0.0075	0.06982498247808183	1010.933303247745	1085.933303247745	1085.933303247745	1110.933303247745	0.1551724076271057	0.11827956885099411	0.07017543911933899	0.0833333358168602	0.5882353186607361	1010	1085	1085	1110	1517
5.032678131223318	5.0326777364836195	1	1	1	0	0.0075	0.06982498247808183	1010.933303247745	1085.933303247745	1085.933303247745	1110.933303247745	0.1551724076271057	0.11827956885099411	0.07017543911933899	0.0833333358168602	0.5882353186607361	1010	1085	1085	1110	1517
5.049694570158073	5.049694175418375	1	1	1	0	0.0075	0.06982498247808183	1010.933303247745	1085.933303247745	1085.933303247745	1110.933303247745	0.1551724076271057	0.11827956885099411	0.07017543911933899	0.0833333358168602	0.5882353186607361	1010	1085	1085	1110	1517
5.065714686093123	5.065714291353424	1	1	1	0	0.0075	0.06982498247808183	1010.933303247745	1085.933303247745	1085.933303247745	1110.933303247745	0.1551724076271057	0.11827956885099411	0.07017543911933899	0.0833333358168602	0.5882353186607361	1010	1085	1085	1110	1517
5.082626519007703	5.082626519007703	1	1	1	0	0.0075	0.06982498247808183	1010.933303247745	1085.933303247745	1085.933303247745	1110.933303247745	0.1551724076271057	0.11827956885099411	0.07017543911933899	0.0833333358168602	0.5882353186607361	1010	1085	1085	1110	1517
5.099575457453969	5.09957506271427	1	1	1	0	0.0075	0.06982498247808183	1010.933303247745	1085.933303247745	1085.933303247745	1110.933303247745	0.1551724076271057	0.11827956885099411	0.07017543911933899	0.0833333358168602	0.5882353186607361	1010	1085	1085	1110	1517
5.115653600124738	5.11565320538504	1	1	1	0	0.0075	0.06953258483251284	1009.73593488914	1084.73593488914	1084.73593488914	1109.73593488914	0.1551724076271057	0.11827956885099411	0.07017543911933899	0.06666667014360428	0.5882353186607361	1009	1084	1084	1109	1517
5.132755302834428	5.1327549080947295	1	1	1	0	0.0075	0.06982498247808183	1010.933303247745	1085.933303247745	1085.933303247745	1110.933303247745	0.1551724076271057	0.11827956885099411	0.07017543911933899	0.0833333358168602	0.5882353186607361	1010	1085	1085	1110	1517
5.149671872625395	5.149671872625395	1	1	1	0	0.0075	0.06982498247808183	1010.933303247745	1085.933303247745	1085.933303247745	1110.933303247745	0.1551724076271057	0.11827956885099411	0.07017543911933899	0.0833333358168602	0.5882353186607361	1010	1085	1085	1110	1517
5.165723172996647	5.165722778256948	1	1	1	0	0.0075	0.06982498247808183	1010.933303247745	1085.933303247745	1085.933303247745	1110.933303247745	0.1551724076271057	0.11827956885099411	0.07017543911933899	0.0833333358168602	0.5882353186607361	1010	1085	1085	1110	1517
5.182655137635865	5.182654742896166	1	1	1	0	0.0075	0.06982498247808183	1010.933303247745	1085.933303247745	1085.933303247745	1110.933303247745	0.1551724076271057	0.11827956885099411	0.07017543911933899	0.0833333358168602	0.5882353186607361	1010	1085	1085	1110	1517
5.199704339965618	5.199703945225919	1	1	1	0	0.0075	0.06982498247808183	1010.933303247745	1085.933303247745	1085.933303247745	1110.933303247745	0.1551724076271057	0.11827956885099411	0.07017543911933899	0.0833333358168602	0.5882353186607361	1010	1085	1085	1110	1517
5.215698797820248	5.215698403080549	1	1	1	0	0.0075	0.06982498247808183	1010.933303247745	1085.933303247745	1085.933303247745	1110.933303247745	0.1551724076271057	0.11827956885099411	0.07017543911933899	0.0833333358168602	0.5882353186607361	1010	1085	1085	1110	1517
5.232682078620306	5.232681683880608	1	1	1	0	0.0075	0.06982498247808183	1010.933303247745	1085.933303247745	1085.933303247745	1110.933303247745	0.1551724076271057	0.11827956885099411	0.07017543911933899	0.0833333358168602	0.5882353186607361	1010	1085	1085	1110	1517
5.2497257545942775	5.249725359854579	1	1	1	0	0.0075	0.06982498247808183	1010.933303247745	1085.933303247745	1085.933303247745	1110.933303247745	0.1551724076271057	0.11827956885099411	0.07017543911933899	0.0833333358168602	0.5882353186607361	1010	1085	1085	1110	1517
5.265705212340353	5.265704817600654	1	1	1	0	0.0075	0.06982498247808183	1010.933303247745	1085.933303247745	1085.933303247745	1110.933303247745	0.1551724076271057	0.11827956885099411	0.07017543911933899	0.0833333358168602	0.5882353186607361	1010	1085	1085	1110	1517
5.282754809409805	5.282754809409805	1	1	1	0	0.0075	0.06982498247808183	1010.933303247745	1085.933303247745	1085.933303247745	1110.933303247745	0.1551724076271057	0.11827956885099411	0.07017543911933899	0.0833333358168602	0.5882353186607361	1010	1085	1085	1110	1517
5.299738090209863	5.2997376954701645	1	1	1	0	0.0075	0.06982498247808183	1010.933303247745	1085.933303247745	1085.933303247745	1110.933303247745	0.1551724076271057	0.11827956885099411	0.07017543911933899	0.0833333358168602	0.5882353186607361	1010	1085	1085	1110	1517
5.315569520568899	5.3155691258292	1	1	1	0	0.0075	0.06982498247808183	1010.933303247745	1085.933303247745	1085.933303247745	1110.933303247745	0.1551724076271057	0.11827956885099411	0.07017543911933899	0.0833333358168602	0.5882353186607361	1010	1085	1085	1110	1517
5.332656223170036	5.332655828430338	1	1	1	0	0.0075	0.06982498247808183	1010.933303247745	1085.933303247745	1085.933303247745	1110.933303247745	0.1551724076271057	0.11827956885099411	0.07017543911933899	0.0833333358168602	0.5882353186607361	1010	1085	1085	1110	1517
5.349599635260518	5.34959924052082	1	1	1	0	0.0075	0.06982498247808183	1010.933303247745	1085.933303247745	1085.933303247745	1110.933303247745	0.1551724076271057	0.11827956885099411	0.07017543911933899	0.0833333358168602	0.5882353186607361	1010	1085	1085	1110	1517
5.3657267256539365	5.3657267256539365	1	1	1	0	0.0075	0.06982498247808183	1010.933303247745	1085.933303247745	1085.933303247745	1110.933303247745	0.1551724076271057	0.11827956885099411	0.07017543911933899	0.0833333358168602	0.5882353186607361	1010	1085	1085	1110	1517
5.3826965853042354	5.3826965853042354	1	1	1	0	0.0075	0.06982498247808183	1010.933303247745	1085.933303247745	1085.933303247745	1110.933303247745	0.1551724076271057	0.11827956885099411	0.07017543911933899	0.0833333358168602	0.5882353186607361	1010	1085	1085	1110	1517
5.399695655692246	5.399695260952547	1	1	1	0	0.0075	0.06982498247808183	1010.933303247745	1085.933303247745	1085.933303247745	1110.933303247745	0.1551724076271057	0.11827956885099411	0.07017543911933899	0.0833333358168602	0.5882353186607361	1010	1085	1085	1110	1517
5.415632876290553	5.415632481550854	1	1	1	0	0.0075	0.06982498247808183	1010.933303247745	1085.933303247745	1085.933303247745	1110.933303247745	0.1551724076271057	0.11827956885099411	0.07017543911933899	0.0833333358168602	0.5882353186607361	1010	1085	1085	1110	1517
5.432794579434456	5.432794579434456	1	1	1	0	0.0075	0.06982498247808183	1010.933303247745	1085.933303247745	1085.933303247745	1110.933303247745	0.1551724076271057	0.11827956885099411	0.07017543911933899	0.0833333358168602	0.5882353186607361	1010	1085	1085	1110	1517
5.449658254105786	5.449657859366087	1	1	1	0	0.0075	0.06982498247808183	1010.933303247745	1085.933303247745	1085.933303247745	1110.933303247745	0.1551724076271057	0.11827956885099411	0.07017543911933899	0.0833333358168602	0.5882353186607361	1010	1085	1085	1110	1517
5.465701659683064	5.465701264943365	1	1	1	0	0.0075	0.06982498247808183	1010.933303247745	1085.933303247745	1085.933303247745	1110.933303247745	0.1551724076271057	0.11827956885099411	0.07017543911933899	0.0833333358168602	0.5882353186607361	1010	1085	1085	1110	1517
5.482709019604747	5.482708624865048	1	1	1	0	0.0075	0.07413532961791719	1028.5841747853708	1103.5841747853708	1103.5841747853708	1128.5841747853708	0.17241379618644714	0.11827956885099411	0.07017543911933899	0.0833333358168602	0.5882353186607361	1028	1103	1103	1128	1517
5.499734537552574	5.499734537552574	1	1	1	0	0.0075	0.06982498247808183	1010.933303247745	1085.933303247745	1085.933303247745	1110.933303247745	0.1551724076271057	0.11827956885099411	0.07017543911933899	0.0833333358168602	0.5882353186607361	1010	1085	1085	1110	1517
5.5156370210573895	5.5156370210573895	1	0	1	0	0.0075	0.06982498247808183	1010.933303247745	1085.933303247745	1085.933303247745	1110.933303247745	0.1551724076271057	0.11827956885099411	0.07017543911933899	0.0833333358168602	0.5882353186607361	1010	1085	1085	1110	1517
5.5327280657952125	5.532727671055514	1	0	1	0	0.0075	0.06953258483251284	1009.73593488914	1084.73593488914	1084.73593488914	1109.73593488914	0.1551724076271057	0.11827956885099411	0.07017543911933899	0.06666667014360428	0.5882353186607361	1009	1084	1084	1109	1517
5.5497018728425	5.549701478102802	1	0	1	0	0.0075	0.06982498247808183	1010.933303247745	1085.933303247745	1085.933303247745	1110.933303247745	0.1551724076271057	0.11827956885099411	0.07017543911933899	0.0833333358168602	0.5882353186607361	1010	1085	1085	1110	1517
5.565655277768458	5.565654883028759	1	0	1	0	0.0075	0.06982498247808183	1010.933303247745	1085.933303247745	1085.933303247745	1110.933303247745	0.1551724076271057	0.11827956885099411	0.07017543911933899	0.0833333358168602	0.5882353186607361	1010	1085	1085	1110	1517
5.582670532484117	5.582670137744418	1	0	1	0	0.0075	0.06982498247808183	1010.933303247745	1085.933303247745	1085.933303247745	1110.933303247745	0.1551724076271057	0.11827956885099411	0.07017543911933899	0.0833333358168602	0.5882353186607361	1010	1085	1085	1110	1517
5.599669602872127	5.599669208132428	1	0	1	0	0.0075	0.07682350095993246	1039.5922364309233	1114.5922364309233	1114.5922364309233	1139.5922364309233	0.17241379618644714	0.12903225421905518	0.07017543911933899	0.0833333358168602	0.5882353186607361	1039	1114	1114	1139	1517
5.61572682433886	5.615726429599161	1	0	1	0	0.0075	0.06982498247808183	1010.933303247745	1085.933303247745	1085.933303247745	1110.933303247745	0.1551724076271057	0.11827956885099411	0.07017543911933899	0.0833333358168602	0.5882353186607361	1010	1085	1085	1110	1517
5.632710499878617	5.632710894618316	1	0	1	0	0.0075	0.0725131538200971	1021.9413648932975	1096.9413648932975	1096.9413648932975	1121.9413648932975	0.1551724076271057	0.12903225421905518	0.07017543911933899	0.0833333358168602	0.5882353186607361	1021	1096	1096	1121	1517
5.649670491036448	5.64967009629675	1	0	1	0	0.0075	0.0725131538200971	1021.9413648932975	1096.9413648932975	1096.9413648932975	1121.9413648932975	0.1551724076271057	0.12903225421905518	0.07017543911933899	0.0833333358168602	0.5882353186607361	1021	1096	1096	1121	1517
5.665694949108185	5.6656945543684865	1	0	1	0	0.0075	0.0725131538200971	1021.9413648932975	1096.9413648932975	1096.9413648932975	1121.9413648932975	0.1551724076271057	0.12903225421905518	0.07017543911933899	0.0833333358168602	0.5882353186607361	1021	1096	1096	1121	1517
5.682673098292159	5.68267270355246	1	0	1	0	0.0075	0.0725131538200971	1021.9413648932975	1096.9413648932975	1096.9413648932975	1121.9413648932975	0.1551724076271057	0.12903225421905518	0.07017543911933899	0.0833333358168602	0.5882353186607361	1021	1096	1096	1121	1517
5.6996678265434815	5.6996678265434815	1	0	1	0	0.0075	0.07682350095993246	1039.5922364309233	1114.5922364309233	1114.5922364309233	1139.5922364309233	0.17241379618644714	0.12903225421905518	0.07017543911933899	0.0833333358168602	0.5882353186607361	1039	1114	1114	1139	1517
5.71575307452883	5.71575307452883	1	0	1	0	0.0075	0.0725131538200971	1021.9413648932975	1096.9413648932975	1096.9413648932975	1121.9413648932975	0.1551724076271057	0.12903225421905518	0.07017543911933899	0.0833333358168602	0.5882353186607361	1021	1096	1096	1121	1517
5.732739118506779	5.73273872376708	1	0	1	0	0.0075	0.0725131538200971	1021.9413648932975	1096.9413648932975	1096.9413648932975	1121.9413648932975	0.1551724076271057	0.12903225421905518	0.07017543911933899	0.0833333358168602	0.5882353186607361	1021	1096	1096	1121	1517
5.74975082056515	5.74975082056515	1	0	1	0	0.0075	0.0725131538200971	1021.9413648932975	1096.9413648932975	1096.9413648932975	1121.9413648932975	0.1551724076271057	0.12903225421905518	0.07017543911933899	0.0833333358168602	0.5882353186607361	1021	1096	1096	1121	1517
5.7657365941464045	5.7657365941464045	1	0	1	0	0.0075	0.0725131538200971	1021.9413648932975	1096.9413648932975	1096.9413648932975	1121.9413648932975	0.1551724076271057	0.12903225421905518	0.07017543911933899	0.0833333358168602	0.5882353186607361	1021	1096	1096	1121	1517
5.782710401193692	5.782710401193692	1	0	1	0	0.0075	0.0725131538200971	1021.9413648932975	1096.9413648932975	1096.9413648932975	1121.9413648932975	0.1551724076271057	0.12903225421905518	0.07017543911933899	0.0833333358168602	0.5882353186607361	1021	1096	1096	1121	1517
5.799690524076161	5.799690129336462	1	0	1	0	0.0075	0.0725131538200971	1021.9413648932975	1096.9413648932975	1096.9413648932975	1121.9413648932975	0.1551724076271057	0.12903225421905518	0.07017543911933899	0.0833333358168602	0.5882353186607361	1021	1096	1096	1121	1517
5.815624586756878	5.81562419201718	1	0	1	0	0.0075	0.0725131538200971	1021.9413648932975	1096.9413648932975	1096.9413648932975	1121.9413648932975	0.1551724076271057	0.12903225421905518	0.07017543911933899	0.0833333358168602	0.5882353186607361	1021	1096	1096	1121	1517
5.832686026017293	5.832686026017293	1	0	1	0	0.0075	0.0725131538200971	1021.9413648932975	1096.9413648932975	1096.9413648932975	1121.9413648932975	0.1551724076271057	0.12903225421905518	0.07017543911933899	0.0833333358168602	0.5882353186607361	1021	1096	1096	1121	1517
5.8496562804072925	5.849655885667594	1	0	1	0	0.0075	0.0725131538200971	1021.9413648932975	1096.9413648932975	1096.9413648932975	1121.9413648932975	0.1551724076271057	0.12903225421905518	0.07017543911933899	0.0833333358168602	0.5882353186607361	1021	1096	1096	1121	1517
5.8657131071343285	5.86571271239463	1	0	1	0	0.0075	0.0725131538200971	1021.9413648932975	1096.9413648932975	1096.9413648932975	1121.9413648932975	0.1551724076271057	0.12903225421905518	0.07017543911933899	0.0833333358168602	0.5882353186607361	1021	1096	1096	1121	1517
5.882713756481132	5.882713756481134	1	0	1	0	0.0075	0.0725131538200971	1021.9413648932975	1096.9413648932975	1096.9413648932975	1121.9413648932975	0.1551724076271057	0.12903225421905518	0.07017543911933899	0.0833333358168602	0.5882353186607361	1021	1096	1096	1121	1517
5.899680063474144	5.8996796687344455	1	0	1	0	0.0075	0.0725131538200971	1021.9413648932975	1096.9413648932975	1096.9413648932975	1121.9413648932975	0.1551724076271057	0.12903225421905518	0.07017543911933899	0.0833333358168602	0.5882353186607361	1021	1096	1096	1121	1517
5.915662284398111	5.915661889658412	1	0	1	0	0.0075	0.0725131538200971	1021.9413648932975	1096.9413648932975	1096.9413648932975	1121.9413648932975	0.1551724076271057	0.12903225421905518	0.07017543911933899	0.0833333358168602	0.5882353186607361	1021	1096	1096	1121	1517
5.932688986565034	5.932688591825335	1	0	1	0	0.0075	0.0725131538200971	1021.9413648932975	1096.9413648932975	1096.9413648932975	1121.9413648932975	0.1551724076271057	0.12903225421905518	0.07017543911933899	0.0833333358168602	0.5882353186607361	1021	1096	1096	1121	1517
5.949651346161057	5.949650951421359	1	0	1	0	0.0075	0.0725131538200971	1021.9413648932975	1096.9413648932975	1096.9413648932975	1121.9413648932975	0.1551724076271057	0.12903225421905518	0.07017543911933899	0.0833333358168602	0.5882353186607361	1021	1096	1096	1121	1517
5.965695146478034	5.965694751738336	1	0	1	0	0.0075	0.0725131538200971	1021.9413648932975	1096.9413648932975	1096.9413648932975	1121.9413648932975	0.1551724076271057	0.12903225421905518	0.07017543911933899	0.0833333358168602	0.5882353186607361	1021	1096	1096	1121	1517
5.982674085141405	5.982674085141405	1	0	1	0	0.0075	0.0725131538200971	1021.9413648932975	1096.9413648932975	1096.9413648932975	1121.9413648932975	0.1551724076271057	0.12903225421905518	0.07017543911933899	0.0833333358168602	0.5882353186607361	1021	1096	1096	1121	1517
5.9996668396942345	5.999666444954536	1	0	1	0	0.0075	0.0725131538200971	1021.9413648932975	1096.9413648932975	1096.9413648932975	1121.9413648932975	0.1551724076271057	0.12903225421905518	0.07017543911933899	0.0833333358168602	0.5882353186607361	1021	1096	1096	1121	1517
6.015673534479526	6.015673139739827	0	0	1	0	0.0075	0.0725131538200971	1021.9413648932975	1096.9413648932975	1096.9413648932975	1121.9413648932975	0.1551724076271057	0.12903225421905518	0.07017543911933899	0.0833333358168602	0.5882353186607361	1021	1096	1096	1121	1517
6.0353363083548635	6.035335913615165	0	0	1	0	0.0074897215106593034	0.0725131538200971	1021.9413648932975	1096.9413648932975	1096.9413648932975	1121.9413648932975	0.1551724076271057	0.12903225421905518	0.07017543911933899	0.0833333358168602	0.5882353186607361	1021	1096	1096	1121	1517
6.049687070103796	6.049687070103798	0	0	1	0	0.007458914215262049	0.0725131538200971	1021.9413648932975	1096.9413648932975	1096.9413648932975	1121.9413648932975	0.1551724076271057	0.12903225421905518	0.07017543911933899	0.0833333358168602	0.5882353186607361	1021	1096	1096	1121	1517
6.065717449271015	6.065717449271015	0	0	1	0	0.007407662554463533	0.0725131538200971	1021.9413648932975	1096.9413648932975	1096.9413648932975	1121.9413648932975	0.1551724076271057	0.12903225421905518	0.07017543911933899	0.0833333358168602	0.5882353186607361	1021	1096	1096	1121	1517
6.0826948089755914	6.082694414235893	0	0	1	0	0.007336107005503543	0.0725131538200971	1021.9413648932975	1096.9413648932975	1096.9413648932975	1121.9413648932975	0.1551724076271057	0.12903225421905518	0.07017543911933899	0.0833333358168602	0.5882353186607361	1021	1096	1096	1121	1517
6.101981001178298	6.101981001178298	0	0	1	0	0.007244443697168012	0.0725131538200971	1021.9413648932975	1096.9413648932975	1096.9413648932975	1121.9413648932975	0.1551724076271057	0.12903225421905518	0.07017543911933899	0.0833333358168602	0.5882353186607361	1021	1096	1096	1121	1517
6.115754258747926	6.115753864008227	0	0	1	0	0.007132923872213651	0.0725131538200971	1021.9413648932975	1096.9413648932975	1096.9413648932975	1121.9413648932975	0.1551724076271057	0.12903225421905518	0.07017543911933899	0.0833333358168602	0.5882353186607361	1021	1096	1096	1121	1517
6.132684249688649	6.13268385494895	0	0	1	0	0.007001853198729013	0.0725131538200971	1021.9413648932975	1096.9413648932975	1096.9413648932975	1121.9413648932975	0.1551724076271057	0.12903225421905518	0.07017543911933899	0.0833333358168602	0.5882353186607361	1021	1096	1096	1121	1517
6.149730294100812	6.149729899361113	0	0	1	0	0.006851590932319507	0.0725131538200971	1021.9413648932975	1096.9413648932975	1096.9413648932975	1121.9413648932975	0.1551724076271057	0.12903225421905518	0.07017543911933899	0.0833333358168602	0.5882353186607361	1021	1096	1096	1121	1517
6.168627272960529	6.16862687822083	0	0	1	0	0.006682548931412759	0.0725131538200971	1021.9413648932975	1096.9413648932975	1096.9413648932975	1121.9413648932975	0.1551724076271057	0.12903225421905518	0.07017543911933899	0.0833333358168602	0.5882353186607361	1021	1096	1096	1121	1517
6.1827080327555	6.182707638015802	0	0	1	0	0.006495190528383289	0.07280555146566609	1023.1387332519026	1098.1387332519025	1098.1387332519025	1123.1387332519025	0.1551724076271057	0.12903225421905518	0.07017543911933899	0.10000000149011612	0.5882353186607361	1023	1098	1098	1123	1517
6.199722103252063	6.199722103252063	0	0	1	0	0.0062900292595906805	0.0725131538200971	1021.9413648932975	1096.9413648932975	1096.9413648932975	1121.9413648932975	0.1551724076271057	0.12903225421905518	0.07017543911933899	0.0833333358168602	0.5882353186607361	1021	1096	1096	1121	1517
6.2156810345338025	6.2156810345338025	0	0	1	0	0.006067627457812106	0.07280555146566609	1023.1387332519026	1098.1387332519025	1098.1387332519025	1123.1387332519025	0.1551724076271057	0.12903225421905518	0.07017543911933899	0.10000000149011612	0.5882353186607361	1023	1098	1098	1123	1517
6.235347361066428	6.235347361066428	0	0	1	0	0.005828594710927282	0.07280555146566609	1023.1387332519026	1098.1387332519025	1098.1387332519025	1123.1387332519025	0.1551724076271057	0.12903225421905518	0.07017543911933899	0.10000000149011612	0.5882353186607361	1023	1098	1098	1123	1517
6.24974075470283	6.249740359963131	0	0	1	0	0.005573586191080457	0.07711589860550144	1040.7896047895283	1115.7896047895283	1115.7896047895283	1140.7896047895283	0.17241379618644714	0.12903225421905518	0.07017543911933899	0.10000000149011612	0.5882353186607361	1040	1115	1115	1140	1517
6.265803107785648	6.265802713045949	0	0	1	0	0.005303300858899107	0.08060816536815456	1055.090437182593	1130.090437182593	1130.090437182593	1155.090437182593	0.17241379618644714	0.13978494703769684	0.08771929889917374	0.11666666716337204	0.5882353186607361	1055	1130	1130	1155	1517
6.282782441188719	6.282782046449021	0	0	1	0	0.0050184795476914375	0.08491850878269962	1072.741293465155	1147.741293465155	1147.741293465155	1172.741293465155	0.18965516984462738	0.13978494703769684	0.08771929889917374	0.11666666716337204	0.5882353186607361	1072	1147	1147	1172	1517
6.301977843260707	6.301977448521009	0	0	1	0	0.004719902932873782	0.0928673217040405	1105.2916823780458	1180.2916823780458	1180.2916823780458	1205.2916823780458	0.2068965584039688	0.1505376398563385	0.10526315867900848	0.13333334028720856	0.5882353186607361	1105	1180	1180	1205	1517
6.315778732609249	6.31577833786955	0	0	1	0	0.00440838939219355	0.09614028653990456	1118.6944733809091	1193.6944733809091	1193.6944733809091	1218.6944733809091	0.2068965584039688	0.16129031777381897	0.12280701845884323	0.13333334028720856	0.5882353186607361	1118	1193	1193	1218	1517
6.332720565740936	6.332720171001237	0	0	1	0	0.004084792762612705	0.10765446149989177	1165.845019842057	1240.845019842057	1240.845019842057	1265.845019842057	0.22413793206214905	0.1827957034111023	0.15789473056793213	0.15000000596046448	0.5882353186607361	1165	1240	1240	1265	1517
6.349667925228407	6.349667530488708	0	0	1	0	0.0037500000000000025	0.12035220696955745	1217.8422875403378	1292.8422875403378	1292.8422875403378	1317.8422875403378	0.2586206793785095	0.19354838132858276	0.17543859779834747	0.1666666716337204	0.5882353186607361	1217	1292	1292	1317	1517
6.368730694761607	6.368730300021908	0	0	1	0	0.0034049287480466027	0.12888581467716143	1252.787411102976	1327.787411102976	1327.787411102976	1352.787411102976	0.27586206793785095	0.20430107414722443	0.19298245012760162	0.18333333730697632	0.5882353186607361	1252	1327	1327	1352	1517
6.382686716811766	6.382686716811766	0	0	1	0	0.003050524823068503	0.13594344423005456	1281.6884041220733	1356.6884041220733	1356.6884041220733	1381.6884041220733	0.27586206793785095	0.22580644488334656	0.21052631735801697	0.20000000298023224	0.5882353186607361	1281	1356	1356	1381	1517
6.399736708620918	6.399736708620918	0	0	1	0	0.002687759621589753	0.1438191575112573	1313.9394500085987	1388.9394500085987	1388.9394500085987	1413.9394500085987	0.2931034564971924	0.23655913770198822	0.21052631735801697	0.21666666865348816	0.5882353186607361	1313	1388	1388	1413	1517
6.41573985074892	6.415739456009221	0	0	1	0	0.002317627457812106	0.15809460164140365	1372.3973937215478	1447.3973937215478	1447.3973937215478	1472.3973937215478	0.3103448152542114	0.2688172161579132	0.24561403691768646	0.21666666865348816	0.5882353186607361	1372	1447	1447	1472	1517
6.435357229558899	6.435357229558899	0	0	1	0	0.0019411428382689055	0.19687437214698011	1531.2005539418835	1606.2005539418835	1606.2005539418835	1631.2005539418835	0.37931033968925476	0.3333333432674408	0.28070175647735596	0.2666666805744171	0.5882353186607361	1531	1606	1606	1631	1517
6.449743517880722	6.449743123141023	0	0	1	0	0.0015593376811331942	0.22284068112310607	1637.5325891991192	1712.5325891991192	1712.5325891991192	1737.5325891991192	0.43103447556495667	0.3655914068222046	0.31578946113586426	0.30000001192092896	0.5882353186607361	1637	1712	1712	1737	1517
6.465720607188605	6.465720212448907	0	0	1	0	0.0011732584878017302	0.24491873958872423	1727.9422386158258	1802.9422386158258	1802.9422386158258	1827.9422386158258	0.4655172526836395	0.40860214829444885	0.3333333432674408	0.3166666626930237	0.5882353186607361	1727	1802	1802	1827	1517
6.482679808867037	6.482679808867037	0	0	1	0	0.0007839634745073992	0.26151937675711356	1795.92184782038	1870.92184782038	1870.92184782038	1895.92184782038	0.4655172526836395	0.4516128897666931	0.3684210479259491	0.3499999940395355	0.5882353186607361	1795	1870	1870	1895	1517
6.502067843912028	6.502067449172329	0	0	1	0	0.0003925196718220764	0.29438313087611867	1930.4989209377059	2005.4989209377059	2005.4989209377059	2030.4989209377059	0.5	0.5161290168762207	0.42105263471603394	0.38333332538604736	0.5882353186607361	1930	2005	2005	2030	1517
6.51574281129666	6.51574281129666	0	0	1	0	-2.871426524195212e-18	0.3298193543713692	2075.610256150757	2150.610256150757	2150.610256150757	2175.610256150757	0.5517241358757019	0.5698924660682678	0.45614033937454224	0.4333333373069763	0.5882353186607361	2075	2150	2150	2175	1517
6.53272885527461	6.532728855274612	0	0	1	0	-0.00039251967182208215	0.3597756492551307	2198.28128369976	2273.28128369976	2273.28128369976	2298.28128369976	0.5862069129943848	0.6236559152603149	0.4912280738353729	0.46666666865348816	0.529411792755127	2198	2273	2273	2298	1505
6.54989213737731	6.5498917426376115	0	0	1	0	-0.000783963474507405	0.38982153683900833	2321.319193355739	2396.319193355739	2396.319193355739	2421.319193355739	0.6206896305084229	0.6666666865348816	0.5438596606254578	0.5	0.5882353186607361	2321	2396	2396	2421	1517
6.568663589012815	6.568663194273117	0	0	1	0	-0.0011732584878017358	0.436436934259377	2512.209245792149	2587.209245792149	2587.209245792149	2612.209245792149	0.7068965435028076	0.7204301357269287	0.5789473652839661	0.550000011920929	0.529411792755127	2512	2587	2587	2612	1505
6.582631453253938	6.582631058514239	0	0	1	0	-0.0015593376811331998	0.5053031588986254	2794.216435689871	2869.216435689871	2869.216435689871	2894.216435689871	0.7586206793785095	0.8064516186714172	0.7017543911933899	0.6499999761581421	0.529411792755127	2794	2869	2869	2894	1505
6.599692497774655	6.599692103034957	0	0	1	0	-0.001941142838268911	0.5399708159137191	2936.1804911666795	3011.1804911666795	3011.1804911666795	3036.1804911666795	0.7931034564971924	0.8387096524238586	0.7543859481811523	0.699999988079071	0.529411792755127	2936	3011	3011	3036	1505
6.615709850531814	6.615709455792115	0	0	1	0	-0.002317627457812111	0.5726648159325123	3070.062421243638	3145.062421243638	3145.062421243638	3170.062421243638	0.8275862336158752	0.8709677457809448	0.7894737124443054	0.75	0.529411792755127	3070	3145	3145	3170	1505
6.635298808083479	6.63529841334378	0	0	1	0	-0.002687759621589758	0.6062359685437722	3207.536291186747	3282.536291186747	3282.536291186747	3307.536291186747	0.8620689511299133	0.9032257795333862	0.8245614171028137	0.800000011920929	0.529411792755127	3207	3282	3282	3307	1505
6.649695754377171	6.649695359637472	0	0	1	0	-0.003050524823068508	0.6301039538798276	3305.2756911378942	3380.2756911378942	3380.2756911378942	3405.2756911378942	0.8793103694915771	0.9247311949729919	0.859649121761322	0.8333333134651184	0.529411792755127	3305	3380	3380	3405	1505
6.665649554042825	6.665649554042825	0	0	1	0	-0.003404928748046606	0.6712889192745699	3473.928124429364	3548.928124429364	3548.928124429364	3573.928124429364	0.9482758641242981	0.9462365508079529	0.9122806787490845	0.8666666746139526	0.529411792755127	3473	3548	3548	3573	1505
6.682708624865049	6.682708624865049	0	0	1	0	-0.003750000000000004	0.7138373394458615	3648.1639050308027	3723.1639050308027	3723.1639050308027	3748.1639050308027	0.9655172228813171	0.9892473220825195	0.9649122953414917	0.9333333373069763	0.529411792755127	3648	3723	3723	3748	1505
6.701926132360168	6.70192573762047	0	0	1	0	-0.004084792762612706	0.7331165558326314	3727.1122961346255	3802.1122961346255	3802.1122961346255	3827.1122961346255	0.982758641242981	1.0	0.9824561476707458	0.9666666388511658	0.529411792755127	3727	3802	3802	3827	1505
6.715721100613229	6.71572070587353	0	0	1	0	-0.004408389392193551	0.7458333373069763	3779.187516272068	3854.187516272068	3854.187516272068	3879.187516272068	1.0	1.0	1.0	0.9833333492279053	0.529411792755127	3779	3854	3854	3879	1505
6.732695697139914	6.732695302400216	0	0	1	0	-0.004719902932873782	0.75	3796.25	3871.25	3871.25	3896.25	1.0	1.0	1.0	1.0	0.529411792755127	3796	3871	3871	3896	1505
6.74973147831991	6.749731083580211	0	0	1	0	-0.005018479547691437	0.75	3796.25	3871.25	3871.25	3896.25	1.0	1.0	1.0	1.0	0.529411792755127	3796	3871	3871	3896	1505
6.768602009619806	6.768601614880107	0	0	1	0	-0.005303300858899106	0.75	3796.25	3871.25	3871.25	3896.25	1.0	1.0	1.0	1.0	0.529411792755127	3796	3871	3871	3896	1505
6.782816191432965	6.78281777039176	0	0	1	0	-0.005573586191080455	0.75	3796.25	3871.25	3871.25	3896.25	1.0	1.0	1.0	1.0	0.529411792755127	3796	3871	3871	3896	1505
6.7997722351938075	6.7997722351938075	0	0	1	0	-0.00582859471092728	0.75	3796.25	3871.25	3871.25	3896.25	1.0	1.0	1.0	1.0	0.529411792755127	3796	3871	3871	3896	1505
6.81569129776597	6.815690903026272	0	0	1	0	-0.006067627457812103	0.75	3796.25	3871.25	3871.25	3896.25	1.0	1.0	1.0	1.0	0.529411792755127	3796	3871	3871	3896	1505
6.835236044471375	6.835235649731676	0	0	1	0	-0.006290029259590677	0.75	3796.25	3871.25	3871.25	3896.25	1.0	1.0	1.0	1.0	0.529411792755127	3796	3871	3871	3896	1505
6.849694570158074	6.849694570158074	0	0	1	0	-0.006495190528383286	0.75	3796.25	3871.25	3871.25	3896.25	1.0	1.0	1.0	1.0	0.529411792755127	3796	3871	3871	3896	1505
6.865689422752401	6.865689028012704	0	0	1	0	-0.006682548931412756	0.75	3796.25	3871.25	3871.25	3896.25	1.0	1.0	1.0	1.0	0.5882353186607361	3796	3871	3871	3896	1517
6.88270507220776	6.882704677468062	0	0	1	0	-0.006851590932319503	0.75	3796.25	3871.25	3871.25	3896.25	1.0	1.0	1.0	1.0	0.5882353186607361	3796	3871	3871	3896	1517
6.901955343097877	6.901954948358179	0	0	1	0	-0.0070018531987290095	0.75	3796.25	3871.25	3871.25	3896.25	1.0	1.0	1.0	1.0	0.5882353186607361	3796	3871	3871	3896	1517
6.915720311133831	6.915724258530818	0	0	1	0	-0.007132923872213648	0.75	3796.25	3871.25	3871.25	3896.25	1.0	1.0	1.0	1.0	0.5882353186607361	3796	3871	3871	3896	1517
6.932759250231416	6.932759250231416	0	0	1	0	-0.007244443697168009	0.75	3796.25	3871.25	3871.25	3896.25	1.0	1.0	1.0	1.0	0.5882353186607361	3796	3871	3871	3896	1517
6.94974095207268	6.94974095207268	0	0	1	0	-0.007336107005503539	0.75	3796.25	3871.25	3871.25	3896.25	1.0	1.0	1.0	1.0	0.5882353186607361	3796	3871	3871	3896	1517
6.968698720846006	6.968698326106307	0	0	1	0	-0.00740766255446353	0.75	3796.25	3871.25	3871.25	3896.25	1.0	1.0	1.0	1.0	0.5882353186607361	3796	3871	3871	3896	1517
6.982671716703213	6.982671321963514	0	0	1	0	-0.007458914215262048	0.75	3796.25	3871.25	3871.25	3896.25	1.0	1.0	1.0	1.0	0.5882353186607361	3796	3871	3871	3896	1517
7.000506056293829	7.00050566155413	0	0	1	0	-0.007489721510659303	0.75	3796.25	3871.25	3871.25	3896.25	1.0	1.0	1.0	1.0	0.5882353186607361	3796	3871	3871	3896	1517
7.022013054041838	7.022012659302139	0	0	1	0	-0.0075	0.7370689660310745	3743.29741589725	3818.29741589725	3818.29741589725	3843.29741589725	0.9482758641242981	1.0	1.0	1.0	0.5882353186607361	3743	3818	3818	3843	1517
7.035137754286381	7.035137359546682	0	0	1	0	-0.007489721510659305	0.7242790998814748	3690.922914014639	3765.922914014639	3765.922914014639	3790.922914014639	0.931034505367279	1.0	0.9824561476707458	0.9833333492279053	0.5882353186607361	3690	3765	3765	3790	1517
7.0496590435851845	7.049658648845486	0	0	1	0	-0.007458914215262052	0.7074712642060037	3622.094826923585	3697.094826923585	3697.094826923585	3722.094826923585	0.8965517282485962	1.0	0.9824561476707458	0.949999988079071	0.5882353186607361	3622	3697	3697	3722	1517
7.065655475138308	7.065655080398609	0	0	1	0	-0.0074076625544635365	0.6909533315147574	3554.4538925529314	3629.4538925529314	3629.4538925529314	3654.4538925529314	0.8793103694915771	1.0	0.9649122953414917	0.9166666865348816	0.5882353186607361	3554	3629	3629	3654	1517
7.082720072316312	7.0827196775766135	0	0	1	0	-0.007336107005503547	0.6534182901968038	3400.7478983559113	3475.7478983559113	3475.7478983559113	3500.7478983559113	0.8448275923728943	0.9784946441650391	0.9298245906829834	0.8500000238418579	0.5882353186607361	3400	3475	3475	3500	1517
7.102026001503959	7.10202560676426	0	0	1	0	-0.0072444436971680175	0.5949188110075498	3161.1925310759166	3236.1925310759166	3236.1925310759166	3261.1925310759166	0.7068965435028076	0.9569892287254333	0.8947368264198303	0.800000011920929	0.5882353186607361	3161	3236	3236	3261	1517
7.115772416774068	7.11577202203437	0	0	1	0	-0.007132923872213658	0.5327046347640412	2906.425479358749	2981.425479358749	2981.425479358749	3006.425479358749	0.6551724076271057	0.8709677457809448	0.8245614171028137	0.7333333492279053	0.5882353186607361	2906	2981	2981	3006	1517
7.132685433907745	7.132685039168046	0	0	1	0	-0.007001853198729022	0.4981316132852207	2764.8489564029787	2839.8489564029787	2839.8489564029787	2864.8489564029787	0.5862069129943848	0.8279569745063782	0.8070175647735596	0.7166666388511658	0.5882353186607361	2764	2839	2839	2864	1517
7.149797794589303	7.149797794589303	0	0	1	0	-0.006851590932319517	0.4697834991877192	2648.7634291737104	2723.7634291737104	2723.7634291737104	2748.7634291737104	0.5517241358757019	0.774193525314331	0.7719298005104065	0.7166666388511658	0.5882353186607361	2648	2723	2723	2748	1517
7.16864937838366	7.168648983643961	0	0	1	0	-0.0066825489314127715	0.4441235817838134	2543.6860674047157	2618.6860674047157	2618.6860674047157	2643.6860674047157	0.517241358757019	0.7311828136444092	0.7543859481811523	0.699999988079071	0.5882353186607361	2543	2618	2618	2643	1517
7.1827692174088105	7.182768822669112	0	0	1	0	-0.006495190528383305	0.42292020269914676	2456.858230053006	2531.858230053006	2531.858230053006	2556.858230053006	0.5	0.6881720423698425	0.7368420958518982	0.6833333373069763	0.5882353186607361	2456	2531	2531	2556	1517
7.199743024456098	7.199743024456098	0	0	1	0	-0.006290029259590696	0.3930065219688137	2334.361707462292	2409.361707462292	2409.361707462292	2434.361707462292	0.4482758641242981	0.6559139490127563	0.7017543911933899	0.6666666865348816	0.5882353186607361	2334	2409	2409	2434	1517
7.215681429273501	7.2156810345338025	0	0	1	0	-0.006067627457812124	0.3736281079550583	2255.0071020759638	2330.0071020759638	2330.0071020759638	2355.0071020759638	0.4482758641242981	0.6129032373428345	0.6666666865348816	0.6499999761581421	0.5882353186607361	2255	2330	2330	2355	1517
7.235320518766913	7.235320518766913	0	0	1	0	-0.005828594710927302	0.31678066354746015	2022.2168172268493	2097.2168172268493	2097.2168172268493	2122.2168172268493	0.4137931168079376	0.5053763389587402	0.5964912176132202	0.5833333134651184	0.5882353186607361	2022	2097	2097	2122	1517
7.249718649279699	7.24971825454	0	0	1	0	-0.005573586191080479	0.27486909360390666	1850.5889383079978	1925.5889383079978	1925.5889383079978	1950.5889383079978	0.37931033968925476	0.4301075339317322	0.5438596606254578	0.5333333611488342	0.5882353186607361	1850	1925	1925	1950	1517
7.265684291136318	7.265683896396619	0	0	1	0	-0.005303300858899131	0.22834078396795787	1660.0555103487875	1735.0555103487875	1735.0555103487875	1760.0555103487875	0.3103448152542114	0.3655914068222046	0.5087719559669495	0.46666666865348816	0.6470588445663452	1660	1735	1735	1760	1529
7.282707835385652	7.282707835385652	0	0	1	0	-0.0050184795476914635	0.18561112275074798	1485.077547664313	1560.077547664313	1560.077547664313	1585.077547664313	0.2586206793785095	0.301075279712677	0.4385964870452881	0.4166666567325592	0.6470588445663452	1485	1560	1560	1585	1529
7.301534155839286	7.301533761099587	0	0	1	0	-0.004719902932873809	0.14623005594513572	1323.8120790953308	1398.8120790953308	1398.8120790953308	1423.8120790953308	0.18965516984462738	0.24731183052062988	0.4035087823867798	0.36666667461395264	0.6470588445663452	1323	1398	1398	1423	1529
7.3157345217629866	7.315734127023288	0	0	1	0	-0.004408389392193576	0.12464466842425148	1235.4199171973098	1310.4199171973098	1310.4199171973098	1335.4199171973098	0.17241379618644714	0.2150537669658661	0.35087719559669495	0.3166666626930237	0.6470588445663452	1235	1310	1310	1335	1529
7.332747013300755	7.332747013300755	0	0	1	0	-0.00408479276261273	0.11254317621912868	1185.864306617332	1260.864306617332	1260.864306617332	1285.864306617332	0.17241379618644714	0.19354838132858276	0.31578946113586426	0.2666666805744171	0.6470588445663452	1185	1260	1260	1285	1529
7.349774899686774	7.349774504947075	0	0	1	0	-0.003750000000000026	0.09700853317017444	1122.2499433318644	1197.2499433318644	1197.2499433318644	1222.2499433318644	0.1551724076271057	0.17204301059246063	0.28070175647735596	0.21666666865348816	0.6470588445663452	1122	1197	1197	1222	1529
7.36849464042174	7.368494245682041	0	0	1	0	-0.0034049287480466253	0.08257038479354994	1063.125725729587	1138.125725729587	1138.125725729587	1163.125725729587	0.13793103396892548	0.1505376398563385	0.22807016968727112	0.18333333730697632	0.6470588445663452	1063	1138	1138	1163	1529
7.38265040075948	7.382658690293154	0	0	1	0	-0.0030505248230685246	0.07235549214181669	1021.2957403207394	1096.2957403207392	1096.2957403207392	1121.2957403207392	0.12068965286016464	0.13978494703769684	0.19298245012760162	0.15000000596046448	0.6470588445663452	1021	1096	1096	1121	1529
7.399692497774654	7.399692103034956	0	0	1	0	-0.002687759621589774	0.0633832913153527	984.5545779363692	1059.5545779363692	1059.5545779363692	1084.5545779363692	0.1034482792019844	0.12903225421905518	0.15789473056793213	0.13333334028720856	0.6470588445663452	984	1059	1059	1084	1529
7.415707876833319	7.41570748209362	0	0	1	0	-0.002317627457812126	0.05521518403544412	951.1061786251437	1026.1061786251437	1026.1061786251437	1051.1061786251437	0.08620689809322357	0.11827956885099411	0.14035087823867798	0.11666666716337204	0.6470588445663452	951	1026	1026	1051	1529
7.434767488448929	7.4347670937092305	0	0	1	0	-0.0019411428382689242	0.04793825472721405	921.3071531079415	996.3071531079415	996.3071531079415	1021.3071531079415	0.08620689809322357	0.09677419066429138	0.10526315867900848	0.0833333358168602	0.6470588445663452	921	996	996	1021	1529
7.449713122923916	7.449712728184218	0	0	1	0	-0.0015593376811332115	0.03991634628316115	888.457438029545	963.457438029545	963.457438029545	988.457438029545	0.06896551698446274	0.08602150529623032	0.07017543911933899	0.06666667014360428	0.6470588445663452	888	963	963	988	1529
7.465586395691022	7.4655860009513235	0	0	1	0	-0.001173258487801746	0.037228174941145886	877.4493763839924	952.4493763839924	952.4493763839924	977.4493763839924	0.06896551698446274	0.07526881992816925	0.07017543911933899	0.06666667014360428	0.6470588445663452	877	952	952	977	1529
7.482721256535409	7.48272086179571	0	0	1	0	-0.0007839634745074134	0.029717961429177146	846.6950520524804	921.6950520524804	921.6950520524804	946.6950520524804	0.0517241396009922	0.06451612710952759	0.05263157933950424	0.05000000074505806	0.6470588445663452	846	921	921	946	1529
7.501532971620189	7.501532971620189	0	0	1	0	-0.00039251967182208893	0.029717961429177146	846.6950520524804	921.6950520524804	921.6950520524804	946.6950520524804	0.0517241396009922	0.06451612710952759	0.05263157933950424	0.05000000074505806	0.6470588445663452	846	921	921	946	1529
7.515660705439315	7.515660310699617	0	0	1	0	-8.039065796791711e-18	0.02681049185298514	834.7889641379742	909.7889641379742	909.7889641379742	934.7889641379742	0.0517241396009922	0.05376344174146652	0.05263157933950424	0.03333333507180214	0.6470588445663452	834	909	909	934	1529
7.532692933962022	7.532692539222324	0	0	1	0	0.00039251967182207294	0.019665775463333604	805.5313505223511	880.5313505223511	880.5313505223511	905.5313505223511	0.03448275849223137	0.04301075264811516	0.035087719559669495	0.03333333507180214	0.6470588445663452	805	880	880	905	1529
7.549671083145996	7.549671083145996	0	0	1	0	0.0007839634745073974	0.016977603189995763	794.5232850630326	869.5232850630326	869.5232850630326	894.5232850630326	0.03448275849223137	0.032258063554763794	0.035087719559669495	0.03333333507180214	0.6470588445663452	794	869	869	894	1529
7.56829490213416	7.568294507394461	0	0	1	0	0.00117325848780173	0.016977603189995763	794.5232850630326	869.5232850630326	869.5232850630326	894.5232850630326	0.03448275849223137	0.032258063554763794	0.035087719559669495	0.03333333507180214	0.6470588445663452	794	869	869	894	1529
7.582672900922309	7.582672900922309	0	0	1	0	0.0015593376811331957	0.016831404350872277	793.924600816822	868.924600816822	868.924600816822	893.924600816822	0.03448275849223137	0.032258063554763794	0.035087719559669495	0.01666666753590107	0.6470588445663452	793	868	868	893	1529
7.599729998046038	7.599729603306341	0	0	1	0	0.0019411428382689084	0.016831404350872277	793.924600816822	868.924600816822	868.924600816822	893.924600816822	0.03448275849223137	0.032258063554763794	0.035087719559669495	0.01666666753590107	0.6470588445663452	793	868	868	893	1529
7.615671166041333	7.615671166041333	0	0	1	0	0.0023176274578121103	0.009832887731666802	765.2656752611756	840.2656752611756	840.2656752611756	865.2656752611756	0.017241379246115685	0.02150537632405758	0.035087719559669495	0.01666666753590107	0.6470588445663452	765	840	840	865	1529
7.6347856464750725	7.634785646475074	0	0	1	0	0.002687759621589759	0.009832887731666802	765.2656752611756	840.2656752611756	840.2656752611756	865.2656752611756	0.017241379246115685	0.02150537632405758	0.035087719559669495	0.01666666753590107	0.6470588445663452	765	840	840	865	1529
7.649706017609337	7.64970562286964	0	0	1	0	0.0030505248230685103	0.009832887731666802	765.2656752611756	840.2656752611756	840.2656752611756	865.2656752611756	0.017241379246115685	0.02150537632405758	0.035087719559669495	0.01666666753590107	0.6470588445663452	765	840	840	865	1529
7.66565113300162	7.665650738261921	0	0	1	0	0.0034049287480466114	0.009979086570790288	765.8643595073862	840.8643595073862	840.8643595073862	865.8643595073862	0.017241379246115685	0.02150537632405758	0.035087719559669495	0.03333333507180214	0.6470588445663452	765	840	840	865	1529
7.682941126547626	7.682941126547626	0	0	1	0	0.0037500000000000124	0.009832887731666802	765.2656752611756	840.2656752611756	840.2656752611756	865.2656752611756	0.017241379246115685	0.02150537632405758	0.035087719559669495	0.01666666753590107	0.6470588445663452	765	840	840	865	1529
7.701554287563924	7.701553892824225	0	0	1	0	0.004084792762612716	0.010125285409913774	766.4630437535969	841.4630437535969	841.4630437535969	866.4630437535969	0.017241379246115685	0.02150537632405758	0.05263157933950424	0.03333333507180214	0.6470588445663452	766	841	841	866	1529
7.7159279442153865	7.715927549475688	0	0	1	0	0.004408389392193564	0.010125285409913774	766.4630437535969	841.4630437535969	841.4630437535969	866.4630437535969	0.017241379246115685	0.02150537632405758	0.05263157933950424	0.03333333507180214	0.6470588445663452	766	841	841	866	1529
7.732688591825336	7.732688197085637	0	0	1	0	0.004719902932873797	0.010125285409913774	766.4630437535969	841.4630437535969	841.4630437535969	866.4630437535969	0.017241379246115685	0.02150537632405758	0.05263157933950424	0.03333333507180214	0.6470588445663452	766	841	841	866	1529
7.749759504838521	7.749759110098823	0	0	1	0	0.005018479547691453	0.010125285409913774	766.4630437535969	841.4630437535969	841.4630437535969	866.4630437535969	0.017241379246115685	0.02150537632405758	0.05263157933950424	0.03333333507180214	0.6470588445663452	766	841	841	866	1529
7.768185164497901	7.768184769758203	0	0	1	0	0.005303300858899124	0.010125285409913774	766.4630437535969	841.4630437535969	841.4630437535969	866.4630437535969	0.017241379246115685	0.02150537632405758	0.05263157933950424	0.03333333507180214	0.6470588445663452	766	841	841	866	1529
7.78274987516357	7.782749085684173	0	0	1	0	0.0055735861910804745	0.009979086570790288	765.8643595073862	840.8643595073862	840.8643595073862	865.8643595073862	0.017241379246115685	0.02150537632405758	0.035087719559669495	0.03333333507180214	0.6470588445663452	765	840	840	865	1529
7.799688550377668	7.799688155637969	0	0	1	0	0.0058285947109273	0.009979086570790288	765.8643595073862	840.8643595073862	840.8643595073862	865.8643595073862	0.017241379246115685	0.02150537632405758	0.035087719559669495	0.03333333507180214	0.6470588445663452	765	840	840	865	1529
7.815701560998138	7.81570116625844	0	0	1	0	0.006067627457812124	0.01428943138231921	783.5152215105971	858.5152215105971	858.5152215105971	883.5152215105971	0.03448275849223137	0.02150537632405758	0.035087719559669495	0.03333333507180214	0.6470588445663452	783	858	858	883	1529
7.834741040889113	7.834740646149414	0	0	1	0	0.006290029259590699	0.01428943138231921	783.5152215105971	858.5152215105971	858.5152215105971	883.5152215105971	0.03448275849223137	0.02150537632405758	0.035087719559669495	0.03333333507180214	0.6470588445663452	783	858	858	883	1529
7.8496625962424735	7.849662201502775	0	0	1	0	0.006495190528383307	0.018599776659509418	801.166085420691	876.166085420691	876.166085420691	901.166085420691	0.0517241396009922	0.02150537632405758	0.035087719559669495	0.03333333507180214	0.6470588445663452	801	876	876	901	1529
7.865769554911252	7.865769554911252	0	0	1	0	0.006682548931412777	0.018599776659509418	801.166085420691	876.166085420691	876.166085420691	901.166085420691	0.0517241396009922	0.02150537632405758	0.035087719559669495	0.03333333507180214	0.6470588445663452	801	876	876	901	1529
7.8827713884771535	7.882776914832937	0	0	1	0	0.006851590932319523	0.01874597548229391	801.7647695999935	876.7647695999935	876.7647695999935	901.7647695999935	0.0517241396009922	0.02150537632405758	0.035087719559669495	0.05000000074505806	0.6470588445663452	801	876	876	901	1529
7.901538892715672	7.901538497975973	0	0	1	0	0.007001853198729028	0.023056319828161545	819.4156296963215	894.4156296963215	894.4156296963215	919.4156296963215	0.06896551698446274	0.02150537632405758	0.035087719559669495	0.05000000074505806	0.6470588445663452	819	894	894	919	1529
7.915685179300639	7.915685179300639	0	0	1	0	0.007132923872213665	0.029835538662512574	847.176530822989	922.176530822989	922.176530822989	947.176530822989	0.08620689809322357	0.032258063554763794	0.017543859779834747	0.05000000074505806	0.6470588445663452	847	922	922	947	1529
7.93267122327859	7.932670828538892	0	0	1	0	0.0072444436971680235	0.032596810363581655	858.4839384388669	933.4839384388669	933.4839384388669	958.4839384388669	0.08620689809322357	0.04301075264811516	0.017543859779834747	0.06666667014360428	0.6470588445663452	858	933	933	958	1529
7.949750031085752	7.949749636346053	0	0	1	0	0.007336107005503552	0.03804625339032701	880.7994076333891	955.7994076333891	955.7994076333891	980.7994076333891	0.08620689809322357	0.06451612710952759	0.017543859779834747	0.0833333358168602	0.6470588445663452	880	955	955	980	1529
7.968042268726944	7.968041873987246	0	0	1	0	0.007407662554463541	0.04541026896181685	910.95505139864	985.95505139864	985.95505139864	1010.95505139864	0.1034482792019844	0.07526881992816925	0.035087719559669495	0.0833333358168602	0.6470588445663452	910	985	985	1010	1529
7.9827297434389335	7.982729348699235	0	0	1	0	0.007458914215262055	0.055901048618385143	953.9147940922871	1028.9147940922871	1028.9147940922871	1053.9147940922871	0.12068965286016464	0.09677419066429138	0.05263157933950424	0.11666666716337204	0.6470588445663452	953	1028	1028	1053	1529
7.999928552114523	7.999928157374824	0	0	1	0	0.007489721510659307	0.06370366078894041	985.866490930711	1060.866490930711	1060.866490930711	1085.866490930711	0.13793103396892548	0.10752688348293304	0.07017543911933899	0.13333334028720856	0.6470588445663452	985	1060	1060	1085	1529
8.015720113763983	8.015719719024283	0	0	1	0	0.0075	0.07068819065431231	1014.4681407294089	1089.4681407294088	1089.4681407294088	1114.4681407294088	0.13793103396892548	0.12903225421905518	0.10526315867900848	0.15000000596046448	0.6470588445663452	1014	1089	1089	1114	1529
8.035013806020963	8.035013411281266	0	0	1	0	0.007489721510659301	0.08205616700555585	1061.0200038877513	1136.0200038877513	1136.0200038877513	1161.0200038877513	0.1551724076271057	0.1505376398563385	0.12280701845884323	0.18333333730697632	0.6470588445663452	1061	1136	1136	1161	1529
8.04972457037518	8.04972457037518	0	0	1	0	0.007458914215262044	0.09831928175530935	1127.6174587879918	1202.6174587879918	1202.6174587879918	1227.6174587879918	0.18965516984462738	0.17204301059246063	0.15789473056793213	0.20000000298023224	0.6470588445663452	1127	1202	1202	1227	1529
8.065740738913242	8.065740344173545	0	0	1	0	0.007407662554463523	0.12092301910144021	1220.1797632203977	1295.1797632203977	1295.1797632203977	1320.1797632203977	0.24137930572032928	0.20430107414722443	0.17543859779834747	0.21666666865348816	0.6470588445663452	1220	1295	1295	1320	1529
8.082681782565533	8.082681387825833	0	0	1	0	0.007336107005503528	0.1513744997960782	1344.8785766649403	1419.8785766649403	1419.8785766649403	1444.8785766649403	0.27586206793785095	0.2688172161579132	0.22807016968727112	0.2666666805744171	0.6470588445663452	1344	1419	1419	1444	1529
8.101506129320672	8.101505734580975	0	0	1	0	0.007244443697167994	0.16449685853562857	1398.614635703399	1473.614635703399	1473.614635703399	1498.614635703399	0.2931034564971924	0.29032257199287415	0.2631579041481018	0.28333333134651184	0.6470588445663452	1398	1473	1473	1498	1529
8.115762548281598	8.115762153541901	0	0	1	0	0.00713292387221363	0.17776541533003076	1452.949375776476	1527.949375776476	1527.949375776476	1552.949375776476	0.3103448152542114	0.31182795763015747	0.28070175647735596	0.3166666626930237	0.6470588445663452	1452	1527	1527	1552	1529
8.132686618126844	8.132686223387143	0	0	1	0	0.007001853198728986	0.19008368824483357	1503.3927033625935	1578.3927033625935	1578.3927033625935	1603.3927033625935	0.32758620381355286	0.3333333432674408	0.2982456088066101	0.3333333432674408	0.6470588445663452	1503	1578	1578	1603	1529
8.149732267799308	8.149732267799308	0	0	1	0	0.006851590932319475	0.21515881609585552	1606.0753519125283	1681.0753519125283	1681.0753519125283	1706.0753519125283	0.36206895112991333	0.37634408473968506	0.3333333432674408	0.36666667461395264	0.6470588445663452	1606	1681	1681	1706	1529
8.16809240066869	8.16809200592899	0	0	1	0	0.006682548931412723	0.23491419968331417	1686.9736477031715	1761.9736477031715	1761.9736477031715	1786.9736477031715	0.3965517282485962	0.40860214829444885	0.35087719559669495	0.38333332538604736	0.6470588445663452	1686	1761	1761	1786	1529
8.182683558894176	8.18268316415448	0	0	1	0	0.006495190528383249	0.25319360698524274	1761.827820604569	1836.827820604569	1836.827820604569	1861.827820604569	0.4137931168079376	0.4516128897666931	0.3684210479259491	0.4000000059604645	0.6470588445663452	1761	1836	1836	1861	1529
8.199840525161694	8.199840525161697	0	0	1	0	0.006290029259590635	0.26544129987906295	1811.9821230047628	1886.9821230047628	1886.9821230047628	1911.9821230047628	0.4137931168079376	0.47311827540397644	0.4035087823867798	0.4333333373069763	0.6470588445663452	1811	1886	1886	1911	1529
8.21567866609561	8.215678271355912	0	0	1	0	0.0060676274578120555	0.2814711237816434	1877.6242518858298	1952.6242518858298	1952.6242518858298	1977.6242518858298	0.43103447556495667	0.5053763389587402	0.42105263471603394	0.44999998807907104	0.6470588445663452	1877	1952	1952	1977	1529
8.234733935574535	8.234733540834835	0	0	1	0	0.005828594710927226	0.32208089473390444	2043.9212639353386	2118.9212639353386	2118.9212639353386	2143.9212639353386	0.48275861144065857	0.5698924660682678	0.45614033937454224	0.5166666507720947	0.6470588445663452	2043	2118	2118	2143	1529
8.249719438759097	8.249719438759097	0	0	1	0	0.0055735861910803965	0.34534505947291505	2139.188018541587	2214.188018541587	2214.188018541587	2239.188018541587	0.517241358757019	0.602150559425354	0.4912280738353729	0.5333333611488342	0.6470588445663452	2139	2214	2214	2239	1529
8.26577429178764	8.26577389704794	0	0	1	0	0.005303300858899042	0.3775979080482532	2271.263433457597	2346.263433457597	2346.263433457597	2371.263433457597	0.568965494632721	0.6344085931777954	0.5263158082962036	0.5833333134651184	0.6470588445663452	2271	2346	2346	2371	1529
8.282719282836915	8.282718888097218	0	0	1	0	0.005018479547691366	0.39210916783726013	2330.68704229358	2405.68704229358	2405.68704229358	2430.68704229358	0.5862069129943848	0.6559139490127563	0.5438596606254578	0.6000000238418579	0.6470588445663452	2330	2405	2405	2430	1529
8.30205047536528	8.30205047536528	0	0	1	0	0.004719902932873706	0.41026140386075305	2405.020448809784	2480.020448809784	2480.020448809784	2505.020448809784	0.5862069129943848	0.6881720423698425	0.5789473652839661	0.6333333253860474	0.6470588445663452	2405	2480	2480	2505	1529
8.31565281064534	8.315652415905642	0	0	1	0	0.004408389392193469	0.4252112367958354	2466.240014678946	2541.240014678946	2541.240014678946	2566.240014678946	0.6034482717514038	0.7096773982048035	0.5964912176132202	0.6499999761581421	0.6470588445663452	2466	2541	2541	2566	1529
8.332718197302743	8.332717802563046	0	0	1	0	0.004084792762612619	0.44849442055350863	2561.584652166618	2636.584652166618	2636.584652166618	2661.584652166618	0.6206896305084229	0.7311828136444092	0.6315789222717285	0.699999988079071	0.7058823704719543	2561	2636	2636	2661	1541
8.349652925119852	8.349652530380155	0	0	1	0	0.0037499999999999114	0.472565202580558	2660.1545045673847	2735.1545045673847	2735.1545045673847	2760.1545045673847	0.6379310488700867	0.7634408473968506	0.6666666865348816	0.7333333492279053	0.7058823704719543	2660	2735	2735	2760	1541
8.368652141561551	8.368651746821854	0	0	1	0	0.0034049287480465078	0.501531098974727	2778.769850301507	2853.769850301507	2853.769850301507	2878.769850301507	0.6724137663841248	0.7956989407539368	0.7017543911933899	0.7666666507720947	0.6470588445663452	2778	2853	2853	2878	1529
8.38274395406809	8.38274355932839	0	0	1	0	0.003050524823068404	0.5221966913917608	2863.3954512492605	2938.3954512492605	2938.3954512492605	2963.3954512492605	0.7068965435028076	0.8064516186714172	0.719298243522644	0.800000011920929	0.7058823704719543	2863	2938	2938	2963	1541
8.399688945117365	8.399688550377668	0	0	1	0	0.0026877596215896505	0.5606515313623941	3020.8680209290037	3095.8680209290037	3095.8680209290037	3120.8680209290037	0.7241379022598267	0.8494623899459839	0.7719298005104065	0.8666666746139526	0.7058823704719543	3020	3095	3095	3120	1541
8.415699587299645	8.415699587299645	0	0	1	0	0.002317627457812	0.5807183471949475	3103.0416317633103	3178.0416317633103	3178.0416317633103	3203.0416317633103	0.7413793206214905	0.8709677457809448	0.7894737124443054	0.8999999761581421	0.6470588445663452	3103	3178	3178	3203	1529
8.435302755480468	8.435302360740767	0	0	1	0	0.0019411428382687965	0.6094814646488045	3220.826597736854	3295.826597736854	3295.826597736854	3320.826597736854	0.7758620977401733	0.8924731016159058	0.8245614171028137	0.9333333373069763	0.7058823704719543	3220	3295	3295	3320	1541
8.449684701665603	8.449684306925906	0	0	1	0	0.001559337681133082	0.6388293648585242	3341.0062490956566	3416.0062490956566	3416.0062490956566	3441.0062490956566	0.8103448152542114	0.9139785170555115	0.859649121761322	0.9666666388511658	0.7058823704719543	3341	3416	3416	3441	1541
8.465687054314209	8.465687054314209	0	0	1	0	0.0011732584878016152	0.6537226334301351	3401.9941838964032	3476.9941838964032	3476.9941838964032	3501.9941838964032	0.8275862336158752	0.9247311949729919	0.8771929740905762	0.9833333492279053	0.7058823704719543	3401	3476	3476	3501	1541
8.482731519767576	8.482731519767576	0	0	1	0	0.0007839634745072818	0.673072412610054	3481.231529638171	3556.231529638171	3556.231529638171	3581.231529638171	0.8620689511299133	0.9354838728904724	0.8947368264198303	1.0	0.7058823704719543	3481	3556	3556	3581	1541
8.501974290603417	8.50197389586372	0	0	1	0	0.0003925196718219568	0.6986051797866821	3585.7882112264633	3660.7882112264633	3660.7882112264633	3685.7882112264633	0.8793103694915771	0.9677419066429138	0.9473684430122375	1.0	0.7058823704719543	3585	3660	3660	3685	1541
8.515755048227323	8.515754653487623	0	0	1	0	-1.2426921205886656e-16	0.7170637995004654	3661.376258954406	3736.376258954406	3736.376258954406	3761.376258954406	0.8965517282485962	0.9892473220825195	0.9824561476707458	1.0	0.7058823704719543	3661	3736	3736	3761	1541
8.532736750068587	8.532736750068587	0	0	1	0	-0.00039251967182220505	0.7284482717514038	3707.9956728219986	3782.9956728219986	3782.9956728219986	3807.9956728219986	0.9137930870056152	1.0	1.0	1.0	0.7058823704719543	3707	3782	3782	3807	1541
8.549680951638464	8.549680556898767	0	0	1	0	-0.000783963474507529	0.7327586263418198	3725.646574869752	3800.646574869752	3800.646574869752	3825.646574869752	0.931034505367279	1.0	1.0	1.0	0.7058823704719543	3725	3800	3800	3825	1541
8.56864543098667	8.56864543098667	0	0	1	0	-0.0011732584878018542	0.7327586263418198	3725.646574869752	3800.646574869752	3800.646574869752	3825.646574869752	0.931034505367279	1.0	1.0	1.0	0.7058823704719543	3725	3800	3800	3825	1541
8.582681190455983	8.582680795716286	0	0	1	0	-0.0015593376811333186	0.7413793057203293	3760.9482569247484	3835.9482569247484	3835.9482569247484	3860.9482569247484	0.9655172228813171	1.0	1.0	1.0	0.7058823704719543	3760	3835	3835	3860	1541
8.599631313121346	8.599630918381646	0	0	1	0	-0.00194114283826903	0.7413793057203293	3760.9482569247484	3835.9482569247484	3835.9482569247484	3860.9482569247484	0.9655172228813171	1.0	1.0	1.0	0.7058823704719543	3760	3835	3835	3860	1541
8.61569445568356	8.615694060943863	0	0	1	0	-0.00231762745781223	0.7413793057203293	3760.9482569247484	3835.9482569247484	3835.9482569247484	3860.9482569247484	0.9655172228813171	1.0	1.0	1.0	0.7058823704719543	3760	3835	3835	3860	1541
8.63537894024233	8.635378545502633	0	0	1	0	-0.002687759621589876	0.7456896603107452	3778.5991589725018	3853.5991589725018	3853.5991589725018	3878.5991589725018	0.982758641242981	1.0	1.0	1.0	0.7058823704719543	3778	3853	3853	3878	1541
8.649656280407292	8.649655885667595	0	0	1	0	-0.003050524823068625	0.7456896603107452	3778.5991589725018	3853.5991589725018	3853.5991589725018	3878.5991589725018	0.982758641242981	1.0	1.0	1.0	0.7058823704719543	3778	3853	3853	3878	1541
8.665681133218726	8.665680738479029	0	0	1	0	-0.0034049287480467233	0.7456896603107452	3778.5991589725018	3853.5991589725018	3853.5991589725018	3878.5991589725018	0.982758641242981	1.0	1.0	1.0	0.7058823704719543	3778	3853	3853	3878	1541
8.682667177196677	8.68266678245698	0	0	1	0	-0.0037500000000001204	0.75	3796.25	3871.25	3871.25	3896.25	1.0	1.0	1.0	1.0	0.7058823704719543	3796	3871	3871	3896	1541
8.70202600150396	8.70202560676426	0	0	1	0	-0.004084792762612822	0.75	3796.25	3871.25	3871.25	3896.25	1.0	1.0	1.0	1.0	0.7058823704719543	3796	3871	3871	3896	1541
8.71570452154588	8.71570452154588	0	0	1	0	-0.004408389392193665	0.75	3796.25	3871.25	3871.25	3896.25	1.0	1.0	1.0	1.0	0.7058823704719543	3796	3871	3871	3896	1541
8.73269648661931	8.732696091879614	0	0	1	0	-0.004719902932873894	0.75	3796.25	3871.25	3871.25	3896.25	1.0	1.0	1.0	1.0	0.7058823704719543	3796	3871	3871	3896	1541
8.74965331985955	8.749652925119854	0	0	1	0	-0.005018479547691547	0.75	3796.25	3871.25	3871.25	3896.25	1.0	1.0	1.0	1.0	0.7058823704719543	3796	3871	3871	3896	1541
8.768590167428844	8.768590167428844	0	0	1	0	-0.005303300858899213	0.75	3796.25	3871.25	3871.25	3896.25	1.0	1.0	1.0	1.0	0.7058823704719543	3796	3871	3871	3896	1541
8.78271434859068	8.782713953850983	0	0	1	0	-0.005573586191080559	0.75	3796.25	3871.25	3871.25	3896.25	1.0	1.0	1.0	1.0	0.7058823704719543	3796	3871	3871	3896	1541
8.799641181613815	8.799640786874114	0	0	1	0	-0.005828594710927379	0.75	3796.25	3871.25	3871.25	3896.25	1.0	1.0	1.0	1.0	0.7058823704719543	3796	3871	3871	3896	1541
8.815732745434342	8.815732350694642	0	0	1	0	-0.006067627457812198	0.75	3796.25	3871.25	3871.25	3896.25	1.0	1.0	1.0	1.0	0.7058823704719543	3796	3871	3871	3896	1541
8.835271965783964	8.835271571044263	0	0	1	0	-0.006290029259590766	0.75	3796.25	3871.25	3871.25	3896.25	1.0	1.0	1.0	1.0	0.7058823704719543	3796	3871	3871	3896	1541
8.849642069778138	8.849641675038438	0	0	1	0	-0.0064951905283833706	0.75	3796.25	3871.25	3871.25	3896.25	1.0	1.0	1.0	1.0	0.7058823704719543	3796	3871	3871	3896	1541
8.865659422535295	8.865659027795598	0	0	1	0	-0.006682548931412833	0.75	3796.25	3871.25	3871.25	3896.25	1.0	1.0	1.0	1.0	0.7058823704719543	3796	3871	3871	3896	1541
8.882709809084144	8.882709809084144	0	0	1	0	-0.006851590932319573	0.75	3796.25	3871.25	3871.25	3896.25	1.0	1.0	1.0	1.0	0.7058823704719543	3796	3871	3871	3896	1541
8.901917842826496	8.901917448086795	0	0	1	0	-0.007001853198729073	0.75	3796.25	3871.25	3871.25	3896.25	1.0	1.0	1.0	1.0	0.7058823704719543	3796	3871	3871	3896	1541
8.915674521328771	8.915674126589074	0	0	1	0	-0.007132923872213704	0.75	3796.25	3871.25	3871.25	3896.25	1.0	1.0	1.0	1.0	0.7058823704719543	3796	3871	3871	3896	1541
8.932637670404194	8.932637275664494	0	0	1	0	-0.0072444436971680565	0.75	3796.25	3871.25	3871.25	3896.25	1.0	1.0	1.0	1.0	0.7058823704719543	3796	3871	3871	3896	1541
8.94960160895901	8.949601214219314	0	0	1	0	-0.007336107005503578	0.75	3796.25	3871.25	3871.25	3896.25	1.0	1.0	1.0	1.0	0.7058823704719543	3796	3871	3871	3896	1541
8.968633194056011	8.968633194056011	0	0	1	0	-0.007407662554463561	0.75	3796.25	3871.25	3871.25	3896.25	1.0	1.0	1.0	1.0	0.7058823704719543	3796	3871	3871	3896	1541
8.982704085358513	8.982703690618813	0	0	1	0	-0.007458914215262068	0.75	3796.25	3871.25	3871.25	3896.25	1.0	1.0	1.0	1.0	0.7058823704719543	3796	3871	3871	3896	1541
8.999590260192672	8.999589865452975	0	0	1	0	-0.007489721510659314	0.75	3796.25	3871.25	3871.25	3896.25	1.0	1.0	1.0	1.0	0.7058823704719543	3796	3871	3871	3896	1541
9.015718140065488	9.015717745325787	0	0	1	0	-0.0075	0.75	3796.25	3871.25	3871.25	3896.25	1.0	1.0	1.0	1.0	0.7058823704719543	3796	3871	3871	3896	1541
9.035289729070406	9.03528933433071	0	0	1	0	-0.007489721510659294	0.75	3796.25	3871.25	3871.25	3896.25	1.0	1.0	1.0	1.0	0.7058823704719543	3796	3871	3871	3896	1541
9.049633385504762	9.049632990765065	0	0	1	0	-0.00745891421526203	0.75	3796.25	3871.25	3871.25	3896.25	1.0	1.0	1.0	1.0	0.7058823704719543	3796	3871	3871	3896	1541
9.065761265377578	9.065761265377578	0	0	1	0	-0.007407662554463503	0.75	3796.25	3871.25	3871.25	3896.25	1.0	1.0	1.0	1.0	0.7058823704719543	3796	3871	3871	3896	1541
9.082707835385651	9.082707835385651	0	0	1	0	-0.007336107005503502	0.75	3796.25	3871.25	3871.25	3896.25	1.0	1.0	1.0	1.0	0.7058823704719543	3796	3871	3871	3896	1541
9.101892579485774	9.101892184746074	0	0	1	0	-0.007244443697167961	0.75	3796.25	3871.25	3871.25	3896.25	1.0	1.0	1.0	1.0	0.7058823704719543	3796	3871	3871	3896	1541
9.11576846937708	9.115768074637383	0	0	1	0	-0.007132923872213591	0.75	3796.25	3871.25	3871.25	3896.25	1.0	1.0	1.0	1.0	0.7058823704719543	3796	3871	3871	3896	1541
9.132658986347927	9.13265859160823	0	0	1	0	-0.007001853198728941	0.75	3796.25	3871.25	3871.25	3896.25	1.0	1.0	1.0	1.0	0.7058823704719543	3796	3871	3871	3896	1541
9.14966042517413	9.149660030434433	0	0	1	0	-0.006851590932319425	0.7456896603107452	3778.5991589725018	3853.5991589725018	3853.5991589725018	3878.5991589725018	0.982758641242981	1.0	1.0	1.0	0.7058823704719543	3778	3853	3853	3878	1541
9.168682536518357	9.168682536518357	0	0	1	0	-0.006682548931412667	0.7413793057203293	3760.9482569247484	3835.9482569247484	3835.9482569247484	3860.9482569247484	0.9655172228813171	1.0	1.0	1.0	0.7058823704719543	3760	3835	3835	3860	1541
9.18269184842785	9.18269145368815	0	0	1	0	-0.006495190528383187	0.7370689660310745	3743.29741589725	3818.29741589725	3818.29741589725	3843.29741589725	0.9482758641242981	1.0	1.0	1.0	0.7058823704719543	3743	3818	3818	3843	1541
9.199711840019894	9.199711445280197	0	0	1	0	-0.006290029259590567	0.7327586263418198	3725.646574869752	3800.646574869752	3800.646574869752	3825.646574869752	0.931034505367279	1.0	1.0	1.0	0.7058823704719543	3725	3800	3800	3825	1541
9.215705508395125	9.215705113655428	0	0	1	0	-0.006067627457811982	0.7198275923728943	3672.693990767002	3747.693990767002	3747.693990767002	3772.693990767002	0.8793103694915771	1.0	1.0	1.0	0.7058823704719543	3672	3747	3747	3772	1541
9.235290123810106	9.23528972907041	0	0	1	0	-0.005828594710927147	0.6969830095767975	3579.1454242169857	3654.1454242169857	3654.1454242169857	3679.1454242169857	0.8620689511299133	0.9784946441650391	0.9473684430122375	1.0	0.7058823704719543	3579	3654	3654	3679	1541
9.249697333335966	9.249696938596266	0	0	1	0	-0.005573586191080312	0.678600013256073	3503.867054283619	3578.867054283619	3578.867054283619	3603.867054283619	0.8275862336158752	0.9569892287254333	0.9298245906829834	1.0	0.7058823704719543	3503	3578	3578	3603	1541
9.265700080724269	9.265700080724269	0	0	1	0	-0.005303300858898952	0.6558310389518738	3410.628104507923	3485.628104507923	3485.628104507923	3510.628104507923	0.7931034564971924	0.9354838728904724	0.8947368264198303	1.0	0.7058823704719543	3410	3485	3485	3510	1541
9.282692835277096	9.2826924405374	0	0	1	0	-0.005018479547691274	0.634759858250618	3324.3416195362806	3399.3416195362806	3399.3416195362806	3424.3416195362806	0.7586206793785095	0.9032257795333862	0.8771929740905762	1.0	0.7058823704719543	3324	3399	3399	3424	1541
9.301919027045592	9.301918632305892	0	0	1	0	-0.004719902932873609	0.6136886924505234	3238.055195584893	3313.055195584893	3313.055195584893	3338.055195584893	0.7241379022598267	0.8709677457809448	0.859649121761322	1.0	0.7058823704719543	3238	3313	3313	3338	1541
9.315756232446418	9.315755837706721	0	0	1	0	-0.004408389392193368	0.5691766908250706	3055.7785489286643	3130.7785489286643	3130.7785489286643	3155.7785489286643	0.6379310488700867	0.8279569745063782	0.8245614171028137	0.9833333492279053	0.7058823704719543	3055	3130	3130	3155	1541
9.33268701286654	9.33268701286654	0	0	1	0	-0.004084792762612514	0.5308444543496558	2898.8080405618402	2973.8080405618402	2973.8080405618402	2998.8080405618402	0.6206896305084229	0.7526881694793701	0.7894737124443054	0.949999988079071	0.7058823704719543	2898	2973	2973	2998	1541
9.349733452018402	9.349733057278705	0	0	1	0	-0.0037499999999998025	0.5067762163995999	2800.248606156362	2875.248606156362	2875.248606156362	2900.248606156362	0.5862069129943848	0.7204301357269287	0.7719298005104065	0.9333333373069763	0.7058823704719543	2800	2875	2875	2900	1541
9.368622930823843	9.368622930823843	0	0	1	0	-0.003404928748046396	0.49299594238836164	2743.818384080341	2818.818384080341	2818.818384080341	2843.818384080341	0.568965494632721	0.698924720287323	0.7543859481811523	0.9333333373069763	0.7058823704719543	2743	2818	2818	2843	1541
9.382679216757492	9.382678822017791	0	0	1	0	-0.003050524823068289	0.4684020146466139	2643.1062499778836	2718.1062499778836	2718.1062499778836	2743.1062499778836	0.517241358757019	0.6774193644523621	0.7543859481811523	0.8999999761581421	0.7058823704719543	2643	2718	2718	2743	1541
9.39973631388122	9.39973591914152	0	0	1	0	-0.002687759621589533	0.43513975534697025	2506.8972981458433	2581.8972981458433	2581.8972981458433	2606.8972981458433	0.48275861144065857	0.6344085931777954	0.719298243522644	0.8666666746139526	0.7058823704719543	2506	2581	2581	2606	1541
9.415682218752899	9.415682218752899	0	0	1	0	-0.0023176274578118805	0.39318621555092736	2335.0975526810475	2410.0975526810475	2410.0975526810475	2435.0975526810475	0.3965517282485962	0.5913978219032288	0.7017543911933899	0.8333333134651184	0.7058823704719543	2335	2410	2410	2435	1541
9.435242755046254	9.435242755046254	0	0	1	0	-0.0019411428382686748	0.32721785455942154	2064.957114420831	2139.957114420831	2139.957114420831	2164.957114420831	0.36206895112991333	0.47311827540397644	0.6315789222717285	0.75	0.7058823704719543	2064	2139	2139	2164	1541
9.449733649388254	9.449741938921928	0	0	1	0	-0.0015593376811329591	0.29674986993447394	1940.1907173816708	2015.1907173816708	2015.1907173816708	2040.1907173816708	0.32758620381355286	0.4193548262119293	0.6140350699424744	0.7166666388511658	0.6470588445663452	1940	2015	2015	2040	1529
9.46569573858758	9.465695343847884	0	0	1	0	-0.0011732584878014912	0.25444231209786317	1766.9412680407497	1841.9412680407497	1841.9412680407497	1866.9412680407497	0.27586206793785095	0.3655914068222046	0.5789473652839661	0.6499999761581421	0.7058823704719543	1766	1841	1841	1866	1541
9.482722835494204	9.482722835494204	0	0	1	0	-0.0007839634745071568	0.21761468031078746	1616.1321158726746	1691.1321158726746	1691.1321158726746	1716.1321158726746	0.24137930572032928	0.31182795763015747	0.5438596606254578	0.5833333134651184	0.7058823704719543	1616	1691	1691	1716	1541
9.50188665839029	9.501886263650594	0	0	1	0	-0.0003925196718218313	0.18604769005238664	1486.8652907645233	1561.8652907645233	1561.8652907645233	1586.8652907645233	0.22413793206214905	0.25806450843811035	0.4912280738353729	0.5333333611488342	0.6470588445663452	1486	1561	1561	1586	1529
9.515741627077563	9.515741627077563	0	0	1	0	2.499161517667739e-16	0.15467201635590078	1358.3819069774136	1433.3819069774136	1433.3819069774136	1458.3819069774136	0.17241379618644714	0.22580644488334656	0.45614033937454224	0.4833333194255829	0.6470588445663452	1358	1433	1433	1458	1529
9.53271306568666	9.53271267094696	0	0	1	0	0.00039251967182233054	0.13372801884747387	1272.6162371804055	1347.6162371804055	1347.6162371804055	1372.6162371804055	0.1551724076271057	0.20430107414722443	0.42105263471603394	0.4166666567325592	0.6470588445663452	1272	1347	1347	1372	1529
9.549712136074668	9.54971174133497	0	0	1	0	0.0007839634745076539	0.11557578468009044	1198.2828382649705	1273.2828382649705	1273.2828382649705	1298.2828382649705	0.1551724076271057	0.17204301059246063	0.3684210479259491	0.36666667461395264	0.6470588445663452	1198	1273	1273	1298	1529
9.5685720094027	9.568571614663	0	0	1	0	0.0011732584878019847	0.0928068218720064	1105.0439355658661	1180.0439355658661	1180.0439355658661	1205.0439355658661	0.12068965286016464	0.1505376398563385	0.31578946113586426	0.3166666626930237	0.6470588445663452	1105	1180	1180	1205	1529
9.582665795607731	9.582665400868034	0	0	1	0	0.001559337681133448	0.0838321013822716	1068.2924551604021	1143.2924551604021	1143.2924551604021	1168.2924551604021	0.12068965286016464	0.13978494703769684	0.28070175647735596	0.2666666805744171	0.6470588445663452	1068	1143	1143	1168	1529
9.599714603197786	9.599714208458089	0	0	1	0	0.0019411428382691577	0.06975944756110858	1010.6649377627396	1085.6649377627396	1085.6649377627396	1110.6649377627396	0.1034482792019844	0.11827956885099411	0.24561403691768646	0.23333333432674408	0.6470588445663452	1010	1085	1085	1110	1529
9.615760771952957	9.615760377213256	0	0	1	0	0.0023176274578123562	0.05970474011673216	969.4909107780181	1044.4909107780181	1044.4909107780181	1069.4909107780181	0.1034482792019844	0.09677419066429138	0.19298245012760162	0.20000000298023224	0.6470588445663452	969	1044	1044	1069	1529
9.635307887096552	9.635307492356851	0	0	1	0	0.0026877596215899996	0.04073694708010955	891.8177982930486	966.8177982930486	966.8177982930486	991.8177982930486	0.06896551698446274	0.07526881992816925	0.14035087823867798	0.13333334028720856	0.6470588445663452	891	966	966	991	1529
9.649656675146993	9.649656280407292	0	0	1	0	0.0030505248230687457	0.036440586498039856	874.2242017094732	949.2242017094732	949.2242017094732	974.2242017094732	0.06896551698446274	0.06451612710952759	0.10526315867900848	0.11666666716337204	0.6470588445663452	874	949	949	974	1529
9.665688633273003	9.665688633273003	0	0	1	0	0.0034049287480468413	0.032875222186639644	859.6240348542893	934.6240348542893	934.6240348542893	959.6240348542893	0.06896551698446274	0.05376344174146652	0.08771929889917374	0.10000000149011612	0.6470588445663452	859	934	934	959	1529
9.682675466730352	9.682675071990651	0	0	1	0	0.0037500000000002353	0.02945605576670135	845.6225483646421	920.6225483646421	920.6225483646421	945.6225483646421	0.06896551698446274	0.04301075264811516	0.07017543911933899	0.0833333358168602	0.6470588445663452	845	920	920	945	1529
9.701902447978242	9.701902053238545	0	0	1	0	0.004084792762612933	0.02640238640372429	833.117772323251	908.117772323251	908.117772323251	933.117772323251	0.06896551698446274	0.032258063554763794	0.05263157933950424	0.0833333358168602	0.6470588445663452	833	908	908	933	1529
9.715785048444431	9.71578465370473	0	0	1	0	0.004408389392193772	0.021872743823679916	814.5688859579693	889.5688859579693	889.5688859579693	914.5688859579693	0.0517241396009922	0.032258063554763794	0.05263157933950424	0.06666667014360428	0.6470588445663452	814	889	889	914	1529
9.73259069638004	9.73259030164034	0	0	1	0	0.0047199029328739974	0.021580346145432944	813.3715174655479	888.3715174655479	888.3715174655479	913.3715174655479	0.0517241396009922	0.032258063554763794	0.035087719559669495	0.06666667014360428	0.6470588445663452	813	888	888	913	1529
9.74963437235401	9.74963437235401	0	0	1	0	0.005018479547691645	0.01874597548229391	801.7647695999935	876.7647695999935	876.7647695999935	901.7647695999935	0.0517241396009922	0.02150537632405758	0.035087719559669495	0.05000000074505806	0.6470588445663452	801	876	876	901	1529
9.76869793136661	9.76869793136661	0	0	1	0	0.005303300858899306	0.016057803441786714	790.7567050941166	865.7567050941166	865.7567050941166	890.7567050941166	0.0517241396009922	0.01075268816202879	0.035087719559669495	0.05000000074505806	0.6470588445663452	790	865	865	890	1529
9.782726980261042	9.782726980261042	0	0	1	0	0.005573586191080647	0.01583850519127098	789.8586787582547	864.8586787582547	864.8586787582547	889.8586787582547	0.0517241396009922	0.01075268816202879	0.017543859779834747	0.05000000074505806	0.7058823704719543	789	864	864	889	1541
9.799757235085256	9.799757235085256	0	0	1	0	0.005828594710927462	0.011747458164596505	773.1058411840227	848.1058411840227	848.1058411840227	873.1058411840227	0.03448275849223137	0.01075268816202879	0.035087719559669495	0.05000000074505806	0.6470588445663452	773	848	848	873	1529
9.815718140065488	9.815718140065488	0	0	1	0	0.006067627457812276	0.011528159914080773	772.2078148481608	847.2078148481608	847.2078148481608	872.2078148481608	0.03448275849223137	0.01075268816202879	0.017543859779834747	0.05000000074505806	0.6470588445663452	772	847	847	872	1529
9.835187491488426	9.835187096748726	0	0	1	0	0.006290029259590839	0.009059286124089308	762.0977766781457	837.0977766781457	837.0977766781457	862.0977766781457	0.03448275849223137	0.0	0.035087719559669495	0.05000000074505806	0.6470588445663452	762	837	837	862	1529
9.849633385504763	9.849632990765066	0	0	1	0	0.0064951905283834365	0.009059286124089308	762.0977766781457	837.0977766781457	837.0977766781457	862.0977766781457	0.03448275849223137	0.0	0.035087719559669495	0.05000000074505806	0.6470588445663452	762	837	837	862	1529
9.865745870529327	9.865745870529327	0	0	1	0	0.006682548931412893	0.009059286124089308	762.0977766781457	837.0977766781457	837.0977766781457	862.0977766781457	0.03448275849223137	0.0	0.035087719559669495	0.05000000074505806	0.6470588445663452	762	837	837	862	1529
9.882720861795711	9.88272046705601	0	0	1	0	0.006851590932319628	0.009059286124089308	762.0977766781457	837.0977766781457	837.0977766781457	862.0977766781457	0.03448275849223137	0.0	0.035087719559669495	0.05000000074505806	0.6470588445663452	762	837	837	862	1529
9.902011396135105	9.902011001395405	0	0	1	0	0.0070018531987291206	0.009059286124089308	762.0977766781457	837.0977766781457	837.0977766781457	862.0977766781457	0.03448275849223137	0.0	0.035087719559669495	0.05000000074505806	0.6470588445663452	762	837	837	862	1529
9.915669784452387	9.91566938971269	0	0	1	0	0.007132923872213745	0.009059286124089308	762.0977766781457	837.0977766781457	837.0977766781457	862.0977766781457	0.03448275849223137	0.0	0.035087719559669495	0.05000000074505806	0.6470588445663452	762	837	837	862	1529
9.93266490744341	9.93266490744341	0	0	1	0	0.007244443697168091	0.009059286124089308	762.0977766781457	837.0977766781457	837.0977766781457	862.0977766781457	0.03448275849223137	0.0	0.035087719559669495	0.05000000074505806	0.6470588445663452	762	837	837	862	1529
9.949755952181231	9.949756741660632	0	0	1	0	0.007336107005503606	0.009059286124089308	762.0977766781457	837.0977766781457	837.0977766781457	862.0977766781457	0.03448275849223137	0.0	0.035087719559669495	0.05000000074505806	0.6470588445663452	762	837	837	862	1529
9.968622930823841	9.968622536084144	0	0	1	0	0.007407662554463582	0.008839987873573575	761.1997503422838	836.1997503422838	836.1997503422838	861.1997503422838	0.03448275849223137	0.0	0.017543859779834747	0.05000000074505806	0.6470588445663452	761	836	836	861	1529
9.982676848319297	9.982676848319297	0	0	1	0	0.007458914215262083	0.008839987873573575	761.1997503422838	836.1997503422838	836.1997503422838	861.1997503422838	0.03448275849223137	0.0	0.017543859779834747	0.05000000074505806	0.6470588445663452	761	836	836	861	1529
9.999724076950557	9.999729998046039	0	0	1	0	0.00748972151065932	0.009059286124089308	762.0977766781457	837.0977766781457	837.0977766781457	862.0977766781457	0.03448275849223137	0.0	0.035087719559669495	0.05000000074505806	0.6470588445663452	762	837	837	862	1529
10.015692481985067	10.015692481985067	0	0	1	0	0.0075	0.013150333150763784	778.8506142523777	853.8506142523777	853.8506142523777	878.8506142523777	0.0517241396009922	0.0	0.017543859779834747	0.05000000074505806	0.6470588445663452	778	853	853	878	1529
10.035151570175838	10.035151175436138	0	0	1	0	0.007489721510659287	0.013150333150763784	778.8506142523777	853.8506142523777	853.8506142523777	878.8506142523777	0.0517241396009922	0.0	0.017543859779834747	0.05000000074505806	0.6470588445663452	778	853	853	878	1529
10.049664175201269	10.049663780461568	0	0	1	0	0.007458914215262016	0.013223432578495023	779.1499564089371	854.1499564089371	854.1499564089371	879.1499564089371	0.0517241396009922	0.0	0.017543859779834747	0.06666667014360428	0.6470588445663452	779	854	854	879	1529
10.065718238750414	10.065717844010713	0	0	1	0	0.007407662554463482	0.020221948964869854	807.808881011142	882.808881011142	882.808881011142	907.808881011142	0.06896551698446274	0.01075268816202879	0.017543859779834747	0.06666667014360428	0.6470588445663452	807	882	882	907	1529
10.082728361849988	10.082728361849988	0	0	1	0	0.007336107005503474	0.02261772332713008	817.6195770245977	892.6195770245977	892.6195770245977	917.6195770245977	0.06896551698446274	0.02150537632405758	0.0	0.0833333358168602	0.6470588445663452	817	892	892	917	1529
10.101866526665653	10.101866526665653	0	0	1	0	0.007244443697167927	0.02843266390917594	841.4317587080754	916.4317587080754	916.4317587080754	941.4317587080754	0.06896551698446274	0.04301075264811516	0.017543859779834747	0.10000000149011612	0.7058823704719543	841	916	916	941	1541
10.115674126589074	10.115674126589074	0	0	1	0	0.00713292387221355	0.03601597678351995	872.4854249285142	947.4854249285142	947.4854249285142	972.4854249285142	0.08620689809322357	0.05376344174146652	0.035087719559669495	0.11666666716337204	0.7058823704719543	872	947	947	972	1541
10.13274503960226	10.13274503960226	0	0	1	0	0.007001853198728894	0.04643366085202025	915.1458411890229	990.1458411890229	990.1458411890229	1015.1458411890229	0.1034482792019844	0.07526881992816925	0.05263157933950424	0.13333334028720856	0.6470588445663452	915	990	990	1015	1529
10.149694372788225	10.149694372788225	0	0	1	0	0.00685159093231937	0.05343217560858057	943.8047591171375	1018.8047591171375	1018.8047591171375	1043.8047591171376	0.12068965286016464	0.08602150529623032	0.05263157933950424	0.13333334028720856	0.7058823704719543	943	1018	1018	1043	1541
10.16892332773461	10.16892293299491	0	0	1	0	0.006682548931412607	0.0639960584345094	987.063859289316	1062.063859289316	1062.063859289316	1087.063859289316	0.13793103396892548	0.10752688348293304	0.07017543911933899	0.1666666716337204	0.6470588445663452	987	1062	1062	1087	1529
10.182676848319296	10.182676848319296	0	0	1	0	0.00649519052838312	0.06807311865833332	1003.759420905875	1078.759420905875	1078.759420905875	1103.759420905875	0.13793103396892548	0.11827956885099411	0.08771929889917374	0.18333333730697632	0.6470588445663452	1003	1078	1078	1103	1529
10.199795130096337	10.199795130096337	0	0	1	0	0.006290029259590495	0.06807311865833332	1003.759420905875	1078.759420905875	1078.759420905875	1103.759420905875	0.13793103396892548	0.11827956885099411	0.08771929889917374	0.18333333730697632	0.7058823704719543	1003	1078	1078	1103	1541
10.215705508395125	10.215705113655428	0	0	1	0	0.006067627457811904	0.07200398005937275	1019.8562983431314	1094.8562983431314	1094.8562983431314	1119.8562983431314	0.13793103396892548	0.12903225421905518	0.10526315867900848	0.20000000298023224	0.6470588445663452	1019	1094	1094	1119	1529
10.235252228799023	10.235251834059326	0	0	1	0	0.005828594710927064	0.07944109314693171	1050.3112764366854	1125.3112764366854	1125.3112764366854	1150.3112764366854	0.1551724076271057	0.13978494703769684	0.10526315867900848	0.21666666865348816	0.6470588445663452	1050	1125	1125	1150	1529
10.24986272926975	10.249862334530054	0	0	1	0	0.005573586191080225	0.0905897712639985	1095.9651133260738	1170.9651133260738	1170.9651133260738	1195.9651133260738	0.17241379618644714	0.16129031777381897	0.12280701845884323	0.23333333432674408	0.7058823704719543	1095	1170	1170	1195	1541
10.265754554802701	10.265754160063	0	0	1	0	0.0053033008588988595	0.11925823768241361	1213.3624833094837	1288.3624833094837	1288.3624833094837	1313.3624833094837	0.24137930572032928	0.19354838132858276	0.15789473056793213	0.2666666805744171	0.6470588445663452	1213	1288	1288	1313	1529
10.282652571827821	10.282652177088124	0	0	1	0	0.005018479547691176	0.14314979405648875	1311.1984066613213	1386.1984066613213	1386.1984066613213	1411.1984066613213	0.2586206793785095	0.24731183052062988	0.21052631735801697	0.3166666626930237	0.7058823704719543	1311	1386	1386	1411	1541
10.301894947923966	10.301894947923966	0	0	1	0	0.0047199029328735065	0.1631244771509317	1392.9947339330652	1467.9947339330652	1467.9947339330652	1492.9947339330652	0.2931034564971924	0.2795698940753937	0.22807016968727112	0.3499999940395355	0.7058823704719543	1392	1467	1467	1492	1541
10.315722679572023	10.315722284832326	0	0	1	0	0.00440838939219326	0.18076249184577087	1465.2224041084316	1540.2224041084316	1540.2224041084316	1565.2224041084316	0.3103448152542114	0.31182795763015747	0.2631579041481018	0.38333332538604736	0.7058823704719543	1465	1540	1540	1565	1541
10.332773066120872	10.332772671381175	0	0	1	0	0.004084792762612402	0.2142250307383593	1602.2515008735813	1677.2515008735813	1677.2515008735813	1702.2515008735813	0.36206895112991333	0.3655914068222046	0.2982456088066101	0.4333333373069763	0.7058823704719543	1602	1677	1677	1702	1541
10.349634767093708	10.34963437235401	0	0	1	0	0.003749999999999688	0.2525522223777241	1759.2013506367803	1834.2013506367803	1834.2013506367803	1859.2013506367803	0.4137931168079376	0.44086021184921265	0.3333333432674408	0.46666666865348816	0.7058823704719543	1759	1834	1834	1859	1541
10.368548325020772	10.368547930281075	0	0	1	0	0.003404928748046278	0.29308636859059334	1925.1886793784797	2000.1886793784797	2000.1886793784797	2025.1886793784797	0.48275861144065857	0.5053763389587402	0.3684210479259491	0.5	0.7058823704719543	1925	2000	2000	2025	1541
10.38261803210418	10.382617637364483	0	0	1	0	0.0030505248230681685	0.31752012155906506	2025.2448977843715	2100.2448977843715	2100.2448977843715	2125.2448977843715	0.517241358757019	0.5376344323158264	0.4035087823867798	0.5333333611488342	0.7058823704719543	2025	2100	2100	2125	1541
10.399773024673205	10.399773024673205	0	0	1	0	0.00268775962158941	0.3358751328237224	2100.408668913143	2175.408668913143	2175.408668913143	2200.408668913143	0.517241358757019	0.5806451439857483	0.42105263471603394	0.5833333134651184	0.7058823704719543	2100	2175	2175	2200	1541
10.415720113763982	10.415720113763982	0	0	1	0	0.0023176274578117547	0.3614784798644788	2205.2543750450404	2280.2543750450404	2280.2543750450404	2305.2543750450404	0.5517241358757019	0.6129032373428345	0.45614033937454224	0.6166666746139526	0.7058823704719543	2205	2280	2280	2305	1541
10.435206833733666	10.43520643899397	0	0	1	0	0.0019411428382685471	0.4444854280056312	2545.16782768306	2620.16782768306	2620.16782768306	2645.16782768306	0.6551724076271057	0.7204301357269287	0.5614035129547119	0.7166666388511658	0.7058823704719543	2545	2620	2620	2645	1541
10.449709570266627	10.449709570266627	0	0	1	0	0.0015593376811328297	0.4819118287305386	2698.4289386515557	2773.4289386515557	2773.4289386515557	2798.4289386515557	0.7068965435028076	0.7634408473968506	0.5964912176132202	0.7666666507720947	0.7058823704719543	2698	2773	2773	2798	1541
10.46567758056144	10.465678764780534	0	0	1	0	0.0011732584878013604	0.5218376222932548	2861.9250632908784	2936.9250632908784	2936.9250632908784	2961.9250632908784	0.7758620977401733	0.7956989407539368	0.6315789222717285	0.8166666626930237	0.7058823704719543	2861	2936	2936	2961	1541
10.482681782565532	10.482681387825835	0	0	1	0	0.0007839634745070253	0.5469317826131981	2964.685649801046	3039.685649801046	3039.685649801046	3064.685649801046	0.7931034564971924	0.8279569745063782	0.6666666865348816	0.8500000238418579	0.7058823704719543	2964	3039	3039	3064	1541
10.501912711210412	10.501918237566194	0	0	1	0	0.00039251967182169927	0.5656122216050736	3041.1820474727765	3116.1820474727765	3116.1820474727765	3141.1820474727765	0.7931034564971924	0.8494623899459839	0.7017543911933899	0.8833333253860474	0.7058823704719543	3041	3116	3116	3141	1541
10.51577557469166	10.515775179951962	0	0	1	0	-3.8222442962243216e-16	0.5921658487086408	3149.919150461884	3224.919150461884	3224.919150461884	3249.919150461884	0.8275862336158752	0.8817204236984253	0.719298243522644	0.9166666865348816	0.7058823704719543	3149	3224	3224	3249	1541
10.532698855057504	10.532698460317807	0	0	1	0	-0.00039251967182246265	0.6246570079865164	3282.9704477047844	3357.9704477047844	3357.9704477047844	3382.9704477047844	0.8620689511299133	0.9032257795333862	0.7719298005104065	0.949999988079071	0.7058823704719543	3282	3357	3357	3382	1541
10.549737399415392	10.549737004675691	0	0	1	0	-0.0007839634745077855	0.6520878577310789	3395.299777408768	3470.299777408768	3470.299777408768	3495.299777408768	0.8965517282485962	0.9354838728904724	0.7894737124443054	0.9833333492279053	0.7058823704719543	3395	3470	3470	3495	1541
10.56857556205999	10.56857516732029	0	0	1	0	-0.0011732584878021155	0.6711477637290955	3473.350092470646	3548.350092470646	3548.350092470646	3573.350092470646	0.9137930870056152	0.9462365508079529	0.8245614171028137	1.0	0.7058823704719543	3473	3548	3548	3573	1541
10.582664611388637	10.582664216648936	0	0	1	0	-0.0015593376811335773	0.68953076004982	3548.6284624040127	3623.6284624040127	3623.6284624040127	3648.6284624040127	0.9482758641242981	0.9677419066429138	0.8421052694320679	1.0	0.7058823704719543	3548	3623	3623	3648	1541
10.599742234976702	10.599741840237002	0	0	1	0	-0.0019411428382692857	0.7193738669157028	3670.835985019803	3745.835985019803	3745.835985019803	3770.835985019803	0.982758641242981	1.0	0.8947368264198303	1.0	0.7058823704719543	3670	3745	3745	3770	1541
10.615754850857474	10.615754456117777	0	0	1	0	-0.0023176274578124816	0.7324561476707458	3724.4079247117043	3799.4079247117043	3799.4079247117043	3824.4079247117043	1.0	1.0	0.9298245906829834	1.0	0.7058823704719543	3724	3799	3799	3824	1541
10.635204860035174	10.635204860035174	0	0	1	0	-0.002687759621590123	0.7368421107530594	3742.368443533778	3817.368443533778	3817.368443533778	3842.368443533778	1.0	1.0	0.9473684430122375	1.0	0.7058823704719543	3742	3817	3817	3842	1541
10.64975772850988	10.649757333770179	0	0	1	0	-0.0030505248230688667	0.7456140369176865	3778.289481177926	3853.289481177926	3853.289481177926	3878.289481177926	1.0	1.0	0.9824561476707458	1.0	0.7058823704719543	3778	3853	3853	3878	1541
10.66570323864186	10.66570323864186	0	0	1	0	-0.003404928748046959	0.7456140369176865	3778.289481177926	3853.289481177926	3853.289481177926	3878.289481177926	1.0	1.0	0.9824561476707458	1.0	0.7058823704719543	3778	3853	3853	3878	1541
10.682652177088126	10.682651782348426	0	0	1	0	-0.0037500000000003494	0.75	3796.25	3871.25	3871.25	3896.25	1.0	1.0	1.0	1.0	0.7058823704719543	3796	3871	3871	3896	1541
10.701834947489754	10.701834552750054	0	0	1	0	-0.004084792762613043	0.75	3796.25	3871.25	3871.25	3896.25	1.0	1.0	1.0	1.0	0.7058823704719543	3796	3871	3871	3896	1541
10.715702153107689	10.715701758367988	0	0	1	0	-0.004408389392193879	0.75	3796.25	3871.25	3871.25	3896.25	1.0	1.0	1.0	1.0	0.7058823704719543	3796	3871	3871	3896	1541
10.732689776044435	10.732689381304734	0	0	1	0	-0.0047199029328741	0.75	3796.25	3871.25	3871.25	3896.25	1.0	1.0	1.0	1.0	0.7647058963775635	3796	3871	3871	3896	1552
10.74967976741937	10.749679372679672	0	0	1	0	-0.005018479547691743	0.75	3796.25	3871.25	3871.25	3896.25	1.0	1.0	1.0	1.0	0.7647058963775635	3796	3871	3871	3896	1552
10.768558193513243	10.768557798773546	0	0	1	0	-0.0053033008588994	0.75	3796.25	3871.25	3871.25	3896.25	1.0	1.0	1.0	1.0	0.7647058963775635	3796	3871	3871	3896	1552
10.782732506616824	10.782732111877127	0	0	1	0	-0.005573586191080736	0.75	3796.25	3871.25	3871.25	3896.25	1.0	1.0	1.0	1.0	0.7647058963775635	3796	3871	3871	3896	1552
10.799707103143511	10.79970670840381	0	0	1	0	-0.0058285947109275454	0.75	3796.25	3871.25	3871.25	3896.25	1.0	1.0	1.0	1.0	0.7647058963775635	3796	3871	3871	3896	1552
10.81569208724537	10.81569169250567	0	0	1	0	-0.006067627457812354	0.75	3796.25	3871.25	3871.25	3896.25	1.0	1.0	1.0	1.0	0.7647058963775635	3796	3871	3871	3896	1552
10.835213544308544	10.835213149568848	0	0	1	0	-0.006290029259590911	0.75	3796.25	3871.25	3871.25	3896.25	1.0	1.0	1.0	1.0	0.7647058963775635	3796	3871	3871	3896	1552
10.849664569940966	10.84966417520127	0	0	1	0	-0.006495190528383502	0.75	3796.25	3871.25	3871.25	3896.25	1.0	1.0	1.0	1.0	0.7647058963775635	3796	3871	3871	3896	1552
10.865660212014692	10.865659817274995	0	0	1	0	-0.006682548931412953	0.75	3796.25	3871.25	3871.25	3896.25	1.0	1.0	1.0	1.0	0.7647058963775635	3796	3871	3871	3896	1552
10.882710993303242	10.882710993303242	0	0	1	0	-0.006851590932319682	0.75	3796.25	3871.25	3871.25	3896.25	1.0	1.0	1.0	1.0	0.7647058963775635	3796	3871	3871	3896	1552
10.901804552532948	10.901804552532948	0	0	1	0	-0.007001853198729167	0.75	3796.25	3871.25	3871.25	3896.25	1.0	1.0	1.0	1.0	0.7647058963775635	3796	3871	3871	3896	1552
10.9156658370554	10.915665442315703	0	0	1	0	-0.007132923872213786	0.75	3796.25	3871.25	3871.25	3896.25	1.0	1.0	1.0	1.0	0.7647058963775635	3796	3871	3871	3896	1552
10.932687407606242	10.932687012866541	0	0	1	0	-0.007244443697168125	0.75	3796.25	3871.25	3871.25	3896.25	1.0	1.0	1.0	1.0	0.7647058963775635	3796	3871	3871	3896	1552
10.949693583308829	10.949693188569128	0	0	1	0	-0.007336107005503633	0.75	3796.25	3871.25	3871.25	3896.25	1.0	1.0	1.0	1.0	0.7647058963775635	3796	3871	3871	3896	1552
10.968618588687157	10.968618193947457	0	0	1	0	-0.007407662554463602	0.75	3796.25	3871.25	3871.25	3896.25	1.0	1.0	1.0	1.0	0.7647058963775635	3796	3871	3871	3896	1552
10.982733690835921	10.982733690835921	0	0	1	0	-0.007458914215262096	0.75	3796.25	3871.25	3871.25	3896.25	1.0	1.0	1.0	1.0	0.7647058963775635	3796	3871	3871	3896	1552
10.999722103252065	10.999721708512364	0	0	1	0	-0.007489721510659327	0.75	3796.25	3871.25	3871.25	3896.25	1.0	1.0	1.0	1.0	0.7647058963775635	3796	3871	3871	3896	1552
11.015795114306748	11.015794719567051	0	0	1	0	-0.0075	0.75	3796.25	3871.25	3871.25	3896.25	1.0	1.0	1.0	1.0	0.7647058963775635	3796	3871	3871	3896	1552
11.035177622995956	11.03517722825626	0	0	1	0	-0.00748972151065928	0.75	3796.25	3871.25	3871.25	3896.25	1.0	1.0	1.0	1.0	0.7647058963775635	3796	3871	3871	3896	1552
11.049668517337956	11.049668517337956	0	0	1	0	-0.007458914215262003	0.75	3796.25	3871.25	3871.25	3896.25	1.0	1.0	1.0	1.0	0.7647058963775635	3796	3871	3871	3896	1552
11.065697317546377	11.065697317546377	0	0	1	0	-0.007407662554463461	0.75	3796.25	3871.25	3871.25	3896.25	1.0	1.0	1.0	1.0	0.7647058963775635	3796	3871	3871	3896	1552
11.082716519659026	11.082716124919326	0	0	1	0	-0.007336107005503446	0.75	3796.25	3871.25	3871.25	3896.25	1.0	1.0	1.0	1.0	0.7647058963775635	3796	3871	3871	3896	1552
11.101823894778185	11.101823500038488	0	0	1	0	-0.007244443697167893	0.75	3796.25	3871.25	3871.25	3896.25	1.0	1.0	1.0	1.0	0.7647058963775635	3796	3871	3871	3896	1552
11.115722679572023	11.115722284832326	0	0	1	0	-0.007132923872213509	0.75	3796.25	3871.25	3871.25	3896.25	1.0	1.0	1.0	1.0	0.7647058963775635	3796	3871	3871	3896	1552
11.132708328810274	11.132707934070577	0	0	1	0	-0.0070018531987288465	0.75	3796.25	3871.25	3871.25	3896.25	1.0	1.0	1.0	1.0	0.7647058963775635	3796	3871	3871	3896	1552
11.149646609284673	11.149646214544976	0	0	1	0	-0.0068515909323193175	0.75	3796.25	3871.25	3871.25	3896.25	1.0	1.0	1.0	1.0	0.7647058963775635	3796	3871	3871	3896	1552
11.16855306189716	11.16855266715746	0	0	1	0	-0.006682548931412546	0.75	3796.25	3871.25	3871.25	3896.25	1.0	1.0	1.0	1.0	0.7647058963775635	3796	3871	3871	3896	1552
11.182626716377555	11.182626321637855	0	0	1	0	-0.006495190528383055	0.75	3796.25	3871.25	3871.25	3896.25	1.0	1.0	1.0	1.0	0.7647058963775635	3796	3871	3871	3896	1552
11.199702761006826	11.199702366267125	0	0	1	0	-0.006290029259590423	0.75	3796.25	3871.25	3871.25	3896.25	1.0	1.0	1.0	1.0	0.7647058963775635	3796	3871	3871	3896	1552
11.21572406116097	11.215723666421272	0	0	1	0	-0.0060676274578118266	0.75	3796.25	3871.25	3871.25	3896.25	1.0	1.0	1.0	1.0	0.7647058963775635	3796	3871	3871	3896	1552
11.23522459702011	11.235224202280413	0	0	1	0	-0.005828594710926981	0.75	3796.25	3871.25	3871.25	3896.25	1.0	1.0	1.0	1.0	0.7647058963775635	3796	3871	3871	3896	1552
11.249717465060602	11.249717465060602	0	0	1	0	-0.005573586191080136	0.75	3796.25	3871.25	3871.25	3896.25	1.0	1.0	1.0	1.0	0.7647058963775635	3796	3871	3871	3896	1552
11.26570718603885	11.26570718603885	0	0	1	0	-0.005303300858898766	0.75	3796.25	3871.25	3871.25	3896.25	1.0	1.0	1.0	1.0	0.7647058963775635	3796	3871	3871	3896	1552
11.28274454617764	11.28274454617764	0	0	1	0	-0.005018479547691077	0.75	3796.25	3871.25	3871.25	3896.25	1.0	1.0	1.0	1.0	0.7647058963775635	3796	3871	3871	3896	1552
11.301888632088787	11.301888237349086	0	0	1	0	-0.004719902932873403	0.75	3796.25	3871.25	3871.25	3896.25	1.0	1.0	1.0	1.0	0.7647058963775635	3796	3871	3871	3896	1552
11.315702153107686	11.31570175836799	0	0	1	0	-0.004408389392193153	0.75	3796.25	3871.25	3871.25	3896.25	1.0	1.0	1.0	1.0	0.7647058963775635	3796	3871	3871	3896	1552
11.332769118723885	11.332769118723888	0	0	1	0	-0.004084792762612291	0.75	3796.25	3871.25	3871.25	3896.25	1.0	1.0	1.0	1.0	0.7647058963775635	3796	3871	3871	3896	1552
11.349715293992261	11.349714899252561	0	0	1	0	-0.0037499999999995736	0.75	3796.25	3871.25	3871.25	3896.25	1.0	1.0	1.0	1.0	0.7647058963775635	3796	3871	3871	3896	1552
11.368815563796844	11.368815563796844	0	0	1	0	-0.00340492874804616	0.75	3796.25	3871.25	3871.25	3896.25	1.0	1.0	1.0	1.0	0.7647058963775635	3796	3871	3871	3896	1552
11.382659085032852	11.382658690293155	0	0	1	0	-0.0030505248230680475	0.75	3796.25	3871.25	3871.25	3896.25	1.0	1.0	1.0	1.0	0.7647058963775635	3796	3871	3871	3896	1552
11.399787235302362	11.399786840562662	0	0	1	0	-0.002687759621589286	0.7412280738353729	3760.328962355852	3835.328962355852	3835.328962355852	3860.328962355852	1.0	1.0	0.9649122953414917	1.0	0.7647058963775635	3760	3835	3835	3860	1552
11.41562419201718	11.415623797277483	0	0	1	0	-0.0023176274578116285	0.7281458079814911	3706.757083684206	3781.757083684206	3781.757083684206	3806.757083684206	0.982758641242981	1.0	0.9298245906829834	1.0	0.7647058963775635	3706	3781	3781	3806	1552
11.435240386608061	11.435240386608061	0	0	1	0	-0.0019411428382684192	0.6587914446466847	3422.750965828174	3497.750965828174	3497.750965828174	3522.750965828174	0.931034505367279	0.9462365508079529	0.8421052694320679	0.8999999761581421	0.7647058963775635	3422	3497	3497	3522	1552
11.44970562286964	11.449705228129943	0	0	1	0	-0.0015593376811327004	0.607419553948076	3212.383073417371	3287.383073417371	3287.383073417371	3312.383073417371	0.8793103694915771	0.8924731016159058	0.7894737124443054	0.8333333134651184	0.7647058963775635	3212	3287	3287	3312	1552
11.465704422860956	11.465704028121259	0	0	1	0	-0.0011732584878012297	0.555495881446098	2999.7556345217713	3074.7556345217713	3074.7556345217713	3099.7556345217713	0.8275862336158752	0.8172042965888977	0.7368420958518982	0.7833333611488342	0.7647058963775635	2999	3074	3074	3099	1552
11.48271849335752	11.48271809861782	0	0	1	0	-0.0007839634745068937	0.5004149290030462	2774.199134267474	2849.199134267474	2849.199134267474	2874.199134267474	0.7586206793785095	0.7526881694793701	0.6842105388641357	0.7166666388511658	0.7647058963775635	2774	2849	2849	2874	1552
11.501923369182279	11.501922974442579	0	0	1	0	-0.0003925196718215671	0.4513421338378336	2573.2460380659286	2648.2460380659286	2648.2460380659286	2673.2460380659286	0.7068965435028076	0.6774193644523621	0.6315789222717285	0.6666666865348816	0.7647058963775635	2573	2648	2648	2673	1552
11.515742021817264	11.515742021817264	0	0	1	0	5.145327074780904e-16	0.3820334001460619	2289.4267735981234	2364.4267735981234	2364.4267735981234	2389.4267735981234	0.568965494632721	0.602150559425354	0.5789473652839661	0.6166666746139526	0.7647058963775635	2289	2364	2364	2389	1552
11.53270951302937	11.53270951302937	0	0	1	0	0.00039251967182259476	0.2963992630245915	1938.7549820857023	2013.7549820857023	2013.7549820857023	2038.7549820857023	0.5	0.44086021184921265	0.4736842215061188	0.5166666507720947	0.7647058963775635	1938	2013	2013	2038	1552
11.549693978048527	11.549693583308827	0	0	1	0	0.0007839634745079172	0.2552777948086722	1770.3625697415125	1845.3625697415125	1845.3625697415125	1870.3625697415125	0.4482758641242981	0.37634408473968506	0.42105263471603394	0.46666666865348816	0.7647058963775635	1770	1845	1845	1870	1552
11.56854674606198	11.56854635132228	0	0	1	0	0.0011732584878022462	0.21998776710042134	1625.8499062762253	1700.8499062762253	1700.8499062762253	1725.8499062762253	0.3965517282485962	0.32258063554763794	0.38596490025520325	0.4166666567325592	0.7647058963775635	1625	1700	1700	1725	1552
11.582740006671102	11.582739611931402	0	0	1	0	0.001559337681133707	0.1897251021596249	1501.924293343664	1576.924293343664	1576.924293343664	1601.924293343664	0.3448275923728943	0.2795698940753937	0.35087719559669495	0.38333332538604736	0.7647058963775635	1501	1576	1576	1601	1552
11.59969486621285	11.599694076733453	0	0	1	0	0.0019411428382694134	0.16704573882253548	1409.0523004782829	1484.0523004782829	1484.0523004782829	1509.0523004782829	0.3103448152542114	0.24731183052062988	0.31578946113586426	0.3499999940395355	0.7647058963775635	1409	1484	1484	1509	1552
11.615735508612236	11.615735508612236	0	0	1	0	0.0023176274578126073	0.14064083369503244	1300.924213981158	1375.924213981158	1375.924213981158	1400.924213981158	0.2586206793785095	0.2150537669658661	0.28070175647735596	0.3166666626930237	0.7647058963775635	1300	1375	1375	1400	1552
11.635195386282401	11.635194991542704	0	0	1	0	0.0026877596215902464	0.11308032421950709	1188.0639276788816	1263.0639276788816	1263.0639276788816	1288.0639276788816	0.22413793206214905	0.17204301059246063	0.21052631735801697	0.2666666805744171	0.7647058963775635	1188	1263	1263	1288	1552
11.649728912511868	11.649728517772168	0	0	1	0	0.0030505248230689877	0.1006158592037813	1137.0219434394844	1212.0219434394844	1212.0219434394844	1237.0219434394844	0.2068965584039688	0.1505376398563385	0.19298245012760162	0.23333333432674408	0.7647058963775635	1137	1212	1212	1237	1552
11.66571626505192	11.66571587031222	0	0	1	0	0.0034049287480470767	0.09091266053810454	1097.287344903538	1172.287344903538	1172.287344903538	1197.287344903538	0.18965516984462738	0.13978494703769684	0.15789473056793213	0.21666666865348816	0.7647058963775635	1097	1172	1172	1197	1552
11.682632440103188	11.68263165062379	0	0	1	0	0.0037500000000004643	0.08179426132674106	1059.9475001330047	1134.9475001330047	1134.9475001330047	1159.9475001330047	0.17241379618644714	0.12903225421905518	0.14035087823867798	0.18333333730697632	0.7647058963775635	1059	1134	1134	1159	1552
11.70189376370487	11.70189336896517	0	0	1	0	0.004084792762613155	0.07006078785318032	1011.8989262587734	1086.8989262587734	1086.8989262587734	1111.8989262587734	0.1551724076271057	0.10752688348293304	0.10526315867900848	0.1666666716337204	0.7647058963775635	1011	1086	1086	1111	1552
11.715722284832324	11.715721890092627	0	0	1	0	0.004408389392193986	0.06034360792520538	972.107074453716	1047.107074453716	1047.107074453716	1072.107074453716	0.12068965286016464	0.10752688348293304	0.08771929889917374	0.15000000596046448	0.7647058963775635	972	1047	1047	1072	1552
11.73271306568666	11.73271306568666	0	0	1	0	0.004719902932874203	0.05401697096507452	946.1994961019801	1021.1994961019801	1021.1994961019801	1046.1994961019802	0.12068965286016464	0.08602150529623032	0.07017543911933899	0.13333334028720856	0.7647058963775635	946	1021	1021	1046	1552
11.749678583200275	11.749678583200275	0	0	1	0	0.005018479547691842	0.05321287727636988	942.9067324467346	1017.9067324467346	1017.9067324467346	1042.9067324467346	0.12068965286016464	0.08602150529623032	0.05263157933950424	0.11666666716337204	0.7647058963775635	942	1017	1017	1042	1552
11.76852740381674	11.76852700907704	0	0	1	0	0.005303300858899494	0.043087592846795655	901.4436927076282	976.4436927076282	976.4436927076282	1001.4436927076282	0.1034482792019844	0.06451612710952759	0.05263157933950424	0.0833333358168602	0.7647058963775635	901	976	976	1001	1552
11.782704874837911	11.78270448009821	0	0	1	0	0.005573586191080825	0.03841175047996623	882.2961182154617	957.2961182154617	957.2961182154617	982.2961182154617	0.08620689809322357	0.06451612710952759	0.035087719559669495	0.0833333358168602	0.7647058963775635	882	957	957	982	1552
11.79974855081188	11.799748156072184	0	0	1	0	0.005828594710927629	0.03557738031516647	870.6893723906066	945.6893723906066	945.6893723906066	970.6893723906066	0.08620689809322357	0.05376344174146652	0.035087719559669495	0.06666667014360428	0.7647058963775635	870	945	945	970	1552
11.815759192994161	11.81575879825446	0	0	1	0	0.006067627457812431	0.03288920804182863	859.6813069312882	934.6813069312882	934.6813069312882	959.6813069312882	0.08620689809322357	0.04301075264811516	0.035087719559669495	0.06666667014360428	0.7647058963775635	859	934	934	959	1552
11.835213939048245	11.835213544308544	0	0	1	0	0.006290029259590983	0.025598292813053605	829.8250090694545	904.8250090694545	904.8250090694545	929.8250090694545	0.06896551698446274	0.032258063554763794	0.017543859779834747	0.06666667014360428	0.7647058963775635	829	904	904	929	1552
11.849668122598256	11.849668122598256	0	0	1	0	0.006495190528383569	0.025598292813053605	829.8250090694545	904.8250090694545	904.8250090694545	929.8250090694545	0.06896551698446274	0.032258063554763794	0.017543859779834747	0.06666667014360428	0.7647058963775635	829	904	904	929	1552
11.865670080507162	11.865669685767465	0	0	1	0	0.006682548931413013	0.025598292813053605	829.8250090694545	904.8250090694545	904.8250090694545	929.8250090694545	0.06896551698446274	0.032258063554763794	0.017543859779834747	0.06666667014360428	0.7647058963775635	829	904	904	929	1552
11.882719677576617	11.882719282836916	0	0	1	0	0.006851590932319736	0.02128794846718597	812.1741489731265	887.1741489731265	887.1741489731265	912.1741489731265	0.0517241396009922	0.032258063554763794	0.017543859779834747	0.06666667014360428	0.7647058963775635	812	887	887	912	1552
11.901900079540049	11.901900079540049	0	0	1	0	0.007001853198729215	0.02128794846718597	812.1741489731265	887.1741489731265	887.1741489731265	912.1741489731265	0.0517241396009922	0.032258063554763794	0.017543859779834747	0.06666667014360428	0.7647058963775635	812	887	887	912	1552
11.915715179517747	11.915715179517747	0	0	1	0	0.0071329238722138266	0.02128794846718597	812.1741489731265	887.1741489731265	887.1741489731265	912.1741489731265	0.0517241396009922	0.032258063554763794	0.017543859779834747	0.06666667014360428	0.7647058963775635	812	887	887	912	1552
11.932724907877624	11.932724513137924	0	0	1	0	0.00724444369716816	0.018599776659509418	801.166085420691	876.166085420691	876.166085420691	901.166085420691	0.0517241396009922	0.02150537632405758	0.017543859779834747	0.06666667014360428	0.7647058963775635	801	876	876	901	1552
11.949588977288652	11.949588977288652	0	0	1	0	0.007336107005503661	0.02128794846718597	812.1741489731265	887.1741489731265	887.1741489731265	912.1741489731265	0.0517241396009922	0.032258063554763794	0.017543859779834747	0.06666667014360428	0.7647058963775635	812	887	887	912	1552
11.968536877569509	11.968536482829812	0	0	1	0	0.007407662554463622	0.02128794846718597	812.1741489731265	887.1741489731265	887.1741489731265	912.1741489731265	0.0517241396009922	0.032258063554763794	0.017543859779834747	0.06666667014360428	0.7647058963775635	812	887	887	912	1552
11.98271158541279	11.98271119067309	0	0	1	0	0.00745891421526211	0.025598292813053605	829.8250090694545	904.8250090694545	904.8250090694545	929.8250090694545	0.06896551698446274	0.032258063554763794	0.017543859779834747	0.06666667014360428	0.7647058963775635	829	904	904	929	1552
11.999649076407792	11.999648681668091	0	0	1	0	0.007489721510659335	0.025598292813053605	829.8250090694545	904.8250090694545	904.8250090694545	929.8250090694545	0.06896551698446274	0.032258063554763794	0.017543859779834747	0.06666667014360428	0.7647058963775635	829	904	904	929	1552
12.015645902700612	12.015645507960915	0	0	1	0	0.0075	0.025598292813053605	829.8250090694545	904.8250090694545	904.8250090694545	929.8250090694545	0.06896551698446274	0.032258063554763794	0.017543859779834747	0.06666667014360428	0.7647058963775635	829	904	904	929	1552
12.03517051768138	12.035170122941679	0	0	1	0	0.007489721510659273	0.0326699097749739	858.7832805285182	933.7832805285182	933.7832805285182	958.7832805285182	0.08620689809322357	0.04301075264811516	0.017543859779834747	0.0833333358168602	0.7647058963775635	858	933	933	958	1552
12.049681149008315	12.049680754268618	0	0	1	0	0.0074589142152619884	0.03698025505216411	876.4341444386121	951.4341444386121	951.4341444386121	976.4341444386121	0.1034482792019844	0.04301075264811516	0.017543859779834747	0.0833333358168602	0.7647058963775635	876	951	951	976	1552
12.0656262644006	12.065625869660899	0	0	1	0	0.00740766255446344	0.04250279749030171	899.0489557227855	974.0489557227855	974.0489557227855	999.0489557227855	0.1034482792019844	0.06451612710952759	0.017543859779834747	0.11666666716337204	0.7647058963775635	899	974	974	999	1552
12.082648229691138	12.082647834951437	0	0	1	0	0.0073361070055034195	0.05284738025208663	941.4100221322948	1016.4100221322948	1016.4100221322948	1041.4100221322947	0.12068965286016464	0.08602150529623032	0.035087719559669495	0.13333334028720856	0.7647058963775635	941	1016	1016	1041	1552
12.101864552967161	12.10186415822746	0	0	1	0	0.007244443697167859	0.07128697083663871	1016.9201455760356	1091.9201455760356	1091.9201455760356	1116.9201455760356	0.1551724076271057	0.11827956885099411	0.07017543911933899	0.1666666716337204	0.7647058963775635	1016	1091	1091	1116	1552
12.115702153107687	12.115702153107687	0	0	1	0	0.007132923872213468	0.0890686703785949	1089.7362052003461	1164.7362052003461	1164.7362052003461	1189.7362052003461	0.18965516984462738	0.1505376398563385	0.08771929889917374	0.18333333730697632	0.7647058963775635	1089	1164	1164	1189	1552
12.132710697248466	12.132710697248466	0	0	1	0	0.007001853198728799	0.10407511234795402	1151.1875850648717	1226.1875850648717	1226.1875850648717	1251.1875850648717	0.2068965584039688	0.1827957034111023	0.12280701845884323	0.21666666865348816	0.7647058963775635	1151	1226	1226	1251	1552
12.149763452235511	12.14976305749581	0	0	1	0	0.006851590932319263	0.12063062095589805	1218.9823928144024	1293.9823928144024	1293.9823928144024	1318.9823928144024	0.24137930572032928	0.20430107414722443	0.15789473056793213	0.23333333432674408	0.7647058963775635	1218	1293	1293	1318	1552
12.168572404142399	12.168572404142399	0	0	1	0	0.006682548931412486	0.13207169342786074	1265.8335845870897	1340.8335845870897	1340.8335845870897	1365.8335845870897	0.2586206793785095	0.22580644488334656	0.17543859779834747	0.25	0.7647058963775635	1265	1340	1340	1365	1552
12.182668953525322	12.182668558785625	0	0	1	0	0.006495190528382989	0.14139540818307483	1304.0141965096914	1379.0141965096914	1379.0141965096914	1404.0141965096914	0.2586206793785095	0.24731183052062988	0.21052631735801697	0.28333333134651184	0.7647058963775635	1304	1379	1379	1404	1552
12.19972723486815	12.199726840128449	0	0	1	0	0.00629002925959035	0.16027360104939392	1381.320396297268	1456.320396297268	1456.320396297268	1481.320396297268	0.2931034564971924	0.2795698940753937	0.22807016968727112	0.30000001192092896	0.7647058963775635	1381	1456	1456	1481	1552
12.215697218861454	12.215696824121753	0	0	1	0	0.0060676274578117485	0.18016118869969722	1462.7600677252601	1537.7600677252601	1537.7600677252601	1562.7600677252601	0.3103448152542114	0.32258063554763794	0.2631579041481018	0.3333333432674408	0.7647058963775635	1462	1537	1537	1562	1552
12.235196965241197	12.235196570501497	0	0	1	0	0.0058285947109268975	0.21856147562812644	1620.0092426971778	1695.0092426971778	1695.0092426971778	1720.0092426971778	0.36206895112991333	0.3978494703769684	0.2982456088066101	0.38333332538604736	0.7647058963775635	1620	1695	1695	1720	1552
12.249699701774158	12.249699701774158	0	0	1	0	0.005573586191080047	0.23824376212923148	1700.6082059192029	1775.6082059192029	1775.6082059192029	1800.6082059192029	0.3965517282485962	0.4301075339317322	0.31578946113586426	0.4000000059604645	0.7647058963775635	1700	1775	1775	1800	1552
12.265714686093123	12.265714291353426	0	0	1	0	0.005303300858898672	0.2524626141621007	1758.8344049938023	1833.8344049938023	1833.8344049938023	1858.8344049938023	0.4137931168079376	0.4516128897666931	0.3333333432674408	0.4333333373069763	0.7647058963775635	1758	1833	1833	1858	1552
12.28269915111228	12.282698756372579	0	0	1	0	0.005018479547690979	0.26120153151191117	1794.6202715412762	1869.6202715412762	1869.6202715412762	1894.6202715412762	0.4137931168079376	0.47311827540397644	0.35087719559669495	0.44999998807907104	0.7647058963775635	1794	1869	1869	1894	1552
12.30191271121041	12.301912316470712	0	0	1	0	0.004719902932873301	0.28074012773645207	1874.6308230807713	1949.6308230807713	1949.6308230807713	1974.6308230807713	0.43103447556495667	0.5053763389587402	0.38596490025520325	0.4833333194255829	0.7647058963775635	1874	1949	1949	1974	1552
12.315700179409195	12.315700179409195	0	0	1	0	0.004408389392193047	0.2969161719083786	1940.8717239648104	2015.8717239648104	2015.8717239648104	2040.8717239648104	0.4482758641242981	0.5376344323158264	0.4035087823867798	0.5	0.7647058963775635	1940	2015	2015	2040	1552
12.33269411818112	12.33269372344142	0	0	1	0	0.004084792762612181	0.3132383933323517	2007.7112206959803	2082.71122069598	2082.71122069598	2107.71122069598	0.4655172526836395	0.5698924660682678	0.42105263471603394	0.5166666507720947	0.7647058963775635	2007	2082	2082	2107	1552
12.349703451801297	12.3497030570616	0	0	1	0	0.0037499999999994586	0.3270186429919555	2064.141343052058	2139.141343052058	2139.141343052058	2164.141343052058	0.48275861144065857	0.5913978219032288	0.4385964870452881	0.5333333611488342	0.7647058963775635	2064	2139	2139	2164	1552
12.368547535541378	12.368547535541378	0	0	1	0	0.003404928748046042	0.3428456902939674	2128.9531017537965	2203.9531017537965	2203.9531017537965	2228.9531017537965	0.5	0.6129032373428345	0.45614033937454224	0.5666666626930237	0.7647058963775635	2128	2203	2203	2228	1552
12.382668558785625	12.382668164045924	0	0	1	0	0.0030505248230679265	0.369019822634713	2236.1361736891495	2311.1361736891495	2311.1361736891495	2336.1361736891495	0.517241358757019	0.6559139490127563	0.4912280738353729	0.6166666746139526	0.7647058963775635	2236	2311	2311	2336	1552
12.401373299412036	12.401372904672339	0	0	1	0	0.0026877596215891626	0.38353109407668917	2295.559830244042	2370.559830244042	2370.559830244042	2395.559830244042	0.5344827771186829	0.6774193644523621	0.5087719559669495	0.6333333253860474	0.7647058963775635	2295	2370	2370	2395	1552
12.415692481985069	12.415692087245368	0	0	1	0	0.0023176274578115027	0.4059936629924161	2387.544049953944	2462.544049953944	2462.544049953944	2487.544049953944	0.5517241358757019	0.7096773982048035	0.5438596606254578	0.6666666865348816	0.7647058963775635	2387	2462	2462	2487	1552
12.435293676467396	12.435293281727699	0	0	1	0	0.0019411428382682915	0.42094351109008343	2448.7636779138916	2523.7636779138916	2523.7636779138916	2548.7636779138916	0.568965494632721	0.7311828136444092	0.5614035129547119	0.6833333373069763	0.7647058963775635	2448	2523	2523	2548	1552
12.449723386156084	12.449723386156084	0	0	1	0	0.001559337681132571	0.43335138833836506	2499.573935245605	2574.573935245605	2574.573935245605	2599.573935245605	0.5862069129943848	0.7419354915618896	0.5789473652839661	0.699999988079071	0.7647058963775635	2499	2574	2574	2599	1552
12.465666922589573	12.465666922589573	0	0	1	0	0.0011732584878010991	0.4553893450756519	2589.8193680847944	2664.8193680847944	2664.8193680847944	2689.8193680847944	0.6206896305084229	0.7634408473968506	0.5964912176132202	0.7333333492279053	0.7647058963775635	2589	2664	2664	2689	1552
12.482691256318304	12.482690861578604	0	0	1	0	0.0007839634745067622	0.490903729243934	2735.25077125391	2810.25077125391	2810.25077125391	2835.25077125391	0.6379310488700867	0.8172042965888977	0.6491228342056274	0.7833333611488342	0.8235294222831726	2735	2810	2810	2835	1564
12.502020475148175	12.502020475148175	0	0	1	0	0.000392519671821435	0.506803854306539	2800.3617833852772	2875.3617833852772	2875.3617833852772	2900.3617833852772	0.6551724076271057	0.8387096524238586	0.6666666865348816	0.800000011920929	0.7647058963775635	2800	2875	2875	2900	1552
12.515712416339856	12.515712416339856	0	0	1	0	-6.468409853337487e-16	0.5266678670954983	2881.7049157560655	2956.7049157560655	2956.7049157560655	2981.7049157560655	0.6724137663841248	0.8494623899459839	0.7017543911933899	0.8333333134651184	0.8235294222831726	2881	2956	2956	2981	1564
12.532713855166058	12.532713460426361	0	0	1	0	-0.00039251967182272687	0.5430066136675968	2948.612082968809	3023.612082968809	3023.612082968809	3048.612082968809	0.6896551847457886	0.8709677457809448	0.719298243522644	0.8500000238418579	0.8235294222831726	2948	3023	3023	3048	1564
12.54964108292889	12.54964108292889	0	0	1	0	-0.0007839634745080487	0.5568033640321932	3005.1097757118314	3080.1097757118314	3080.1097757118314	3105.1097757118314	0.7068965435028076	0.8817204236984253	0.7368420958518982	0.8666666746139526	0.8235294222831726	3005	3080	3080	3105	1564
12.568497008859932	12.568497008859932	0	0	1	0	-0.0011732584878023768	0.5808881088829878	3103.736805875835	3178.736805875835	3178.736805875835	3203.736805875835	0.7413793206214905	0.9032257795333862	0.7543859481811523	0.8999999761581421	0.8235294222831726	3103	3178	3178	3203	1564
12.582715532809779	12.582715138070078	0	0	1	0	-0.0015593376811338364	0.5950503822263569	3161.7313152169313	3236.7313152169313	3236.7313152169313	3261.7313152169313	0.7586206793785095	0.9139785170555115	0.7719298005104065	0.9166666865348816	0.8235294222831726	3161	3236	3236	3261	1564
12.599630523641949	12.599630128902248	0	0	1	0	-0.0019411428382695413	0.6077366717551884	3213.6816708374968	3288.6816708374968	3288.6816708374968	3313.6816708374968	0.7586206793785095	0.9354838728904724	0.7894737124443054	0.9333333373069763	0.8235294222831726	3213	3288	3288	3313	1564
12.615720903243378	12.615720508503681	0	0	1	0	-0.002317627457812733	0.6297936655363143	3304.005060371207	3379.005060371207	3379.005060371207	3404.005060371207	0.7758620977401733	0.9462365508079529	0.8245614171028137	0.9666666388511658	0.8235294222831726	3304	3379	3379	3404	1564
12.635284202714626	12.635283807974929	0	0	1	0	-0.00268775962159037	0.6594339609146118	3425.3820699453354	3500.3820699453354	3500.3820699453354	3525.3820699453354	0.8103448152542114	0.9677419066429138	0.859649121761322	1.0	0.8235294222831726	3425	3500	3500	3525	1564
12.649668912077654	12.649668912077654	0	0	1	0	-0.0030505248230691083	0.6735066324472427	3483.009659871459	3558.009659871459	3558.009659871459	3583.009659871459	0.8275862336158752	0.9892473220825195	0.8771929740905762	1.0	0.8235294222831726	3483	3558	3558	3583	1564
12.665687449053909	12.665687449053909	0	0	1	0	-0.003404928748047195	0.6892770677804947	3547.5895925611258	3622.5895925611258	3622.5895925611258	3647.5895925611258	0.8448275923728943	1.0	0.9122806787490845	1.0	0.8235294222831726	3547	3622	3622	3647	1564
12.682716914398725	12.682716914398725	0	0	1	0	-0.0037500000000005793	0.7022837400436401	3600.8519154787064	3675.8519154787064	3675.8519154787064	3700.8519154787064	0.8793103694915771	1.0	0.9298245906829834	1.0	0.8235294222831726	3600	3675	3675	3700	1564
12.701939948249628	12.701939553509927	0	0	1	0	-0.004084792762613266	0.7066697031259537	3618.8124343007803	3693.8124343007803	3693.8124343007803	3718.8124343007803	0.8793103694915771	1.0	0.9473684430122375	1.0	0.8235294222831726	3618	3693	3693	3718	1564
12.715753864008228	12.715753469268527	0	0	1	0	-0.004408389392194093	0.7110556662082672	3636.7729531228542	3711.7729531228542	3711.7729531228542	3736.7729531228542	0.8793103694915771	1.0	0.9649122953414917	1.0	0.8235294222831726	3636	3711	3711	3736	1564
12.732732407931902	12.732732407931902	0	0	1	0	-0.004719902932874305	0.7240623086690903	3690.0351539999247	3765.0351539999247	3765.0351539999247	3790.0351539999247	0.9137930870056152	1.0	0.9824561476707458	1.0	0.8235294222831726	3690	3765	3765	3790	1564
12.749682530597262	12.749682530597262	0	0	1	0	-0.005018479547691941	0.7284482717514038	3707.9956728219986	3782.9956728219986	3782.9956728219986	3807.9956728219986	0.9137930870056152	1.0	1.0	1.0	0.8235294222831726	3707	3782	3782	3807	1564
12.768652141561553	12.768652141561553	0	0	1	0	-0.005303300858899587	0.7327586263418198	3725.646574869752	3800.646574869752	3800.646574869752	3825.646574869752	0.931034505367279	1.0	1.0	1.0	0.8235294222831726	3725	3800	3800	3825	1564
12.782719085467068	12.782718690727368	0	0	1	0	-0.0055735861910809125	0.7370689660310745	3743.29741589725	3818.29741589725	3818.29741589725	3843.29741589725	0.9482758641242981	1.0	1.0	1.0	0.8235294222831726	3743	3818	3818	3843	1564
12.79969131355556	12.79969131355556	0	0	1	0	-0.005828594710927712	0.7456896603107452	3778.5991589725018	3853.5991589725018	3853.5991589725018	3878.5991589725018	0.982758641242981	1.0	1.0	1.0	0.8235294222831726	3778	3853	3853	3878	1564
12.815694455683563	12.815694060943862	0	0	1	0	-0.006067627457812508	0.75	3796.25	3871.25	3871.25	3896.25	1.0	1.0	1.0	1.0	0.8235294222831726	3796	3871	3871	3896	1564
12.835258149894507	12.835258149894507	0	0	1	0	-0.006290029259591055	0.75	3796.25	3871.25	3871.25	3896.25	1.0	1.0	1.0	1.0	0.8235294222831726	3796	3871	3871	3896	1564
12.849732859908855	12.849732859908855	0	0	1	0	-0.006495190528383635	0.75	3796.25	3871.25	3871.25	3896.25	1.0	1.0	1.0	1.0	0.8235294222831726	3796	3871	3871	3896	1564
12.865743896830832	12.865743502091135	0	0	1	0	-0.006682548931413073	0.75	3796.25	3871.25	3871.25	3896.25	1.0	1.0	1.0	1.0	0.8235294222831726	3796	3871	3871	3896	1564
12.882725203932399	12.882724809192698	0	0	1	0	-0.006851590932319789	0.75	3796.25	3871.25	3871.25	3896.25	1.0	1.0	1.0	1.0	0.8235294222831726	3796	3871	3871	3896	1564
12.901882316253605	12.90189060578728	0	0	1	0	-0.007001853198729263	0.75	3796.25	3871.25	3871.25	3896.25	1.0	1.0	1.0	1.0	0.8823529481887817	3796	3871	3871	3896	1576
12.915703732066483	12.915703337326786	0	0	1	0	-0.007132923872213867	0.75	3796.25	3871.25	3871.25	3896.25	1.0	1.0	1.0	1.0	0.8235294222831726	3796	3871	3871	3896	1564
12.932787671489727	12.93278727675003	0	0	1	0	-0.0072444436971681936	0.75	3796.25	3871.25	3871.25	3896.25	1.0	1.0	1.0	1.0	0.8235294222831726	3796	3871	3871	3896	1564
12.949707004458585	12.949706609718888	0	0	1	0	-0.007336107005503688	0.75	3796.25	3871.25	3871.25	3896.25	1.0	1.0	1.0	1.0	0.8823529481887817	3796	3871	3871	3896	1576
12.968772931909378	12.968772931909378	0	0	1	0	-0.007407662554463643	0.75	3796.25	3871.25	3871.25	3896.25	1.0	1.0	1.0	1.0	0.8823529481887817	3796	3871	3871	3896	1576
12.982655532375563	12.982655137635867	0	0	1	0	-0.007458914215262124	0.75	3796.25	3871.25	3871.25	3896.25	1.0	1.0	1.0	1.0	0.8823529481887817	3796	3871	3871	3896	1576
12.999783682645074	12.999783682645074	0	0	1	0	-0.007489721510659341	0.75	3796.25	3871.25	3871.25	3896.25	1.0	1.0	1.0	1.0	0.8235294222831726	3796	3871	3871	3896	1564
13.015711034750911	13.015711034750911	0	0	1	0	-0.0075	0.75	3796.25	3871.25	3871.25	3896.25	1.0	1.0	1.0	1.0	0.8823529481887817	3796	3871	3871	3896	1576
13.035166570284392	13.035166570284392	0	0	1	0	-0.007489721510659266	0.75	3796.25	3871.25	3871.25	3896.25	1.0	1.0	1.0	1.0	0.8235294222831726	3796	3871	3871	3896	1564
13.04970325443145	13.049702859691749	0	0	1	0	-0.0074589142152619746	0.75	3796.25	3871.25	3871.25	3896.25	1.0	1.0	1.0	1.0	0.8823529481887817	3796	3871	3871	3896	1576
13.0656902122318	13.0656898174921	0	0	1	0	-0.007407662554463419	0.75	3796.25	3871.25	3871.25	3896.25	1.0	1.0	1.0	1.0	0.8235294222831726	3796	3871	3871	3896	1564
13.082687308921315	13.082686914181618	0	0	1	0	-0.007336107005503392	0.75	3796.25	3871.25	3871.25	3896.25	1.0	1.0	1.0	1.0	0.8823529481887817	3796	3871	3871	3896	1576
13.101957316796373	13.101956922056672	0	0	1	0	-0.007244443697167825	0.75	3796.25	3871.25	3871.25	3896.25	1.0	1.0	1.0	1.0	0.8823529481887817	3796	3871	3871	3896	1576
13.115724258530818	13.115723863791121	0	0	1	0	-0.0071329238722134276	0.75	3796.25	3871.25	3871.25	3896.25	1.0	1.0	1.0	1.0	0.8823529481887817	3796	3871	3871	3896	1576
13.132740697465575	13.132740697465575	0	0	1	0	-0.007001853198728752	0.75	3796.25	3871.25	3871.25	3896.25	1.0	1.0	1.0	1.0	0.8823529481887817	3796	3871	3871	3896	1576
13.150029901532182	13.150029506792485	0	0	1	0	-0.006851590932319209	0.75	3796.25	3871.25	3871.25	3896.25	1.0	1.0	1.0	1.0	0.8235294222831726	3796	3871	3871	3896	1564
13.168496219380536	13.168495824640836	0	0	1	0	-0.006682548931412426	0.75	3796.25	3871.25	3871.25	3896.25	1.0	1.0	1.0	1.0	0.8823529481887817	3796	3871	3871	3896	1576
13.18275066464297	13.18275026990327	0	0	1	0	-0.006495190528382922	0.7413036972284317	3760.638640150428	3835.638640150428	3835.638640150428	3860.638640150428	0.982758641242981	1.0	0.9824561476707458	1.0	0.8235294222831726	3760	3835	3835	3860	1564
13.199740261278208	13.19973947179881	0	0	1	0	-0.006290029259590279	0.7369177341461182	3742.678121328354	3817.678121328354	3817.678121328354	3842.678121328354	0.982758641242981	1.0	0.9649122953414917	1.0	0.8823529481887817	3742	3817	3817	3842	1576
13.215692876724766	13.21569248198507	0	0	1	0	-0.006067627457811671	0.7156508482687656	3655.590223660595	3730.590223660595	3730.590223660595	3755.590223660595	0.9482758641242981	1.0	0.9298245906829834	0.9833333492279053	0.8823529481887817	3655	3730	3730	3755	1576
13.235167359763789	13.235166965024089	0	0	1	0	-0.005828594710926814	0.6874369878343671	3540.0544651817336	3615.0544651817336	3615.0544651817336	3640.0544651817336	0.931034505367279	1.0	0.8771929740905762	0.9333333373069763	0.8823529481887817	3540	3615	3615	3640	1576
13.24970838604753	13.249707991307833	0	0	1	0	-0.0055735861910799584	0.6679219523542805	3460.1403948907787	3535.1403948907787	3535.1403948907787	3560.1403948907787	0.9137930870056152	1.0	0.8421052694320679	0.8999999761581421	0.8823529481887817	3460	3535	3535	3560	1576
13.265682712177522	13.265682317437825	0	0	1	0	-0.0053033008588985785	0.6496661398668735	3385.382842754847	3460.382842754847	3460.382842754847	3485.382842754847	0.8965517282485962	0.9892473220825195	0.8070175647735596	0.8833333253860474	0.8823529481887817	3385	3460	3460	3485	1576
13.282771388477155	13.282771388477155	0	0	1	0	-0.005018479547690881	0.632214422014199	3313.9180581481446	3388.9180581481446	3388.9180581481446	3413.9180581481446	0.8793103694915771	0.9784946441650391	0.7894737124443054	0.8500000238418579	0.8235294222831726	3313	3388	3388	3413	1564
13.301825473736983	13.301825078997283	0	0	1	0	-0.004719902932873198	0.614616449900538	3241.854362342703	3316.854362342703	3316.854362342703	3341.854362342703	0.8620689511299133	0.9677419066429138	0.7543859481811523	0.8333333134651184	0.8823529481887817	3241	3316	3316	3341	1576
13.315715179517749	13.315714784778049	0	0	1	0	-0.00440838939219294	0.6008927991123576	3185.6560123651043	3260.6560123651043	3260.6560123651043	3285.6560123651043	0.8448275923728943	0.9569892287254333	0.7368420958518982	0.8166666626930237	0.8823529481887817	3185	3260	3260	3285	1576
13.332711881467564	13.332711881467564	0	0	1	0	-0.00408479276261207	0.5719078771900712	3066.9627570933417	3141.9627570933417	3141.9627570933417	3166.9627570933417	0.8275862336158752	0.9354838728904724	0.6842105388641357	0.7666666507720947	0.8823529481887817	3066	3141	3141	3166	1576
13.34964779350377	13.34964739876407	0	0	1	0	-0.003749999999999344	0.556080836802721	3002.1510267071426	3077.1510267071426	3077.1510267071426	3102.1510267071426	0.8103448152542114	0.9139785170555115	0.6666666865348816	0.75	0.8235294222831726	3002	3077	3077	3102	1564
13.368450824315175	13.368450824315175	0	0	1	0	-0.0034049287480459245	0.52755351620808	2885.3316488720875	2960.3316488720875	2960.3316488720875	2985.3316488720875	0.7758620977401733	0.8817204236984253	0.6315789222717285	0.7166666388511658	0.8235294222831726	2885	2960	2960	2985	1564
13.382762112094234	13.382762112094234	0	0	1	0	-0.003050524823067806	0.4917492796803078	2738.7133002908604	2813.7133002908604	2813.7133002908604	2838.7133002908604	0.7413793206214905	0.8279569745063782	0.5964912176132202	0.6666666865348816	0.8235294222831726	2738	2813	2813	2838	1564
13.399703155746522	13.399702761006825	0	0	1	0	-0.002687759621589039	0.4498237173982531	2567.0281227458463	2642.0281227458463	2642.0281227458463	2667.0281227458463	0.6896551847457886	0.7634408473968506	0.5614035129547119	0.6166666746139526	0.8235294222831726	2567	2642	2642	2667	1564
13.415713008449405	13.415713008449405	0	0	1	0	-0.0023176274578113774	0.3868581217588387	2309.1840086024445	2384.1840086024445	2384.1840086024445	2409.1840086024445	0.5517241358757019	0.698924720287323	0.5087719559669495	0.5833333134651184	0.8235294222831726	2309	2384	2384	2409	1564
13.435174070338668	13.435173675598968	0	0	1	0	-0.0019411428382681635	0.3112195851510031	1999.4442011933577	2074.444201193358	2074.444201193358	2099.444201193358	0.5	0.5483871102333069	0.42105263471603394	0.46666666865348816	0.8235294222831726	1999	2074	2074	2099	1564
13.449620753834402	13.449620359094705	0	0	1	0	-0.0015593376811324415	0.26785105231996864	1821.8500592502717	1896.8500592502717	1896.8500592502717	1921.8500592502717	0.43103447556495667	0.47311827540397644	0.38596490025520325	0.4333333373069763	0.8235294222831726	1821	1896	1896	1921	1564
13.465673238424753	13.465672843685056	0	0	1	0	-0.0011732584878009686	0.23206584207844316	1675.3096233112246	1750.3096233112246	1750.3096233112246	1775.3096233112246	0.37931033968925476	0.40860214829444885	0.35087719559669495	0.4000000059604645	0.8235294222831726	1675	1750	1750	1775	1564
13.482722046014807	13.48272165127511	0	0	1	0	-0.0007839634745066304	0.19686542414782338	1531.1639118853368	1606.1639118853368	1606.1639118853368	1631.1639118853368	0.32758620381355286	0.34408602118492126	0.31578946113586426	0.36666667461395264	0.8235294222831726	1531	1606	1606	1631	1564
13.501888237349085	13.501887842609388	0	0	1	0	-0.0003925196718213029	0.1733984855270525	1435.06679823328	1510.06679823328	1510.06679823328	1535.06679823328	0.2931034564971924	0.301075279712677	0.2982456088066101	0.3333333432674408	0.8235294222831726	1435	1510	1510	1535	1564
13.515713205819253	13.515712416339856	0	0	1	0	7.791492631894069e-16	0.14407212087198307	1314.9753349707707	1389.9753349707707	1389.9753349707707	1414.9753349707707	0.22413793206214905	0.2688172161579132	0.2631579041481018	0.3166666626930237	0.8235294222831726	1314	1389	1389	1414	1564
13.532641617801183	13.532641223061482	0	0	1	0	0.000392519671822859	0.12270854712621859	1227.4915004818652	1302.4915004818652	1302.4915004818652	1327.4915004818652	0.18965516984462738	0.23655913770198822	0.22807016968727112	0.28333333134651184	0.8235294222831726	1227	1302	1302	1327	1564
13.549759504838523	13.549759110098826	0	0	1	0	0.0007839634745081803	0.11252414955381762	1185.7863924228832	1260.7863924228832	1260.7863924228832	1285.7863924228832	0.18965516984462738	0.20430107414722443	0.21052631735801697	0.2666666805744171	0.8235294222831726	1185	1260	1260	1285	1564
13.568547140801677	13.568547140801677	0	0	1	0	0.0011732584878025075	0.10005968453809183	1134.744408183486	1209.744408183486	1209.744408183486	1234.744408183486	0.17241379618644714	0.1827957034111023	0.19298245012760162	0.23333333432674408	0.8235294222831726	1134	1209	1209	1234	1564
13.58273763823291	13.58273724349321	0	0	1	0	0.0015593376811339657	0.0833579692532096	1066.3508840918932	1141.3508840918932	1141.3508840918932	1166.3508840918932	0.13793103396892548	0.16129031777381897	0.15789473056793213	0.21666666865348816	0.8235294222831726	1066	1141	1141	1166	1564
13.599726050649053	13.599725655909353	0	0	1	0	0.001941142838269669	0.07913471247281945	1049.0566475761957	1124.0566475761957	1124.0566475761957	1149.0566475761957	0.13793103396892548	0.1505376398563385	0.14035087823867798	0.20000000298023224	0.8235294222831726	1049	1124	1124	1149	1564
13.615768272007234	13.615767877267533	0	0	1	0	0.0023176274578128593	0.07074730510916016	1014.710214422011	1089.710214422011	1089.710214422011	1114.710214422011	0.12068965286016464	0.13978494703769684	0.12280701845884323	0.18333333730697632	0.8235294222831726	1014	1089	1089	1114	1564
13.635164201846198	13.635163807106501	0	0	1	0	0.002687759621590494	0.05506898534337157	950.5074949811066	1025.5074949811064	1025.5074949811064	1050.5074949811064	0.08620689809322357	0.11827956885099411	0.10526315867900848	0.15000000596046448	0.8235294222831726	950	1025	1025	1050	1564
13.649662201502775	13.649661806763078	0	0	1	0	0.0030505248230692293	0.05135742217650888	935.3086438128039	1010.3086438128039	1010.3086438128039	1035.308643812804	0.08620689809322357	0.10752688348293304	0.08771929889917374	0.13333334028720856	0.8235294222831726	935	1010	1010	1035	1564
13.665708370257942	13.665707975518245	0	0	1	0	0.0034049287480473127	0.04779205583907359	920.7084686610063	995.7084686610063	995.7084686610063	1020.7084686610063	0.08620689809322357	0.09677419066429138	0.07017543911933899	0.11666666716337204	0.8235294222831726	920	995	995	1020	1564
13.682684545743424	13.682684151003727	0	0	1	0	0.0037500000000006933	0.04510388449705832	909.7004070154538	984.7004070154538	984.7004070154538	1009.7004070154538	0.08620689809322357	0.08602150529623032	0.07017543911933899	0.11666666716337204	0.8235294222831726	909	984	984	1009	1564
13.701927711318966	13.701927316579265	0	0	1	0	0.004084792762613376	0.037374373731252394	878.0480604294786	953.0480604294786	953.0480604294786	978.0480604294786	0.06896551698446274	0.07526881992816925	0.05263157933950424	0.10000000149011612	0.8235294222831726	878	953	953	978	1564
13.715760574583108	13.715760179843407	0	0	1	0	0.0044083893921942	0.03468620052659198	867.0399911563942	942.0399911563942	942.0399911563942	967.0399911563942	0.06896551698446274	0.06451612710952759	0.05263157933950424	0.10000000149011612	0.8235294222831726	867	942	942	967	1564
13.732683065469555	13.732682670729854	0	0	1	0	0.004719902932874409	0.03177873095039997	855.1339032418879	930.1339032418879	930.1339032418879	955.1339032418879	0.06896551698446274	0.05376344174146652	0.05263157933950424	0.0833333358168602	0.8235294222831726	855	930	930	955	1564
13.74967976741937	13.749679372679672	0	0	1	0	0.005018479547692039	0.021726544968217437	813.9702016448504	888.9702016448504	888.9702016448504	913.9702016448504	0.0517241396009922	0.032258063554763794	0.035087719559669495	0.0833333358168602	0.8235294222831726	813	888	888	913	1564
13.768720826269139	13.768720826269139	0	0	1	0	0.00530330085889968	0.021580346145432944	813.3715174655479	888.3715174655479	888.3715174655479	913.3715174655479	0.0517241396009922	0.032258063554763794	0.035087719559669495	0.06666667014360428	0.8235294222831726	813	888	888	913	1564
13.782654348156466	13.78265395341677	0	0	1	0	0.005573586191081001	0.021580346145432944	813.3715174655479	888.3715174655479	888.3715174655479	913.3715174655479	0.0517241396009922	0.032258063554763794	0.035087719559669495	0.06666667014360428	0.8235294222831726	813	888	888	913	1564
13.799714603197788	13.799714208458088	0	0	1	0	0.005828594710927795	0.01428943138231921	783.5152215105971	858.5152215105971	858.5152215105971	883.5152215105971	0.03448275849223137	0.02150537632405758	0.017543859779834747	0.06666667014360428	0.8235294222831726	783	858	858	883	1564
13.815680639794106	13.815680245054406	0	0	1	0	0.006067627457812587	0.01428943138231921	783.5152215105971	858.5152215105971	858.5152215105971	883.5152215105971	0.03448275849223137	0.02150537632405758	0.017543859779834747	0.06666667014360428	0.8235294222831726	783	858	858	883	1564
13.835152754394933	13.835152359655236	0	0	1	0	0.006290029259591127	0.011601259341812012	772.5071570047202	847.5071570047202	847.5071570047202	872.5071570047202	0.03448275849223137	0.01075268816202879	0.017543859779834747	0.06666667014360428	0.8235294222831726	772	847	847	872	1564
13.849747465277709	13.849747070538012	0	0	1	0	0.006495190528383701	0.011601259341812012	772.5071570047202	847.5071570047202	847.5071570047202	872.5071570047202	0.03448275849223137	0.01075268816202879	0.017543859779834747	0.06666667014360428	0.8235294222831726	772	847	847	872	1564
13.865647580344334	13.865647185604633	0	0	1	0	0.006682548931413134	0.011601259341812012	772.5071570047202	847.5071570047202	847.5071570047202	872.5071570047202	0.03448275849223137	0.01075268816202879	0.017543859779834747	0.06666667014360428	0.8235294222831726	772	847	847	872	1564
13.882723230233903	13.882722835494206	0	0	1	0	0.006851590932319843	0.011601259341812012	772.5071570047202	847.5071570047202	847.5071570047202	872.5071570047202	0.03448275849223137	0.01075268816202879	0.017543859779834747	0.06666667014360428	0.7647058963775635	772	847	847	872	1552
13.901819947381199	13.901819552641502	0	0	1	0	0.0070018531987293105	0.011601259341812012	772.5071570047202	847.5071570047202	847.5071570047202	872.5071570047202	0.03448275849223137	0.01075268816202879	0.017543859779834747	0.06666667014360428	0.8235294222831726	772	847	847	872	1564
13.915666626534797	13.9156662317951	0	0	1	0	0.007132923872213908	0.011601259341812012	772.5071570047202	847.5071570047202	847.5071570047202	872.5071570047202	0.03448275849223137	0.01075268816202879	0.017543859779834747	0.06666667014360428	0.7647058963775635	772	847	847	872	1552
13.932712670946962	13.932712670946962	0	0	1	0	0.007244443697168227	0.011601259341812012	772.5071570047202	847.5071570047202	847.5071570047202	872.5071570047202	0.03448275849223137	0.01075268816202879	0.017543859779834747	0.06666667014360428	0.8235294222831726	772	847	847	872	1564
13.949677398981176	13.94967700424148	0	0	1	0	0.007336107005503715	0.011601259341812012	772.5071570047202	847.5071570047202	847.5071570047202	872.5071570047202	0.03448275849223137	0.01075268816202879	0.017543859779834747	0.06666667014360428	0.7647058963775635	772	847	847	872	1552
13.968537667048906	13.96853727230921	0	0	1	0	0.007407662554463664	0.01591160461900222	790.1580209148141	865.1580209148141	865.1580209148141	890.1580209148141	0.0517241396009922	0.01075268816202879	0.017543859779834747	0.06666667014360428	0.8235294222831726	790	865	865	890	1564
13.98266303242984	13.98266303242984	0	0	1	0	0.007458914215262138	0.01591160461900222	790.1580209148141	865.1580209148141	865.1580209148141	890.1580209148141	0.0517241396009922	0.01075268816202879	0.017543859779834747	0.06666667014360428	0.8235294222831726	790	865	865	890	1564
13.999724076950557	13.999724076950557	0	0	1	0	0.007489721510659348	0.0229832204167693	819.1162876066703	894.1162876066703	894.1162876066703	919.1162876066703	0.06896551698446274	0.02150537632405758	0.017543859779834747	0.0833333358168602	0.8235294222831726	819	894	894	919	1564
14.015758008775066	14.015758008775066	0	0	1	0	0.0075	0.028359564497783693	841.1324166184243	916.1324166184243	916.1324166184243	941.1324166184243	0.06896551698446274	0.04301075264811516	0.017543859779834747	0.0833333358168602	0.8235294222831726	841	916	916	941	1564
14.035104596151683	14.035104201411986	0	0	1	0	0.007489721510659259	0.05858922182304556	964.9228633653715	1039.9228633653715	1039.9228633653715	1064.9228633653715	0.12068965286016464	0.10752688348293304	0.05263157933950424	0.11666666716337204	0.8235294222831726	964	1039	1039	1064	1564
14.049661806763076	14.04966141202338	0	0	1	0	0.0074589142152619616	0.09228252634754655	1102.8969453932032	1177.8969453932032	1177.8969453932032	1202.8969453932032	0.2068965584039688	0.1505376398563385	0.08771929889917374	0.13333334028720856	0.8235294222831726	1102	1177	1177	1202	1564
14.065715080832824	14.065714686093123	0	0	1	0	0.007407662554463399	0.11815922443172214	1208.8620240479022	1283.8620240479022	1283.8620240479022	1308.8620240479022	0.2586206793785095	0.19354838132858276	0.12280701845884323	0.1666666716337204	0.8235294222831726	1208	1283	1283	1308	1564
14.08277928327113	14.08277928327113	0	0	1	0	0.007336107005503364	0.13525505749541417	1278.869460443721	1353.869460443721	1353.869460443721	1378.869460443721	0.2586206793785095	0.24731183052062988	0.17543859779834747	0.20000000298023224	0.8235294222831726	1278	1353	1353	1378	1564
14.10184876337921	14.101848368639512	0	0	1	0	0.00724444369716779	0.15813720902068573	1372.571870939708	1447.571870939708	1447.571870939708	1472.571870939708	0.2931034564971924	0.29032257199287415	0.21052631735801697	0.23333333432674408	0.8235294222831726	1372	1447	1447	1472	1564
14.115802416991176	14.11580202225148	0	0	1	0	0.007132923872213387	0.18860267337128434	1497.3279474554092	1572.3279474554092	1572.3279474554092	1597.3279474554092	0.3448275923728943	0.34408602118492126	0.24561403691768646	0.2666666805744171	0.8235294222831726	1497	1572	1572	1597	1564
14.132691749742929	14.132691355003228	0	0	1	0	0.007001853198728705	0.21965293222874926	1624.4787574767283	1699.4787574767283	1699.4787574767283	1724.4787574767283	0.3965517282485962	0.3978494703769684	0.28070175647735596	0.30000001192092896	0.8235294222831726	1624	1699	1699	1724	1564
14.14965766199624	14.14965726725654	0	0	1	0	0.006851590932319155	0.2455156428074976	1730.3865572967027	1805.3865572967027	1805.3865572967027	1830.3865572967027	0.43103447556495667	0.4516128897666931	0.2982456088066101	0.3333333432674408	0.8235294222831726	1730	1805	1805	1830	1564
14.168499772037826	14.168499377298126	0	0	1	0	0.006682548931412366	0.27921147238877086	1868.3709794320166	1943.3709794320166	1943.3709794320166	1968.3709794320166	0.5	0.49462366104125977	0.3333333432674408	0.36666667461395264	0.8235294222831726	1868	1943	1943	1968	1564
14.182674874620805	14.182674479881104	0	0	1	0	0.006495190528382856	0.30900756728492285	1990.385988031759	2065.385988031759	2065.385988031759	2090.385988031759	0.517241358757019	0.5591397881507874	0.3684210479259491	0.4333333373069763	0.8235294222831726	1990	2065	2065	2090	1564
14.19979434061694	14.19979434061694	0	0	1	0	0.006290029259590206	0.33554469863747993	2099.0555409204803	2174.0555409204803	2174.0555409204803	2199.0555409204803	0.5517241358757019	0.602150559425354	0.4035087823867798	0.46666666865348816	0.8235294222831726	2099	2174	2174	2199	1564
14.215737482310729	14.215737087571028	0	0	1	0	0.006067627457811592	0.3577854558825493	2190.1314418390393	2265.1314418390393	2265.1314418390393	2290.1314418390393	0.5862069129943848	0.6344085931777954	0.42105263471603394	0.5	0.8235294222831726	2190	2265	2265	2290	1564
14.235233676033182	14.235233676033182	0	0	1	0	0.005828594710926731	0.38265779434937475	2291.98366786069	2366.98366786069	2366.98366786069	2391.98366786069	0.6206896305084229	0.6666666865348816	0.45614033937454224	0.5333333611488342	0.8235294222831726	2291	2366	2366	2391	1564
14.249681149008318	14.249680754268617	0	0	1	0	0.005573586191079871	0.40131920653215625	2368.40215074918	2443.40215074918	2443.40215074918	2468.40215074918	0.6379310488700867	0.698924720287323	0.4736842215061188	0.5666666626930237	0.8235294222831726	2368	2443	2443	2468	1564
14.265663369932284	14.265662975192583	0	0	1	0	0.005303300858898486	0.4288371265457389	2481.088033204801	2556.088033204801	2556.088033204801	2581.088033204801	0.6896551847457886	0.7204301357269287	0.5087719559669495	0.6000000238418579	0.8235294222831726	2481	2556	2556	2581	1564
14.282740993520349	14.282740598780649	0	0	1	0	0.005018479547690782	0.46150058471319966	2614.8448944005527	2689.8448944005527	2689.8448944005527	2714.8448944005527	0.7068965435028076	0.774193525314331	0.5614035129547119	0.6499999761581421	0.8235294222831726	2614	2689	2689	2714	1564
14.30179744721837	14.301797052478669	0	0	1	0	0.004719902932873095	0.4831730741550002	2703.5937386647256	2778.5937386647256	2778.5937386647256	2803.5937386647256	0.7413793206214905	0.7956989407539368	0.5789473652839661	0.6833333373069763	0.8235294222831726	2703	2778	2778	2803	1564
14.315702153107686	14.31570175836799	0	0	1	0	0.0044083893921928324	0.5066590258993253	2799.768711057737	2874.768711057737	2874.768711057737	2899.768711057737	0.7586206793785095	0.8279569745063782	0.6140350699424744	0.7166666388511658	0.8235294222831726	2799	2874	2874	2899	1564
14.332728855274613	14.332728460534913	0	0	1	0	0.004084792762611958	0.5253369774386201	2876.254922611149	2951.254922611149	2951.254922611149	2976.254922611149	0.7758620977401733	0.8494623899459839	0.6491228342056274	0.7333333492279053	0.8235294222831726	2876	2951	2951	2976	1564
14.34990516378737	14.349904769047672	0	0	1	0	0.0037499999999992296	0.548105919195546	2969.4937391057606	3044.4937391057606	3044.4937391057606	3069.4937391057606	0.8103448152542114	0.8709677457809448	0.6666666865348816	0.7666666507720947	0.8235294222831726	2969	3044	3044	3069	1564
14.368384113306085	14.368383718566385	0	0	1	0	0.0034049287480458065	0.5683164087826746	3052.2556939650526	3127.2556939650526	3127.2556939650526	3152.2556939650526	0.8448275923728943	0.8924731016159058	0.6842105388641357	0.7833333611488342	0.8235294222831726	3052	3127	3127	3152	1564
14.382710795933392	14.382710401193695	0	0	1	0	0.003050524823067685	0.5881804066704728	3133.598765315586	3208.598765315586	3208.598765315586	3233.598765315586	0.8620689511299133	0.9032257795333862	0.719298243522644	0.8166666626930237	0.8235294222831726	3133	3208	3208	3233	1564
14.399716182156581	14.399716182156581	0	0	1	0	0.0026877596215889154	0.6002088028349375	3182.855047609069	3257.855047609069	3257.855047609069	3282.855047609069	0.8620689511299133	0.9247311949729919	0.7368420958518982	0.8333333134651184	0.8235294222831726	3182	3257	3257	3282	1564
14.415707087353923	14.415706692614226	0	0	1	0	0.0023176274578112516	0.6209500189064538	3267.7903274219284	3342.7903274219284	3342.7903274219284	3367.7903274219284	0.8793103694915771	0.9354838728904724	0.7719298005104065	0.8666666746139526	0.8823529481887817	3267	3342	3342	3367	1576
14.435098280316502	14.435097885576806	0	0	1	0	0.0019411428382680358	0.6593457439271679	3425.0208213817527	3500.0208213817527	3500.0208213817527	3525.0208213817527	0.9137930870056152	0.9677419066429138	0.8245614171028137	0.9166666865348816	0.8823529481887817	3425	3500	3500	3525	1576
14.44962549071079	14.44962549071079	0	0	1	0	0.001559337681132312	0.6765616872331552	3495.520109219771	3570.520109219771	3570.520109219771	3595.520109219771	0.931034505367279	0.9892473220825195	0.8421052694320679	0.9333333373069763	0.8823529481887817	3495	3570	3570	3595	1576
14.465726528284087	14.46572613354439	0	0	1	0	0.0011732584878008379	0.6869252901981797	3537.9590633615458	3612.9590633615458	3612.9590633615458	3637.9590633615458	0.931034505367279	1.0	0.859649121761322	0.949999988079071	0.8823529481887817	3537	3612	3612	3637	1576
14.482646650732342	14.482646255992645	0	0	1	0	0.0007839634745064989	0.703367601692328	3605.2903289300834	3680.2903289300834	3680.2903289300834	3705.2903289300834	0.9655172228813171	1.0	0.8771929740905762	0.9666666388511658	0.8823529481887817	3605	3680	3680	3705	1576
14.501862579268668	14.501862579268668	0	0	1	0	0.0003925196718211707	0.711335445770569	3637.91865043048	3712.91865043048	3712.91865043048	3737.91865043048	0.9655172228813171	1.0	0.8947368264198303	0.9833333492279053	0.8823529481887817	3637	3712	3712	3737	1576
14.515736890201179	14.515736495461482	0	0	1	0	-9.11457541045065e-16	0.7194494754076004	3671.1456017941236	3746.1456017941236	3746.1456017941236	3771.1456017941236	0.9655172228813171	1.0	0.9122806787490845	1.0	0.8823529481887817	3671	3746	3746	3771	1576
14.532688197085637	14.532688197085637	0	0	1	0	-0.00039251967182299115	0.7281458079814911	3706.757083684206	3781.757083684206	3781.757083684206	3806.757083684206	0.982758641242981	1.0	0.9298245906829834	1.0	0.8823529481887817	3706	3781	3781	3806	1576
14.549677398981178	14.549677004241481	0	0	1	0	-0.0007839634745083118	0.7325317710638046	3724.71760250628	3799.71760250628	3799.71760250628	3824.71760250628	0.982758641242981	1.0	0.9473684430122375	1.0	0.8823529481887817	3724	3799	3799	3824	1576
14.56847292973831	14.568472534998609	0	0	1	0	-0.0011732584878026383	0.7369177341461182	3742.678121328354	3817.678121328354	3817.678121328354	3842.678121328354	0.982758641242981	1.0	0.9649122953414917	1.0	0.8823529481887817	3742	3817	3817	3842	1576
14.582752243601764	14.582751848862067	0	0	1	0	-0.0015593376811340951	0.7456140369176865	3778.289481177926	3853.289481177926	3853.289481177926	3878.289481177926	1.0	1.0	0.9824561476707458	1.0	0.8823529481887817	3778	3853	3853	3878	1576
14.599881183350671	14.599880788610971	0	0	1	0	-0.0019411428382697968	0.75	3796.25	3871.25	3871.25	3896.25	1.0	1.0	1.0	1.0	0.8823529481887817	3796	3871	3871	3896	1576
14.615644718481516	14.615644323741819	0	0	1	0	-0.002317627457812985	0.75	3796.25	3871.25	3871.25	3896.25	1.0	1.0	1.0	1.0	0.8823529481887817	3796	3871	3871	3896	1576
14.635072622236084	14.635072227496384	0	0	1	0	-0.0026877596215906176	0.75	3796.25	3871.25	3871.25	3896.25	1.0	1.0	1.0	1.0	0.8823529481887817	3796	3871	3871	3896	1576
14.649622727532897	14.6496223327932	0	0	1	0	-0.0030505248230693503	0.75	3796.25	3871.25	3871.25	3896.25	1.0	1.0	1.0	1.0	0.8823529481887817	3796	3871	3871	3896	1576
14.66578376554041	14.66578376554041	0	0	1	0	-0.0034049287480474306	0.75	3796.25	3871.25	3871.25	3896.25	1.0	1.0	1.0	1.0	0.8823529481887817	3796	3871	3871	3896	1576
14.682709809084145	14.682709809084145	0	0	1	0	-0.0037500000000008082	0.75	3796.25	3871.25	3871.25	3896.25	1.0	1.0	1.0	1.0	0.8823529481887817	3796	3871	3871	3896	1576
14.701944685126012	14.701944290386312	0	0	1	0	-0.004084792762613487	0.75	3796.25	3871.25	3871.25	3896.25	1.0	1.0	1.0	1.0	0.8823529481887817	3796	3871	3871	3896	1576
14.715743995515759	14.715743600776058	0	0	1	0	-0.004408389392194307	0.75	3796.25	3871.25	3871.25	3896.25	1.0	1.0	1.0	1.0	0.8823529481887817	3796	3871	3871	3896	1576
14.732754513355033	14.732754118615333	0	0	1	0	-0.004719902932874511	0.75	3796.25	3871.25	3871.25	3896.25	1.0	1.0	1.0	1.0	0.8823529481887817	3796	3871	3871	3896	1576
14.749682925336959	14.749682530597262	0	0	1	0	-0.005018479547692137	0.75	3796.25	3871.25	3871.25	3896.25	1.0	1.0	1.0	1.0	0.8823529481887817	3796	3871	3871	3896	1576
14.768520693241861	14.76852029850216	0	0	1	0	-0.005303300858899775	0.75	3796.25	3871.25	3871.25	3896.25	1.0	1.0	1.0	1.0	0.8823529481887817	3796	3871	3871	3896	1576
14.782781059599774	14.782780664860077	0	0	1	0	-0.00557358619108109	0.75	3796.25	3871.25	3871.25	3896.25	1.0	1.0	1.0	1.0	0.8823529481887817	3796	3871	3871	3896	1576
14.799696050431944	14.799696050431944	0	0	1	0	-0.0058285947109278785	0.75	3796.25	3871.25	3871.25	3896.25	1.0	1.0	1.0	1.0	0.8823529481887817	3796	3871	3871	3896	1576
14.815703929436332	14.815703534696635	0	0	1	0	-0.006067627457812664	0.75	3796.25	3871.25	3871.25	3896.25	1.0	1.0	1.0	1.0	0.8823529481887817	3796	3871	3871	3896	1576
14.835049727333555	14.835049332593854	0	0	1	0	-0.006290029259591199	0.75	3796.25	3871.25	3871.25	3896.25	1.0	1.0	1.0	1.0	0.8823529481887817	3796	3871	3871	3896	1576
14.849651543530907	14.84965114879121	0	0	1	0	-0.006495190528383767	0.75	3796.25	3871.25	3871.25	3896.25	1.0	1.0	1.0	1.0	0.8823529481887817	3796	3871	3871	3896	1576
14.86571981770921	14.86571981770921	0	0	1	0	-0.006682548931413194	0.75	3796.25	3871.25	3871.25	3896.25	1.0	1.0	1.0	1.0	0.8823529481887817	3796	3871	3871	3896	1576
14.882714151220831	14.882713756481134	0	0	1	0	-0.006851590932319897	0.75	3796.25	3871.25	3871.25	3896.25	1.0	1.0	1.0	1.0	0.8823529481887817	3796	3871	3871	3896	1576
14.901710604484638	14.901710209744941	0	0	1	0	-0.007001853198729357	0.75	3796.25	3871.25	3871.25	3896.25	1.0	1.0	1.0	1.0	0.8823529481887817	3796	3871	3871	3896	1576
14.9156662317951	14.9156658370554	0	0	1	0	-0.00713292387221395	0.75	3796.25	3871.25	3871.25	3896.25	1.0	1.0	1.0	1.0	0.8823529481887817	3796	3871	3871	3896	1576
14.932754118615332	14.932754118615332	0	0	1	0	-0.007244443697168262	0.75	3796.25	3871.25	3871.25	3896.25	1.0	1.0	1.0	1.0	0.8823529481887817	3796	3871	3871	3896	1576
14.949684109556056	14.94968371481636	0	0	1	0	-0.007336107005503743	0.75	3796.25	3871.25	3871.25	3896.25	1.0	1.0	1.0	1.0	0.8823529481887817	3796	3871	3871	3896	1576
14.968357665746268	14.968357271006568	0	0	1	0	-0.007407662554463685	0.75	3796.25	3871.25	3871.25	3896.25	1.0	1.0	1.0	1.0	0.8823529481887817	3796	3871	3871	3896	1576
14.982765664751522	14.982765664751522	0	0	1	0	-0.0074589142152621515	0.75	3796.25	3871.25	3871.25	3896.25	1.0	1.0	1.0	1.0	0.8823529481887817	3796	3871	3871	3896	1576
14.999680655583692	14.999680260843995	0	0	1	0	-0.0074897215106593555	0.75	3796.25	3871.25	3871.25	3896.25	1.0	1.0	1.0	1.0	0.8823529481887817	3796	3871	3871	3896	1576
15.015725245380068	15.015724850640368	0	0	1	0	-0.0075	0.75	3796.25	3871.25	3871.25	3896.25	1.0	1.0	1.0	1.0	0.8823529481887817	3796	3871	3871	3896	1576
15.03505170103205	15.03505170103205	0	0	1	0	-0.007489721510659252	0.75	3796.25	3871.25	3871.25	3896.25	1.0	1.0	1.0	1.0	0.8823529481887817	3796	3871	3871	3896	1576
15.049706807088736	15.049706412349039	0	0	1	0	-0.007458914215261947	0.75	3796.25	3871.25	3871.25	3896.25	1.0	1.0	1.0	1.0	0.8823529481887817	3796	3871	3871	3896	1576
15.065678370040835	15.065677975301139	0	0	1	0	-0.007407662554463379	0.7412280738353729	3760.328962355852	3835.328962355852	3835.328962355852	3860.328962355852	1.0	1.0	0.9649122953414917	1.0	0.8823529481887817	3760	3835	3835	3860	1576
15.082675071990653	15.082674677250957	0	0	1	0	-0.007336107005503337	0.7204678243538094	3675.3157407288495	3750.3157407288495	3750.3157407288495	3775.3157407288495	1.0	1.0	0.9122806787490845	0.9666666388511658	0.8823529481887817	3675	3750	3750	3775	1576
15.101785605027406	15.101785210287709	0	0	1	0	-0.0072444436971677555	0.6926925883176382	3561.5761491607286	3636.5761491607286	3636.5761491607286	3661.5761491607286	0.982758641242981	1.0	0.859649121761322	0.9166666865348816	0.8823529481887817	3561	3636	3636	3661	1576
15.11573649546148	15.115736100721783	0	0	1	0	-0.007132923872213346	0.6664714411903194	3454.200551674358	3529.200551674358	3529.200551674358	3554.200551674358	0.9482758641242981	0.9892473220825195	0.8245614171028137	0.8833333253860474	0.8823529481887817	3454	3529	3529	3554	1576
15.132759644971117	15.132759250231416	0	0	1	0	-0.007001853198728657	0.6206500582353414	3266.561988473723	3341.561988473723	3341.561988473723	3366.561988473723	0.931034505367279	0.9354838728904724	0.7543859481811523	0.8166666626930237	0.8823529481887817	3266	3341	3341	3366	1576
15.149662398872625	15.149662004132924	0	0	1	0	-0.0068515909323191015	0.6034907213428564	3196.294503898997	3271.294503898997	3271.294503898997	3296.294503898997	0.9137930870056152	0.9247311949729919	0.719298243522644	0.800000011920929	0.8823529481887817	3196	3271	3271	3296	1576
15.168455955931261	15.168455561191564	0	0	1	0	-0.006682548931412306	0.5855577824408549	3122.8591190953007	3197.8591190953007	3197.8591190953007	3222.8591190953007	0.9137930870056152	0.8924731016159058	0.6842105388641357	0.7833333611488342	0.8823529481887817	3122	3197	3197	3222	1576
15.182727375000741	15.182726980261041	0	0	1	0	-0.006495190528382789	0.5653473077548874	3040.0972252562638	3115.0972252562638	3115.0972252562638	3140.0972252562638	0.8793103694915771	0.8709677457809448	0.6666666865348816	0.7666666507720947	0.8823529481887817	3040	3115	3115	3140	1576
15.199712629499292	15.199712234759595	0	0	1	0	-0.006290029259590135	0.5495933666825294	2975.584836564958	3050.584836564958	3050.584836564958	3075.584836564958	0.8620689511299133	0.8494623899459839	0.6491228342056274	0.75	0.8823529481887817	2975	3050	3050	3075	1576
15.215726034859465	15.215725640119764	0	0	1	0	-0.006067627457811515	0.5366737827920076	2922.679140533271	2997.679140533271	2997.679140533271	3022.679140533271	0.8448275923728943	0.8387096524238586	0.6315789222717285	0.7333333492279053	0.8823529481887817	2922	2997	2997	3022	1576
15.235127096314514	15.235127096314514	0	0	1	0	-0.005828594710926648	0.5153808020795996	2835.4843845159603	2910.4843845159603	2910.4843845159603	2935.4843845159603	0.8275862336158752	0.8064516186714172	0.5964912176132202	0.7166666388511658	0.8823529481887817	2835	2910	2910	2935	1576
15.249649964572114	15.249649569832414	0	0	1	0	-0.005573586191079782	0.5028267262013335	2784.0754437944606	2859.0754437944606	2859.0754437944606	2884.0754437944606	0.8103448152542114	0.7956989407539368	0.5789473652839661	0.699999988079071	0.8823529481887817	2784	2859	2859	2884	1576
15.265710738696136	15.265710343956439	0	0	1	0	-0.005303300858898391	0.49438019823609736	2749.4869117768185	2824.4869117768185	2824.4869117768185	2849.4869117768185	0.8103448152542114	0.774193525314331	0.5614035129547119	0.699999988079071	0.8823529481887817	2749	2824	2824	2849	1576
15.282700335331374	15.282700335331374	0	0	1	0	-0.005018479547690684	0.48504250999431164	2711.249078426706	2786.249078426706	2786.249078426706	2811.249078426706	0.7931034564971924	0.7634408473968506	0.5614035129547119	0.6833333373069763	0.8823529481887817	2711	2786	2786	2811	1576
15.301775736534935	15.301775341795238	0	0	1	0	-0.004719902932872991	0.4680484019655582	2641.658206048961	2716.658206048961	2716.658206048961	2741.658206048961	0.7586206793785095	0.7419354915618896	0.5438596606254578	0.6833333373069763	0.8823529481887817	2641	2716	2716	2741	1576
15.315727811188108	15.315727811188108	0	0	1	0	-0.004408389392192726	0.4375524497345875	2516.777281663136	2591.777281663136	2591.777281663136	2616.777281663136	0.6896551847457886	0.7096773982048035	0.5263158082962036	0.6666666865348816	0.8823529481887817	2516	2591	2591	2616	1576
15.332637275664496	15.332636880924799	0	0	1	0	-0.004084792762611848	0.41313521335260894	2416.7886986789335	2491.7886986789335	2491.7886986789335	2516.7886986789335	0.6551724076271057	0.6666666865348816	0.5087719559669495	0.6499999761581421	0.8823529481887817	2416	2491	2491	2516	1576
15.3497346362375	15.3497346362375	0	0	1	0	-0.003749999999999115	0.394707081519198	2341.3254988211156	2416.3254988211156	2416.3254988211156	2441.3254988211156	0.6551724076271057	0.6236559152603149	0.4736842215061188	0.6333333253860474	0.8823529481887817	2341	2416	2416	2441	1576
15.36854319340469	15.36854279866499	0	0	1	0	-0.003404928748045688	0.35934648132550784	2196.5238410279544	2271.5238410279544	2271.5238410279544	2296.5238410279544	0.5862069129943848	0.5698924660682678	0.45614033937454224	0.6166666746139526	0.8235294222831726	2196	2271	2271	2296	1564
15.382713164371584	15.382712769631887	0	0	1	0	-0.003050524823067564	0.32405645563675645	2052.0111858325176	2127.0111858325176	2127.0111858325176	2152.0111858325176	0.5344827771186829	0.5161290168762207	0.42105263471603394	0.5833333134651184	0.8823529481887817	2052	2127	2127	2152	1576
15.399653023804778	15.39965262906508	0	0	1	0	-0.002687759621588792	0.2987620276317262	1948.4305031519189	2023.4305031519189	2023.4305031519189	2048.430503151919	0.5	0.47311827540397644	0.4035087823867798	0.550000011920929	0.8235294222831726	1948	2023	2023	2048	1564
15.415697613601154	15.415697218861453	0	0	1	0	-0.0023176274578111254	0.2667614706666672	1817.3882223800022	1892.3882223800022	1892.3882223800022	1917.3882223800022	0.4482758641242981	0.4193548262119293	0.38596490025520325	0.5166666507720947	0.8235294222831726	1817	1892	1892	1917	1564
15.435080911769756	15.435080517030059	0	0	1	0	-0.0019411428382679079	0.1971202529138989	1532.207435682416	1607.207435682416	1607.207435682416	1632.207435682416	0.3103448152542114	0.32258063554763794	0.3333333432674408	0.46666666865348816	0.8235294222831726	1532	1607	1607	1632	1564
15.449735623086745	15.449735228347048	0	0	1	0	-0.0015593376811321826	0.1785459275090555	1456.1455731495823	1531.1455731495823	1531.1455731495823	1556.1455731495823	0.3103448152542114	0.2795698940753937	0.2982456088066101	0.4166666567325592	0.8235294222831726	1456	1531	1531	1556	1564
15.465739554694146	15.465739554694146	0	0	1	0	-0.001173258487800707	0.15455330354079866	1357.8957779995706	1432.8957779995706	1432.8957779995706	1457.8957779995706	0.2586206793785095	0.24731183052062988	0.28070175647735596	0.4000000059604645	0.8235294222831726	1357	1432	1432	1457	1564
15.482622571610715	15.482622176871018	0	0	1	0	-0.0007839634745063674	0.1409192460540094	1302.0643125911686	1377.0643125911686	1377.0643125911686	1402.0643125911686	0.24137930572032928	0.22580644488334656	0.2631579041481018	0.36666667461395264	0.8235294222831726	1302	1377	1377	1402	1564
15.50183297379126	15.50183297379126	0	0	1	0	-0.0003925196718210386	0.1227555476455835	1227.6839676086645	1302.6839676086645	1302.6839676086645	1327.6839676086645	0.2068965584039688	0.20430107414722443	0.22807016968727112	0.3499999940395355	0.8235294222831726	1227	1302	1302	1327	1564
15.515760969322805	15.515760574583108	0	0	1	0	1.0437658189007235e-15	0.10977938489563632	1174.5465811476306	1249.5465811476306	1249.5465811476306	1274.5465811476306	0.18965516984462738	0.1827957034111023	0.21052631735801697	0.3166666626930237	0.8235294222831726	1174	1249	1249	1274	1564
15.532681881250458	15.532681881250458	0	0	1	0	0.00039251967182312326	0.09627753888959423	1119.2565217528884	1194.2565217528884	1194.2565217528884	1219.2565217528884	0.1551724076271057	0.17204301059246063	0.19298245012760162	0.30000001192092896	0.8235294222831726	1119	1194	1194	1219	1564
15.549704241280693	15.549704241280693	0	0	1	0	0.0007839634745084434	0.07929741591215134	1049.7229181602597	1124.7229181602597	1124.7229181602597	1149.7229181602597	0.13793103396892548	0.13978494703769684	0.15789473056793213	0.25	0.8235294222831726	1049	1124	1124	1149	1564
15.568534903871015	15.568534509131318	0	0	1	0	0.001173258487802769	0.07061761136858435	1014.179118554353	1089.179118554353	1089.179118554353	1114.179118554353	0.12068965286016464	0.12903225421905518	0.14035087823867798	0.23333333432674408	0.8235294222831726	1014	1089	1089	1114	1564
15.582690664208755	15.582690269469058	0	0	1	0	0.0015593376811342246	0.06639435232197594	996.8848727584914	1071.8848727584914	1071.8848727584914	1096.8848727584914	0.12068965286016464	0.11827956885099411	0.12280701845884323	0.21666666865348816	0.8235294222831726	996	1071	1071	1096	1564
15.599660523859054	15.599660129119357	0	0	1	0	0.0019411428382699247	0.05756835221525347	960.742402321463	1035.742402321463	1035.742402321463	1060.742402321463	0.1034482792019844	0.10752688348293304	0.10526315867900848	0.18333333730697632	0.8235294222831726	960	1035	1035	1060	1564
15.615748929761992	15.615748535022295	0	0	1	0	0.002317627457813111	0.04940024308577093	927.293995436232	1002.293995436232	1002.293995436232	1027.2939954362319	0.08620689809322357	0.09677419066429138	0.08771929889917374	0.1666666716337204	0.8235294222831726	927	1002	1002	1027	1564
15.6350023585697	15.635001963830003	0	0	1	0	0.0026877596215907408	0.04137833464171803	894.4442803578354	969.4442803578354	969.4442803578354	994.4442803578354	0.06896551698446274	0.08602150529623032	0.07017543911933899	0.15000000596046448	0.8235294222831726	894	969	969	994	1564
15.64969891229476	15.64969891229476	0	0	1	0	0.0030505248230694713	0.037593671965429135	878.9460866984323	953.9460866984323	953.9460866984323	978.9460866984323	0.06896551698446274	0.07526881992816925	0.05263157933950424	0.11666666716337204	0.8235294222831726	878	953	953	978	1564
15.66570600181975	15.665705607080053	0	0	1	0	0.0034049287480475486	0.030083458502477373	848.1917625676449	923.1917625676449	923.1917625676449	948.1917625676449	0.0517241396009922	0.06451612710952759	0.035087719559669495	0.11666666716337204	0.8235294222831726	848	923	923	948	1564
15.682703887988666	15.682703493248965	0	0	1	0	0.003750000000000923	0.02993725967969288	847.5930783883423	922.5930783883423	922.5930783883423	947.5930783883423	0.0517241396009922	0.06451612710952759	0.035087719559669495	0.10000000149011612	0.8235294222831726	847	922	922	947	1564
15.701721657196206	15.701721262456505	0	0	1	0	0.004084792762613599	0.027249088337677613	836.5850167427898	911.5850167427898	911.5850167427898	936.5850167427898	0.0517241396009922	0.05376344174146652	0.035087719559669495	0.10000000149011612	0.8235294222831726	836	911	911	936	1564
15.715766890418287	15.715774785212261	0	0	1	0	0.0044083893921944145	0.01973887487472585	805.8306926120024	880.8306926120024	880.8306926120024	905.8306926120024	0.03448275849223137	0.04301075264811516	0.017543859779834747	0.0833333358168602	0.8235294222831726	805	880	880	905	1564
15.732670828538893	15.732670433799193	0	0	1	0	0.004719902932874614	0.01705070260138801	794.8226271526839	869.8226271526839	869.8226271526839	894.8226271526839	0.03448275849223137	0.032258063554763794	0.017543859779834747	0.0833333358168602	0.8235294222831726	794	869	869	894	1564
15.749701083363103	15.749700688623406	0	0	1	0	0.0050184795476922355	0.01705070260138801	794.8226271526839	869.8226271526839	869.8226271526839	894.8226271526839	0.03448275849223137	0.032258063554763794	0.017543859779834747	0.0833333358168602	0.8235294222831726	794	869	869	894	1564
15.768525035378545	15.768524640638848	0	0	1	0	0.005303300858899867	0.016977603189995763	794.5232850630326	869.5232850630326	869.5232850630326	894.5232850630326	0.03448275849223137	0.032258063554763794	0.017543859779834747	0.06666667014360428	0.8235294222831726	794	869	869	894	1564
15.782703690618813	15.782703295879116	0	0	1	0	0.005573586191081179	0.01428943138231921	783.5152215105971	858.5152215105971	858.5152215105971	883.5152215105971	0.03448275849223137	0.02150537632405758	0.017543859779834747	0.06666667014360428	0.8235294222831726	783	858	858	883	1564
15.799704339965619	15.799704339965619	0	0	1	0	0.005828594710927962	0.009979086570790288	765.8643595073862	840.8643595073862	840.8643595073862	865.8643595073862	0.017241379246115685	0.02150537632405758	0.017543859779834747	0.06666667014360428	0.8235294222831726	765	840	840	865	1564
15.815738666529825	15.815738271790124	0	0	1	0	0.0060676274578127425	0.01428943138231921	783.5152215105971	858.5152215105971	858.5152215105971	883.5152215105971	0.03448275849223137	0.02150537632405758	0.017543859779834747	0.06666667014360428	0.8235294222831726	783	858	858	883	1564
15.835063543223011	15.83506314848331	0	0	1	0	0.006290029259591271	0.014362530793711456	783.8145636002484	858.8145636002484	858.8145636002484	883.8145636002484	0.03448275849223137	0.02150537632405758	0.017543859779834747	0.0833333358168602	0.8235294222831726	783	858	858	883	1564
15.849838255408429	15.849837860668728	0	0	1	0	0.006495190528383834	0.014362530793711456	783.8145636002484	858.8145636002484	858.8145636002484	883.8145636002484	0.03448275849223137	0.02150537632405758	0.017543859779834747	0.0833333358168602	0.8235294222831726	783	858	858	883	1564
15.865791265594687	15.865791265594687	0	0	1	0	0.006682548931413254	0.01705070260138801	794.8226271526839	869.8226271526839	869.8226271526839	894.8226271526839	0.03448275849223137	0.032258063554763794	0.017543859779834747	0.0833333358168602	0.8235294222831726	794	869	869	894	1564
15.882678229908244	15.882677835168547	0	0	1	0	0.006851590932319951	0.01705070260138801	794.8226271526839	869.8226271526839	869.8226271526839	894.8226271526839	0.03448275849223137	0.032258063554763794	0.017543859779834747	0.0833333358168602	0.8235294222831726	794	869	869	894	1564
15.901772183877647	15.901772183877647	0	0	1	0	0.007001853198729405	0.01668520551174879	793.3259165706113	868.3259165706113	868.3259165706113	893.3259165706113	0.03448275849223137	0.032258063554763794	0.0	0.0833333358168602	0.8235294222831726	793	868	868	893	1564
15.91561728407245	15.915616889332753	0	0	1	0	0.0071329238722139905	0.02368372306227684	821.9848459400237	896.9848459400237	896.9848459400237	921.9848459400237	0.0517241396009922	0.04301075264811516	0.0	0.10000000149011612	0.8235294222831726	821	896	896	921	1564
15.932682670729854	15.932682275990157	0	0	1	0	0.007244443697168296	0.026883591248038394	835.0883061607173	910.0883061607173	910.0883061607173	935.0883061607173	0.0517241396009922	0.05376344174146652	0.017543859779834747	0.11666666716337204	0.8235294222831726	835	910	910	935	1564
15.949671872625395	15.949671477885698	0	0	1	0	0.007336107005503771	0.0381924522131115	881.3980918126916	956.3980918126916	956.3980918126916	981.3980918126916	0.08620689809322357	0.06451612710952759	0.017543859779834747	0.11666666716337204	0.8235294222831726	881	956	956	981	1564
15.968528193296137	15.968528193296137	0	0	1	0	0.007407662554463706	0.05202930177022752	938.0599907490816	1013.0599907490816	1013.0599907490816	1038.0599907490816	0.1034482792019844	0.09677419066429138	0.05263157933950424	0.15000000596046448	0.8235294222831726	938	1013	1013	1038	1564
15.982670532484118	15.982670137744417	0	0	1	0	0.007458914215262165	0.059247116623609736	967.6169425736819	1042.6169425736819	1042.6169425736819	1067.6169425736819	0.12068965286016464	0.10752688348293304	0.05263157933950424	0.1666666716337204	0.8235294222831726	967	1042	1042	1067	1564
15.999686971418875	15.999686971418875	0	0	1	0	0.0074897215106593616	0.06295867979047243	982.8157937419846	1057.8157937419846	1057.8157937419846	1082.8157937419846	0.12068965286016464	0.11827956885099411	0.07017543911933899	0.18333333730697632	0.8235294222831726	982	1057	1057	1082	1564
16.015673139739828	16.015672745000128	0	0	1	0	0.0075	0.06843861571529455	1005.2561313541312	1080.2561313541312	1080.2561313541312	1105.2561313541312	0.13793103396892548	0.11827956885099411	0.08771929889917374	0.20000000298023224	0.8235294222831726	1005	1080	1080	1105	1564
16.035198149460292	16.035197754720595	0	0	1	0	0.007489721510659245	0.06975440518571097	1010.6442892354864	1085.6442892354864	1085.6442892354864	1110.6442892354864	0.13793103396892548	0.11827956885099411	0.10526315867900848	0.21666666865348816	0.8235294222831726	1010	1085	1085	1110	1564
16.049739570483734	16.049739175744037	0	0	1	0	0.007458914215261934	0.07390456482092714	1027.6391929416966	1102.6391929416966	1102.6391929416966	1127.6391929416966	0.13793103396892548	0.12903225421905518	0.12280701845884323	0.23333333432674408	0.8823529481887817	1027	1102	1102	1127	1576
16.065600606320178	16.06560021158048	0	0	1	0	0.007407662554463358	0.08426565458638624	1070.0678555312516	1145.0678555312516	1145.0678555312516	1170.0678555312516	0.1551724076271057	0.13978494703769684	0.15789473056793213	0.2666666805744171	0.8235294222831726	1070	1145	1145	1170	1564
16.08270546694746	16.082705072207762	0	0	1	0	0.007336107005503309	0.09389575436842024	1109.5031141386808	1184.5031141386808	1184.5031141386808	1209.5031141386808	0.17241379618644714	0.1505376398563385	0.17543859779834747	0.30000001192092896	0.8823529481887817	1109	1184	1184	1209	1576
16.101878763596318	16.101878368856617	0	0	1	0	0.007244443697167722	0.10709121169097591	1163.5385118745462	1238.5385118745462	1238.5385118745462	1263.5385118745462	0.18965516984462738	0.17204301059246063	0.21052631735801697	0.3166666626930237	0.8823529481887817	1163	1238	1238	1263	1576
16.115732942804193	16.115732942804193	0	0	1	0	0.007132923872213304	0.11642891349412543	1201.7764007584437	1276.7764007584437	1276.7764007584437	1301.7764007584437	0.2068965584039688	0.1827957034111023	0.22807016968727112	0.3333333432674408	0.8235294222831726	1201	1276	1276	1301	1564
16.132692933962023	16.132692933962023	0	0	1	0	0.00700185319872861	0.12531402867657748	1238.1609474305847	1313.1609474305847	1313.1609474305847	1338.1609474305847	0.2068965584039688	0.20430107414722443	0.24561403691768646	0.36666667461395264	0.8235294222831726	1238	1313	1313	1338	1564
16.149674635803287	16.149674635803287	0	0	1	0	0.006851590932319048	0.14363791021077255	1313.1972423131135	1388.1972423131135	1388.1972423131135	1413.1972423131135	0.2586206793785095	0.2150537669658661	0.2631579041481018	0.38333332538604736	0.8235294222831726	1313	1388	1388	1413	1564
16.168526614337342	16.16852621959764	0	0	1	0	0.006682548931412246	0.15734506701255402	1369.3280494164087	1444.3280494164087	1444.3280494164087	1469.3280494164087	0.27586206793785095	0.23655913770198822	0.28070175647735596	0.4166666567325592	0.8235294222831726	1369	1444	1444	1469	1564
16.182684348373574	16.182683953633877	0	0	1	0	0.0064951905283827235	0.16847976227427086	1414.9246265131392	1489.9246265131392	1489.9246265131392	1514.9246265131392	0.27586206793785095	0.2688172161579132	0.2982456088066101	0.4333333373069763	0.8235294222831726	1414	1489	1489	1514	1564
16.199692103034955	16.19969210303496	0	0	1	0	0.006290029259590062	0.1896971276977606	1501.8097379223295	1576.8097379223295	1576.8097379223295	1601.8097379223295	0.3103448152542114	0.301075279712677	0.31578946113586426	0.46666666865348816	0.8235294222831726	1501	1576	1576	1601	1564
16.215686166149887	16.21568577141019	0	0	1	0	0.006067627457811438	0.20981801172925363	1584.2047580312937	1659.2047580312937	1659.2047580312937	1684.2047580312937	0.3448275923728943	0.3333333432674408	0.3333333432674408	0.4833333194255829	0.8235294222831726	1584	1659	1659	1684	1564
16.235200123158787	16.235200123158787	0	0	1	0	0.0058285947109265645	0.24341276146863633	1721.7752582140656	1796.7752582140656	1796.7752582140656	1821.7752582140656	0.37931033968925476	0.3978494703769684	0.3684210479259491	0.5333333611488342	0.8235294222831726	1721	1796	1796	1821	1564
16.24969220171988	16.249691806980184	0	0	1	0	0.005573586191079693	0.26813890645552796	1823.028821935387	1898.028821935387	1898.028821935387	1923.028821935387	0.4137931168079376	0.4301075339317322	0.4035087823867798	0.5666666626930237	0.8235294222831726	1823	1898	1898	1923	1564
16.265637711851863	16.265637317112166	0	0	1	0	0.005303300858898298	0.29781677973897835	1944.5597130311164	2019.5597130311164	2019.5597130311164	2044.5597130311164	0.4655172526836395	0.47311827540397644	0.42105263471603394	0.6000000238418579	0.8235294222831726	1944	2019	2019	2044	1564
16.28275994102589	16.28275954628619	0	0	1	0	0.005018479547690586	0.3149456174052947	2014.7023032746818	2089.702303274682	2089.702303274682	2114.702303274682	0.4655172526836395	0.5053763389587402	0.45614033937454224	0.6333333253860474	0.8235294222831726	2014	2089	2089	2114	1564
16.301904816416435	16.30190442167674	0	0	1	0	0.004719902932872889	0.3392331671492572	2114.159819476208	2189.159819476208	2189.159819476208	2214.159819476208	0.5	0.5376344323158264	0.4912280738353729	0.6499999761581421	0.8235294222831726	2114	2189	2189	2214	1564
16.315773600993165	16.315773600993165	0	0	1	0	0.004408389392192618	0.356010496376725	2182.862982662689	2257.862982662689	2257.862982662689	2282.862982662689	0.517241358757019	0.5591397881507874	0.5087719559669495	0.6833333373069763	0.8235294222831726	2182	2257	2257	2282	1564
16.33268701286654	16.332687012866543	0	0	1	0	0.004084792762611737	0.37519758484865484	2261.4341099552416	2336.4341099552416	2336.4341099552416	2361.4341099552416	0.5517241358757019	0.5806451439857483	0.5263158082962036	0.699999988079071	0.8235294222831726	2261	2336	2336	2361	1564
16.349681741117866	16.349681346378166	0	0	1	0	0.0037499999999990002	0.4030504992307975	2375.491794350116	2450.491794350116	2450.491794350116	2475.491794350116	0.5862069129943848	0.6236559152603149	0.5614035129547119	0.7166666388511658	0.8235294222831726	2375	2450	2450	2475	1564
16.368532140693123	16.368531745953426	0	0	1	0	0.0034049287480455706	0.42770352587103844	2476.4459384419024	2551.4459384419024	2551.4459384419024	2576.4459384419024	0.6206896305084229	0.6559139490127563	0.5789473652839661	0.75	0.8823529481887817	2476	2551	2551	2576	1576
16.38269895374243	16.38269855900273	0	0	1	0	0.003050524823067443	0.4718951855312312	2657.410784750392	2732.410784750392	2732.410784750392	2757.410784750392	0.6724137663841248	0.7204301357269287	0.6315789222717285	0.7833333611488342	0.8235294222831726	2657	2732	2732	2757	1564
16.399741445497305	16.399741050757605	0	0	1	0	0.002687759621588668	0.4920325775418366	2739.8734050338207	2814.8734050338207	2814.8734050338207	2839.8734050338207	0.7068965435028076	0.7419354915618896	0.6491228342056274	0.800000011920929	0.8235294222831726	2739	2814	2814	2839	1564
16.415719719024285	16.415719719024285	0	0	1	0	0.0023176274578109997	0.5080058019194338	2805.2837588600814	2880.2837588600814	2880.2837588600814	2905.2837588600814	0.7241379022598267	0.7634408473968506	0.6666666865348816	0.8166666626930237	0.8823529481887817	2805	2880	2880	2905	1576
16.43531854506842	16.43531854506842	0	0	1	0	0.0019411428382677801	0.5241252547293378	2871.2929181166382	2946.2929181166382	2946.2929181166382	2971.2929181166382	0.7413793206214905	0.7849462628364563	0.6842105388641357	0.8333333134651184	0.8823529481887817	2871	2946	2946	2971	1576
16.44975970220837	16.449759307468675	0	0	1	0	0.0015593376811320532	0.5473894108936452	2966.5596376094772	3041.5596376094772	3041.5596376094772	3066.5596376094772	0.7758620977401733	0.8172042965888977	0.7017543911933899	0.8500000238418579	0.8823529481887817	2966	3041	3041	3066	1576
16.46570955447704	16.46570955447704	0	0	1	0	0.0011732584878005763	0.5724219257022902	3069.0677857508786	3144.0677857508786	3144.0677857508786	3169.0677857508786	0.8275862336158752	0.8387096524238586	0.719298243522644	0.8666666746139526	0.8823529481887817	3069	3144	3144	3169	1576
16.482685335222822	16.48268494048312	0	0	1	0	0.0007839634745062358	0.6085375871356815	3216.9614193206157	3291.9614193206157	3291.9614193206157	3316.9614193206157	0.8448275923728943	0.8817204236984253	0.7719298005104065	0.9166666865348816	0.8823529481887817	3216	3291	3291	3316	1576
16.50200942243661	16.50200942243661	0	0	1	0	0.00039251967182090644	0.6228460468743977	3275.554561950659	3350.554561950659	3350.554561950659	3375.554561950659	0.8620689511299133	0.8924731016159058	0.7894737124443054	0.9333333373069763	0.8823529481887817	3275	3350	3350	3375	1576
16.515649652727753	16.515649257988052	0	0	1	0	-1.1760740967563817e-15	0.6416110461741162	3352.397234083006	3427.397234083006	3427.397234083006	3452.397234083006	0.8965517282485962	0.9032257795333862	0.8070175647735596	0.949999988079071	0.8823529481887817	3352	3427	3427	3452	1576
16.532753329135936	16.532752934396235	0	0	1	0	-0.0003925196718232554	0.6562119044145645	3412.1877485776413	3487.1877485776413	3487.1877485776413	3512.1877485776413	0.9137930870056152	0.9139785170555115	0.8245614171028137	0.9666666388511658	0.8823529481887817	3412	3487	3487	3512	1576
16.54971489925256	16.549714504512863	0	0	1	0	-0.000783963474508575	0.6709589738333435	3472.5769978475414	3547.5769978475414	3547.5769978475414	3572.5769978475414	0.931034505367279	0.9247311949729919	0.8421052694320679	0.9833333492279053	0.8823529481887817	3472	3547	3547	3572	1576
16.568594509565532	16.56859411482583	0	0	1	0	-0.0011732584878028998	0.6858522146940231	3533.5648191720247	3608.5648191720247	3608.5648191720247	3633.5648191720247	0.9482758641242981	0.9354838728904724	0.859649121761322	1.0	0.8823529481887817	3533	3608	3608	3633	1576
16.582655532375565	16.582655532375565	0	0	1	0	-0.0015593376811343538	0.6972366869449615	3580.1842330396175	3655.1842330396175	3655.1842330396175	3680.1842330396175	0.9655172228813171	0.9462365508079529	0.8771929740905762	1.0	0.8823529481887817	3580	3655	3655	3680	1576
16.599690129336462	16.599689734596765	0	0	1	0	-0.0019411428382700524	0.6972366869449615	3580.1842330396175	3655.1842330396175	3655.1842330396175	3680.1842330396175	0.9655172228813171	0.9462365508079529	0.8771929740905762	1.0	0.8823529481887817	3580	3655	3655	3680	1576
16.615662481767963	16.615662087028262	0	0	1	0	-0.0023176274578132366	0.7043108195066452	3609.152805879712	3684.152805879712	3684.152805879712	3709.152805879712	0.9655172228813171	0.9569892287254333	0.8947368264198303	1.0	0.8823529481887817	3609	3684	3684	3709	1576
16.635304729178962	16.635304334439265	0	0	1	0	-0.0026877596215908644	0.7156953066587448	3655.77228076756	3730.77228076756	3730.77228076756	3755.77228076756	0.982758641242981	0.9677419066429138	0.9122806787490845	1.0	0.8823529481887817	3655	3730	3730	3755	1576
16.6496870701038	16.6496870701038	0	0	1	0	-0.003050524823069592	0.7200812846422195	3673.732860609889	3748.732860609889	3748.732860609889	3773.732860609889	0.982758641242981	0.9677419066429138	0.9298245906829834	1.0	0.8823529481887817	3673	3748	3748	3773	1576
16.665701659683066	16.665701659683066	0	0	1	0	-0.003404928748047666	0.7227694690227509	3684.7409756481647	3759.7409756481647	3759.7409756481647	3784.7409756481647	0.982758641242981	0.9784946441650391	0.9298245906829834	1.0	0.8823529481887817	3684	3759	3759	3784	1576
16.682690861578603	16.682690861578603	0	0	1	0	-0.0037500000000010372	0.7271554321050644	3702.7014944702387	3777.7014944702387	3777.7014944702387	3802.7014944702387	0.982758641242981	0.9784946441650391	0.9473684430122375	1.0	0.8823529481887817	3702	3777	3777	3802	1576
16.701934027154145	16.701933632414445	0	0	1	0	-0.0040847927626137094	0.7271554321050644	3702.7014944702387	3777.7014944702387	3777.7014944702387	3802.7014944702387	0.982758641242981	0.9784946441650391	0.9473684430122375	1.0	0.8823529481887817	3702	3777	3777	3802	1576
16.71569465305341	16.71569425831371	0	0	1	0	-0.004408389392194521	0.7271554321050644	3702.7014944702387	3777.7014944702387	3777.7014944702387	3802.7014944702387	0.982758641242981	0.9784946441650391	0.9473684430122375	1.0	0.8823529481887817	3702	3777	3777	3802	1576
16.732687012866542	16.73268661812684	0	0	1	0	-0.004719902932874717	0.7358517348766327	3738.312854319811	3813.312854319811	3813.312854319811	3838.312854319811	1.0	0.9784946441650391	0.9649122953414917	1.0	0.8823529481887817	3738	3813	3813	3838	1576
16.749740162593284	16.749739767853583	0	0	1	0	-0.0050184795476923335	0.7358517348766327	3738.312854319811	3813.312854319811	3813.312854319811	3838.312854319811	1.0	0.9784946441650391	0.9649122953414917	1.0	0.8823529481887817	3738	3813	3813	3838	1576
16.768605562277095	16.768605167537398	0	0	1	0	-0.005303300858899961	0.7385399043560028	3749.3209083378315	3824.3209083378315	3824.3209083378315	3849.3209083378315	1.0	0.9892473220825195	0.9649122953414917	1.0	0.8823529481887817	3749	3824	3824	3849	1576
16.7826764535796	16.7826764535796	0	0	1	0	-0.005573586191081266	0.7429258674383163	3767.2814271599054	3842.2814271599054	3842.2814271599054	3867.2814271599054	1.0	0.9892473220825195	0.9824561476707458	1.0	0.8823529481887817	3767	3842	3842	3867	1576
16.799805788068205	16.799805788068205	0	0	1	0	-0.005828594710928045	0.7429258674383163	3767.2814271599054	3842.2814271599054	3842.2814271599054	3867.2814271599054	1.0	0.9892473220825195	0.9824561476707458	1.0	0.8823529481887817	3767	3842	3842	3867	1576
16.81570195573784	16.81570156099814	0	0	1	0	-0.00606762745781282	0.7429258674383163	3767.2814271599054	3842.2814271599054	3842.2814271599054	3867.2814271599054	1.0	0.9892473220825195	0.9824561476707458	1.0	0.8823529481887817	3767	3842	3842	3867	1576
16.8350359114441	16.835035516704398	0	0	1	0	-0.006290029259591343	0.7429258674383163	3767.2814271599054	3842.2814271599054	3842.2814271599054	3867.2814271599054	1.0	0.9892473220825195	0.9824561476707458	1.0	0.8823529481887817	3767	3842	3842	3867	1576
16.849769175961143	16.849768781221446	0	0	1	0	-0.0064951905283839	0.7456140369176865	3778.289481177926	3853.289481177926	3853.289481177926	3878.289481177926	1.0	1.0	0.9824561476707458	1.0	0.8823529481887817	3778	3853	3853	3878	1576
16.865772712828843	16.865772318089146	0	0	1	0	-0.006682548931413314	0.7456140369176865	3778.289481177926	3853.289481177926	3853.289481177926	3878.289481177926	1.0	1.0	0.9824561476707458	1.0	0.8823529481887817	3778	3853	3853	3878	1576
16.88267941412734	16.88267941412734	0	0	1	0	-0.0068515909323200045	0.7456140369176865	3778.289481177926	3853.289481177926	3853.289481177926	3878.289481177926	1.0	1.0	0.9824561476707458	1.0	0.8823529481887817	3778	3853	3853	3878	1576
16.9018199473812	16.901819552641502	0	0	1	0	-0.007001853198729453	0.7413036972284317	3760.638640150428	3835.638640150428	3835.638640150428	3860.638640150428	0.982758641242981	1.0	0.9824561476707458	1.0	0.8823529481887817	3760	3835	3835	3860	1576
16.915745574474553	16.915745179734856	0	0	1	0	-0.007132923872214031	0.7413036972284317	3760.638640150428	3835.638640150428	3835.638640150428	3860.638640150428	0.982758641242981	1.0	0.9824561476707458	1.0	0.8823529481887817	3760	3835	3835	3860	1576
16.93262977561022	16.93262938087052	0	0	1	0	-0.00724444369716833	0.7413036972284317	3760.638640150428	3835.638640150428	3835.638640150428	3860.638640150428	0.982758641242981	1.0	0.9824561476707458	1.0	0.8823529481887817	3760	3835	3835	3860	1576
16.949999901315078	16.949999901315078	0	0	1	0	-0.0073361070055037985	0.7413036972284317	3760.638640150428	3835.638640150428	3835.638640150428	3860.638640150428	0.982758641242981	1.0	0.9824561476707458	1.0	0.8823529481887817	3760	3835	3835	3860	1576
16.968413324043794	16.968412929304094	0	0	1	0	-0.007407662554463726	0.7413036972284317	3760.638640150428	3835.638640150428	3835.638640150428	3860.638640150428	0.982758641242981	1.0	0.9824561476707458	1.0	0.8823529481887817	3760	3835	3835	3860	1576
16.982628690076048	16.982628295336347	0	0	1	0	-0.007458914215262179	0.7413036972284317	3760.638640150428	3835.638640150428	3835.638640150428	3860.638640150428	0.982758641242981	1.0	0.9824561476707458	1.0	0.8823529481887817	3760	3835	3835	3860	1576
16.999924209977838	16.999924209977838	0	0	1	0	-0.0074897215106593685	0.7413036972284317	3760.638640150428	3835.638640150428	3835.638640150428	3860.638640150428	0.982758641242981	1.0	0.9824561476707458	1.0	0.8823529481887817	3760	3835	3835	3860	1576
17.021763578552214	17.021763578552214	0	0	1	0	-0.0075	0.7413036972284317	3760.638640150428	3835.638640150428	3835.638640150428	3860.638640150428	0.982758641242981	1.0	0.9824561476707458	1.0	0.8823529481887817	3760	3835	3835	3860	1576
17.035013411281266	17.035013411281266	0	0	1	0	-0.007489721510659238	0.7413036972284317	3760.638640150428	3835.638640150428	3835.638640150428	3860.638640150428	0.982758641242981	1.0	0.9824561476707458	1.0	0.8823529481887817	3760	3835	3835	3860	1576
17.049644043476633	17.049643648736932	0	0	1	0	-0.00745891421526192	0.7413036972284317	3760.638640150428	3835.638640150428	3835.638640150428	3860.638640150428	0.982758641242981	1.0	0.9824561476707458	1.0	0.8823529481887817	3760	3835	3835	3860	1576
17.06577073913035	17.06577034439065	0	0	1	0	-0.007407662554463337	0.7369933426380157	3742.9877381026745	3817.9877381026745	3817.9877381026745	3842.9877381026745	0.9655172228813171	1.0	0.9824561476707458	1.0	0.8823529481887817	3742	3817	3817	3842	1576
17.082720467056014	17.082720072316313	0	0	1	0	-0.0073361070055032816	0.7282970398664474	3707.3763782531023	3782.3763782531023	3782.3763782531023	3807.3763782531023	0.9482758641242981	1.0	0.9649122953414917	1.0	0.8823529481887817	3707	3782	3782	3807	1576
17.101879158336015	17.101878763596318	0	0	1	0	-0.007244443697167687	0.7082918733358383	3625.455221310258	3700.455221310258	3700.455221310258	3725.455221310258	0.8965517282485962	0.9892473220825195	0.9473684430122375	1.0	0.8823529481887817	3625	3700	3700	3725	1576
17.115822548715816	17.115822153976115	0	0	1	0	-0.007132923872213263	0.6882110685110092	3543.2243255525827	3618.2243255525827	3618.2243255525827	3643.2243255525827	0.8620689511299133	0.9784946441650391	0.9122806787490845	1.0	0.8823529481887817	3543	3618	3618	3643	1576
17.132644775718774	17.132643986239376	0	0	1	0	-0.007001853198728562	0.6667528409358354	3455.352883632246	3530.352883632246	3530.352883632246	3555.352883632246	0.8620689511299133	0.9569892287254333	0.8771929740905762	0.9666666388511658	0.8823529481887817	3455	3530	3530	3555	1576
17.149711741334972	17.14971134659527	0	0	1	0	-0.006851590932318994	0.6329484024068766	3316.9237078561596	3391.9237078561596	3391.9237078561596	3416.9237078561596	0.8103448152542114	0.9354838728904724	0.8421052694320679	0.9333333373069763	0.8823529481887817	3316	3391	3391	3416	1576
17.16861424655047	17.168613851810772	0	0	1	0	-0.006682548931412186	0.6071117946235409	3211.1227989834	3286.1227989834	3286.1227989834	3311.1227989834	0.7586206793785095	0.9139785170555115	0.8245614171028137	0.9166666865348816	0.8823529481887817	3211	3286	3286	3311	1576
17.18269855900273	17.18269855900273	0	0	1	0	-0.006495190528382658	0.5884198677121546	3134.579358281273	3209.579358281273	3209.579358281273	3234.579358281273	0.7241379022598267	0.9032257795333862	0.8070175647735596	0.8999999761581421	0.8823529481887817	3134	3209	3209	3234	1576
17.199709866321403	17.199709866321403	0	0	1	0	-0.00629002925958999	0.5665847108552331	3045.1643909521795	3120.1643909521795	3120.1643909521795	3145.1643909521795	0.6896551847457886	0.8924731016159058	0.7894737124443054	0.8666666746139526	0.8823529481887817	3045	3120	3120	3145	1576
17.215635639468445	17.215635639468445	0	0	1	0	-0.00606762745781136	0.5509464645202744	2981.125772210524	3056.125772210524	3056.125772210524	3081.125772210524	0.6551724076271057	0.8924731016159058	0.7719298005104065	0.8500000238418579	0.8823529481887817	2981	3056	3056	3081	1576
17.23500630596669	17.23500591122699	0	0	1	0	-0.005828594710926481	0.5281018905472337	2887.577241790922	2962.577241790922	2962.577241790922	2987.577241790922	0.6379310488700867	0.8709677457809448	0.7543859481811523	0.800000011920929	0.8823529481887817	2887	2962	2962	2987	1576
17.249723780895785	17.249723386156084	0	0	1	0	-0.0055735861910796046	0.5110887522847332	2817.9084406059824	2892.9084406059824	2892.9084406059824	2917.9084406059824	0.6206896305084229	0.8602150678634644	0.719298243522644	0.7833333611488342	0.8823529481887817	2817	2892	2892	2917	1576
17.265655869878007	17.26565547513831	0	0	1	0	-0.005303300858898205	0.49480661377310753	2751.2330834008753	2826.2330834008753	2826.2330834008753	2851.2330834008753	0.6034482717514038	0.8494623899459839	0.7017543911933899	0.75	0.8823529481887817	2751	2826	2826	2851	1576
17.282686519441917	17.28268612470222	0	0	1	0	-0.005018479547690488	0.4848841158618704	2710.6004544543594	2785.6004544543594	2785.6004544543594	2810.6004544543594	0.5862069129943848	0.8387096524238586	0.7017543911933899	0.7333333492279053	0.8823529481887817	2710	2785	2785	2810	1576
17.301772973357046	17.301772973357046	0	0	1	0	-0.004719902932872786	0.47181833407335105	2657.0960780303726	2732.0960780303726	2732.0960780303726	2757.0960780303726	0.568965494632721	0.8279569745063782	0.6842105388641357	0.7166666388511658	0.8823529481887817	2657	2732	2732	2757	1576
17.315686758259435	17.315686363519738	0	0	1	0	-0.004408389392192511	0.4605094852154714	2610.7863419573555	2685.7863419573555	2685.7863419573555	2710.7863419573555	0.5344827771186829	0.8172042965888977	0.6842105388641357	0.7166666388511658	0.9411764740943909	2610	2685	2685	2710	1588
17.33277780299726	17.33277740825756	0	0	1	0	-0.004084792762611626	0.4321283838640877	2494.565731923439	2569.565731923439	2569.565731923439	2594.565731923439	0.5	0.7849462628364563	0.6491228342056274	0.6833333373069763	0.8823529481887817	2494	2569	2569	2594	1576
17.349849900229543	17.349849900229543	0	0	1	0	-0.0037499999999988857	0.40718292664540456	2392.4140846129317	2467.4140846129317	2467.4140846129317	2492.4140846129317	0.4655172526836395	0.7526881694793701	0.6315789222717285	0.6499999761581421	0.8823529481887817	2392	2467	2467	2492	1576
17.36844648217849	17.36844608743879	0	0	1	0	-0.0034049287480454526	0.3850883710105517	2301.936879288209	2376.936879288209	2376.936879288209	2401.936879288209	0.43103447556495667	0.7204301357269287	0.6140350699424744	0.6333333253860474	0.8823529481887817	2301	2376	2376	2401	1576
17.382658690293155	17.382658295553455	0	0	1	0	-0.0030505248230673224	0.3553348814186297	2180.0963394092887	2255.0963394092887	2255.0963394092887	2280.0963394092887	0.3965517282485962	0.6774193644523621	0.5789473652839661	0.6000000238418579	0.8823529481887817	2180	2255	2255	2280	1576
17.39968420824098	17.399683813501284	0	0	1	0	-0.002687759621588545	0.32865154985447376	2070.82809665407	2145.82809665407	2145.82809665407	2170.82809665407	0.36206895112991333	0.6344085931777954	0.5614035129547119	0.5666666626930237	0.8823529481887817	2070	2145	2145	2170	1576
17.415767482527833	17.415768272007234	0	0	1	0	-0.002317627457810874	0.2886125948868301	1906.8685760615692	1981.8685760615692	1981.8685760615692	2006.8685760615692	0.2931034564971924	0.5806451439857483	0.5263158082962036	0.5333333611488342	0.8823529481887817	1906	1981	1981	2006	1576
17.43512551735572	17.43512551735572	0	0	1	0	-0.0019411428382676522	0.23615111184921878	1692.0388030225508	1767.0388030225508	1767.0388030225508	1792.0388030225508	0.2586206793785095	0.47311827540397644	0.45614033937454224	0.46666666865348816	0.8823529481887817	1692	1767	1767	1792	1576
17.44966338572187	17.449662990982173	0	0	1	0	-0.0015593376811319237	0.2107975688289132	1588.2160443543996	1663.2160443543996	1663.2160443543996	1688.2160443543996	0.24137930572032928	0.4193548262119293	0.42105263471603394	0.4333333373069763	0.8823529481887817	1588	1663	1663	1688	1576
17.465621527524213	17.465621132784516	0	0	1	0	-0.0011732584878004458	0.18601483693727627	1486.7307572581462	1561.7307572581462	1561.7307572581462	1586.7307572581462	0.2068965584039688	0.37634408473968506	0.38596490025520325	0.4166666567325592	0.8823529481887817	1486	1561	1561	1586	1576
17.48268928261981	17.482688887880112	0	0	1	0	-0.0007839634745061043	0.16437285882556996	1398.106856890709	1473.106856890709	1473.106856890709	1498.106856890709	0.18965516984462738	0.3333333432674408	0.35087719559669495	0.38333332538604736	0.8823529481887817	1398	1473	1473	1498	1576
17.501782447109814	17.501782052370118	0	0	1	0	-0.00039251967182077433	0.14463145994303517	1317.265828466729	1392.265828466729	1392.265828466729	1417.265828466729	0.17241379618644714	0.29032257199287415	0.31578946113586426	0.36666667461395264	0.8823529481887817	1317	1392	1392	1417	1576
17.51571202160016	17.51571162686046	0	0	1	0	1.30838237461204e-15	0.11808035406147877	1208.5390498817555	1283.5390498817555	1283.5390498817555	1308.5390498817555	0.12068965286016464	0.25806450843811035	0.28070175647735596	0.3333333432674408	0.8823529481887817	1208	1283	1283	1308	1576
17.53278727675003	17.53278727675003	0	0	1	0	0.00039251967182338753	0.11014553145750572	1176.045951318486	1251.045951318486	1251.045951318486	1276.045951318486	0.12068965286016464	0.23655913770198822	0.2631579041481018	0.3166666626930237	0.8823529481887817	1176	1251	1251	1276	1576
17.549693978048527	17.549693583308827	0	0	1	0	0.0007839634745087067	0.10009082519607237	1134.8719291779164	1209.8719291779164	1209.8719291779164	1234.8719291779164	0.12068965286016464	0.2150537669658661	0.22807016968727112	0.28333333134651184	0.8823529481887817	1134	1209	1209	1234	1576
17.568494245682043	17.568493850942343	0	0	1	0	0.0011732584878030303	0.08362239878624678	1067.4337230296806	1142.4337230296806	1142.4337230296806	1167.4337230296806	0.1034482792019844	0.1827957034111023	0.19298245012760162	0.25	0.8823529481887817	1067	1142	1142	1167	1576
17.582655137635864	17.582654742896167	0	0	1	0	0.0015593376811344833	0.07108482995577026	1016.0923786688792	1091.092378668879	1091.092378668879	1116.092378668879	0.08620689809322357	0.16129031777381897	0.15789473056793213	0.23333333432674408	0.8823529481887817	1016	1091	1091	1116	1576
17.59963723421683	17.59963723421683	0	0	1	0	0.0019411428382701804	0.06101614022464083	974.8610942199042	1049.8610942199043	1049.8610942199043	1074.8610942199043	0.06896551698446274	0.1505376398563385	0.12280701845884323	0.20000000298023224	0.8823529481887817	974	1049	1049	1074	1576
17.615722482202173	17.615722482202177	0	0	1	0	0.002317627457813363	0.05270183320369637	940.8140069691367	1015.8140069691367	1015.8140069691367	1040.8140069691367	0.0517241396009922	0.13978494703769684	0.10526315867900848	0.18333333730697632	0.8823529481887817	940	1015	1015	1040	1576
17.635016963938554	17.635016569198857	0	0	1	0	0.002687759621590988	0.032946451751744016	859.9157199233917	934.9157199233917	934.9157199233917	959.9157199233917	0.017241379246115685	0.10752688348293304	0.05263157933950424	0.13333334028720856	0.8823529481887817	859	934	934	959	1576
17.649762070646563	17.649762465386264	0	0	1	0	0.003050524823069713	0.02952728430244919	845.9142292185295	920.9142292185295	920.9142292185295	945.9142292185295	0.017241379246115685	0.09677419066429138	0.035087719559669495	0.11666666716337204	0.8823529481887817	845	920	920	945	1576
17.6657545548027	17.6657549495424	0	0	1	0	0.003404928748047784	0.026254317636617966	832.5114307219505	907.5114307219505	907.5114307219505	932.5114307219505	0.017241379246115685	0.08602150529623032	0.017543859779834747	0.10000000149011612	0.8823529481887817	832	907	907	932	1576
17.682751256752518	17.682750862012817	0	0	1	0	0.003750000000001152	0.016129031777381897	791.0483851283789	866.0483851283789	866.0483851283789	891.0483851283789	0.0	0.06451612710952759	0.0	0.0833333358168602	0.8823529481887817	791	866	866	891	1576
17.701791526122886	17.70179152612289	0	0	1	0	0.0040847927626138205	0.01344086043536663	780.0403234828264	855.0403234828264	855.0403234828264	880.0403234828264	0.0	0.05376344174146652	0.0	0.0833333358168602	0.8823529481887817	780	855	855	880	1576
17.715692679354916	17.71569228461522	0	0	1	0	0.004408389392194629	0.01075268816202879	769.0322580235079	844.0322580235079	844.0322580235079	869.0322580235079	0.0	0.04301075264811516	0.0	0.06666667014360428	0.8823529481887817	769	844	844	869	1576
17.73274819751985	17.73274819751985	0	0	1	0	0.00471990293287482	0.01075268816202879	769.0322580235079	844.0322580235079	844.0322580235079	869.0322580235079	0.0	0.04301075264811516	0.0	0.06666667014360428	0.8823529481887817	769	844	844	869	1576
17.749938321922066	17.74993792718237	0	0	1	0	0.0050184795476924315	0.005376344081014395	747.016129011754	822.016129011754	822.016129011754	847.016129011754	0.0	0.02150537632405758	0.0	0.0833333358168602	0.8823529481887817	747	822	822	847	1576
17.76842003461867	17.768419639878974	0	0	1	0	0.005303300858900055	0.005376344081014395	747.016129011754	822.016129011754	822.016129011754	847.016129011754	0.0	0.02150537632405758	0.0	0.0833333358168602	0.8823529481887817	747	822	822	847	1576
17.782710795933394	17.782710401193693	0	0	1	0	0.005573586191081356	0.005376344081014395	747.016129011754	822.016129011754	822.016129011754	847.016129011754	0.0	0.02150537632405758	0.0	0.0833333358168602	0.8823529481887817	747	822	822	847	1576
17.79970394522592	17.79970355048622	0	0	1	0	0.005828594710928128	0.0026881720405071974	736.008064505877	811.008064505877	811.008064505877	836.008064505877	0.0	0.01075268816202879	0.0	0.0833333358168602	0.8823529481887817	736	811	811	836	1576
17.815680245054406	17.81567985031471	0	0	1	0	0.006067627457812898	0.0026881720405071974	736.008064505877	811.008064505877	811.008064505877	836.008064505877	0.0	0.01075268816202879	0.0	0.0833333358168602	0.8823529481887817	736	811	811	836	1576
17.83506117478482	17.83506078004512	0	0	1	0	0.006290029259591415	0.0026881720405071974	736.008064505877	811.008064505877	811.008064505877	836.008064505877	0.0	0.01075268816202879	0.0	0.0833333358168602	0.8823529481887817	736	811	811	836	1576
17.849645227695728	17.84964483295603	0	0	1	0	0.006495190528383966	0.0026881720405071974	736.008064505877	811.008064505877	811.008064505877	836.008064505877	0.0	0.01075268816202879	0.0	0.0833333358168602	0.8823529481887817	736	811	811	836	1576
17.865624685441805	17.865624290702105	0	0	1	0	0.0066825489314133735	0.0026881720405071974	736.008064505877	811.008064505877	811.008064505877	836.008064505877	0.0	0.01075268816202879	0.0	0.0833333358168602	0.8823529481887817	736	811	811	836	1576
17.88280888874854	17.882808494008838	0	0	1	0	0.006851590932320058	0.0026881720405071974	736.008064505877	811.008064505877	811.008064505877	836.008064505877	0.0	0.01075268816202879	0.0	0.0833333358168602	0.8823529481887817	736	811	811	836	1576
17.90172955199018	17.901729157250482	0	0	1	0	0.0070018531987295	0.0026881720405071974	736.008064505877	811.008064505877	811.008064505877	836.008064505877	0.0	0.01075268816202879	0.0	0.0833333358168602	0.8823529481887817	736	811	811	836	1576
17.915742416556963	17.915742021817266	0	0	1	0	0.007132923872214073	0.0026881720405071974	736.008064505877	811.008064505877	811.008064505877	836.008064505877	0.0	0.01075268816202879	0.0	0.10000000149011612	0.8823529481887817	736	811	811	836	1576
17.93276832924449	17.93276832924449	0	0	1	0	0.007244443697168365	0.0026881720405071974	736.008064505877	811.008064505877	811.008064505877	836.008064505877	0.0	0.01075268816202879	0.0	0.10000000149011612	0.8823529481887817	736	811	811	836	1576
17.949717267690755	17.949716872951054	0	0	1	0	0.007336107005503826	0.005376344081014395	747.016129011754	822.016129011754	822.016129011754	847.016129011754	0.0	0.02150537632405758	0.0	0.10000000149011612	0.8823529481887817	747	822	822	847	1576
17.96839792919554	17.968397929195543	0	0	1	0	0.007407662554463747	0.005376344081014395	747.016129011754	822.016129011754	822.016129011754	847.016129011754	0.0	0.02150537632405758	0.0	0.10000000149011612	0.8823529481887817	747	822	822	847	1576
17.98274395406809	17.98274355932839	0	0	1	0	0.007458914215262192	0.01506303297355771	786.6831200267188	861.6831200267188	861.6831200267188	886.6831200267188	0.017241379246115685	0.04301075264811516	0.0	0.11666666716337204	0.8823529481887817	786	861	861	886	1576
17.999759603523447	17.99975920878375	0	0	1	0	0.007489721510659376	0.022061550058424473	815.3420474892482	890.3420474892482	890.3420474892482	915.3420474892482	0.03448275849223137	0.05376344174146652	0.0	0.11666666716337204	0.8823529481887817	815	890	890	915	1576
18.01567550817802	18.01567550817802	0	0	1	0	0.0075	0.036058584228158	872.659902414307	947.659902414307	947.659902414307	972.659902414307	0.06896551698446274	0.07526881992816925	0.0	0.13333334028720856	0.8823529481887817	872	947	947	972	1576
18.035191044145716	18.035191044145716	0	0	1	0	0.0074897215106592314	0.0640526507049799	987.2956046368927	1062.2956046368927	1062.2956046368927	1087.2956046368927	0.13793103396892548	0.11827956885099411	0.0	0.15000000596046448	0.8823529481887817	987	1062	1062	1087	1576
18.049685096405305	18.049685096405305	0	0	1	0	0.007458914215261905	0.07878067998531443	1047.6068845398627	1122.6068845398627	1122.6068845398627	1147.6068845398627	0.17241379618644714	0.13978494703769684	0.017543859779834747	0.1666666716337204	0.8823529481887817	1047	1122	1122	1147	1576
18.06568468587602	18.06568468587602	0	0	1	0	0.007407662554463316	0.08423012208073721	1069.922349920619	1144.922349920619	1144.922349920619	1169.922349920619	0.17241379618644714	0.16129031777381897	0.017543859779834747	0.18333333730697632	0.8823529481887817	1069	1144	1144	1169	1576
18.082671519333363	18.082671124593666	0	0	1	0	0.007336107005503255	0.09634307943044873	1119.5249102676876	1194.5249102676876	1194.5249102676876	1219.5249102676876	0.2068965584039688	0.17204301059246063	0.035087719559669495	0.18333333730697632	0.8823529481887817	1119	1194	1194	1219	1576
18.101782841849513	18.101782447109816	0	0	1	0	0.007244443697167653	0.11405167397307722	1192.0416049197513	1267.0416049197513	1267.0416049197513	1292.0416049197513	0.24137930572032928	0.20430107414722443	0.05263157933950424	0.20000000298023224	0.9411764740943909	1192	1267	1267	1292	1588
18.1156658370554	18.115665442315702	0	0	1	0	0.007132923872213222	0.1319064710637805	1265.1569990061812	1340.1569990061812	1340.1569990061812	1365.1569990061812	0.27586206793785095	0.23655913770198822	0.07017543911933899	0.21666666865348816	0.8823529481887817	1265	1340	1340	1365	1576
18.132748197519852	18.132748197519852	0	0	1	0	0.007001853198728515	0.1509308588021157	1343.0618667946637	1418.0618667946637	1418.0618667946637	1443.0618667946637	0.3103448152542114	0.2688172161579132	0.10526315867900848	0.23333333432674408	0.9411764740943909	1343	1418	1418	1443	1588
18.14968055689877	18.14968016215907	0	0	1	0	0.00685159093231894	0.17886833474040031	1457.4658307619393	1532.4658307619393	1532.4658307619393	1557.4658307619393	0.37931033968925476	0.301075279712677	0.14035087823867798	0.25	0.9411764740943909	1457	1532	1532	1557	1588
18.16841766618048	18.16841727144078	0	0	1	0	0.006682548931412125	0.20232129117245212	1553.5056873511915	1628.5056873511915	1628.5056873511915	1653.5056873511915	0.3965517282485962	0.35483869910240173	0.19298245012760162	0.30000001192092896	0.8823529481887817	1553	1628	1628	1653	1576
18.18272737500074	18.18272698026104	0	0	1	0	0.006495190528382592	0.2155898552605806	1607.8404572920776	1682.8404572920776	1682.8404572920776	1707.8404572920776	0.4137931168079376	0.37634408473968506	0.22807016968727112	0.3166666626930237	0.9411764740943909	1607	1682	1682	1707	1588
18.199738682319413	18.199738287579713	0	0	1	0	0.006290029259589918	0.2314003838291555	1672.5845717803918	1747.5845717803918	1747.5845717803918	1772.5845717803918	0.43103447556495667	0.40860214829444885	0.24561403691768646	0.3499999940395355	0.8823529481887817	1672	1747	1747	1772	1576
18.215681429273502	18.215681034533805	0	0	1	0	0.006067627457811282	0.2550135305140451	1769.2804074550145	1844.2804074550145	1844.2804074550145	1869.2804074550145	0.4655172526836395	0.4516128897666931	0.28070175647735596	0.36666667461395264	0.9411764740943909	1769	1844	1844	1869	1588
18.23518946518692	18.235189070447223	0	0	1	0	0.005828594710926398	0.27148195251561047	1836.7185955514249	1911.7185955514249	1911.7185955514249	1936.7185955514249	0.48275861144065857	0.4838709533214569	0.2982456088066101	0.4000000059604645	0.8823529481887817	1836	1911	1911	1936	1576
18.249670885776148	18.24967049103645	0	0	1	0	0.005573586191079517	0.29285951377007	1924.2597088884368	1999.2597088884368	1999.2597088884368	2024.2597088884368	0.5344827771186829	0.5053763389587402	0.31578946113586426	0.4166666567325592	0.9411764740943909	1924	1999	1999	2024	1588
18.26576402855547	18.265763633815773	0	0	1	0	0.005303300858898111	0.31801026730160964	2027.2520446000915	2102.2520446000917	2102.2520446000917	2127.2520446000917	0.5517241358757019	0.5483871102333069	0.3684210479259491	0.46666666865348816	0.9411764740943909	2027	2102	2102	2127	1588
18.282707440645954	18.282707045906253	0	0	1	0	0.005018479547690389	0.33347179997734155	2090.5670209072136	2165.5670209072136	2165.5670209072136	2190.5670209072136	0.568965494632721	0.5698924660682678	0.4035087823867798	0.4833333194255829	0.9411764740943909	2090	2165	2165	2190	1588
18.30180928940933	18.30180928940933	0	0	1	0	0.004719902932872683	0.35105322822492724	2162.562969581077	2237.562969581077	2237.562969581077	2262.562969581077	0.5862069129943848	0.5913978219032288	0.4385964870452881	0.5166666507720947	0.9411764740943909	2162	2237	2237	2262	1588
18.31569504779311	18.315694653053413	0	0	1	0	0.004408389392192404	0.36490911945308513	2219.3028441603838	2294.3028441603838	2294.3028441603838	2319.3028441603838	0.5862069129943848	0.6129032373428345	0.4736842215061188	0.550000011920929	0.9411764740943909	2219	2294	2294	2319	1588
18.332709118289674	18.332709118289674	0	0	1	0	0.004084792762611515	0.37905485953765305	2277.229649806689	2352.229649806689	2352.229649806689	2377.229649806689	0.6034482717514038	0.6344085931777954	0.4912280738353729	0.5666666626930237	0.9411764740943909	2277	2352	2352	2377	1588
18.349781215521954	18.349781215521954	0	0	1	0	0.0037499999999987712	0.39752746608696476	2352.8749736261207	2427.8749736261207	2427.8749736261207	2452.8749736261207	0.6379310488700867	0.6451612710952759	0.5263158082962036	0.5833333134651184	0.9411764740943909	2352	2427	2427	2452	1588
18.368493061462946	18.36849266672325	0	0	1	0	0.0034049287480453347	0.4077283861867169	2394.6477414346055	2469.6477414346055	2469.6477414346055	2494.6477414346055	0.6379310488700867	0.6666666865348816	0.5438596606254578	0.6000000238418579	0.8823529481887817	2394	2469	2469	2494	1576
18.382701322180623	18.382700927440922	0	0	1	0	0.0030505248230672014	0.4180754821725756	2437.019099496697	2512.019099496697	2512.019099496697	2537.019099496697	0.6379310488700867	0.6881720423698425	0.5614035129547119	0.6166666746139526	0.8823529481887817	2437	2512	2512	2537	1576
18.399703550486223	18.399703550486223	0	0	1	0	0.0026877596215884214	0.4301909469983034	2486.6319279580525	2561.6319279580525	2561.6319279580525	2586.6319279580525	0.6551724076271057	0.698924720287323	0.5789473652839661	0.6333333253860474	0.9411764740943909	2486	2561	2561	2586	1588
18.415680245054407	18.415679850314707	0	0	1	0	0.002317627457810748	0.4408304551452922	2530.2007138199715	2605.2007138199715	2605.2007138199715	2630.2007138199715	0.6551724076271057	0.7204301357269287	0.5964912176132202	0.6499999761581421	0.9411764740943909	2530	2605	2605	2630	1588
18.435068280099397	18.435067885359697	0	0	1	0	0.0019411428382675245	0.46716730212084734	2638.05010218487	2713.05010218487	2713.05010218487	2738.05010218487	0.6724137663841248	0.7526881694793701	0.6491228342056274	0.6833333373069763	0.9411764740943909	2638	2713	2713	2738	1588
18.449638911860546	18.44963851712085	0	0	1	0	0.0015593376811317945	0.4768705020871078	2677.7847060467066	2752.7847060467066	2752.7847060467066	2777.7847060467066	0.6896551847457886	0.7634408473968506	0.6491228342056274	0.699999988079071	0.9411764740943909	2677	2752	2752	2777	1588
18.465718238750412	18.465717844010715	0	0	1	0	0.001173258487800315	0.4799406761924425	2690.3570690080523	2765.3570690080523	2765.3570690080523	2790.3570690080523	0.6896551847457886	0.7634408473968506	0.6666666865348816	0.699999988079071	0.9411764740943909	2690	2765	2765	2790	1588
18.482681782565532	18.482681782565532	0	0	1	0	0.0007839634745059725	0.4885498943036062	2725.6118171732674	2800.6118171732674	2800.6118171732674	2825.6118171732674	0.6896551847457886	0.774193525314331	0.6842105388641357	0.7166666388511658	0.9411764740943909	2725	2800	2800	2825	1588
18.501867316145052	18.50186692140535	0	0	1	0	0.0003925196718206422	0.4973053364028708	2761.465352569756	2836.465352569756	2836.465352569756	2861.465352569756	0.6896551847457886	0.7849462628364563	0.7017543911933899	0.7333333492279053	0.9411764740943909	2761	2836	2836	2861	1588
18.515789785320816	18.515789785320816	0	0	1	0	-1.4406906524676981e-15	0.5043038455714957	2790.1242476152747	2865.1242476152747	2865.1242476152747	2890.1242476152747	0.7068965435028076	0.7956989407539368	0.7017543911933899	0.7333333492279053	0.8823529481887817	2790	2865	2865	2890	1576
18.532698855057504	18.532698460317807	0	0	1	0	-0.00039251967182351964	0.5175158008933067	2844.227204658091	2919.227204658091	2919.227204658091	2944.227204658091	0.7241379022598267	0.8064516186714172	0.719298243522644	0.75	0.9411764740943909	2844	2919	2919	2944	1588
18.54967345158419	18.54967345158419	0	0	1	0	-0.0007839634745088382	0.523493442684412	2868.705647792667	2943.705647792667	2943.705647792667	2968.705647792667	0.7241379022598267	0.8172042965888977	0.7368420958518982	0.75	0.9411764740943909	2868	2943	2943	2968	1588
18.568584246333362	18.568584246333362	0	0	1	0	-0.0011732584878031609	0.5308739697462634	2898.928906110949	2973.928906110949	2973.928906110949	2998.928906110949	0.7413793206214905	0.8172042965888977	0.7368420958518982	0.7666666507720947	0.9411764740943909	2898	2973	2973	2998	1588
18.582698164263032	18.582698164263032	0	0	1	0	-0.0015593376811346127	0.5435036650831586	2950.6475085155344	3025.6475085155344	3025.6475085155344	3050.6475085155344	0.7413793206214905	0.8279569745063782	0.7719298005104065	0.7833333611488342	0.9411764740943909	2950	3025	3025	3050	1588
18.599644339531405	18.59964394479171	0	0	1	0	-0.001941142838270308	0.5505021742517835	2979.3064035610532	3054.3064035610532	3054.3064035610532	3079.3064035610532	0.7586206793785095	0.8387096524238586	0.7719298005104065	0.7833333611488342	0.9411764740943909	2979	3054	3054	3079	1588
18.61563721842724	18.61563682368754	0	0	1	0	-0.0023176274578134886	0.5566260415080349	3004.3836399754027	3079.3836399754027	3079.3836399754027	3104.3836399754027	0.7586206793785095	0.8494623899459839	0.7894737124443054	0.7833333611488342	0.9411764740943909	3004	3079	3079	3104	1588
18.63515472809343	18.63515433335373	0	0	1	0	-0.002687759621591111	0.563424282690935	3032.222437619379	3107.222437619379	3107.222437619379	3132.222437619379	0.7586206793785095	0.8494623899459839	0.8070175647735596	0.800000011920929	0.9411764740943909	3032	3107	3107	3132	1588
18.64967364895404	18.649673254214342	0	0	1	0	-0.003050524823069834	0.5737853767404779	3074.651117752257	3149.651117752257	3149.651117752257	3174.651117752257	0.7758620977401733	0.8602150678634644	0.8070175647735596	0.8166666626930237	0.9411764740943909	3074	3149	3149	3174	1588
18.665752975843905	18.665752581104208	0	0	1	0	-0.003404928748047902	0.5816775862628605	3106.969715746414	3181.969715746414	3181.969715746414	3206.969715746414	0.7931034564971924	0.8602150678634644	0.8245614171028137	0.8166666626930237	0.9411764740943909	3106	3181	3181	3206	1588
18.682655335005716	18.682655335005716	0	0	1	0	-0.003750000000001266	0.5941445636644698	3158.0219882060037	3233.0219882060037	3233.0219882060037	3258.0219882060037	0.7931034564971924	0.8817204236984253	0.8421052694320679	0.8333333134651184	0.9411764740943909	3158	3233	3233	3258	1588
18.70183652644855	18.70183652644855	0	0	1	0	-0.0040847927626139315	0.6056917532363482	3205.3077295028456	3280.3077295028456	3280.3077295028456	3305.3077295028456	0.8103448152542114	0.8817204236984253	0.859649121761322	0.8500000238418579	0.9411764740943909	3205	3280	3280	3305	1588
18.715747153433348	18.715747153433348	0	0	1	0	-0.0044083893921947346	0.61576295867998	3246.549315794518	3321.549315794518	3321.549315794518	3346.549315794518	0.8103448152542114	0.8924731016159058	0.8771929740905762	0.8666666746139526	0.9411764740943909	3246	3321	3321	3346	1588
18.73271109198817	18.732710697248468	0	0	1	0	-0.004719902932874923	0.6265626507892943	3290.77405498216	3365.77405498216	3365.77405498216	3390.77405498216	0.8275862336158752	0.9032257795333862	0.8947368264198303	0.8666666746139526	0.9411764740943909	3290	3365	3365	3390	1588
18.7496702936666	18.7496698989269	0	0	1	0	-0.0050184795476925295	0.636853169079064	3332.913727378767	3407.913727378767	3407.913727378767	3432.913727378767	0.8275862336158752	0.9139785170555115	0.9122806787490845	0.8833333253860474	0.9411764740943909	3332	3407	3407	3432	1588
18.76839792919554	18.768397534455843	0	0	1	0	-0.005303300858900148	0.6411635087683187	3350.564568406265	3425.564568406265	3425.564568406265	3450.564568406265	0.8448275923728943	0.9139785170555115	0.9122806787490845	0.8833333253860474	0.9411764740943909	3350	3425	3425	3450	1588
18.782681979935383	18.782681585195682	0	0	1	0	-0.005573586191081444	0.6559105638872111	3410.9537591181297	3485.9537591181297	3485.9537591181297	3510.9537591181297	0.8620689511299133	0.9247311949729919	0.9298245906829834	0.8999999761581421	0.9411764740943909	3410	3485	3485	3510	1588
18.799670392351526	18.799669997611826	0	0	1	0	-0.005828594710928212	0.6625461000360939	3438.1262796478045	3513.1262796478045	3513.1262796478045	3538.1262796478045	0.8620689511299133	0.9354838728904724	0.9473684430122375	0.8999999761581421	0.9411764740943909	3438	3513	3513	3538	1588
18.815704324176032	18.81570392943633	0	0	1	0	-0.006067627457812976	0.665234269515464	3449.134333665825	3524.134333665825	3524.134333665825	3549.134333665825	0.8620689511299133	0.9462365508079529	0.9473684430122375	0.8999999761581421	0.9411764740943909	3449	3524	3524	3549	1588
18.83494196339579	18.83494196339579	0	0	1	0	-0.006290029259591488	0.6842211049420444	3526.8854247376717	3601.8854247376717	3601.8854247376717	3626.8854247376717	0.8793103694915771	0.9569892287254333	0.9824561476707458	0.9166666865348816	0.9411764740943909	3526	3601	3601	3626	1588
18.84963772764145	18.849637332901754	0	0	1	0	-0.006495190528384032	0.6926250080093306	3561.299407798209	3636.299407798209	3636.299407798209	3661.299407798209	0.8965517282485962	0.9569892287254333	0.9824561476707458	0.9333333373069763	0.9411764740943909	3561	3636	3636	3661	1588
18.865665738370478	18.865665343630777	0	0	1	0	-0.006682548931413433	0.6996235171779555	3589.958302843728	3664.958302843728	3664.958302843728	3689.958302843728	0.9137930870056152	0.9677419066429138	0.9824561476707458	0.9333333373069763	0.9411764740943909	3589	3664	3664	3689	1588
18.88263125588409	18.882630861144392	0	0	1	0	-0.006851590932320112	0.7107156217098236	3635.3804709017277	3710.3804709017277	3710.3804709017277	3735.3804709017277	0.931034505367279	0.9784946441650391	1.0	0.9333333373069763	0.9411764740943909	3635	3710	3710	3735	1588
18.901692051718797	18.901691656979096	0	0	1	0	-0.007001853198729547	0.7107156217098236	3635.3804709017277	3710.3804709017277	3710.3804709017277	3735.3804709017277	0.931034505367279	0.9784946441650391	1.0	0.9333333373069763	0.9411764740943909	3635	3710	3710	3735	1588
18.91569149513582	18.91569149513582	0	0	1	0	-0.007132923872214114	0.7107156217098236	3635.3804709017277	3710.3804709017277	3710.3804709017277	3735.3804709017277	0.931034505367279	0.9784946441650391	1.0	0.9333333373069763	0.9411764740943909	3635	3710	3710	3735	1588
18.932685828647447	18.932685828647447	0	0	1	0	-0.007244443697168399	0.7134037911891937	3646.3885249197483	3721.3885249197483	3721.3885249197483	3746.3885249197483	0.931034505367279	0.9892473220825195	1.0	0.9333333373069763	0.9411764740943909	3646	3721	3721	3746	1588
18.94970858341738	18.94970858341738	0	0	1	0	-0.007336107005503854	0.7177141308784485	3664.0393659472466	3739.0393659472466	3739.0393659472466	3764.0393659472466	0.9482758641242981	0.9892473220825195	1.0	0.9333333373069763	0.9411764740943909	3664	3739	3739	3764	1588
18.96839477127795	18.968394376538253	0	0	1	0	-0.007407662554463767	0.7247126400470734	3692.6982609927654	3767.6982609927654	3767.6982609927654	3792.6982609927654	0.9655172228813171	1.0	1.0	0.9333333373069763	0.9411764740943909	3692	3767	3767	3792	1588
18.982684743113275	18.982684743113275	0	0	1	0	-0.007458914215262207	0.733189657330513	3727.4116467684507	3802.4116467684507	3802.4116467684507	3827.4116467684507	0.982758641242981	1.0	1.0	0.949999988079071	0.9411764740943909	3727	3802	3802	3827	1588
18.99969841887014	18.999698813609836	0	0	1	0	-0.007489721510659382	0.733189657330513	3727.4116467684507	3802.4116467684507	3802.4116467684507	3827.4116467684507	0.982758641242981	1.0	1.0	0.949999988079071	0.9411764740943909	3727	3802	3802	3827	1588
19.015700376779044	19.015700376779044	0	0	1	0	-0.0075	0.733189657330513	3727.4116467684507	3802.4116467684507	3802.4116467684507	3827.4116467684507	0.982758641242981	1.0	1.0	0.949999988079071	0.9411764740943909	3727	3802	3802	3827	1588
19.034936831779703	19.034936437040006	0	0	1	0	-0.007489721510659225	0.7374999970197678	3745.062487795949	3820.062487795949	3820.062487795949	3845.062487795949	1.0	1.0	1.0	0.949999988079071	0.9411764740943909	3745	3820	3820	3845	1588
19.049752202154096	19.049752202154096	0	0	1	0	-0.007458914215261892	0.7374999970197678	3745.062487795949	3820.062487795949	3820.062487795949	3845.062487795949	1.0	1.0	1.0	0.949999988079071	0.9411764740943909	3745	3820	3820	3845	1588
19.06572534406499	19.065724949325293	0	0	1	0	-0.007407662554463295	0.7374999970197678	3745.062487795949	3820.062487795949	3820.062487795949	3845.062487795949	1.0	1.0	1.0	0.949999988079071	0.9411764740943909	3745	3820	3820	3845	1588
19.08274099352035	19.08274099352035	0	0	1	0	-0.007336107005503227	0.7374999970197678	3745.062487795949	3820.062487795949	3820.062487795949	3845.062487795949	1.0	1.0	1.0	0.949999988079071	0.9411764740943909	3745	3820	3820	3845	1588
19.101707841306748	19.101707446567048	0	0	1	0	-0.007244443697167619	0.7374999970197678	3745.062487795949	3820.062487795949	3820.062487795949	3845.062487795949	1.0	1.0	1.0	0.949999988079071	0.9411764740943909	3745	3820	3820	3845	1588
19.11576570619919	19.11576531145949	0	0	1	0	-0.007132923872213181	0.7374999970197678	3745.062487795949	3820.062487795949	3820.062487795949	3845.062487795949	1.0	1.0	1.0	0.949999988079071	0.9411764740943909	3745	3820	3820	3845	1588
19.13265543369064	19.13265503895094	0	0	1	0	-0.007001853198728467	0.7374999970197678	3745.062487795949	3820.062487795949	3820.062487795949	3845.062487795949	1.0	1.0	1.0	0.949999988079071	0.9411764740943909	3745	3820	3820	3845	1588
19.14991819019743	19.14991819019743	0	0	1	0	-0.0068515909323188864	0.733189657330513	3727.4116467684507	3802.4116467684507	3802.4116467684507	3827.4116467684507	0.982758641242981	1.0	1.0	0.949999988079071	0.9411764740943909	3727	3802	3802	3827	1588
19.16844056108301	19.16844056108301	0	0	1	0	-0.0066825489314120655	0.7204023003578186	3675.047419965267	3750.047419965267	3750.047419965267	3775.047419965267	0.9482758641242981	1.0	1.0	0.9333333373069763	0.9411764740943909	3675	3750	3750	3775	1588
19.182681585195684	19.182681190455984	0	0	1	0	-0.006495190528382525	0.6898142204734317	3549.7892328387024	3624.7892328387024	3624.7892328387024	3649.7892328387024	0.8965517282485962	0.9784946441650391	0.9824561476707458	0.8999999761581421	1.0	3549	3624	3624	3649	1600
19.199709076842005	19.199709076842005	0	0	1	0	-0.006290029259589846	0.6346748281117769	3323.9934211177265	3398.9934211177265	3398.9934211177265	3423.9934211177265	0.7758620977401733	0.9569892287254333	0.9298245906829834	0.8666666746139526	0.9411764740943909	3323	3398	3398	3423	1588
19.215735508612234	19.215735508612234	0	0	1	0	-0.006067627457811204	0.6023488552554657	3191.618562271132	3266.618562271132	3266.618562271132	3291.618562271132	0.7241379022598267	0.9247311949729919	0.8947368264198303	0.8500000238418579	0.9411764740943909	3191	3266	3266	3291	1588
19.235082095988854	19.235081701249154	0	0	1	0	-0.005828594710926315	0.5419456556657254	2944.2674599511456	3019.2674599511456	3019.2674599511456	3044.2674599511456	0.6724137663841248	0.8494623899459839	0.8245614171028137	0.7833333611488342	0.9411764740943909	2944	3019	3019	3044	1588
19.249714701882713	19.249714307143012	0	0	1	0	-0.005573586191079428	0.5048116333782673	2792.2036386840045	2867.2036386840045	2867.2036386840045	2892.2036386840045	0.6206896305084229	0.8064516186714172	0.7894737124443054	0.75	0.9411764740943909	2792	2867	2867	2892	1588
19.26570284390216	19.26570244916246	0	0	1	0	-0.005303300858898017	0.4554324455428542	2589.995864497988	2664.995864497988	2664.995864497988	2689.995864497988	0.5517241358757019	0.7419354915618896	0.7543859481811523	0.699999988079071	0.9411764740943909	2589	2664	2664	2689	1588
19.28269836163288	19.28269836163288	0	0	1	0	-0.00501847954769029	0.40838992549923425	2397.3567449193642	2472.3567449193642	2472.3567449193642	2497.3567449193642	0.5	0.6774193644523621	0.7017543911933899	0.6499999761581421	0.9411764740943909	2397	2472	2472	2497	1588
19.3015933667941	19.301592972054404	0	0	1	0	-0.00471990293287258	0.34112798253520893	2121.919088481681	2196.919088481681	2196.919088481681	2221.919088481681	0.36206895112991333	0.602150559425354	0.6491228342056274	0.6166666746139526	0.9411764740943909	2121	2196	2196	2221	1588
19.315702547847387	19.315702547847387	0	0	1	0	-0.004408389392192297	0.30585193701567714	1977.463682079198	2052.463682079198	2052.463682079198	2077.463682079198	0.32758620381355286	0.5376344323158264	0.6140350699424744	0.5833333134651184	0.9411764740943909	1977	2052	2052	2077	1588
19.332698065578107	19.332698065578107	0	0	1	0	-0.004084792762611404	0.27978138425632526	1870.704768529652	1945.704768529652	1945.704768529652	1970.704768529652	0.32758620381355286	0.47311827540397644	0.5789473652839661	0.550000011920929	0.9411764740943909	1870	1945	1945	1970	1588
19.349690030651537	19.34968963591184	0	0	1	0	-0.0037499999999986568	0.2440527608737959	1724.3960557781943	1799.3960557781943	1799.3960557781943	1824.3960557781943	0.27586206793785095	0.4193548262119293	0.5438596606254578	0.5166666507720947	0.9411764740943909	1724	1799	1799	1824	1588
19.368464640204635	19.368464640204635	0	0	1	0	-0.003404928748045217	0.2132192877126715	1598.1329831833898	1673.1329831833898	1673.1329831833898	1698.1329831833898	0.24137930572032928	0.3655914068222046	0.5087719559669495	0.4833333194255829	0.9411764740943909	1598	1673	1673	1698	1588
19.38265000601978	19.382649611280083	0	0	1	0	-0.0030505248230670804	0.18297060251628094	1474.2646173041703	1549.2646173041703	1549.2646173041703	1574.2646173041703	0.2068965584039688	0.31182795763015747	0.4736842215061188	0.44999998807907104	0.9411764740943909	1474	1549	1549	1574	1588
19.39971618215658	19.399715787416884	0	0	1	0	-0.002687759621588298	0.15685557096935154	1367.3235631194946	1442.3235631194946	1442.3235631194946	1467.3235631194946	0.17241379618644714	0.2795698940753937	0.42105263471603394	0.4166666567325592	0.9411764740943909	1367	1442	1442	1467	1588
19.41563366576995	19.415633271030252	0	0	1	0	-0.002317627457810622	0.12898867301947892	1253.208616014766	1328.208616014766	1328.208616014766	1353.208616014766	0.12068965286016464	0.24731183052062988	0.38596490025520325	0.38333332538604736	0.9411764740943909	1253	1328	1328	1353	1588
19.435024463992832	19.435024069253135	0	0	1	0	-0.0019411428382673972	0.10471511777076459	1153.8084072712809	1228.8084072712809	1228.8084072712809	1253.8084072712809	0.1034482792019844	0.20430107414722443	0.3333333432674408	0.3333333432674408	0.9411764740943909	1153	1228	1228	1253	1588
19.449698517555063	19.449698122815363	0	0	1	0	-0.001559337681131665	0.0896190719254184	1091.9900995345884	1166.9900995345884	1166.9900995345884	1191.9900995345884	0.08620689809322357	0.1827957034111023	0.2982456088066101	0.30000001192092896	0.9411764740943909	1091	1166	1166	1191	1588
19.46568034373933	19.465679948999632	0	0	1	0	-0.0011732584878001843	0.07620431010268236	1037.0566498704843	1112.0566498704843	1112.0566498704843	1137.0566498704843	0.06896551698446274	0.16129031777381897	0.2631579041481018	0.28333333134651184	0.9411764740943909	1037	1112	1112	1137	1588
19.482635992760475	19.482635992760475	0	0	1	0	-0.000783963474505841	0.06913017481565475	1008.0880658701062	1083.0880658701062	1083.0880658701062	1108.0880658701062	0.06896551698446274	0.1505376398563385	0.22807016968727112	0.25	0.9411764740943909	1008	1083	1083	1108	1588
19.501727973031386	19.501727578291685	0	0	1	0	-0.0003925196718205101	0.05469202258956363	948.9638325042631	1023.9638325042631	1023.9638325042631	1048.963832504263	0.0517241396009922	0.12903225421905518	0.17543859779834747	0.21666666865348816	0.9411764740943909	948	1023	1023	1048	1588
19.51572702170871	19.515726626969013	0	0	1	0	1.5729989303233564e-15	0.03762481440762766	879.0736149992352	954.0736149992352	954.0736149992352	979.0736149992352	0.017241379246115685	0.10752688348293304	0.14035087823867798	0.18333333730697632	0.9411764740943909	879	954	954	979	1588
19.532689381304735	19.532688986565034	0	0	1	0	0.00039251967182365175	0.025466731219547012	829.286264344045	904.286264344045	904.286264344045	929.286264344045	0.017241379246115685	0.07526881992816925	0.07017543911933899	0.13333334028720856	0.9411764740943909	829	904	904	929	1588
19.549683714816357	19.549683714816357	0	0	1	0	0.0007839634745089697	0.017664119514653034	797.3345694125042	872.3345694125042	872.3345694125042	897.3345694125042	0.0	0.06451612710952759	0.05263157933950424	0.11666666716337204	0.9411764740943909	797	872	872	897	1588
19.568355692047774	19.568355297308074	0	0	1	0	0.0011732584878032916	0.011776079986876214	773.2230475462582	848.2230475462582	848.2230475462582	873.2230475462582	0.0	0.04301075264811516	0.035087719559669495	0.11666666716337204	0.9411764740943909	773	848	848	873	1588
19.58271790124797	19.582726190781646	0	0	1	0	0.0015593376811347424	0.009234106601678838	762.8136665338749	837.8136665338749	837.8136665338749	862.8136665338749	0.0	0.032258063554763794	0.035087719559669495	0.13333334028720856	0.9411764740943909	762	837	837	862	1588
19.599628944683154	19.599628549943453	0	0	1	0	0.0019411428382704356	0.008649311245184893	760.4189295490321	835.4189295490321	835.4189295490321	860.4189295490321	0.0	0.032258063554763794	0.017543859779834747	0.13333334028720856	0.9411764740943909	760	835	835	860	1588
19.61571695584639	19.61571695584639	0	0	1	0	0.0023176274578136143	0.005961139437508339	749.4108659965966	824.4108659965966	824.4108659965966	849.4108659965966	0.0	0.02150537632405758	0.017543859779834747	0.13333334028720856	0.8823529481887817	749	824	824	849	1576
19.634987753200846	19.63498735846115	0	0	1	0	0.0026877596215912347	0.0033460668083933887	738.702143580371	813.702143580371	813.702143580371	838.702143580371	0.0	0.01075268816202879	0.017543859779834747	0.15000000596046448	0.9411764740943909	738	813	813	838	1588
19.649681543748017	19.649681149008316	0	0	1	0	0.0030505248230699544	0.0033460668083933887	738.702143580371	813.702143580371	813.702143580371	838.702143580371	0.0	0.01075268816202879	0.017543859779834747	0.15000000596046448	0.9411764740943909	738	813	813	838	1588
19.665631396016682	19.665631001276985	0	0	1	0	0.00340492874804802	0.0034191662197856354	739.0014856700221	814.0014856700221	814.0014856700221	839.0014856700221	0.0	0.01075268816202879	0.017543859779834747	0.1666666716337204	0.9411764740943909	739	814	814	839	1588
19.68270507220776	19.68270507220776	0	0	1	0	0.003750000000001381	0.0034191662197856354	739.0014856700221	814.0014856700221	814.0014856700221	839.0014856700221	0.0	0.01075268816202879	0.017543859779834747	0.1666666716337204	0.9411764740943909	739	814	814	839	1588
19.701735078345962	19.701734683606265	0	0	1	0	0.0040847927626140425	0.0034191662197856354	739.0014856700221	814.0014856700221	814.0014856700221	839.0014856700221	0.0	0.01075268816202879	0.017543859779834747	0.1666666716337204	0.9411764740943909	739	814	814	839	1588
19.715675310808173	19.715674916068473	0	0	1	0	0.004408389392194842	0.0034191662197856354	739.0014856700221	814.0014856700221	814.0014856700221	839.0014856700221	0.0	0.01075268816202879	0.017543859779834747	0.1666666716337204	0.9411764740943909	739	814	814	839	1588
19.73269096026353	19.73269096026353	0	0	1	0	0.004719902932875025	0.004296359221848567	742.5935910134699	817.5935910134699	817.5935910134699	842.5935910134699	0.0	0.01075268816202879	0.035087719559669495	0.18333333730697632	0.8823529481887817	742	817	817	842	1576
19.74970542549979	19.749705030760094	0	0	1	0	0.005018479547692628	0.004296359221848567	742.5935910134699	817.5935910134699	817.5935910134699	842.5935910134699	0.0	0.01075268816202879	0.035087719559669495	0.18333333730697632	0.8823529481887817	742	817	817	842	1576
19.768336744542232	19.76833634980253	0	0	1	0	0.005303300858900241	0.004296359221848567	742.5935910134699	817.5935910134699	817.5935910134699	842.5935910134699	0.0	0.01075268816202879	0.035087719559669495	0.18333333730697632	0.9411764740943909	742	817	817	842	1588
19.782729348699235	19.782728953959538	0	0	1	0	0.005573586191081533	0.0008040935906706848	728.2927632537965	803.2927632537965	803.2927632537965	828.2927632537965	0.0	0.0	0.017543859779834747	0.18333333730697632	0.9411764740943909	728	803	803	828	1588
19.7997102610611	19.799709866321404	0	0	1	0	0.005828594710928295	0.0008040935906706848	728.2927632537965	803.2927632537965	803.2927632537965	828.2927632537965	0.0	0.0	0.017543859779834747	0.18333333730697632	0.9411764740943909	728	803	803	828	1588
19.81570511365543	19.81570471891573	0	0	1	0	0.006067627457813053	0.0016081871813413695	731.5855265075929	806.5855265075929	806.5855265075929	831.5855265075929	0.0	0.0	0.035087719559669495	0.18333333730697632	0.8823529481887817	731	806	806	831	1576
19.835020121856147	19.835019727116446	0	0	1	0	0.006290029259591559	0.000730994179278438	727.9934211641452	802.9934211641452	802.9934211641452	827.9934211641452	0.0	0.0	0.017543859779834747	0.1666666716337204	0.8823529481887817	727	802	802	827	1576
19.849706807088737	19.849706807088737	0	0	1	0	0.006495190528384097	0.000730994179278438	727.9934211641452	802.9934211641452	802.9934211641452	827.9934211641452	0.0	0.0	0.017543859779834747	0.1666666716337204	0.8823529481887817	727	802	802	827	1576
19.86570955447704	19.86570955447704	0	0	1	0	0.006682548931413494	0.0008040935906706848	728.2927632537965	803.2927632537965	803.2927632537965	828.2927632537965	0.0	0.0	0.017543859779834747	0.18333333730697632	0.8823529481887817	728	803	803	828	1576
19.882755598889204	19.882755598889204	0	0	1	0	0.006851590932320166	0.000730994179278438	727.9934211641452	802.9934211641452	802.9934211641452	827.9934211641452	0.0	0.0	0.017543859779834747	0.1666666716337204	0.9411764740943909	727	802	802	827	1588
19.901611524820247	19.901611130080546	0	0	1	0	0.007001853198729595	0.0069985168520361185	753.6589265090879	828.6589265090879	828.6589265090879	853.6589265090879	0.017241379246115685	0.01075268816202879	0.0	0.1666666716337204	0.9411764740943909	753	828	828	853	1588
19.915700574148893	19.915700574148893	0	0	1	0	0.007132923872214154	0.019373377785086632	804.3339820299298	879.3339820299298	879.3339820299298	904.3339820299298	0.03448275849223137	0.04301075264811516	0.0	0.15000000596046448	0.9411764740943909	804	879	879	904	1588
19.932695302400216	19.932695302400216	0	0	1	0	0.007244443697168434	0.03337041102349758	861.6518331412226	936.6518331412226	936.6518331412226	961.6518331412226	0.06896551698446274	0.06451612710952759	0.0	0.15000000596046448	0.8823529481887817	861	936	936	961	1576
19.94974095207268	19.94974095207268	0	0	1	0	0.007336107005503881	0.053314599273889735	943.3232840265784	1018.3232840265784	1018.3232840265784	1043.3232840265784	0.08620689809322357	0.11827956885099411	0.05263157933950424	0.1666666716337204	0.8823529481887817	943	1018	1018	1043	1576
19.969062276108577	19.96906188136888	0	0	1	0	0.007407662554463788	0.07962989947971022	1051.0844383694134	1126.0844383694134	1126.0844383694134	1151.0844383694134	0.13793103396892548	0.16129031777381897	0.10526315867900848	0.18333333730697632	0.9411764740943909	1051	1126	1126	1151	1588
19.98270605905701	19.98270605905701	0	0	1	0	0.007458914215262221	0.09850808839526093	1128.3906219785936	1203.3906219785936	1203.3906219785936	1228.3906219785936	0.17241379618644714	0.19354838132858276	0.14035087823867798	0.20000000298023224	0.9411764740943909	1128	1203	1203	1228	1588
19.999680260843995	19.999679866104294	0	0	1	0	0.007489721510659389	0.11336832781654527	1189.243302408753	1264.243302408753	1264.243302408753	1289.243302408753	0.18965516984462738	0.22580644488334656	0.17543859779834747	0.21666666865348816	0.9411764740943909	1189	1264	1264	1289	1588
20.01564392900212	20.01564353426242	0	0	1	0	0.0075	0.12583279912931877	1240.2853124345604	1315.2853124345604	1315.2853124345604	1340.2853124345604	0.2068965584039688	0.24731183052062988	0.21052631735801697	0.23333333432674408	0.9411764740943909	1240	1315	1315	1340	1588
20.034977095228978	20.03497670048928	0	0	1	0	0.007489721510659218	0.1434256825596094	1312.3281700816005	1387.3281700816005	1387.3281700816005	1412.3281700816005	0.2586206793785095	0.25806450843811035	0.22807016968727112	0.25	0.9411764740943909	1312	1387	1387	1412	1588
20.049752202154096	20.049752202154096	0	0	1	0	0.007458914215261878	0.173455075640776	1435.2985347489778	1510.2985347489778	1510.2985347489778	1535.2985347489778	0.2931034564971924	0.31182795763015747	0.28070175647735596	0.3166666626930237	0.9411764740943909	1435	1510	1510	1535	1588
20.065714686093123	20.065714686093123	0	0	1	0	0.0074076625544632745	0.19985998076827904	1543.4266212461027	1618.4266212461027	1618.4266212461027	1643.4266212461027	0.3448275923728943	0.34408602118492126	0.31578946113586426	0.3499999940395355	0.9411764740943909	1543	1618	1618	1643	1588
20.082697177413785	20.082697177413785	0	0	1	0	0.007336107005503199	0.22253933665478787	1636.2985836013563	1711.2985836013563	1711.2985836013563	1736.2985836013563	0.37931033968925476	0.37634408473968506	0.35087719559669495	0.38333332538604736	0.9411764740943909	1636	1711	1711	1736	1588
20.101622577531813	20.101622182792113	0	0	1	0	0.007244443697167585	0.2412878383735293	1713.0736981396026	1788.0736981396026	1788.0736981396026	1813.0736981396026	0.4137931168079376	0.3978494703769684	0.3684210479259491	0.4166666567325592	0.9411764740943909	1713	1788	1788	1813	1588
20.115722284832326	20.115721890092626	0	0	1	0	0.0071329238722131405	0.25870655250261754	1784.4033324982188	1859.4033324982188	1859.4033324982188	1884.4033324982188	0.43103447556495667	0.4301075339317322	0.38596490025520325	0.44999998807907104	0.9411764740943909	1784	1859	1859	1884	1588
20.132700828755997	20.1327004340163	0	0	1	0	0.00700185319872842	0.28447006719938495	1889.9049251814813	1964.9049251814813	1964.9049251814813	1989.9049251814813	0.48275861144065857	0.4516128897666931	0.42105263471603394	0.4833333194255829	0.9411764740943909	1889	1964	1964	1989	1588
20.14970937289678	20.14970937289678	0	0	1	0	0.006851590932318833	0.30919620337629183	1991.158452825915	2066.158452825915	2066.158452825915	2091.158452825915	0.517241358757019	0.4838709533214569	0.45614033937454224	0.5166666507720947	0.9411764740943909	1991	2066	2066	2091	1588
20.16853727230921	20.168536877569508	0	0	1	0	0.006682548931412006	0.32588645552464746	2059.5050353734314	2134.5050353734314	2134.5050353734314	2159.5050353734314	0.517241358757019	0.5161290168762207	0.4912280738353729	0.550000011920929	0.9411764740943909	2059	2134	2134	2159	1588
20.18262434793936	20.182623953199663	0	0	1	0	0.006495190528382459	0.3471038381171505	2146.3902170897313	2221.3902170897313	2221.3902170897313	2246.3902170897313	0.5517241358757019	0.5483871102333069	0.5087719559669495	0.5666666626930237	0.9411764740943909	2146	2221	2221	2246	1588
20.19972368221086	20.199723287471162	0	0	1	0	0.006290029259589774	0.36898161199009216	2235.979701099427	2310.979701099427	2310.979701099427	2335.979701099427	0.568965494632721	0.5806451439857483	0.5438596606254578	0.6000000238418579	0.9411764740943909	2235	2310	2310	2335	1588
20.215748929761993	20.215748535022293	0	0	1	0	0.006067627457811127	0.38632724694689813	2307.0100762475477	2382.0100762475477	2382.0100762475477	2407.0100762475477	0.5862069129943848	0.6129032373428345	0.5614035129547119	0.6166666746139526	0.9411764740943909	2307	2382	2382	2407	1588
20.235007490185787	20.235007095446086	0	0	1	0	0.005828594710926231	0.44804118537066273	2559.728654092864	2634.728654092864	2634.728654092864	2659.728654092864	0.6724137663841248	0.6881720423698425	0.6315789222717285	0.6833333373069763	0.9411764740943909	2559	2634	2634	2659	1588
20.249790886644575	20.24979049190488	0	0	1	0	0.005573586191079339	0.463429639789096	2622.7443749363483	2697.7443749363483	2697.7443749363483	2722.7443749363483	0.6896551847457886	0.7096773982048035	0.6491228342056274	0.699999988079071	0.9411764740943909	2622	2697	2697	2722	1588
20.265699685984572	20.26569929124487	0	0	1	0	0.005303300858897924	0.47196577348642865	2657.6998424269254	2732.6998424269254	2732.6998424269254	2757.6998424269254	0.6896551847457886	0.7204301357269287	0.6666666865348816	0.7166666388511658	0.9411764740943909	2657	2732	2732	2757	1588
20.28271178278264	20.28271138804294	0	0	1	0	0.005018479547690192	0.4919569499659957	2739.5637101107523	2814.5637101107523	2814.5637101107523	2839.5637101107523	0.7241379022598267	0.7419354915618896	0.6842105388641357	0.7333333492279053	0.9411764740943909	2739	2814	2814	2839	1588
20.30164310399615	20.30164270925645	0	0	1	0	0.004719902932872478	0.5077839903533459	2804.3754404969513	2879.3754404969513	2879.3754404969513	2904.3754404969513	0.7413793206214905	0.7634408473968506	0.7017543911933899	0.75	0.9411764740943909	2804	2879	2879	2904	1588
20.31570412680618	20.315703732066485	0	0	1	0	0.004408389392192191	0.5271198009974079	2883.5555850843853	2958.5555850843853	2958.5555850843853	2983.5555850843853	0.7586206793785095	0.7849462628364563	0.7368420958518982	0.7666666507720947	0.9411764740943909	2883	2958	2958	2983	1588
20.332683460209253	20.332683460209253	0	0	1	0	0.004084792762611293	0.5433123492009457	2949.864069977873	3024.864069977873	3024.864069977873	3049.864069977873	0.7758620977401733	0.8064516186714172	0.7543859481811523	0.7833333611488342	0.9411764740943909	2949	3024	3024	3049	1588
20.349761873276716	20.349761478537015	0	0	1	0	0.0037499999999985423	0.5569629006741339	3005.7630782605784	3080.7630782605784	3080.7630782605784	3105.7630782605784	0.7931034564971924	0.8172042965888977	0.7719298005104065	0.800000011920929	0.9411764740943909	3005	3080	3080	3105	1588
20.368431087330237	20.36843069259054	0	0	1	0	0.003404928748045099	0.577029702259086	3087.936630750957	3162.936630750957	3162.936630750957	3187.936630750957	0.8103448152542114	0.8387096524238586	0.8070175647735596	0.8166666626930237	0.9411764740943909	3087	3162	3162	3187	1588
20.38270408535851	20.382703690618815	0	0	1	0	0.00305052482306696	0.5867354257674942	3127.6815685178885	3202.6815685178885	3202.6815685178885	3227.6815685178885	0.8103448152542114	0.8494623899459839	0.8245614171028137	0.8333333134651184	0.9411764740943909	3127	3202	3202	3227	1588
20.399724471690256	20.39972407695056	0	0	1	0	0.0026877596215881742	0.6008977001434879	3185.676082087583	3260.676082087583	3260.676082087583	3285.676082087583	0.8275862336158752	0.8602150678634644	0.8421052694320679	0.8500000238418579	0.9411764740943909	3185	3260	3260	3285	1588
20.415725640119764	20.415725245380067	0	0	1	0	0.002317627457810496	0.6089361085572786	3218.593364542056	3293.593364542056	3293.593364542056	3318.593364542056	0.8448275923728943	0.8602150678634644	0.859649121761322	0.8500000238418579	1.0	3218	3293	3293	3318	1600
20.435019727116448	20.435019332376747	0	0	1	0	0.0019411428382672693	0.6116242780366488	3229.6014185600766	3304.6014185600766	3304.6014185600766	3329.6014185600766	0.8448275923728943	0.8709677457809448	0.859649121761322	0.8500000238418579	1.0	3229	3304	3304	3329	1600
20.449748254757107	20.449748254757107	0	0	1	0	0.0015593376811315356	0.6223508559298097	3273.5267550325707	3348.5267550325707	3348.5267550325707	3373.5267550325707	0.8620689511299133	0.8817204236984253	0.8771929740905762	0.8500000238418579	1.0	3273	3348	3348	3373	1600
20.465755344282098	20.4657549495424	0	0	1	0	0.0011732584878000535	0.643294852797748	3359.292422206778	3434.292422206778	3434.292422206778	3459.292422206778	0.8793103694915771	0.9032257795333862	0.9122806787490845	0.8666666746139526	1.0	3359	3434	3434	3459	1600
20.48273744086306	20.48273704612336	0	0	1	0	0.0007839634745057094	0.643294852797748	3359.292422206778	3434.292422206778	3434.292422206778	3459.292422206778	0.8793103694915771	0.9032257795333862	0.9122806787490845	0.8666666746139526	1.0	3359	3434	3434	3459	1600
20.501695604376085	20.501695604376085	0	0	1	0	0.00039251967182037795	0.6514063583567129	3392.5090374707393	3467.5090374707393	3467.5090374707393	3492.5090374707393	0.8965517282485962	0.9032257795333862	0.9122806787490845	0.8833333253860474	1.0	3392	3467	3467	3492	1600
20.515741232337867	20.51574083759817	0	0	1	0	-1.7053072081790148e-15	0.6579688232544569	3419.382331227001	3494.382331227001	3494.382331227001	3519.382331227001	0.8965517282485962	0.9139785170555115	0.9298245906829834	0.8833333253860474	1.0	3419	3494	3494	3519	1600
20.53269411818112	20.532693328701722	0	0	1	0	-0.0003925196718237839	0.6645312581668819	3446.2555021933813	3521.2555021933813	3521.2555021933813	3546.2555021933813	0.8965517282485962	0.9247311949729919	0.9298245906829834	0.8999999761581421	1.0	3446	3521	3521	3546	1600
20.549708188677684	20.549707793937984	0	0	1	0	-0.0007839634745091013	0.6727889645256493	3480.0708097325337	3555.0708097325337	3555.0708097325337	3580.0708097325337	0.9137930870056152	0.9247311949729919	0.9473684430122375	0.8999999761581421	1.0	3480	3555	3555	3580	1600
20.568367928978436	20.568367928978436	0	0	1	0	-0.0011732584878034224	0.6727889645256493	3480.0708097325337	3555.0708097325337	3555.0708097325337	3580.0708097325337	0.9137930870056152	0.9247311949729919	0.9473684430122375	0.8999999761581421	1.0	3480	3555	3555	3580	1600
20.582674479881106	20.582674479881106	0	0	1	0	-0.0015593376811348716	0.6754771340050194	3491.0788637505543	3566.0788637505543	3566.0788637505543	3591.0788637505543	0.9137930870056152	0.9354838728904724	0.9473684430122375	0.8999999761581421	1.0	3491	3566	3566	3591	1600
20.59963723421683	20.599636839477128	0	0	1	0	-0.0019411428382705633	0.683444979115885	3523.707189479549	3598.707189479549	3598.707189479549	3623.707189479549	0.9137930870056152	0.9354838728904724	0.9649122953414917	0.9166666865348816	1.0	3523	3598	3598	3623	1600
20.615787614252472	20.615793140608254	0	0	1	0	-0.00231762745781374	0.6877553337063009	3541.3580915273023	3616.3580915273023	3616.3580915273023	3641.3580915273023	0.931034505367279	0.9354838728904724	0.9649122953414917	0.9166666865348816	1.0	3541	3616	3616	3641	1600
20.634918279013863	20.634918279013863	0	0	1	0	-0.0026877596215913587	0.6944639694315997	3568.829954822401	3643.829954822401	3643.829954822401	3668.829954822401	0.931034505367279	0.9462365508079529	0.9824561476707458	0.9166666865348816	1.0	3568	3643	3643	3668	1600
20.649701675472652	20.649701280732955	0	0	1	0	-0.0030505248230700754	0.6985575328096312	3585.59309685544	3660.59309685544	3660.59309685544	3685.59309685544	0.931034505367279	0.9462365508079529	0.9824561476707458	0.9333333373069763	1.0	3585	3660	3660	3685	1600
20.66576679173336	20.665766396993664	0	0	1	0	-0.003404928748048138	0.7096496075391769	3631.0151428729296	3706.0151428729296	3706.0151428729296	3731.0151428729296	0.9482758641242981	0.9569892287254333	1.0	0.9333333373069763	1.0	3631	3706	3706	3731	1600
20.682703887988666	20.682703887988666	0	0	1	0	-0.003750000000001496	0.7096496075391769	3631.0151428729296	3706.0151428729296	3706.0151428729296	3731.0151428729296	0.9482758641242981	0.9569892287254333	1.0	0.9333333373069763	1.0	3631	3706	3706	3731	1600
20.70165218300922	20.701651788269523	0	0	1	0	-0.0040847927626141535	0.7123377770185471	3642.02319689095	3717.02319689095	3717.02319689095	3742.02319689095	0.9482758641242981	0.9677419066429138	1.0	0.9333333373069763	1.0	3642	3717	3717	3742	1600
20.715745574474553	20.715745179734853	0	0	1	0	-0.00440838939219495	0.7165044397115707	3659.085680618882	3734.085680618882	3734.085680618882	3759.085680618882	0.9482758641242981	0.9677419066429138	1.0	0.949999988079071	1.0	3659	3734	3734	3759	1600
20.73272964475401	20.73272925001431	0	0	1	0	-0.0047199029328751285	0.7165044397115707	3659.085680618882	3734.085680618882	3734.085680618882	3759.085680618882	0.9482758641242981	0.9677419066429138	1.0	0.949999988079071	1.0	3659	3734	3734	3759	1600
20.7496702936666	20.7496702936666	0	0	1	0	-0.005018479547692726	0.719192624092102	3670.093795657158	3745.093795657158	3745.093795657158	3770.093795657158	0.9482758641242981	0.9784946441650391	1.0	0.949999988079071	1.0	3670	3745	3745	3770	1600
20.768342270898014	20.768341876158317	0	0	1	0	-0.005303300858900336	0.7235029637813568	3687.744636684656	3762.744636684656	3762.744636684656	3787.744636684656	0.9655172228813171	0.9784946441650391	1.0	0.949999988079071	1.0	3687	3762	3762	3787	1600
20.782751848862066	20.782751848862066	0	0	1	0	-0.005573586191081621	0.7235029637813568	3687.744636684656	3762.744636684656	3762.744636684656	3787.744636684656	0.9655172228813171	0.9784946441650391	1.0	0.949999988079071	1.0	3687	3762	3762	3787	1600
20.799683813501282	20.799683418761585	0	0	1	0	-0.005828594710928378	0.7235029637813568	3687.744636684656	3762.744636684656	3762.744636684656	3787.744636684656	0.9655172228813171	0.9784946441650391	1.0	0.949999988079071	1.0	3687	3762	3762	3787	1600
20.815722482202176	20.815722087462476	0	0	1	0	-0.006067627457813132	0.7235029637813568	3687.744636684656	3762.744636684656	3762.744636684656	3787.744636684656	0.9655172228813171	0.9784946441650391	1.0	0.949999988079071	1.0	3687	3762	3762	3787	1600
20.83497314783199	20.834972753092295	0	0	1	0	-0.006290029259591632	0.7235029637813568	3687.744636684656	3762.744636684656	3762.744636684656	3787.744636684656	0.9655172228813171	0.9784946441650391	1.0	0.949999988079071	1.0	3687	3762	3762	3787	1600
20.849689043802293	20.849688649062593	0	0	1	0	-0.006495190528384164	0.7235029637813568	3687.744636684656	3762.744636684656	3762.744636684656	3787.744636684656	0.9655172228813171	0.9784946441650391	1.0	0.949999988079071	1.0	3687	3762	3762	3787	1600
20.86570323864186	20.865702449162463	0	0	1	0	-0.006682548931413554	0.7235029637813568	3687.744636684656	3762.744636684656	3762.744636684656	3787.744636684656	0.9655172228813171	0.9784946441650391	1.0	0.949999988079071	1.0	3687	3762	3762	3787	1600
20.882766651600768	20.88276625686107	0	0	1	0	-0.00685159093232022	0.7235029637813568	3687.744636684656	3762.744636684656	3762.744636684656	3787.744636684656	0.9655172228813171	0.9784946441650391	1.0	0.949999988079071	1.0	3687	3762	3762	3787	1600
20.901596524711692	20.901596524711692	0	0	1	0	-0.007001853198729643	0.719192624092102	3670.093795657158	3745.093795657158	3745.093795657158	3770.093795657158	0.9482758641242981	0.9784946441650391	1.0	0.949999988079071	1.0	3670	3745	3745	3770	1600
20.915718732175037	20.915718732175037	0	0	1	0	-0.007132923872214195	0.719192624092102	3670.093795657158	3745.093795657158	3745.093795657158	3770.093795657158	0.9482758641242981	0.9784946441650391	1.0	0.949999988079071	1.0	3670	3745	3745	3770	1600
20.932694907660515	20.93269451292082	0	0	1	0	-0.007244443697168468	0.7150259613990784	3653.031311929226	3728.031311929226	3728.031311929226	3753.031311929226	0.9482758641242981	0.9784946441650391	1.0	0.9333333373069763	1.0	3653	3728	3728	3753	1600
20.94971213607467	20.949711741334973	0	0	1	0	-0.007336107005503909	0.7080274373292923	3624.372355863452	3699.372355863452	3699.372355863452	3724.372355863452	0.931034505367279	0.9677419066429138	1.0	0.9333333373069763	1.0	3624	3699	3699	3724	1600
20.968306349585426	20.968306349585426	0	0	1	0	-0.007407662554463809	0.7080274373292923	3624.372355863452	3699.372355863452	3699.372355863452	3724.372355863452	0.931034505367279	0.9677419066429138	1.0	0.9333333373069763	1.0	3624	3699	3699	3724	1600
20.98270526957761	20.98270487483791	0	0	1	0	-0.007458914215262234	0.6996235171779555	3589.958302843728	3664.958302843728	3664.958302843728	3689.958302843728	0.9137930870056152	0.9677419066429138	0.9824561476707458	0.9333333373069763	1.0	3589	3664	3664	3689	1600
20.999717761115377	20.999717761115377	0	0	1	0	-0.007489721510659397	0.6928417843205539	3562.187106792668	3637.187106792668	3637.187106792668	3662.187106792668	0.9137930870056152	0.9569892287254333	0.9824561476707458	0.9166666865348816	1.0	3562	3637	3637	3662	1600
21.01570511365543	21.01570471891573	0	0	1	0	-0.0075	0.6888213180746252	3545.7232975155903	3620.7232975155903	3620.7232975155903	3645.7232975155903	0.9137930870056152	0.9569892287254333	0.9649122953414917	0.9166666865348816	1.0	3545	3620	3620	3645	1600
21.034918673753563	21.034918279013862	0	0	1	0	-0.007489721510659211	0.6846546510158227	3528.6607959097937	3603.6607959097937	3603.6607959097937	3628.6607959097937	0.9137930870056152	0.9569892287254333	0.9298245906829834	0.9333333373069763	1.0	3528	3603	3603	3628	1600
21.049717859800303	21.049717859800303	0	0	1	0	-0.0074589142152618635	0.6767599056774412	3496.3318137491215	3571.3318137491215	3571.3318137491215	3596.3318137491215	0.9137930870056152	0.9569892287254333	0.9122806787490845	0.9166666865348816	1.0	3496	3571	3571	3596	1600
21.065707580778547	21.065707580778547	0	0	1	0	-0.007407662554463255	0.6603906801656674	3429.299835278408	3504.299835278408	3504.299835278408	3529.299835278408	0.8793103694915771	0.9569892287254333	0.8947368264198303	0.8999999761581421	1.0	3429	3504	3504	3529	1600
21.08275954628619	21.082759151546494	0	0	1	0	-0.007336107005503172	0.6419155548321225	3353.6441970375417	3428.6441970375417	3428.6441970375417	3453.6441970375417	0.8620689511299133	0.9462365508079529	0.859649121761322	0.8833333253860474	1.0	3353	3428	3428	3453	1600
21.101605603724764	21.101605208985067	0	0	1	0	-0.007244443697167551	0.6215538438300641	3270.2629904841124	3345.2629904841124	3345.2629904841124	3370.2629904841124	0.8620689511299133	0.9247311949729919	0.8070175647735596	0.8666666746139526	1.0	3270	3345	3345	3370	1600
21.11574675869365	21.11574636395395	0	0	1	0	-0.0071329238722131	0.5967380904968369	3168.6424805845472	3243.6424805845472	3243.6424805845472	3268.6424805845472	0.8275862336158752	0.9032257795333862	0.7719298005104065	0.8500000238418579	1.0	3168	3243	3243	3268	1600
21.13269727609871	21.13269688135901	0	0	1	0	-0.007001853198728373	0.5722147363581156	3068.2193453864834	3143.2193453864834	3143.2193453864834	3168.2193453864834	0.7931034564971924	0.8817204236984253	0.7368420958518982	0.8333333134651184	1.0	3068	3143	3143	3168	1600
21.149726346703826	21.149726346703826	0	0	1	0	-0.006851590932318779	0.5423716476611924	2946.011897172583	3021.011897172583	3021.011897172583	3046.011897172583	0.7586206793785095	0.8494623899459839	0.7017543911933899	0.800000011920929	1.0	2946	3021	3021	3046	1600
21.168272401971333	21.168272401971333	0	0	1	0	-0.006682548931411946	0.5097672731119989	2812.496983393635	2887.496983393635	2887.496983393635	2912.496983393635	0.7241379022598267	0.8064516186714172	0.6491228342056274	0.7833333611488342	1.0	2812	2887	2887	2912	1600
21.18282527044604	21.182824875706338	0	0	1	0	-0.006495190528382392	0.468707428846443	2644.356921126184	2719.356921126184	2719.356921126184	2744.356921126184	0.6379310488700867	0.7526881694793701	0.6315789222717285	0.7666666507720947	1.0	2644	2719	2719	2744	1600
21.19968183980279	21.19968183980279	0	0	1	0	-0.006290029259589702	0.42366909217416193	2459.924932453193	2534.924932453193	2534.924932453193	2559.924932453193	0.6034482717514038	0.6666666865348816	0.5789473652839661	0.7333333492279053	1.0	2459	2534	2534	2559	1600
21.215635244728745	21.215635244728745	0	0	1	0	-0.006067627457811049	0.40142831411975166	2368.848946320383	2443.848946320383	2443.848946320383	2468.848946320383	0.568965494632721	0.6344085931777954	0.5614035129547119	0.7166666388511658	1.0	2368	2443	2443	2468	1600
21.234956174024944	21.234955779285247	0	0	1	0	-0.005828594710926148	0.3754054082590237	2262.285146820702	2337.285146820702	2337.285146820702	2362.285146820702	0.517241358757019	0.5913978219032288	0.5614035129547119	0.699999988079071	1.0	2262	2337	2337	2362	1600
21.249639306600248	21.249638911860547	0	0	1	0	-0.005573586191079251	0.346385449959695	2143.448417584951	2218.448417584951	2218.448417584951	2243.448417584951	0.4655172526836395	0.5483871102333069	0.5438596606254578	0.6833333373069763	1.0	2143	2218	2218	2243	1600
21.265755739021795	21.265755739021795	0	0	1	0	-0.00530330085889783	0.32970023234075274	2075.1224514353826	2150.1224514353826	2150.1224514353826	2175.1224514353826	0.43103447556495667	0.5161290168762207	0.5438596606254578	0.6833333373069763	1.0	2075	2150	2150	2175	1600
21.282677440428845	21.282677045689148	0	0	1	0	-0.005018479547690093	0.3008264577702473	1956.8843445691627	2031.8843445691627	2031.8843445691627	2056.8843445691627	0.37931033968925476	0.47311827540397644	0.5263158082962036	0.6666666865348816	1.0	1956	2031	2031	2056	1600
21.301653761968016	21.301653761968016	0	0	1	0	-0.004719902932872375	0.273721044458318	1845.8876770568122	1920.8876770568122	1920.8876770568122	1945.8876770568122	0.3448275923728943	0.4193548262119293	0.5087719559669495	0.6499999761581421	1.0	1845	1920	1920	1945	1600
21.315712416339856	21.315712021600156	0	0	1	0	-0.004408389392192083	0.2591366959289152	1786.1647698289078	1861.1647698289078	1861.1647698289078	1886.1647698289078	0.32758620381355286	0.3978494703769684	0.4912280738353729	0.6333333253860474	1.0	1786	1861	1861	1886	1600
21.332685039168048	21.332684644428348	0	0	1	0	-0.004084792762611183	0.23967371662719206	1706.4638695883514	1781.4638695883514	1781.4638695883514	1806.4638695883514	0.2931034564971924	0.3655914068222046	0.4736842215061188	0.6333333253860474	1.0	1706	1781	1781	1806	1600
21.349942664058755	21.349942269319055	0	0	1	0	-0.0037499999999984273	0.22801334070401236	1658.7146301829307	1733.7146301829307	1733.7146301829307	1758.7146301829307	0.27586206793785095	0.34408602118492126	0.4736842215061188	0.6166666746139526	1.0	1658	1733	1733	1758	1600
21.368432271549334	21.368431876809638	0	0	1	0	-0.003404928748044981	0.20672286946261131	1571.5301504493932	1646.5301504493932	1646.5301504493932	1671.5301504493932	0.24137930572032928	0.31182795763015747	0.45614033937454224	0.6000000238418579	1.0	1571	1646	1646	1671	1600
21.3827088222349	21.3827084274952	0	0	1	0	-0.0030505248230668384	0.1944046016847878	1521.086843899206	1596.086843899206	1596.086843899206	1621.086843899206	0.22413793206214905	0.29032257199287415	0.4385964870452881	0.6000000238418579	1.0	1521	1596	1596	1621	1600
21.399699997828932	21.399699603089235	0	0	1	0	-0.0026877596215880506	0.1828904291560427	1473.9363073939949	1548.9363073939949	1548.9363073939949	1573.9363073939949	0.2068965584039688	0.2688172161579132	0.4385964870452881	0.5833333134651184	1.0	1473	1548	1548	1573	1600
21.415709455792115	21.415709455792115	0	0	1	0	-0.0023176274578103704	0.1732012200643096	1434.2589961633478	1509.2589961633478	1509.2589961633478	1534.2589961633478	0.2068965584039688	0.24731183052062988	0.42105263471603394	0.5666666626930237	1.0	1434	1509	1509	1534	1600
21.43500670070639	21.435006305966688	0	0	1	0	-0.0019411428382671415	0.15101704965209395	1343.4148183253246	1418.4148183253246	1418.4148183253246	1443.4148183253246	0.17241379618644714	0.22580644488334656	0.38596490025520325	0.5333333611488342	1.0	1343	1418	1418	1443	1600
21.44968351744651	21.44968312270681	0	0	1	0	-0.0015593376811314063	0.14014426087470433	1298.8907482819143	1373.8907482819143	1373.8907482819143	1398.8907482819143	0.1551724076271057	0.2150537669658661	0.3684210479259491	0.5166666507720947	1.0	1298	1373	1373	1398	1600
21.465657054097104	21.465656659357403	0	0	1	0	-0.001173258487799923	0.12526751373899958	1237.9704687612034	1312.9704687612034	1312.9704687612034	1337.9704687612034	0.13793103396892548	0.19354838132858276	0.35087719559669495	0.4833333194255829	1.0	1237	1312	1312	1337	1600
21.482702309029868	21.482702309029868	0	0	1	0	-0.0007839634745055779	0.11476022928125329	1194.9431389067322	1269.9431389067322	1269.9431389067322	1294.9431389067322	0.12068965286016464	0.1827957034111023	0.3333333432674408	0.46666666865348816	1.0	1194	1269	1269	1294	1600
21.501654946187113	21.501654551447412	0	0	1	0	-0.00039251967182024584	0.10439913588527006	1152.514461450181	1227.514461450181	1227.514461450181	1252.514461450181	0.1034482792019844	0.17204301059246063	0.31578946113586426	0.44999998807907104	0.9411764740943909	1152	1227	1227	1252	1588
21.515732942804192	21.515732548064495	0	0	1	0	1.8376154860346732e-15	0.09725189942060508	1123.2465281273778	1198.2465281273778	1198.2465281273778	1223.2465281273778	0.1034482792019844	0.16129031777381897	0.2982456088066101	0.4166666567325592	0.9411764740943909	1123	1198	1198	1223	1588
21.532694907660517	21.532694907660517	0	0	1	0	0.000392519671823916	0.08725631055340433	1082.3145917161908	1157.3145917161908	1157.3145917161908	1182.3145917161908	0.08620689809322357	0.1505376398563385	0.28070175647735596	0.4000000059604645	0.9411764740943909	1082	1157	1157	1182	1588
21.54972200456714	21.54972160982744	0	0	1	0	0.000783963474509233	0.08062076968582055	1055.1420518634352	1130.1420518634352	1130.1420518634352	1155.1420518634352	0.08620689809322357	0.13978494703769684	0.2631579041481018	0.36666667461395264	1.0	1055	1130	1130	1155	1600
21.568309112763316	21.56830871802362	0	0	1	0	0.001173258487803553	0.06850529084123713	1005.529165994866	1080.5291659948662	1080.5291659948662	1105.5291659948662	0.06896551698446274	0.12903225421905518	0.22807016968727112	0.3333333432674408	1.0	1005	1080	1080	1105	1600
21.582669743004722	21.58266934826502	0	0	1	0	0.001559337681135001	0.06347793804056812	984.9421562761264	1059.9421562761263	1059.9421562761263	1084.9421562761263	0.06896551698446274	0.11827956885099411	0.21052631735801697	0.3166666626930237	0.9411764740943909	984	1059	1059	1084	1588
21.599699603089235	21.599699208349534	0	0	1	0	0.0019411428382706912	0.05697461144769922	958.3110338783283	1033.3110338783283	1033.3110338783283	1058.3110338783283	0.0517241396009922	0.11827956885099411	0.19298245012760162	0.30000001192092896	1.0	958	1033	1033	1058	1600
21.615728403297656	21.61572800855796	0	0	1	0	0.002317627457813866	0.046993003226816654	917.4363482138142	992.4363482138142	992.4363482138142	1017.4363482138142	0.0517241396009922	0.09677419066429138	0.15789473056793213	0.25	0.9411764740943909	917	992	992	1017	1588
21.634966831996813	21.634966831996813	0	0	1	0	0.002687759621591482	0.03772840525475685	879.4978195182293	954.4978195182293	954.4978195182293	979.4978195182293	0.03448275849223137	0.08602150529623032	0.14035087823867798	0.21666666865348816	0.9411764740943909	879	954	954	979	1588
21.649696938596268	21.649696938596268	0	0	1	0	0.0030505248230701964	0.03538922395949301	869.9188721141238	944.9188721141238	944.9188721141238	969.9188721141238	0.03448275849223137	0.08602150529623032	0.10526315867900848	0.20000000298023224	0.9411764740943909	869	944	944	969	1588
21.665659817274996	21.665659422535295	0	0	1	0	0.003404928748048256	0.026782520689963424	834.6744222254002	909.6744222254002	909.6744222254002	934.6744222254002	0.017241379246115685	0.07526881992816925	0.08771929889917374	0.1666666716337204	0.9411764740943909	834	909	909	934	1588
21.68269638793439	21.68269638793439	0	0	1	0	0.00375000000000161	0.023070955660455583	819.4755634295656	894.4755634295656	894.4755634295656	919.4755634295656	0.017241379246115685	0.06451612710952759	0.07017543911933899	0.15000000596046448	0.9411764740943909	819	894	894	919	1588
21.701680209527833	21.701679814788136	0	0	1	0	0.0040847927626142646	0.01788341784686373	798.232596082907	873.232596082907	873.232596082907	898.232596082907	0.0	0.06451612710952759	0.05263157933950424	0.13333334028720856	0.9411764740943909	798	873	873	898	1588
21.715728600667507	21.715728205927807	0	0	1	0	0.004408389392195056	0.014318053437429562	783.632428826274	858.632428826274	858.632428826274	883.632428826274	0.0	0.05376344174146652	0.035087719559669495	0.10000000149011612	0.9411764740943909	783	858	858	883	1588
21.73272925001431	21.732728855274612	0	0	1	0	0.004719902932875231	0.014171854614645069	783.0337446469715	858.0337446469715	858.0337446469715	883.0337446469715	0.0	0.05376344174146652	0.035087719559669495	0.0833333358168602	0.9411764740943909	783	858	858	883	1588
21.749778057604367	21.749777662864666	0	0	1	0	0.005018479547692824	0.011118185251668009	770.5289686055805	845.5289686055805	845.5289686055805	870.5289686055805	0.0	0.04301075264811516	0.017543859779834747	0.0833333358168602	0.9411764740943909	770	845	845	870	1588
21.768274375669826	21.768274375669826	0	0	1	0	0.005303300858900429	0.011118185251668009	770.5289686055805	845.5289686055805	845.5289686055805	870.5289686055805	0.0	0.04301075264811516	0.017543859779834747	0.0833333358168602	0.9411764740943909	770	845	845	870	1588
21.78270448009821	21.782704085358514	0	0	1	0	0.00557358619108171	0.011118185251668009	770.5289686055805	845.5289686055805	845.5289686055805	870.5289686055805	0.0	0.04301075264811516	0.017543859779834747	0.0833333358168602	0.9411764740943909	770	845	845	870	1588
21.799673155529415	21.79967276078972	0	0	1	0	0.005828594710928461	0.008430012978330167	759.5209031462621	834.5209031462621	834.5209031462621	859.5209031462621	0.0	0.032258063554763794	0.017543859779834747	0.0833333358168602	0.9411764740943909	759	834	834	859	1588
21.81570748209362	21.81570708735392	0	0	1	0	0.006067627457813209	0.008430012978330167	759.5209031462621	834.5209031462621	834.5209031462621	859.5209031462621	0.0	0.032258063554763794	0.017543859779834747	0.0833333358168602	0.9411764740943909	759	834	834	859	1588
21.834963279339522	21.834962884599825	0	0	1	0	0.006290029259591703	0.008430012978330167	759.5209031462621	834.5209031462621	834.5209031462621	859.5209031462621	0.0	0.032258063554763794	0.017543859779834747	0.0833333358168602	0.9411764740943909	759	834	834	859	1588
21.849726544073675	21.849726149333975	0	0	1	0	0.00649519052838423	0.008430012978330167	759.5209031462621	834.5209031462621	834.5209031462621	859.5209031462621	0.0	0.032258063554763794	0.017543859779834747	0.0833333358168602	0.9411764740943909	759	834	834	859	1588
21.86577073913035	21.86577073913035	0	0	1	0	0.006682548931413614	0.008430012978330167	759.5209031462621	834.5209031462621	834.5209031462621	859.5209031462621	0.0	0.032258063554763794	0.017543859779834747	0.0833333358168602	0.9411764740943909	759	834	834	859	1588
21.8826920457977	21.882691651058003	0	0	1	0	0.006851590932320274	0.008430012978330167	759.5209031462621	834.5209031462621	834.5209031462621	859.5209031462621	0.0	0.032258063554763794	0.017543859779834747	0.0833333358168602	0.9411764740943909	759	834	834	859	1588
21.901576787726754	21.901576787726754	0	0	1	0	0.0070018531987296895	0.008503112389722414	759.8202452359133	834.8202452359133	834.8202452359133	859.8202452359133	0.0	0.032258063554763794	0.017543859779834747	0.10000000149011612	0.9411764740943909	759	834	834	859	1588
21.915655179083533	21.915654784343836	0	0	1	0	0.007132923872214236	0.008503112389722414	759.8202452359133	834.8202452359133	834.8202452359133	859.8202452359133	0.0	0.032258063554763794	0.017543859779834747	0.10000000149011612	0.9411764740943909	759	834	834	859	1588
21.932705170892685	21.932705170892685	0	0	1	0	0.0072444436971685015	0.0058149405820458605	748.8121816834778	823.8121816834778	823.8121816834778	848.8121816834778	0.0	0.02150537632405758	0.017543859779834747	0.10000000149011612	0.9411764740943909	748	823	823	848	1588
21.949705030760093	21.949705030760093	0	0	1	0	0.007336107005503936	0.0058149405820458605	748.8121816834778	823.8121816834778	823.8121816834778	848.8121816834778	0.0	0.02150537632405758	0.017543859779834747	0.10000000149011612	0.9411764740943909	748	823	823	848	1588
21.96829450739446	21.96829450739446	0	0	1	0	0.00740766255446383	0.008503112389722414	759.8202452359133	834.8202452359133	834.8202452359133	859.8202452359133	0.0	0.032258063554763794	0.017543859779834747	0.10000000149011612	0.9411764740943909	759	834	834	859	1588
21.982698953742428	21.98269855900273	0	0	1	0	0.007458914215262249	0.012813457201251335	777.4711072391242	852.4711072391242	852.4711072391242	877.4711072391242	0.017241379246115685	0.032258063554763794	0.017543859779834747	0.10000000149011612	0.9411764740943909	777	852	852	877	1588
21.9996463132299	21.999645918490202	0	0	1	0	0.007489721510659403	0.015574728885981423	788.778514788094	863.778514788094	863.778514788094	888.778514788094	0.017241379246115685	0.04301075264811516	0.017543859779834747	0.11666666716337204	0.9411764740943909	788	863	863	888	1588
22.0157793247188	22.0157789299791	0	0	1	0	0.0075	0.022573245970848185	817.4374422506233	892.4374422506233	892.4374422506233	917.4374422506233	0.03448275849223137	0.05376344174146652	0.017543859779834747	0.11666666716337204	0.9411764740943909	817	892	892	917	1588
22.034945121313378	22.03494472657368	0	0	1	0	0.0074897215106592046	0.052876002805536254	941.527231488671	1016.527231488671	1016.527231488671	1041.527231488671	0.08620689809322357	0.11827956885099411	0.05263157933950424	0.13333334028720856	0.9411764740943909	941	1016	1016	1041	1588
22.049684701665605	22.049684701665605	0	0	1	0	0.0074589142152618505	0.07919130301135674	1049.2883858315058	1124.2883858315058	1124.2883858315058	1149.2883858315058	0.13793103396892548	0.16129031777381897	0.10526315867900848	0.1666666716337204	0.9411764740943909	1049	1124	1124	1149	1588
22.0656258696609	22.0656254749212	0	0	1	0	0.007407662554463234	0.10410373276262952	1151.3047856629678	1226.3047856629678	1226.3047856629678	1251.3047856629678	0.17241379618644714	0.2150537669658661	0.15789473056793213	0.18333333730697632	0.9411764740943909	1151	1226	1226	1251	1588
22.082693624756494	22.082693624756494	0	0	1	0	0.0073361070055031445	0.12764377567198193	1247.701261376766	1322.701261376766	1322.701261376766	1347.701261376766	0.2068965584039688	0.25806450843811035	0.21052631735801697	0.21666666865348816	0.9411764740943909	1247	1322	1322	1347	1588
22.101637972380065	22.101637577640364	0	0	1	0	0.007244443697167517	0.14127783384174109	1303.5327295819297	1378.5327295819297	1378.5327295819297	1403.5327295819297	0.22413793206214905	0.2795698940753937	0.24561403691768646	0.25	0.9411764740943909	1303	1378	1378	1403	1588
22.11569188987552	22.11569149513582	0	0	1	0	0.007132923872213059	0.16411737785701863	1397.0606623244912	1472.0606623244912	1472.0606623244912	1497.0606623244912	0.27586206793785095	0.301075279712677	0.28070175647735596	0.28333333134651184	0.9411764740943909	1397	1472	1472	1497	1588
22.13271346042636	22.13271346042636	0	0	1	0	0.007001853198728325	0.19953961264755993	1542.1147137917578	1617.1147137917578	1617.1147137917578	1642.1147137917578	0.3103448152542114	0.3655914068222046	0.3333333432674408	0.36666667461395264	0.9411764740943909	1542	1617	1617	1642	1588
22.149761873276717	22.149761873276717	0	0	1	0	0.006851590932318725	0.22788770998779095	1658.2001724000038	1733.2001724000038	1733.2001724000038	1758.2001724000038	0.3448275923728943	0.4193548262119293	0.3684210479259491	0.4000000059604645	0.9411764740943909	1658	1733	1733	1758	1588
22.168338718240726	22.168338323501025	0	0	1	0	0.006682548931411886	0.2541324361200221	1765.6723259114906	1840.6723259114906	1840.6723259114906	1865.6723259114906	0.37931033968925476	0.46236559748649597	0.4035087823867798	0.4333333373069763	0.9411764740943909	1765	1840	1840	1865	1588
22.182694611605744	22.182694216866043	0	0	1	0	0.006495190528382326	0.27665160717497095	1857.888331381506	1932.888331381506	1932.888331381506	1957.888331381506	0.3965517282485962	0.5053763389587402	0.4385964870452881	0.46666666865348816	0.9411764740943909	1857	1932	1932	1957	1588
22.19968183980279	22.199681445063092	0	0	1	0	0.00629002925958963	0.29918476939201355	1950.1616306602955	2025.1616306602955	2025.1616306602955	2050.1616306602955	0.43103447556495667	0.5376344323158264	0.45614033937454224	0.5	0.9411764740943909	1950	2025	2025	2050	1588
22.21564392900212	22.21564353426242	0	0	1	0	0.0060676274578109705	0.3243495096152986	2053.211241874648	2128.211241874648	2128.211241874648	2153.211241874648	0.4655172526836395	0.5698924660682678	0.4912280738353729	0.5333333611488342	0.9411764740943909	2053	2128	2128	2153	1588
22.235118412041142	22.235118017301442	0	0	1	0	0.005828594710926065	0.36781267858388134	2231.192918800994	2306.192918800994	2306.192918800994	2331.192918800994	0.5	0.6344085931777954	0.5614035129547119	0.6000000238418579	0.9411764740943909	2231	2306	2306	2331	1588
22.24968035952892	22.24967996478922	0	0	1	0	0.005573586191079162	0.38685356816440297	2309.16536163323	2384.16536163323	2384.16536163323	2409.16536163323	0.5344827771186829	0.6559139490127563	0.5789473652839661	0.6166666746139526	1.0	2309	2384	2384	2409	1600
22.26579718669017	22.265796791950468	0	0	1	0	0.005303300858897737	0.40421569438879956	2380.2632685221342	2455.2632685221342	2455.2632685221342	2480.2632685221342	0.5517241358757019	0.6774193644523621	0.5964912176132202	0.6499999761581421	0.9411764740943909	2380	2455	2455	2480	1588
22.28268257204493	22.282682177305233	0	0	1	0	0.005018479547689995	0.42362208969411785	2459.7324572974126	2534.7324572974126	2534.7324572974126	2559.7324572974126	0.5862069129943848	0.698924720287323	0.6140350699424744	0.6666666865348816	0.9411764740943909	2459	2534	2534	2559	1588
22.30176192064548	22.30176192064548	0	0	1	0	0.004719902932872272	0.437551080335302	2516.7716739730618	2591.7716739730618	2591.7716739730618	2616.7716739730618	0.5862069129943848	0.7204301357269287	0.6491228342056274	0.6833333373069763	0.9411764740943909	2516	2591	2591	2616	1588
22.315690705656422	22.315690705656422	0	0	1	0	0.004408389392191976	0.4644110784762434	2626.763366360217	2701.763366360217	2701.763366360217	2726.763366360217	0.6379310488700867	0.7419354915618896	0.6666666865348816	0.7166666388511658	1.0	2626	2701	2701	2726	1600
22.33269767083841	22.33269767083841	0	0	1	0	0.004084792762611071	0.4827800847459258	2701.984447034566	2776.984447034566	2776.984447034566	2801.984447034566	0.6551724076271057	0.774193525314331	0.6842105388641357	0.7333333492279053	1.0	2701	2776	2776	2801	1600
22.349843189654663	22.349843189654663	0	0	1	0	0.003749999999998313	0.4942967854440212	2749.145336393267	2824.145336393267	2824.145336393267	2849.145336393267	0.6551724076271057	0.7956989407539368	0.7017543911933899	0.75	1.0	2749	2824	2824	2849	1600
22.368384508045782	22.368384508045782	0	0	1	0	0.0034049287480448632	0.5102700095601946	2814.555689148997	2889.555689148997	2889.555689148997	2914.555689148997	0.6724137663841248	0.8172042965888977	0.719298243522644	0.7666666507720947	1.0	2814	2889	2889	2914	1600
22.38267013774442	22.38267013774442	0	0	1	0	0.003050524823066718	0.5298251293904599	2894.6339048539335	2969.6339048539335	2969.6339048539335	2994.6339048539335	0.6896551847457886	0.8387096524238586	0.7543859481811523	0.7833333611488342	1.0	2894	2969	2969	2994	1600
22.39968894511737	22.399688550377668	0	0	1	0	0.002687759621587927	0.5434756957648093	2950.532974156894	3025.532974156894	3025.532974156894	3050.532974156894	0.7068965435028076	0.8494623899459839	0.7719298005104065	0.800000011920929	1.0	2950	3025	3025	3050	1600
22.415750903460488	22.415750508720787	0	0	1	0	0.0023176274578102446	0.560561928702028	3020.5010980348047	3095.5010980348047	3095.5010980348047	3120.5010980348047	0.7241379022598267	0.8602150678634644	0.7894737124443054	0.8333333134651184	1.0	3020	3095	3095	3120	1600
22.435026437691327	22.435026437691327	0	0	1	0	0.0019411428382670136	0.5914284205924698	3146.899382326164	3221.899382326164	3221.899382326164	3246.899382326164	0.7586206793785095	0.8924731016159058	0.8245614171028137	0.8666666746139526	1.0	3146	3221	3221	3246	1600
22.449669306817352	22.449668912077655	0	0	1	0	0.0015593376811312766	0.5941165900718399	3157.9074363441846	3232.9074363441846	3232.9074363441846	3257.9074363441846	0.7586206793785095	0.9032257795333862	0.8245614171028137	0.8666666746139526	1.0	3157	3232	3232	3257	1600
22.465721001928305	22.465720607188604	0	0	1	0	0.0011732584877997925	0.6084250656920567	3216.500644008972	3291.500644008972	3291.500644008972	3316.500644008972	0.7758620977401733	0.9139785170555115	0.8421052694320679	0.8833333253860474	1.0	3216	3291	3291	3316	1600
22.482767835819864	22.482767835819864	0	0	1	0	0.0007839634745054463	0.6228797101399355	3275.692413023036	3350.692413023036	3350.692413023036	3375.692413023036	0.7931034564971924	0.9247311949729919	0.859649121761322	0.8999999761581421	1.0	3275	3350	3350	3375	1600
22.50174928897512	22.50174889423542	0	0	1	0	0.00039251967182011373	0.6331702265997379	3317.8320779259266	3392.8320779259266	3392.8320779259266	3417.8320779259266	0.7931034564971924	0.9354838728904724	0.8771929740905762	0.9166666865348816	1.0	3317	3392	3392	3417	1600
22.515649652727753	22.515649257988052	0	0	1	0	-1.9699237638903314e-15	0.6441892020142914	3362.9547822485233	3437.9547822485233	3437.9547822485233	3462.9547822485233	0.8103448152542114	0.9462365508079529	0.8947368264198303	0.9166666865348816	1.0	3362	3437	3437	3462	1600
22.532707934070576	22.53270753933088	0	0	1	0	-0.00039251967182404813	0.6590093581997163	3423.643321827838	3498.643321827838	3498.643321827838	3523.643321827838	0.8275862336158752	0.9569892287254333	0.9122806787490845	0.9333333373069763	1.0	3423	3498	3498	3523	1600
22.54971489925256	22.54971489925256	0	0	1	0	-0.0007839634745093646	0.6657911071477578	3451.414583770068	3526.414583770068	3526.414583770068	3551.414583770068	0.8275862336158752	0.9677419066429138	0.9298245906829834	0.9333333373069763	1.0	3451	3526	3526	3551	1600
22.568422797796565	22.568422403056864	0	0	1	0	-0.0011732584878036837	0.6766638966505987	3495.9386567842016	3570.9386567842016	3570.9386567842016	3595.9386567842016	0.8448275923728943	0.9784946441650391	0.9298245906829834	0.949999988079071	1.0	3495	3570	3570	3595	1600
22.582681979935384	22.582681585195683	0	0	1	0	-0.0015593376811351306	0.6808305615265118	3513.001149451066	3588.001149451066	3588.001149451066	3613.001149451066	0.8448275923728943	0.9784946441650391	0.9473684430122375	0.949999988079071	1.0	3513	3588	3588	3613	1600
22.599682234542488	22.599681839802788	0	0	1	0	-0.001941142838270819	0.6808305615265118	3513.001149451066	3588.001149451066	3588.001149451066	3613.001149451066	0.8448275923728943	0.9784946441650391	0.9473684430122375	0.949999988079071	1.0	3513	3588	3588	3613	1600
22.615726034859463	22.615726034859463	0	0	1	0	-0.0023176274578139916	0.6878290706951367	3541.6600444965848	3616.6600444965848	3616.6600444965848	3641.6600444965848	0.8620689511299133	0.9892473220825195	0.9473684430122375	0.949999988079071	1.0	3541	3616	3616	3641	1600
22.634943147614884	22.634942752875187	0	0	1	0	-0.0026877596215916055	0.6919957355710498	3558.7225371634486	3633.7225371634486	3633.7225371634486	3658.7225371634486	0.8620689511299133	0.9892473220825195	0.9649122953414917	0.949999988079071	1.0	3558	3633	3633	3658	1600
22.649684306925906	22.649684306925906	0	0	1	0	-0.003050524823070317	0.6989942596408358	3587.3814932292225	3662.3814932292225	3662.3814932292225	3687.3814932292225	0.8793103694915771	1.0	0.9649122953414917	0.949999988079071	1.0	3587	3662	3662	3687	1600
22.665649554042826	22.66564876456343	0	0	1	0	-0.0034049287480483735	0.7031609245167489	3604.443985896087	3679.443985896087	3679.443985896087	3704.443985896087	0.8793103694915771	1.0	0.9824561476707458	0.949999988079071	1.0	3604	3679	3679	3704	1600
22.68264665073234	22.682646255992644	0	0	1	0	-0.003750000000001725	0.7074712642060037	3622.094826923585	3697.094826923585	3697.094826923585	3722.094826923585	0.8965517282485962	1.0	0.9824561476707458	0.949999988079071	1.0	3622	3697	3697	3722	1600
22.70158428778103	22.70158389304133	0	0	1	0	-0.004084792762614376	0.7074712642060037	3622.094826923585	3697.094826923585	3697.094826923585	3722.094826923585	0.8965517282485962	1.0	0.9824561476707458	0.949999988079071	1.0	3622	3697	3697	3722	1600
22.715832417208283	22.715832022468586	0	0	1	0	-0.004408389392195164	0.7074712642060037	3622.094826923585	3697.094826923585	3697.094826923585	3722.094826923585	0.8965517282485962	1.0	0.9824561476707458	0.949999988079071	1.0	3622	3697	3697	3722	1600
22.732720171001237	22.73271977626154	0	0	1	0	-0.004719902932875334	0.7074712642060037	3622.094826923585	3697.094826923585	3697.094826923585	3722.094826923585	0.8965517282485962	1.0	0.9824561476707458	0.949999988079071	1.0	3622	3697	3697	3722	1600
22.749714504512863	22.749714109773166	0	0	1	0	-0.005018479547692923	0.7074712642060037	3622.094826923585	3697.094826923585	3697.094826923585	3722.094826923585	0.8965517282485962	1.0	0.9824561476707458	0.949999988079071	1.0	3622	3697	3697	3722	1600
22.768470166560416	22.76846977182072	0	0	1	0	-0.005303300858900523	0.7074712642060037	3622.094826923585	3697.094826923585	3697.094826923585	3722.094826923585	0.8965517282485962	1.0	0.9824561476707458	0.949999988079071	1.0	3622	3697	3697	3722	1600
22.782627111117254	22.782626716377553	0	0	1	0	-0.005573586191081798	0.7074712642060037	3622.094826923585	3697.094826923585	3697.094826923585	3722.094826923585	0.8965517282485962	1.0	0.9824561476707458	0.949999988079071	1.0	3622	3697	3697	3722	1600
22.79968815563797	22.79968776089827	0	0	1	0	-0.005828594710928545	0.7074712642060037	3622.094826923585	3697.094826923585	3697.094826923585	3722.094826923585	0.8965517282485962	1.0	0.9824561476707458	0.949999988079071	1.0	3622	3697	3697	3722	1600
22.815684587191093	22.815684192451393	0	0	1	0	-0.006067627457813286	0.7074712642060037	3622.094826923585	3697.094826923585	3697.094826923585	3722.094826923585	0.8965517282485962	1.0	0.9824561476707458	0.949999988079071	1.0	3622	3697	3697	3722	1600
22.83485196274447	22.83485156800477	0	0	1	0	-0.006290029259591776	0.7117816038952585	3639.7456679510833	3714.7456679510833	3714.7456679510833	3739.7456679510833	0.9137930870056152	1.0	0.9824561476707458	0.949999988079071	1.0	3639	3714	3714	3739	1600
22.849820492121985	22.849820097382285	0	0	1	0	-0.006495190528384297	0.7117816038952585	3639.7456679510833	3714.7456679510833	3714.7456679510833	3739.7456679510833	0.9137930870056152	1.0	0.9824561476707458	0.949999988079071	1.0	3639	3714	3714	3739	1600
22.86566100149409	22.865660606754393	0	0	1	0	-0.0066825489314136744	0.7117816038952585	3639.7456679510833	3714.7456679510833	3714.7456679510833	3739.7456679510833	0.9137930870056152	1.0	0.9824561476707458	0.949999988079071	1.0	3639	3714	3714	3739	1600
22.88269520371529	22.882694808975593	0	0	1	0	-0.006851590932320327	0.7117816038952585	3639.7456679510833	3714.7456679510833	3714.7456679510833	3739.7456679510833	0.9137930870056152	1.0	0.9824561476707458	0.949999988079071	1.0	3639	3714	3714	3739	1600
22.901611919559944	22.901611919559944	0	0	1	0	-0.007001853198729737	0.7117816038952585	3639.7456679510833	3714.7456679510833	3714.7456679510833	3739.7456679510833	0.9137930870056152	1.0	0.9824561476707458	0.949999988079071	1.0	3639	3714	3714	3739	1600
22.915697810971	22.915697416231303	0	0	1	0	-0.007132923872214277	0.7117816038952585	3639.7456679510833	3714.7456679510833	3714.7456679510833	3739.7456679510833	0.9137930870056152	1.0	0.9824561476707458	0.949999988079071	1.0	3639	3714	3714	3739	1600
22.932708723549975	22.932708723549975	0	0	1	0	-0.007244443697168536	0.7117816038952585	3639.7456679510833	3714.7456679510833	3714.7456679510833	3739.7456679510833	0.9137930870056152	1.0	0.9824561476707458	0.949999988079071	1.0	3639	3714	3714	3739	1600
22.94963476709371	22.949634372354012	0	0	1	0	-0.007336107005503963	0.7117816038952585	3639.7456679510833	3714.7456679510833	3714.7456679510833	3739.7456679510833	0.9137930870056152	1.0	0.9824561476707458	0.949999988079071	1.0	3639	3714	3714	3739	1600
22.968278323066812	22.968278323066812	0	0	1	0	-0.0074076625544638505	0.7117816038952585	3639.7456679510833	3714.7456679510833	3714.7456679510833	3739.7456679510833	0.9137930870056152	1.0	0.9824561476707458	0.949999988079071	1.0	3639	3714	3714	3739	1600
22.982687506291164	22.982687506291164	0	0	1	0	-0.007458914215262262	0.7117816038952585	3639.7456679510833	3714.7456679510833	3714.7456679510833	3739.7456679510833	0.9137930870056152	1.0	0.9824561476707458	0.949999988079071	1.0	3639	3714	3714	3739	1600
22.999676313447008	22.999676313447008	0	0	1	0	-0.00748972151065941	0.7117816038952585	3639.7456679510833	3714.7456679510833	3714.7456679510833	3739.7456679510833	0.9137930870056152	1.0	0.9824561476707458	0.949999988079071	1.0	3639	3714	3714	3739	1600
23.015615902483507	23.015615507743806	0	0	1	0	-0.0075	0.7033777008279722	3605.3316848905465	3680.3316848905465	3680.3316848905465	3705.3316848905465	0.8965517282485962	1.0	0.9824561476707458	0.9333333373069763	1.0	3605	3680	3680	3705	1600
23.03492538432844	23.034924989588742	0	0	1	0	-0.007489721510659197	0.6949737955777966	3570.917692891077	3645.917692891077	3645.917692891077	3670.917692891077	0.8793103694915771	1.0	0.9649122953414917	0.9333333373069763	1.0	3570	3645	3645	3670	1600
23.049732465169157	23.049732070429457	0	0	1	0	-0.007458914215261837	0.6811935364677195	3514.4875318353115	3589.4875318353115	3589.4875318353115	3614.4875318353115	0.8620689511299133	0.9784946441650391	0.9473684430122375	0.9333333373069763	1.0	3514	3589	3589	3614	1600
23.06571231765493	23.06571231765493	0	0	1	0	-0.007407662554463213	0.6489858077457775	3382.596882718959	3457.596882718959	3457.596882718959	3482.596882718959	0.7758620977401733	0.9677419066429138	0.9298245906829834	0.9166666865348816	1.0	3382	3457	3457	3482	1600
23.082699545851977	23.08269915111228	0	0	1	0	-0.007336107005503117	0.6282801251226697	3297.8071123773325	3372.8071123773325	3372.8071123773325	3397.8071123773325	0.7413793206214905	0.9354838728904724	0.9122806787490845	0.9166666865348816	1.0	3297	3372	3372	3397	1600
23.101527840004106	23.10152744526441	0	0	1	0	-0.0072444436971674814	0.6180842577539689	3256.0550355025025	3331.0550355025025	3331.0550355025025	3356.0550355025025	0.7068965435028076	0.9139785170555115	0.9122806787490845	0.9333333373069763	1.0	3256	3331	3331	3356	1600
23.11565675804233	23.11565636330263	0	0	1	0	-0.007132923872213018	0.596265577498758	3166.707539857414	3241.707539857414	3241.707539857414	3266.707539857414	0.6724137663841248	0.8924731016159058	0.8947368264198303	0.9166666865348816	1.0	3166	3241	3241	3266	1600
23.132712276207265	23.132712276207265	0	0	1	0	-0.0070018531987282775	0.590090191277147	3141.419333279917	3216.419333279917	3216.419333279917	3241.419333279917	0.6379310488700867	0.8709677457809448	0.9122806787490845	0.9333333373069763	1.0	3141	3216	3216	3241	1600
23.14968924117214	23.149688846432444	0	0	1	0	-0.006851590932318671	0.5760931580387361	3084.101482168624	3159.101482168624	3159.101482168624	3184.101482168624	0.6034482717514038	0.8494623899459839	0.9122806787490845	0.9333333373069763	1.0	3084	3159	3159	3184	1600
23.168282270463802	23.168282270463802	0	0	1	0	-0.006682548931411825	0.5545884269109944	2996.0396082005223	3071.0396082005223	3071.0396082005223	3096.0396082005223	0.5344827771186829	0.8172042965888977	0.9122806787490845	0.949999988079071	1.0	2996	3071	3071	3096	1600
23.182675664100202	23.1826752693605	0	0	1	0	-0.006495190528382261	0.5405913936725835	2938.7217570892294	3013.7217570892294	3013.7217570892294	3038.7217570892294	0.5	0.7956989407539368	0.9122806787490845	0.949999988079071	1.0	2938	3013	3013	3038	1600
23.199743024456097	23.1997426297164	0	0	1	0	-0.006290029259589558	0.5390162056823922	2932.271362269396	3007.271362269396	3007.271362269396	3032.271362269396	0.5	0.774193525314331	0.9122806787490845	0.9666666388511658	1.0	2932	3007	3007	3032	1600
23.215694060943864	23.215694060943864	0	0	1	0	-0.006067627457810893	0.5293295195838166	2892.604382695729	2967.604382695729	2967.604382695729	2992.604382695729	0.48275861144065857	0.7526881694793701	0.9122806787490845	0.9666666388511658	1.0	2892	2967	2967	2992	1600
23.234904068384708	23.234903673645007	0	0	1	0	-0.005828594710925982	0.5040706333012608	2789.169243368663	2864.169243368663	2864.169243368663	2889.169243368663	0.43103447556495667	0.6881720423698425	0.9122806787490845	0.9833333492279053	1.0	2789	2864	2864	2889	1600
23.249652333010307	23.249651938270606	0	0	1	0	-0.005573586191079074	0.4878945908089829	2722.928349362785	2797.928349362785	2797.928349362785	2822.928349362785	0.4137931168079376	0.6559139490127563	0.9122806787490845	0.9666666388511658	1.0	2722	2797	2797	2822	1600
23.265691001711197	23.265691001711197	0	0	1	0	-0.005303300858897643	0.4625887012621117	2619.3007316683475	2694.3007316683475	2694.3007316683475	2719.3007316683475	0.3448275923728943	0.6236559152603149	0.9122806787490845	0.9666666388511658	1.0	2619	2694	2694	2719	1600
23.282751651492216	23.282751256752515	0	0	1	0	-0.005018479547689897	0.4416637194522641	2533.6129311570216	2608.6129311570216	2608.6129311570216	2633.6129311570216	0.3103448152542114	0.5913978219032288	0.8947368264198303	0.9666666388511658	1.0	2533	2608	2608	2633	1600
23.301669551555968	23.301669156816267	0	0	1	0	-0.004719902932872169	0.42718297498006574	2474.3142825433692	2549.3142825433692	2549.3142825433692	2574.3142825433692	0.3103448152542114	0.5483871102333069	0.8947368264198303	0.949999988079071	1.0	2474	2549	2549	2574	1600
23.315686758259435	23.315686363519738	0	0	1	0	-0.004408389392191869	0.39633299597696947	2347.98361852569	2422.98361852569	2422.98361852569	2447.98361852569	0.27586206793785095	0.5053763389587402	0.8771929740905762	0.9166666865348816	1.0	2347	2422	2422	2447	1600
23.332692539222325	23.332692144482625	0	0	1	0	-0.00408479276261096	0.3619011377948418	2206.985159269877	2281.985159269877	2281.985159269877	2306.985159269877	0.24137930572032928	0.46236559748649597	0.8421052694320679	0.8833333253860474	1.0	2206	2281	2281	2306	1600
23.34972792566262	23.349727530922923	0	0	1	0	-0.0037499999999981984	0.32536591399918535	2057.373417826664	2132.373417826664	2132.373417826664	2157.373417826664	0.2068965584039688	0.40860214829444885	0.8070175647735596	0.8500000238418579	1.0	2057	2132	2132	2157	1600
23.368274375669824	23.368273980930127	0	0	1	0	-0.0034049287480447453	0.2964139776707393	1938.8152385616775	2013.8152385616775	2013.8152385616775	2038.8152385616775	0.18965516984462738	0.3655914068222046	0.7719298005104065	0.8166666626930237	1.0	1938	2013	2013	2038	1600
23.382651979718275	23.382651584978575	0	0	1	0	-0.0030505248230665973	0.262989015415398	1801.9400181260548	1876.9400181260548	1876.9400181260548	1901.9400181260548	0.1551724076271057	0.3333333432674408	0.719298243522644	0.7833333611488342	1.0	1801	1876	1876	1901	1600
23.399650655366585	23.39965026062689	0	0	1	0	-0.002687759621587804	0.21170167495981307	1591.9183589604345	1666.9183589604345	1666.9183589604345	1691.9183589604345	0.13793103396892548	0.2688172161579132	0.6140350699424744	0.7166666388511658	1.0	1591	1666	1666	1691	1600
23.41564748165941	23.41564708691971	0	0	1	0	-0.0023176274578101184	0.18821570645168162	1495.7433179196362	1570.7433179196362	1570.7433179196362	1595.7433179196362	0.12068965286016464	0.23655913770198822	0.5789473652839661	0.6833333373069763	1.0	1495	1570	1570	1595	1600
23.435039464101386	23.435039069361686	0	0	1	0	-0.001941142838266886	0.16295884680983264	1392.3164776862645	1467.3164776862645	1467.3164776862645	1492.3164776862645	0.1034482792019844	0.2150537669658661	0.5263158082962036	0.6333333253860474	1.0	1392	1467	1467	1492	1600
23.449627464409282	23.449627069669585	0	0	1	0	-0.0015593376811311472	0.14426441805448098	1315.7627919330996	1390.7627919330996	1390.7627919330996	1415.7627919330996	0.08620689809322357	0.20430107414722443	0.4912280738353729	0.5833333134651184	1.0	1315	1390	1390	1415	1600
23.465782186581613	23.465781791841916	0	0	1	0	-0.0011732584877996617	0.11959234959941512	1214.730671609605	1289.730671609605	1289.730671609605	1314.730671609605	0.06896551698446274	0.1827957034111023	0.4385964870452881	0.5166666507720947	1.0	1214	1289	1289	1314	1600
23.48271178278264	23.48271138804294	0	0	1	0	-0.0007839634745053146	0.09864835115966564	1128.9649979988308	1203.9649979988308	1203.9649979988308	1228.9649979988308	0.0517241396009922	0.16129031777381897	0.4035087823867798	0.44999998807907104	1.0	1128	1203	1203	1228	1600
23.50174257840024	23.50174218366054	0	0	1	0	-0.00039251967181998156	0.07550884903849742	1034.208736812647	1109.208736812647	1109.208736812647	1134.208736812647	0.0517241396009922	0.13978494703769684	0.31578946113586426	0.3499999940395355	1.0	1034	1109	1109	1134	1600
23.51571399529865	23.515713600558954	0	0	1	0	2.1022320417459897e-15	0.06193138575017976	978.6090246469861	1053.6090246469862	1053.6090246469862	1078.6090246469862	0.03448275849223137	0.12903225421905518	0.28070175647735596	0.30000001192092896	1.0	978	1053	1053	1078	1600
23.53268740760624	23.532688591825337	0	0	1	0	0.0003925196718241803	0.053541459143161774	944.2522751912475	1019.2522751912475	1019.2522751912475	1044.2522751912475	0.03448275849223137	0.11827956885099411	0.24561403691768646	0.25	1.0	944	1019	1019	1044	1600
23.549723583525935	23.549723583525935	0	0	1	0	0.0007839634745094961	0.04164528182669602	895.5374290803202	970.5374290803202	970.5374290803202	995.5374290803202	0.017241379246115685	0.10752688348293304	0.19298245012760162	0.21666666865348816	1.0	895	970	970	995	1600
23.568420429358373	23.568420429358373	0	0	1	0	0.0011732584878038144	0.03508283978066684	868.6642289018307	943.6642289018307	943.6642289018307	968.6642289018307	0.017241379246115685	0.09677419066429138	0.15789473056793213	0.1666666716337204	1.0	868	943	943	968	1600
23.582647637581587	23.582647637581587	0	0	1	0	0.0015593376811352598	0.02559894381951519	829.8276749409147	904.8276749409147	904.8276749409147	929.8276749409147	0.0	0.08602150529623032	0.12280701845884323	0.13333334028720856	1.0	829	904	904	929	1600
23.599743813935497	23.599743813935497	0	0	1	0	0.0019411428382709467	0.021375684544160875	812.5334282083388	887.5334282083388	887.5334282083388	912.5334282083388	0.0	0.07526881992816925	0.08771929889917374	0.11666666716337204	0.9411764740943909	812	887	887	912	1588
23.615708666312717	23.61570827157302	0	0	1	0	0.0023176274578141174	0.018175815427076747	799.4299641738793	874.4299641738793	874.4299641738793	899.4299641738793	0.0	0.06451612710952759	0.07017543911933899	0.11666666716337204	0.9411764740943909	799	874	874	899	1588
23.63485156800477	23.63485117326507	0	0	1	0	0.002687759621591729	0.011629881164091721	772.6243633669555	847.6243633669555	847.6243633669555	872.6243633669555	0.0	0.04301075264811516	0.035087719559669495	0.10000000149011612	1.0	772	847	847	872	1600
23.649694964897773	23.649694570158076	0	0	1	0	0.0030505248230704384	0.011264384074452502	771.127652784883	846.127652784883	846.127652784883	871.127652784883	0.0	0.04301075264811516	0.017543859779834747	0.11666666716337204	1.0	771	846	846	871	1600
23.66577350230824	23.66577350230824	0	0	1	0	0.0034049287480484914	0.011264384074452502	771.127652784883	846.127652784883	846.127652784883	871.127652784883	0.0	0.04301075264811516	0.017543859779834747	0.11666666716337204	0.9411764740943909	771	846	846	871	1588
23.682774546394743	23.682774546394747	0	0	1	0	0.003750000000001839	0.008649311245184893	760.4189295490321	835.4189295490321	835.4189295490321	860.4189295490321	0.0	0.032258063554763794	0.017543859779834747	0.13333334028720856	1.0	760	835	835	860	1600
23.701648630351933	23.701648630351933	0	0	1	0	0.004084792762614487	0.008649311245184893	760.4189295490321	835.4189295490321	835.4189295490321	860.4189295490321	0.0	0.032258063554763794	0.017543859779834747	0.13333334028720856	1.0	760	835	835	860	1600
23.715680047684558	23.715679652944857	0	0	1	0	0.004408389392195271	0.008064515888690948	758.0241925641894	833.0241925641894	833.0241925641894	858.0241925641894	0.0	0.032258063554763794	0.0	0.13333334028720856	1.0	758	833	833	858	1600
23.732775829298767	23.732775434559066	0	0	1	0	0.004719902932875436	0.008064515888690948	758.0241925641894	833.0241925641894	833.0241925641894	858.0241925641894	0.0	0.032258063554763794	0.0	0.13333334028720856	0.9411764740943909	758	833	833	858	1588
23.74976345223551	23.749763057495812	0	0	1	0	0.005018479547693022	0.008064515888690948	758.0241925641894	833.0241925641894	833.0241925641894	858.0241925641894	0.0	0.032258063554763794	0.0	0.13333334028720856	1.0	758	833	833	858	1600
23.76819858564766	23.768198190907963	0	0	1	0	0.005303300858900616	0.008649311245184893	760.4189295490321	835.4189295490321	835.4189295490321	860.4189295490321	0.0	0.032258063554763794	0.017543859779834747	0.13333334028720856	0.9411764740943909	760	835	835	860	1588
23.782657900813756	23.78265750607406	0	0	1	0	0.0055735861910818875	0.00872241065657714	760.7182716386834	835.7182716386834	835.7182716386834	860.7182716386834	0.0	0.032258063554763794	0.017543859779834747	0.15000000596046448	0.9411764740943909	760	835	835	860	1588
23.799685392460077	23.799685392460077	0	0	1	0	0.005828594710928628	0.00872241065657714	760.7182716386834	835.7182716386834	835.7182716386834	860.7182716386834	0.0	0.032258063554763794	0.017543859779834747	0.15000000596046448	0.9411764740943909	760	835	835	860	1588
23.815701166258442	23.815700771518742	0	0	1	0	0.006067627457813364	0.00872241065657714	760.7182716386834	835.7182716386834	835.7182716386834	860.7182716386834	0.0	0.032258063554763794	0.017543859779834747	0.15000000596046448	0.9411764740943909	760	835	835	860	1588
23.83492893698573	23.83492854224603	0	0	1	0	0.006290029259591848	0.00872241065657714	760.7182716386834	835.7182716386834	835.7182716386834	860.7182716386834	0.0	0.032258063554763794	0.017543859779834747	0.15000000596046448	0.9411764740943909	760	835	835	860	1588
23.849762465386263	23.849762070646566	0	0	1	0	0.006495190528384363	0.00872241065657714	760.7182716386834	835.7182716386834	835.7182716386834	860.7182716386834	0.0	0.032258063554763794	0.017543859779834747	0.15000000596046448	0.9411764740943909	760	835	835	860	1588
23.86578060762282	23.86578060762282	0	0	1	0	0.006682548931413734	0.00872241065657714	760.7182716386834	835.7182716386834	835.7182716386834	860.7182716386834	0.0	0.032258063554763794	0.017543859779834747	0.15000000596046448	0.9411764740943909	760	835	835	860	1588
23.88273428294547	23.882734677685168	0	0	1	0	0.006851590932320382	0.00872241065657714	760.7182716386834	835.7182716386834	835.7182716386834	860.7182716386834	0.0	0.032258063554763794	0.017543859779834747	0.15000000596046448	0.9411764740943909	760	835	835	860	1588
23.90157244559007	23.90157244559007	0	0	1	0	0.007001853198729785	0.00872241065657714	760.7182716386834	835.7182716386834	835.7182716386834	860.7182716386834	0.0	0.032258063554763794	0.017543859779834747	0.15000000596046448	0.9411764740943909	760	835	835	860	1588
23.915578204842273	23.915577810102576	0	0	1	0	0.0071329238722143175	0.00872241065657714	760.7182716386834	835.7182716386834	835.7182716386834	860.7182716386834	0.0	0.032258063554763794	0.017543859779834747	0.15000000596046448	1.0	760	835	835	860	1600
23.932701223495698	23.932700828755998	0	0	1	0	0.00724444369716857	0.00872241065657714	760.7182716386834	835.7182716386834	835.7182716386834	860.7182716386834	0.0	0.032258063554763794	0.017543859779834747	0.15000000596046448	0.9411764740943909	760	835	835	860	1588
23.949636740792204	23.949636346052504	0	0	1	0	0.007336107005503991	0.008064515888690948	758.0241925641894	833.0241925641894	833.0241925641894	858.0241925641894	0.0	0.032258063554763794	0.0	0.15000000596046448	1.0	758	833	833	858	1600
23.968213980495914	23.968213585756214	0	0	1	0	0.007407662554463871	0.008064515888690948	758.0241925641894	833.0241925641894	833.0241925641894	858.0241925641894	0.0	0.032258063554763794	0.0	0.15000000596046448	0.9411764740943909	758	833	833	858	1588
23.982676848319297	23.9826764535796	0	0	1	0	0.0074589142152622755	0.01506303297355771	786.6831200267188	861.6831200267188	861.6831200267188	886.6831200267188	0.017241379246115685	0.04301075264811516	0.0	0.13333334028720856	0.9411764740943909	786	861	861	886	1588
23.99970355048622	23.99970828736261	0	0	1	0	0.007489721510659418	0.029060066677629948	844.0009730448946	919.0009730448946	919.0009730448946	944.0009730448946	0.0517241396009922	0.06451612710952759	0.0	0.13333334028720856	0.9411764740943909	844	919	919	944	1588
24.015758403514763	24.015758403514763	0	0	1	0	0.0075	0.03657028014058171	874.7552971756821	949.7552971756821	949.7552971756821	974.7552971756821	0.06896551698446274	0.07526881992816925	0.017543859779834747	0.11666666716337204	1.0	874	949	949	974	1600
24.034883147180672	24.03488275244097	0	0	1	0	0.00748972151065919	0.05673376486053941	957.3247671039089	1032.324767103909	1032.324767103909	1057.324767103909	0.08620689809322357	0.12903225421905518	0.08771929889917374	0.13333334028720856	1.0	957	1032	1032	1057	1600
24.04962904336808	24.049628648628378	0	0	1	0	0.007458914215261823	0.06810174313978407	1003.8766381574158	1078.8766381574158	1078.8766381574158	1103.8766381574158	0.1034482792019844	0.1505376398563385	0.12280701845884323	0.15000000596046448	0.9411764740943909	1003	1078	1078	1103	1588
24.065672448945357	24.065672054205656	0	0	1	0	0.007407662554463192	0.0840724584434116	1069.2767173257705	1144.2767173257705	1144.2767173257705	1169.2767173257705	0.13793103396892548	0.17204301059246063	0.15789473056793213	0.1666666716337204	0.9411764740943909	1069	1144	1144	1169	1588
24.08268217730523	24.082681782565533	0	0	1	0	0.007336107005503089	0.09790930635028938	1125.9386095044351	1200.9386095044351	1200.9386095044351	1225.9386095044351	0.1551724076271057	0.20430107414722443	0.17543859779834747	0.18333333730697632	1.0	1125	1200	1200	1225	1600
24.101510076717663	24.101510076717663	0	0	1	0	0.007244443697167448	0.11170355022737855	1182.426038181115	1257.426038181115	1257.426038181115	1282.426038181115	0.18965516984462738	0.2150537669658661	0.21052631735801697	0.20000000298023224	1.0	1182	1257	1257	1282	1600
24.115685574040338	24.11568517930064	0	0	1	0	0.007132923872212977	0.12321772499783346	1229.576583866128	1304.576583866128	1304.576583866128	1329.576583866128	0.2068965584039688	0.23655913770198822	0.22807016968727112	0.21666666865348816	1.0	1229	1304	1304	1329	1600
24.13271346042636	24.132713065686662	0	0	1	0	0.00700185319872823	0.1315911440178752	1263.865734753199	1338.865734753199	1338.865734753199	1363.865734753199	0.2068965584039688	0.25806450843811035	0.24561403691768646	0.25	1.0	1263	1338	1338	1363	1600
24.149703057061597	24.14970937289678	0	0	1	0	0.006851590932318617	0.14849816695814244	1333.0999936935932	1408.0999936935932	1408.0999936935932	1433.0999936935932	0.22413793206214905	0.29032257199287415	0.28070175647735596	0.28333333134651184	1.0	1333	1408	1408	1433	1600
24.168195032990372	24.168195032990372	0	0	1	0	0.006682548931411765	0.16891143913244644	1416.6923432473682	1491.6923432473682	1491.6923432473682	1516.6923432473682	0.2586206793785095	0.32258063554763794	0.2982456088066101	0.3166666626930237	0.9411764740943909	1416	1491	1491	1516	1588
24.182678427278095	24.182678032538394	0	0	1	0	0.006495190528382194	0.18814114812347627	1495.4380015656352	1570.4380015656352	1570.4380015656352	1595.4380015656352	0.27586206793785095	0.3655914068222046	0.3333333432674408	0.3333333432674408	1.0	1495	1570	1570	1595	1600
24.19974934029128	24.19974934029128	0	0	1	0	0.006290029259589486	0.20221379841541687	1553.065504511132	1628.065504511132	1628.065504511132	1653.065504511132	0.2931034564971924	0.3870967626571655	0.35087719559669495	0.36666667461395264	1.0	1553	1628	1628	1653	1600
24.215708271573018	24.21570787683332	0	0	1	0	0.006067627457810815	0.2263526210071225	1651.9139830241666	1726.9139830241666	1726.9139830241666	1751.9139830241666	0.3448275923728943	0.4193548262119293	0.3684210479259491	0.38333332538604736	1.0	1651	1726	1726	1751	1600
24.234890252495248	24.234890252495248	0	0	1	0	0.005828594710925898	0.2570990119586911	1777.8204539708402	1852.8204539708402	1852.8204539708402	1877.8204539708402	0.36206895112991333	0.4838709533214569	0.42105263471603394	0.4333333373069763	1.0	1777	1852	1852	1877	1600
24.24969851755506	24.249698122815364	0	0	1	0	0.005573586191078985	0.2750294295145057	1851.245513861901	1926.245513861901	1926.245513861901	1951.245513861901	0.37931033968925476	0.5161290168762207	0.4385964870452881	0.46666666865348816	1.0	1851	1926	1926	1951	1600
24.265666527849874	24.265666133110177	0	0	1	0	0.00530330085889755	0.28676291329470294	1899.2941299418085	1974.2941299418085	1974.2941299418085	1999.2941299418085	0.3965517282485962	0.5376344323158264	0.45614033937454224	0.46666666865348816	1.0	1899	1974	1974	1999	1600
24.282715335439928	24.28271494070023	0	0	1	0	0.005018479547689799	0.29884789036423487	1948.7821110415418	2023.7821110415418	2023.7821110415418	2048.7821110415416	0.3965517282485962	0.5698924660682678	0.4736842215061188	0.4833333194255829	1.0	1948	2023	2023	2048	1600
24.30153415583929	24.301533761099588	0	0	1	0	0.004719902932872067	0.3127012439072132	2005.511593800038	2080.511593800038	2080.511593800038	2105.511593800038	0.4137931168079376	0.5913978219032288	0.4912280738353729	0.5	1.0	2005	2080	2080	2105	1600
24.31568320560215	24.31568320560215	0	0	1	0	0.004408389392191762	0.32938897333037076	2073.847845787868	2148.847845787868	2148.847845787868	2173.847845787868	0.43103447556495667	0.6236559152603149	0.5087719559669495	0.5166666507720947	1.0	2073	2148	2148	2173	1600
24.332691355003227	24.33269096026353	0	0	1	0	0.00408479276261085	0.3613049613279209	2204.5438166378362	2279.5438166378362	2279.5438166378362	2304.5438166378362	0.4482758641242981	0.6881720423698425	0.5614035129547119	0.550000011920929	1.0	2204	2279	2279	2304	1600
24.34969634648672	24.34969595174702	0	0	1	0	0.003749999999998084	0.3782284839503598	2273.8456417767234	2348.8456417767234	2348.8456417767234	2373.8456417767234	0.4655172526836395	0.7096773982048035	0.5789473652839661	0.5833333134651184	1.0	2273	2348	2348	2373	1600
24.368280296765306	24.36827950728591	0	0	1	0	0.0034049287480446273	0.3929590424686147	2334.167278908977	2409.167278908977	2409.167278908977	2434.167278908977	0.48275861144065857	0.7311828136444092	0.5964912176132202	0.6000000238418579	1.0	2334	2409	2409	2434	1600
24.38283079680182	24.382830402062122	0	0	1	0	0.0030505248230664763	0.41317203714136497	2416.9394920938894	2491.9394920938894	2491.9394920938894	2516.9394920938894	0.5	0.7526881694793701	0.6315789222717285	0.6333333253860474	1.0	2416	2491	2491	2516	1600
24.39977776154959	24.399777366809893	0	0	1	0	0.0026877596215876803	0.4283411777071784	2479.057122710896	2554.057122710896	2554.057122710896	2579.057122710896	0.517241358757019	0.774193525314331	0.6491228342056274	0.6499999761581421	1.0	2479	2554	2554	2579	1600
24.415675113438322	24.41567471869862	0	0	1	0	0.002317627457809993	0.4507446621027258	2570.799391310662	2645.799391310662	2645.799391310662	2670.799391310662	0.5517241358757019	0.7956989407539368	0.6666666865348816	0.6833333373069763	1.0	2570	2645	2645	2670	1600
24.434778935900194	24.434778541160497	0	0	1	0	0.001941142838266758	0.47203763365222695	2657.9941098058694	2732.9941098058694	2732.9941098058694	2757.9941098058694	0.568965494632721	0.8279569745063782	0.7017543911933899	0.699999988079071	1.0	2657	2732	2732	2757	1600
24.44973128095006	24.44973128095006	0	0	1	0	0.0015593376811310177	0.49078867323914466	2734.7796169142975	2809.7796169142975	2809.7796169142975	2834.7796169142975	0.5862069129943848	0.8494623899459839	0.719298243522644	0.7333333492279053	1.0	2734	2809	2809	2834	1600
24.46570955447704	24.46570915973734	0	0	1	0	0.001173258487799531	0.5073632001876831	2802.6523047685623	2877.6523047685623	2877.6523047685623	2902.6523047685623	0.6034482717514038	0.8602150678634644	0.7543859481811523	0.75	1.0	2802	2877	2877	2902	1600
24.48268612470222	24.48268612470222	0	0	1	0	0.0007839634745051831	0.5224617651636487	2864.4809283451414	2939.4809283451414	2939.4809283451414	2964.4809283451414	0.6034482717514038	0.8817204236984253	0.7719298005104065	0.7833333611488342	1.0	2864	2939	2939	2964	1600
24.501611919559945	24.501611524820248	0	0	1	0	0.00039251967181984945	0.5361854278727582	2920.679327138945	2995.679327138945	2995.679327138945	3020.679327138945	0.6206896305084229	0.8924731016159058	0.7894737124443054	0.800000011920929	1.0	2920	2995	2995	3020	1600
24.515652021165945	24.515652021165945	0	0	1	0	-2.234540319601648e-15	0.5464734226073089	2962.80866557693	3037.80866557693	3037.80866557693	3062.80866557693	0.6379310488700867	0.9032257795333862	0.7894737124443054	0.8166666626930237	1.0	2962	3037	3037	3062	1600
24.532693723441422	24.532693328701722	0	0	1	0	-0.0003925196718243124	0.5647267261792344	3037.5559437039647	3112.5559437039647	3112.5559437039647	3137.5559437039647	0.6724137663841248	0.9139785170555115	0.8070175647735596	0.8333333134651184	1.0	3037	3112	3112	3137	1600
24.54974410999027	24.54974371525057	0	0	1	0	-0.0007839634745096277	0.5745055463883961	3077.600212460482	3152.600212460482	3152.600212460482	3177.600212460482	0.6724137663841248	0.9247311949729919	0.8245614171028137	0.8500000238418579	1.0	3077	3152	3152	3177	1600
24.56823727013814	24.56823727013814	0	0	1	0	-0.0011732584878039452	0.5887409077924595	3135.8940174101217	3210.8940174101217	3210.8940174101217	3235.8940174101217	0.6896551847457886	0.9354838728904724	0.8421052694320679	0.8666666746139526	1.0	3135	3210	3210	3235	1600
24.582662242950445	24.582661848210744	0	0	1	0	-0.0015593376811353892	0.603122452925346	3194.7864447292923	3269.7864447292923	3269.7864447292923	3294.7864447292923	0.7068965435028076	0.9462365508079529	0.859649121761322	0.8833333253860474	1.0	3194	3269	3269	3294	1600
24.59964236583291	24.599641971093213	0	0	1	0	-0.0019411428382710746	0.6067043208500795	3209.4541938810758	3284.4541938810758	3284.4541938810758	3309.4541938810758	0.7068965435028076	0.9462365508079529	0.859649121761322	0.8999999761581421	1.0	3209	3284	3284	3309	1600
24.615721692722776	24.61572129798308	0	0	1	0	-0.002317627457814243	0.6213051769991367	3269.2446998114647	3344.2446998114647	3344.2446998114647	3369.2446998114647	0.7241379022598267	0.9569892287254333	0.8771929740905762	0.9166666865348816	1.0	3269	3344	3344	3369	1600
24.634817620390674	24.634817620390674	0	0	1	0	-0.0026877596215918523	0.6360522338695693	3329.6338976958864	3404.6338976958864	3404.6338976958864	3429.6338976958864	0.7413793206214905	0.9677419066429138	0.8947368264198303	0.9333333373069763	1.0	3329	3404	3404	3429	1600
24.649740359963133	24.649740359963133	0	0	1	0	-0.003050524823070559	0.6397803004242872	3344.9003302374563	3419.9003302374563	3419.9003302374563	3444.9003302374563	0.7413793206214905	0.9677419066429138	0.8947368264198303	0.949999988079071	1.0	3344	3419	3419	3444	1600
24.66569652806698	24.66569613332728	0	0	1	0	-0.0034049287480486094	0.6424684848048186	3355.908445275732	3430.908445275732	3430.908445275732	3455.908445275732	0.7413793206214905	0.9784946441650391	0.8947368264198303	0.949999988079071	1.0	3355	3430	3430	3455	1600
24.682707440645952	24.682707045906255	0	0	1	0	-0.003750000000001954	0.6547466552396966	3406.1875532065574	3481.1875532065574	3481.1875532065574	3506.1875532065574	0.7586206793785095	0.9784946441650391	0.9122806787490845	0.9666666388511658	1.0	3406	3481	3481	3506	1600
24.701512445155853	24.701512050416156	0	0	1	0	-0.004084792762614598	0.6547466552396966	3406.1875532065574	3481.1875532065574	3481.1875532065574	3506.1875532065574	0.7586206793785095	0.9784946441650391	0.9122806787490845	0.9666666388511658	1.0	3406	3481	3481	3506	1600
24.715681231903652	24.715681231903652	0	0	1	0	-0.004408389392195378	0.6612360041828182	3432.761437128641	3507.761437128641	3507.761437128641	3532.761437128641	0.7586206793785095	0.9892473220825195	0.9122806787490845	0.9833333492279053	1.0	3432	3507	3507	3532	1600
24.73271306568666	24.732712670946963	0	0	1	0	-0.00471990293287554	0.6698592371933643	3468.0735763068265	3543.0735763068265	3543.0735763068265	3568.0735763068265	0.7758620977401733	0.9892473220825195	0.9298245906829834	0.9833333492279053	1.0	3468	3543	3543	3568	1600
24.749643451367085	24.749643451367085	0	0	1	0	-0.00501847954769312	0.6698592371933643	3468.0735763068265	3543.0735763068265	3543.0735763068265	3568.0735763068265	0.7758620977401733	0.9892473220825195	0.9298245906829834	0.9833333492279053	1.0	3468	3543	3543	3568	1600
24.76822187528989	24.76822148055019	0	0	1	0	-0.00530330085890071	0.6764216721057892	3494.9467472732067	3569.9467472732067	3569.9467472732067	3594.9467472732067	0.7758620977401733	1.0	0.9298245906829834	1.0	1.0	3494	3569	3569	3594	1600
24.782733690835922	24.782733690835922	0	0	1	0	-0.005573586191081975	0.680732011795044	3512.597588300705	3587.597588300705	3587.597588300705	3612.597588300705	0.7931034564971924	1.0	0.9298245906829834	1.0	1.0	3512	3587	3587	3612	1600
24.79971657689628	24.799716182156583	0	0	1	0	-0.005828594710928711	0.680732011795044	3512.597588300705	3587.597588300705	3587.597588300705	3612.597588300705	0.7931034564971924	1.0	0.9298245906829834	1.0	1.0	3512	3587	3587	3612	1600
24.815725245380065	24.81572485064037	0	0	1	0	-0.0060676274578134425	0.6851179748773575	3530.558107122779	3605.558107122779	3605.558107122779	3630.558107122779	0.7931034564971924	1.0	0.9473684430122375	1.0	1.0	3530	3605	3605	3630	1600
24.83494196339579	24.83494156865609	0	0	1	0	-0.00629002925959192	0.6851179748773575	3530.558107122779	3605.558107122779	3605.558107122779	3630.558107122779	0.7931034564971924	1.0	0.9473684430122375	1.0	1.0	3530	3605	3605	3630	1600
24.84968075426862	24.849680359528918	0	0	1	0	-0.006495190528384429	0.6851179748773575	3530.558107122779	3605.558107122779	3605.558107122779	3630.558107122779	0.7931034564971924	1.0	0.9473684430122375	1.0	1.0	3530	3605	3605	3630	1600
24.86558402725283	24.865583632513133	0	0	1	0	-0.006682548931413794	0.6851179748773575	3530.558107122779	3605.558107122779	3605.558107122779	3630.558107122779	0.7931034564971924	1.0	0.9473684430122375	1.0	1.0	3530	3605	3605	3630	1600
24.882703887988665	24.882703493248965	0	0	1	0	-0.006851590932320435	0.6851179748773575	3530.558107122779	3605.558107122779	3605.558107122779	3630.558107122779	0.7931034564971924	1.0	0.9473684430122375	1.0	1.0	3530	3605	3605	3630	1600
24.901595340492598	24.901595340492598	0	0	1	0	-0.007001853198729832	0.6851179748773575	3530.558107122779	3605.558107122779	3605.558107122779	3630.558107122779	0.7931034564971924	1.0	0.9473684430122375	1.0	1.0	3530	3605	3605	3630	1600
24.91574004811877	24.91573965337907	0	0	1	0	-0.007132923872214358	0.680732011795044	3512.597588300705	3587.597588300705	3587.597588300705	3612.597588300705	0.7931034564971924	1.0	0.9298245906829834	1.0	1.0	3512	3587	3587	3612	1600
24.932761223929912	24.93276082919021	0	0	1	0	-0.007244443697168604	0.680732011795044	3512.597588300705	3587.597588300705	3587.597588300705	3612.597588300705	0.7931034564971924	1.0	0.9298245906829834	1.0	1.0	3512	3587	3587	3612	1600
24.949714504512862	24.949714109773165	0	0	1	0	-0.007336107005504019	0.680732011795044	3512.597588300705	3587.597588300705	3587.597588300705	3612.597588300705	0.7931034564971924	1.0	0.9298245906829834	1.0	1.0	3512	3587	3587	3612	1600
24.968573983101194	24.968573588361497	0	0	1	0	-0.007407662554463892	0.680732011795044	3512.597588300705	3587.597588300705	3587.597588300705	3612.597588300705	0.7931034564971924	1.0	0.9298245906829834	1.0	1.0	3512	3587	3587	3612	1600
24.982715927549478	24.982715532809777	0	0	1	0	-0.00745891421526229	0.680732011795044	3512.597588300705	3587.597588300705	3587.597588300705	3612.597588300705	0.7931034564971924	1.0	0.9298245906829834	1.0	1.0	3512	3587	3587	3612	1600
24.999721313772667	24.999720919032967	0	0	1	0	-0.007489721510659424	0.680732011795044	3512.597588300705	3587.597588300705	3587.597588300705	3612.597588300705	0.7931034564971924	1.0	0.9298245906829834	1.0	1.0	3512	3587	3587	3612	1600
25.01575603507657	25.015755640336874	0	0	1	0	-0.0075	0.680732011795044	3512.597588300705	3587.597588300705	3587.597588300705	3612.597588300705	0.7931034564971924	1.0	0.9298245906829834	1.0	1.0	3512	3587	3587	3612	1600
25.035168149243187	25.035168149243187	0	0	1	0	-0.007489721510659184	0.6764216721057892	3494.9467472732067	3569.9467472732067	3569.9467472732067	3594.9467472732067	0.7758620977401733	1.0	0.9298245906829834	1.0	1.0	3494	3569	3569	3594	1600
25.049671675255546	25.049671675255546	0	0	1	0	-0.007458914215261809	0.6655488826029483	3450.422674259073	3525.422674259073	3525.422674259073	3550.422674259073	0.7586206793785095	0.9892473220825195	0.9298245906829834	0.9833333492279053	1.0	3450	3525	3525	3550	1600
25.065713896613726	25.06571350187403	0	0	1	0	-0.007407662554463171	0.6531244850298119	3399.5447661970798	3474.5447661970798	3474.5447661970798	3499.5447661970798	0.7413793206214905	0.9892473220825195	0.9122806787490845	0.9666666388511658	1.0	3399	3474	3474	3499	1600
25.082768230559566	25.082767835819865	0	0	1	0	-0.007336107005503062	0.6387404182501006	3340.642012734162	3415.642012734162	3415.642012734162	3440.642012734162	0.7413793206214905	0.9784946441650391	0.8947368264198303	0.9333333373069763	1.0	3340	3415	3415	3440	1600
25.1016912622394	25.101690867499702	0	0	1	0	-0.007244443697167414	0.6101209620939709	3223.445339774811	3298.445339774811	3298.445339774811	3323.445339774811	0.7241379022598267	0.9569892287254333	0.859649121761322	0.8833333253860474	1.0	3223	3298	3298	3323	1600
25.115751890309735	25.115751890309735	0	0	1	0	-0.007132923872212937	0.5780683888765106	3092.1900524493108	3167.1900524493108	3167.1900524493108	3192.1900524493108	0.6896551847457886	0.9354838728904724	0.8245614171028137	0.8333333134651184	1.0	3092	3167	3167	3192	1600
25.132640433582086	25.132640433582086	0	0	1	0	-0.007001853198728183	0.5415166514876644	2942.5106878419856	3017.5106878419856	3017.5106878419856	3042.5106878419856	0.6551724076271057	0.8924731016159058	0.7894737124443054	0.7833333611488342	1.0	2942	3017	3017	3042	1600
25.149956479948212	25.149956085208512	0	0	1	0	-0.006851590932318564	0.50584209861114	2796.4233938126185	2871.4233938126185	2871.4233938126185	2896.4233938126185	0.6206896305084229	0.8494623899459839	0.7543859481811523	0.7333333492279053	1.0	2796	2871	2871	2896	1600
25.168203717263744	25.168203322524047	0	0	1	0	-0.006682548931411705	0.4553524458356071	2589.668265696811	2664.668265696811	2664.668265696811	2689.668265696811	0.5344827771186829	0.7956989407539368	0.7017543911933899	0.699999988079071	1.0	2589	2664	2664	2689	1600
25.1826752693605	25.182674874620805	0	0	1	0	-0.0064951905283821285	0.3970995985102235	2351.1228558993653	2426.1228558993653	2426.1228558993653	2451.1228558993653	0.5	0.698924720287323	0.6315789222717285	0.6166666746139526	1.0	2351	2426	2426	2451	1600
25.19967236605002	25.19967236605002	0	0	1	0	-0.006290029259589413	0.3569990043054547	2186.9109226308374	2261.9109226308374	2261.9109226308374	2286.9109226308374	0.4655172526836395	0.6344085931777954	0.5789473652839661	0.5666666626930237	1.0	2186	2261	2261	2286	1600
25.215716561106692	25.215716166366995	0	0	1	0	-0.006067627457810738	0.3161699330554022	2019.715875861872	2094.715875861872	2094.715875861872	2119.715875861872	0.4137931168079376	0.5698924660682678	0.5438596606254578	0.5166666507720947	1.0	2019	2094	2094	2119	1600
25.234920647452054	25.234920647452054	0	0	1	0	-0.005828594710925815	0.2740981660521866	1847.4319899837042	1922.4319899837042	1922.4319899837042	1947.4319899837042	0.36206895112991333	0.5053763389587402	0.5087719559669495	0.44999998807907104	1.0	1847	1922	1922	1947	1600
25.249700885993256	25.249700491253556	0	0	1	0	-0.005573586191078896	0.24216819625151786	1716.6787636499657	1791.6787636499657	1791.6787636499657	1816.6787636499657	0.32758620381355286	0.4516128897666931	0.4736842215061188	0.4000000059604645	1.0	1716	1791	1791	1816	1600
25.265675606862946	25.265675606862946	0	0	1	0	-0.005303300858897456	0.20001187287488875	1544.0486194226694	1619.0486194226694	1619.0486194226694	1644.0486194226694	0.24137930572032928	0.3978494703769684	0.4385964870452881	0.36666667461395264	1.0	1544	1619	1619	1644	1600
25.28274730935553	25.28274730935553	0	0	1	0	-0.0050184795476897	0.1616230521155031	1386.8463984129853	1461.8463984129853	1461.8463984129853	1486.8463984129853	0.22413793206214905	0.31182795763015747	0.3684210479259491	0.30000001192092896	1.0	1386	1461	1461	1486	1600
25.30164981457103	25.301649419831328	0	0	1	0	-0.0047199029328719635	0.14647041430032393	1324.7963465598264	1399.7963465598264	1399.7963465598264	1424.7963465598264	0.2068965584039688	0.2795698940753937	0.35087719559669495	0.28333333134651184	1.0	1324	1399	1399	1424	1600
25.31571754795594	25.31571715321624	0	0	1	0	-0.0044083893921916546	0.13166676089167595	1264.175385851413	1339.175385851413	1339.175385851413	1364.175385851413	0.18965516984462738	0.25806450843811035	0.31578946113586426	0.25	1.0	1264	1339	1339	1364	1600
25.33270951302937	25.332709118289674	0	0	1	0	-0.004084792762610739	0.11964089405989786	1214.9294611752816	1289.9294611752816	1289.9294611752816	1314.9294611752816	0.17241379618644714	0.23655913770198822	0.2982456088066101	0.23333333432674408	1.0	1214	1289	1289	1314	1600
25.34971924138925	25.349719636128945	0	0	1	0	-0.0037499999999979694	0.1022812882667048	1143.8418754521563	1218.8418754521563	1218.8418754521563	1243.8418754521563	0.13793103396892548	0.2150537669658661	0.28070175647735596	0.20000000298023224	1.0	1143	1218	1218	1243	1600
25.368345823555302	25.368345428815605	0	0	1	0	-0.00340492874804451	0.08981681881657644	1092.7998730538804	1167.7998730538804	1167.7998730538804	1192.7998730538804	0.12068965286016464	0.19354838132858276	0.24561403691768646	0.18333333730697632	1.0	1092	1167	1167	1192	1600
25.382666190347432	25.382665795607732	0	0	1	0	-0.0030505248230663553	0.0810639196734505	1056.9567510627799	1131.9567510627799	1131.9567510627799	1156.9567510627799	0.1034482792019844	0.1827957034111023	0.22807016968727112	0.1666666716337204	1.0	1056	1131	1131	1156	1600
25.39967552396761	25.39967552396761	0	0	1	0	-0.0026877596215875567	0.07676755966324555	1039.3631568209905	1114.3631568209905	1114.3631568209905	1139.3631568209905	0.1034482792019844	0.17204301059246063	0.21052631735801697	0.15000000596046448	1.0	1039	1114	1114	1139	1600
25.41568577141019	25.415685376670492	0	0	1	0	-0.0023176274578098673	0.07261739791703153	1022.3682444702441	1097.368244470244	1097.368244470244	1122.368244470244	0.1034482792019844	0.16129031777381897	0.19298245012760162	0.13333334028720856	1.0	1022	1097	1097	1122	1600
25.434950252929465	25.434949858189764	0	0	1	0	-0.0019411428382666302	0.053008214809131204	942.0686396433923	1017.0686396433923	1017.0686396433923	1042.0686396433923	0.06896551698446274	0.12903225421905518	0.14035087823867798	0.10000000149011612	1.0	942	1017	1017	1042	1600
25.449736412566146	25.449736017826446	0	0	1	0	-0.0015593376811308885	0.049369751086338745	927.1691306985572	1002.1691306985572	1002.1691306985572	1027.1691306985572	0.06896551698446274	0.11827956885099411	0.12280701845884323	0.0833333358168602	1.0	927	1002	1002	1027	1600
25.46564442242674	25.465644027687045	0	0	1	0	-0.0011732584877994002	0.042005738308816626	897.0134983746041	972.0134983746041	972.0134983746041	997.0134983746041	0.0517241396009922	0.10752688348293304	0.10526315867900848	0.0833333358168602	1.0	897	972	972	997	1600
25.482675466730353	25.482675466730353	0	0	1	0	-0.0007839634745050515	0.03427622568036555	865.361144161097	940.361144161097	940.361144161097	965.361144161097	0.03448275849223137	0.09677419066429138	0.08771929889917374	0.06666667014360428	1.0	865	940	940	965	1600
25.50162928810669	25.50162928810669	0	0	1	0	-0.00039251967181971734	0.031003258949178353	851.9583453968853	926.9583453968853	926.9583453968853	951.9583453968853	0.03448275849223137	0.08602150529623032	0.07017543911933899	0.05000000074505806	1.0	851	926	926	951	1600
[truncated: 25,951 more rows]
