# Supplementary material for: Active inference under visuo-proprioceptive conflict: Simulation and empirical results
Source: Sci Rep. 2020 Mar 4;10:4010. doi: 10.1038/s41598-020-61097-w (PMC7055248; doi:10.1038/s41598-020-61097-w)
Supplement: Supplementary file 1 — Supplementary Information. [file 41598_2020_61097_MOESM1_ESM.zip › log_sj26_run2_20190603-140413.csv]

0	0	1	0	0	0	999	0.03148932036124834	853.948766879312	928.948766879312	928.948766879312	953.948766879312	0.056179776787757874	0.06806282699108124	0.06172839552164078	0.02777777798473835	0.5454545617103577	853	928	928	953	1509
0.01985185419104951	0.019852248930748218	1	0	1	0	0.004052267294011048	0.03140358647794063	853.5976866271669	928.5976866271669	928.5976866271669	953.5976866271669	0.056179776787757874	0.06806282699108124	0.04938271641731262	0.02777777798473835	0.5151515007019043	853	928	928	953	1503
0.03290550128981096	0.03290510655011225	1	0	1	0	0.0075	0.03279822159670957	859.3087174385257	934.3087174385257	934.3087174385257	959.3087174385257	0.056179776787757874	0.07329843193292618	0.06172839552164078	0.02777777798473835	0.5151515007019043	859	934	934	959	1503
0.04991365069089326	0.04991365069089326	1	0	1	0	0.0075	0.03148932036124834	853.948766879312	928.948766879312	928.948766879312	953.948766879312	0.056179776787757874	0.06806282699108124	0.06172839552164078	0.02777777798473835	0.5454545617103577	853	928	928	953	1509
0.0665479815972354	0.0665479815972354	1	0	1	0	0.0075	0.03140358647794063	853.5976866271669	928.5976866271669	928.5976866271669	953.5976866271669	0.056179776787757874	0.06806282699108124	0.04938271641731262	0.02777777798473835	0.5151515007019043	853	928	928	953	1503
0.08273704612335919	0.08273704612335919	1	0	1	0	0.0075	0.03421257457227046	865.1004928734476	940.1004928734476	940.1004928734476	965.1004928734476	0.06741572916507721	0.06806282699108124	0.04938271641731262	0.02777777798473835	0.5454545617103577	865	940	940	965	1509
0.09979453798678684	0.09979453798678684	1	0	1	0	0.0075	0.03279822159670957	859.3087174385257	934.3087174385257	934.3087174385257	959.3087174385257	0.056179776787757874	0.07329843193292618	0.06172839552164078	0.02777777798473835	0.5454545617103577	859	934	934	959	1509
0.11661281759275788	0.11661281759275788	1	0	1	0	0.0075	0.03148932036124834	853.948766879312	928.948766879312	928.948766879312	953.948766879312	0.056179776787757874	0.06806282699108124	0.06172839552164078	0.02777777798473835	0.5454545617103577	853	928	928	953	1509
0.13264951259515634	0.13264911785545763	1	0	1	0	0.0075	0.03279822159670957	859.3087174385257	934.3087174385257	934.3087174385257	959.3087174385257	0.056179776787757874	0.07329843193292618	0.06172839552164078	0.02777777798473835	0.5454545617103577	859	934	934	959	1509
0.1496304249570226	0.1496304249570226	1	0	1	0	0.0075	0.03279822159670957	859.3087174385257	934.3087174385257	934.3087174385257	959.3087174385257	0.056179776787757874	0.07329843193292618	0.06172839552164078	0.02777777798473835	0.5454545617103577	859	934	934	959	1509
0.16654383683039775	0.16654383683039775	1	0	1	0	0.0075	0.03279822159670957	859.3087174385257	934.3087174385257	934.3087174385257	959.3087174385257	0.056179776787757874	0.07329843193292618	0.06172839552164078	0.02777777798473835	0.5454545617103577	859	934	934	959	1509
0.18286474441591238	0.18286474441591238	1	0	1	0	0.0075	0.03148932036124834	853.948766879312	928.948766879312	928.948766879312	953.948766879312	0.056179776787757874	0.06806282699108124	0.06172839552164078	0.02777777798473835	0.5454545617103577	853	928	928	953	1509
0.1996178919715863	0.1996178919715863	1	0	1	0	0.0075	0.03279822159670957	859.3087174385257	934.3087174385257	934.3087174385257	959.3087174385257	0.056179776787757874	0.07329843193292618	0.06172839552164078	0.02777777798473835	0.5454545617103577	859	934	934	959	1509
0.21668564706718207	0.21668564706718207	1	0	1	0	0.0075	0.03279822159670957	859.3087174385257	934.3087174385257	934.3087174385257	959.3087174385257	0.056179776787757874	0.07329843193292618	0.06172839552164078	0.02777777798473835	0.5454545617103577	859	934	934	959	1509
0.23302076528185367	0.23302076528185367	1	0	1	0	0.0075	0.03279822159670957	859.3087174385257	934.3087174385257	934.3087174385257	959.3087174385257	0.056179776787757874	0.07329843193292618	0.06172839552164078	0.02777777798473835	0.5454545617103577	859	934	934	959	1509
0.25005812542064376	0.25005812542064376	1	0	1	0	0.0075	0.03279822159670957	859.3087174385257	934.3087174385257	934.3087174385257	959.3087174385257	0.056179776787757874	0.07329843193292618	0.06172839552164078	0.02777777798473835	0.5454545617103577	859	934	934	959	1509
0.26671258805162346	0.26671298279132216	1	0	1	0	0.0075	0.03279822159670957	859.3087174385257	934.3087174385257	934.3087174385257	959.3087174385257	0.056179776787757874	0.07329843193292618	0.06172839552164078	0.02777777798473835	0.5454545617103577	859	934	934	959	1509
0.28271888809721624	0.28271888809721624	1	0	1	0	0.0075	0.03148932036124834	853.948766879312	928.948766879312	928.948766879312	953.948766879312	0.056179776787757874	0.06806282699108124	0.06172839552164078	0.02777777798473835	0.5454545617103577	853	928	928	953	1509
0.29981348549232933	0.29981348549232933	1	0	1	0	0.0075	0.03279822159670957	859.3087174385257	934.3087174385257	934.3087174385257	959.3087174385257	0.056179776787757874	0.07329843193292618	0.06172839552164078	0.02777777798473835	0.5454545617103577	859	934	934	959	1509
0.3165626856510144	0.3165622909113157	1	0	1	0	0.0075	0.03279822159670957	859.3087174385257	934.3087174385257	934.3087174385257	959.3087174385257	0.056179776787757874	0.07329843193292618	0.06172839552164078	0.02777777798473835	0.5454545617103577	859	934	934	959	1509
0.3325918805991357	0.3325918805991357	1	0	1	0	0.0075	0.03148932036124834	853.948766879312	928.948766879312	928.948766879312	953.948766879312	0.056179776787757874	0.06806282699108124	0.06172839552164078	0.02777777798473835	0.5454545617103577	853	928	928	953	1509
0.3500081908487491	0.35000858558844783	1	0	1	0	0.0075	0.03148932036124834	853.948766879312	928.948766879312	928.948766879312	953.948766879312	0.056179776787757874	0.06806282699108124	0.06172839552164078	0.02777777798473835	0.5454545617103577	853	928	928	953	1509
0.3665663369932286	0.3665663369932286	1	0	1	0	0.0075	0.03279822159670957	859.3087174385257	934.3087174385257	934.3087174385257	959.3087174385257	0.056179776787757874	0.07329843193292618	0.06172839552164078	0.02777777798473835	0.5454545617103577	859	934	934	959	1509
0.3827490856841731	0.3827490856841731	1	0	1	0	0.0075	0.03279822159670957	859.3087174385257	934.3087174385257	934.3087174385257	959.3087174385257	0.056179776787757874	0.07329843193292618	0.06172839552164078	0.02777777798473835	0.5454545617103577	859	934	934	959	1509
0.3997465771133868	0.3997465771133868	1	0	1	0	0.0075	0.03279822159670957	859.3087174385257	934.3087174385257	934.3087174385257	959.3087174385257	0.056179776787757874	0.07329843193292618	0.06172839552164078	0.02777777798473835	0.5454545617103577	859	934	934	959	1509
0.4165948569364648	0.4165948569364648	1	0	1	0	0.0075	0.03148932036124834	853.948766879312	928.948766879312	928.948766879312	953.948766879312	0.056179776787757874	0.06806282699108124	0.06172839552164078	0.02777777798473835	0.5454545617103577	853	928	928	953	1509
0.4328656325802349	0.4328652378405362	1	0	1	0	0.0075	0.03279822159670957	859.3087174385257	934.3087174385257	934.3087174385257	959.3087174385257	0.056179776787757874	0.07329843193292618	0.06172839552164078	0.02777777798473835	0.5454545617103577	859	934	934	959	1509
0.44966891207765336	0.44966891207765336	1	0	1	0	0.0075	0.03148932036124834	853.948766879312	928.948766879312	928.948766879312	953.948766879312	0.056179776787757874	0.06806282699108124	0.06172839552164078	0.02777777798473835	0.5454545617103577	853	928	928	953	1509
0.46675482519939315	0.46675521993909186	1	0	1	0	0.0075	0.03279822159670957	859.3087174385257	934.3087174385257	934.3087174385257	959.3087174385257	0.056179776787757874	0.07329843193292618	0.06172839552164078	0.02777777798473835	0.5454545617103577	859	934	934	959	1509
0.48276073050528545	0.48276073050528545	1	0	1	0	0.0075	0.03279822159670957	859.3087174385257	934.3087174385257	934.3087174385257	959.3087174385257	0.056179776787757874	0.07329843193292618	0.06172839552164078	0.02777777798473835	0.5454545617103577	859	934	934	959	1509
0.500002171068342	0.5000017763286433	1	0	1	0	0.0075	0.03148932036124834	853.948766879312	928.948766879312	928.948766879312	953.948766879312	0.056179776787757874	0.06806282699108124	0.06172839552164078	0.02777777798473835	0.5454545617103577	853	928	928	953	1509
0.5166487389053476	0.5166487389053476	1	0	1	0	0.0075	0.03279822159670957	859.3087174385257	934.3087174385257	934.3087174385257	959.3087174385257	0.056179776787757874	0.07329843193292618	0.06172839552164078	0.02777777798473835	0.5454545617103577	859	934	934	959	1509
0.5325401696985956	0.5325401696985956	1	0	1	0	0.0075	0.03279822159670957	859.3087174385257	934.3087174385257	934.3087174385257	959.3087174385257	0.056179776787757874	0.07329843193292618	0.06172839552164078	0.02777777798473835	0.5454545617103577	859	934	934	959	1509
0.5496837148163571	0.5496837148163571	1	0	1	0	0.0075	0.03148932036124834	853.948766879312	928.948766879312	928.948766879312	953.948766879312	0.056179776787757874	0.06806282699108124	0.06172839552164078	0.02777777798473835	0.5454545617103577	853	928	928	953	1509
0.5665501526655774	0.5665501526655774	1	0	1	0	0.0075	0.03148932036124834	853.948766879312	928.948766879312	928.948766879312	953.948766879312	0.056179776787757874	0.06806282699108124	0.06172839552164078	0.02777777798473835	0.5454545617103577	853	928	928	953	1509
0.582611321529301	0.582611321529301	1	0	1	0	0.0075	0.03148932036124834	853.948766879312	928.948766879312	928.948766879312	953.948766879312	0.056179776787757874	0.06806282699108124	0.06172839552164078	0.02777777798473835	0.5454545617103577	853	928	928	953	1509
0.600046579284454	0.6000465792844558	1	0	1	0	0.0075	0.03148932036124834	853.948766879312	928.948766879312	928.948766879312	953.948766879312	0.056179776787757874	0.06806282699108124	0.06172839552164078	0.02777777798473835	0.5454545617103577	853	928	928	953	1509
0.6165802515676102	0.6165802515676102	1	0	1	0	0.0075	0.03148932036124834	853.948766879312	928.948766879312	928.948766879312	953.948766879312	0.056179776787757874	0.06806282699108124	0.06172839552164078	0.02777777798473835	0.5454545617103577	853	928	928	953	1509
0.6329220803571598	0.6329220803571598	1	0	1	0	0.0075	0.03148932036124834	853.948766879312	928.948766879312	928.948766879312	953.948766879312	0.056179776787757874	0.06806282699108124	0.06172839552164078	0.02777777798473835	0.5454545617103577	853	928	928	953	1509
0.6496329907650651	0.6496329907650651	1	0	1	0	0.0075	0.03148932036124834	853.948766879312	928.948766879312	928.948766879312	953.948766879312	0.056179776787757874	0.06806282699108124	0.06172839552164078	0.02777777798473835	0.5454545617103577	853	928	928	953	1509
0.6665673238424752	0.6665673238424752	1	0	1	0	0.0075	0.03148932036124834	853.948766879312	928.948766879312	928.948766879312	953.948766879312	0.056179776787757874	0.06806282699108124	0.06172839552164078	0.02777777798473835	0.5454545617103577	853	928	928	953	1509
0.6826813878258324	0.6826813878258324	1	0	1	0	0.0075	0.03148932036124834	853.948766879312	928.948766879312	928.948766879312	953.948766879312	0.056179776787757874	0.06806282699108124	0.06172839552164078	0.02777777798473835	0.5454545617103577	853	928	928	953	1509
0.6996220367384236	0.6996220367384236	1	0	1	0	0.0075	0.03148932036124834	853.948766879312	928.948766879312	928.948766879312	953.948766879312	0.056179776787757874	0.06806282699108124	0.06172839552164078	0.02777777798473835	0.5454545617103577	853	928	928	953	1509
0.7165840015947484	0.7165843963344471	1	0	1	0	0.0075	0.03148932036124834	853.948766879312	928.948766879312	928.948766879312	953.948766879312	0.056179776787757874	0.06806282699108124	0.06172839552164078	0.02777777798473835	0.5454545617103577	853	928	928	953	1509
0.7326534599921448	0.7326538547318435	1	0	1	0	0.0075	0.03148932036124834	853.948766879312	928.948766879312	928.948766879312	953.948766879312	0.056179776787757874	0.06806282699108124	0.06172839552164078	0.02777777798473835	0.5454545617103577	853	928	928	953	1509
0.7495818719740726	0.7495818719740726	1	0	1	0	0.0075	0.03148932036124834	853.948766879312	928.948766879312	928.948766879312	953.948766879312	0.056179776787757874	0.06806282699108124	0.06172839552164078	0.02777777798473835	0.5454545617103577	853	928	928	953	1509
0.7666373901390067	0.7666373901390067	1	0	1	0	0.0075	0.03148932036124834	853.948766879312	928.948766879312	928.948766879312	953.948766879312	0.056179776787757874	0.06806282699108124	0.06172839552164078	0.02777777798473835	0.5454545617103577	853	928	928	953	1509
0.7826859273323681	0.7826859273323681	1	0	1	0	0.0075	0.03148932036124834	853.948766879312	928.948766879312	928.948766879312	953.948766879312	0.056179776787757874	0.06806282699108124	0.06172839552164078	0.02777777798473835	0.5454545617103577	853	928	928	953	1509
0.7999344732100031	0.7999348679497018	1	0	1	0	0.0075	0.03148932036124834	853.948766879312	928.948766879312	928.948766879312	953.948766879312	0.056179776787757874	0.06806282699108124	0.06172839552164078	0.02777777798473835	0.5454545617103577	853	928	928	953	1509
0.8166824891495921	0.8166828838892908	1	0	1	0	0.0075	0.03148932036124834	853.948766879312	928.948766879312	928.948766879312	953.948766879312	0.056179776787757874	0.06806282699108124	0.06172839552164078	0.02777777798473835	0.5454545617103577	853	928	928	953	1509
0.8329449752596894	0.8329445805199907	1	0	1	0	0.0075	0.03148932036124834	853.948766879312	928.948766879312	928.948766879312	953.948766879312	0.056179776787757874	0.06806282699108124	0.06172839552164078	0.02777777798473835	0.5454545617103577	853	928	928	953	1509
0.8502022054106959	0.8502022054106959	1	0	1	0	0.0075	0.03148932036124834	853.948766879312	928.948766879312	928.948766879312	953.948766879312	0.056179776787757874	0.06806282699108124	0.06172839552164078	0.02777777798473835	0.5454545617103577	853	928	928	953	1509
0.8666332453721708	0.8666332453721708	1	0	1	0	0.0075	0.03148932036124834	853.948766879312	928.948766879312	928.948766879312	953.948766879312	0.056179776787757874	0.06806282699108124	0.06172839552164078	0.02777777798473835	0.5454545617103577	853	928	928	953	1509
0.8826955984549887	0.8826955984549887	1	0	1	0	0.0075	0.03148932036124834	853.948766879312	928.948766879312	928.948766879312	953.948766879312	0.056179776787757874	0.06806282699108124	0.06172839552164078	0.02777777798473835	0.5454545617103577	853	928	928	953	1509
0.8997073005133593	0.8997073005133593	1	0	1	0	0.0075	0.03148932036124834	853.948766879312	928.948766879312	928.948766879312	953.948766879312	0.056179776787757874	0.06806282699108124	0.06172839552164078	0.02777777798473835	0.5454545617103577	853	928	928	953	1509
0.9165741331022783	0.9165741331022783	1	0	1	0	0.0075	0.03148932036124834	853.948766879312	928.948766879312	928.948766879312	953.948766879312	0.056179776787757874	0.06806282699108124	0.06172839552164078	0.02777777798473835	0.5454545617103577	853	928	928	953	1509
0.9327608291902116	0.9327612239299103	1	0	1	0	0.0075	0.03148932036124834	853.948766879312	928.948766879312	928.948766879312	953.948766879312	0.056179776787757874	0.06806282699108124	0.06172839552164078	0.02777777798473835	0.5454545617103577	853	928	928	953	1509
0.9498360843400828	0.9498360843400828	1	0	1	0	0.0075	0.03148932036124834	853.948766879312	928.948766879312	928.948766879312	953.948766879312	0.056179776787757874	0.06806282699108124	0.06172839552164078	0.02777777798473835	0.5454545617103577	853	928	928	953	1509
0.9665596264183485	0.9665592316786498	1	0	1	0	0.0075	0.03429830845557817	865.4515731255926	940.4515731255926	940.4515731255926	965.4515731255926	0.06741572916507721	0.06806282699108124	0.06172839552164078	0.02777777798473835	0.5454545617103577	865	940	940	965	1509
0.982657506074057	0.982657506074057	1	0	1	0	0.0075	0.03429830845557817	865.4515731255926	940.4515731255926	940.4515731255926	965.4515731255926	0.06741572916507721	0.06806282699108124	0.06172839552164078	0.02777777798473835	0.5454545617103577	865	940	940	965	1509
0.9996810503233906	0.9996814450630893	1	0	1	0	0.0075	0.03429830845557817	865.4515731255926	940.4515731255926	940.4515731255926	965.4515731255926	0.06741572916507721	0.06806282699108124	0.06172839552164078	0.02777777798473835	0.5454545617103577	865	940	940	965	1509
1.0167085419697113	1.0167085419697113	1	0	1	0	0.0075	0.03429830845557817	865.4515731255926	940.4515731255926	940.4515731255926	965.4515731255926	0.06741572916507721	0.06806282699108124	0.06172839552164078	0.02777777798473835	0.5454545617103577	865	940	940	965	1509
1.0328802379490902	1.0328802379490902	1	0	1	0	0.0075	0.03429830845557817	865.4515731255926	940.4515731255926	940.4515731255926	965.4515731255926	0.06741572916507721	0.06806282699108124	0.06172839552164078	0.02777777798473835	0.5454545617103577	865	940	940	965	1509
1.0495950957539826	1.0495954904936813	1	0	1	0	0.0075	0.03438404233888589	865.8026533777377	940.8026533777377	940.8026533777377	965.8026533777377	0.06741572916507721	0.06806282699108124	0.07407407462596893	0.02777777798473835	0.5454545617103577	865	940	940	965	1509
1.0666833773139146	1.0666833773139146	1	0	1	0	0.0075	0.03560720969103941	870.8115236848064	945.8115236848064	945.8115236848064	970.8115236848064	0.06741572916507721	0.07329843193292618	0.06172839552164078	0.02777777798473835	0.5454545617103577	870	945	945	970	1509
1.0826632297996888	1.0826632297996888	1	0	1	0	0.0075	0.03560720969103941	870.8115236848064	945.8115236848064	945.8115236848064	970.8115236848064	0.06741572916507721	0.07329843193292618	0.06172839552164078	0.02777777798473835	0.5454545617103577	870	945	945	970	1509
1.099704142595769	1.0997045373354677	1	0	1	0	0.0075	0.035464319885526556	870.2263899312312	945.2263899312312	945.2263899312312	970.2263899312312	0.06741572916507721	0.07329843193292618	0.06172839552164078	0.018518518656492233	0.5454545617103577	870	945	945	970	1509
1.1166167649897467	1.1166167649897467	1	0	1	0	0.0075	0.035464319885526556	870.2263899312312	945.2263899312312	945.2263899312312	970.2263899312312	0.06741572916507721	0.07329843193292618	0.06172839552164078	0.018518518656492233	0.5454545617103577	870	945	945	970	1509
1.1326100386252786	1.1326100386252786	1	0	1	0	0.0075	0.035464319885526556	870.2263899312312	945.2263899312312	945.2263899312312	970.2263899312312	0.06741572916507721	0.07329843193292618	0.06172839552164078	0.018518518656492233	0.5454545617103577	870	945	945	970	1509
1.1496035826575053	1.149603977397204	1	0	1	0	0.0075	0.035464319885526556	870.2263899312312	945.2263899312312	945.2263899312312	970.2263899312312	0.06741572916507721	0.07329843193292618	0.06172839552164078	0.018518518656492233	0.5454545617103577	870	945	945	970	1509
1.166558047459553	1.166558047459553	1	0	1	0	0.0075	0.035464319885526556	870.2263899312312	945.2263899312312	945.2263899312312	970.2263899312312	0.06741572916507721	0.07329843193292618	0.06172839552164078	0.018518518656492233	0.5454545617103577	870	945	945	970	1509
1.1827052695776086	1.1827052695776086	1	0	1	0	0.0075	0.03677321925834264	875.5863328629131	950.5863328629131	950.5863328629131	975.5863328629131	0.06741572916507721	0.07853402942419052	0.06172839552164078	0.018518518656492233	0.5454545617103577	875	950	950	975	1509
1.1999774998371695	1.1999774998371695	1	0	1	0	0.0075	0.03677321925834264	875.5863328629131	950.5863328629131	950.5863328629131	975.5863328629131	0.06741572916507721	0.07853402942419052	0.06172839552164078	0.018518518656492233	0.5454545617103577	875	950	950	975	1509
1.2166449888782083	1.2166449888782083	1	0	1	0	0.0075	0.03963936513752277	887.3232002381558	962.3232002381558	962.3232002381558	987.3232002381558	0.07865168899297714	0.07853402942419052	0.07407407462596893	0.018518518656492233	0.5454545617103577	887	962	962	987	1509
1.2329149750425827	1.2329149750425827	1	0	1	0	0.0075	0.03963936513752277	887.3232002381558	962.3232002381558	962.3232002381558	987.3232002381558	0.07865168899297714	0.07853402942419052	0.07407407462596893	0.018518518656492233	0.5151515007019043	887	962	962	987	1503
1.2499349666346262	1.2499349666346262	1	0	1	0	0.0075	0.040948266372984	892.6831507973695	967.6831507973695	967.6831507973695	992.6831507973695	0.07865168899297714	0.08376963436603546	0.07407407462596893	0.018518518656492233	0.5454545617103577	892	967	967	992	1509
1.2667295618586714	1.2667295618586714	1	0	1	0	0.0075	0.043757254467313836	904.1859570436502	979.1859570436502	979.1859570436502	1004.1859570436502	0.08988764137029648	0.08376963436603546	0.07407407462596893	0.018518518656492233	0.5151515007019043	904	979	979	1004	1503
1.2827946781193802	1.2827946781193802	1	0	1	0	0.0075	0.04506615570277507	909.545907602864	984.545907602864	984.545907602864	1009.545907602864	0.08988764137029648	0.0890052393078804	0.07407407462596893	0.018518518656492233	0.5151515007019043	909	984	984	1009	1503
1.300008092163825	1.3000084869035238	1	0	1	0	0.0075	0.04506615570277507	909.545907602864	984.545907602864	984.545907602864	1009.545907602864	0.08988764137029648	0.0890052393078804	0.07407407462596893	0.018518518656492233	0.5454545617103577	909	984	984	1009	1509
1.3166183439485408	1.3166183439485408	1	0	1	0	0.0075	0.04512331162498021	909.779961104294	984.779961104294	984.779961104294	1009.779961104294	0.08988764137029648	0.0890052393078804	0.08641975373029709	0.018518518656492233	0.5151515007019043	909	984	984	1009	1503
1.332558722464439	1.332558722464439	1	0	1	0	0.0075	0.04512331162498021	909.779961104294	984.779961104294	984.779961104294	1009.779961104294	0.08988764137029648	0.0890052393078804	0.08641975373029709	0.018518518656492233	0.5151515007019043	909	984	984	1009	1503
1.3496110827117818	1.3496110827117818	1	0	1	0	0.0075	0.04512331162498021	909.779961104294	984.779961104294	984.779961104294	1009.779961104294	0.08988764137029648	0.0890052393078804	0.08641975373029709	0.018518518656492233	0.5151515007019043	909	984	984	1009	1503
1.366567126472626	1.366567126472626	1	0	1	0	0.0075	0.04512331162498021	909.779961104294	984.779961104294	984.779961104294	1009.779961104294	0.08988764137029648	0.0890052393078804	0.08641975373029709	0.018518518656492233	0.5151515007019043	909	984	984	1009	1503
1.3825607948478567	1.3825611895875554	1	0	1	0	0.0075	0.04512331162498021	909.779961104294	984.779961104294	984.779961104294	1009.779961104294	0.08988764137029648	0.0890052393078804	0.08641975373029709	0.018518518656492233	0.5151515007019043	909	984	984	1009	1503
1.3996107866570089	1.3996107866570089	1	0	1	0	0.0075	0.045180467547185355	910.014014605724	985.014014605724	985.014014605724	1010.014014605724	0.08988764137029648	0.0890052393078804	0.09876543283462524	0.018518518656492233	0.5151515007019043	910	985	985	1010	1503
1.4166591995073645	1.4166595942470632	1	0	1	0	0.0075	0.045180467547185355	910.014014605724	985.014014605724	985.014014605724	1010.014014605724	0.08988764137029648	0.0890052393078804	0.09876543283462524	0.018518518656492233	0.5151515007019043	910	985	985	1010	1503
1.432958001669748	1.432958001669748	1	0	1	0	0.0075	0.048218079330335756	922.4530348577249	997.4530348577249	997.4530348577249	1022.4530348577249	0.10112359374761581	0.0890052393078804	0.09876543283462524	0.02777777798473835	0.5151515007019043	922	997	997	1022	1503
1.4495954904936816	1.4495958852333803	1	0	1	0	0.0075	0.04671799060882201	916.3101715431261	991.3101715431261	991.3101715431261	1016.3101715431261	0.08988764137029648	0.09424083679914474	0.09876543283462524	0.02777777798473835	0.5151515007019043	916	991	991	1016	1503
1.4667315355571642	1.4667315355571642	1	0	1	0	0.0075	0.04671799060882201	916.3101715431261	991.3101715431261	991.3101715431261	1016.3101715431261	0.08988764137029648	0.09424083679914474	0.09876543283462524	0.02777777798473835	0.5151515007019043	916	991	991	1016	1503
1.4828755997576302	1.4828755997576302	1	0	1	0	0.0075	0.04680372449212972	916.6612517952713	991.6612517952713	991.6612517952713	1016.6612517952713	0.08988764137029648	0.09424083679914474	0.1111111119389534	0.02777777798473835	0.5151515007019043	916	991	991	1016	1503
1.4995845364670402	1.4995845364670402	1	0	1	0	0.0075	0.04680372449212972	916.6612517952713	991.6612517952713	991.6612517952713	1016.6612517952713	0.08988764137029648	0.09424083679914474	0.1111111119389534	0.02777777798473835	0.5151515007019043	916	991	991	1016	1503
1.5165717646640857	1.516571369924387	1	0	1	0	0.0075	0.04680372449212972	916.6612517952713	991.6612517952713	991.6612517952713	1016.6612517952713	0.08988764137029648	0.09424083679914474	0.1111111119389534	0.02777777798473835	0.5151515007019043	916	991	991	1016	1503
1.5325599066835345	1.5325599066835345	1	0	1	0	0.0075	0.04680372449212972	916.6612517952713	991.6612517952713	991.6612517952713	1016.6612517952713	0.08988764137029648	0.09424083679914474	0.1111111119389534	0.02777777798473835	0.5151515007019043	916	991	991	1016	1503
1.5498980584727917	1.5498980584727917	1	0	1	0	0.0075	0.04680372449212972	916.6612517952713	991.6612517952713	991.6612517952713	1016.6612517952713	0.08988764137029648	0.09424083679914474	0.1111111119389534	0.02777777798473835	0.5151515007019043	916	991	991	1016	1503
1.5665600211580468	1.5665600211580468	1	0	1	0	0.0075	0.04680372449212972	916.6612517952713	991.6612517952713	991.6612517952713	1016.6612517952713	0.08988764137029648	0.09424083679914474	0.1111111119389534	0.02777777798473835	0.5151515007019043	916	991	991	1016	1503
1.5825615843272551	1.5825619790669538	1	0	1	0	0.0075	0.04680372449212972	916.6612517952713	991.6612517952713	991.6612517952713	1016.6612517952713	0.08988764137029648	0.09424083679914474	0.1111111119389534	0.02777777798473835	0.5151515007019043	916	991	991	1016	1503
1.599634471038934	1.5996352605183315	1	0	1	0	0.0075	0.04706092614205286	917.7144925517065	992.7144925517065	992.7144925517065	1017.7144925517065	0.08988764137029648	0.09424083679914474	0.1111111119389534	0.03703703731298447	0.5151515007019043	917	992	992	1017	1503
1.6166611732058591	1.6166611732058591	1	0	1	0	0.0075	0.04706092614205286	917.7144925517065	992.7144925517065	992.7144925517065	1017.7144925517065	0.08988764137029648	0.09424083679914474	0.1111111119389534	0.03703703731298447	0.5151515007019043	917	992	992	1017	1503
1.6329264224938473	1.6329264224938473	1	0	1	0	0.0075	0.04986991423638269	929.2172987979872	1004.2172987979872	1004.2172987979872	1029.217298797987	0.10112359374761581	0.09424083679914474	0.1111111119389534	0.03703703731298447	0.5151515007019043	929	1004	1004	1029	1503
1.6495852272615128	1.6495856220012115	1	0	1	0	0.0075	0.04986991423638269	929.2172987979872	1004.2172987979872	1004.2172987979872	1029.217298797987	0.10112359374761581	0.09424083679914474	0.1111111119389534	0.03703703731298447	0.5151515007019043	929	1004	1004	1029	1503
1.666724035502888	1.666724035502888	1	0	1	0	0.0075	0.04986991423638269	929.2172987979872	1004.2172987979872	1004.2172987979872	1029.217298797987	0.10112359374761581	0.09424083679914474	0.1111111119389534	0.03703703731298447	0.5151515007019043	929	1004	1004	1029	1503
1.682552702684033	1.682552702684033	1	0	1	0	0.0075	0.04986991423638269	929.2172987979872	1004.2172987979872	1004.2172987979872	1029.217298797987	0.10112359374761581	0.09424083679914474	0.1111111119389534	0.03703703731298447	0.5151515007019043	929	1004	1004	1029	1503
1.699805195958655	1.6998055906983538	1	0	1	0	0.0075	0.04986991423638269	929.2172987979872	1004.2172987979872	1004.2172987979872	1029.217298797987	0.10112359374761581	0.09424083679914474	0.1111111119389534	0.03703703731298447	0.5151515007019043	929	1004	1004	1029	1503
1.7166037385796873	1.7166037385796873	1	0	1	0	0.0075	0.04986991423638269	929.2172987979872	1004.2172987979872	1004.2172987979872	1029.217298797987	0.10112359374761581	0.09424083679914474	0.1111111119389534	0.03703703731298447	0.5151515007019043	929	1004	1004	1029	1503
1.732633723007206	1.732633723007206	1	0	1	0	0.0075	0.04986991423638269	929.2172987979872	1004.2172987979872	1004.2172987979872	1029.217298797987	0.10112359374761581	0.09424083679914474	0.1111111119389534	0.03703703731298447	0.5151515007019043	929	1004	1004	1029	1503
1.7497891103159287	1.7497891103159304	1	0	1	0	0.0075	0.04986991423638269	929.2172987979872	1004.2172987979872	1004.2172987979872	1029.217298797987	0.10112359374761581	0.09424083679914474	0.1111111119389534	0.03703703731298447	0.5151515007019043	929	1004	1004	1029	1503
1.7666855483822577	1.7666855483822577	1	0	1	0	0.0075	0.04706092614205286	917.7144925517065	992.7144925517065	992.7144925517065	1017.7144925517065	0.08988764137029648	0.09424083679914474	0.1111111119389534	0.03703703731298447	0.5151515007019043	917	992	992	1017	1503
1.782650795499178	1.7826511902388766	1	0	1	0	0.0075	0.04575202676923677	912.3545496200246	987.3545496200246	987.3545496200246	1012.3545496200246	0.08988764137029648	0.0890052393078804	0.1111111119389534	0.03703703731298447	0.5151515007019043	912	987	987	1012	1503
1.7999099993486798	1.7999099993486798	1	0	1	0	0.0075	0.0426858370249838	899.7985026173087	974.7985026173087	974.7985026173087	999.7985026173087	0.07865168899297714	0.0890052393078804	0.1111111119389534	0.02777777798473835	0.5151515007019043	899	974	974	999	1503
1.8167492001586858	1.8167492001586858	1	0	1	0	0.0075	0.04549482511931363	911.3013088635894	986.3013088635894	986.3013088635894	1011.3013088635894	0.08988764137029648	0.0890052393078804	0.1111111119389534	0.02777777798473835	0.5151515007019043	911	986	986	1011	1503
1.8329824755310717	1.8329824755310717	1	0	1	0	0.0075	0.04575202676923677	912.3545496200246	987.3545496200246	987.3545496200246	1012.3545496200246	0.08988764137029648	0.0890052393078804	0.1111111119389534	0.03703703731298447	0.5151515007019043	912	987	987	1012	1503
1.8502073370267809	1.8502073370267809	1	0	1	0	0.0075	0.04294303867490694	900.851743373744	975.851743373744	975.851743373744	1000.851743373744	0.07865168899297714	0.0890052393078804	0.1111111119389534	0.03703703731298447	0.5151515007019043	900	975	975	1000	1503
1.8666735088214441	1.866673508821446	1	0	1	0	0.0075	0.04294303867490694	900.851743373744	975.851743373744	975.851743373744	1000.851743373744	0.07865168899297714	0.0890052393078804	0.1111111119389534	0.03703703731298447	0.5151515007019043	900	975	975	1000	1503
1.882729151329384	1.882729151329384	1	0	1	0	0.0075	0.04575202676923677	912.3545496200246	987.3545496200246	987.3545496200246	1012.3545496200246	0.08988764137029648	0.0890052393078804	0.1111111119389534	0.03703703731298447	0.5151515007019043	912	987	987	1012	1503
1.899808353876244	1.8998079591365453	1	0	1	0	0.0075	0.04575202676923677	912.3545496200246	987.3545496200246	987.3545496200246	1012.3545496200246	0.08988764137029648	0.0890052393078804	0.1111111119389534	0.03703703731298447	0.5151515007019043	912	987	987	1012	1503
1.9165630803907128	1.9165630803907128	1	0	1	0	0.0075	0.04575202676923677	912.3545496200246	987.3545496200246	987.3545496200246	1012.3545496200246	0.08988764137029648	0.0890052393078804	0.1111111119389534	0.03703703731298447	0.4848484992980957	912	987	987	1012	1496
1.9326076701870871	1.9326072754473884	1	0	1	0	0.0075	0.04575202676923677	912.3545496200246	987.3545496200246	987.3545496200246	1012.3545496200246	0.08988764137029648	0.0890052393078804	0.1111111119389534	0.03703703731298447	0.5151515007019043	912	987	987	1012	1503
1.950018454080917	1.950018454080917	1	0	1	0	0.0075	0.04575202676923677	912.3545496200246	987.3545496200246	987.3545496200246	1012.3545496200246	0.08988764137029648	0.0890052393078804	0.1111111119389534	0.03703703731298447	0.5151515007019043	912	987	987	1012	1503
1.966566731732927	1.966566731732927	1	0	1	0	0.0075	0.04575202676923677	912.3545496200246	987.3545496200246	987.3545496200246	1012.3545496200246	0.08988764137029648	0.0890052393078804	0.1111111119389534	0.03703703731298447	0.5151515007019043	912	987	987	1012	1503
1.982587242407675	1.982587242407675	1	0	1	0	0.0075	0.04575202676923677	912.3545496200246	987.3545496200246	987.3545496200246	1012.3545496200246	0.08988764137029648	0.0890052393078804	0.1111111119389534	0.03703703731298447	0.4848484992980957	912	987	987	1012	1496
1.9996048655615262	1.999606444520321	1	0	1	0	0.0075	0.04575202676923677	912.3545496200246	987.3545496200246	987.3545496200246	1012.3545496200246	0.08988764137029648	0.0890052393078804	0.1111111119389534	0.03703703731298447	0.4848484992980957	912	987	987	1012	1496
2.0166232781947766	2.0166232781947766	1	0	1	0	0.0075	0.041634137439445704	895.4917928145302	970.4917928145302	970.4917928145302	995.4917928145302	0.07865168899297714	0.08376963436603546	0.1111111119389534	0.03703703731298447	0.5151515007019043	895	970	970	995	1503
2.033068528785405	2.033068528785405	1	0	1	0	0.0075	0.04151982559503542	895.02368581167	970.02368581167	970.02368581167	995.02368581167	0.07865168899297714	0.08376963436603546	0.09876543283462524	0.03703703731298447	0.4848484992980957	895	970	970	995	1496
2.0496941754183737	2.0496941754183737	1	0	1	0	0.0075	0.041634137439445704	895.4917928145302	970.4917928145302	970.4917928145302	995.4917928145302	0.07865168899297714	0.08376963436603546	0.1111111119389534	0.03703703731298447	0.5151515007019043	895	970	970	995	1503
2.0667145617501177	2.0667145617501177	1	0	1	0	0.0075	0.041634137439445704	895.4917928145302	970.4917928145302	970.4917928145302	995.4917928145302	0.07865168899297714	0.08376963436603546	0.1111111119389534	0.03703703731298447	0.5151515007019043	895	970	970	995	1503
2.0826742825112543	2.0826742825112543	1	0	1	0	0.0075	0.041634137439445704	895.4917928145302	970.4917928145302	970.4917928145302	995.4917928145302	0.07865168899297714	0.08376963436603546	0.1111111119389534	0.03703703731298447	0.5151515007019043	895	970	970	995	1503
2.100118619279481	2.100118619279481	1	0	1	0	0.0075	0.04151982559503542	895.02368581167	970.02368581167	970.02368581167	995.02368581167	0.07865168899297714	0.08376963436603546	0.09876543283462524	0.03703703731298447	0.4848484992980957	895	970	970	995	1496
2.1166136070721553	2.1166136070721553	1	0	1	0	0.0075	0.04129120190621485	894.0874718059498	969.0874718059498	969.0874718059498	994.0874718059498	0.07865168899297714	0.08376963436603546	0.09876543283462524	0.02777777798473835	0.4848484992980957	894	969	969	994	1496
2.1326858286474444	2.1326858286474444	1	0	1	0	0.0075	0.04129120190621485	894.0874718059498	969.0874718059498	969.0874718059498	994.0874718059498	0.07865168899297714	0.08376963436603546	0.09876543283462524	0.02777777798473835	0.4848484992980957	894	969	969	994	1496
2.1496438461067804	2.149644240846479	1	0	1	0	0.0075	0.03998230067075362	888.727521246736	963.727521246736	963.727521246736	988.727521246736	0.07865168899297714	0.07853402942419052	0.09876543283462524	0.02777777798473835	0.4848484992980957	888	963	963	988	1496
2.166606205702804	2.166606205702804	1	0	1	0	0.0075	0.03848221194923987	882.5846579321372	957.5846579321372	957.5846579321372	982.5846579321372	0.06741572916507721	0.08376963436603546	0.09876543283462524	0.02777777798473835	0.4848484992980957	882	957	957	982	1496
2.1826689535253205	2.1826689535253205	1	0	1	0	0.0075	0.03694468702495807	876.2884933672033	951.2884933672033	951.2884933672033	976.2884933672033	0.06741572916507721	0.07853402942419052	0.09876543283462524	0.018518518656492233	0.4848484992980957	876	951	951	976	1496
2.199674734488209	2.1996747344882106	1	0	1	0	0.0075	0.03694468702495807	876.2884933672033	951.2884933672033	951.2884933672033	976.2884933672033	0.06741572916507721	0.07853402942419052	0.09876543283462524	0.018518518656492233	0.4848484992980957	876	951	951	976	1496
2.219641457931603	2.2196418526713018	1	0	1	0	0.0075	0.032769643635607006	859.1916906878107	934.1916906878107	934.1916906878107	959.1916906878107	0.056179776787757874	0.07329843193292618	0.08641975373029709	0.018518518656492233	0.4848484992980957	859	934	934	959	1496
2.2329599753682423	2.2329599753682423	1	0	1	0	0.0075	0.032569597907889006	858.3725034328055	933.3725034328055	933.3725034328055	958.3725034328055	0.056179776787757874	0.07329843193292618	0.08641975373029709	0.009259259328246117	0.4848484992980957	858	933	933	958	1496
2.2496858858847	2.2496858858847	1	0	1	0	0.0075	0.032569597907889006	858.3725034328055	933.3725034328055	933.3725034328055	958.3725034328055	0.056179776787757874	0.07329843193292618	0.08641975373029709	0.009259259328246117	0.4848484992980957	858	933	933	958	1496
2.266580350252534	2.266580350252534	1	0	1	0	0.0075	0.03386963903903961	863.6961718648672	938.6961718648672	938.6961718648672	963.6961718648672	0.06741572916507721	0.06806282699108124	0.07407407462596893	0.0	0.4848484992980957	863	938	938	963	1496
2.28267901938764	2.2826794141273385	1	0	1	0	0.0075	0.03386963903903961	863.6961718648672	938.6961718648672	938.6961718648672	963.6961718648672	0.06741572916507721	0.06806282699108124	0.07407407462596893	0.0	0.4848484992980957	863	938	938	963	1496
2.2996465105997466	2.299646905339447	1	0	1	0	0.0075	0.031060650944709778	852.1933656185865	927.1933656185865	927.1933656185865	952.1933656185865	0.056179776787757874	0.06806282699108124	0.07407407462596893	0.0	0.4848484992980957	852	927	927	952	1496
2.3165796594580605	2.316580054197761	1	0	1	0	0.0075	0.029751749709248543	846.8334150593728	921.8334150593728	921.8334150593728	946.8334150593728	0.056179776787757874	0.0628272220492363	0.06172839552164078	0.0	0.4848484992980957	846	921	921	946	1496
2.3327067498514786	2.3327067498514786	1	0	1	0	0.0075	0.029751749709248543	846.8334150593728	921.8334150593728	921.8334150593728	946.8334150593728	0.056179776787757874	0.0628272220492363	0.06172839552164078	0.0	0.4848484992980957	846	921	921	946	1496
2.34964424084648	2.349644635586179	1	0	1	0	0.0075	0.026942760683596134	835.3306049993262	910.3306049993262	910.3306049993262	935.3306049993262	0.04494382068514824	0.0628272220492363	0.06172839552164078	0.0	0.4848484992980957	835	910	910	935	1496
2.366561994856541	2.366561994856541	1	0	1	0	0.0075	0.026942760683596134	835.3306049993262	910.3306049993262	910.3306049993262	935.3306049993262	0.04494382068514824	0.0628272220492363	0.06172839552164078	0.0	0.5151515007019043	835	910	910	935	1503
2.382683164154477	2.382683164154477	1	0	1	0	0.0075	0.026942760683596134	835.3306049993262	910.3306049993262	910.3306049993262	935.3306049993262	0.04494382068514824	0.0628272220492363	0.06172839552164078	0.0	0.5151515007019043	835	910	910	935	1503
2.3996727607897164	2.3996727607897164	1	0	1	0	0.0075	0.02563386131078005	829.9706620676443	904.9706620676443	904.9706620676443	929.9706620676443	0.04494382068514824	0.057591624557971954	0.04938271641731262	0.0	0.5151515007019043	829	904	904	929	1503
2.4169157803115677	2.4169157803115677	1	0	1	0	0.0075	0.02282487228512764	818.4678520075977	893.4678520075977	893.4678520075977	918.4678520075977	0.033707864582538605	0.057591624557971954	0.04938271641731262	0.0	0.5151515007019043	818	893	893	918	1503
2.432976554435591	2.432976554435591	1	0	1	0	0.0075	0.021515971049666405	813.1079014483839	888.1079014483839	888.1079014483839	913.1079014483839	0.033707864582538605	0.052356019616127014	0.04938271641731262	0.0	0.5151515007019043	813	888	888	913	1503
2.4496377276414503	2.4496377276414503	1	0	1	0	0.0075	0.021515971049666405	813.1079014483839	888.1079014483839	888.1079014483839	913.1079014483839	0.033707864582538605	0.052356019616127014	0.04938271641731262	0.0	0.5151515007019043	813	888	888	913	1503
2.466726403941081	2.466726403941081	1	0	1	0	0.0075	0.017398082185536623	796.2451465497725	871.2451465497725	871.2451465497725	896.2451465497725	0.02247191034257412	0.04712041839957237	0.03703703731298447	0.0	0.5151515007019043	796	871	871	896	1503
2.4826805983464357	2.4826805983464357	1	0	1	0	0.0075	0.014589093392714858	784.7423374431673	859.7423374431673	859.7423374431673	884.7423374431673	0.01123595517128706	0.04712041839957237	0.03703703731298447	0.0	0.5151515007019043	784	859	859	884	1503
2.4997211164028155	2.4997211164028155	1	0	1	0	0.0075	0.010471204295754433	767.8795815911144	842.8795815911144	842.8795815911144	867.8795815911144	0.0	0.04188481718301773	0.03703703731298447	0.0	0.5151515007019043	767	842	842	867	1503
2.5166526863023346	2.5166526863023346	1	0	1	0	0.0075	0.009162303991615772	762.5196348456666	837.5196348456666	837.5196348456666	862.5196348456666	0.0	0.03664921596646309	0.02469135820865631	0.0	0.5151515007019043	762	837	837	862	1503
2.5332187272407882	2.5332187272407882	1	0	1	0	0.0075	0.007853402756154537	757.1596842864528	832.1596842864528	832.1596842864528	857.1596842864528	0.0	0.03141361102461815	0.02469135820865631	0.0	0.5151515007019043	757	832	832	857	1503
2.549618977505757	2.5496189775057587	1	0	1	0	0.0075	0.006544502452015877	751.799737541005	826.799737541005	826.799737541005	851.799737541005	0.0	0.026178009808063507	0.02469135820865631	0.0	0.5151515007019043	751	826	826	851	1503
2.5666188373731647	2.5666188373731647	1	0	1	0	0.0075	0.006544502452015877	751.799737541005	826.799737541005	826.799737541005	851.799737541005	0.0	0.026178009808063507	0.02469135820865631	0.0	0.5151515007019043	751	826	826	851	1503
2.582680400976585	2.582680400976585	1	0	1	0	0.0075	0.006544502452015877	751.799737541005	826.799737541005	826.799737541005	851.799737541005	0.0	0.026178009808063507	0.02469135820865631	0.0	0.5151515007019043	751	826	826	851	1503
2.599696050431943	2.599696050431943	1	0	1	0	0.0075	0.006544502452015877	751.799737541005	826.799737541005	826.799737541005	851.799737541005	0.0	0.026178009808063507	0.02469135820865631	0.0	0.5151515007019043	751	826	826	851	1503
2.6167377527074205	2.616742489583805	1	0	1	0	0.0075	0.005235602147877216	746.4397907955572	821.4397907955572	821.4397907955572	846.4397907955572	0.0	0.020942408591508865	0.02469135820865631	0.0	0.5454545617103577	746	821	821	846	1509
2.6331830032980506	2.6331830032980506	1	0	1	0	0.0075	0.005235602147877216	746.4397907955572	821.4397907955572	821.4397907955572	846.4397907955572	0.0	0.020942408591508865	0.02469135820865631	0.0	0.5454545617103577	746	821	821	846	1509
2.6495899641378973	2.6495899641378973	1	0	1	0	0.0075	0.005235602147877216	746.4397907955572	821.4397907955572	821.4397907955572	846.4397907955572	0.0	0.020942408591508865	0.02469135820865631	0.0	0.5454545617103577	746	821	821	846	1509
2.666768641088849	2.666768641088849	1	0	1	0	0.0075	0.003926701378077269	741.0798421432264	816.0798421432264	816.0798421432264	841.0798421432264	0.0	0.015706805512309074	0.03703703731298447	0.0	0.5454545617103577	741	816	816	841	1509
2.682677835168544	2.682677835168544	1	0	1	0	0.0075	0.005235602147877216	746.4397907955572	821.4397907955572	821.4397907955572	846.4397907955572	0.0	0.020942408591508865	0.03703703731298447	0.0	0.5454545617103577	746	821	821	846	1509
2.6998178276290155	2.6998178276290155	1	0	1	0	0.0075	0.005235602147877216	746.4397907955572	821.4397907955572	821.4397907955572	846.4397907955572	0.0	0.020942408591508865	0.03703703731298447	0.0	0.5454545617103577	746	821	821	846	1509
2.7165982122239036	2.7165982122239036	1	0	1	0	0.0075	0.003926701378077269	741.0798421432264	816.0798421432264	816.0798421432264	841.0798421432264	0.0	0.015706805512309074	0.03703703731298447	0.0	0.5454545617103577	741	816	816	841	1509
2.7325859595036537	2.7325859595036537	1	0	1	0	0.0075	0.005235602147877216	746.4397907955572	821.4397907955572	821.4397907955572	846.4397907955572	0.0	0.020942408591508865	0.03703703731298447	0.0	0.5757575631141663	746	821	821	846	1515
2.7498921373773086	2.749892532117009	1	0	1	0	0.0075	0.006544502452015877	751.799737541005	826.799737541005	826.799737541005	851.799737541005	0.0	0.026178009808063507	0.03703703731298447	0.0	0.5757575631141663	751	826	826	851	1515
2.7666527849872597	2.7666527849872597	1	0	1	0	0.0075	0.006544502452015877	751.799737541005	826.799737541005	826.799737541005	851.799737541005	0.0	0.026178009808063507	0.03703703731298447	0.0	0.5757575631141663	751	826	826	851	1515
2.7826843483735733	2.7826843483735733	1	0	1	0	0.0075	0.007853402756154537	757.1596842864528	832.1596842864528	832.1596842864528	857.1596842864528	0.0	0.03141361102461815	0.03703703731298447	0.0	0.5454545617103577	757	832	832	857	1509
2.7997706562350118	2.7997710509747105	1	0	1	0	0.0075	0.007853402756154537	757.1596842864528	832.1596842864528	832.1596842864528	857.1596842864528	0.0	0.03141361102461815	0.03703703731298447	0.0	0.5454545617103577	757	832	832	857	1509
2.8166595942470636	2.8166595942470636	1	0	1	0	0.0075	0.007853402756154537	757.1596842864528	832.1596842864528	832.1596842864528	857.1596842864528	0.0	0.03141361102461815	0.03703703731298447	0.0	0.5454545617103577	757	832	832	857	1509
2.8331601083955213	2.8331601083955213	1	0	1	0	0.0075	0.009162303991615772	762.5196348456666	837.5196348456666	837.5196348456666	862.5196348456666	0.0	0.03664921596646309	0.03703703731298447	0.0	0.5454545617103577	762	837	837	862	1509
2.8499898354527566	2.849990624932154	1	0	1	0	0.0075	0.009162303991615772	762.5196348456666	837.5196348456666	837.5196348456666	862.5196348456666	0.0	0.03664921596646309	0.02469135820865631	0.0	0.5454545617103577	762	837	837	862	1509
2.866751667281802	2.866751667281802	1	0	1	0	0.0075	0.009162303991615772	762.5196348456666	837.5196348456666	837.5196348456666	862.5196348456666	0.0	0.03664921596646309	0.03703703731298447	0.0	0.5454545617103577	762	837	837	862	1509
2.882687703661013	2.882687703661013	1	0	1	0	0.0075	0.009162303991615772	762.5196348456666	837.5196348456666	837.5196348456666	862.5196348456666	0.0	0.03664921596646309	0.03703703731298447	0.0	0.5454545617103577	762	837	837	862	1509
2.8996800634741433	2.8996800634741433	1	0	1	0	0.0075	0.009162303991615772	762.5196348456666	837.5196348456666	837.5196348456666	862.5196348456666	0.0	0.03664921596646309	0.03703703731298447	0.0	0.5454545617103577	762	837	837	862	1509
2.9166483441656474	2.9166483441656474	1	0	1	0	0.0075	0.007853402756154537	757.1596842864528	832.1596842864528	832.1596842864528	857.1596842864528	0.0	0.03141361102461815	0.03703703731298447	0.0	0.5454545617103577	757	832	832	857	1509
2.932732802671598	2.932732802671598	1	0	1	0	0.0075	0.009162303991615772	762.5196348456666	837.5196348456666	837.5196348456666	862.5196348456666	0.0	0.03664921596646309	0.03703703731298447	0.0	0.5454545617103577	762	837	837	862	1509
2.9496130564102767	2.9496130564102767	1	0	1	0	0.0075	0.009162303991615772	762.5196348456666	837.5196348456666	837.5196348456666	862.5196348456666	0.0	0.03664921596646309	0.03703703731298447	0.0	0.5454545617103577	762	837	837	862	1509
2.9666863378616544	2.9666863378616544	1	0	1	0	0.0075	0.009162303991615772	762.5196348456666	837.5196348456666	837.5196348456666	862.5196348456666	0.0	0.03664921596646309	0.03703703731298447	0.0	0.5454545617103577	762	837	837	862	1509
2.9826164531453845	2.982616847885083	1	0	1	0	0.0075	0.009162303991615772	762.5196348456666	837.5196348456666	837.5196348456666	862.5196348456666	0.0	0.03664921596646309	0.03703703731298447	0.0	0.5454545617103577	762	837	837	862	1509
2.9996759187073057	2.9996759187073057	1	0	1	0	0.0075	0.009162303991615772	762.5196348456666	837.5196348456666	837.5196348456666	862.5196348456666	0.0	0.03664921596646309	0.03703703731298447	0.0	0.5454545617103577	762	837	837	862	1509
3.0166884102450737	3.0166884102450737	1	0	1	0	0.0075	0.009162303991615772	762.5196348456666	837.5196348456666	837.5196348456666	862.5196348456666	0.0	0.03664921596646309	0.03703703731298447	0.0	0.5454545617103577	762	837	837	862	1509
3.0329919492838435	3.0329919492838435	1	0	1	0	0.0075	0.010471204295754433	767.8795815911144	842.8795815911144	842.8795815911144	867.8795815911144	0.0	0.04188481718301773	0.03703703731298447	0.0	0.5454545617103577	767	842	842	867	1509
3.049624306491692	3.049624306491692	1	0	1	0	0.0075	0.010471204295754433	767.8795815911144	842.8795815911144	842.8795815911144	867.8795815911144	0.0	0.04188481718301773	0.03703703731298447	0.0	0.5454545617103577	767	842	842	867	1509
3.0666612718907835	3.0666612718907835	1	0	1	0	0.0075	0.010471204295754433	767.8795815911144	842.8795815911144	842.8795815911144	867.8795815911144	0.0	0.04188481718301773	0.03703703731298447	0.0	0.5454545617103577	767	842	842	867	1509
3.0827082301253483	3.0827082301253483	1	0	1	0	0.0075	0.010471204295754433	767.8795815911144	842.8795815911144	842.8795815911144	867.8795815911144	0.0	0.04188481718301773	0.03703703731298447	0.0	0.5454545617103577	767	842	842	867	1509
3.099966644495453	3.099966644495453	1	0	1	0	0.0075	0.010471204295754433	767.8795815911144	842.8795815911144	842.8795815911144	867.8795815911144	0.0	0.04188481718301773	0.03703703731298447	0.0	0.5454545617103577	767	842	842	867	1509
3.116660975836009	3.1166613705757076	1	0	1	0	0.0075	0.010471204295754433	767.8795815911144	842.8795815911144	842.8795815911144	867.8795815911144	0.0	0.04188481718301773	0.03703703731298447	0.0	0.5454545617103577	767	842	842	867	1509
3.1327091182896716	3.1327091182896716	1	0	1	0	0.0075	0.010471204295754433	767.8795815911144	842.8795815911144	842.8795815911144	867.8795815911144	0.0	0.04188481718301773	0.03703703731298447	0.0	0.5454545617103577	767	842	842	867	1509
3.1496738463238874	3.1496738463238874	1	0	1	0	0.0075	0.013280193088576198	779.3823906977195	854.3823906977195	854.3823906977195	879.3823906977195	0.01123595517128706	0.04188481718301773	0.03703703731298447	0.0	0.5454545617103577	779	854	854	879	1509
3.166702522189304	3.166702522189304	1	0	1	0	0.0075	0.013280193088576198	779.3823906977195	854.3823906977195	854.3823906977195	879.3823906977195	0.01123595517128706	0.04188481718301773	0.03703703731298447	0.0	0.5454545617103577	779	854	854	879	1509
3.18272421708315	3.18272421708315	1	0	1	0	0.0075	0.014589093392714858	784.7423374431673	859.7423374431673	859.7423374431673	884.7423374431673	0.01123595517128706	0.04712041839957237	0.03703703731298447	0.0	0.5454545617103577	784	859	859	884	1509
3.1997217085123637	3.1997217085123637	1	0	1	0	0.0075	0.014589093392714858	784.7423374431673	859.7423374431673	859.7423374431673	884.7423374431673	0.01123595517128706	0.04712041839957237	0.03703703731298447	0.0	0.5757575631141663	784	859	859	884	1515
3.2166824891495924	3.2166824891495924	1	0	1	0	0.0075	0.014589093392714858	784.7423374431673	859.7423374431673	859.7423374431673	884.7423374431673	0.01123595517128706	0.04712041839957237	0.03703703731298447	0.0	0.5454545617103577	784	859	859	884	1509
3.2331940560096157	3.2331940560096157	1	0	1	0	0.0075	0.014589093392714858	784.7423374431673	859.7423374431673	859.7423374431673	884.7423374431673	0.01123595517128706	0.04712041839957237	0.03703703731298447	0.0	0.5454545617103577	784	859	859	884	1509
3.2497064123490365	3.249706807088735	1	0	1	0	0.0075	0.014589093392714858	784.7423374431673	859.7423374431673	859.7423374431673	884.7423374431673	0.01123595517128706	0.04712041839957237	0.03703703731298447	0.0	0.5454545617103577	784	859	859	884	1509
3.2666379822485556	3.2666379822485556	1	0	1	0	0.0075	0.014589093392714858	784.7423374431673	859.7423374431673	859.7423374431673	884.7423374431673	0.01123595517128706	0.04712041839957237	0.04938271641731262	0.0	0.5757575631141663	784	859	859	884	1515
3.2826182294740285	3.2826182294740285	1	0	1	0	0.0075	0.014589093392714858	784.7423374431673	859.7423374431673	859.7423374431673	884.7423374431673	0.01123595517128706	0.04712041839957237	0.04938271641731262	0.0	0.5454545617103577	784	859	859	884	1509
3.299602694493183	3.299602694493183	1	0	1	0	0.0075	0.014589093392714858	784.7423374431673	859.7423374431673	859.7423374431673	884.7423374431673	0.01123595517128706	0.04712041839957237	0.04938271641731262	0.0	0.5454545617103577	784	859	859	884	1509
3.3166901865737177	3.3166901865737177	1	0	1	0	0.0075	0.01589799369685352	790.1022841886152	865.1022841886152	865.1022841886152	890.1022841886152	0.01123595517128706	0.052356019616127014	0.04938271641731262	0.0	0.5454545617103577	790	865	865	890	1509
3.3326171439398564	3.3326171439398564	1	0	1	0	0.0075	0.018706982489675283	801.6050932952203	876.6050932952203	876.6050932952203	901.6050932952203	0.02247191034257412	0.052356019616127014	0.04938271641731262	0.0	0.5454545617103577	801	876	876	901	1509
3.3496663462696112	3.3496663462696112	1	0	1	0	0.0075	0.01589799369685352	790.1022841886152	865.1022841886152	865.1022841886152	890.1022841886152	0.01123595517128706	0.052356019616127014	0.04938271641731262	0.0	0.5454545617103577	790	865	865	890	1509
3.3667439698576764	3.3667439698576764	1	0	1	0	0.0075	0.01589799369685352	790.1022841886152	865.1022841886152	865.1022841886152	890.1022841886152	0.01123595517128706	0.052356019616127014	0.04938271641731262	0.0	0.5454545617103577	790	865	865	890	1509
3.382704874837909	3.382704874837909	1	0	1	0	0.0075	0.018706982489675283	801.6050932952203	876.6050932952203	876.6050932952203	901.6050932952203	0.02247191034257412	0.052356019616127014	0.04938271641731262	0.0	0.5454545617103577	801	876	876	901	1509
3.3997793405083847	3.3997797352480834	1	0	1	0	0.0075	0.018706982489675283	801.6050932952203	876.6050932952203	876.6050932952203	901.6050932952203	0.02247191034257412	0.052356019616127014	0.04938271641731262	0.0	0.5454545617103577	801	876	876	901	1509
3.416680515451098	3.416680515451098	1	0	1	0	0.0075	0.018706982489675283	801.6050932952203	876.6050932952203	876.6050932952203	901.6050932952203	0.02247191034257412	0.052356019616127014	0.04938271641731262	0.0	0.5454545617103577	801	876	876	901	1509
3.4331565557382326	3.4331565557382326	1	0	1	0	0.0075	0.018706982489675283	801.6050932952203	876.6050932952203	876.6050932952203	901.6050932952203	0.02247191034257412	0.052356019616127014	0.04938271641731262	0.0	0.5454545617103577	801	876	876	901	1509
3.4495816746042234	3.4495816746042234	1	0	1	0	0.0075	0.018821294334085567	802.0732002980803	877.0732002980803	877.0732002980803	902.0732002980803	0.02247191034257412	0.052356019616127014	0.04938271641731262	0.009259259328246117	0.5454545617103577	802	877	877	902	1509
3.4667516672818017	3.4667520620215004	1	0	1	0	0.0075	0.018821294334085567	802.0732002980803	877.0732002980803	877.0732002980803	902.0732002980803	0.02247191034257412	0.052356019616127014	0.04938271641731262	0.009259259328246117	0.5454545617103577	802	877	877	902	1509
3.4826916510580013	3.4826916510580013	1	0	1	0	0.0075	0.01893560617849585	802.5413073009405	877.5413073009405	877.5413073009405	902.5413073009405	0.02247191034257412	0.052356019616127014	0.04938271641731262	0.018518518656492233	0.5757575631141663	802	877	877	902	1515
3.499588483864027	3.499588483864027	1	0	1	0	0.0075	0.019135651906213847	803.3604945559457	878.3604945559457	878.3604945559457	903.3604945559457	0.02247191034257412	0.052356019616127014	0.06172839552164078	0.02777777798473835	0.5757575631141663	803	878	878	903	1515
3.516679528601852	3.516679528601852	1	1	1	0	0.0075	0.0192785417117267	803.9456283095209	878.9456283095209	878.9456283095209	903.9456283095209	0.02247191034257412	0.052356019616127014	0.06172839552164078	0.03703703731298447	0.5757575631141663	803	878	878	903	1515
3.65808713089371	3.65808713089371	1	1	1	0	0.0075	0.021216158056951068	811.8801672432146	886.8801672432146	886.8801672432146	911.8801672432146	0.02247191034257412	0.057591624557971954	0.07407407462596893	0.06481481343507767	0.5757575631141663	811	886	886	911	1515
3.6585091076316996	3.6585091076316996	1	1	1	0	0.0075	0.021216158056951068	811.8801672432146	886.8801672432146	886.8801672432146	911.8801672432146	0.02247191034257412	0.057591624557971954	0.07407407462596893	0.06481481343507767	0.5757575631141663	811	886	886	911	1515
3.6588197677746344	3.6588197677746344	1	1	1	0	0.0075	0.021216158056951068	811.8801672432146	886.8801672432146	886.8801672432146	911.8801672432146	0.02247191034257412	0.057591624557971954	0.07407407462596893	0.06481481343507767	0.5757575631141663	811	886	886	911	1515
3.6591233226029924	3.6591233226029924	1	1	1	0	0.0075	0.021216158056951068	811.8801672432146	886.8801672432146	886.8801672432146	911.8801672432146	0.02247191034257412	0.057591624557971954	0.07407407462596893	0.06481481343507767	0.5757575631141663	811	886	886	911	1515
3.659402798309724	3.659402798309724	1	1	1	0	0.0075	0.021216158056951068	811.8801672432146	886.8801672432146	886.8801672432146	911.8801672432146	0.02247191034257412	0.057591624557971954	0.07407407462596893	0.06481481343507767	0.5757575631141663	811	886	886	911	1515
3.672831053382623	3.672831053382623	1	1	1	0	0.0075	0.02104469032482907	811.1780068801751	886.1780068801751	886.1780068801751	911.1780068801751	0.02247191034257412	0.057591624557971954	0.07407407462596893	0.0555555559694767	0.5757575631141663	811	886	886	911	1515
3.686337861655577	3.686337861655577	1	1	1	0	0.0075	0.021216158056951068	811.8801672432146	886.8801672432146	886.8801672432146	911.8801672432146	0.02247191034257412	0.057591624557971954	0.07407407462596893	0.06481481343507767	0.5757575631141663	811	886	886	911	1515
3.701319417443152	3.701319417443152	1	1	1	0	0.0075	0.021216158056951068	811.8801672432146	886.8801672432146	886.8801672432146	911.8801672432146	0.02247191034257412	0.057591624557971954	0.07407407462596893	0.06481481343507767	0.5757575631141663	811	886	886	911	1515
3.7180382226450313	3.71803861738473	1	1	1	0	0.0075	0.021216158056951068	811.8801672432146	886.8801672432146	886.8801672432146	911.8801672432146	0.02247191034257412	0.057591624557971954	0.07407407462596893	0.06481481343507767	0.5757575631141663	811	886	886	911	1515
3.739472193548769	3.7394717988090704	1	1	1	0	0.0075	0.02104469032482907	811.1780068801751	886.1780068801751	886.1780068801751	911.1780068801751	0.02247191034257412	0.057591624557971954	0.07407407462596893	0.0555555559694767	0.5757575631141663	811	886	886	911	1515
3.752994396669976	3.752994396669976	1	1	1	0	0.0075	0.02104469032482907	811.1780068801751	886.1780068801751	886.1780068801751	911.1780068801751	0.02247191034257412	0.057591624557971954	0.07407407462596893	0.0555555559694767	0.5757575631141663	811	886	886	911	1515
3.766647653371175	3.766647653371175	1	1	1	0	0.0075	0.02104469032482907	811.1780068801751	886.1780068801751	886.1780068801751	911.1780068801751	0.02247191034257412	0.057591624557971954	0.07407407462596893	0.0555555559694767	0.5757575631141663	811	886	886	911	1515
3.782685927332368	3.782685927332368	1	1	1	0	0.0075	0.023853678884820192	822.6808150333387	897.6808150333387	897.6808150333387	922.6808150333387	0.033707864582538605	0.057591624557971954	0.07407407462596893	0.0555555559694767	0.5757575631141663	822	897	897	922	1515
3.799693287254051	3.7996936819937517	1	1	1	0	0.0075	0.023853678884820192	822.6808150333387	897.6808150333387	897.6808150333387	922.6808150333387	0.033707864582538605	0.057591624557971954	0.07407407462596893	0.0555555559694767	0.5757575631141663	822	897	897	922	1515
3.8167511738571793	3.8167511738571793	1	1	1	0	0.0075	0.023853678884820192	822.6808150333387	897.6808150333387	897.6808150333387	922.6808150333387	0.033707864582538605	0.057591624557971954	0.07407407462596893	0.0555555559694767	0.5757575631141663	822	897	897	922	1515
3.833081160455766	3.833081160455766	1	1	1	0	0.0075	0.023853678884820192	822.6808150333387	897.6808150333387	897.6808150333387	922.6808150333387	0.033707864582538605	0.057591624557971954	0.07407407462596893	0.0555555559694767	0.5757575631141663	822	897	897	922	1515
3.849621938053499	3.849621938053499	1	1	1	0	0.0075	0.02104469032482907	811.1780068801751	886.1780068801751	886.1780068801751	911.1780068801751	0.02247191034257412	0.057591624557971954	0.07407407462596893	0.0555555559694767	0.5757575631141663	811	886	886	911	1515
3.866670745643553	3.866670745643553	1	1	1	0	0.0075	0.02104469032482907	811.1780068801751	886.1780068801751	886.1780068801751	911.1780068801751	0.02247191034257412	0.057591624557971954	0.07407407462596893	0.0555555559694767	0.5757575631141663	811	886	886	911	1515
3.882700335331373	3.882700335331373	1	1	1	0	0.0075	0.02104469032482907	811.1780068801751	886.1780068801751	886.1780068801751	911.1780068801751	0.02247191034257412	0.057591624557971954	0.07407407462596893	0.0555555559694767	0.5757575631141663	811	886	886	911	1515
3.899635852627881	3.899635852627881	1	1	1	0	0.0075	0.02104469032482907	811.1780068801751	886.1780068801751	886.1780068801751	911.1780068801751	0.02247191034257412	0.057591624557971954	0.07407407462596893	0.0555555559694767	0.5757575631141663	811	886	886	911	1515
3.9167197920511256	3.916719397311427	1	1	1	0	0.0075	0.02104469032482907	811.1780068801751	886.1780068801751	886.1780068801751	911.1780068801751	0.02247191034257412	0.057591624557971954	0.07407407462596893	0.0555555559694767	0.5757575631141663	811	886	886	911	1515
3.9326803022916614	3.9326803022916614	1	1	1	0	0.0075	0.02104469032482907	811.1780068801751	886.1780068801751	886.1780068801751	911.1780068801751	0.02247191034257412	0.057591624557971954	0.07407407462596893	0.0555555559694767	0.5757575631141663	811	886	886	911	1515
3.9497492416063533	3.9497492416063533	1	1	1	0	0.0075	0.023853678884820192	822.6808150333387	897.6808150333387	897.6808150333387	922.6808150333387	0.033707864582538605	0.057591624557971954	0.07407407462596893	0.0555555559694767	0.5757575631141663	822	897	897	922	1515
3.9666863378616544	3.9666863378616544	1	1	1	0	0.0075	0.023853678884820192	822.6808150333387	897.6808150333387	897.6808150333387	922.6808150333387	0.033707864582538605	0.057591624557971954	0.07407407462596893	0.0555555559694767	0.5757575631141663	822	897	897	922	1515
3.982710795933391	3.982710795933391	1	1	1	0	0.0075	0.023853678884820192	822.6808150333387	897.6808150333387	897.6808150333387	922.6808150333387	0.033707864582538605	0.057591624557971954	0.07407407462596893	0.0555555559694767	0.5757575631141663	822	897	897	922	1515
3.999707892622906	3.999707892622906	1	1	1	0	0.0075	0.023853678884820192	822.6808150333387	897.6808150333387	897.6808150333387	922.6808150333387	0.033707864582538605	0.057591624557971954	0.07407407462596893	0.0555555559694767	0.5757575631141663	822	897	897	922	1515
4.016668673260135	4.016668673260135	1	1	1	0	0.0075	0.023853678884820192	822.6808150333387	897.6808150333387	897.6808150333387	922.6808150333387	0.033707864582538605	0.057591624557971954	0.07407407462596893	0.0555555559694767	0.5757575631141663	822	897	897	922	1515
4.033076423579381	4.033076423579381	1	1	1	0	0.0075	0.023853678884820192	822.6808150333387	897.6808150333387	897.6808150333387	922.6808150333387	0.033707864582538605	0.057591624557971954	0.07407407462596893	0.0555555559694767	0.5757575631141663	822	897	897	922	1515
4.049641675038437	4.049641675038437	1	1	1	0	0.0075	0.023853678884820192	822.6808150333387	897.6808150333387	897.6808150333387	922.6808150333387	0.033707864582538605	0.057591624557971954	0.07407407462596893	0.0555555559694767	0.5757575631141663	822	897	897	922	1515
4.066714561750118	4.066714561750118	1	1	1	0	0.0075	0.023853678884820192	822.6808150333387	897.6808150333387	897.6808150333387	922.6808150333387	0.033707864582538605	0.057591624557971954	0.07407407462596893	0.0555555559694767	0.5757575631141663	822	897	897	922	1515
4.082755993628901	4.082755993628901	1	1	1	0	0.0075	0.023853678884820192	822.6808150333387	897.6808150333387	897.6808150333387	922.6808150333387	0.033707864582538605	0.057591624557971954	0.07407407462596893	0.0555555559694767	0.5757575631141663	822	897	897	922	1515
4.099579404850955	4.099579404850957	1	1	1	0	0.0075	0.023853678884820192	822.6808150333387	897.6808150333387	897.6808150333387	922.6808150333387	0.033707864582538605	0.057591624557971954	0.07407407462596893	0.0555555559694767	0.5757575631141663	822	897	897	922	1515
4.11668979183402	4.11668979183402	1	1	1	0	0.0075	0.023853678884820192	822.6808150333387	897.6808150333387	897.6808150333387	922.6808150333387	0.033707864582538605	0.057591624557971954	0.07407407462596893	0.0555555559694767	0.5757575631141663	822	897	897	922	1515
4.132685433907746	4.132685433907746	1	1	1	0	0.0075	0.023682211083711338	821.978654387798	896.978654387798	896.978654387798	921.978654387798	0.033707864582538605	0.057591624557971954	0.07407407462596893	0.046296294778585434	0.5757575631141663	821	896	896	921	1515
4.149699504404309	4.149699504404309	1	1	1	0	0.0075	0.023682211083711338	821.978654387798	896.978654387798	896.978654387798	921.978654387798	0.033707864582538605	0.057591624557971954	0.07407407462596893	0.046296294778585434	0.5757575631141663	821	896	896	921	1515
4.1666535744666575	4.1666535744666575	1	1	1	0	0.0075	0.023682211083711338	821.978654387798	896.978654387798	896.978654387798	921.978654387798	0.033707864582538605	0.057591624557971954	0.07407407462596893	0.046296294778585434	0.5757575631141663	821	896	896	921	1515
4.182726585521342	4.182726585521342	1	1	1	0	0.0075	0.023853678884820192	822.6808150333387	897.6808150333387	897.6808150333387	922.6808150333387	0.033707864582538605	0.057591624557971954	0.07407407462596893	0.0555555559694767	0.5757575631141663	822	897	897	922	1515
4.199740656017905	4.199741050757604	1	1	1	0	0.0075	0.023853678884820192	822.6808150333387	897.6808150333387	897.6808150333387	922.6808150333387	0.033707864582538605	0.057591624557971954	0.07407407462596893	0.0555555559694767	0.5757575631141663	822	897	897	922	1515
4.21668919972447	4.216689199724472	1	1	1	0	0.0075	0.023853678884820192	822.6808150333387	897.6808150333387	897.6808150333387	922.6808150333387	0.033707864582538605	0.057591624557971954	0.07407407462596893	0.0555555559694767	0.5757575631141663	822	897	897	922	1515
4.232933527808424	4.232933527808424	1	1	1	0	0.0075	0.023853678884820192	822.6808150333387	897.6808150333387	897.6808150333387	922.6808150333387	0.033707864582538605	0.057591624557971954	0.07407407462596893	0.0555555559694767	0.5757575631141663	822	897	897	922	1515
4.249692201719881	4.249692201719881	1	1	1	0	0.0075	0.023682211083711338	821.978654387798	896.978654387798	896.978654387798	921.978654387798	0.033707864582538605	0.057591624557971954	0.07407407462596893	0.046296294778585434	0.5757575631141663	821	896	896	921	1515
4.266673114081746	4.266673114081746	1	1	1	0	0.0075	0.023853678884820192	822.6808150333387	897.6808150333387	897.6808150333387	922.6808150333387	0.033707864582538605	0.057591624557971954	0.07407407462596893	0.0555555559694767	0.5757575631141663	822	897	897	922	1515
4.2827303355484805	4.2827303355484805	1	1	1	0	0.0075	0.023853678884820192	822.6808150333387	897.6808150333387	897.6808150333387	922.6808150333387	0.033707864582538605	0.057591624557971954	0.07407407462596893	0.0555555559694767	0.5757575631141663	822	897	897	922	1515
4.2999125651567205	4.299912959896419	1	1	1	0	0.0075	0.023853678884820192	822.6808150333387	897.6808150333387	897.6808150333387	922.6808150333387	0.033707864582538605	0.057591624557971954	0.07407407462596893	0.0555555559694767	0.5757575631141663	822	897	897	922	1515
4.316705186682272	4.316705186682272	1	1	1	0	0.0075	0.023682211083711338	821.978654387798	896.978654387798	896.978654387798	921.978654387798	0.033707864582538605	0.057591624557971954	0.07407407462596893	0.046296294778585434	0.5757575631141663	821	896	896	921	1515
4.33271306568666	4.33271306568666	1	1	1	0	0.0075	0.023853678884820192	822.6808150333387	897.6808150333387	897.6808150333387	922.6808150333387	0.033707864582538605	0.057591624557971954	0.07407407462596893	0.0555555559694767	0.5757575631141663	822	897	897	922	1515
4.3497077939379825	4.3497077939379825	1	1	1	0	0.0075	0.023853678884820192	822.6808150333387	897.6808150333387	897.6808150333387	922.6808150333387	0.033707864582538605	0.057591624557971954	0.07407407462596893	0.0555555559694767	0.5757575631141663	822	897	897	922	1515
4.366688311560148	4.366688311560148	1	1	1	0	0.0075	0.023853678884820192	822.6808150333387	897.6808150333387	897.6808150333387	922.6808150333387	0.033707864582538605	0.057591624557971954	0.07407407462596893	0.0555555559694767	0.5757575631141663	822	897	897	922	1515
4.382652374457972	4.382652374457972	1	1	1	0	0.0075	0.023853678884820192	822.6808150333387	897.6808150333387	897.6808150333387	922.6808150333387	0.033707864582538605	0.057591624557971954	0.07407407462596893	0.0555555559694767	0.5757575631141663	822	897	897	922	1515
4.399701971527426	4.399702366267125	1	1	1	0	0.0075	0.023853678884820192	822.6808150333387	897.6808150333387	897.6808150333387	922.6808150333387	0.033707864582538605	0.057591624557971954	0.07407407462596893	0.0555555559694767	0.5757575631141663	822	897	897	922	1515
4.416658410027967	4.416658410027967	1	1	1	0	0.0075	0.023853678884820192	822.6808150333387	897.6808150333387	897.6808150333387	922.6808150333387	0.033707864582538605	0.057591624557971954	0.07407407462596893	0.0555555559694767	0.5757575631141663	822	897	897	922	1515
4.432913790823486	4.432913790823486	1	1	1	0	0.0075	0.023853678884820192	822.6808150333387	897.6808150333387	897.6808150333387	922.6808150333387	0.033707864582538605	0.057591624557971954	0.07407407462596893	0.0555555559694767	0.5757575631141663	822	897	897	922	1515
4.4496128590404265	4.4496128590404265	1	1	1	0	0.0075	0.023682211083711338	821.978654387798	896.978654387798	896.978654387798	921.978654387798	0.033707864582538605	0.057591624557971954	0.07407407462596893	0.046296294778585434	0.5757575631141663	821	896	896	921	1515
4.466696798463673	4.466696798463673	1	1	1	0	0.0075	0.023853678884820192	822.6808150333387	897.6808150333387	897.6808150333387	922.6808150333387	0.033707864582538605	0.057591624557971954	0.07407407462596893	0.0555555559694767	0.5757575631141663	822	897	897	922	1515
4.482669545634868	4.482669940374569	1	1	1	0	0.0075	0.023853678884820192	822.6808150333387	897.6808150333387	897.6808150333387	922.6808150333387	0.033707864582538605	0.057591624557971954	0.07407407462596893	0.0555555559694767	0.5757575631141663	822	897	897	922	1515
4.499883354419012	4.499883749158711	1	1	1	0	0.0075	0.023853678884820192	822.6808150333387	897.6808150333387	897.6808150333387	922.6808150333387	0.033707864582538605	0.057591624557971954	0.07407407462596893	0.0555555559694767	0.5757575631141663	822	897	897	922	1515
4.516644002028961	4.516644002028961	1	1	1	0	0.0075	0.023853678884820192	822.6808150333387	897.6808150333387	897.6808150333387	922.6808150333387	0.033707864582538605	0.057591624557971954	0.07407407462596893	0.0555555559694767	0.5757575631141663	822	897	897	922	1515
4.532763592368102	4.532763592368102	1	1	1	0	0.0075	0.023853678884820192	822.6808150333387	897.6808150333387	897.6808150333387	922.6808150333387	0.033707864582538605	0.057591624557971954	0.07407407462596893	0.0555555559694767	0.5757575631141663	822	897	897	922	1515
4.549956479948209	4.549956479948209	1	1	1	0	0.0075	0.023853678884820192	822.6808150333387	897.6808150333387	897.6808150333387	922.6808150333387	0.033707864582538605	0.057591624557971954	0.07407407462596893	0.0555555559694767	0.5757575631141663	822	897	897	922	1515
4.5666634429591255	4.566663837698824	1	1	1	0	0.0075	0.023853678884820192	822.6808150333387	897.6808150333387	897.6808150333387	922.6808150333387	0.033707864582538605	0.057591624557971954	0.07407407462596893	0.0555555559694767	0.5757575631141663	822	897	897	922	1515
4.58266303242984	4.582663427169539	1	1	1	0	0.0075	0.023853678884820192	822.6808150333387	897.6808150333387	897.6808150333387	922.6808150333387	0.033707864582538605	0.057591624557971954	0.07407407462596893	0.0555555559694767	0.5757575631141663	822	897	897	922	1515
4.5996743397485105	4.5996743397485105	1	1	1	0	0.0075	0.023853678884820192	822.6808150333387	897.6808150333387	897.6808150333387	922.6808150333387	0.033707864582538605	0.057591624557971954	0.07407407462596893	0.0555555559694767	0.5757575631141663	822	897	897	922	1515
4.616679331232001	4.616679331232001	1	1	1	0	0.0075	0.023853678884820192	822.6808150333387	897.6808150333387	897.6808150333387	922.6808150333387	0.033707864582538605	0.057591624557971954	0.07407407462596893	0.0555555559694767	0.5757575631141663	822	897	897	922	1515
4.632845500855598	4.6328466850746945	1	1	1	0	0.0075	0.023853678884820192	822.6808150333387	897.6808150333387	897.6808150333387	922.6808150333387	0.033707864582538605	0.057591624557971954	0.07407407462596893	0.0555555559694767	0.5757575631141663	822	897	897	922	1515
4.6498856241722795	4.6498856241722795	1	1	1	0	0.0075	0.024991110456527424	827.3385973194798	902.3385973194798	902.3385973194798	927.3385973194798	0.033707864582538605	0.0628272220492363	0.07407407462596893	0.046296294778585434	0.5757575631141663	827	902	902	927	1515
4.666741798789333	4.666742193529032	1	1	1	0	0.0075	0.024991110456527424	827.3385973194798	902.3385973194798	902.3385973194798	927.3385973194798	0.033707864582538605	0.0628272220492363	0.07407407462596893	0.046296294778585434	0.5757575631141663	827	902	902	927	1515
4.682661256101195	4.682661256101195	1	1	1	0	0.0075	0.023853678884820192	822.6808150333387	897.6808150333387	897.6808150333387	922.6808150333387	0.033707864582538605	0.057591624557971954	0.07407407462596893	0.0555555559694767	0.5757575631141663	822	897	897	922	1515
4.699622036738424	4.699622036738424	1	1	1	0	0.0075	0.023853678884820192	822.6808150333387	897.6808150333387	897.6808150333387	922.6808150333387	0.033707864582538605	0.057591624557971954	0.07407407462596893	0.0555555559694767	0.5757575631141663	822	897	897	922	1515
4.716690186573718	4.716690186573718	1	1	1	0	0.0075	0.023853678884820192	822.6808150333387	897.6808150333387	897.6808150333387	922.6808150333387	0.033707864582538605	0.057591624557971954	0.07407407462596893	0.0555555559694767	0.5757575631141663	822	897	897	922	1515
4.732675960154975	4.732675565415276	1	1	1	0	0.0075	0.023682211083711338	821.978654387798	896.978654387798	896.978654387798	921.978654387798	0.033707864582538605	0.057591624557971954	0.07407407462596893	0.046296294778585434	0.5757575631141663	821	896	896	921	1515
4.749681741117863	4.749681741117863	1	1	1	0	0.0075	0.026491200109363747	833.4814644478446	908.4814644478446	908.4814644478446	933.4814644478446	0.04494382068514824	0.057591624557971954	0.07407407462596893	0.046296294778585434	0.5757575631141663	833	908	908	933	1515
4.7666480481108735	4.7666480481108735	1	1	1	0	0.0075	0.0266626679104726	834.1836250933853	909.1836250933853	909.1836250933853	934.1836250933853	0.04494382068514824	0.057591624557971954	0.07407407462596893	0.0555555559694767	0.5757575631141663	834	909	909	934	1515
4.782875402387781	4.782875402387781	1	1	1	0	0.0075	0.0266626679104726	834.1836250933853	909.1836250933853	909.1836250933853	934.1836250933853	0.04494382068514824	0.057591624557971954	0.07407407462596893	0.0555555559694767	0.5757575631141663	834	909	909	934	1515
4.799722497991761	4.7997228927314595	1	1	1	0	0.0075	0.0266626679104726	834.1836250933853	909.1836250933853	909.1836250933853	934.1836250933853	0.04494382068514824	0.057591624557971954	0.07407407462596893	0.0555555559694767	0.5757575631141663	834	909	909	934	1515
4.816678936492304	4.816679331232002	1	1	1	0	0.0075	0.0266626679104726	834.1836250933853	909.1836250933853	909.1836250933853	934.1836250933853	0.04494382068514824	0.057591624557971954	0.07407407462596893	0.0555555559694767	0.5757575631141663	834	909	909	934	1515
4.832891685400355	4.832892080140054	1	1	1	0	0.0075	0.0266626679104726	834.1836250933853	909.1836250933853	909.1836250933853	934.1836250933853	0.04494382068514824	0.057591624557971954	0.07407407462596893	0.0555555559694767	0.5757575631141663	834	909	909	934	1515
4.849684306925905	4.849684701665604	1	1	1	0	0.0075	0.0266626679104726	834.1836250933853	909.1836250933853	909.1836250933853	934.1836250933853	0.04494382068514824	0.057591624557971954	0.07407407462596893	0.0555555559694767	0.5757575631141663	834	909	909	934	1515
4.866666008767169	4.866666008767169	1	1	1	0	0.0075	0.0266626679104726	834.1836250933853	909.1836250933853	909.1836250933853	934.1836250933853	0.04494382068514824	0.057591624557971954	0.07407407462596893	0.0555555559694767	0.5757575631141663	834	909	909	934	1515
4.882659677142399	4.882659677142399	1	1	1	0	0.0075	0.0266626679104726	834.1836250933853	909.1836250933853	909.1836250933853	934.1836250933853	0.04494382068514824	0.057591624557971954	0.07407407462596893	0.0555555559694767	0.5757575631141663	834	909	909	934	1515
4.899825722422991	4.899825722422991	1	1	1	0	0.0075	0.0266626679104726	834.1836250933853	909.1836250933853	909.1836250933853	934.1836250933853	0.04494382068514824	0.057591624557971954	0.07407407462596893	0.0555555559694767	0.5757575631141663	834	909	909	934	1515
4.91670873933956	4.91670873933956	1	1	1	0	0.0075	0.0266626679104726	834.1836250933853	909.1836250933853	909.1836250933853	934.1836250933853	0.04494382068514824	0.057591624557971954	0.07407407462596893	0.0555555559694767	0.5757575631141663	834	909	909	934	1515
4.932662933744915	4.932662933744915	1	1	1	0	0.0075	0.0266626679104726	834.1836250933853	909.1836250933853	909.1836250933853	934.1836250933853	0.04494382068514824	0.057591624557971954	0.07407407462596893	0.0555555559694767	0.5757575631141663	834	909	909	934	1515
4.949755557441534	4.949755557441534	1	1	1	0	0.0075	0.023853678884820192	822.6808150333387	897.6808150333387	897.6808150333387	922.6808150333387	0.033707864582538605	0.057591624557971954	0.07407407462596893	0.0555555559694767	0.5757575631141663	822	897	897	922	1515
4.966640942796296	4.966640942796296	1	1	1	0	0.0075	0.0266626679104726	834.1836250933853	909.1836250933853	909.1836250933853	934.1836250933853	0.04494382068514824	0.057591624557971954	0.07407407462596893	0.0555555559694767	0.5757575631141663	834	909	909	934	1515
4.9827494804238714	4.98274987516357	1	1	1	0	0.0075	0.0266626679104726	834.1836250933853	909.1836250933853	909.1836250933853	934.1836250933853	0.04494382068514824	0.057591624557971954	0.07407407462596893	0.0555555559694767	0.5757575631141663	834	909	909	934	1515
4.999692892514354	4.999692892514354	1	1	1	0	0.0075	0.0266626679104726	834.1836250933853	909.1836250933853	909.1836250933853	934.1836250933853	0.04494382068514824	0.057591624557971954	0.07407407462596893	0.0555555559694767	0.5757575631141663	834	909	909	934	1515
5.016733015831035	5.016733015831035	1	1	1	0	0.0075	0.0266626679104726	834.1836250933853	909.1836250933853	909.1836250933853	934.1836250933853	0.04494382068514824	0.057591624557971954	0.07407407462596893	0.0555555559694767	0.5757575631141663	834	909	909	934	1515
5.03292208035716	5.032922475096859	1	1	1	0	0.0075	0.0266626679104726	834.1836250933853	909.1836250933853	909.1836250933853	934.1836250933853	0.04494382068514824	0.057591624557971954	0.07407407462596893	0.0555555559694767	0.5757575631141663	834	909	909	934	1515
5.049651938270605	5.049651938270605	1	1	1	0	0.0075	0.0266626679104726	834.1836250933853	909.1836250933853	909.1836250933853	934.1836250933853	0.04494382068514824	0.057591624557971954	0.07407407462596893	0.0555555559694767	0.5757575631141663	834	909	909	934	1515
5.0666589034525895	5.066658903452591	1	1	1	0	0.0075	0.0266626679104726	834.1836250933853	909.1836250933853	909.1836250933853	934.1836250933853	0.04494382068514824	0.057591624557971954	0.07407407462596893	0.0555555559694767	0.5757575631141663	834	909	909	934	1515
5.082671519333363	5.082671519333363	1	1	1	0	0.0075	0.0266626679104726	834.1836250933853	909.1836250933853	909.1836250933853	934.1836250933853	0.04494382068514824	0.057591624557971954	0.07407407462596893	0.0555555559694767	0.5757575631141663	834	909	909	934	1515
5.099789801110402	5.099789801110402	1	1	1	0	0.0075	0.0266626679104726	834.1836250933853	909.1836250933853	909.1836250933853	934.1836250933853	0.04494382068514824	0.057591624557971954	0.07407407462596893	0.0555555559694767	0.5757575631141663	834	909	909	934	1515
5.116777029307448	5.116777029307448	1	1	1	0	0.0075	0.0266626679104726	834.1836250933853	909.1836250933853	909.1836250933853	934.1836250933853	0.04494382068514824	0.057591624557971954	0.07407407462596893	0.0555555559694767	0.5757575631141663	834	909	909	934	1515
5.132741092205272	5.132741092205272	1	1	1	0	0.0075	0.0266626679104726	834.1836250933853	909.1836250933853	909.1836250933853	934.1836250933853	0.04494382068514824	0.057591624557971954	0.07407407462596893	0.0555555559694767	0.5757575631141663	834	909	909	934	1515
5.14970818867768	5.149708583417379	1	1	1	0	0.0075	0.0266626679104726	834.1836250933853	909.1836250933853	909.1836250933853	934.1836250933853	0.04494382068514824	0.057591624557971954	0.07407407462596893	0.0555555559694767	0.5757575631141663	834	909	909	934	1515
5.166728180269725	5.166728180269725	1	1	1	0	0.0075	0.027971567283288687	839.5435680250672	914.5435680250672	914.5435680250672	939.5435680250672	0.04494382068514824	0.0628272220492363	0.07407407462596893	0.0555555559694767	0.5757575631141663	839	914	914	939	1515
5.182620005802674	5.182620005802674	1	1	1	0	0.0075	0.027971567283288687	839.5435680250672	914.5435680250672	914.5435680250672	939.5435680250672	0.04494382068514824	0.0628272220492363	0.07407407462596893	0.0555555559694767	0.5757575631141663	839	914	914	939	1515
5.199746577113386	5.1997465771133875	1	1	1	0	0.0075	0.027971567283288687	839.5435680250672	914.5435680250672	914.5435680250672	939.5435680250672	0.04494382068514824	0.0628272220492363	0.07407407462596893	0.0555555559694767	0.5757575631141663	839	914	914	939	1515
5.216691568162664	5.216691568162664	1	1	1	0	0.0075	0.0266626679104726	834.1836250933853	909.1836250933853	909.1836250933853	934.1836250933853	0.04494382068514824	0.057591624557971954	0.07407407462596893	0.0555555559694767	0.5757575631141663	834	909	909	934	1515
5.232941027862701	5.232941027862701	1	1	1	0	0.0075	0.028143035049904112	840.2457285293574	915.2457285293574	915.2457285293574	940.2457285293574	0.04494382068514824	0.0628272220492363	0.08641975373029709	0.0555555559694767	0.5757575631141663	840	915	915	940	1515
5.2496894385419886	5.2496894385419886	1	1	1	0	0.0075	0.030780556308941096	851.0463780851138	926.0463780851138	926.0463780851138	951.0463780851138	0.056179776787757874	0.0628272220492363	0.07407407462596893	0.0555555559694767	0.5757575631141663	851	926	926	951	1515
5.26675916733608	5.266759956815477	1	1	1	0	0.0075	0.030780556308941096	851.0463780851138	926.0463780851138	926.0463780851138	951.0463780851138	0.056179776787757874	0.0628272220492363	0.07407407462596893	0.0555555559694767	0.5757575631141663	851	926	926	951	1515
5.282671519333363	5.282671519333363	1	1	1	0	0.0075	0.030780556308941096	851.0463780851138	926.0463780851138	926.0463780851138	951.0463780851138	0.056179776787757874	0.0628272220492363	0.07407407462596893	0.0555555559694767	0.5757575631141663	851	926	926	951	1515
5.299668616022879	5.299668616022879	1	1	1	0	0.0075	0.030780556308941096	851.0463780851138	926.0463780851138	926.0463780851138	951.0463780851138	0.056179776787757874	0.0628272220492363	0.07407407462596893	0.0555555559694767	0.5757575631141663	851	926	926	951	1515
5.316735186899379	5.316735186899379	1	1	1	0	0.0075	0.027971567283288687	839.5435680250672	914.5435680250672	914.5435680250672	939.5435680250672	0.04494382068514824	0.0628272220492363	0.07407407462596893	0.0555555559694767	0.5757575631141663	839	914	914	939	1515
5.3326992497972014	5.3326992497972014	1	1	1	0	0.0075	0.03095202407555652	851.748538589404	926.748538589404	926.748538589404	951.748538589404	0.056179776787757874	0.0628272220492363	0.08641975373029709	0.0555555559694767	0.5757575631141663	851	926	926	951	1515
5.349764636454605	5.349764636454605	1	1	1	0	0.0075	0.027971567283288687	839.5435680250672	914.5435680250672	914.5435680250672	939.5435680250672	0.04494382068514824	0.0628272220492363	0.07407407462596893	0.0555555559694767	0.5757575631141663	839	914	914	939	1515
5.36662357424955	5.36662357424955	1	1	1	0	0.0075	0.030780556308941096	851.0463780851138	926.0463780851138	926.0463780851138	951.0463780851138	0.056179776787757874	0.0628272220492363	0.07407407462596893	0.0555555559694767	0.5757575631141663	851	926	926	951	1515
5.382671321963514	5.382671321963514	1	1	1	0	0.0075	0.030780556308941096	851.0463780851138	926.0463780851138	926.0463780851138	951.0463780851138	0.056179776787757874	0.0628272220492363	0.07407407462596893	0.0555555559694767	0.5757575631141663	851	926	926	951	1515
5.399768682536518	5.399768682536518	1	1	1	0	0.0075	0.027971567283288687	839.5435680250672	914.5435680250672	914.5435680250672	939.5435680250672	0.04494382068514824	0.0628272220492363	0.07407407462596893	0.0555555559694767	0.5757575631141663	839	914	914	939	1515
5.416693541861157	5.416693541861157	1	1	1	0	0.0075	0.02947165693612501	845.686435153432	920.686435153432	920.686435153432	945.686435153432	0.056179776787757874	0.057591624557971954	0.07407407462596893	0.0555555559694767	0.5757575631141663	845	920	920	945	1515
5.432916554001377	5.432916554001377	1	1	1	0	0.0075	0.03095202407555652	851.748538589404	926.748538589404	926.748538589404	951.748538589404	0.056179776787757874	0.0628272220492363	0.08641975373029709	0.0555555559694767	0.5757575631141663	851	926	926	951	1515
5.449920361265772	5.449920361265772	1	1	1	0	0.0075	0.030780556308941096	851.0463780851138	926.0463780851138	926.0463780851138	951.0463780851138	0.056179776787757874	0.0628272220492363	0.07407407462596893	0.0555555559694767	0.5757575631141663	851	926	926	951	1515
5.46669758794307	5.466697982682769	1	1	1	0	0.0075	0.02947165693612501	845.686435153432	920.686435153432	920.686435153432	945.686435153432	0.056179776787757874	0.057591624557971954	0.07407407462596893	0.0555555559694767	0.5757575631141663	845	920	920	945	1515
5.482676256209748	5.482676256209748	1	1	1	0	0.0075	0.030780556308941096	851.0463780851138	926.0463780851138	926.0463780851138	951.0463780851138	0.056179776787757874	0.0628272220492363	0.07407407462596893	0.0555555559694767	0.5757575631141663	851	926	926	951	1515
5.49982572242299	5.49982572242299	1	1	1	0	0.0075	0.030780556308941096	851.0463780851138	926.0463780851138	926.0463780851138	951.0463780851138	0.056179776787757874	0.0628272220492363	0.07407407462596893	0.0555555559694767	0.5757575631141663	851	926	926	951	1515
5.51668308125914	5.516683870738538	1	0	1	0	0.0075	0.030780556308941096	851.0463780851138	926.0463780851138	926.0463780851138	951.0463780851138	0.056179776787757874	0.0628272220492363	0.07407407462596893	0.0555555559694767	0.5757575631141663	851	926	926	951	1515
5.532707144591178	5.532707144591178	1	0	1	0	0.0075	0.03060908850783224	850.3442174395731	925.3442174395731	925.3442174395731	950.3442174395731	0.056179776787757874	0.0628272220492363	0.07407407462596893	0.046296294778585434	0.5757575631141663	850	925	925	950	1515
5.549725162484728	5.549725162484728	1	0	1	0	0.0075	0.03060908850783224	850.3442174395731	925.3442174395731	925.3442174395731	950.3442174395731	0.056179776787757874	0.0628272220492363	0.07407407462596893	0.046296294778585434	0.5757575631141663	850	925	925	950	1515
5.566697390573221	5.566697390573221	1	0	1	0	0.0075	0.030780556308941096	851.0463780851138	926.0463780851138	926.0463780851138	951.0463780851138	0.056179776787757874	0.0628272220492363	0.07407407462596893	0.0555555559694767	0.5757575631141663	851	926	926	951	1515
5.582658690293153	5.582658690293153	1	0	1	0	0.0075	0.030780556308941096	851.0463780851138	926.0463780851138	926.0463780851138	951.0463780851138	0.056179776787757874	0.0628272220492363	0.07407407462596893	0.0555555559694767	0.5757575631141663	851	926	926	951	1515
5.599678681885198	5.599678681885198	1	0	1	0	0.0075	0.030780556308941096	851.0463780851138	926.0463780851138	926.0463780851138	951.0463780851138	0.056179776787757874	0.0628272220492363	0.07407407462596893	0.0555555559694767	0.5757575631141663	851	926	926	951	1515
5.616684462848086	5.616684857587785	1	0	1	0	0.0075	0.030780556308941096	851.0463780851138	926.0463780851138	926.0463780851138	951.0463780851138	0.056179776787757874	0.0628272220492363	0.07407407462596893	0.0555555559694767	0.5757575631141663	851	926	926	951	1515
5.633035370650708	5.633035370650708	1	0	1	0	0.0075	0.030780556308941096	851.0463780851138	926.0463780851138	926.0463780851138	951.0463780851138	0.056179776787757874	0.0628272220492363	0.07407407462596893	0.0555555559694767	0.5757575631141663	851	926	926	951	1515
5.649602201068561	5.649602201068561	1	0	1	0	0.0075	0.030780556308941096	851.0463780851138	926.0463780851138	926.0463780851138	951.0463780851138	0.056179776787757874	0.0628272220492363	0.07407407462596893	0.0555555559694767	0.5757575631141663	851	926	926	951	1515
5.666656140274698	5.666656140274698	1	0	1	0	0.0075	0.030780556308941096	851.0463780851138	926.0463780851138	926.0463780851138	951.0463780851138	0.056179776787757874	0.0628272220492363	0.07407407462596893	0.0555555559694767	0.5757575631141663	851	926	926	951	1515
5.682615861035837	5.682615861035837	1	0	1	0	0.0075	0.030780556308941096	851.0463780851138	926.0463780851138	926.0463780851138	951.0463780851138	0.056179776787757874	0.0628272220492363	0.07407407462596893	0.0555555559694767	0.5757575631141663	851	926	926	951	1515
5.699637431586675	5.699637431586675	1	0	1	0	0.0075	0.030780556308941096	851.0463780851138	926.0463780851138	926.0463780851138	951.0463780851138	0.056179776787757874	0.0628272220492363	0.07407407462596893	0.0555555559694767	0.5757575631141663	851	926	926	951	1515
5.716758081801908	5.716758476541607	1	0	1	0	0.0075	0.02947165693612501	845.686435153432	920.686435153432	920.686435153432	945.686435153432	0.056179776787757874	0.057591624557971954	0.07407407462596893	0.0555555559694767	0.5757575631141663	845	920	920	945	1515
5.732679907551962	5.73268030229166	1	0	1	0	0.0075	0.030780556308941096	851.0463780851138	926.0463780851138	926.0463780851138	951.0463780851138	0.056179776787757874	0.0628272220492363	0.07407407462596893	0.0555555559694767	0.5757575631141663	851	926	926	951	1515
5.749691214870634	5.749691609610332	1	0	1	0	0.0075	0.030780556308941096	851.0463780851138	926.0463780851138	926.0463780851138	951.0463780851138	0.056179776787757874	0.0628272220492363	0.07407407462596893	0.0555555559694767	0.5757575631141663	851	926	926	951	1515
5.76669146947774	5.76669146947774	1	0	1	0	0.0075	0.02947165693612501	845.686435153432	920.686435153432	920.686435153432	945.686435153432	0.056179776787757874	0.057591624557971954	0.07407407462596893	0.0555555559694767	0.5757575631141663	845	920	920	945	1515
5.782684743113272	5.782684348373573	1	0	1	0	0.0075	0.030780556308941096	851.0463780851138	926.0463780851138	926.0463780851138	951.0463780851138	0.056179776787757874	0.0628272220492363	0.07407407462596893	0.0555555559694767	0.5757575631141663	851	926	926	951	1515
5.799687366158571	5.799687366158571	1	0	1	0	0.0075	0.02947165693612501	845.686435153432	920.686435153432	920.686435153432	945.686435153432	0.056179776787757874	0.057591624557971954	0.07407407462596893	0.0555555559694767	0.5757575631141663	845	920	920	945	1515
5.816617357099295	5.816617357099295	1	0	1	0	0.0075	0.030780556308941096	851.0463780851138	926.0463780851138	926.0463780851138	951.0463780851138	0.056179776787757874	0.0628272220492363	0.07407407462596893	0.0555555559694767	0.5757575631141663	851	926	926	951	1515
5.832871158936019	5.832871158936019	1	0	1	0	0.0075	0.030780556308941096	851.0463780851138	926.0463780851138	926.0463780851138	951.0463780851138	0.056179776787757874	0.0628272220492363	0.07407407462596893	0.0555555559694767	0.5757575631141663	851	926	926	951	1515
5.849729307251565	5.849729701991263	1	0	1	0	0.0075	0.030780556308941096	851.0463780851138	926.0463780851138	926.0463780851138	951.0463780851138	0.056179776787757874	0.0628272220492363	0.07407407462596893	0.0555555559694767	0.5757575631141663	851	926	926	951	1515
5.866672719342047	5.866673114081745	1	0	1	0	0.0075	0.030780556308941096	851.0463780851138	926.0463780851138	926.0463780851138	951.0463780851138	0.056179776787757874	0.0628272220492363	0.07407407462596893	0.0555555559694767	0.5757575631141663	851	926	926	951	1515
5.882617045254932	5.882617045254932	1	0	1	0	0.0075	0.030780556308941096	851.0463780851138	926.0463780851138	926.0463780851138	951.0463780851138	0.056179776787757874	0.0628272220492363	0.07407407462596893	0.0555555559694767	0.5757575631141663	851	926	926	951	1515
5.899917696772805	5.899918091512504	1	0	1	0	0.0075	0.030780556308941096	851.0463780851138	926.0463780851138	926.0463780851138	951.0463780851138	0.056179776787757874	0.0628272220492363	0.07407407462596893	0.0555555559694767	0.5757575631141663	851	926	926	951	1515
5.916612817592759	5.916612817592759	1	0	1	0	0.0075	0.03095202407555652	851.748538589404	926.748538589404	926.748538589404	951.748538589404	0.056179776787757874	0.0628272220492363	0.08641975373029709	0.0555555559694767	0.5757575631141663	851	926	926	951	1515
5.932660960046421	5.93266135478612	1	0	1	0	0.0075	0.030780556308941096	851.0463780851138	926.0463780851138	926.0463780851138	951.0463780851138	0.056179776787757874	0.0628272220492363	0.07407407462596893	0.0555555559694767	0.5757575631141663	851	926	926	951	1515
5.9497595048385215	5.9497595048385215	1	0	1	0	0.0075	0.030780556308941096	851.0463780851138	926.0463780851138	926.0463780851138	951.0463780851138	0.056179776787757874	0.0628272220492363	0.07407407462596893	0.0555555559694767	0.5757575631141663	851	926	926	951	1515
5.966683574683763	5.966683574683763	1	0	1	0	0.0075	0.030780556308941096	851.0463780851138	926.0463780851138	926.0463780851138	951.0463780851138	0.056179776787757874	0.0628272220492363	0.07407407462596893	0.0555555559694767	0.5757575631141663	851	926	926	951	1515
5.982681190455983	5.982681190455983	1	0	1	0	0.0075	0.030780556308941096	851.0463780851138	926.0463780851138	926.0463780851138	951.0463780851138	0.056179776787757874	0.0628272220492363	0.07407407462596893	0.0555555559694767	0.5757575631141663	851	926	926	951	1515
5.999934473210002	5.999934473210002	1	0	1	0	0.0075	0.030780556308941096	851.0463780851138	926.0463780851138	926.0463780851138	951.0463780851138	0.056179776787757874	0.0628272220492363	0.07407407462596893	0.0555555559694767	0.5757575631141663	851	926	926	951	1515
6.016683673368689	6.016683673368689	0	0	1	0	0.0075	0.030780556308941096	851.0463780851138	926.0463780851138	926.0463780851138	951.0463780851138	0.056179776787757874	0.0628272220492363	0.07407407462596893	0.0555555559694767	0.5757575631141663	851	926	926	951	1515
6.03295721219035	6.03295721219035	0	0	1	0	0.0074897215106593034	0.030780556308941096	851.0463780851138	926.0463780851138	926.0463780851138	951.0463780851138	0.056179776787757874	0.0628272220492363	0.07407407462596893	0.0555555559694767	0.5757575631141663	851	926	926	951	1515
6.049623911751992	6.049623911751993	0	0	1	0	0.007458914215262049	0.030780556308941096	851.0463780851138	926.0463780851138	926.0463780851138	951.0463780851138	0.056179776787757874	0.0628272220492363	0.07407407462596893	0.0555555559694767	0.5757575631141663	851	926	926	951	1515
6.066701535340059	6.066701930079757	0	0	1	0	0.007407662554463533	0.030780556308941096	851.0463780851138	926.0463780851138	926.0463780851138	951.0463780851138	0.056179776787757874	0.0628272220492363	0.07407407462596893	0.0555555559694767	0.5757575631141663	851	926	926	951	1515
6.0862829928374484	6.086283387577147	0	0	1	0	0.007336107005503543	0.030780556308941096	851.0463780851138	926.0463780851138	926.0463780851138	951.0463780851138	0.056179776787757874	0.0628272220492363	0.07407407462596893	0.0555555559694767	0.5757575631141663	851	926	926	951	1515
6.099567957399691	6.099567957399691	0	0	1	0	0.007244443697168012	0.030780556308941096	851.0463780851138	926.0463780851138	926.0463780851138	951.0463780851138	0.056179776787757874	0.0628272220492363	0.07407407462596893	0.0555555559694767	0.5757575631141663	851	926	926	951	1515
6.116693344491308	6.116693739231007	0	0	1	0	0.007132923872213651	0.030780556308941096	851.0463780851138	926.0463780851138	926.0463780851138	951.0463780851138	0.056179776787757874	0.0628272220492363	0.07407407462596893	0.0555555559694767	0.5757575631141663	851	926	926	951	1515
6.132754908094729	6.132755302834427	0	0	1	0	0.007001853198729013	0.030780556308941096	851.0463780851138	926.0463780851138	926.0463780851138	951.0463780851138	0.056179776787757874	0.0628272220492363	0.07407407462596893	0.0555555559694767	0.5757575631141663	851	926	926	951	1515
6.15280610583366	6.15280610583366	0	0	1	0	0.006851590932319507	0.030780556308941096	851.0463780851138	926.0463780851138	926.0463780851138	951.0463780851138	0.056179776787757874	0.0628272220492363	0.07407407462596893	0.0555555559694767	0.5757575631141663	851	926	926	951	1515
6.166696601093824	6.166696601093824	0	0	1	0	0.006682548931412759	0.030780556308941096	851.0463780851138	926.0463780851138	926.0463780851138	951.0463780851138	0.056179776787757874	0.0628272220492363	0.07407407462596893	0.0555555559694767	0.5757575631141663	851	926	926	951	1515
6.182693427386646	6.182693427386646	0	0	1	0	0.006495190528383289	0.030780556308941096	851.0463780851138	926.0463780851138	926.0463780851138	951.0463780851138	0.056179776787757874	0.0628272220492363	0.07407407462596893	0.0555555559694767	0.5757575631141663	851	926	926	951	1515
6.19972289273146	6.19972289273146	0	0	1	0	0.0062900292595906805	0.030780556308941096	851.0463780851138	926.0463780851138	926.0463780851138	951.0463780851138	0.056179776787757874	0.0628272220492363	0.07407407462596893	0.0555555559694767	0.5757575631141663	851	926	926	951	1515
6.219804090687498	6.219804090687498	0	0	1	0	0.006067627457812106	0.03208945754440233	856.4063286443276	931.4063286443276	931.4063286443276	956.4063286443276	0.056179776787757874	0.06806282699108124	0.07407407462596893	0.0555555559694767	0.5757575631141663	856	931	931	956	1515
6.232979712353181	6.232979712353181	0	0	1	0	0.005828594710927282	0.03356982654647899	862.4684397078315	937.4684397078315	937.4684397078315	962.4684397078315	0.056179776787757874	0.07329843193292618	0.08641975373029709	0.0555555559694767	0.5757575631141663	862	937	937	962	1515
6.249665359420364	6.249665359420364	0	0	1	0	0.005573586191080457	0.0393967066585309	886.329513766684	961.329513766684	961.329513766684	986.329513766684	0.06741572916507721	0.08376963436603546	0.09876543283462524	0.06481481343507767	0.5454545617103577	886	961	961	986	1509
6.266715745969213	6.266715745969213	0	0	1	0	0.005303300858899107	0.049341477997512456	927.0533523998135	1002.0533523998135	1002.0533523998135	1027.0533523998135	0.08988764137029648	0.09947644174098969	0.12345679104328156	0.06481481343507767	0.5454545617103577	927	1002	1002	1027	1509
6.286443651894849	6.286444046634548	0	0	1	0	0.0050184795476914375	0.05528266991948122	951.3825333202756	1026.3825333202756	1026.3825333202756	1051.3825333202756	0.10112359374761581	0.10994764417409897	0.1358024626970291	0.07407407462596893	0.5151515007019043	951	1026	1026	1051	1503
6.299740458648056	6.299740458648056	0	0	1	0	0.004719902932873782	0.061538221414197125	976.9990166911373	1051.9990166911373	1051.9990166911373	1076.9990166911373	0.11235955357551575	0.12041884660720825	0.16049382090568542	0.0833333358168602	0.5151515007019043	976	1051	1051	1076	1503
6.316752555446124	6.316752950185823	0	0	1	0	0.00440838939219355	0.06912239000054735	1008.0561870522414	1083.0561870522415	1083.0561870522415	1108.0561870522415	0.13483145833015442	0.1256544440984726	0.17283950746059418	0.09259258955717087	0.5151515007019043	1008	1083	1083	1108	1503
6.332767934504789	6.332767934504789	0	0	1	0	0.004084792762612705	0.07996193654784123	1052.44413016341	1127.44413016341	1127.44413016341	1152.44413016341	0.14606741070747375	0.1518324613571167	0.1975308656692505	0.1111111119389534	0.4848484992980957	1052	1127	1127	1152	1496
6.353058344501177	6.353058344501177	0	0	1	0	0.0037500000000000025	0.09423918943813009	1110.9094807491426	1185.9094807491426	1185.9094807491426	1210.9094807491426	0.16853933036327362	0.1780104786157608	0.23456789553165436	0.12962962687015533	0.4848484992980957	1110	1185	1185	1210	1496
6.366685548382257	6.366685548382257	0	0	1	0	0.0034049287480466027	0.1066359772027956	1161.674326645448	1236.674326645448	1236.674326645448	1261.674326645448	0.1910112351179123	0.19895288348197937	0.2469135820865631	0.14814814925193787	0.4545454680919647	1161	1236	1236	1261	1490
6.382625532158457	6.382625532158457	0	0	1	0	0.003050524823068503	0.11685249118954555	1203.510951421189	1278.510951421189	1278.510951421189	1303.510951421189	0.20224718749523163	0.21989528834819794	0.2716049253940582	0.1666666716337204	0.4545454680919647	1203	1278	1278	1303	1490
6.399718550594773	6.399718550594773	0	0	1	0	0.002687759621589753	0.1287977214958851	1252.4266695256495	1327.4266695256495	1327.4266695256495	1352.4266695256495	0.2247191071510315	0.23560209572315216	0.29629629850387573	0.18518517911434174	0.4545454680919647	1252	1327	1327	1352	1490
6.419593694428052	6.419593694428052	0	0	1	0	0.002317627457812106	0.14184294541199893	1305.8468614621356	1380.8468614621356	1380.8468614621356	1405.8468614621356	0.2584269642829895	0.24607330560684204	0.3086419701576233	0.20370370149612427	0.42424243688583374	1305	1380	1380	1405	1484
6.4330499760195625	6.4330499760195625	0	0	1	0	0.0019411428382689055	0.168837530510334	1416.3896874398179	1491.3896874398179	1491.3896874398179	1516.3896874398179	0.2808988690376282	0.29842931032180786	0.37037035822868347	0.25925925374031067	0.4545454680919647	1416	1491	1491	1516	1490
6.44971470188271	6.44971470188271	0	0	1	0	0.0015593376811331942	0.18492088021278708	1482.251004471363	1557.251004471363	1557.251004471363	1582.251004471363	0.30337077379226685	0.3193717300891876	0.40740740299224854	0.28703704476356506	0.42424243688583374	1482	1557	1557	1582	1484
6.4667465356657186	6.466746930405417	0	0	1	0	0.0011732584878017302	0.20151863769923217	1550.2188213783556	1625.2188213783556	1625.2188213783556	1650.2188213783556	0.3258427083492279	0.3403141498565674	0.4444444477558136	0.31481480598449707	0.4545454680919647	1550	1625	1625	1650	1490
6.48644996773003	6.48644996773003	0	0	1	0	0.0007839634745073992	0.21454147857396255	1603.5473547603765	1678.5473547603765	1678.5473547603765	1703.5473547603765	0.33707866072654724	0.3560209572315216	0.4691357910633087	0.35185185074806213	0.4545454680919647	1603	1678	1678	1703	1490
6.499599536575593	6.499599536575593	0	0	1	0	0.0003925196718220764	0.23203082383701013	1675.1662236125565	1750.1662236125565	1750.1662236125565	1775.1662236125565	0.3595505654811859	0.37172773480415344	0.5061728358268738	0.3888888955116272	0.42424243688583374	1675	1750	1750	1775	1484
6.5166475546862515	6.5166475546862515	0	0	1	0	-2.871426524195212e-18	0.26385141452276173	1805.4715424707092	1880.4715424707092	1880.4715424707092	1905.4715424707092	0.4157303273677826	0.39790576696395874	0.5555555820465088	0.43518519401550293	0.42424243688583374	1805	1880	1880	1905	1484
6.532769118723886	6.532769118723886	0	0	1	0	-0.00039251967182208215	0.2870304391033365	1900.389648128163	1975.389648128163	1975.389648128163	2000.389648128163	0.449438214302063	0.4188481569290161	0.5925925970077515	0.4722222089767456	0.42424243688583374	1900	1975	1975	2000	1484
6.553108476442921	6.553108871182619	0	0	1	0	-0.000783963474507405	0.3155826357541205	2017.3108934131235	2092.3108934131233	2092.3108934131233	2117.3108934131233	0.4606741666793823	0.45026177167892456	0.654321014881134	0.5370370149612427	0.42424243688583374	2017	2092	2092	2117	1484
6.566693837915931	6.566693837915931	0	0	1	0	-0.0011732584878017358	0.3155826357541205	2017.3108934131235	2092.3108934131233	2092.3108934131233	2117.3108934131233	0.4606741666793823	0.45026177167892456	0.654321014881134	0.5370370149612427	0.42424243688583374	2017	2092	2092	2117	1484
6.582661848210742	6.582661848210742	0	0	1	0	-0.0015593376811331998	0.3257533786473452	2058.9600855608787	2133.9600855608787	2133.9600855608787	2158.9600855608787	0.47191011905670166	0.46073299646377563	0.6666666865348816	0.5555555820465088	0.42424243688583374	2058	2133	2133	2158	1484
6.59963565525803	6.599636049997731	0	0	1	0	-0.001941142838268911	0.3422195963990786	2126.389247254227	2201.389247254227	2201.389247254227	2226.389247254227	0.49438202381134033	0.4712041914463043	0.6913580298423767	0.5833333134651184	0.42424243688583374	2126	2201	2201	2226	1484
6.619866459559905	6.619866459559905	0	0	1	0	-0.002317627457812111	0.37920443237400203	2277.8421505715382	2352.8421505715382	2352.8421505715382	2377.8421505715382	0.5393258333206177	0.49738219380378723	0.7407407164573669	0.6481481194496155	0.42424243688583374	2277	2352	2352	2377	1484
6.632982080791374	6.632982080791374	0	0	1	0	-0.002687759621589758	0.3939476441685663	2338.2156028702793	2413.2156028702793	2413.2156028702793	2438.2156028702793	0.550561785697937	0.5078533887863159	0.7654321193695068	0.6759259104728699	0.42424243688583374	2338	2413	2413	2438	1484
6.649733254648552	6.649733254648552	0	0	1	0	-0.003050524823068508	0.40225246116335	2372.2238284639184	2447.2238284639184	2447.2238284639184	2472.2238284639184	0.550561785697937	0.518324613571167	0.7777777910232544	0.6944444179534912	0.42424243688583374	2372	2447	2447	2472	1484
6.666719298626504	6.666719298626504	0	0	1	0	-0.003404928748046606	0.4153095722525535	2425.692698374207	2500.692698374207	2500.692698374207	2525.692698374207	0.5617977380752563	0.5287958383560181	0.790123462677002	0.7222222089767456	0.42424243688583374	2425	2500	2500	2525	1484
6.686139307587094	6.686138912847396	0	0	1	0	-0.003750000000000004	0.42537166077386424	2466.8969508689743	2541.8969508689743	2541.8969508689743	2566.8969508689743	0.5730336904525757	0.5340313911437988	0.8024691343307495	0.7407407164573669	0.42424243688583374	2466	2541	2541	2566	1484
6.699662300187699	6.699662300187699	0	0	1	0	-0.004084792762612706	0.43685699114256593	2513.9293787288075	2588.9293787288075	2588.9293787288075	2613.9293787288075	0.584269642829895	0.5445026159286499	0.8148148059844971	0.7592592835426331	0.42424243688583374	2513	2588	2588	2613	1484
6.716601370141493	6.716601370141493	0	0	1	0	-0.004408389392193551	0.45280046242527305	2579.217893631493	2654.217893631493	2654.217893631493	2679.217893631493	0.5955055952072144	0.554973840713501	0.8395061492919922	0.7870370149612427	0.42424243688583374	2579	2654	2654	2679	1484
6.732570169915704	6.732569775176005	0	0	1	0	-0.004719902932873782	0.4702181388229256	2650.5432784798804	2725.5432784798804	2725.5432784798804	2750.5432784798804	0.6292135119438171	0.5654450058937073	0.8518518805503845	0.8055555820465088	0.42424243688583374	2650	2725	2725	2750	1484
6.752800579477878	6.7528009742175765	0	0	1	0	-0.005018479547691437	0.4867045910331447	2718.0553002807274	2793.0553002807274	2793.0553002807274	2818.0553002807274	0.6404494643211365	0.5759162306785583	0.8765432238578796	0.8333333134651184	0.42424243688583374	2718	2793	2793	2818	1484
6.766598705648528	6.766598705648528	0	0	1	0	-0.005303300858899106	0.4975097342528434	2762.3023617653935	2837.3023617653935	2837.3023617653935	2862.3023617653935	0.6516854166984558	0.5811518430709839	0.8888888955116272	0.8518518805503845	0.42424243688583374	2762	2837	2837	2862	1484
6.7828990867697065	6.7828990867697065	0	0	1	0	-0.005573586191080455	0.509738064314412	2812.3773733675175	2887.3773733675175	2887.3773733675175	2912.3773733675175	0.6629213690757751	0.5916230082511902	0.9012345671653748	0.8703703880310059	0.42424243688583374	2812	2887	2887	2912	1484
6.800017763286444	6.800017763286444	0	0	1	0	-0.00582859471092728	0.5186570432679289	2848.900592182169	2923.900592182169	2923.900592182169	2948.900592182169	0.6741573214530945	0.5968586206436157	0.9135802388191223	0.8796296119689941	0.4545454680919647	2848	2923	2923	2948	1490
6.820102513899771	6.820102513899771	0	0	1	0	-0.006067627457812103	0.5276331916880705	2885.657919962649	2960.657919962649	2960.657919962649	2985.657919962649	0.6853932738304138	0.6020942330360413	0.9259259104728699	0.8888888955116272	0.4545454680919647	2885	2960	2960	2985	1490
6.832811158501805	6.832811158501805	0	0	1	0	-0.006290029259590677	0.5338944217192703	2911.297656940412	2986.297656940412	2986.297656940412	3011.297656940412	0.6966292262077332	0.6073298454284668	0.9259259104728699	0.8981481194496155	0.4545454680919647	2911	2986	2986	3011	1490
6.849932203456735	6.849932203456735	0	0	1	0	-0.006495190528383286	0.5423192465716182	2945.797314710777	3020.797314710777	3020.797314710777	3045.797314710777	0.6966292262077332	0.6125654578208923	0.9382715821266174	0.9166666865348816	0.4545454680919647	2945	3020	3020	3045	1490
6.866789562292885	6.866789562292885	0	0	1	0	-0.006682548931412756	0.5464371377640544	2962.660079143803	3037.660079143803	3037.660079143803	3062.660079143803	0.7078651785850525	0.6178010702133179	0.9382715821266174	0.9166666865348816	0.4545454680919647	2962	3037	3037	3062	1490
6.886125491697637	6.886125491697637	0	0	1	0	-0.006851590932319503	0.5555847388426898	3000.1195055608146	3075.1195055608146	3075.1195055608146	3100.1195055608146	0.7191011309623718	0.6230366230010986	0.9506173133850098	0.9259259104728699	0.4545454680919647	3000	3075	3075	3100	1490
6.900056645146774	6.900056645146774	0	0	1	0	-0.0070018531987290095	0.5555847388426898	3000.1195055608146	3075.1195055608146	3075.1195055608146	3100.1195055608146	0.7191011309623718	0.6230366230010986	0.9506173133850098	0.9259259104728699	0.4545454680919647	3000	3075	3075	3100	1490
6.916826371769796	6.9168267665094945	0	0	1	0	-0.007132923872213648	0.5583937269370196	3011.6223118070952	3086.6223118070952	3086.6223118070952	3111.6223118070952	0.7303370833396912	0.6230366230010986	0.9506173133850098	0.9259259104728699	0.4545454680919647	3011	3086	3086	3111	1490
6.932574906792087	6.932574906792087	0	0	1	0	-0.007244443697168009	0.559702630035126	3016.982269993841	3091.982269993841	3091.982269993841	3116.982269993841	0.7303370833396912	0.6282722353935242	0.9506173133850098	0.9259259104728699	0.4545454680919647	3016	3091	3091	3116	1490
6.952767816082879	6.9527674213431805	0	0	1	0	-0.007336107005503539	0.5689074023740446	3054.6758127217126	3129.6758127217126	3129.6758127217126	3154.6758127217126	0.7415730357170105	0.6335078477859497	0.9629629850387573	0.9351851940155029	0.4545454680919647	3054	3129	3129	3154	1490
6.966752654131049	6.966753048870748	0	0	1	0	-0.00740766255446353	0.5689074023740446	3054.6758127217126	3129.6758127217126	3129.6758127217126	3154.6758127217126	0.7415730357170105	0.6335078477859497	0.9629629850387573	0.9351851940155029	0.4545454680919647	3054	3129	3129	3154	1490
6.982648032321286	6.982648032321286	0	0	1	0	-0.007458914215262048	0.570216305472151	3060.0357709084583	3135.0357709084583	3135.0357709084583	3160.0357709084583	0.7415730357170105	0.6387434601783752	0.9629629850387573	0.9351851940155029	0.4545454680919647	3060	3135	3135	3160	1490
6.9997986827536245	6.9997986827536245	0	0	1	0	-0.007489721510659303	0.570216305472151	3060.0357709084583	3135.0357709084583	3135.0357709084583	3160.0357709084583	0.7415730357170105	0.6387434601783752	0.9629629850387573	0.9351851940155029	0.4545454680919647	3060	3135	3135	3160	1490
7.019639878972807	7.019639878972807	0	0	1	0	-0.0075	0.5730252935664808	3071.538577154739	3146.538577154739	3146.538577154739	3171.538577154739	0.7528089880943298	0.6387434601783752	0.9629629850387573	0.9351851940155029	0.4545454680919647	3071	3146	3146	3171	1490
7.032856948306863	7.032856948306863	0	0	1	0	-0.007489721510659305	0.5730252935664808	3071.538577154739	3146.538577154739	3146.538577154739	3171.538577154739	0.7528089880943298	0.6387434601783752	0.9629629850387573	0.9351851940155029	0.4545454680919647	3071	3146	3146	3171	1490
7.049934571894928	7.049934571894928	0	0	1	0	-0.007458914215262052	0.5679872186422674	3050.907660340085	3125.907660340085	3125.907660340085	3150.907660340085	0.7415730357170105	0.6387434601783752	0.9629629850387573	0.9259259104728699	0.4545454680919647	3050	3125	3125	3150	1490
7.066710614353129	7.066710614353131	0	0	1	0	-0.0074076625544635365	0.5679872186422674	3050.907660340085	3125.907660340085	3125.907660340085	3150.907660340085	0.7415730357170105	0.6387434601783752	0.9629629850387573	0.9259259104728699	0.4545454680919647	3050	3125	3125	3150	1490
7.086158255092634	7.086158255092634	0	0	1	0	-0.007336107005503547	0.5657581461616505	3041.779608531959	3116.779608531959	3116.779608531959	3141.779608531959	0.7415730357170105	0.6387434601783752	0.9629629850387573	0.9166666865348816	0.4848484992980957	3041	3116	3116	3141	1496
7.099613747204749	7.099613747204749	0	0	1	0	-0.0072444436971680175	0.5594195177702801	3015.822925269297	3090.822925269297	3090.822925269297	3115.822925269297	0.7415730357170105	0.6335078477859497	0.9506173133850098	0.9074074029922485	0.4545454680919647	3015	3090	3090	3115	1490
7.116651502083238	7.116651502083238	0	0	1	0	-0.007132923872213658	0.5531011177665519	2989.9490772540303	3064.9490772540303	3064.9490772540303	3089.9490772540303	0.7303370833396912	0.6282722353935242	0.9506173133850098	0.8981481194496155	0.4848484992980957	2989	3064	3064	3089	1496
7.132657802128831	7.132657802128831	0	0	1	0	-0.007001853198729022	0.5418673054177603	2943.9466156857284	3018.9466156857284	3018.9466156857284	3043.9466156857284	0.7191011309623718	0.6230366230010986	0.9382715821266174	0.8796296119689941	0.4848484992980957	2943	3018	3018	3043	1496
7.152744526440651	7.15274492118035	0	0	1	0	-0.006851590932319517	0.5173685418439335	2843.624178850908	2918.624178850908	2918.624178850908	2943.624178850908	0.6629213690757751	0.6178010702133179	0.9259259104728699	0.8518518805503845	0.4848484992980957	2843	2918	2918	2943	1496
7.166569494910817	7.166569494910817	0	0	1	0	-0.0066825489314127715	0.5143449483401001	2831.24256345271	2906.24256345271	2906.24256345271	2931.24256345271	0.6629213690757751	0.6125654578208923	0.9382715821266174	0.8333333134651184	0.4848484992980957	2831	2906	2906	2931	1496
7.1826950063454404	7.182695401085139	0	0	1	0	-0.006495190528383305	0.5018682658099998	2780.150548491949	2855.150548491949	2855.150548491949	2880.150548491949	0.6404494643211365	0.6125654578208923	0.9259259104728699	0.8148148059844971	0.4848484992980957	2780	2855	2855	2880	1496
7.200090395391019	7.200090790130718	0	0	1	0	-0.006290029259590696	0.48851132751103954	2725.4538861577066	2800.4538861577066	2800.4538861577066	2825.4538861577066	0.617977499961853	0.6073298454284668	0.9259259104728699	0.7870370149612427	0.4848484992980957	2725	2800	2800	2825	1496
7.219579089059197	7.219579483798896	0	0	1	0	-0.006067627457812124	0.4720051549375057	2657.861109469086	2732.861109469086	2732.861109469086	2757.861109469086	0.5955055952072144	0.6073298454284668	0.9135802388191223	0.75	0.4848484992980957	2657	2732	2732	2757	1496
7.232840763979212	7.232840763979212	0	0	1	0	-0.005828594710927302	0.4529186176825153	2579.7017394099003	2654.7017394099003	2654.7017394099003	2679.7017394099003	0.5617977380752563	0.6073298454284668	0.9012345671653748	0.7129629850387573	0.5151515007019043	2579	2654	2654	2679	1503
7.249790491904875	7.249790886644574	0	0	1	0	-0.005573586191080479	0.4125625891249012	2414.4438024664705	2489.4438024664705	2489.4438024664705	2514.4438024664705	0.47191011905670166	0.6020942330360413	0.8765432238578796	0.6574074029922485	0.5151515007019043	2414	2489	2489	2514	1503
7.267191012566538	7.267191407306237	0	0	1	0	-0.005303300858899131	0.351175180085729	2163.0623624510604	2238.0623624510604	2238.0623624510604	2263.0623624510604	0.4157303273677826	0.5654450058937073	0.8024691343307495	0.5277777910232544	0.5151515007019043	2163	2238	2238	2263	1503
7.2860654912634235	7.286065096523725	0	0	1	0	-0.0050184795476914635	0.31964873016275774	2033.961550016493	2108.9615500164928	2108.9615500164928	2133.9615500164928	0.37078651785850525	0.5392670035362244	0.7654321193695068	0.48148149251937866	0.4848484992980957	2033	2108	2108	2133	1496
7.299577825892161	7.299577825892161	0	0	1	0	-0.004719902932873809	0.2947836019333825	1932.1388499172012	2007.1388499172012	2007.1388499172012	2032.1388499172012	0.33707866072654724	0.518324613571167	0.7283950448036194	0.4444444477558136	0.4848484992980957	1932	2007	2007	2032	1496
7.317028873235266	7.317028873235266	0	0	1	0	-0.004408389392193576	0.27349070905719275	1844.9444535892044	1919.9444535892044	1919.9444535892044	1944.9444535892044	0.30337077379226685	0.49738219380378723	0.7037037014961243	0.4166666567325592	0.4848484992980957	1844	1919	1919	1944	1496
7.339621010415206	7.339621010415206	0	0	1	0	-0.00408479276261273	0.25134049797499625	1754.2393392076096	1829.2393392076096	1829.2393392076096	1854.2393392076096	0.26966291666030884	0.47643980383872986	0.6666666865348816	0.3888888955116272	0.4848484992980957	1754	1829	1829	1854	1496
7.352835316571369	7.352835711311068	0	0	1	0	-0.003750000000000026	0.21861728793329505	1620.2377940868432	1695.2377940868432	1695.2377940868432	1720.2377940868432	0.1910112351179123	0.45026177167892456	0.6296296119689941	0.37037035822868347	0.4848484992980957	1620	1695	1695	1720	1496
7.367083840738321	7.367083840738321	0	0	1	0	-0.0034049287480466253	0.19766417667474112	1534.434803483065	1609.434803483065	1609.434803483065	1634.434803483065	0.16853933036327362	0.41361257433891296	0.5925925970077515	0.35185185074806213	0.4848484992980957	1534	1609	1609	1634	1496
7.38308816708542	7.38308816708542	0	0	1	0	-0.0030505248230685246	0.18295206140282216	1474.1886914445568	1549.1886914445568	1549.1886914445568	1574.1886914445568	0.16853933036327362	0.3821989595890045	0.5432098507881165	0.3333333432674408	0.4848484992980957	1474	1549	1549	1574	1496
7.399624602546465	7.399624602546465	0	0	1	0	-0.002687759621589774	0.1665226034411269	1406.9100610914147	1481.9100610914147	1481.9100610914147	1506.9100610914147	0.15730337798595428	0.34554973244667053	0.5185185074806213	0.31481480598449707	0.4848484992980957	1406	1481	1481	1506	1496
7.419487114709382	7.419487114709382	0	0	1	0	-0.002317627457812126	0.13154943561872146	1263.6949388586645	1338.6949388586645	1338.6949388586645	1363.6949388586645	0.11235955357551575	0.28272250294685364	0.45679011940956116	0.28703704476356506	0.4848484992980957	1263	1338	1338	1363	1496
7.432783921462589	7.432783921462589	0	0	1	0	-0.0019411428382689242	0.11942388446661756	1214.0408068907989	1289.0408068907989	1289.0408068907989	1314.0408068907989	0.10112359374761581	0.2565445005893707	0.43209877610206604	0.2777777910232544	0.4848484992980957	1214	1289	1289	1314	1496
7.450403127917372	7.450403127917372	0	0	1	0	-0.0015593376811332115	0.10646956971755817	1160.9928879934007	1235.9928879934007	1235.9928879934007	1260.9928879934007	0.08988764137029648	0.23036649823188782	0.40740740299224854	0.25925925374031067	0.4848484992980957	1160	1235	1235	1260	1496
7.466760746294874	7.466760746294874	0	0	1	0	-0.001173258487801746	0.09093488998809907	1097.3783745012656	1172.3783745012656	1172.3783745012656	1197.3783745012656	0.06741572916507721	0.2041884809732437	0.3827160596847534	0.24074074625968933	0.4848484992980957	1097	1172	1172	1197	1496
7.4861531234765515	7.4861531234765515	0	0	1	0	-0.0007839634745074134	0.08056094180613715	1054.8970566961316	1129.8970566961316	1129.8970566961316	1154.8970566961316	0.06741572916507721	0.1780104786157608	0.34567901492118835	0.2222222238779068	0.4848484992980957	1054	1129	1129	1154	1496
7.500682307569331	7.500682307569331	0	0	1	0	-0.00039251967182208893	0.07246753969623665	1021.7545750560892	1096.7545750560892	1096.7545750560892	1121.7545750560892	0.06741572916507721	0.15706805884838104	0.32098764181137085	0.20370370149612427	0.4848484992980957	1021	1096	1096	1121	1496
7.516690186573719	7.516690186573719	0	0	1	0	-8.039065796791711e-18	0.06179377846981926	978.0455228339099	1053.04552283391	1053.04552283391	1078.04552283391	0.056179776787757874	0.13612565398216248	0.29629629850387573	0.18518517911434174	0.4848484992980957	978	1053	1053	1078	1496
7.5326601705670235	7.5326601705670235	0	0	1	0	0.00039251967182207294	0.053966438424593366	945.9925653487098	1020.9925653487098	1020.9925653487098	1045.9925653487098	0.04494382068514824	0.1256544440984726	0.2716049253940582	0.1666666716337204	0.4848484992980957	945	1020	1020	1045	1496
7.5528282112567915	7.552827816517093	0	0	1	0	0.0007839634745073974	0.039940706376926594	888.5571926135144	963.5571926135144	963.5571926135144	988.5571926135144	0.02247191034257412	0.10471203923225403	0.23456789553165436	0.1388888955116272	0.4848484992980957	888	963	963	988	1496
7.566684758902859	7.566684758902861	0	0	1	0	0.00117325848780173	0.039940706376926594	888.5571926135144	963.5571926135144	963.5571926135144	988.5571926135144	0.02247191034257412	0.10471203923225403	0.23456789553165436	0.1388888955116272	0.4848484992980957	888	963	963	988	1496
7.582629874295142	7.582629874295142	0	0	1	0	0.0015593376811331957	0.03317075229810307	860.834230660732	935.834230660732	935.834230660732	960.834230660732	0.01123595517128706	0.09424083679914474	0.20987653732299805	0.12962962687015533	0.4848484992980957	860	935	935	960	1496
7.599754077167663	7.599754471907362	0	0	1	0	0.0019411428382689084	0.026529144322087417	833.6368459989479	908.6368459989479	908.6368459989479	933.6368459989479	0.01123595517128706	0.07853402942419052	0.16049382090568542	0.10185185074806213	0.4848484992980957	833	908	908	933	1496
7.619609484016003	7.619609484016003	0	0	1	0	0.0023176274578121103	0.02291111540865659	818.8210175984487	893.8210175984487	893.8210175984487	918.8210175984487	0.01123595517128706	0.06806282699108124	0.14814814925193787	0.0833333358168602	0.4848484992980957	818	893	893	918	1496
7.632780763544998	7.632780763544998	0	0	1	0	0.002687759621589759	0.016398363359183904	792.1512979558581	867.1512979558581	867.1512979558581	892.1512979558581	0.0	0.057591624557971954	0.12345679104328156	0.06481481343507767	0.4848484992980957	792	867	867	892	1496
7.6497249651148795	7.6497249651148795	0	0	1	0	0.0030505248230685103	0.014460747036955157	784.2167591163313	859.2167591163313	859.2167591163313	884.2167591163313	0.0	0.052356019616127014	0.09876543283462524	0.0555555559694767	0.4848484992980957	784	859	859	884	1496
7.666817588811497	7.666817983551196	0	0	1	0	0.0034049287480466114	0.011157075362216134	770.688223608275	845.688223608275	845.688223608275	870.688223608275	0.0	0.04188481718301773	0.07407407462596893	0.03703703731298447	0.4848484992980957	770	845	845	870	1496
7.686221808184138	7.686221808184138	0	0	1	0	0.0037500000000000124	0.00973386321366719	764.8601698599672	839.8601698599672	839.8601698599672	864.8601698599672	0.0	0.03664921596646309	0.06172839552164078	0.03703703731298447	0.4848484992980957	764	839	839	864	1496
7.699595983918304	7.699595983918304	0	0	1	0	0.004084792762612716	0.008082026444975104	758.095898292173	833.095898292173	833.095898292173	858.095898292173	0.0	0.03141361102461815	0.04938271641731262	0.018518518656492233	0.4848484992980957	758	833	833	858	1496
7.716710713038054	7.716710713038054	0	0	1	0	0.004408389392193564	0.0066302363353235895	752.15081779315	827.15081779315	827.15081779315	852.15081779315	0.0	0.026178009808063507	0.03703703731298447	0.009259259328246117	0.4848484992980957	752	827	827	852	1496
7.73269372344142	7.73269372344142	0	0	1	0	0.004719902932873797	0.005292758070082358	746.6738442969872	821.6738442969872	821.6738442969872	846.6738442969872	0.0	0.020942408591508865	0.02469135820865631	0.009259259328246117	0.4848484992980957	746	821	821	846	1496
7.752854264076911	7.752854658816609	0	0	1	0	0.005018479547691453	0.005292758070082358	746.6738442969872	821.6738442969872	821.6738442969872	846.6738442969872	0.0	0.020942408591508865	0.02469135820865631	0.009259259328246117	0.4848484992980957	746	821	821	846	1496
7.766688706299847	7.766688706299847	0	0	1	0	0.005303300858899124	0.003926701378077269	741.0798421432264	816.0798421432264	816.0798421432264	841.0798421432264	0.0	0.015706805512309074	0.02469135820865631	0.0	0.4848484992980957	741	816	816	841	1496
7.782657111334357	7.782657111334357	0	0	1	0	0.0055735861910804745	0.003926701378077269	741.0798421432264	816.0798421432264	816.0798421432264	841.0798421432264	0.0	0.015706805512309074	0.02469135820865631	0.0	0.4848484992980957	741	816	816	841	1496
7.7999834209326515	7.7999834209326515	0	0	1	0	0.0058285947109273	0.003926701378077269	741.0798421432264	816.0798421432264	816.0798421432264	841.0798421432264	0.0	0.015706805512309074	0.02469135820865631	0.0	0.4848484992980957	741	816	816	841	1496
7.819441719644024	7.819441719644024	0	0	1	0	0.006067627457812124	0.002617801073938608	735.7198953977786	810.7198953977786	810.7198953977786	835.7198953977786	0.0	0.010471204295754433	0.02469135820865631	0.0	0.4848484992980957	735	810	810	835	1496
7.832717605193196	7.832717999932894	0	0	1	0	0.006290029259590699	0.002617801073938608	735.7198953977786	810.7198953977786	810.7198953977786	835.7198953977786	0.0	0.010471204295754433	0.02469135820865631	0.0	0.4848484992980957	735	810	810	835	1496
7.849732859908855	7.849732859908855	0	0	1	0	0.006495190528383307	0.002617801073938608	735.7198953977786	810.7198953977786	810.7198953977786	835.7198953977786	0.0	0.010471204295754433	0.02469135820865631	0.0	0.4848484992980957	735	810	810	835	1496
7.866697982682769	7.866697982682769	0	0	1	0	0.006682548931412777	0.002617801073938608	735.7198953977786	810.7198953977786	810.7198953977786	835.7198953977786	0.0	0.010471204295754433	0.02469135820865631	0.0	0.4848484992980957	735	810	810	835	1496
7.8863204931088315	7.8863204931088315	0	0	1	0	0.006851590932319523	0.002617801073938608	735.7198953977786	810.7198953977786	810.7198953977786	835.7198953977786	0.0	0.010471204295754433	0.02469135820865631	0.0	0.4848484992980957	735	810	810	835	1496
7.8995703258378835	7.8995703258378835	0	0	1	0	0.007001853198729028	0.002617801073938608	735.7198953977786	810.7198953977786	810.7198953977786	835.7198953977786	0.0	0.010471204295754433	0.02469135820865631	0.0	0.4848484992980957	735	810	810	835	1496
7.916668870629984	7.916668870629984	0	0	1	0	0.007132923872213665	0.002617801073938608	735.7198953977786	810.7198953977786	810.7198953977786	835.7198953977786	0.0	0.010471204295754433	0.02469135820865631	0.0	0.4848484992980957	735	810	810	835	1496
7.9326881970856356	7.932688591825336	0	0	1	0	0.0072444436971680235	0.001308900536969304	730.3599476988893	805.3599476988893	805.3599476988893	830.3599476988893	0.0	0.005235602147877216	0.02469135820865631	0.0	0.4848484992980957	730	805	805	830	1496
7.952905580237751	7.952905580237751	0	0	1	0	0.007336107005503552	0.002617801073938608	735.7198953977786	810.7198953977786	810.7198953977786	835.7198953977786	0.0	0.010471204295754433	0.012345679104328156	0.0	0.4848484992980957	735	810	810	835	1496
7.9667447593370735	7.966745154076772	0	0	1	0	0.007407662554463541	0.002617801073938608	735.7198953977786	810.7198953977786	810.7198953977786	835.7198953977786	0.0	0.010471204295754433	0.012345679104328156	0.0	0.4848484992980957	735	810	810	835	1496
7.982695006345439	7.982695006345441	0	0	1	0	0.007458914215262055	0.005235602147877216	746.4397907955572	821.4397907955572	821.4397907955572	846.4397907955572	0.0	0.020942408591508865	0.012345679104328156	0.0	0.4848484992980957	746	821	821	846	1496
7.999790787959649	7.99979078795965	0	0	1	0	0.007489721510659307	0.009219459913820914	762.7536883470966	837.7536883470966	837.7536883470966	862.7536883470966	0.0	0.03664921596646309	0.02469135820865631	0.009259259328246117	0.4848484992980957	762	837	837	862	1496
8.019631984178831	8.019631984178833	0	0	1	0	0.0075	0.027846394375027943	839.0309849657394	914.0309849657394	914.0309849657394	939.0309849657394	0.02247191034257412	0.08376963436603546	0.1111111119389534	0.046296294778585434	0.4848484992980957	839	914	914	939	1496
8.032840763979214	8.032840763979213	0	0	1	0	0.007489721510659301	0.04544135074079664	911.0823312835622	986.0823312835622	986.0823312835622	1011.0823312835622	0.056179776787757874	0.11518324911594391	0.16049382090568542	0.06481481343507767	0.4848484992980957	911	986	986	1011	1496
8.049710754485721	8.049710754485723	0	0	1	0	0.007458914215262044	0.060884611807153766	974.3224853502946	1049.3224853502948	1049.3224853502948	1074.3224853502948	0.07865168899297714	0.14659686386585236	0.1975308656692505	0.09259258955717087	0.4848484992980957	974	1049	1049	1074	1496
8.066685745752109	8.066685745752107	0	0	1	0	0.007407662554463523	0.07553337127009468	1034.3091553510378	1109.3091553510378	1109.3091553510378	1134.3091553510378	0.10112359374761581	0.17277486622333527	0.23456789553165436	0.12037037312984467	0.4848484992980957	1034	1109	1109	1134	1496
8.08622457136203	8.086224571362028	0	0	1	0	0.007336107005503528	0.08963915520949373	1092.0723405828767	1167.0723405828767	1167.0723405828767	1192.0723405828767	0.12359550595283508	0.19895288348197937	0.25925925374031067	0.1388888955116272	0.4848484992980957	1092	1167	1167	1192	1496
8.099711247910347	8.099711247910346	0	0	1	0	0.007244443697167994	0.10926314852671859	1172.4325932169127	1247.4325932169127	1247.4325932169127	1272.4325932169127	0.15730337798595428	0.23036649823188782	0.29629629850387573	0.1666666716337204	0.4848484992980957	1172	1247	1247	1272	1496
8.116713081476247	8.116713081476249	0	0	1	0	0.00713292387221363	0.1424415862220959	1308.2982955794828	1383.2982955794828	1383.2982955794828	1408.2982955794828	0.20224718749523163	0.2879581153392792	0.3580246865749359	0.2222222238779068	0.4848484992980957	1308	1383	1383	1408	1496
8.132665696922805	8.132665696922807	0	0	1	0	0.007001853198728986	0.15655305795371532	1366.0847723204643	1441.0847723204643	1441.0847723204643	1466.0847723204643	0.2247191071510315	0.30890053510665894	0.37037035822868347	0.25	0.4848484992980957	1366	1441	1441	1466	1496
8.152933212016665	8.152933212016666	0	0	1	0	0.006851590932319475	0.16946993521225195	1418.9793846941716	1493.9793846941716	1493.9793846941716	1518.9793846941716	0.24719101190567017	0.32460734248161316	0.395061731338501	0.26851850748062134	0.4848484992980957	1418	1493	1493	1518	1496
8.16668199572497	8.166682390464668	0	0	1	0	0.006682548931412723	0.18489598285255227	1482.1490497812015	1557.1490497812015	1557.1490497812015	1582.1490497812015	0.26966291666030884	0.34554973244667053	0.4197530746459961	0.29629629850387573	0.4848484992980957	1482	1557	1557	1582	1496
8.182674479881102	8.182674479881104	0	0	1	0	0.006495190528383249	0.19654708134140741	1529.8602980930632	1604.8602980930632	1604.8602980930632	1629.8602980930632	0.2808988690376282	0.36125653982162476	0.4444444477558136	0.32407405972480774	0.5151515007019043	1529	1604	1604	1629	1503
8.199822761875248	8.19982276187525	0	0	1	0	0.006290029259590635	0.21524506435309254	1606.428538525914	1681.428538525914	1681.428538525914	1706.428538525914	0.31460675597190857	0.376963347196579	0.48148149251937866	0.35185185074806213	0.5151515007019043	1606	1681	1681	1706	1503
8.219444088082215	8.219444088082216	0	0	1	0	0.0060676274578120555	0.2392045532748832	1704.5426456606467	1779.5426456606467	1779.5426456606467	1804.5426456606467	0.33707866072654724	0.4083769619464874	0.5308641791343689	0.39814814925193787	0.4848484992980957	1704	1779	1779	1804	1496
8.232892080140052	8.232892080140054	0	0	1	0	0.005828594710927226	0.24837505061623988	1742.0958322735023	1817.0958322735023	1817.0958322735023	1842.0958322735023	0.3483146131038666	0.4188481569290161	0.5432098507881165	0.4166666567325592	0.4848484992980957	1742	1817	1817	1842	1496
8.24977272861843	8.249773123358128	0	0	1	0	0.0055735861910803965	0.25765987773858967	1780.1171993395246	1855.1171993395246	1855.1171993395246	1880.1171993395246	0.3595505654811859	0.4293193817138672	0.5555555820465088	0.43518519401550293	0.4848484992980957	1780	1855	1855	1880	1496
8.266683772053613	8.266683772053614	0	0	1	0	0.005303300858899042	0.26980248147091146	1829.8411616233825	1904.8411616233825	1904.8411616233825	1929.8411616233825	0.37078651785850525	0.4397905766963959	0.5802469253540039	0.46296295523643494	0.4848484992980957	1829	1904	1904	1929	1496
8.286228124019319	8.286228518759017	0	0	1	0	0.005018479547691366	0.283696693692324	1886.7379606700667	1961.7379606700667	1961.7379606700667	1986.7379606700667	0.3932584226131439	0.45026177167892456	0.604938268661499	0.48148149251937866	0.4848484992980957	1886	1961	1961	1986	1496
8.299575852193668	8.299575852193666	0	0	1	0	0.004719902932873706	0.2962763234972954	1938.2515447214246	2013.2515447214246	2013.2515447214246	2038.2515447214246	0.4157303273677826	0.46073299646377563	0.6172839403152466	0.5	0.4848484992980957	1938	2013	2013	2038	1496
8.316775845088353	8.316775845088351	0	0	1	0	0.004408389392193469	0.30777567849210463	1985.3414034251684	2060.341403425168	2060.341403425168	2085.341403425168	0.43820226192474365	0.4659685790538788	0.6419752836227417	0.5092592835426331	0.5151515007019043	1985	2060	2060	2085	1503
8.332662933744915	8.332662933744913	0	0	1	0	0.004084792762612619	0.31780352949871293	2026.4054532972295	2101.4054532972295	2101.4054532972295	2126.4054532972295	0.449438214302063	0.47643980383872986	0.654321014881134	0.5277777910232544	0.5151515007019043	2026	2101	2101	2126	1503
8.352938343632749	8.352938738372448	0	0	1	0	0.0037499999999999114	0.3374278773530248	2106.7671577606366	2181.7671577606366	2181.7671577606366	2206.7671577606366	0.4606741666793823	0.4921466112136841	0.6913580298423767	0.5740740895271301	0.4848484992980957	2106	2181	2181	2206	1496
8.366680416766174	8.366680416766172	0	0	1	0	0.0034049287480465078	0.3374278773530248	2106.7671577606366	2181.7671577606366	2181.7671577606366	2206.7671577606366	0.4606741666793823	0.4921466112136841	0.6913580298423767	0.5740740895271301	0.4848484992980957	2106	2181	2181	2206	1496
8.382631847993638	8.382632242733337	0	0	1	0	0.003050524823068404	0.3449465311879729	2137.5560452147492	2212.5560452147492	2212.5560452147492	2237.5560452147492	0.47191011905670166	0.49738219380378723	0.7037037014961243	0.5833333134651184	0.5151515007019043	2137	2212	2212	2237	1503
8.39968815563797	8.399688155637968	0	0	1	0	0.0026877596215896505	0.3525223513621416	2168.57902882797	2243.57902882797	2243.57902882797	2268.57902882797	0.483146071434021	0.5026177763938904	0.7160493731498718	0.5925925970077515	0.5151515007019043	2168	2243	2243	2268	1503
8.419627642042146	8.419627642042148	0	0	1	0	0.002317627457812	0.3691002351130095	2236.465462787774	2311.465462787774	2311.465462787774	2336.465462787774	0.49438202381134033	0.5078533887863159	0.7530864477157593	0.6296296119689941	0.5151515007019043	2236	2311	2311	2336	1503
8.432930369890835	8.432930369890833	0	0	1	0	0.0019411428382687965	0.3800139946238765	2281.1573079847744	2356.1573079847744	2356.1573079847744	2381.1573079847744	0.5056179761886597	0.518324613571167	0.7654321193695068	0.6481481194496155	0.5151515007019043	2281	2356	2356	2381	1503
8.449628253888678	8.44962825388868	0	0	1	0	0.001559337681133082	0.3830947359784531	2293.7729438317656	2368.7729438317656	2368.7729438317656	2393.7729438317656	0.5056179761886597	0.5235602259635925	0.7654321193695068	0.6574074029922485	0.5151515007019043	2293	2368	2368	2393	1503
8.466763509472765	8.466763509472766	0	0	1	0	0.0011732584878016152	0.3977376600488114	2353.7357178998827	2428.7357178998827	2428.7357178998827	2453.7357178998827	0.5280898809432983	0.5287958383560181	0.790123462677002	0.6759259104728699	0.5151515007019043	2353	2428	2428	2453	1503
8.48628891393293	8.486289308672628	0	0	1	0	0.0007839634745072818	0.4048478707507641	2382.852030724379	2457.852030724379	2457.852030724379	2482.852030724379	0.5280898809432983	0.5340313911437988	0.8024691343307495	0.6944444179534912	0.5151515007019043	2382	2457	2457	2482	1503
8.499576246933364	8.499576246933366	0	0	1	0	0.0003925196718219568	0.41488140829633124	2423.9393669734764	2498.9393669734764	2498.9393669734764	2523.9393669734764	0.5393258333206177	0.5392670035362244	0.8148148059844971	0.7129629850387573	0.5151515007019043	2423	2498	2498	2523	1503
8.516675186465166	8.516675186465164	0	0	1	0	-1.2426921205886656e-16	0.42442342033929137	2463.013906289398	2538.013906289398	2538.013906289398	2563.013906289398	0.550561785697937	0.5497382283210754	0.8271604776382446	0.7222222089767456	0.5151515007019043	2463	2538	2538	2563	1503
8.532746223821357	8.532746618561056	0	0	1	0	-0.00039251967182220505	0.43334808822331183	2499.560421274462	2574.560421274462	2574.560421274462	2599.560421274462	0.5617977380752563	0.5497382283210754	0.8395061492919922	0.7407407164573669	0.5151515007019043	2499	2574	2574	2599	1503
8.552579919986263	8.552579919986261	0	0	1	0	-0.000783963474507529	0.45346661542798206	2581.945790177587	2656.945790177587	2656.945790177587	2681.945790177587	0.584269642829895	0.5654450058937073	0.8641975522041321	0.7685185074806213	0.5151515007019043	2581	2656	2656	2681	1503
8.566706469586292	8.566706469586293	0	0	1	0	-0.0011732584878018542	0.4636346810179237	2623.5840187683975	2698.5840187683975	2698.5840187683975	2723.5840187683975	0.584269642829895	0.5706806182861328	0.8888888955116272	0.7870370149612427	0.5151515007019043	2623	2698	2698	2723	1503
8.5827076380158	8.582707638015801	0	0	1	0	-0.0015593376811333186	0.4722678939508258	2658.937025728632	2733.937025728632	2733.937025728632	2758.937025728632	0.5955055952072144	0.5759162306785583	0.9012345671653748	0.7962962985038757	0.5151515007019043	2658	2733	2733	2758	1503
8.5997102610611	8.599710261061098	0	0	1	0	-0.00194114283826903	0.47978088484032	2689.7027234211105	2764.7027234211105	2764.7027234211105	2789.7027234211105	0.6067415475845337	0.5863874554634094	0.9012345671653748	0.8055555820465088	0.5454545617103577	2689	2764	2764	2789	1509
8.619050927342238	8.61905053260254	0	0	1	0	-0.00231762745781223	0.4906145779319724	2734.066696631427	2809.066696631427	2809.066696631427	2834.066696631427	0.617977499961853	0.5916230082511902	0.9135802388191223	0.8240740895271301	0.5454545617103577	2734	2809	2809	2834	1509
8.632736552698736	8.632736552698738	0	0	1	0	-0.002687759621589876	0.5061091659552277	2797.5170345866572	2872.5170345866572	2872.5170345866572	2897.5170345866572	0.6404494643211365	0.6020942330360413	0.9382715821266174	0.8333333134651184	0.5454545617103577	2797	2872	2872	2897	1509
8.649708780787227	8.649708780787229	0	0	1	0	-0.003050524823068625	0.5220184028966273	2862.6653598616886	2937.6653598616886	2937.6653598616886	2962.6653598616886	0.6516854166984558	0.6178010702133179	0.9506173133850098	0.8611111044883728	0.5454545617103577	2862	2937	2937	2962	1509
8.66671021961343	8.666710219613432	0	0	1	0	-0.0034049287480467233	0.5310231147561382	2899.539654926386	2974.539654926386	2974.539654926386	2999.539654926386	0.6629213690757751	0.6230366230010986	0.9629629850387573	0.8703703880310059	0.5454545617103577	2899	2974	2974	2999	1509
8.685846805470304	8.685846805470302	0	0	1	0	-0.0037500000000001204	0.5400849830207619	2936.64800547002	3011.64800547002	3011.64800547002	3036.64800547002	0.6741573214530945	0.6282722353935242	0.9753086566925049	0.8796296119689941	0.5454545617103577	2936	3011	3011	3036	1509
8.699973749810033	8.699974144549731	0	0	1	0	-0.004084792762612822	0.5449604540654498	2956.613059398017	3031.613059398017	3031.613059398017	3056.613059398017	0.6741573214530945	0.6387434601783752	0.9753086566925049	0.8888888955116272	0.5454545617103577	2956	3031	3031	3056	1509
8.716680712820947	8.716681107560646	0	0	1	0	-0.004408389392193665	0.5541080560179186	2994.0724893933766	3069.0724893933766	3069.0724893933766	3094.0724893933766	0.6853932738304138	0.6439790725708008	0.9876543283462524	0.8981481194496155	0.5454545617103577	2994	3069	3069	3094	1509
8.732697276098706	8.732697670838409	0	0	1	0	-0.004719902932873894	0.5610349353046846	3022.4380600726836	3097.4380600726836	3097.4380600726836	3122.4380600726836	0.7078651785850525	0.6492146849632263	0.9876543283462524	0.8981481194496155	0.5454545617103577	3022	3097	3097	3122	1509
8.752554261905841	8.75255465664554	0	0	1	0	-0.005018479547691547	0.5738634169101715	3074.9706922471523	3149.9706922471523	3149.9706922471523	3174.9706922471523	0.7191011309623718	0.6596858501434326	1.0	0.9166666865348816	0.5454545617103577	3074	3149	3149	3174	1509
8.766677258848583	8.766677258848585	0	0	1	0	-0.005303300858899213	0.5738634169101715	3074.9706922471523	3149.9706922471523	3149.9706922471523	3174.9706922471523	0.7191011309623718	0.6596858501434326	1.0	0.9166666865348816	0.5454545617103577	3074	3149	3149	3174	1509
8.782640532267008	8.78264053226701	0	0	1	0	-0.005573586191080559	0.577487125992775	3089.8097809404135	3164.8097809404135	3164.8097809404135	3189.8097809404135	0.7191011309623718	0.6649214625358582	1.0	0.9259259104728699	0.5454545617103577	3089	3164	3164	3189	1509
8.799747366592785	8.799747366592783	0	0	1	0	-0.005828594710927379	0.5839198380708694	3116.1517369002104	3191.1517369002104	3191.1517369002104	3216.1517369002104	0.7303370833396912	0.6701570749282837	1.0	0.9351851940155029	0.5454545617103577	3116	3191	3191	3216	1509
8.819100269804585	8.819100269804583	0	0	1	0	-0.006067627457812198	0.5916614383459091	3147.853590026498	3222.853590026498	3222.853590026498	3247.853590026498	0.7415730357170105	0.6806282997131348	1.0	0.9444444179534912	0.5454545617103577	3147	3222	3222	3247	1509
8.832576288381032	8.832576288381034	0	0	1	0	-0.006290029259590766	0.594470426440239	3159.3563962727785	3234.3563962727785	3234.3563962727785	3259.3563962727785	0.7528089880943298	0.6806282997131348	1.0	0.9444444179534912	0.5454545617103577	3159	3234	3234	3259	1509
8.84998194065878	8.84998233539848	0	0	1	0	-0.0064951905283833706	0.5957793146371841	3164.716293439269	3239.716293439269	3239.716293439269	3264.716293439269	0.7528089880943298	0.6858638525009155	1.0	0.9444444179534912	0.5454545617103577	3164	3239	3239	3264	1509
8.866664429808372	8.866664429808374	0	0	1	0	-0.006682548931412833	0.5970882177352905	3170.0762516260147	3245.0762516260147	3245.0762516260147	3270.0762516260147	0.7528089880943298	0.6910994648933411	1.0	0.9444444179534912	0.5454545617103577	3170	3245	3245	3270	1509
8.885818384211989	8.88581838421199	0	0	1	0	-0.006851590932319573	0.5998972058296204	3181.5790578722954	3256.5790578722954	3256.5790578722954	3281.5790578722954	0.7640449404716492	0.6910994648933411	1.0	0.9444444179534912	0.5757575631141663	3181	3256	3256	3281	1515
8.899635457888182	8.89963545788818	0	0	1	0	-0.007001853198729073	0.6012061089277267	3186.939016059041	3261.939016059041	3261.939016059041	3286.939016059041	0.7640449404716492	0.6963350772857666	1.0	0.9444444179534912	0.5757575631141663	3186	3261	3261	3286	1515
8.916907293408043	8.916907293408045	0	0	1	0	-0.007132923872213704	0.605324000120163	3203.8017804920673	3278.8017804920673	3278.8017804920673	3303.8017804920673	0.7752808928489685	0.7015706896781921	1.0	0.9444444179534912	0.5757575631141663	3203	3278	3278	3303	1515
8.932623459775039	8.932623459775037	0	0	1	0	-0.0072444436971680565	0.605324000120163	3203.8017804920673	3278.8017804920673	3278.8017804920673	3303.8017804920673	0.7752808928489685	0.7015706896781921	1.0	0.9444444179534912	0.5454545617103577	3203	3278	3278	3303	1509
8.952443734790185	8.952443734790187	0	0	1	0	-0.007336107005503578	0.6030091941356659	3194.322649985552	3269.322649985552	3269.322649985552	3294.322649985552	0.7752808928489685	0.7015706896781921	1.0	0.9351851940155029	0.5757575631141663	3194	3269	3269	3294	1515
8.966676469369185	8.966676469369187	0	0	1	0	-0.007407662554463561	0.6030091941356659	3194.322649985552	3269.322649985552	3269.322649985552	3294.322649985552	0.7752808928489685	0.7015706896781921	1.0	0.9351851940155029	0.5757575631141663	3194	3269	3269	3294	1515
8.982665795607732	8.98266579560773	0	0	1	0	-0.007458914215262068	0.6030091941356659	3194.322649985552	3269.322649985552	3269.322649985552	3294.322649985552	0.7752808928489685	0.7015706896781921	1.0	0.9351851940155029	0.5757575631141663	3194	3269	3269	3294	1515
8.999791972178746	8.999791972178745	0	0	1	0	-0.007489721510659314	0.5988913029432297	3177.4598855525255	3252.4598855525255	3252.4598855525255	3277.4598855525255	0.7640449404716492	0.6963350772857666	1.0	0.9351851940155029	0.5454545617103577	3177	3252	3252	3277	1509
9.018945926582363	9.018945926582361	0	0	1	0	-0.0075	0.5965764820575714	3167.980694025755	3242.980694025755	3242.980694025755	3267.980694025755	0.7640449404716492	0.6963350772857666	1.0	0.9259259104728699	0.5454545617103577	3167	3242	3242	3267	1509
9.032639446732839	9.032639446732837	0	0	1	0	-0.007489721510659294	0.5924585908651352	3151.1179295927286	3226.1179295927286	3226.1179295927286	3251.1179295927286	0.7528089880943298	0.6910994648933411	1.0	0.9259259104728699	0.5454545617103577	3151	3226	3226	3251	1509
9.050044704270887	9.050044704270885	0	0	1	0	-0.00745891421526203	0.5873347967863083	3130.1359928399324	3205.1359928399324	3205.1359928399324	3230.1359928399324	0.7415730357170105	0.6910994648933411	1.0	0.9166666865348816	0.5454545617103577	3130	3205	3205	3230	1509
9.066703114298852	9.066703114298853	0	0	1	0	-0.007407662554463503	0.5772783756256104	3088.9549481868744	3163.9549481868744	3163.9549481868744	3188.9549481868744	0.7303370833396912	0.6806282997131348	1.0	0.8981481194496155	0.5454545617103577	3088	3163	3163	3188	1509
9.085712988712418	9.085713383452116	0	0	1	0	-0.007336107005503502	0.5672219544649124	3047.7739035338163	3122.7739035338163	3122.7739035338163	3147.7739035338163	0.7191011309623718	0.6701570749282837	1.0	0.8796296119689941	0.5454545617103577	3047	3122	3122	3147	1509
9.09956795739969	9.099567957399692	0	0	1	0	-0.007244443697167961	0.5552939424367054	2998.9286942783087	3073.9286942783087	3073.9286942783087	3098.9286942783087	0.6966292262077332	0.6649214625358582	0.9876543283462524	0.8703703880310059	0.5454545617103577	2998	3073	3073	3098	1509
9.116638080933479	9.11663808093348	0	0	1	0	-0.007132923872213591	0.5372273472274447	2924.945986896386	2999.945986896386	2999.945986896386	3024.945986896386	0.6741573214530945	0.6544502377510071	0.9629629850387573	0.8518518805503845	0.5454545617103577	2924	2999	2999	3024	1509
9.132712276207263	9.132712276207261	0	0	1	0	-0.007001853198728941	0.5197608965714338	2853.4208714600213	2928.4208714600213	2928.4208714600213	2953.4208714600213	0.6516854166984558	0.6439790725708008	0.9506173133850098	0.8240740895271301	0.5454545617103577	2853	2928	2928	2953	1509
9.152399918683622	9.15239991868362	0	0	1	0	-0.006851590932319425	0.5081186373183648	2805.745819818704	2880.745819818704	2880.745819818704	2905.745819818704	0.6292135119438171	0.6387434601783752	0.9382715821266174	0.8148148059844971	0.5454545617103577	2805	2880	2880	2905	1509
9.166702522189306	9.166702522189304	0	0	1	0	-0.006682548931412667	0.5059467206449746	2796.8518210411708	2871.8518210411708	2871.8518210411708	2896.8518210411708	0.6292135119438171	0.6387434601783752	0.9382715821266174	0.8055555820465088	0.5454545617103577	2796	2871	2871	2896	1509
9.182764085792725	9.182764085792726	0	0	1	0	-0.006495190528383187	0.500008183732036	2772.5335123826876	2847.5335123826876	2847.5335123826876	2872.5335123826876	0.6292135119438171	0.6335078477859497	0.9259259104728699	0.7962962985038757	0.5454545617103577	2772	2847	2847	2872	1509
9.199679866104292	9.199679866104294	0	0	1	0	-0.006290029259590567	0.49332094495025025	2745.149269571275	2820.149269571275	2820.149269571275	2845.149269571275	0.6292135119438171	0.6335078477859497	0.9135802388191223	0.7777777910232544	0.5454545617103577	2745	2820	2820	2845	1509
9.218979874196458	9.218980268936157	0	0	1	0	-0.006067627457811982	0.4825756246769979	2701.147183052306	2776.147183052306	2776.147183052306	2801.147183052306	0.6292135119438171	0.6335078477859497	0.9012345671653748	0.7407407164573669	0.5454545617103577	2701	2776	2776	2801	1509
9.232626025583079	9.23262602558308	0	0	1	0	-0.005828594710927147	0.4706071551836377	2652.1363004769964	2727.1363004769964	2727.1363004769964	2752.1363004769964	0.6292135119438171	0.6282722353935242	0.8765432238578796	0.7129629850387573	0.5454545617103577	2652	2727	2727	2752	1509
9.249669701557051	9.24966970155705	0	0	1	0	-0.005573586191080312	0.4644057283686429	2626.741457669593	2701.741457669593	2701.741457669593	2726.741457669593	0.6292135119438171	0.6282722353935242	0.8641975522041321	0.6944444179534912	0.5454545617103577	2626	2701	2701	2726	1509
9.26668140361542	9.266681403615422	0	0	1	0	-0.005303300858898952	0.4570097232234902	2596.4548166001923	2671.4548166001923	2671.4548166001923	2696.4548166001923	0.6292135119438171	0.6230366230010986	0.8518518805503845	0.6759259104728699	0.5454545617103577	2596	2671	2671	2696	1509
9.285578777214836	9.285578777214834	0	0	1	0	-0.005018479547691274	0.4497280348898016	2566.636302873738	2641.636302873738	2641.636302873738	2666.636302873738	0.6292135119438171	0.6178010702133179	0.8395061492919922	0.6574074029922485	0.5454545617103577	2566	2641	2641	2666	1509
9.299778748398838	9.299778748398836	0	0	1	0	-0.004719902932873609	0.4378369220885503	2517.9421959526135	2592.9421959526135	2592.9421959526135	2617.9421959526135	0.617977499961853	0.6125654578208923	0.8271604776382446	0.6296296119689941	0.5454545617103577	2517	2592	2592	2617	1509
9.316665712712394	9.316665712712393	0	0	1	0	-0.004408389392193368	0.421093262238049	2449.3769088648105	2524.3769088648105	2524.3769088648105	2549.3769088648105	0.6067415475845337	0.6020942330360413	0.8024691343307495	0.5925925970077515	0.5454545617103577	2449	2524	2524	2549	1509
9.332663328484612	9.332663328484614	0	0	1	0	-0.004084792762612514	0.4006889729220191	2365.821344115668	2440.821344115668	2440.821344115668	2465.821344115668	0.584269642829895	0.5863874554634094	0.7777777910232544	0.5555555820465088	0.5454545617103577	2365	2440	2440	2465	1509
9.352385313314768	9.352385313314766	0	0	1	0	-0.0037499999999998025	0.3646242991089821	2218.1365048512816	2293.1365048512816	2293.1365048512816	2318.1365048512816	0.5393258333206177	0.554973840713501	0.7283950448036194	0.5	0.5454545617103577	2218	2293	2293	2318	1509
9.366692258957135	9.366692258957137	0	0	1	0	-0.003404928748046396	0.3646242991089821	2218.1365048512816	2293.1365048512816	2293.1365048512816	2318.1365048512816	0.5393258333206177	0.554973840713501	0.7283950448036194	0.5	0.5454545617103577	2218	2293	2293	2318	1509
9.382652374457974	9.382655927115263	0	0	1	0	-0.003050524823068289	0.3378620222210884	2108.544980995357	2183.544980995357	2183.544980995357	2208.544980995357	0.483146071434021	0.5287958383560181	0.6790123581886292	0.5	0.5454545617103577	2108	2183	2183	2208	1509
9.400029210737708	9.40002921073771	0	0	1	0	-0.002687759621589533	0.3359133875534912	2100.565322031546	2175.565322031546	2175.565322031546	2200.565322031546	0.4606741666793823	0.518324613571167	0.6790123581886292	0.5370370149612427	0.5151515007019043	2100	2175	2175	2200	1503
9.418936452829593	9.418936058089894	0	0	1	0	-0.0023176274578118805	0.3282750723725947	2069.286421365775	2144.286421365775	2144.286421365775	2169.286421365775	0.42696627974510193	0.5026177763938904	0.6790123581886292	0.5648148059844971	0.5151515007019043	2069	2144	2144	2169	1503
9.432656025800187	9.432656025800185	0	0	1	0	-0.0019411428382686748	0.31801898079780777	2027.2877263670227	2102.2877263670225	2102.2877263670225	2127.2877263670225	0.3932584226131439	0.47643980383872986	0.6790123581886292	0.5925925970077515	0.5151515007019043	2027	2102	2102	2127	1503
9.449894308445652	9.44989470318535	0	0	1	0	-0.0015593376811329591	0.30749998543161094	1984.2124403424468	2059.212440342447	2059.212440342447	2084.212440342447	0.3595505654811859	0.4554973840713501	0.6790123581886292	0.6111111044883728	0.5151515007019043	1984	2059	2059	2084	1503
9.466686140491804	9.466686140491806	0	0	1	0	-0.0011732584878014912	0.29005411077864807	1912.771583638564	1987.771583638564	1987.771583638564	2012.771583638564	0.30337077379226685	0.4293193817138672	0.6790123581886292	0.6296296119689941	0.5151515007019043	1912	1987	1987	2012	1503
9.485636014471156	9.485636014471158	0	0	1	0	-0.0007839634745071568	0.26575455391480585	1813.26489828113	1888.26489828113	1888.26489828113	1913.26489828113	0.26966291666030884	0.36125653982162476	0.6666666865348816	0.6481481194496155	0.5151515007019043	1813	1888	1888	1913	1503
9.49992519682708	9.499925591566782	0	0	1	0	-0.0003925196718218313	0.2474737299779095	1738.4049242595395	1813.4049242595395	1813.4049242595395	1838.4049242595395	0.23595505952835083	0.3298429250717163	0.654321014881134	0.6481481194496155	0.5151515007019043	1738	1813	1813	1838	1503
9.516720186790826	9.516720186790824	0	0	1	0	2.499161517667739e-16	0.2306929851043673	1669.6877740023842	1744.6877740023842	1744.6877740023842	1769.6877740023842	0.21348313987255096	0.2931937277317047	0.6419752836227417	0.6481481194496155	0.5151515007019043	1669	1744	1744	1769	1503
9.532675170675576	9.532675170675578	0	0	1	0	0.00039251967182233054	0.2165300449093266	1611.6905339036925	1686.6905339036925	1686.6905339036925	1711.6905339036925	0.1910112351179123	0.2670156955718994	0.6296296119689941	0.6481481194496155	0.5151515007019043	1611	1686	1686	1711	1503
9.552856237775403	9.552856237775405	0	0	1	0	0.0007839634745076539	0.19962932023287472	1542.482066353622	1617.482066353622	1617.482066353622	1642.482066353622	0.16853933036327362	0.23560209572315216	0.6172839403152466	0.6388888955116272	0.5151515007019043	1542	1617	1617	1642	1503
9.566752259391352	9.56675225939135	0	0	1	0	0.0011732584878019847	0.17653335783175805	1447.904100321049	1522.904100321049	1522.904100321049	1547.904100321049	0.12359550595283508	0.20942407846450806	0.5925925970077515	0.6296296119689941	0.5151515007019043	1447	1522	1522	1547	1503
9.582616058405685	9.582616058405687	0	0	1	0	0.001559337681133448	0.1619786877009659	1388.3027261354555	1463.3027261354555	1463.3027261354555	1488.3027261354555	0.11235955357551575	0.18324607610702515	0.5679012537002563	0.6203703880310059	0.5151515007019043	1388	1463	1463	1488	1503
9.599880393871272	9.59988039387127	0	0	1	0	0.0019411428382691577	0.150398773761661	1340.8829785540017	1415.8829785540017	1415.8829785540017	1440.8829785540017	0.11235955357551575	0.16230367124080658	0.5432098507881165	0.6018518805503845	0.5151515007019043	1340	1415	1415	1440	1503
9.619473298819925	9.619473298819926	0	0	1	0	0.0023176274578123562	0.11233932985428075	1185.0295557532795	1260.0295557532795	1260.0295557532795	1285.0295557532795	0.06741572916507721	0.1256544440984726	0.4691357910633087	0.5462962985038757	0.4848484992980957	1185	1260	1260	1285	1496
9.632781553024396	9.632781947764094	0	0	1	0	0.0026877596215899996	0.09754465835762582	1124.4453759744779	1199.4453759744779	1199.4453759744779	1224.4453759744779	0.056179776787757874	0.10994764417409897	0.43209877610206604	0.5185185074806213	0.5151515007019043	1124	1199	1199	1224	1503
9.650077072926186	9.650077072926184	0	0	1	0	0.0030505248230687457	0.08608791885056899	1077.53002769308	1152.53002769308	1152.53002769308	1177.53002769308	0.04494382068514824	0.09947644174098969	0.40740740299224854	0.49074074625968933	0.4848484992980957	1077	1152	1152	1177	1496
9.66664666652193	9.666647061261628	0	0	1	0	0.0034049287480468413	0.07073622630699572	1014.6648467271475	1089.6648467271475	1089.6648467271475	1114.6648467271475	0.02247191034257412	0.0890052393078804	0.37037035822868347	0.46296295523643494	0.5151515007019043	1014	1089	1089	1114	1503
9.686159834051429	9.68615983405143	0	0	1	0	0.0037500000000002353	0.0620598998076185	979.1352897121977	1054.1352897121978	1054.1352897121978	1079.1352897121978	0.02247191034257412	0.07853402942419052	0.34567901492118835	0.42592594027519226	0.5151515007019043	979	1054	1054	1079	1503
9.699900722965756	9.699900722965758	0	0	1	0	0.004084792762612933	0.05192609447504681	937.6373568753168	1012.6373568753168	1012.6373568753168	1037.6373568753168	0.02247191034257412	0.06806282699108124	0.3086419701576233	0.37962964177131653	0.5151515007019043	937	1012	1012	1037	1503
9.716704397202873	9.716704397202875	0	0	1	0	0.004408389392193772	0.040869447875024445	892.3603890482251	967.3603890482251	967.3603890482251	992.3603890482251	0.01123595517128706	0.057591624557971954	0.2839506268501282	0.3333333432674408	0.5151515007019043	892	967	967	992	1503
9.732677933853468	9.73267793385347	0	0	1	0	0.0047199029328739974	0.0341878888024989	864.999404646233	939.999404646233	939.999404646233	964.999404646233	0.01123595517128706	0.052356019616127014	0.2469135820865631	0.29629629850387573	0.5151515007019043	864	939	939	964	1503
9.752901238101066	9.752901238101064	0	0	1	0	0.005018479547691645	0.021830689226850775	814.396672383954	889.396672383954	889.396672383954	914.396672383954	0.01123595517128706	0.03664921596646309	0.18518517911434174	0.21296297013759613	0.5151515007019043	814	889	889	914	1503
9.766747522514963	9.766747522514965	0	0	1	0	0.005303300858899306	0.021830689226850775	814.396672383954	889.396672383954	889.396672383954	914.396672383954	0.01123595517128706	0.03664921596646309	0.18518517911434174	0.21296297013759613	0.5151515007019043	814	889	889	914	1503
9.782692243167547	9.78269224316755	0	0	1	0	0.005573586191080647	0.015283671998945647	787.5866368356824	862.5866368356824	862.5866368356824	887.5866368356824	0.0	0.03141361102461815	0.16049382090568542	0.18518517911434174	0.5151515007019043	787	862	862	887	1503
9.799837367244104	9.799837761983802	0	0	1	0	0.005828594710927462	0.011402755666985787	771.6942844563068	846.6942844563068	846.6942844563068	871.6942844563068	0.0	0.026178009808063507	0.12345679104328156	0.15740740299224854	0.5151515007019043	771	846	846	871	1503
9.819393956140472	9.819393956140473	0	0	1	0	0.006067627457812276	0.007293215347262322	754.8657168470393	829.8657168470393	829.8657168470393	854.8657168470393	0.0	0.020942408591508865	0.07407407462596893	0.1111111119389534	0.5151515007019043	754	829	829	854	1503
9.832774052970121	9.83277405297012	0	0	1	0	0.006290029259590839	0.006378720545988814	751.1208606358242	826.1208606358242	826.1208606358242	851.1208606358242	0.0	0.020942408591508865	0.04938271641731262	0.09259258955717087	0.5151515007019043	751	826	826	851	1503
9.849755360071685	9.849755360071683	0	0	1	0	0.0064951905283834365	0.00461257244453897	743.8884841603871	818.8884841603871	818.8884841603871	843.8884841603871	0.0	0.015706805512309074	0.03703703731298447	0.07407407462596893	0.5151515007019043	743	818	818	843	1503
9.86666245610988	9.866662456109879	0	0	1	0	0.006682548931412893	0.004326792822015452	742.7182166061533	817.7182166061533	817.7182166061533	842.7182166061533	0.0	0.015706805512309074	0.02469135820865631	0.06481481343507767	0.5151515007019043	742	817	817	842	1503
9.886106149452397	9.886106149452399	0	0	1	0	0.006851590932319628	0.004212480977605168	742.2501096032931	817.2501096032931	817.2501096032931	842.2501096032931	0.0	0.015706805512309074	0.02469135820865631	0.046296294778585434	0.5151515007019043	742	817	817	842	1503
9.899667431803783	9.899667431803781	0	0	1	0	0.0070018531987291206	0.004012435261384981	741.4309223953715	816.4309223953715	816.4309223953715	841.4309223953715	0.0	0.015706805512309074	0.012345679104328156	0.02777777798473835	0.5151515007019043	741	816	816	841	1503
9.916666107452093	9.916666107452095	0	0	1	0	0.007132923872213745	0.002646379035041179	735.8369221484936	810.8369221484936	810.8369221484936	835.8369221484936	0.0	0.010471204295754433	0.012345679104328156	0.009259259328246117	0.5151515007019043	735	810	810	835	1503
9.932734776370092	9.932734776370093	0	0	1	0	0.007244443697168091	0.002617801073938608	735.7198953977786	810.7198953977786	810.7198953977786	835.7198953977786	0.0	0.010471204295754433	0.012345679104328156	0.0	0.5151515007019043	735	810	810	835	1503
9.952737421126072	9.952737421126074	0	0	1	0	0.007336107005503606	0.002617801073938608	735.7198953977786	810.7198953977786	810.7198953977786	835.7198953977786	0.0	0.010471204295754433	0.012345679104328156	0.0	0.5151515007019043	735	810	810	835	1503
9.9666397585772	9.966640153316899	0	0	1	0	0.007407662554463582	0.002617801073938608	735.7198953977786	810.7198953977786	810.7198953977786	835.7198953977786	0.0	0.010471204295754433	0.02469135820865631	0.0	0.5151515007019043	735	810	810	835	1503
9.982700927440922	9.982700927440924	0	0	1	0	0.007458914215262083	0.002617801073938608	735.7198953977786	810.7198953977786	810.7198953977786	835.7198953977786	0.0	0.010471204295754433	0.02469135820865631	0.0	0.5151515007019043	735	810	810	835	1503
9.999688155637967	9.999688155637969	0	0	1	0	0.00748972151065932	0.002617801073938608	735.7198953977786	810.7198953977786	810.7198953977786	835.7198953977786	0.0	0.010471204295754433	0.02469135820865631	0.0	0.5151515007019043	735	810	810	835	1503
10.019548694102392	10.01954869410239	0	0	1	0	0.0075	0.002617801073938608	735.7198953977786	810.7198953977786	810.7198953977786	835.7198953977786	0.0	0.010471204295754433	0.03703703731298447	0.0	0.5151515007019043	735	810	810	835	1503
10.032801684749034	10.032801684749035	0	0	1	0	0.007489721510659287	0.001308900536969304	730.3599476988893	805.3599476988893	805.3599476988893	830.3599476988893	0.0	0.005235602147877216	0.03703703731298447	0.0	0.5151515007019043	730	805	805	830	1503
10.049657464626387	10.049657464626389	0	0	1	0	0.007458914215262016	0.001308900536969304	730.3599476988893	805.3599476988893	805.3599476988893	830.3599476988893	0.0	0.005235602147877216	0.03703703731298447	0.0	0.5151515007019043	730	805	805	830	1503
10.066671929862649	10.06667192986265	0	0	1	0	0.007407662554463482	0.001308900536969304	730.3599476988893	805.3599476988893	805.3599476988893	830.3599476988893	0.0	0.005235602147877216	0.02469135820865631	0.0	0.5151515007019043	730	805	805	830	1503
10.086096675699627	10.086101017836313	0	0	1	0	0.007336107005503474	0.001308900536969304	730.3599476988893	805.3599476988893	805.3599476988893	830.3599476988893	0.0	0.005235602147877216	0.02469135820865631	0.0	0.5151515007019043	730	805	805	830	1503
10.099641773723361	10.09964216846306	0	0	1	0	0.007244443697167927	0.001308900536969304	730.3599476988893	805.3599476988893	805.3599476988893	830.3599476988893	0.0	0.005235602147877216	0.02469135820865631	0.0	0.5151515007019043	730	805	805	830	1503
10.116670054849079	10.116670449588778	0	0	1	0	0.00713292387221355	0.001308900536969304	730.3599476988893	805.3599476988893	805.3599476988893	830.3599476988893	0.0	0.005235602147877216	0.02469135820865631	0.0	0.5151515007019043	730	805	805	830	1503
10.132700434016298	10.1327004340163	0	0	1	0	0.007001853198728894	0.0	725.0	800.0	800.0	825.0	0.0	0.0	0.012345679104328156	0.0	0.5151515007019043	725	800	800	825	1503
10.152811237449745	10.152811632189444	0	0	1	0	0.00685159093231937	0.001308900536969304	730.3599476988893	805.3599476988893	805.3599476988893	830.3599476988893	0.0	0.005235602147877216	0.012345679104328156	0.0	0.5151515007019043	730	805	805	830	1503
10.166662653479728	10.166663048219426	0	0	1	0	0.006682548931412607	0.001308900536969304	730.3599476988893	805.3599476988893	805.3599476988893	830.3599476988893	0.0	0.005235602147877216	0.012345679104328156	0.0	0.5151515007019043	730	805	805	830	1503
10.182665006128333	10.182665006128332	0	0	1	0	0.00649519052838312	0.002617801073938608	735.7198953977786	810.7198953977786	810.7198953977786	835.7198953977786	0.0	0.010471204295754433	0.0	0.0	0.5151515007019043	735	810	810	835	1503
10.199969210303495	10.199969605043194	0	0	1	0	0.006290029259590495	0.0067356901708990335	752.5826512498315	827.5826512498315	827.5826512498315	852.5826512498315	0.01123595517128706	0.015706805512309074	0.0	0.009259259328246117	0.5151515007019043	752	827	827	852	1503
10.219386850825893	10.219386850825895	0	0	1	0	0.006067627457811904	0.01920366977185188	803.6390277157334	878.6390277157334	878.6390277157334	903.6390277157334	0.04494382068514824	0.03141361102461815	0.012345679104328156	0.03703703731298447	0.5151515007019043	803	878	878	903	1503
10.232759052861566	10.232759052861567	0	0	1	0	0.005828594710927064	0.020741194696133683	809.9351922806675	884.9351922806675	884.9351922806675	909.9351922806675	0.04494382068514824	0.03664921596646309	0.02469135820865631	0.0555555559694767	0.5151515007019043	809	884	884	909	1503
10.250007993478901	10.2500079934789	0	0	1	0	0.005573586191080225	0.02262165422232376	817.6356740404158	892.6356740404158	892.6356740404158	917.6356740404158	0.04494382068514824	0.04188481718301773	0.04938271641731262	0.07407407462596893	0.5151515007019043	817	892	892	917	1503
10.266695614244577	10.266695614244576	0	0	1	0	0.0053033008588988595	0.027396836628729437	837.1900459946471	912.1900459946471	912.1900459946471	937.1900459946471	0.056179776787757874	0.04712041839957237	0.06172839552164078	0.10185185074806213	0.5151515007019043	837	912	912	937	1503
10.286104965233301	10.2861049652333	0	0	1	0	0.005018479547691176	0.03365238709439139	862.8065251515327	937.8065251515327	937.8065251515327	962.8065251515327	0.06741572916507721	0.057591624557971954	0.07407407462596893	0.12962962687015533	0.5151515007019043	862	937	937	962	1503
10.299584141727342	10.29958414172734	0	0	1	0	0.0047199029328735065	0.04468312089778159	907.9773800764156	982.9773800764156	982.9773800764156	1007.9773800764156	0.08988764137029648	0.07329843193292618	0.09876543283462524	0.15740740299224854	0.5151515007019043	907	982	982	1007	1503
10.31667597594456	10.31667637068426	0	0	1	0	0.00440838939219326	0.05286742854142876	941.4921198771508	1016.4921198771508	1016.4921198771508	1041.4921198771508	0.11235955357551575	0.07853402942419052	0.1111111119389534	0.18518517911434174	0.5151515007019043	941	1016	1016	1041	1503
10.332669644319795	10.332669644319793	0	0	1	0	0.004084792762612402	0.06534109372989699	992.5717788239282	1067.571778823928	1067.571778823928	1092.571778823928	0.14606741070747375	0.0890052393078804	0.12345679104328156	0.21296297013759613	0.5151515007019043	992	1067	1067	1092	1503
10.352826632297996	10.352826632297997	0	0	1	0	0.003749999999999688	0.07922393828885954	1049.4220272928799	1124.4220272928799	1124.4220272928799	1149.4220272928799	0.16853933036327362	0.10994764417409897	0.14814814925193787	0.25925925374031067	0.5151515007019043	1049	1124	1124	1149	1503
10.366636600659609	10.36663660065961	0	0	1	0	0.003404928748046278	0.08785145891090207	1084.751724240144	1159.751724240144	1159.751724240144	1184.751724240144	0.17977528274059296	0.12041884660720825	0.17283950746059418	0.29629629850387573	0.5151515007019043	1084	1159	1159	1184	1503
10.382694611605741	10.382694611605743	0	0	1	0	0.0030505248230681685	0.10340585585327577	1148.4469797191643	1223.4469797191643	1223.4469797191643	1248.4469797191643	0.21348313987255096	0.13612565398216248	0.1975308656692505	0.32407405972480774	0.5151515007019043	1148	1223	1223	1248	1503
10.399824340834046	10.399824340834044	0	0	1	0	0.00268775962158941	0.11930319350289464	1213.5465773943536	1288.5465773943536	1288.5465773943536	1313.5465773943536	0.24719101190567017	0.1518324613571167	0.2222222238779068	0.35185185074806213	0.5151515007019043	1213	1288	1288	1313	1503
10.419544746705403	10.419544746705402	0	0	1	0	0.0023176274578117547	0.13049704580988086	1259.385402591462	1334.385402591462	1334.385402591462	1359.385402591462	0.2584269642829895	0.16753926873207092	0.2469135820865631	0.3888888955116272	0.5151515007019043	1259	1334	1334	1359	1503
10.432768131874637	10.43277681614801	0	0	1	0	0.0019411428382685471	0.14713740343450277	1327.5276670642888	1402.5276670642888	1402.5276670642888	1427.5276670642888	0.2921348214149475	0.18324607610702515	0.2716049253940582	0.4166666567325592	0.5151515007019043	1327	1402	1402	1427	1503
10.449717070320903	10.449717070320904	0	0	1	0	0.0015593376811328297	0.17038813732976665	1422.7394223653946	1497.7394223653946	1497.7394223653946	1522.7394223653946	0.31460675597190857	0.20942407846450806	0.32098764181137085	0.49074074625968933	0.5151515007019043	1422	1497	1497	1522	1503
10.466702324819456	10.466702324819455	0	0	1	0	0.0011732584878013604	0.1820449258989063	1470.4739715560213	1545.4739715560213	1545.4739715560213	1570.4739715560213	0.3258427083492279	0.21989528834819794	0.34567901492118835	0.5277777910232544	0.5151515007019043	1470	1545	1545	1570	1503
10.486122728519744	10.486128649615228	0	0	1	0	0.0007839634745070253	0.19439593111822795	1521.0513379291433	1596.0513379291433	1596.0513379291433	1621.0513379291433	0.3483146131038666	0.23036649823188782	0.3580246865749359	0.5555555820465088	0.5151515007019043	1521	1596	1596	1621	1503
10.499629536792702	10.4996295367927	0	0	1	0	0.00039251967182169927	0.20862472901196583	1579.318265304	1654.318265304	1654.318265304	1679.318265304	0.3595505654811859	0.2408376932144165	0.395061731338501	0.5925925970077515	0.5151515007019043	1579	1654	1654	1679	1503
10.516744660652149	10.51674466065215	0	0	1	0	-3.8222442962243216e-16	0.221538937038682	1632.201947173403	1707.201947173403	1707.201947173403	1732.201947173403	0.37078651785850525	0.2513088881969452	0.40740740299224854	0.6481481194496155	0.5151515007019043	1632	1707	1707	1732	1503
10.53266451270371	10.532664512703711	0	0	1	0	-0.00039251967182246265	0.24194893464752676	1715.780887381622	1790.780887381622	1790.780887381622	1815.780887381622	0.3932584226131439	0.26178011298179626	0.4444444477558136	0.7037037014961243	0.5151515007019043	1715	1790	1790	1815	1503
10.552821500681913	10.552821895421612	0	0	1	0	-0.0007839634745077855	0.27668799956980283	1858.0373582383427	1933.0373582383427	1933.0373582383427	1958.0373582383427	0.4157303273677826	0.2879581153392792	0.5061728358268738	0.7962962985038757	0.5151515007019043	1858	1933	1933	1958	1503
10.566752259391352	10.56675265413105	0	0	1	0	-0.0011732584878021155	0.27668799956980283	1858.0373582383427	1933.0373582383427	1933.0373582383427	1958.0373582383427	0.4157303273677826	0.2879581153392792	0.5061728358268738	0.7962962985038757	0.5151515007019043	1858	1933	1933	1958	1503
10.582692637907249	10.582692637907247	0	0	1	0	-0.0015593376811335773	0.2919455988662234	1920.5172273571848	1995.5172273571848	1995.5172273571848	2020.5172273571848	0.42696627974510193	0.29842931032180786	0.5308641791343689	0.8333333134651184	0.5151515007019043	1920	1995	1995	2020	1503
10.599947104880362	10.599947104880364	0	0	1	0	-0.0019411428382692857	0.30766048113750344	1984.8696702580767	2059.8696702580764	2059.8696702580764	2084.8696702580764	0.43820226192474365	0.30890053510665894	0.5555555820465088	0.8703703880310059	0.5151515007019043	1984	2059	2059	2084	1503
10.61956250999185	10.619562904731549	0	0	1	0	-0.0023176274578124816	0.3431794921666125	2130.320020422278	2205.320020422278	2205.320020422278	2230.320020422278	0.47191011905670166	0.33507853746414185	0.604938268661499	0.9351851940155029	0.5151515007019043	2130	2205	2205	2230	1503
10.632778000367109	10.632778395106808	0	0	1	0	-0.002687759621590123	0.36422085313353847	2216.48439358184	2291.48439358184	2291.48439358184	2316.48439358184	0.5056179761886597	0.35078534483909607	0.6296296119689941	0.9537037014961243	0.5151515007019043	2216	2291	2291	2316	1503
10.649774702316924	10.649774702316925	0	0	1	0	-0.0030505248230688667	0.38007860866498344	2281.4219024831073	2356.4219024831073	2356.4219024831073	2381.4219024831073	0.516853928565979	0.36125653982162476	0.654321014881134	0.9814814925193787	0.5151515007019043	2281	2356	2356	2381	1503
10.666654166576206	10.666654166576205	0	0	1	0	-0.003404928748046959	0.3918985053896904	2329.824379570782	2404.824379570782	2404.824379570782	2429.824379570782	0.516853928565979	0.37172773480415344	0.6790123581886292	1.0	0.5151515007019043	2329	2404	2404	2429	1503
10.686036675265411	10.68603707000511	0	0	1	0	-0.0037500000000003494	0.3991028144955635	2359.3260253593326	2434.3260253593326	2434.3260253593326	2459.3260253593326	0.5280898809432983	0.376963347196579	0.6913580298423767	1.0	0.5151515007019043	2359	2434	2434	2459	1503
10.69958414172734	10.69958453646704	0	0	1	0	-0.004084792762613043	0.4076160192489624	2394.187598824501	2469.187598824501	2469.187598824501	2494.187598824501	0.5393258333206177	0.38743454217910767	0.7037037014961243	1.0	0.5151515007019043	2394	2469	2469	2494	1503
10.716664923232996	10.716664923232997	0	0	1	0	-0.004408389392193879	0.4220246374607086	2453.190890401602	2528.190890401602	2528.190890401602	2553.190890401602	0.5617977380752563	0.39790576696395874	0.7283950448036194	1.0	0.5454545617103577	2453	2528	2528	2553	1509
10.732646354677565	10.732646354677566	0	0	1	0	-0.0047199029328741	0.4277288541197777	2476.5496576204896	2551.5496576204896	2551.5496576204896	2576.5496576204896	0.5617977380752563	0.4083769619464874	0.7407407164573669	1.0	0.5454545617103577	2476	2551	2551	2576	1509
10.752832553393477	10.752832948133175	0	0	1	0	-0.005018479547691743	0.44906435906887054	2563.918550387025	2638.918550387025	2638.918550387025	2663.918550387025	0.6067415475845337	0.42408376932144165	0.7654321193695068	1.0	0.5454545617103577	2563	2638	2638	2663	1509
10.766631469043526	10.766631469043524	0	0	1	0	-0.0053033008588994	0.4547685757279396	2587.2773176059127	2662.2773176059127	2662.2773176059127	2687.2773176059127	0.6067415475845337	0.43455496430397034	0.7777777910232544	1.0	0.5454545617103577	2587	2662	2662	2687	1509
10.782679216757488	10.78267921675749	0	0	1	0	-0.005573586191080736	0.4645906835794449	2627.498849257827	2702.498849257827	2702.498849257827	2727.498849257827	0.617977499961853	0.45026177167892456	0.790123462677002	1.0	0.5454545617103577	2627	2702	2702	2727	1509
10.799880393871272	10.79988039387127	0	0	1	0	-0.0058285947109275454	0.4772217944264412	2679.2232481762767	2754.2232481762767	2754.2232481762767	2779.2232481762767	0.6404494643211365	0.4659685790538788	0.8024691343307495	1.0	0.5454545617103577	2679	2754	2754	2779	1509
10.819412903646013	10.819412903646011	0	0	1	0	-0.006067627457812354	0.48704390227794647	2719.444779828191	2794.444779828191	2794.444779828191	2819.444779828191	0.6516854166984558	0.481675386428833	0.8148148059844971	1.0	0.5757575631141663	2719	2794	2794	2819	1515
10.832747605410303	10.832748000150001	0	0	1	0	-0.006290029259590911	0.49817490577697754	2765.026239156723	2840.026239156723	2840.026239156723	2865.026239156723	0.6629213690757751	0.5026177763938904	0.8271604776382446	1.0	0.5757575631141663	2765	2840	2840	2865	1515
10.849588385179102	10.849588385179104	0	0	1	0	-0.006495190528383502	0.5049106031656265	2792.6089199632406	2867.6089199632406	2867.6089199632406	2892.6089199632406	0.6741573214530945	0.518324613571167	0.8271604776382446	1.0	0.5757575631141663	2792	2867	2867	2892	1515
10.866677456218431	10.866677456218433	0	0	1	0	-0.006682548931412953	0.5158504247665405	2837.4074894189835	2912.4074894189835	2912.4074894189835	2937.4074894189835	0.6741573214530945	0.5497382283210754	0.8395061492919922	1.0	0.5757575631141663	2837	2912	2912	2937	1515
10.886119965341853	10.886119965341855	0	0	1	0	-0.006851590932319682	0.5256725400686264	2877.629051581025	2952.629051581025	2952.629051581025	2977.629051581025	0.6853932738304138	0.5654450058937073	0.8518518805503845	1.0	0.6060606241226196	2877	2952	2952	2977	1521
10.899656379092216	10.899656379092217	0	0	1	0	-0.007001853198729167	0.5324082374572754	2905.2117323875427	2980.2117323875427	2980.2117323875427	3005.2117323875427	0.6966292262077332	0.5811518430709839	0.8518518805503845	1.0	0.6060606241226196	2905	2980	2980	3005	1521
10.916731239502392	10.91673163424209	0	0	1	0	-0.007132923872213786	0.5409214347600937	2940.0732753425837	3015.0732753425837	3015.0732753425837	3040.0732753425837	0.7078651785850525	0.5916230082511902	0.8641975522041321	1.0	0.6060606241226196	2940	3015	3015	3040	1521
10.932708328810273	10.932708723549972	0	0	1	0	-0.007244443697168125	0.5435392409563065	2950.793191716075	3025.793191716075	3025.793191716075	3050.793191716075	0.7078651785850525	0.6020942330360413	0.8641975522041321	1.0	0.6060606241226196	2950	3025	3025	3050	1521
10.952858606213598	10.952858606213596	0	0	1	0	-0.007336107005503633	0.5476571321487427	2967.6559561491013	3042.6559561491013	3042.6559561491013	3067.6559561491013	0.7191011309623718	0.6073298454284668	0.8641975522041321	1.0	0.6060606241226196	2967	3042	3042	3067	1521
10.966710811722978	10.96671081172298	0	0	1	0	-0.007407662554463602	0.5548614412546158	2997.1576019376516	3072.1576019376516	3072.1576019376516	3097.1576019376516	0.7303370833396912	0.6125654578208923	0.8765432238578796	1.0	0.6060606241226196	2997	3072	3072	3097	1521
10.982710795933391	10.982710795933393	0	0	1	0	-0.007458914215262096	0.5548614412546158	2997.1576019376516	3072.1576019376516	3072.1576019376516	3097.1576019376516	0.7303370833396912	0.6125654578208923	0.8765432238578796	1.0	0.6060606241226196	2997	3072	3072	3097	1521
10.999802235410913	10.999802235410915	0	0	1	0	-0.007489721510659327	0.5561703443527222	3002.5175601243973	3077.5175601243973	3077.5175601243973	3102.5175601243973	0.7303370833396912	0.6178010702133179	0.8765432238578796	1.0	0.6060606241226196	3002	3077	3077	3102	1521
11.019373429676135	11.019373429676136	0	0	1	0	-0.0075	0.5605656504631042	3020.516338646412	3095.516338646412	3095.516338646412	3120.516338646412	0.7303370833396912	0.6230366230010986	0.8888888955116272	1.0	0.6060606241226196	3020	3095	3095	3120	1521
11.032714447275604	11.032714842015302	0	0	1	0	-0.00748972151065928	0.5574792325496674	3007.877457290888	3082.877457290888	3082.877457290888	3107.877457290888	0.7303370833396912	0.6230366230010986	0.8765432238578796	1.0	0.6060606241226196	3007	3082	3082	3107	1521
11.049741544182227	11.049741544182226	0	0	1	0	-0.007458914215262003	0.5605656504631042	3020.516338646412	3095.516338646412	3095.516338646412	3120.516338646412	0.7303370833396912	0.6230366230010986	0.8888888955116272	1.0	0.6060606241226196	3020	3095	3095	3120	1521
11.066671929862649	11.066672324602347	0	0	1	0	-0.007407662554463461	0.5605656504631042	3020.516338646412	3095.516338646412	3095.516338646412	3120.516338646412	0.7303370833396912	0.6230366230010986	0.8888888955116272	1.0	0.6060606241226196	3020	3095	3095	3120	1521
11.086042596360896	11.086042596360894	0	0	1	0	-0.007336107005503446	0.5605656504631042	3020.516338646412	3095.516338646412	3095.516338646412	3120.516338646412	0.7303370833396912	0.6230366230010986	0.8888888955116272	1.0	0.6060606241226196	3020	3095	3095	3120	1521
11.099655984352518	11.099655984352516	0	0	1	0	-0.007244443697167893	0.5605656504631042	3020.516338646412	3095.516338646412	3095.516338646412	3120.516338646412	0.7303370833396912	0.6230366230010986	0.8888888955116272	1.0	0.6060606241226196	3020	3095	3095	3120	1521
11.116685054957633	11.116685054957635	0	0	1	0	-0.007132923872213509	0.5605656504631042	3020.516338646412	3095.516338646412	3095.516338646412	3120.516338646412	0.7303370833396912	0.6230366230010986	0.8888888955116272	1.0	0.6060606241226196	3020	3095	3095	3120	1521
11.132730434233403	11.132730434233405	0	0	1	0	-0.0070018531987288465	0.5574792325496674	3007.877457290888	3082.877457290888	3082.877457290888	3107.877457290888	0.7303370833396912	0.6230366230010986	0.8765432238578796	1.0	0.6060606241226196	3007	3082	3082	3107	1521
11.152736631646677	11.152736631646675	0	0	1	0	-0.0068515909323193175	0.5574792325496674	3007.877457290888	3082.877457290888	3082.877457290888	3107.877457290888	0.7303370833396912	0.6230366230010986	0.8765432238578796	1.0	0.6060606241226196	3007	3082	3082	3107	1521
11.166682785204367	11.166682785204365	0	0	1	0	-0.006682548931412546	0.5574792325496674	3007.877457290888	3082.877457290888	3082.877457290888	3107.877457290888	0.7303370833396912	0.6230366230010986	0.8765432238578796	1.0	0.6060606241226196	3007	3082	3082	3107	1521
11.182650795499177	11.182650795499178	0	0	1	0	-0.006495190528383055	0.5574792325496674	3007.877457290888	3082.877457290888	3082.877457290888	3107.877457290888	0.7303370833396912	0.6230366230010986	0.8765432238578796	1.0	0.6060606241226196	3007	3082	3082	3107	1521
11.199694866212846	11.199694866212848	0	0	1	0	-0.006290029259590423	0.5561703443527222	3002.5175601243973	3077.5175601243973	3077.5175601243973	3102.5175601243973	0.7303370833396912	0.6178010702133179	0.8765432238578796	1.0	0.6060606241226196	3002	3077	3077	3102	1521
11.219476061997815	11.219476456737514	0	0	1	0	-0.0060676274578118266	0.552052453160286	2985.654795691371	3060.654795691371	3060.654795691371	3085.654795691371	0.7191011309623718	0.6125654578208923	0.8765432238578796	1.0	0.6060606241226196	2985	3060	3060	3085	1521
11.23271918415199	11.232719184151989	0	0	1	0	-0.005828594710926981	0.5507435500621796	2980.2948375046253	3055.2948375046253	3055.2948375046253	3080.2948375046253	0.7191011309623718	0.6073298454284668	0.8765432238578796	1.0	0.6060606241226196	2980	3055	3055	3080	1521
11.249732859908855	11.249732859908853	0	0	1	0	-0.005573586191080136	0.5394213497638702	2933.9304272830486	3008.9304272830486	3008.9304272830486	3033.9304272830486	0.6966292262077332	0.5968586206436157	0.8641975522041321	1.0	0.6060606241226196	2933	3008	3008	3033	1521
11.266751272542104	11.266751272542102	0	0	1	0	-0.005303300858898766	0.5237038284540176	2869.5671775192022	2944.5671775192022	2944.5671775192022	2969.5671775192022	0.6741573214530945	0.5811518430709839	0.8395061492919922	1.0	0.6060606241226196	2869	2944	2944	2969	1521
11.286029175211135	11.286029175211137	0	0	1	0	-0.005018479547691077	0.49955932796001434	2770.6954479962587	2845.6954479962587	2845.6954479962587	2870.6954479962587	0.617977499961853	0.5654450058937073	0.8148148059844971	1.0	0.6060606241226196	2770	2845	2845	2870	1521
11.299665852844987	11.299666247584685	0	0	1	0	-0.004719902932873403	0.4665379822254181	2635.473037213087	2710.473037213087	2710.473037213087	2735.473037213087	0.584269642829895	0.5287958383560181	0.7530864477157593	1.0	0.6060606241226196	2635	2710	2710	2735	1521
11.316687423395825	11.316687423395827	0	0	1	0	-0.004408389392193153	0.4467025548219681	2554.2469619959593	2629.2469619959593	2629.2469619959593	2654.2469619959593	0.550561785697937	0.5078533887863159	0.7283950448036194	1.0	0.6060606241226196	2554	2629	2629	2654	1521
11.332698855057503	11.332698855057505	0	0	1	0	-0.004084792762612291	0.42508964240550995	2465.7420856505632	2540.7420856505632	2540.7420856505632	2565.7420856505632	0.516853928565979	0.4921466112136841	0.6913580298423767	1.0	0.5757575631141663	2465	2540	2540	2565	1515
11.352686104965231	11.352686104965233	0	0	1	0	-0.0037499999999995736	0.40806322544813156	2396.0189082100987	2471.0189082100987	2471.0189082100987	2496.0189082100987	0.49438202381134033	0.4712041914463043	0.6666666865348816	1.0	0.5757575631141663	2396	2471	2471	2496	1515
11.366775154293878	11.36677515429388	0	0	1	0	-0.00340492874804616	0.38359249654729766	2295.811273361184	2370.811273361184	2370.811273361184	2395.811273361184	0.4606741666793823	0.4554973840713501	0.6419752836227417	0.9629629850387573	0.5757575631141663	2295	2370	2370	2395	1515
11.382659874512248	11.38265987451225	0	0	1	0	-0.0030505248230680475	0.35265213343777724	2169.1104864276977	2244.1104864276977	2244.1104864276977	2269.1104864276977	0.40449437499046326	0.43455496430397034	0.6172839403152466	0.9259259104728699	0.5757575631141663	2169	2244	2244	2269	1515
11.399776182590793	11.399776577330492	0	0	1	0	-0.002687759621589286	0.33196774279425334	2084.4079067424673	2159.4079067424673	2159.4079067424673	2184.4079067424673	0.3820224702358246	0.41361257433891296	0.5925925970077515	0.8981481194496155	0.5757575631141663	2084	2159	2159	2184	1515
11.419465798765648	11.419466193505347	0	0	1	0	-0.0023176274578116285	0.29598830352104244	1937.0721029186689	2012.0721029186689	2012.0721029186689	2037.0721029186689	0.3595505654811859	0.37172773480415344	0.5555555820465088	0.8148148059844971	0.5757575631141663	1937	2012	2012	2037	1515
11.432704973522833	11.432705368262532	0	0	1	0	-0.0019411428382684192	0.27783279233174785	1862.7252845985074	1937.7252845985074	1937.7252845985074	1962.7252845985074	0.3483146131038666	0.34554973244667053	0.5432098507881165	0.7685185074806213	0.5757575631141663	1862	1937	1937	1962	1515
11.449814176286802	11.4498141762868	0	0	1	0	-0.0015593376811327004	0.252695925513331	1759.7898149770904	1834.7898149770904	1834.7898149770904	1859.7898149770904	0.3258427083492279	0.3193717300891876	0.5061728358268738	0.7222222089767456	0.5757575631141663	1759	1834	1834	1859	1515
11.466709824873734	11.466710219613432	0	0	1	0	-0.0011732584878012297	0.231617122847684	1673.472118061266	1748.472118061266	1748.472118061266	1773.472118061266	0.30337077379226685	0.2931937277317047	0.48148149251937866	0.6851851940155029	0.5757575631141663	1673	1748	1748	1773	1515
11.486016938280473	11.486016938280475	0	0	1	0	-0.0007839634745068937	0.2021741930712193	1552.903320626643	1627.903320626643	1627.903320626643	1652.903320626643	0.24719101190567017	0.26178011298179626	0.4691357910633087	0.6388888955116272	0.5757575631141663	1552	1627	1627	1652	1515
11.499654800133422	11.499655194873121	0	0	1	0	-0.0003925196718215671	0.17783484119661308	1453.2336747001305	1528.2336747001305	1528.2336747001305	1553.2336747001305	0.21348313987255096	0.23036649823188782	0.4444444477558136	0.6018518805503845	0.5757575631141663	1453	1528	1528	1553	1515
11.51668308125914	11.516683081259142	0	0	1	0	5.145327074780904e-16	0.16271694613664067	1391.3258944295435	1466.3258944295435	1466.3258944295435	1491.3258944295435	0.21348313987255096	0.2041884809732437	0.4197530746459961	0.5555555820465088	0.5757575631141663	1391	1466	1466	1491	1515
11.532704381413287	11.532704381413286	0	0	1	0	0.00039251967182259476	0.14009493589401245	1298.688762485981	1373.688762485981	1373.688762485981	1398.688762485981	0.1910112351179123	0.1780104786157608	0.3827160596847534	0.5	0.5454545617103577	1298	1373	1373	1398	1509
11.552759526549204	11.552759526549206	0	0	1	0	0.0007839634745079172	0.1014555863760136	1140.4606262097757	1215.4606262097757	1215.4606262097757	1240.4606262097757	0.13483145833015442	0.14136125147342682	0.3333333432674408	0.3888888955116272	0.5454545617103577	1140	1215	1215	1240	1509
11.566681600985271	11.56668160098527	0	0	1	0	0.0011732584878022462	0.1014555863760136	1140.4606262097757	1215.4606262097757	1215.4606262097757	1240.4606262097757	0.13483145833015442	0.14136125147342682	0.3333333432674408	0.3888888955116272	0.5454545617103577	1140	1215	1215	1240	1509
11.582634611171526	11.582635005911225	0	0	1	0	0.001559337681133707	0.08874710103829919	1088.4193787518352	1163.4193787518352	1163.4193787518352	1188.4193787518352	0.12359550595283508	0.1256544440984726	0.3086419701576233	0.34259259700775146	0.5454545617103577	1088	1163	1163	1188	1509
11.59991986784115	11.599919867841148	0	0	1	0	0.0019411428382694134	0.06789743153452465	1003.0399821338785	1078.0399821338785	1078.0399821338785	1103.0399821338785	0.07865168899297714	0.10994764417409897	0.2716049253940582	0.3055555522441864	0.5454545617103577	1003	1078	1078	1103	1509
11.619333560966558	11.61933356096656	0	0	1	0	0.0023176274578126073	0.05267977288310516	940.7236699563157	1015.7236699563157	1015.7236699563157	1040.7236699563157	0.06741572916507721	0.0890052393078804	0.23456789553165436	0.23148147761821747	0.5454545617103577	940	1015	1015	1040	1509
11.63273615795904	11.632736157959037	0	0	1	0	0.0026877596215902464	0.04286652064026697	900.5384020218933	975.5384020218933	975.5384020218933	1000.5384020218933	0.04494382068514824	0.08376963436603546	0.20987653732299805	0.20370370149612427	0.5454545617103577	900	975	975	1000	1509
11.64999141441155	11.649991414411552	0	0	1	0	0.0030505248230689877	0.03498202711037157	868.2514010169716	943.2514010169716	943.2514010169716	968.2514010169716	0.033707864582538605	0.07329843193292618	0.1975308656692505	0.1666666716337204	0.5454545617103577	868	943	943	968	1509
11.6666553507953	11.666655745535	0	0	1	0	0.0034049287480470767	0.029035147620389723	843.898929505496	918.898929505496	918.898929505496	943.898929505496	0.02247191034257412	0.06806282699108124	0.17283950746059418	0.14814814925193787	0.5454545617103577	843	918	918	943	1509
11.68603470156692	11.686034701566918	0	0	1	0	0.0037500000000004643	0.023716982834873224	822.1210447088058	897.1210447088058	897.1210447088058	922.1210447088058	0.01123595517128706	0.0628272220492363	0.16049382090568542	0.12962962687015533	0.5454545617103577	822	897	897	922	1509
11.699687168788723	11.69968716878872	0	0	1	0	0.004084792762613155	0.018170196798071775	799.4069558881039	874.4069558881039	874.4069558881039	899.4069558881039	0.0	0.057591624557971954	0.1358024626970291	0.1111111119389534	0.5454545617103577	799	874	874	899	1509
11.716704791942574	11.716704791942572	0	0	1	0	0.004408389392193986	0.013837717845269437	781.6654545763784	856.6654545763784	856.6654545763784	881.6654545763784	0.0	0.04712041839957237	0.09876543283462524	0.0833333358168602	0.5454545617103577	781	856	856	881	1509
11.732691355003228	11.732691749742926	0	0	1	0	0.004719902932874203	0.011671478627568982	772.794704979895	847.794704979895	847.794704979895	872.794704979895	0.0	0.04188481718301773	0.07407407462596893	0.06481481343507767	0.5454545617103577	772	847	847	872	1509
11.752753605453725	11.752753605453723	0	0	1	0	0.005018479547691842	0.00987675299043552	765.4453034958335	840.4453034958335	840.4453034958335	865.4453034958335	0.0	0.03664921596646309	0.06172839552164078	0.046296294778585434	0.5454545617103577	765	840	840	865	1509
11.766758969966231	11.76675936470593	0	0	1	0	0.005303300858899494	0.008310650133795672	759.0321122978933	834.0321122978933	834.0321122978933	859.0321122978933	0.0	0.03141361102461815	0.04938271641731262	0.03703703731298447	0.5454545617103577	759	834	834	859	1509
11.782697374783632	11.782697374783634	0	0	1	0	0.005573586191080825	0.006887437985246728	753.2040585495854	828.2040585495854	828.2040585495854	853.2040585495854	0.0	0.026178009808063507	0.04938271641731262	0.02777777798473835	0.5454545617103577	753	828	828	853	1509
11.799939210086388	11.79993921008639	0	0	1	0	0.005828594710927629	0.005407069914492642	747.1419512998474	822.1419512998474	822.1419512998474	847.1419512998474	0.0	0.020942408591508865	0.03703703731298447	0.018518518656492233	0.5454545617103577	747	822	822	847	1509
11.81938842978469	11.819388429784688	0	0	1	0	0.006067627457812431	0.00398385730028241	741.3138956446564	816.3138956446564	816.3138956446564	841.3138956446564	0.0	0.015706805512309074	0.02469135820865631	0.009259259328246117	0.5454545617103577	741	816	816	841	1509
11.832724710507774	11.832725105247473	0	0	1	0	0.006290029259590983	0.003926701378077269	741.0798421432264	816.0798421432264	816.0798421432264	841.0798421432264	0.0	0.015706805512309074	0.02469135820865631	0.0	0.5454545617103577	741	816	816	841	1509
11.84972180719729	11.849721807197287	0	0	1	0	0.006495190528383569	0.003926701378077269	741.0798421432264	816.0798421432264	816.0798421432264	841.0798421432264	0.0	0.015706805512309074	0.02469135820865631	0.0	0.5454545617103577	741	816	816	841	1509
11.866730746077769	11.866730746077767	0	0	1	0	0.006682548931413013	0.003926701378077269	741.0798421432264	816.0798421432264	816.0798421432264	841.0798421432264	0.0	0.015706805512309074	0.02469135820865631	0.0	0.5454545617103577	741	816	816	841	1509
11.88613378123131	11.886133781231312	0	0	1	0	0.006851590932319736	0.003926701378077269	741.0798421432264	816.0798421432264	816.0798421432264	841.0798421432264	0.0	0.015706805512309074	0.02469135820865631	0.0	0.5454545617103577	741	816	816	841	1509
11.899590062822822	11.899590457562521	0	0	1	0	0.007001853198729215	0.003926701378077269	741.0798421432264	816.0798421432264	816.0798421432264	841.0798421432264	0.0	0.015706805512309074	0.02469135820865631	0.0	0.5454545617103577	741	816	816	841	1509
11.916913609243226	11.916913609243224	0	0	1	0	0.0071329238722138266	0.003926701378077269	741.0798421432264	816.0798421432264	816.0798421432264	841.0798421432264	0.0	0.015706805512309074	0.02469135820865631	0.0	0.5151515007019043	741	816	816	841	1503
11.932612407063472	11.932612407063473	0	0	1	0	0.00724444369716816	0.003926701378077269	741.0798421432264	816.0798421432264	816.0798421432264	841.0798421432264	0.0	0.015706805512309074	0.02469135820865631	0.0	0.5151515007019043	741	816	816	841	1503
11.952855448296008	11.952855843035707	0	0	1	0	0.007336107005503661	0.003926701378077269	741.0798421432264	816.0798421432264	816.0798421432264	841.0798421432264	0.0	0.015706805512309074	0.02469135820865631	0.0	0.5151515007019043	741	816	816	841	1503
11.966691864217436	11.966691864217438	0	0	1	0	0.007407662554463622	0.003926701378077269	741.0798421432264	816.0798421432264	816.0798421432264	841.0798421432264	0.0	0.015706805512309074	0.02469135820865631	0.0	0.5151515007019043	741	816	816	841	1503
11.982678032538393	11.982678032538391	0	0	1	0	0.00745891421526211	0.003926701378077269	741.0798421432264	816.0798421432264	816.0798421432264	841.0798421432264	0.0	0.015706805512309074	0.02469135820865631	0.0	0.5151515007019043	741	816	816	841	1503
11.999850788393863	11.999851183133561	0	0	1	0	0.007489721510659335	0.003926701378077269	741.0798421432264	816.0798421432264	816.0798421432264	841.0798421432264	0.0	0.015706805512309074	0.02469135820865631	0.0	0.5151515007019043	741	816	816	841	1503
12.019383692908304	12.019384087648003	0	0	1	0	0.0075	0.003926701378077269	741.0798421432264	816.0798421432264	816.0798421432264	841.0798421432264	0.0	0.015706805512309074	0.02469135820865631	0.0	0.5454545617103577	741	816	816	841	1509
12.032816290117887	12.03281629011789	0	0	1	0	0.007489721510659273	0.003926701378077269	741.0798421432264	816.0798421432264	816.0798421432264	841.0798421432264	0.0	0.015706805512309074	0.02469135820865631	0.0	0.5454545617103577	741	816	816	841	1509
12.049825228998367	12.049825228998369	0	0	1	0	0.0074589142152619884	0.002617801073938608	735.7198953977786	810.7198953977786	810.7198953977786	835.7198953977786	0.0	0.010471204295754433	0.02469135820865631	0.0	0.5151515007019043	735	810	810	835	1503
12.06674969358331	12.066749693583308	0	0	1	0	0.00740766255446344	0.002617801073938608	735.7198953977786	810.7198953977786	810.7198953977786	835.7198953977786	0.0	0.010471204295754433	0.02469135820865631	0.0	0.5151515007019043	735	810	810	835	1503
12.086309045657567	12.086309045657568	0	0	1	0	0.0073361070055034195	0.002617801073938608	735.7198953977786	810.7198953977786	810.7198953977786	835.7198953977786	0.0	0.010471204295754433	0.012345679104328156	0.0	0.5151515007019043	735	810	810	835	1503
12.09961966830023	12.099620063039929	0	0	1	0	0.007244443697167859	0.003926701378077269	741.0798421432264	816.0798421432264	816.0798421432264	841.0798421432264	0.0	0.015706805512309074	0.012345679104328156	0.0	0.5151515007019043	741	816	816	841	1503
12.116694133970705	12.116694133970707	0	0	1	0	0.007132923872213468	0.009353491244837642	763.3025466476101	838.3025466476101	838.3025466476101	863.3025466476101	0.01123595517128706	0.026178009808063507	0.012345679104328156	0.0	0.5151515007019043	763	838	838	863	1503
12.132690170784132	12.13269017078413	0	0	1	0	0.007001853198728799	0.013280193088576198	779.3823906977195	854.3823906977195	854.3823906977195	879.3823906977195	0.01123595517128706	0.04188481718301773	0.02469135820865631	0.0	0.5151515007019043	779	854	854	879	1503
12.152988080834794	12.152988080834795	0	0	1	0	0.006851590932319263	0.020207070745527744	807.7479547029361	882.7479547029361	882.7479547029361	907.7479547029361	0.033707864582538605	0.04712041839957237	0.03703703731298447	0.0	0.5454545617103577	807	882	882	907	1509
12.166582521320878	12.166582521320876	0	0	1	0	0.006682548931412486	0.025748173155190332	830.4387690705043	905.4387690705043	905.4387690705043	930.4387690705043	0.04494382068514824	0.057591624557971954	0.04938271641731262	0.009259259328246117	0.5151515007019043	830	905	905	930	1503
12.182670532484115	12.182670532484117	0	0	1	0	0.006495190528382989	0.0355214758077317	870.4604434326614	945.4604434326614	945.4604434326614	970.4604434326614	0.06741572916507721	0.07329843193292618	0.07407407462596893	0.018518518656492233	0.5454545617103577	870	945	945	970	1509
12.19993249951151	12.199932499511508	0	0	1	0	0.00629002925959035	0.04563771492482649	911.8864426171644	986.8864426171644	986.8864426171644	1011.8864426171644	0.08988764137029648	0.0890052393078804	0.09876543283462524	0.03703703731298447	0.5454545617103577	911	986	986	1011	1509
12.219423956357579	12.219423956357577	0	0	1	0	0.0060676274578117485	0.05569679619958194	953.078380437288	1028.0783804372882	1028.0783804372882	1053.0783804372882	0.11235955357551575	0.10471203923225403	0.12345679104328156	0.046296294778585434	0.5454545617103577	953	1028	1028	1053	1509
12.232961159587338	12.23296115958734	0	0	1	0	0.0058285947109268975	0.06737027815523952	1000.8812890457059	1075.881289045706	1075.881289045706	1100.881289045706	0.14606741070747375	0.11518324911594391	0.14814814925193787	0.0555555559694767	0.5454545617103577	1000	1075	1075	1100	1509
12.249889571569268	12.249889571569266	0	0	1	0	0.005573586191080047	0.07695808117143779	1040.1433423970377	1115.1433423970377	1115.1433423970377	1140.1433423970377	0.15730337798595428	0.13612565398216248	0.17283950746059418	0.0833333358168602	0.5454545617103577	1040	1115	1115	1140	1509
12.266662061370182	12.26666206137018	0	0	1	0	0.005303300858898672	0.08219050876515188	1061.570133393297	1136.570133393297	1136.570133393297	1161.570133393297	0.16853933036327362	0.14136125147342682	0.18518517911434174	0.10185185074806213	0.5454545617103577	1061	1136	1136	1161	1509
12.28631378253395	12.286313782533952	0	0	1	0	0.005018479547690979	0.08838890455612103	1086.9525641573157	1161.9525641573157	1161.9525641573157	1186.9525641573157	0.17977528274059296	0.1518324613571167	0.1975308656692505	0.1111111119389534	0.5454545617103577	1086	1161	1161	1186	1509
12.299768879906368	12.299768879906367	0	0	1	0	0.004719902932873301	0.09643918026799092	1119.918443197423	1194.918443197423	1194.918443197423	1219.918443197423	0.1910112351179123	0.16753926873207092	0.20987653732299805	0.12962962687015533	0.5454545617103577	1119	1194	1194	1219	1509
12.316674791725466	12.316674791725465	0	0	1	0	0.004408389392193047	0.10244321332887585	1144.5049585817467	1219.5049585817467	1219.5049585817467	1244.5049585817467	0.20224718749523163	0.17277486622333527	0.23456789553165436	0.14814814925193787	0.5454545617103577	1144	1219	1219	1244	1509
12.332669249580094	12.332669644319793	0	0	1	0	0.004084792762612181	0.11176495841961093	1182.6775047283068	1257.6775047283068	1257.6775047283068	1282.6775047283068	0.2247191071510315	0.18324607610702515	0.23456789553165436	0.1666666716337204	0.5454545617103577	1182	1257	1257	1282	1509
12.35366584889759	12.353665848897592	0	0	1	0	0.0037499999999994586	0.12255871791441963	1226.8779498595484	1301.8779498595484	1301.8779498595484	1326.8779498595484	0.23595505952835083	0.19895288348197937	0.2716049253940582	0.20370370149612427	0.5454545617103577	1226	1301	1301	1326	1509
12.366671732492799	12.3666717324928	0	0	1	0	0.003404928748046042	0.12255871791441963	1226.8779498595484	1301.8779498595484	1301.8779498595484	1326.8779498595484	0.23595505952835083	0.19895288348197937	0.2716049253940582	0.20370370149612427	0.5454545617103577	1226	1301	1301	1326	1509
12.382666979826828	12.382666979826826	0	0	1	0	0.0030505248230679265	0.13470399145345247	1276.6128450018878	1351.6128450018878	1351.6128450018878	1376.6128450018878	0.2584269642829895	0.2146596908569336	0.2839506268501282	0.23148147761821747	0.5454545617103577	1276	1351	1351	1376	1509
12.400189869795112	12.40019026453481	0	0	1	0	0.0026877596215891626	0.14782091353138016	1330.3266409110017	1405.3266409110017	1405.3266409110017	1430.3266409110017	0.2921348214149475	0.24607330560684204	0.32098764181137085	0.28703704476356506	0.5454545617103577	1330	1405	1405	1430	1509
12.419380929730414	12.419380929730412	0	0	1	0	0.0023176274578115027	0.17050275281429372	1423.208772774533	1498.208772774533	1498.208772774533	1523.208772774533	0.31460675597190857	0.26178011298179626	0.34567901492118835	0.3055555522441864	0.5454545617103577	1423	1498	1498	1523	1509
12.43272589472687	12.432726289466569	0	0	1	0	0.0019411428382682915	0.18731458080403596	1492.0532083925273	1567.0532083925273	1567.0532083925273	1592.0532083925273	0.3483146131038666	0.2774869203567505	0.37037035822868347	0.3333333432674408	0.5454545617103577	1492	1567	1567	1592	1509
12.449972072166313	12.449972072166311	0	0	1	0	0.001559337681132571	0.20257485013712362	1554.5440113115212	1629.5440113115212	1629.5440113115212	1654.5440113115212	0.37078651785850525	0.2931937277317047	0.395061731338501	0.37037035822868347	0.5454545617103577	1554	1629	1629	1654	1509
12.46668850893	12.466688508929998	0	0	1	0	0.0011732584878010991	0.213931823293259	1601.0508163858956	1676.0508163858956	1676.0508163858956	1701.0508163858956	0.37078651785850525	0.30890053510665894	0.43209877610206604	0.40740740299224854	0.5454545617103577	1601	1676	1676	1701	1509
12.486328387902807	12.486328387902805	0	0	1	0	0.0007839634745067622	0.23571052441094964	1690.2345974628388	1765.2345974628388	1765.2345974628388	1790.2345974628388	0.40449437499046326	0.3298429250717163	0.4691357910633087	0.4444444477558136	0.5454545617103577	1690	1765	1765	1790	1509
12.49960703662987	12.499607431369569	0	0	1	0	0.000392519671821435	0.2528855167124906	1760.566190937649	1835.566190937649	1835.566190937649	1860.566190937649	0.42696627974510193	0.34554973244667053	0.5061728358268738	0.4722222089767456	0.5454545617103577	1760	1835	1835	1860	1509
12.516718607832031	12.51671900257173	0	0	1	0	-6.468409853337487e-16	0.2662227228283882	1815.1820499822497	1890.1820499822497	1890.1820499822497	1915.1820499822497	0.43820226192474365	0.36125653982162476	0.5308641791343689	0.5	0.5454545617103577	1815	1890	1890	1915	1509
12.532676749634371	12.53267714437407	0	0	1	0	-0.00039251967182272687	0.2799028648454467	1871.202231542104	1946.202231542104	1946.202231542104	1971.202231542104	0.449438214302063	0.376963347196579	0.5555555820465088	0.5277777910232544	0.5454545617103577	1871	1946	1946	1971	1509
12.552886237992512	12.552894922265885	0	0	1	0	-0.0007839634745080487	0.31987702461563394	2034.896415801021	2109.8964158010212	2109.8964158010212	2134.8964158010212	0.49438202381134033	0.41361257433891296	0.6172839403152466	0.6018518805503845	0.5454545617103577	2034	2109	2109	2134	1509
12.566715153859667	12.566715548599365	0	0	1	0	-0.0011732584878023768	0.3339203230569936	2092.4037229183887	2167.4037229183887	2167.4037229183887	2192.4037229183887	0.49438202381134033	0.4293193817138672	0.654321014881134	0.6296296119689941	0.5454545617103577	2092	2167	2167	2192	1509
12.582658295553456	12.582658295553454	0	0	1	0	-0.0015593376811338364	0.34925797906847755	2155.211424285416	2230.211424285416	2230.211424285416	2255.211424285416	0.5056179761886597	0.4450261890888214	0.6790123581886292	0.6574074029922485	0.5757575631141663	2155	2230	2230	2255	1515
12.6000319739156	12.600031973915602	0	0	1	0	-0.0019411428382695413	0.3656327908046997	2222.266278345245	2297.266278345245	2297.266278345245	2322.266278345245	0.5280898809432983	0.46073299646377563	0.6913580298423767	0.6851851940155029	0.5757575631141663	2222	2297	2297	2322	1515
12.61976461671762	12.619764616717621	0	0	1	0	-0.002317627457812733	0.37937008219021173	2278.520486568917	2353.520486568917	2353.520486568917	2378.520486568917	0.5393258333206177	0.47643980383872986	0.7037037014961243	0.7129629850387573	0.5757575631141663	2278	2353	2353	2378	1515
12.632863264142044	12.632863264142042	0	0	1	0	-0.00268775962159037	0.3955650660658625	2344.838945539707	2419.838945539707	2419.838945539707	2444.838945539707	0.550561785697937	0.4921466112136841	0.7283950448036194	0.7407407164573669	0.5757575631141663	2344	2419	2419	2444	1515
12.649703649171146	12.649703649171144	0	0	1	0	-0.0030505248230691083	0.4218388672970885	2452.4301615815775	2527.4301615815775	2527.4301615815775	2552.4301615815775	0.5955055952072144	0.5130890011787415	0.7530864477157593	0.7685185074806213	0.5757575631141663	2452	2527	2527	2552	1515
12.666684561533012	12.66668456153301	0	0	1	0	-0.003404928748047195	0.4469331323446397	2555.1911769513	2630.1911769513	2630.1911769513	2655.1911769513	0.6067415475845337	0.5445026159286499	0.790123462677002	0.8055555820465088	0.6060606241226196	2555	2630	2630	2655	1521
12.686295624507808	12.68629562450781	0	0	1	0	-0.0037500000000005793	0.4626792465742451	2619.6715147215336	2694.6715147215336	2694.6715147215336	2719.6715147215336	0.6292135119438171	0.5602094531059265	0.8024691343307495	0.8240740895271301	0.6060606241226196	2619	2694	2694	2719	1521
12.699695458322394	12.699695458322395	0	0	1	0	-0.004084792762613266	0.4751076160512344	2670.565687729805	2745.565687729805	2745.565687729805	2770.565687729805	0.6404494643211365	0.5706806182861328	0.8271604776382446	0.8333333134651184	0.6060606241226196	2670	2745	2745	2770	1521
12.716658607397816	12.716658607397818	0	0	1	0	-0.004408389392194093	0.491110929136795	2736.0992548151753	2811.0992548151753	2811.0992548151753	2836.0992548151753	0.6629213690757751	0.5863874554634094	0.8395061492919922	0.8518518805503845	0.6060606241226196	2736	2811	2811	2836	1521
12.73261674920016	12.732616749200158	0	0	1	0	-0.004719902932874305	0.5037965126928396	2788.046719477178	2863.046719477178	2863.046719477178	2888.046719477178	0.6741573214530945	0.5968586206436157	0.8641975522041321	0.8611111044883728	0.6060606241226196	2788	2863	2863	2888	1521
12.752903211799557	12.752903211799559	0	0	1	0	-0.005018479547691941	0.5187481118780894	2849.273518140776	2924.273518140776	2924.273518140776	2949.273518140776	0.6966292262077332	0.6073298454284668	0.8765432238578796	0.8796296119689941	0.6060606241226196	2849	2924	2924	2949	1521
12.76670804854509	12.766708048545087	0	0	1	0	-0.005303300858899587	0.531005034675446	2899.465616995951	2974.465616995951	2974.465616995951	2999.465616995951	0.7078651785850525	0.6178010702133179	0.8888888955116272	0.8981481194496155	0.6060606241226196	2899	2974	2974	2999	1521
12.782687506291163	12.782687901030862	0	0	1	0	-0.0055735861910809125	0.5371721799161318	2924.7200767565596	2999.7200767565596	2999.7200767565596	3024.7200767565596	0.7078651785850525	0.6230366230010986	0.9012345671653748	0.9074074029922485	0.6060606241226196	2924	2999	2999	3024	1521
12.799798682753623	12.799798682753625	0	0	1	0	-0.005828594710927712	0.5474941588999558	2966.988580695319	3041.988580695319	3041.988580695319	3066.988580695319	0.7303370833396912	0.6335078477859497	0.9012345671653748	0.9166666865348816	0.6363636255264282	2966	3041	3041	3066	1527
12.81946500928625	12.819465009286251	0	0	1	0	-0.006067627457812508	0.5691273076605405	3055.5763248699136	3130.5763248699136	3130.5763248699136	3155.5763248699136	0.7528089880943298	0.6492146849632263	0.9259259104728699	0.9444444179534912	0.6363636255264282	3055	3130	3130	3155	1527
12.832687999715786	12.832688394455484	0	0	1	0	-0.006290029259591055	0.5753885365879503	3081.2160573276565	3156.2160573276565	3156.2160573276565	3181.2160573276565	0.7640449404716492	0.6544502377510071	0.9259259104728699	0.9537037014961243	0.6363636255264282	3081	3156	3156	3181	1527
12.850099573089016	12.850099573089015	0	0	1	0	-0.006495190528383635	0.5811410528706888	3104.7726115054706	3179.7726115054706	3179.7726115054706	3204.7726115054706	0.7752808928489685	0.6544502377510071	0.9382715821266174	0.9537037014961243	0.6363636255264282	3104	3179	3179	3204	1527
12.86669758794307	12.866697587943069	0	0	1	0	-0.006682548931413073	0.5874308747178514	3130.5294319696013	3205.5294319696013	3205.5294319696013	3230.5294319696013	0.7865168452262878	0.6596858501434326	0.9382715821266174	0.9629629850387573	0.6363636255264282	3130	3205	3205	3230	1527
12.886027201512642	12.886027201512643	0	0	1	0	-0.006851590932319789	0.5887397778159578	3135.889390156347	3210.889390156347	3210.889390156347	3235.889390156347	0.7865168452262878	0.6649214625358582	0.9382715821266174	0.9629629850387573	0.6363636255264282	3135	3210	3210	3235	1527
12.899695458322396	12.899695458322395	0	0	1	0	-0.007001853198729263	0.5939123930182149	3157.0712494095897	3232.0712494095897	3232.0712494095897	3257.0712494095897	0.7865168452262878	0.6649214625358582	0.9506173133850098	0.9722222089767456	0.6363636255264282	3157	3232	3232	3257	1527
12.916661765315405	12.916661765315407	0	0	1	0	-0.007132923872213867	0.5980302842106511	3173.934013842616	3248.934013842616	3248.934013842616	3273.934013842616	0.7977527976036072	0.6701570749282837	0.9506173133850098	0.9722222089767456	0.6666666865348816	3173	3248	3248	3273	1533
12.93262543347353	12.932625433473532	0	0	1	0	-0.0072444436971681936	0.5993391873087575	3179.2939720293616	3254.2939720293616	3254.2939720293616	3279.2939720293616	0.7977527976036072	0.6753926873207092	0.9506173133850098	0.9722222089767456	0.6666666865348816	3179	3254	3254	3279	1533
12.952729921071798	12.952730315811497	0	0	1	0	-0.007336107005503688	0.6034570785011937	3196.156736462388	3271.156736462388	3271.156736462388	3296.156736462388	0.8089887499809265	0.6806282997131348	0.9506173133850098	0.9722222089767456	0.6666666865348816	3196	3271	3271	3296	1533
12.966663837698826	12.966663837698825	0	0	1	0	-0.007407662554463643	0.6034570785011937	3196.156736462388	3271.156736462388	3271.156736462388	3296.156736462388	0.8089887499809265	0.6806282997131348	0.9506173133850098	0.9722222089767456	0.6666666865348816	3196	3271	3271	3296	1533
12.982657111334357	12.982657111334358	0	0	1	0	-0.007458914215262124	0.6034570785011937	3196.156736462388	3271.156736462388	3271.156736462388	3296.156736462388	0.8089887499809265	0.6806282997131348	0.9506173133850098	0.9722222089767456	0.6666666865348816	3196	3271	3271	3296	1533
12.999736708620917	12.999736708620919	0	0	1	0	-0.007489721510659341	0.6034570785011937	3196.156736462388	3271.156736462388	3271.156736462388	3296.156736462388	0.8089887499809265	0.6806282997131348	0.9506173133850098	0.9722222089767456	0.6666666865348816	3196	3271	3271	3296	1533
13.01932369247409	13.019323692474089	0	0	1	0	-0.0075	0.6034570785011937	3196.156736462388	3271.156736462388	3271.156736462388	3296.156736462388	0.8089887499809265	0.6806282997131348	0.9506173133850098	0.9722222089767456	0.6666666865348816	3196	3271	3271	3296	1533
13.032708526180125	13.032708920919823	0	0	1	0	-0.007489721510659266	0.6034570785011937	3196.156736462388	3271.156736462388	3271.156736462388	3296.156736462388	0.8089887499809265	0.6806282997131348	0.9506173133850098	0.9722222089767456	0.6666666865348816	3196	3271	3271	3296	1533
13.049742728401325	13.049743123141024	0	0	1	0	-0.0074589142152619746	0.6034570785011937	3196.156736462388	3271.156736462388	3271.156736462388	3296.156736462388	0.8089887499809265	0.6806282997131348	0.9506173133850098	0.9722222089767456	0.6666666865348816	3196	3271	3271	3296	1533
13.066699956381262	13.06670035112096	0	0	1	0	-0.007407662554463419	0.6075749547924687	3213.019439875159	3288.019439875159	3288.019439875159	3313.019439875159	0.8202247023582458	0.6858638525009155	0.9506173133850098	0.9722222089767456	0.6666666865348816	3213	3288	3288	3313	1533
13.085986148583968	13.08598614858397	0	0	1	0	-0.007336107005503392	0.6092667506371505	3219.9473438591313	3294.9473438591313	3294.9473438591313	3319.9473438591313	0.8202247023582458	0.6806282997131348	0.9629629850387573	0.9722222089767456	0.6666666865348816	3219	3294	3294	3319	1533
13.099647300079146	13.099647694818845	0	0	1	0	-0.007244443697167825	0.6034570785011937	3196.156736462388	3271.156736462388	3271.156736462388	3296.156736462388	0.8089887499809265	0.6806282997131348	0.9506173133850098	0.9722222089767456	0.6666666865348816	3196	3271	3271	3296	1533
13.116675581204865	13.116675581204863	0	0	1	0	-0.0071329238722134276	0.6064577625428207	3208.4445376128506	3283.4445376128506	3283.4445376128506	3308.4445376128506	0.8089887499809265	0.6806282997131348	0.9629629850387573	0.9722222089767456	0.6666666865348816	3208	3283	3283	3308	1533
13.132735565849488	13.13273556584949	0	0	1	0	-0.007001853198728752	0.6034570785011937	3196.156736462388	3271.156736462388	3271.156736462388	3296.156736462388	0.8089887499809265	0.6806282997131348	0.9506173133850098	0.9722222089767456	0.6666666865348816	3196	3271	3271	3296	1533
13.152771763479867	13.152771763479866	0	0	1	0	-0.006851590932319209	0.6034570785011937	3196.156736462388	3271.156736462388	3271.156736462388	3296.156736462388	0.8089887499809265	0.6806282997131348	0.9506173133850098	0.9722222089767456	0.6666666865348816	3196	3271	3271	3296	1533
13.166645284932981	13.166645284932983	0	0	1	0	-0.006682548931412426	0.6006480904068638	3184.6539302161073	3259.6539302161073	3259.6539302161073	3284.6539302161073	0.7977527976036072	0.6806282997131348	0.9506173133850098	0.9722222089767456	0.6666666865348816	3184	3259	3259	3284	1533
13.18271395385098	13.182713953850982	0	0	1	0	-0.006495190528382922	0.5993391873087575	3179.2939720293616	3254.2939720293616	3254.2939720293616	3279.2939720293616	0.7977527976036072	0.6753926873207092	0.9506173133850098	0.9722222089767456	0.6666666865348816	3179	3254	3254	3279	1533
13.199789603740554	13.199789603740552	0	0	1	0	-0.006290029259590279	0.593629280753369	3155.911904685046	3230.911904685046	3230.911904685046	3255.911904685046	0.7977527976036072	0.6701570749282837	0.9506173133850098	0.9537037014961243	0.6666666865348816	3155	3230	3230	3255	1533
13.21955816785516	13.219558562594859	0	0	1	0	-0.006067627457811671	0.5696241417324837	3057.6108603945204	3132.6108603945204	3132.6108603945204	3157.6108603945204	0.7752808928489685	0.6544502377510071	0.9259259104728699	0.9166666865348816	0.6666666865348816	3057	3132	3132	3157	1533
13.23273221056205	13.232732210562048	0	0	1	0	-0.005828594710926814	0.5419583740279208	2944.3195416443355	3019.3195416443355	3019.3195416443355	3044.3195416443355	0.7415730357170105	0.6335078477859497	0.9012345671653748	0.8796296119689941	0.6666666865348816	2944	3019	3019	3044	1533
13.249694175418375	13.249694175418373	0	0	1	0	-0.0055735861910799584	0.5088399084200583	2808.6994249801387	2883.6994249801387	2883.6994249801387	2908.6994249801387	0.7078651785850525	0.6073298454284668	0.8641975522041321	0.8333333134651184	0.6363636255264282	2808	2883	2883	2908	1527
13.266687324710903	13.266687324710901	0	0	1	0	-0.0053033008588985785	0.46211919793539735	2617.378115545452	2692.378115545452	2692.378115545452	2717.378115545452	0.6292135119438171	0.5759162306785583	0.8271604776382446	0.7777777910232544	0.6363636255264282	2617	2692	2692	2717	1527
13.286106149452396	13.286106149452397	0	0	1	0	-0.005018479547690881	0.4294922252223543	2483.770662285541	2558.770662285541	2558.770662285541	2583.770662285541	0.5955055952072144	0.5445026159286499	0.790123462677002	0.7314814925193787	0.6363636255264282	2483	2558	2558	2583	1527
13.299730195415888	13.299730195415886	0	0	1	0	-0.004719902932873198	0.40745847314173744	2393.542447515415	2468.542447515415	2468.542447515415	2493.542447515415	0.5955055952072144	0.518324613571167	0.7530864477157593	0.6851851940155029	0.6363636255264282	2393	2468	2468	2493	1527
13.316694528710405	13.316694923450104	0	0	1	0	-0.00440838939219294	0.38169906856462354	2288.0576857721335	2363.0576857721335	2363.0576857721335	2388.0576857721335	0.550561785697937	0.49738219380378723	0.7283950448036194	0.6574074029922485	0.6363636255264282	2288	2363	2363	2388	1527
13.332771092422378	13.33277109242238	0	0	1	0	-0.00408479276261207	0.35651390065081756	2184.9244231650982	2259.9244231650982	2259.9244231650982	2284.9244231650982	0.516853928565979	0.481675386428833	0.6790123581886292	0.6296296119689941	0.6060606241226196	2184	2259	2259	2284	1521
13.352636367763187	13.352636367763186	0	0	1	0	-0.003749999999999344	0.321012446316999	2039.545967668111	2114.545967668111	2114.545967668111	2139.545967668111	0.4606741666793823	0.45026177167892456	0.6296296119689941	0.5925925970077515	0.6060606241226196	2039	2114	2114	2139	1521
13.366683574683764	13.366683969423462	0	0	1	0	-0.0034049287480459245	0.321012446316999	2039.545967668111	2114.545967668111	2114.545967668111	2139.545967668111	0.4606741666793823	0.45026177167892456	0.6296296119689941	0.5925925970077515	0.6060606241226196	2039	2114	2114	2139	1521
13.382625137418758	13.382625137418756	0	0	1	0	-0.003050524823067806	0.3092184558265494	1991.2495766097197	2066.24957660972	2066.24957660972	2091.24957660972	0.449438214302063	0.43455496430397034	0.604938268661499	0.5833333134651184	0.6060606241226196	1991	2066	2066	2091	1521
13.399628155203755	13.399628155203754	0	0	1	0	-0.002687759621589039	0.2797579618352266	1870.608853715253	1945.608853715253	1945.608853715253	1970.608853715253	0.4157303273677826	0.4083769619464874	0.5308641791343689	0.5555555820465088	0.6060606241226196	1870	1945	1945	1970	1521
13.419508825392816	13.419509220132515	0	0	1	0	-0.0023176274578113774	0.2672983296317737	1819.5866598421132	1894.5866598421132	1894.5866598421132	1919.5866598421132	0.3932584226131439	0.3926701545715332	0.5185185074806213	0.5462962985038757	0.6060606241226196	1819	1894	1894	1919	1521
13.432705368262534	13.432705368262532	0	0	1	0	-0.0019411428382681635	0.26018544411006506	1790.4593936307165	1865.4593936307165	1865.4593936307165	1890.4593936307165	0.3820224702358246	0.3821989595890045	0.5061728358268738	0.5462962985038757	0.6060606241226196	1790	1865	1865	1890	1521
13.449727333553072	13.449727728292771	0	0	1	0	-0.0015593376811324415	0.2519294297042425	1756.651014638873	1831.651014638873	1831.651014638873	1856.651014638873	0.37078651785850525	0.37172773480415344	0.4938271641731262	0.5370370149612427	0.6060606241226196	1756	1831	1831	1856	1521
13.466705087997346	13.466705087997347	0	0	1	0	-0.0011732584878009686	0.2424216903132912	1717.7168218329275	1792.7168218329275	1792.7168218329275	1817.7168218329275	0.3595505654811859	0.3560209572315216	0.48148149251937866	0.5277777910232544	0.6060606241226196	1717	1792	1792	1817	1521
13.48599285915885	13.486032333128726	0	0	1	0	-0.0007839634745066304	0.2314709958402763	1672.8737279659315	1747.8737279659315	1747.8737279659315	1772.8737279659315	0.33707866072654724	0.34554973244667053	0.4691357910633087	0.5185185074806213	0.5757575631141663	1672	1747	1747	1772	1515
13.499618089341437	13.499618089341435	0	0	1	0	-0.0003925196718213029	0.20693210884928703	1572.3869857378304	1647.3869857378304	1647.3869857378304	1672.3869857378304	0.2808988690376282	0.32460734248161316	0.4444444477558136	0.5	0.5757575631141663	1572	1647	1647	1672	1515
13.516695712929502	13.5166957129295	0	0	1	0	7.791492631894069e-16	0.17065270444711267	1423.8228247109264	1498.8228247109264	1498.8228247109264	1523.8228247109264	0.24719101190567017	0.26178011298179626	0.3827160596847534	0.45370370149612427	0.5757575631141663	1423	1498	1498	1523	1515
13.53273556584949	13.53273596058919	0	0	1	0	0.000392519671822859	0.14627642174957	1324.0019470644893	1399.0019470644893	1399.0019470644893	1424.0019470644893	0.20224718749523163	0.23036649823188782	0.3580246865749359	0.42592594027519226	0.5757575631141663	1324	1399	1399	1424	1515
13.552760316028602	13.552760316028603	0	0	1	0	0.0007839634745081803	0.13047885372774837	1259.3109060151296	1334.3109060151296	1334.3109060151296	1359.3109060151296	0.17977528274059296	0.20942407846450806	0.3333333432674408	0.39814814925193787	0.5757575631141663	1259	1334	1334	1359	1515
13.566698180052617	13.566698180052619	0	0	1	0	0.0011732584878025075	0.11430977357983263	1193.0985228094146	1268.0985228094146	1268.0985228094146	1293.0985228094146	0.15730337798595428	0.1884816735982895	0.3086419701576233	0.3611111044883728	0.5757575631141663	1193	1268	1268	1293	1515
13.582642900705201	13.582642900705203	0	0	1	0	0.0015593376811339657	0.10028404071007246	1135.6631467077468	1210.6631467077468	1210.6631467077468	1235.6631467077468	0.13483145833015442	0.16753926873207092	0.29629629850387573	0.3333333432674408	0.5757575631141663	1135	1210	1210	1235	1515
13.59984249886019	13.599842893599888	0	0	1	0	0.001941142838269669	0.08204899791578724	1060.9906464651488	1135.9906464651488	1135.9906464651488	1160.9906464651488	0.10112359374761581	0.14659686386585236	0.2716049253940582	0.29629629850387573	0.5757575631141663	1060	1135	1135	1160	1515
13.619290534339394	13.619290534339392	0	0	1	0	0.0023176274578128593	0.06314211990301011	983.5669810028264	1058.5669810028264	1058.5669810028264	1083.5669810028264	0.07865168899297714	0.12041884660720825	0.2222222238779068	0.24074074625968933	0.5757575631141663	983	1058	1058	1083	1515
13.632683262839402	13.6326836575791	0	0	1	0	0.002687759621590494	0.05420592478695774	946.9732620025919	1021.9732620025919	1021.9732620025919	1046.973262002592	0.06741572916507721	0.10471203923225403	0.20987653732299805	0.21296297013759613	0.5757575631141663	946	1021	1021	1046	1515
13.649754570592288	13.649754570592286	0	0	1	0	0.0030505248230692293	0.04560698218350684	911.7605920414605	986.7605920414605	986.7605920414605	1011.7605920414605	0.056179776787757874	0.09424083679914474	0.17283950746059418	0.18518517911434174	0.5757575631141663	911	986	986	1011	1515
13.66673232503656	13.666732325036563	0	0	1	0	0.0034049287480473127	0.03519927859510741	869.1410458469649	944.1410458469649	944.1410458469649	969.1410458469649	0.033707864582538605	0.08376963436603546	0.14814814925193787	0.15740740299224854	0.5757575631141663	869	944	944	969	1515
13.686040227922701	13.686040227922703	0	0	1	0	0.0037500000000006933	0.02953817927954394	845.9588441497324	920.9588441497324	920.9588441497324	945.9588441497324	0.02247191034257412	0.07853402942419052	0.12345679104328156	0.1388888955116272	0.5757575631141663	845	920	920	945	1515
13.699706905773661	13.69970690577366	0	0	1	0	0.004084792762613376	0.019759191013617117	805.9138872007621	880.9138872007621	880.9138872007621	905.9138872007621	0.0	0.06806282699108124	0.09876543283462524	0.1111111119389534	0.5757575631141663	805	880	880	905	1515
13.71667992334155	13.716679923341552	0	0	1	0	0.0044083893921942	0.016398363336188285	792.151297861691	867.151297861691	867.151297861691	892.151297861691	0.0	0.057591624557971954	0.08641975373029709	0.09259258955717087	0.5757575631141663	792	867	867	892	1515
13.732754908094728	13.73275490809473	0	0	1	0	0.004719902932874409	0.014460747036955157	784.2167591163313	859.2167591163313	859.2167591163313	884.2167591163313	0.0	0.052356019616127014	0.07407407462596893	0.07407407462596893	0.5757575631141663	784	859	859	884	1515
13.752694394498908	13.752694394498906	0	0	1	0	0.005018479547692039	0.009619551369256907	764.392062857107	839.392062857107	839.392062857107	864.392062857107	0.0	0.03664921596646309	0.04938271641731262	0.03703703731298447	0.5757575631141663	764	839	839	864	1515
13.766640153316898	13.7666401533169	0	0	1	0	0.00530330085889968	0.009619551369256907	764.392062857107	839.392062857107	839.392062857107	864.392062857107	0.0	0.03664921596646309	0.04938271641731262	0.03703703731298447	0.5757575631141663	764	839	839	864	1515
13.782745533026882	13.782745533026883	0	0	1	0	0.005573586191081001	0.008110604406077675	758.2129250428881	833.2129250428881	833.2129250428881	858.2129250428881	0.0	0.03141361102461815	0.03703703731298447	0.02777777798473835	0.5757575631141663	758	833	833	858	1515
13.799688550377669	13.799688550377667	0	0	1	0	0.005828594710927795	0.00665881429642616	752.2678445438652	827.2678445438652	827.2678445438652	852.2678445438652	0.0	0.026178009808063507	0.02469135820865631	0.018518518656492233	0.5757575631141663	752	827	827	852	1515
13.819408956249026	13.819408956249024	0	0	1	0	0.006067627457812587	0.005235602147877216	746.4397907955572	821.4397907955572	821.4397907955572	846.4397907955572	0.0	0.020942408591508865	0.012345679104328156	0.0	0.5757575631141663	746	821	821	846	1515
13.832746026451508	13.832746026451506	0	0	1	0	0.006290029259591127	0.005235602147877216	746.4397907955572	821.4397907955572	821.4397907955572	846.4397907955572	0.0	0.020942408591508865	0.012345679104328156	0.0	0.5757575631141663	746	821	821	846	1515
13.849730096730964	13.849730096730962	0	0	1	0	0.006495190528383701	0.003926701378077269	741.0798421432264	816.0798421432264	816.0798421432264	841.0798421432264	0.0	0.015706805512309074	0.012345679104328156	0.0	0.5454545617103577	741	816	816	841	1509
13.866695614244575	13.866695614244577	0	0	1	0	0.006682548931413134	0.003926701378077269	741.0798421432264	816.0798421432264	816.0798421432264	841.0798421432264	0.0	0.015706805512309074	0.012345679104328156	0.0	0.5454545617103577	741	816	816	841	1509
13.88596325368144	13.885963253681442	0	0	1	0	0.006851590932319843	0.003926701378077269	741.0798421432264	816.0798421432264	816.0798421432264	841.0798421432264	0.0	0.015706805512309074	0.012345679104328156	0.0	0.5454545617103577	741	816	816	841	1509
13.899597168137399	13.8995971681374	0	0	1	0	0.0070018531987293105	0.003926701378077269	741.0798421432264	816.0798421432264	816.0798421432264	841.0798421432264	0.0	0.015706805512309074	0.012345679104328156	0.0	0.5454545617103577	741	816	816	841	1509
13.916763213417992	13.91676321341799	0	0	1	0	0.007132923872213908	0.003926701378077269	741.0798421432264	816.0798421432264	816.0798421432264	841.0798421432264	0.0	0.015706805512309074	0.012345679104328156	0.0	0.5454545617103577	741	816	816	841	1509
13.932659775827323	13.932659775827325	0	0	1	0	0.007244443697168227	0.002617801073938608	735.7198953977786	810.7198953977786	810.7198953977786	835.7198953977786	0.0	0.010471204295754433	0.012345679104328156	0.0	0.5454545617103577	735	810	810	835	1509
13.95280571109396	13.952805711093962	0	0	1	0	0.007336107005503715	0.002617801073938608	735.7198953977786	810.7198953977786	810.7198953977786	835.7198953977786	0.0	0.010471204295754433	0.012345679104328156	0.0	0.5454545617103577	735	810	810	835	1509
13.966631074303828	13.966631074303827	0	0	1	0	0.007407662554463664	0.002617801073938608	735.7198953977786	810.7198953977786	810.7198953977786	835.7198953977786	0.0	0.010471204295754433	0.012345679104328156	0.0	0.5454545617103577	735	810	810	835	1509
13.982706059057007	13.982706059057005	0	0	1	0	0.007458914215262138	0.002617801073938608	735.7198953977786	810.7198953977786	810.7198953977786	835.7198953977786	0.0	0.010471204295754433	0.012345679104328156	0.0	0.5454545617103577	735	810	810	835	1509
13.99973907705911	13.999739471798808	0	0	1	0	0.007489721510659348	0.002617801073938608	735.7198953977786	810.7198953977786	810.7198953977786	835.7198953977786	0.0	0.010471204295754433	0.012345679104328156	0.0	0.5454545617103577	735	810	810	835	1509
14.019678958202986	14.019678958202988	0	0	1	0	0.0075	0.002617801073938608	735.7198953977786	810.7198953977786	810.7198953977786	835.7198953977786	0.0	0.010471204295754433	0.012345679104328156	0.0	0.5454545617103577	735	810	810	835	1509
14.03270299982434	14.032703394564038	0	0	1	0	0.007489721510659259	0.002617801073938608	735.7198953977786	810.7198953977786	810.7198953977786	835.7198953977786	0.0	0.010471204295754433	0.012345679104328156	0.0	0.5454545617103577	735	810	810	835	1509
14.049687464843496	14.049687464843494	0	0	1	0	0.0074589142152619616	0.002617801073938608	735.7198953977786	810.7198953977786	810.7198953977786	835.7198953977786	0.0	0.010471204295754433	0.012345679104328156	0.0	0.5454545617103577	735	810	810	835	1509
14.066704693257646	14.066705087997345	0	0	1	0	0.007407662554463399	0.002617801073938608	735.7198953977786	810.7198953977786	810.7198953977786	835.7198953977786	0.0	0.010471204295754433	0.02469135820865631	0.0	0.5454545617103577	735	810	810	835	1509
14.085930490286442	14.085930490286444	0	0	1	0	0.007336107005503364	0.002617801073938608	735.7198953977786	810.7198953977786	810.7198953977786	835.7198953977786	0.0	0.010471204295754433	0.012345679104328156	0.0	0.5454545617103577	735	810	810	835	1509
14.099702168897275	14.099702168897274	0	0	1	0	0.00724444369716779	0.002617801073938608	735.7198953977786	810.7198953977786	810.7198953977786	835.7198953977786	0.0	0.010471204295754433	0.012345679104328156	0.0	0.5454545617103577	735	810	810	835	1509
14.116669660109382	14.11666966010938	0	0	1	0	0.007132923872213387	0.002617801073938608	735.7198953977786	810.7198953977786	810.7198953977786	835.7198953977786	0.0	0.010471204295754433	0.012345679104328156	0.0	0.5454545617103577	735	810	810	835	1509
14.13266096004642	14.13266135478612	0	0	1	0	0.007001853198728705	0.002617801073938608	735.7198953977786	810.7198953977786	810.7198953977786	835.7198953977786	0.0	0.010471204295754433	0.012345679104328156	0.0	0.5454545617103577	735	810	810	835	1509
14.152652946830537	14.152652946830536	0	0	1	0	0.006851590932319155	0.005235602147877216	746.4397907955572	821.4397907955572	821.4397907955572	846.4397907955572	0.0	0.020942408591508865	0.012345679104328156	0.0	0.5454545617103577	746	821	821	846	1509
14.16666857457521	14.166668969314909	0	0	1	0	0.006682548931412366	0.005235602147877216	746.4397907955572	821.4397907955572	821.4397907955572	846.4397907955572	0.0	0.020942408591508865	0.012345679104328156	0.0	0.5454545617103577	746	821	821	846	1509
14.182710006453993	14.182710006453995	0	0	1	0	0.006495190528382856	0.010662391548976302	768.662493393058	843.662493393058	843.662493393058	868.662493393058	0.01123595517128706	0.03141361102461815	0.012345679104328156	0.0	0.5454545617103577	768	843	843	868	1509
14.19988039387127	14.199880393871272	0	0	1	0	0.006290029259590206	0.014808859538361873	785.6422798095919	860.6422798095919	860.6422798095919	885.6422798095919	0.02247191034257412	0.03664921596646309	0.012345679104328156	0.009259259328246117	0.5454545617103577	785	860	860	885	1509
14.219332771487162	14.21933277148716	0	0	1	0	0.006067627457811592	0.02605367248565313	831.6897888287496	906.6897888287496	906.6897888287496	931.6897888287496	0.056179776787757874	0.04712041839957237	0.02469135820865631	0.03703703731298447	0.5757575631141663	831	906	906	931	1515
14.23269036815398	14.232690368153978	0	0	1	0	0.005828594710926731	0.030228716794828955	848.7865952748245	923.7865952748245	923.7865952748245	948.7865952748245	0.06741572916507721	0.052356019616127014	0.02469135820865631	0.046296294778585434	0.5757575631141663	848	923	923	948	1515
14.250016677752273	14.250016677752274	0	0	1	0	0.005573586191079871	0.03168050783005414	854.7316795640717	929.7316795640717	929.7316795640717	954.7316795640717	0.06741572916507721	0.057591624557971954	0.03703703731298447	0.046296294778585434	0.5757575631141663	854	929	929	954	1515
14.266743772487827	14.266743772487828	0	0	1	0	0.005303300858898486	0.035884131060399636	871.9455166923365	946.9455166923365	946.9455166923365	971.9455166923365	0.07865168899297714	0.0628272220492363	0.03703703731298447	0.0555555559694767	0.5757575631141663	871	946	946	971	1515
14.285949832531683	14.285949832531681	0	0	1	0	0.005018479547690782	0.040287799978220795	889.9785409108142	964.9785409108142	964.9785409108142	989.9785409108142	0.08988764137029648	0.06806282699108124	0.04938271641731262	0.06481481343507767	0.5757575631141663	889	964	964	989	1515
14.299870722748652	14.29987072274865	0	0	1	0	0.004719902932873095	0.0488665141940294	925.1083756245504	1000.1083756245504	1000.1083756245504	1025.1083756245505	0.11235955357551575	0.07853402942419052	0.06172839552164078	0.07407407462596893	0.5757575631141663	925	1000	1000	1025	1515
14.316694528710405	14.316694923450104	0	0	1	0	0.0044083893921928324	0.054436194593539086	947.9162168605426	1022.9162168605426	1022.9162168605426	1047.9162168605426	0.12359550595283508	0.0890052393078804	0.06172839552164078	0.0833333358168602	0.5757575631141663	947	1022	1022	1047	1515
14.332711881467562	14.33271227620726	0	0	1	0	0.004084792762611958	0.060197060501478036	971.5069627535526	1046.5069627535527	1046.5069627535527	1071.5069627535527	0.14606741070747375	0.0890052393078804	0.06172839552164078	0.09259258955717087	0.5757575631141663	971	1046	1046	1071	1515
14.352680183869753	14.35268018386975	0	0	1	0	0.0037499999999992296	0.06659550366435195	997.7085875055212	1072.7085875055213	1072.7085875055213	1097.7085875055213	0.15730337798595428	0.09947644174098969	0.08641975373029709	0.1111111119389534	0.5757575631141663	997	1072	1072	1097	1515
14.366660679781235	14.366660679781234	0	0	1	0	0.0034049287480458065	0.0709134368994582	1015.3905241032813	1090.3905241032812	1090.3905241032812	1115.3905241032812	0.16853933036327362	0.10471203923225403	0.08641975373029709	0.12037037312984467	0.5757575631141663	1015	1090	1090	1115	1515
14.382650006019778	14.38265000601978	0	0	1	0	0.003050524823067685	0.07734045595957786	1041.7091671544713	1116.7091671544713	1116.7091671544713	1141.7091671544713	0.17977528274059296	0.11518324911594391	0.1111111119389534	0.12962962687015533	0.5757575631141663	1041	1116	1116	1141	1515
14.39976868253652	14.399768682536518	0	0	1	0	0.0026877596215889154	0.08550504378030765	1075.1431542803598	1150.1431542803598	1150.1431542803598	1175.1431542803598	0.1910112351179123	0.13089005649089813	0.1358024626970291	0.14814814925193787	0.5757575631141663	1075	1150	1150	1175	1515
14.41927513949114	14.419275139491141	0	0	1	0	0.0023176274578112516	0.09633572982086758	1119.4948136164528	1194.4948136164528	1194.4948136164528	1219.4948136164528	0.21348313987255096	0.14659686386585236	0.16049382090568542	0.15740740299224854	0.5757575631141663	1119	1194	1194	1219	1515
14.432697868208257	14.432698262947955	0	0	1	0	0.0019411428382680358	0.10640049809449453	1160.7100396969552	1235.7100396969552	1235.7100396969552	1260.7100396969552	0.23595505952835083	0.15706805884838104	0.18518517911434174	0.17592592537403107	0.5757575631141663	1160	1235	1235	1260	1515
14.449702859691746	14.449702859691747	0	0	1	0	0.001559337681132312	0.1253016902351855	1238.1104215130845	1313.1104215130845	1313.1104215130845	1338.1104215130845	0.2584269642829895	0.1884816735982895	0.23456789553165436	0.23148147761821747	0.5757575631141663	1238	1313	1313	1338	1515
14.466696403723974	14.466696403723972	0	0	1	0	0.0011732584878008379	0.13938457703802976	1295.7798429707318	1370.7798429707318	1370.7798429707318	1395.7798429707318	0.2808988690376282	0.20942407846450806	0.25925925374031067	0.25925925374031067	0.5757575631141663	1295	1370	1370	1395	1515
14.485941148258311	14.48594114825831	0	0	1	0	0.0007839634745064989	0.1588142163979991	1375.3442161498062	1450.3442161498062	1450.3442161498062	1475.3442161498062	0.31460675597190857	0.23560209572315216	0.29629629850387573	0.28703704476356506	0.5757575631141663	1375	1450	1450	1475	1515
14.499794537986789	14.499794537986787	0	0	1	0	0.0003925196718211707	0.17366870587404648	1436.1733505542202	1511.1733505542202	1511.1733505542202	1536.1733505542202	0.33707866072654724	0.2565445005893707	0.32098764181137085	0.31481480598449707	0.5757575631141663	1436	1511	1511	1536	1515
14.516733607940582	14.51673400268028	0	0	1	0	-9.11457541045065e-16	0.1888661393227169	1498.4068405265257	1573.4068405265257	1573.4068405265257	1598.4068405265257	0.3595505654811859	0.2774869203567505	0.34567901492118835	0.34259259700775146	0.5757575631141663	1498	1573	1573	1598	1515
14.532635696705698	14.5326356967057	0	0	1	0	-0.00039251967182299115	0.2039347100870068	1560.112637806293	1635.112637806293	1635.112637806293	1660.112637806293	0.3932584226131439	0.2931937277317047	0.3580246865749359	0.3611111044883728	0.5757575631141663	1560	1635	1635	1660	1515
14.552737026386376	14.552737026386374	0	0	1	0	-0.0007839634745083118	0.23239814695848082	1676.670411794979	1751.670411794979	1751.670411794979	1776.670411794979	0.4157303273677826	0.33507853746414185	0.4197530746459961	0.42592594027519226	0.5757575631141663	1676	1751	1751	1776	1515
14.566669758794307	14.566669758794308	0	0	1	0	-0.0011732584878026383	0.23239814695848082	1676.670411794979	1751.670411794979	1751.670411794979	1776.670411794979	0.4157303273677826	0.33507853746414185	0.4197530746459961	0.42592594027519226	0.5757575631141663	1676	1751	1751	1776	1515
14.582637374349419	14.58263737434942	0	0	1	0	-0.0015593376811340951	0.25280512162626034	1760.236973059536	1835.236973059536	1835.236973059536	1860.236973059536	0.449438214302063	0.3560209572315216	0.4444444477558136	0.46296295523643494	0.6060606241226196	1760	1835	1835	1860	1521
14.59970670840381	14.599706708403811	0	0	1	0	-0.0019411428382697968	0.2754069044930536	1852.7912738990544	1927.7912738990544	1927.7912738990544	1952.7912738990544	0.483146071434021	0.3821989595890045	0.48148149251937866	0.49074074625968933	0.6060606241226196	1852	1927	1927	1952	1521
14.619286981682103	14.619286981682105	0	0	1	0	-0.002317627457812985	0.3033241854344375	1967.1125393540217	2042.1125393540217	2042.1125393540217	2067.1125393540215	0.516853928565979	0.4083769619464874	0.5185185074806213	0.5555555820465088	0.6060606241226196	1967	2042	2042	2067	1521
14.632616946570009	14.632617341309707	0	0	1	0	-0.0026877596215906176	0.32007050120229597	2035.688702423402	2110.688702423402	2110.688702423402	2135.688702423402	0.5393258333206177	0.42408376932144165	0.5432098507881165	0.5833333134651184	0.6060606241226196	2035	2110	2110	2135	1521
14.649672069995242	14.649672069995244	0	0	1	0	-0.0030505248230693503	0.3440923351619034	2134.0581124879945	2209.0581124879945	2209.0581124879945	2234.0581124879945	0.584269642829895	0.4397905766963959	0.5679012537002563	0.6203703880310059	0.6060606241226196	2134	2209	2209	2234	1521
14.666610350469641	14.66661035046964	0	0	1	0	-0.0034049287480474306	0.3573354467831358	2188.288654576941	2263.288654576941	2263.288654576941	2288.288654576941	0.584269642829895	0.4554973840713501	0.5925925970077515	0.6574074029922485	0.6060606241226196	2188	2263	2263	2288	1521
14.68599956973373	14.685999569733728	0	0	1	0	-0.0037500000000008082	0.37665378141877426	2267.3972349098804	2342.3972349098804	2342.3972349098804	2367.3972349098804	0.6067415475845337	0.4712041914463043	0.6172839403152466	0.6944444179534912	0.6060606241226196	2267	2342	2342	2367	1521
14.699746379743535	14.699746379743537	0	0	1	0	-0.004084792762613487	0.39231148125390014	2331.515515734721	2406.515515734721	2406.515515734721	2431.515515734721	0.617977499961853	0.481675386428833	0.6419752836227417	0.7314814925193787	0.6060606241226196	2331	2406	2406	2431	1521
14.716711502517454	14.716711502517452	0	0	1	0	-0.004408389392194307	0.40734884512508973	2393.0935207872426	2468.0935207872426	2468.0935207872426	2493.0935207872426	0.6404494643211365	0.4921466112136841	0.654321014881134	0.7592592835426331	0.6060606241226196	2393	2468	2468	2493	1521
14.732668854840396	14.732668854840398	0	0	1	0	-0.004719902932874511	0.42629565434316596	2470.6807045352643	2545.6807045352643	2545.6807045352643	2570.6807045352643	0.6629213690757751	0.5078533887863159	0.6790123581886292	0.7870370149612427	0.6060606241226196	2470	2545	2545	2570	1521
14.75268334178734	14.752683341787343	0	0	1	0	-0.005018479547692137	0.46692659384790325	2637.064401807164	2712.064401807164	2712.064401807164	2737.064401807164	0.7303370833396912	0.5340313911437988	0.7160493731498718	0.8425925970077515	0.6060606241226196	2637	2712	2712	2737	1521
14.76671633807876	14.766716338078762	0	0	1	0	-0.005303300858899775	0.46692659384790325	2637.064401807164	2712.064401807164	2712.064401807164	2737.064401807164	0.7303370833396912	0.5340313911437988	0.7160493731498718	0.8425925970077515	0.6060606241226196	2637	2712	2712	2737	1521
14.782667769306224	14.782667769306226	0	0	1	0	-0.00557358619108109	0.48974600405345825	2730.5098865989116	2805.5098865989116	2805.5098865989116	2830.5098865989116	0.7415730357170105	0.554973840713501	0.7530864477157593	0.8796296119689941	0.6060606241226196	2730	2805	2805	2830	1521
14.79978407738477	14.799784077384771	0	0	1	0	-0.0058285947109278785	0.5042403412358532	2789.8641973608187	2864.8641973608187	2864.8641973608187	2889.8641973608187	0.7640449404716492	0.5654450058937073	0.7654321193695068	0.8981481194496155	0.6060606241226196	2789	2864	2864	2889	1521
14.819275928970539	14.819275928970537	0	0	1	0	-0.006067627457812664	0.5178404332065778	2845.5565739809363	2920.5565739809363	2920.5565739809363	2945.5565739809363	0.7752808928489685	0.5759162306785583	0.7777777910232544	0.9259259104728699	0.6060606241226196	2845	2920	2920	2945	1521
14.832731815822351	14.83273221056205	0	0	1	0	-0.006290029259591199	0.5284740955291625	2889.1014211919205	2964.1014211919205	2964.1014211919205	2989.1014211919205	0.7865168452262878	0.5811518430709839	0.790123462677002	0.9444444179534912	0.6060606241226196	2889	2964	2964	2989	1521
14.849784570809392	14.849784965549091	0	0	1	0	-0.006495190528383767	0.5386733974006059	2930.8675623554814	3005.8675623554814	3005.8675623554814	3030.8675623554814	0.7977527976036072	0.5916230082511902	0.8024691343307495	0.9537037014961243	0.6060606241226196	2930	3005	3005	3030	1521
14.866671140383252	14.866671140383254	0	0	1	0	-0.006682548931413194	0.5523160933957669	2986.7344024556655	3061.7344024556655	3061.7344024556655	3086.7344024556655	0.8202247023582458	0.5968586206436157	0.8148148059844971	0.9722222089767456	0.6060606241226196	2986	3061	3061	3086	1521
14.88608522824836	14.886085228248362	0	0	1	0	-0.006851590932319897	0.5656875621375832	3041.4905669534032	3116.4905669534032	3116.4905669534032	3141.4905669534032	0.8314606547355652	0.6073298454284668	0.8395061492919922	0.9814814925193787	0.6060606241226196	3041	3116	3116	3141	1521
14.89957743115246	14.899577431152462	0	0	1	0	-0.007001853198729357	0.5689397590940928	3054.80831349031	3129.80831349031	3129.80831349031	3154.80831349031	0.8314606547355652	0.6125654578208923	0.8395061492919922	0.9907407164573669	0.6060606241226196	3054	3129	3129	3154	1521
14.91666729167119	14.91666768641089	0	0	1	0	-0.00713292387221395	0.5780873894691467	3092.267859876156	3167.267859876156	3167.267859876156	3192.267859876156	0.8426966071128845	0.6178010702133179	0.8518518805503845	1.0	0.6060606241226196	3092	3167	3167	3192	1521
14.93931706084715	14.939317060847152	0	0	1	0	-0.007244443697168262	0.5824826955795288	3110.2666383981705	3185.2666383981705	3185.2666383981705	3210.2666383981705	0.8426966071128845	0.6230366230010986	0.8641975522041321	1.0	0.6060606241226196	3110	3185	3185	3210	1521
14.952715710442641	14.95271610518234	0	0	1	0	-0.007336107005503743	0.5896870046854019	3139.768284186721	3214.768284186721	3214.768284186721	3239.768284186721	0.8539325594902039	0.6282722353935242	0.8765432238578796	1.0	0.6060606241226196	3139	3214	3214	3239	1521
14.966735680324001	14.966735680324003	0	0	1	0	-0.007407662554463685	0.5924959927797318	3151.2710904330015	3226.2710904330015	3226.2710904330015	3251.2710904330015	0.8651685118675232	0.6282722353935242	0.8765432238578796	1.0	0.6060606241226196	3151	3226	3226	3251	1521
14.982678032538393	14.982678032538391	0	0	1	0	-0.0074589142152621515	0.5938048958778381	3156.631048619747	3231.631048619747	3231.631048619747	3256.631048619747	0.8651685118675232	0.6335078477859497	0.8765432238578796	1.0	0.6060606241226196	3156	3231	3231	3256	1521
14.999647497448995	14.99974499815459	0	0	1	0	-0.0074897215106593555	0.596891313791275	3169.269929975271	3244.269929975271	3244.269929975271	3269.269929975271	0.8651685118675232	0.6335078477859497	0.8888888955116272	1.0	0.6060606241226196	3169	3244	3244	3269	1521
15.019376982333425	15.019376587593726	0	0	1	0	-0.0075	0.6012866348028183	3187.268769517541	3262.268769517541	3262.268769517541	3287.268769517541	0.8651685118675232	0.6387434601783752	0.9012345671653748	1.0	0.6060606241226196	3187	3262	3262	3287	1521
15.03269036815398	15.03269076289368	0	0	1	0	-0.007489721510659252	0.6025955379009247	3192.6287277042866	3267.6287277042866	3267.6287277042866	3292.6287277042866	0.8651685118675232	0.6439790725708008	0.9012345671653748	1.0	0.6060606241226196	3192	3267	3267	3292	1521
15.049938124552218	15.049938519291917	0	0	1	0	-0.007458914215261947	0.6084909588098526	3216.7704763263464	3291.7704763263464	3291.7704763263464	3316.7704763263464	0.8764045238494873	0.6439790725708008	0.9135802388191223	1.0	0.6363636255264282	3216	3291	3291	3316	1527
15.066764298952164	15.066764298952162	0	0	1	0	-0.007407662554463379	0.6084909588098526	3216.7704763263464	3291.7704763263464	3291.7704763263464	3316.7704763263464	0.8764045238494873	0.6439790725708008	0.9135802388191223	1.0	0.6060606241226196	3216	3291	3291	3316	1521
15.086119965341853	15.086119965341855	0	0	1	0	-0.007336107005503337	0.609799861907959	3222.130434513092	3297.130434513092	3297.130434513092	3322.130434513092	0.8764045238494873	0.6492146849632263	0.9135802388191223	1.0	0.6060606241226196	3222	3297	3297	3322	1521
15.099582957508245	15.099582957508243	0	0	1	0	-0.0072444436971677555	0.609799861907959	3222.130434513092	3297.130434513092	3297.130434513092	3322.130434513092	0.8764045238494873	0.6492146849632263	0.9135802388191223	1.0	0.6363636255264282	3222	3297	3297	3322	1527
15.116917161900512	15.116917161900513	0	0	1	0	-0.007132923872213346	0.609799861907959	3222.130434513092	3297.130434513092	3297.130434513092	3322.130434513092	0.8764045238494873	0.6492146849632263	0.9135802388191223	1.0	0.6363636255264282	3222	3297	3297	3322	1527
15.13267753911377	15.132677539113768	0	0	1	0	-0.007001853198728657	0.6128862798213959	3234.769315868616	3309.769315868616	3309.769315868616	3334.769315868616	0.8764045238494873	0.6492146849632263	0.9259259104728699	1.0	0.6363636255264282	3234	3309	3309	3334	1527
15.1526971576768	15.152697157676798	0	0	1	0	-0.0068515909323191015	0.609799861907959	3222.130434513092	3297.130434513092	3297.130434513092	3322.130434513092	0.8764045238494873	0.6492146849632263	0.9135802388191223	1.0	0.6363636255264282	3222	3297	3297	3322	1527
15.166765285801409	15.166765680541108	0	0	1	0	-0.006682548931412306	0.609799861907959	3222.130434513092	3297.130434513092	3297.130434513092	3322.130434513092	0.8764045238494873	0.6492146849632263	0.9135802388191223	1.0	0.6363636255264282	3222	3297	3297	3322	1527
15.182629084815746	15.182629084815744	0	0	1	0	-0.006495190528382789	0.6128862798213959	3234.769315868616	3309.769315868616	3309.769315868616	3334.769315868616	0.8764045238494873	0.6492146849632263	0.9259259104728699	1.0	0.6363636255264282	3234	3309	3309	3334	1527
15.200015000108552	15.200015000108554	0	0	1	0	-0.006290029259590135	0.6115773767232895	3229.4093576818705	3304.4093576818705	3304.4093576818705	3329.4093576818705	0.8764045238494873	0.6439790725708008	0.9259259104728699	1.0	0.6060606241226196	3229	3304	3304	3329	1521
15.219442114383723	15.219442114383721	0	0	1	0	-0.006067627457811515	0.6043730527162552	3199.907650873065	3274.907650873065	3274.907650873065	3299.907650873065	0.8651685118675232	0.6387434601783752	0.9135802388191223	1.0	0.6363636255264282	3199	3274	3274	3299	1527
15.232743658013314	15.232743658013312	0	0	1	0	-0.005828594710926648	0.600255161523819	3183.0448864400387	3258.0448864400387	3258.0448864400387	3283.0448864400387	0.8539325594902039	0.6335078477859497	0.9135802388191223	1.0	0.6363636255264282	3183	3258	3258	3283	1527
15.249869045104932	15.24986904510493	0	0	1	0	-0.005573586191079782	0.5889329612255096	3136.680476218462	3211.680476218462	3211.680476218462	3236.680476218462	0.8314606547355652	0.6230366230010986	0.9012345671653748	1.0	0.6363636255264282	3136	3211	3211	3236	1527
15.266689298409394	15.266689298409396	0	0	1	0	-0.005303300858898391	0.5572012969138118	3006.7393108620595	3081.7393108620595	3081.7393108620595	3106.7393108620595	0.7640449404716492	0.6125654578208923	0.8765432238578796	0.9722222089767456	0.6363636255264282	3006	3081	3081	3106	1527
15.286046149018182	15.286046149018183	0	0	1	0	-0.005018479547690684	0.5127061287262258	2824.5315971338946	2899.5315971338946	2899.5315971338946	2924.5315971338946	0.7191011309623718	0.5811518430709839	0.8271604776382446	0.9074074029922485	0.6060606241226196	2824	2899	2899	2924	1521
15.299696247801792	15.299696247801794	0	0	1	0	-0.004719902932872991	0.4904873763412496	2733.545806117417	2808.545806117417	2808.545806117417	2833.545806117417	0.6853932738304138	0.5706806182861328	0.8024691343307495	0.8796296119689941	0.6060606241226196	2733	2808	2808	2833	1521
15.316674396985766	15.316674396985768	0	0	1	0	-0.004408389392192726	0.4686115859344664	2643.96444440164	2718.96444440164	2718.96444440164	2743.96444440164	0.6516854166984558	0.5602094531059265	0.7777777910232544	0.8518518805503845	0.6060606241226196	2643	2718	2718	2743	1521
15.332733592150996	15.332733592150994	0	0	1	0	-0.004084792762611848	0.45112222618417874	2572.3455162242117	2647.3455162242117	2647.3455162242117	2672.3455162242117	0.6292135119438171	0.5445026159286499	0.7654321193695068	0.8240740895271301	0.6363636255264282	2572	2647	2647	2672	1527
15.352642683598367	15.352643078338065	0	0	1	0	-0.003749999999999115	0.4296319370703525	2484.3427823030934	2559.3427823030934	2559.3427823030934	2584.3427823030934	0.6067415475845337	0.5287958383560181	0.7407407164573669	0.7870370149612427	0.6060606241226196	2484	2559	2559	2584	1521
15.366693048436533	15.366693048436534	0	0	1	0	-0.003404928748045688	0.40510406496389084	2383.901146027133	2458.901146027133	2458.901146027133	2483.901146027133	0.5730336904525757	0.5130890011787415	0.7037037014961243	0.7592592835426331	0.6060606241226196	2383	2458	2458	2483	1521
15.382729743438931	15.382729743438933	0	0	1	0	-0.003050524823067564	0.3764213782466461	2266.4455439200156	2341.4455439200156	2341.4455439200156	2366.4455439200156	0.516853928565979	0.4921466112136841	0.6790123581886292	0.7314814925193787	0.6060606241226196	2266	2341	2341	2366	1521
15.399709076842003	15.399709471581701	0	0	1	0	-0.002687759621588792	0.3664647252880169	2225.673050054429	2300.673050054429	2300.673050054429	2325.673050054429	0.516853928565979	0.47643980383872986	0.654321014881134	0.7222222089767456	0.6060606241226196	2225	2300	2300	2325	1521
15.419301192311261	15.41930119231126	0	0	1	0	-0.0023176274578111254	0.347409770366232	2147.6430096497197	2222.6430096497197	2222.6430096497197	2247.6430096497197	0.47191011905670166	0.4659685790538788	0.6419752836227417	0.7037037014961243	0.6060606241226196	2147	2222	2222	2247	1521
15.432766947655542	15.432766552915844	0	0	1	0	-0.0019411428382679079	0.33899684073544023	2113.1920628116277	2188.1920628116277	2188.1920628116277	2213.1920628116277	0.449438214302063	0.46073299646377563	0.6419752836227417	0.6944444179534912	0.6060606241226196	2113	2188	2188	2213	1521
15.449667727858555	15.449668122598254	0	0	1	0	-0.0015593376811321826	0.32773446384348937	2067.072629439089	2142.072629439089	2142.072629439089	2167.072629439089	0.43820226192474365	0.4554973840713501	0.6172839403152466	0.6759259104728699	0.6060606241226196	2067	2142	2142	2167	1521
15.466683377313915	15.466682982574216	0	0	1	0	-0.001173258487800707	0.3104025413238354	1996.098406721106	2071.0984067211057	2071.0984067211057	2096.0984067211057	0.40449437499046326	0.4450261890888214	0.604938268661499	0.6481481194496155	0.6060606241226196	1996	2071	2071	2096	1521
15.485927727108551	15.485936806121622	0	0	1	0	-0.0007839634745063674	0.27893944236926416	1867.2570165021368	1942.2570165021368	1942.2570165021368	1967.2570165021368	0.33707866072654724	0.42408376932144165	0.5802469253540039	0.6111111044883728	0.6060606241226196	1867	1942	1942	1967	1521
15.499909801978829	15.499910196718528	0	0	1	0	-0.0003925196718210386	0.2563376548113645	1774.7026964525376	1849.7026964525376	1849.7026964525376	1874.7026964525376	0.30337077379226685	0.39790576696395874	0.5555555820465088	0.5833333134651184	0.6060606241226196	1774	1849	1849	1874	1521
15.516610449154564	15.516610449154566	0	0	1	0	1.0437658189007235e-15	0.24373461423457954	1723.0932452906031	1798.0932452906031	1798.0932452906031	1823.0932452906031	0.30337077379226685	0.37172773480415344	0.5308641791343689	0.5648148059844971	0.6060606241226196	1723	1798	1798	1823	1521
15.532784513572137	15.532784513572139	0	0	1	0	0.00039251967182312326	0.21879513316779686	1620.9660703221282	1695.9660703221282	1695.9660703221282	1720.9660703221282	0.26966291666030884	0.3403141498565674	0.4938271641731262	0.5370370149612427	0.6060606241226196	1620	1695	1695	1720	1521
15.552671894336077	15.552671894336076	0	0	1	0	0.0007839634745084434	0.17474036662237635	1440.5618013186313	1515.5618013186313	1515.5618013186313	1540.5618013186313	0.20224718749523163	0.28272250294685364	0.4444444477558136	0.48148149251937866	0.5757575631141663	1440	1515	1515	1540	1515
15.566682785204366	15.566682785204367	0	0	1	0	0.001173258487802769	0.17474036662237635	1440.5618013186313	1515.5618013186313	1515.5618013186313	1540.5618013186313	0.20224718749523163	0.28272250294685364	0.4444444477558136	0.48148149251937866	0.5757575631141663	1440	1515	1515	1540	1515
15.58268276941478	15.582682769414777	0	0	1	0	0.0015593376811342246	0.15062963544716013	1341.8283571561208	1416.8283571561208	1416.8283571561208	1441.8283571561208	0.16853933036327362	0.2513088881969452	0.4197530746459961	0.43518519401550293	0.5757575631141663	1341	1416	1416	1441	1515
15.599810919684286	15.599811314423984	0	0	1	0	0.0019411428382699247	0.11984923382123203	1215.7826124979451	1290.7826124979451	1290.7826124979451	1315.7826124979451	0.11235955357551575	0.2146596908569336	0.3827160596847534	0.39814814925193787	0.5757575631141663	1215	1290	1290	1315	1515
15.619271192094152	15.61927158683385	0	0	1	0	0.002317627457813111	0.08643596773267914	1078.9552878653212	1153.9552878653212	1153.9552878653212	1178.9552878653212	0.08988764137029648	0.1518324613571167	0.32098764181137085	0.32407405972480774	0.5757575631141663	1078	1153	1153	1178	1515
15.632753526505782	15.632753131766083	0	0	1	0	0.0026877596215907408	0.07433331049774328	1029.3949064882586	1104.3949064882586	1104.3949064882586	1129.3949064882586	0.07865168899297714	0.13089005649089813	0.29629629850387573	0.29629629850387573	0.5757575631141663	1029	1104	1104	1129	1515
15.649636148682655	15.649635753942956	0	0	1	0	0.0030505248230694713	0.06107349377372495	975.0959570034037	1050.0959570034038	1050.0959570034038	1075.0959570034038	0.056179776787757874	0.11518324911594391	0.2716049253940582	0.26851850748062134	0.5757575631141663	975	1050	1050	1075	1515
15.666674693040543	15.666674693040541	0	0	1	0	0.0034049287480475486	0.05227450498264363	939.0640979039257	1014.0640979039257	1014.0640979039257	1039.0640979039256	0.04494382068514824	0.10471203923225403	0.2469135820865631	0.24074074625968933	0.5757575631141663	939	1014	1014	1039	1515
15.685946674614092	15.685946674614094	0	0	1	0	0.003750000000000923	0.043818451552326054	904.4365591067752	979.4365591067752	979.4365591067752	1004.4365591067752	0.033707864582538605	0.09424083679914474	0.2222222238779068	0.21296297013759613	0.5757575631141663	904	979	979	1004	1515
15.699710458430948	15.69971045843095	0	0	1	0	0.004084792762613599	0.031130196232068474	852.4781535703204	927.4781535703204	927.4781535703204	952.4781535703204	0.01123595517128706	0.07853402942419052	0.1975308656692505	0.17592592537403107	0.5757575631141663	852	927	927	952	1515
15.716677554903358	15.716677554903356	0	0	1	0	0.0044083893921944145	0.018798911781359007	801.9815437446651	876.9815437446651	876.9815437446651	901.9815437446651	0.0	0.057591624557971954	0.1358024626970291	0.12962962687015533	0.5757575631141663	801	876	876	901	1515
15.732663723224311	15.73266411796401	0	0	1	0	0.004719902932874614	0.01617542470310941	791.238364159233	866.238364159233	866.238364159233	891.238364159233	0.0	0.052356019616127014	0.1111111119389534	0.1111111119389534	0.5757575631141663	791	866	866	891	1515
15.752592551656624	15.752592551656623	0	0	1	0	0.0050184795476922355	0.012986064826789434	778.1779354657027	853.1779354657027	853.1779354657027	878.1779354657027	0.0	0.04188481718301773	0.09876543283462524	0.10185185074806213	0.5757575631141663	778	853	853	878	1515
15.766683574683762	15.766683574683764	0	0	1	0	0.005303300858899867	0.010534046124539176	768.1369188799879	843.1369188799879	843.1369188799879	868.1369188799879	0.0	0.03664921596646309	0.07407407462596893	0.07407407462596893	0.5454545617103577	768	843	843	868	1509
15.782709216974597	15.782709216974595	0	0	1	0	0.005573586191081179	0.008853631365999995	761.25562044377	836.25562044377	836.25562044377	861.25562044377	0.0	0.03141361102461815	0.06172839552164078	0.06481481343507767	0.5454545617103577	761	836	836	861	1509
15.799792366918444	15.799792761658143	0	0	1	0	0.005828594710927962	0.007116061651071676	754.1402724611385	829.1402724611385	829.1402724611385	854.1402724611385	0.0	0.026178009808063507	0.04938271641731262	0.046296294778585434	0.5757575631141663	754	829	829	854	1515
15.819363955923366	15.819363955923365	0	0	1	0	0.0060676274578127425	0.004041013222487552	741.5479491460866	816.5479491460866	816.5479491460866	841.5479491460866	0.0	0.015706805512309074	0.02469135820865631	0.018518518656492233	0.5454545617103577	741	816	816	841	1509
15.832735763219338	15.83273576321934	0	0	1	0	0.006290029259591271	0.004041013222487552	741.5479491460866	816.5479491460866	816.5479491460866	841.5479491460866	0.0	0.015706805512309074	0.02469135820865631	0.018518518656492233	0.5454545617103577	741	816	816	841	1509
15.849808255191322	15.84980825519132	0	0	1	0	0.006495190528383834	0.002646379035041179	735.8369221484936	810.8369221484936	810.8369221484936	835.8369221484936	0.0	0.010471204295754433	0.012345679104328156	0.009259259328246117	0.5454545617103577	735	810	810	835	1509
15.866809299277824	15.866809299277822	0	0	1	0	0.006682548931413254	0.002617801073938608	735.7198953977786	810.7198953977786	810.7198953977786	835.7198953977786	0.0	0.010471204295754433	0.012345679104328156	0.0	0.5454545617103577	735	810	810	835	1509
15.885903253247227	15.885903647986925	0	0	1	0	0.006851590932319951	0.002617801073938608	735.7198953977786	810.7198953977786	810.7198953977786	835.7198953977786	0.0	0.010471204295754433	0.012345679104328156	0.0	0.5454545617103577	735	810	810	835	1509
15.899752695578718	15.899753090318416	0	0	1	0	0.007001853198729405	0.002617801073938608	735.7198953977786	810.7198953977786	810.7198953977786	835.7198953977786	0.0	0.010471204295754433	0.012345679104328156	0.0	0.5454545617103577	735	810	810	835	1509
15.91664834416565	15.916648344165647	0	0	1	0	0.0071329238722139905	0.002617801073938608	735.7198953977786	810.7198953977786	810.7198953977786	835.7198953977786	0.0	0.010471204295754433	0.012345679104328156	0.0	0.5454545617103577	735	810	810	835	1509
15.932690170784129	15.93269017078413	0	0	1	0	0.007244443697168296	0.002617801073938608	735.7198953977786	810.7198953977786	810.7198953977786	835.7198953977786	0.0	0.010471204295754433	0.012345679104328156	0.0	0.5454545617103577	735	810	810	835	1509
15.952695183978305	15.952694789238606	0	0	1	0	0.007336107005503771	0.002617801073938608	735.7198953977786	810.7198953977786	810.7198953977786	835.7198953977786	0.0	0.010471204295754433	0.012345679104328156	0.0	0.5454545617103577	735	810	810	835	1509
15.96661133731889	15.966611337318888	0	0	1	0	0.007407662554463706	0.002617801073938608	735.7198953977786	810.7198953977786	810.7198953977786	835.7198953977786	0.0	0.010471204295754433	0.012345679104328156	0.0	0.5454545617103577	735	810	810	835	1509
15.982700137961524	15.982700137961526	0	0	1	0	0.007458914215262165	0.002617801073938608	735.7198953977786	810.7198953977786	810.7198953977786	835.7198953977786	0.0	0.010471204295754433	0.012345679104328156	0.0	0.5454545617103577	735	810	810	835	1509
15.999776182590795	15.999776182590793	0	0	1	0	0.0074897215106593616	0.001308900536969304	730.3599476988893	805.3599476988893	805.3599476988893	830.3599476988893	0.0	0.005235602147877216	0.012345679104328156	0.0	0.5454545617103577	730	805	805	830	1509
16.01966553705323	16.01966553705323	0	0	1	0	0.0075	0.001308900536969304	730.3599476988893	805.3599476988893	805.3599476988893	830.3599476988893	0.0	0.005235602147877216	0.012345679104328156	0.0	0.5454545617103577	730	805	805	830	1509
16.032671815388134	16.032671815388138	0	0	1	0	0.007489721510659245	0.001308900536969304	730.3599476988893	805.3599476988893	805.3599476988893	830.3599476988893	0.0	0.005235602147877216	0.012345679104328156	0.0	0.5454545617103577	730	805	805	830	1509
16.049706807088732	16.049706807088736	0	0	1	0	0.007458914215261934	0.001308900536969304	730.3599476988893	805.3599476988893	805.3599476988893	830.3599476988893	0.0	0.005235602147877216	0.012345679104328156	0.0	0.5454545617103577	730	805	805	830	1509
16.06676193051397	16.06676193051397	0	0	1	0	0.007407662554463358	0.001308900536969304	730.3599476988893	805.3599476988893	805.3599476988893	830.3599476988893	0.0	0.005235602147877216	0.0	0.0	0.5454545617103577	730	805	805	830	1509
16.08590838486331	16.085908384863313	0	0	1	0	0.007336107005503309	0.002617801073938608	735.7198953977786	810.7198953977786	810.7198953977786	835.7198953977786	0.0	0.010471204295754433	0.0	0.0	0.5454545617103577	735	810	810	835	1509
16.0996942741033	16.0996942741033	0	0	1	0	0.007244443697167722	0.008044590940698981	757.9425999021623	832.9425999021623	832.9425999021623	857.9425999021623	0.01123595517128706	0.020942408591508865	0.0	0.009259259328246117	0.5454545617103577	757	832	832	857	1509
16.1166961076692	16.1166961076692	0	0	1	0	0.007132923872213304	0.013471380341798067	780.1653024996631	855.1653024996631	855.1653024996631	880.1653024996631	0.02247191034257412	0.03141361102461815	0.0	0.02777777798473835	0.5454545617103577	780	855	855	880	1509
16.132732407931897	16.1327324079319	0	0	1	0	0.00700185319872861	0.021801750649194304	814.2781689084507	889.2781689084507	889.2781689084507	914.2781689084507	0.033707864582538605	0.052356019616127014	0.02469135820865631	0.046296294778585434	0.5454545617103577	814	889	889	914	1509
16.152692026060713	16.152692026060716	0	0	1	0	0.006851590932319048	0.026233998476687323	832.4282237620346	907.4282237620346	907.4282237620346	932.4282237620346	0.04494382068514824	0.057591624557971954	0.03703703731298447	0.06481481343507767	0.5454545617103577	832	907	907	932	1509
16.16669107473804	16.16669107473804	0	0	1	0	0.006682548931412246	0.032203769388812614	856.8744356471876	931.8744356471876	931.8744356471876	956.8744356471876	0.056179776787757874	0.06806282699108124	0.06172839552164078	0.07407407462596893	0.5454545617103577	856	931	931	956	1509
16.182689479989655	16.182689874729355	0	0	1	0	0.0064951905283827235	0.039339550816810426	886.0954605948386	961.0954605948386	961.0954605948386	986.0954605948386	0.06741572916507721	0.08376963436603546	0.07407407462596893	0.0833333358168602	0.5454545617103577	886	961	961	986	1509
16.1999356574291	16.199935657429098	0	0	1	0	0.006290029259590062	0.0483183563385835	922.8636692064995	997.8636692064995	997.8636692064995	1022.8636692064995	0.08988764137029648	0.09424083679914474	0.09876543283462524	0.09259258955717087	0.5454545617103577	922	997	997	1022	1509
16.21926842891626	16.219268428916262	0	0	1	0	0.006067627457811438	0.061529363195527265	976.9627422856842	1051.9627422856843	1051.9627422856843	1076.9627422856843	0.12359550595283508	0.10994764417409897	0.12345679104328156	0.10185185074806213	0.5454545617103577	976	1051	1051	1076	1509
16.2327164209741	16.2327164209741	0	0	1	0	0.0058285947109265645	0.07500642817339698	1032.1513233700607	1107.1513233700607	1107.1513233700607	1132.1513233700607	0.14606741070747375	0.13612565398216248	0.14814814925193787	0.12037037312984467	0.5454545617103577	1032	1107	1107	1132	1509
16.24985996609186	16.24986036083156	0	0	1	0	0.005573586191079693	0.08328533190876164	1066.0534341663788	1141.0534341663788	1141.0534341663788	1166.0534341663788	0.15730337798595428	0.1518324613571167	0.17283950746059418	0.1388888955116272	0.5757575631141663	1066	1141	1141	1166	1515
16.266866931273846	16.266867326013543	0	0	1	0	0.005303300858898298	0.09237844888401947	1103.2897481800596	1178.2897481800596	1178.2897481800596	1203.2897481800596	0.17977528274059296	0.16230367124080658	0.18518517911434174	0.14814814925193787	0.5454545617103577	1103	1178	1178	1203	1509
16.285971543215112	16.285971543215116	0	0	1	0	0.005018479547690586	0.10100028441582687	1138.596164682811	1213.596164682811	1213.596164682811	1238.596164682811	0.1910112351179123	0.1780104786157608	0.20987653732299805	0.1666666716337204	0.5454545617103577	1138	1213	1213	1238	1509
16.299931907401962	16.299931907401962	0	0	1	0	0.004719902932872889	0.11396863027575849	1191.7015409792311	1266.7015409792311	1266.7015409792311	1291.7015409792311	0.21348313987255096	0.19895288348197937	0.23456789553165436	0.18518517911434174	0.5757575631141663	1191	1266	1266	1291	1515
16.316679923341553	16.31668031808125	0	0	1	0	0.004408389392192618	0.12934587771864203	1254.6713692578392	1329.6713692578392	1329.6713692578392	1354.6713692578392	0.24719101190567017	0.21989528834819794	0.2469135820865631	0.20370370149612427	0.5757575631141663	1254	1329	1329	1354	1515
16.332747013300754	16.332747013300754	0	0	1	0	0.004084792762611737	0.13990532700866665	1297.9123141004898	1372.9123141004898	1372.9123141004898	1397.9123141004898	0.2584269642829895	0.2408376932144165	0.2716049253940582	0.2222222238779068	0.5757575631141663	1297	1372	1372	1397	1515
16.352611499162165	16.352611893901862	0	0	1	0	0.0037499999999990002	0.15829211596448944	1373.2062148745842	1448.2062148745842	1448.2062148745842	1473.2062148745842	0.2808988690376282	0.27225130796432495	0.3086419701576233	0.25925925374031067	0.5757575631141663	1373	1448	1448	1473	1515
16.366743969857673	16.366743969857676	0	0	1	0	0.0034049287480455706	0.15829211596448944	1373.2062148745842	1448.2062148745842	1448.2062148745842	1473.2062148745842	0.2808988690376282	0.27225130796432495	0.3086419701576233	0.25925925374031067	0.5757575631141663	1373	1448	1448	1473	1515
16.38263303221273	16.382633032212734	0	0	1	0	0.003050524823067443	0.1706290873364602	1423.7261126428045	1498.7261126428045	1498.7261126428045	1523.7261126428045	0.2921348214149475	0.2879581153392792	0.34567901492118835	0.29629629850387573	0.5757575631141663	1423	1498	1498	1523	1515
16.39982986718983	16.39982986718983	0	0	1	0	0.002687759621588668	0.18719257481539286	1491.5535938690336	1566.5535938690336	1566.5535938690336	1591.5535938690336	0.31460675597190857	0.3141361176967621	0.37037035822868347	0.32407405972480774	0.5757575631141663	1491	1566	1566	1591	1515
16.41923092864488	16.41923092864488	0	0	1	0	0.0023176274578109997	0.23314752130780692	1679.7390997554694	1754.7390997554694	1754.7390997554694	1779.7390997554694	0.3932584226131439	0.3664921522140503	0.4444444477558136	0.3888888955116272	0.5757575631141663	1679	1754	1754	1779	1515
16.43284234293801	16.43284234293801	0	0	1	0	0.0019411428382677801	0.2509455383283856	1752.6219794547392	1827.6219794547392	1827.6219794547392	1852.6219794547392	0.4157303273677826	0.38743454217910767	0.48148149251937866	0.4166666567325592	0.5757575631141663	1752	1827	1827	1852	1515
16.44977746549482	16.449777860234516	0	0	1	0	0.0015593376811320532	0.26226824895058476	1798.9884794526447	1873.9884794526447	1873.9884794526447	1898.9884794526447	0.4157303273677826	0.4083769619464874	0.5061728358268738	0.4444444477558136	0.5757575631141663	1798	1873	1873	1898	1515
16.466673903561144	16.46667429830084	0	0	1	0	0.0011732584878005763	0.2810093498289259	1875.7332875494515	1950.7332875494515	1950.7332875494515	1975.7332875494515	0.43820226192474365	0.4293193817138672	0.5432098507881165	0.4722222089767456	0.5757575631141663	1875	1950	1950	1975	1515
16.486041412141795	16.486041806881495	0	0	1	0	0.0007839634745062358	0.2989559546113014	1949.2246341332793	2024.2246341332793	2024.2246341332793	2049.2246341332793	0.4606741666793823	0.4450261890888214	0.5802469253540039	0.5	0.5757575631141663	1949	2024	2024	2049	1515
16.499642957942456	16.499643352682156	0	0	1	0	0.00039251967182090644	0.3215348393297326	2041.6851670552549	2116.685167055255	2116.685167055255	2141.685167055255	0.49438202381134033	0.4659685790538788	0.6172839403152466	0.5277777910232544	0.5757575631141663	2041	2116	2116	2141	1515
16.516632159837997	16.516632159838	0	0	1	0	-1.1760740967563817e-15	0.3387955668368292	2112.3678461968157	2187.3678461968157	2187.3678461968157	2212.3678461968157	0.516853928565979	0.481675386428833	0.6419752836227417	0.5555555820465088	0.5757575631141663	2112	2187	2187	2212	1515
16.53269688135901	16.53269688135901	0	0	1	0	-0.0003925196718232554	0.358127949554107	2191.5339534240684	2266.5339534240684	2266.5339534240684	2291.5339534240684	0.550561785697937	0.4921466112136841	0.6790123581886292	0.5740740895271301	0.5757575631141663	2191	2266	2266	2291	1515
16.552697552416497	16.552697552416497	0	0	1	0	-0.000783963474508575	0.38842606134831925	2315.604721221367	2390.604721221367	2390.604721221367	2415.604721221367	0.5730336904525757	0.5287958383560181	0.7283950448036194	0.6203703880310059	0.5757575631141663	2315	2390	2390	2415	1515
16.566676469369185	16.566676469369185	0	0	1	0	-0.0011732584878028998	0.40397779188733374	2379.2890577786316	2454.2890577786316	2454.2890577786316	2479.2890577786316	0.5955055952072144	0.5392670035362244	0.7530864477157593	0.6388888955116272	0.5757575631141663	2379	2454	2454	2479	1515
16.582629874295144	16.582629874295144	0	0	1	0	-0.0015593376811343538	0.42286747086931165	2456.642293209831	2531.642293209831	2531.642293209831	2556.642293209831	0.617977499961853	0.554973840713501	0.7777777910232544	0.6666666865348816	0.5757575631141663	2456	2531	2531	2556	1515
16.599733550703327	16.599733945443027	0	0	1	0	-0.0019411428382700524	0.434267049521603	2503.3235677909643	2578.3235677909643	2578.3235677909643	2603.3235677909643	0.6292135119438171	0.5654450058937073	0.8024691343307495	0.6759259104728699	0.5757575631141663	2503	2578	2578	2603	1515
16.61942079843999	16.61942079843999	0	0	1	0	-0.0023176274578132366	0.44769566786182935	2558.313759894191	2633.313759894191	2633.313759894191	2658.313759894191	0.6404494643211365	0.5759162306785583	0.8271604776382446	0.6944444179534912	0.5757575631141663	2558	2633	2633	2658	1515
16.632708920919825	16.632708526180124	0	0	1	0	-0.0026877596215908644	0.4647703967685288	2628.2347747671256	2703.2347747671256	2703.2347747671256	2728.2347747671256	0.6741573214530945	0.5863874554634094	0.8395061492919922	0.7129629850387573	0.5757575631141663	2628	2703	2703	2728	1515
16.64978575502849	16.64978614976819	0	0	1	0	-0.003050524823069592	0.48550359372630414	2713.1372163092155	2788.1372163092155	2788.1372163092155	2813.1372163092155	0.6853932738304138	0.6073298454284668	0.8765432238578796	0.7407407164573669	0.5757575631141663	2713	2788	2788	2813	1515
16.666634824330963	16.666634824330966	0	0	1	0	-0.003404928748047666	0.49396533891558647	2747.7880628593266	2822.7880628593266	2822.7880628593266	2847.7880628593266	0.6966292262077332	0.6125654578208923	0.8888888955116272	0.75	0.5757575631141663	2747	2822	2822	2847	1515
16.685886279440183	16.68588627944018	0	0	1	0	-0.0037500000000010372	0.5037931283389971	2788.032860548193	2863.032860548193	2863.032860548193	2888.032860548193	0.7078651785850525	0.6230366230010986	0.9012345671653748	0.7592592835426331	0.6060606241226196	2788	2863	2863	2888	1521
16.699708089992754	16.699708089992757	0	0	1	0	-0.0040847927626137094	0.5168844939136701	2841.642002576479	2916.642002576479	2916.642002576479	2941.642002576479	0.7191011309623718	0.6282722353935242	0.9259259104728699	0.7777777910232544	0.6060606241226196	2841	2916	2916	2941	1521
16.716616764989745	16.716616764989745	0	0	1	0	-0.004408389392194521	0.52033673585054	2855.7789333079613	2930.7789333079613	2930.7789333079613	2955.7789333079613	0.7191011309623718	0.6335078477859497	0.9259259104728699	0.7870370149612427	0.6060606241226196	2855	2930	2930	2955	1521
16.732623459775034	16.732623459775038	0	0	1	0	-0.004719902932874717	0.5290556828392168	2891.483021226593	2966.483021226593	2966.483021226593	2991.483021226593	0.7303370833396912	0.6387434601783752	0.9382715821266174	0.7962962985038757	0.6060606241226196	2891	2966	2966	2991	1521
16.752665183761195	16.7526651837612	0	0	1	0	-0.0050184795476923335	0.5378317978687903	2927.4212122726963	3002.4212122726963	3002.4212122726963	3027.4212122726963	0.7415730357170105	0.6439790725708008	0.9506173133850098	0.8055555820465088	0.6060606241226196	2927	3002	3002	3027	1521
16.766670943013402	16.766671337753102	0	0	1	0	-0.005303300858899961	0.5378317978687903	2927.4212122726963	3002.4212122726963	3002.4212122726963	3027.4212122726963	0.7415730357170105	0.6439790725708008	0.9506173133850098	0.8055555820465088	0.6060606241226196	2927	3002	3002	3027	1521
16.78265355867707	16.78265355867707	0	0	1	0	-0.005573586191081266	0.543856054626211	2952.090543694334	3027.090543694334	3027.090543694334	3052.090543694334	0.7415730357170105	0.6492146849632263	0.9629629850387573	0.8148148059844971	0.6060606241226196	2952	3027	3027	3052	1521
16.799621049889176	16.799621049889176	0	0	1	0	-0.005828594710928045	0.547973930917486	2968.953247107105	3043.953247107105	3043.953247107105	3068.953247107105	0.7528089880943298	0.6544502377510071	0.9629629850387573	0.8148148059844971	0.6060606241226196	2968	3043	3043	3068	1521
16.819496193722458	16.819496193722454	0	0	1	0	-0.00606762745781282	0.5540553578773917	2993.8566905079188	3068.8566905079188	3068.8566905079188	3093.8566905079188	0.7528089880943298	0.6596858501434326	0.9753086566925049	0.8240740895271301	0.6060606241226196	2993	3068	3068	3093	1521
16.832770500312833	16.83277050031283	0	0	1	0	-0.006290029259591343	0.5563130081926353	3003.1017685488414	3078.1017685488414	3078.1017685488414	3103.1017685488414	0.7528089880943298	0.6596858501434326	0.9753086566925049	0.8333333134651184	0.6060606241226196	3003	3078	3078	3103	1521
16.84969417541837	16.84969457015807	0	0	1	0	-0.0064951905283839	0.5591219962869651	3014.604574795122	3089.604574795122	3089.604574795122	3114.604574795122	0.7640449404716492	0.6596858501434326	0.9753086566925049	0.8333333134651184	0.6060606241226196	3014	3089	3089	3114	1521
16.86672916711897	16.866729167118972	0	0	1	0	-0.006682548931413314	0.5639802540205743	3034.499140214252	3109.499140214252	3109.499140214252	3134.499140214252	0.7640449404716492	0.6596858501434326	0.9876543283462524	0.8425925970077515	0.6060606241226196	3034	3109	3109	3134	1521
16.885868121414035	16.885868121414035	0	0	1	0	-0.0068515909323200045	0.5639802540205743	3034.499140214252	3109.499140214252	3109.499140214252	3134.499140214252	0.7640449404716492	0.6596858501434326	0.9876543283462524	0.8425925970077515	0.6060606241226196	3034	3109	3109	3134	1521
16.899746774483233	16.899746774483237	0	0	1	0	-0.007001853198729453	0.5675753999857474	3049.2212629416354	3124.2212629416354	3124.2212629416354	3149.2212629416354	0.7640449404716492	0.6649214625358582	0.9876543283462524	0.8518518805503845	0.6060606241226196	3049	3124	3124	3149	1521
16.91671466043504	16.91671466043504	0	0	1	0	-0.007132923872214031	0.5675753999857474	3049.2212629416354	3124.2212629416354	3124.2212629416354	3149.2212629416354	0.7640449404716492	0.6649214625358582	0.9876543283462524	0.8518518805503845	0.6060606241226196	3049	3124	3124	3149	1521
16.93264201254088	16.932642012540878	0	0	1	0	-0.00724444369716833	0.5743224620819092	3076.850482225418	3151.850482225418	3151.850482225418	3176.850482225418	0.7752808928489685	0.6701570749282837	1.0	0.8518518805503845	0.6060606241226196	3076	3151	3151	3176	1521
16.95255820930283	16.95255820930283	0	0	1	0	-0.0073361070055037985	0.5794462561607361	3097.8324189782143	3172.8324189782143	3172.8324189782143	3197.8324189782143	0.7865168452262878	0.6701570749282837	1.0	0.8611111044883728	0.6060606241226196	3097	3172	3172	3197	1521
16.966743969857674	16.966743969857678	0	0	1	0	-0.007407662554463726	0.5794462561607361	3097.8324189782143	3172.8324189782143	3172.8324189782143	3197.8324189782143	0.7865168452262878	0.6701570749282837	1.0	0.8611111044883728	0.6060606241226196	3097	3172	3172	3197	1521
16.982691848427848	16.98269184842785	0	0	1	0	-0.007458914215262179	0.5830699801445007	3112.6715686917305	3187.6715686917305	3187.6715686917305	3212.6715686917305	0.7865168452262878	0.6753926873207092	1.0	0.8703703880310059	0.6060606241226196	3112	3187	3187	3212	1521
16.99990999934868	16.999910394088378	0	0	1	0	-0.0074897215106593685	0.5830699801445007	3112.6715686917305	3187.6715686917305	3187.6715686917305	3212.6715686917305	0.7865168452262878	0.6753926873207092	1.0	0.8703703880310059	0.6060606241226196	3112	3187	3187	3212	1521
17.019348561075113	17.019348561075113	0	0	1	0	-0.0075	0.5866936892271042	3127.5106573849916	3202.5106573849916	3202.5106573849916	3227.5106573849916	0.7865168452262878	0.6806282997131348	1.0	0.8796296119689941	0.6060606241226196	3127	3202	3202	3227	1521
17.032725499987173	17.03272589472687	0	0	1	0	-0.007489721510659238	0.589502677321434	3139.0134636312723	3214.0134636312723	3214.0134636312723	3239.0134636312723	0.7977527976036072	0.6806282997131348	1.0	0.8796296119689941	0.6060606241226196	3139	3214	3214	3239	1521
17.049905361157215	17.04990536115722	0	0	1	0	-0.00745891421526192	0.589502677321434	3139.0134636312723	3214.0134636312723	3214.0134636312723	3239.0134636312723	0.7977527976036072	0.6806282997131348	1.0	0.8796296119689941	0.6060606241226196	3139	3214	3214	3239	1521
17.066731140817467	17.066731535557164	0	0	1	0	-0.007407662554463337	0.5843788832426071	3118.031526878476	3193.031526878476	3193.031526878476	3218.031526878476	0.7865168452262878	0.6806282997131348	1.0	0.8703703880310059	0.6363636255264282	3118	3193	3193	3218	1527
17.085873253030122	17.08587325303012	0	0	1	0	-0.0073361070055032816	0.5743224620819092	3076.850482225418	3151.850482225418	3151.850482225418	3176.850482225418	0.7752808928489685	0.6701570749282837	1.0	0.8518518805503845	0.6363636255264282	3076	3151	3151	3176	1527
17.09966822128318	17.09966822128318	0	0	1	0	-0.007244443697167687	0.5616940111535076	3025.1369756736135	3100.1369756736135	3100.1369756736135	3125.1369756736135	0.7640449404716492	0.6596858501434326	0.9876543283462524	0.8333333134651184	0.6060606241226196	3025	3100	3100	3125	1521
17.116668081150586	17.116668081150586	0	0	1	0	-0.007132923872213263	0.5463709136395352	2962.3888913538963	3037.3888913538963	3037.3888913538963	3062.3888913538963	0.7415730357170105	0.6492146849632263	0.9753086566925049	0.8148148059844971	0.6060606241226196	2962	3037	3037	3062	1521
17.132721749960034	17.13272214469973	0	0	1	0	-0.007001853198728562	0.5265039009594403	2881.033474428908	2956.033474428908	2956.033474428908	2981.033474428908	0.7191011309623718	0.6387434601783752	0.9506173133850098	0.7870370149612427	0.6060606241226196	2881	2956	2956	2981	1521
17.15265215735114	17.15265255209084	0	0	1	0	-0.006851590932318994	0.513667065031898	2828.4666313056223	2903.4666313056223	2903.4666313056223	2928.4666313056223	0.6966292262077332	0.6282722353935242	0.9382715821266174	0.7777777910232544	0.6060606241226196	2828	2903	2903	2928	1521
17.16671081172298	17.16671120646268	0	0	1	0	-0.006682548931412186	0.4959350706720711	2755.854114402131	2830.854114402131	2830.854114402131	2855.854114402131	0.6629213690757751	0.6178010702133179	0.9259259104728699	0.7592592835426331	0.6060606241226196	2755	2830	2830	2855	1521
17.182687506291167	17.182687506291163	0	0	1	0	-0.006495190528382658	0.4811263475984431	2695.2123934156243	2770.2123934156243	2770.2123934156243	2795.2123934156243	0.6404494643211365	0.6073298454284668	0.9135802388191223	0.7407407164573669	0.6060606241226196	2695	2770	2770	2795	1521
17.199989736767833	17.199989736767833	0	0	1	0	-0.00629002925958999	0.47056956213626844	2651.9823569480195	2726.9823569480195	2726.9823569480195	2751.9823569480195	0.6404494643211365	0.5916230082511902	0.8888888955116272	0.7314814925193787	0.6060606241226196	2651	2726	2726	2751	1521
17.219334350445955	17.21933435044596	0	0	1	0	-0.00606762745781136	0.4390061585787066	2522.7302193798037	2597.7302193798037	2597.7302193798037	2622.7302193798037	0.584269642829895	0.5654450058937073	0.8395061492919922	0.7222222089767456	0.6060606241226196	2522	2597	2597	2622	1521
17.232663131114762	17.232663525854463	0	0	1	0	-0.005828594710926481	0.4359658944195246	2510.2803376479533	2585.2803376479533	2585.2803376479533	2610.2803376479533	0.5617977380752563	0.5602094531059265	0.8395061492919922	0.7407407164573669	0.6060606241226196	2510	2585	2585	2610	1521
17.249680754268617	17.249681543748014	0	0	1	0	-0.0055735861910796046	0.43460604920983315	2504.7117715142667	2579.7117715142667	2579.7117715142667	2604.7117715142667	0.5393258333206177	0.5602094531059265	0.8518518805503845	0.75	0.6060606241226196	2504	2579	2579	2604	1521
17.266675087780243	17.26667548251994	0	0	1	0	-0.005303300858898205	0.4225329932627693	2455.27260741104	2530.27260741104	2530.27260741104	2555.27260741104	0.483146071434021	0.5602094531059265	0.8518518805503845	0.7592592835426331	0.6060606241226196	2455	2530	2530	2555	1521
17.286084438768967	17.286084438768963	0	0	1	0	-0.005018479547690488	0.41131940484046936	2409.352962821722	2484.352962821722	2484.352962821722	2509.352962821722	0.4606741666793823	0.554973840713501	0.8395061492919922	0.75	0.6060606241226196	2409	2484	2484	2509	1521
17.299744406045043	17.299744406045043	0	0	1	0	-0.004719902932872786	0.4087015986442566	2398.6330464482307	2473.6330464482307	2473.6330464482307	2498.6330464482307	0.4606741666793823	0.5445026159286499	0.8395061492919922	0.75	0.6060606241226196	2398	2473	2473	2498	1521
17.31673913429637	17.316739134296366	0	0	1	0	-0.004408389392192511	0.38930940263869296	2319.2220038054475	2394.2220038054475	2394.2220038054475	2419.2220038054475	0.4157303273677826	0.5287958383560181	0.8271604776382446	0.7407407164573669	0.6060606241226196	2319	2394	2394	2419	1521
17.332757276532924	17.33275767127262	0	0	1	0	-0.004084792762611626	0.3650989035833465	2220.080010173804	2295.080010173804	2295.080010173804	2320.080010173804	0.37078651785850525	0.5026177763938904	0.8024691343307495	0.7314814925193787	0.6060606241226196	2220	2295	2295	2320	1521
17.35267978913005	17.35268018386975	0	0	1	0	-0.0037499999999988857	0.31653450758532387	2021.2088085619012	2096.208808561901	2096.208808561901	2121.208808561901	0.30337077379226685	0.4397905766963959	0.7530864477157593	0.6944444179534912	0.6060606241226196	2021	2096	2096	2121	1521
17.366661864000328	17.36666186400033	0	0	1	0	-0.0034049287480454526	0.31653450758532387	2021.2088085619012	2096.208808561901	2096.208808561901	2121.208808561901	0.30337077379226685	0.4397905766963959	0.7530864477157593	0.6944444179534912	0.6060606241226196	2021	2096	2096	2121	1521
17.382671321963514	17.382671321963514	0	0	1	0	-0.0030505248230673224	0.2730690136408773	1843.2176108593926	1918.2176108593926	1918.2176108593926	1943.2176108593926	0.21348313987255096	0.4031413495540619	0.7037037014961243	0.6759259104728699	0.6060606241226196	1843	1918	1918	1943	1521
17.399714997937487	17.399714997937483	0	0	1	0	-0.002687759621588545	0.22068301368049958	1628.6969410216457	1703.6969410216457	1703.6969410216457	1728.6969410216457	0.17977528274059296	0.3298429250717163	0.5925925970077515	0.6296296119689941	0.5757575631141663	1628	1703	1703	1728	1515
17.419576720621002	17.419576720621006	0	0	1	0	-0.002317627457810874	0.19154825216737503	1509.3900926254007	1584.3900926254007	1584.3900926254007	1609.3900926254007	0.14606741070747375	0.2931937277317047	0.5432098507881165	0.6018518805503845	0.5757575631141663	1509	1584	1584	1609	1515
17.43280918480331	17.43280918480331	0	0	1	0	-0.0019411428382676522	0.16768017910322097	1411.65033342769	1486.65033342769	1486.65033342769	1511.65033342769	0.12359550595283508	0.2565445005893707	0.5061728358268738	0.5740740895271301	0.5757575631141663	1411	1486	1486	1511	1515
17.449699701774158	17.449699701774158	0	0	1	0	-0.0015593376811319237	0.14585834420590604	1322.2899195231853	1397.2899195231853	1397.2899195231853	1422.2899195231853	0.10112359374761581	0.23036649823188782	0.4691357910633087	0.5370370149612427	0.5757575631141663	1322	1397	1397	1422	1515
17.46669916690187	17.466699166901865	0	0	1	0	-0.0011732584878004458	0.12907458655536175	1253.5604319442064	1328.5604319442064	1328.5604319442064	1353.5604319442064	0.08988764137029648	0.2041884809732437	0.4444444477558136	0.5	0.5757575631141663	1253	1328	1328	1353	1515
17.485992464419148	17.48599246441915	0	0	1	0	-0.0007839634745061043	0.1094532578938292	1173.2110910752306	1248.2110910752306	1248.2110910752306	1273.2110910752306	0.06741572916507721	0.1780104786157608	0.40740740299224854	0.4722222089767456	0.5757575631141663	1173	1248	1248	1273	1515
17.499676905556555	17.49967690555655	0	0	1	0	-0.00039251967182077433	0.08467335604083526	1071.7373929872203	1146.7373929872203	1146.7373929872203	1171.7373929872203	0.056179776787757874	0.14659686386585236	0.3580246865749359	0.37962964177131653	0.5757575631141663	1071	1146	1146	1171	1515
17.516691370792813	17.516691370792813	0	0	1	0	1.30838237461204e-15	0.0725078532288288	1021.9196589720539	1096.9196589720539	1096.9196589720539	1121.9196589720539	0.04494382068514824	0.13089005649089813	0.3333333432674408	0.34259259700775146	0.5757575631141663	1021	1096	1096	1121	1515
17.53267003905949	17.53267043379919	0	0	1	0	0.00039251967182338753	0.06116542257675173	975.4724054517983	1050.4724054517983	1050.4724054517983	1075.4724054517983	0.033707864582538605	0.12041884660720825	0.29629629850387573	0.3055555522441864	0.5757575631141663	975	1050	1050	1075	1515
17.552653736309935	17.552654131049632	0	0	1	0	0.0007839634745087067	0.05497537681915521	950.1241680744406	1025.1241680744406	1025.1241680744406	1050.1241680744406	0.033707864582538605	0.10994764417409897	0.2839506268501282	0.26851850748062134	0.5757575631141663	950	1025	1025	1050	1515
17.566717127558157	17.566718311777255	0	0	1	0	0.0011732584878030303	0.04739955394875017	919.101173420132	994.101173420132	994.101173420132	1019.101173420132	0.02247191034257412	0.10471203923225403	0.25925925374031067	0.24074074625968933	0.5757575631141663	919	994	994	1019	1515
17.58268869051026	17.58268869051026	0	0	1	0	0.0015593376811344833	0.03951506044472486	886.8141725211483	961.8141725211483	961.8141725211483	986.8141725211483	0.01123595517128706	0.09424083679914474	0.2469135820865631	0.21296297013759613	0.5757575631141663	886	961	961	986	1515
17.59975131398977	17.59975131398977	0	0	1	0	0.0019411428382701804	0.03253937540997448	858.2487423038455	933.2487423038455	933.2487423038455	958.2487423038455	0.0	0.0890052393078804	0.2222222238779068	0.18518517911434174	0.5757575631141663	858	933	933	958	1515
17.619195007332287	17.61919500733229	0	0	1	0	0.002317627457813363	0.026949465398305783	835.3580608060622	910.3580608060622	910.3580608060622	935.3580608060622	0.0	0.07853402942419052	0.1975308656692505	0.14814814925193787	0.5757575631141663	835	910	910	935	1515
17.632698657687655	17.632699052427352	0	0	1	0	0.002687759621590988	0.023525796984384117	821.338138651053	896.338138651053	896.338138651053	921.338138651053	0.0	0.07329843193292618	0.17283950746059418	0.12037037312984467	0.5757575631141663	821	896	896	921	1515
17.64974628105861	17.64974628105861	0	0	1	0	0.003050524823069713	0.02110235492098833	811.4141434014472	886.4141434014472	886.4141434014472	911.4141434014472	0.0	0.06806282699108124	0.16049382090568542	0.10185185074806213	0.5757575631141663	811	886	886	911	1515
17.666695614244574	17.666695614244578	0	0	1	0	0.003404928748047784	0.018536023569481114	800.9050165170252	875.9050165170252	875.9050165170252	900.9050165170252	0.0	0.0628272220492363	0.1358024626970291	0.0833333358168602	0.5757575631141663	800	875	875	900	1515
17.685927332368856	17.685927727108552	0	0	1	0	0.003750000000001152	0.015375241792237426	787.9616151392123	862.9616151392123	862.9616151392123	887.9616151392123	0.0	0.052356019616127014	0.12345679104328156	0.07407407462596893	0.5757575631141663	787	862	862	887	1515
17.69971085317065	17.699711247910347	0	0	1	0	0.0040847927626138205	0.014889416401753577	785.9721601651809	860.9721601651809	860.9721601651809	885.9721601651809	0.0	0.052356019616127014	0.1111111119389534	0.06481481343507767	0.5757575631141663	785	860	860	885	1515
17.716630186139504	17.716630186139504	0	0	1	0	0.004408389392194629	0.012780333198240741	777.3354644467959	852.3354644467959	852.3354644467959	877.3354644467959	0.0	0.04712041839957237	0.08641975373029709	0.046296294778585434	0.5757575631141663	777	852	852	877	1515
17.732674381196176	17.73267438119618	0	0	1	0	0.00471990293287482	0.011157075362216134	770.688223608275	845.688223608275	845.688223608275	870.688223608275	0.0	0.04188481718301773	0.07407407462596893	0.03703703731298447	0.5757575631141663	770	845	845	870	1515
17.752558998782227	17.752558998782227	0	0	1	0	0.0050184795476924315	0.008082026444975104	758.095898292173	833.095898292173	833.095898292173	858.095898292173	0.0	0.03141361102461815	0.04938271641731262	0.018518518656492233	0.5757575631141663	758	833	833	858	1515
17.766669758794308	17.766669758794308	0	0	1	0	0.005303300858900055	0.008082026444975104	758.095898292173	833.095898292173	833.095898292173	858.095898292173	0.0	0.03141361102461815	0.04938271641731262	0.018518518656492233	0.5757575631141663	758	833	833	858	1515
17.78263776908912	17.782637769089117	0	0	1	0	0.005573586191081356	0.00796771460056482	757.6277912893129	832.6277912893129	832.6277912893129	857.6277912893129	0.0	0.03141361102461815	0.04938271641731262	0.009259259328246117	0.5757575631141663	757	832	832	857	1515
17.799637628956525	17.799637628956525	0	0	1	0	0.005828594710928128	0.0066302363353235895	752.15081779315	827.15081779315	827.15081779315	852.15081779315	0.0	0.026178009808063507	0.03703703731298447	0.009259259328246117	0.5757575631141663	752	827	827	852	1515
17.819370666498244	17.81937106123794	0	0	1	0	0.006067627457812898	0.005235602147877216	746.4397907955572	821.4397907955572	821.4397907955572	846.4397907955572	0.0	0.020942408591508865	0.03703703731298447	0.0	0.5757575631141663	746	821	821	846	1515
17.832727078945965	17.832727078945965	0	0	1	0	0.006290029259591415	0.005235602147877216	746.4397907955572	821.4397907955572	821.4397907955572	846.4397907955572	0.0	0.020942408591508865	0.02469135820865631	0.0	0.5454545617103577	746	821	821	846	1509
17.84990457167782	17.849904571677822	0	0	1	0	0.006495190528383966	0.005235602147877216	746.4397907955572	821.4397907955572	821.4397907955572	846.4397907955572	0.0	0.020942408591508865	0.02469135820865631	0.0	0.5454545617103577	746	821	821	846	1509
17.866667192986263	17.866667587725964	0	0	1	0	0.0066825489314133735	0.003926701378077269	741.0798421432264	816.0798421432264	816.0798421432264	841.0798421432264	0.0	0.015706805512309074	0.02469135820865631	0.0	0.5757575631141663	741	816	816	841	1515
17.885848779168796	17.885848779168796	0	0	1	0	0.006851590932320058	0.003926701378077269	741.0798421432264	816.0798421432264	816.0798421432264	841.0798421432264	0.0	0.015706805512309074	0.02469135820865631	0.0	0.5757575631141663	741	816	816	841	1515
17.899711247910346	17.899711247910346	0	0	1	0	0.0070018531987295	0.003926701378077269	741.0798421432264	816.0798421432264	816.0798421432264	841.0798421432264	0.0	0.015706805512309074	0.02469135820865631	0.0	0.5757575631141663	741	816	816	841	1515
17.916704002463177	17.916704002463174	0	0	1	0	0.007132923872214073	0.003926701378077269	741.0798421432264	816.0798421432264	816.0798421432264	841.0798421432264	0.0	0.015706805512309074	0.02469135820865631	0.0	0.5757575631141663	741	816	816	841	1515
17.93267161801829	17.932671618018286	0	0	1	0	0.007244443697168365	0.005235602147877216	746.4397907955572	821.4397907955572	821.4397907955572	846.4397907955572	0.0	0.020942408591508865	0.02469135820865631	0.0	0.5757575631141663	746	821	821	846	1515
17.952630446667705	17.952630446667705	0	0	1	0	0.007336107005503826	0.005235602147877216	746.4397907955572	821.4397907955572	821.4397907955572	846.4397907955572	0.0	0.020942408591508865	0.02469135820865631	0.0	0.5757575631141663	746	821	821	846	1515
17.966689890518943	17.966689495779246	0	0	1	0	0.007407662554463747	0.005292758070082358	746.6738442969872	821.6738442969872	821.6738442969872	846.6738442969872	0.0	0.020942408591508865	0.02469135820865631	0.009259259328246117	0.5454545617103577	746	821	821	846	1509
17.982691453688155	17.98269145368815	0	0	1	0	0.007458914215262192	0.005292758070082358	746.6738442969872	821.6738442969872	821.6738442969872	846.6738442969872	0.0	0.020942408591508865	0.02469135820865631	0.009259259328246117	0.5757575631141663	746	821	821	846	1515
17.999723682210856	17.999723682210856	0	0	1	0	0.007489721510659376	0.00665881429642616	752.2678445438652	827.2678445438652	827.2678445438652	852.2678445438652	0.0	0.026178009808063507	0.02469135820865631	0.018518518656492233	0.5757575631141663	752	827	827	852	1515
18.019244744534333	18.019244744534333	0	0	1	0	0.0075	0.008196338289385388	758.5640052950332	833.5640052950332	833.5640052950332	858.5640052950332	0.0	0.03141361102461815	0.03703703731298447	0.03703703731298447	0.5757575631141663	758	833	833	858	1515
18.03266155215597	18.032661552155968	0	0	1	0	0.0074897215106592314	0.009590973390907621	764.2750360357667	839.2750360357667	839.2750360357667	864.2750360357667	0.0	0.03664921596646309	0.03703703731298447	0.046296294778585434	0.5757575631141663	764	839	839	864	1515
18.049674833173135	18.049674833173135	0	0	1	0	0.007458914215261905	0.010985607595600709	769.9860631039849	844.9860631039849	844.9860631039849	869.9860631039849	0.0	0.04188481718301773	0.03703703731298447	0.0555555559694767	0.5757575631141663	769	844	844	869	1515
18.06667153512295	18.06667153512295	0	0	1	0	0.007407662554463316	0.01527496445917656	787.550979460328	862.550979460328	862.550979460328	887.550979460328	0.01123595517128706	0.04712041839957237	0.04938271641731262	0.0555555559694767	0.5757575631141663	787	862	862	887	1515
18.085844437032108	18.085844437032108	0	0	1	0	0.007336107005503255	0.01950716537755165	804.8818422210741	879.8818422210741	879.8818422210741	904.8818422210741	0.02247191034257412	0.052356019616127014	0.04938271641731262	0.06481481343507767	0.5757575631141663	804	879	879	904	1515
18.099676510816856	18.099676510816852	0	0	1	0	0.007244443697167653	0.02231615393754277	816.3846503742377	891.3846503742377	891.3846503742377	916.3846503742377	0.033707864582538605	0.052356019616127014	0.04938271641731262	0.06481481343507767	0.5757575631141663	816	891	891	916	1515
18.116721371009923	18.116720976270223	0	0	1	0	0.007132923872213222	0.026634089920625506	834.0665982249615	909.0665982249615	909.0665982249615	934.0665982249615	0.04494382068514824	0.057591624557971954	0.06172839552164078	0.06481481343507767	0.5757575631141663	834	909	909	934	1515
18.132714249905753	18.132714249905757	0	0	1	0	0.007001853198728515	0.02808587912769897	840.0116750279273	915.0116750279273	915.0116750279273	940.0116750279273	0.04494382068514824	0.0628272220492363	0.06172839552164078	0.07407407462596893	0.5757575631141663	840	915	915	940	1515
18.152596499053608	18.15259649905361	0	0	1	0	0.00685159093231894	0.03234665922306999	857.4595695184717	932.4595695184717	932.4595695184717	957.4595695184717	0.056179776787757874	0.06806282699108124	0.06172839552164078	0.0833333358168602	0.5757575631141663	857	932	932	957	1515
18.16668752208075	18.16668752208075	0	0	1	0	0.006682548931412125	0.03234665922306999	857.4595695184717	932.4595695184717	932.4595695184717	957.4595695184717	0.056179776787757874	0.06806282699108124	0.06172839552164078	0.0833333358168602	0.5757575631141663	857	932	932	957	1515
18.182831586281218	18.182831981020914	0	0	1	0	0.006495190528382592	0.03234665922306999	857.4595695184717	932.4595695184717	932.4595695184717	957.4595695184717	0.056179776787757874	0.06806282699108124	0.06172839552164078	0.0833333358168602	0.5757575631141663	857	932	932	957	1515
18.199679076624896	18.199679076624896	0	0	1	0	0.006290029259589918	0.032603860878742036	858.5128102984486	933.5128102984486	933.5128102984486	958.5128102984486	0.056179776787757874	0.06806282699108124	0.07407407462596893	0.0833333358168602	0.5757575631141663	858	933	933	958	1515
18.219301981790657	18.219302376530354	0	0	1	0	0.006067627457811282	0.04181129013532692	896.2172331041637	971.2172331041637	971.2172331041637	996.2172331041637	0.07865168899297714	0.07853402942419052	0.09876543283462524	0.10185185074806213	0.5757575631141663	896	971	971	996	1515
18.232972212298904	18.232972212298904	0	0	1	0	0.005828594710926398	0.045000651874292044	909.2776694252259	984.2776694252259	984.2776694252259	1009.2776694252259	0.07865168899297714	0.0890052393078804	0.1111111119389534	0.1111111119389534	0.5757575631141663	909	984	984	1009	1515
18.249903782198423	18.249904176938124	0	0	1	0	0.005573586191079517	0.053050925792503645	942.2435411203024	1017.2435411203024	1017.2435411203024	1042.2435411203023	0.08988764137029648	0.10471203923225403	0.1358024626970291	0.12962962687015533	0.5757575631141663	942	1017	1017	1042	1515
18.266753246240597	18.266753640980298	0	0	1	0	0.005303300858898111	0.0624584030533728	980.7671605035616	1055.7671605035616	1055.7671605035616	1080.7671605035616	0.11235955357551575	0.11518324911594391	0.16049382090568542	0.1388888955116272	0.5757575631141663	980	1055	1055	1080	1515
18.28584167385422	18.285841673854218	0	0	1	0	0.005018479547690389	0.07133743997065373	1017.126816679827	1092.126816679827	1092.126816679827	1117.126816679827	0.12359550595283508	0.13089005649089813	0.18518517911434174	0.1666666716337204	0.5757575631141663	1017	1092	1092	1117	1515
18.299601905013787	18.299601905013787	0	0	1	0	0.004719902932872683	0.08115954994925378	1057.3483570421943	1132.3483570421943	1132.3483570421943	1157.3483570421943	0.13483145833015442	0.14659686386585236	0.2222222238779068	0.1944444477558136	0.5757575631141663	1057	1132	1132	1157	1515
18.31673558163908	18.316735581639076	0	0	1	0	0.004408389392192404	0.09474826296667938	1112.994136848552	1187.994136848552	1187.994136848552	1212.994136848552	0.14606741070747375	0.16753926873207092	0.2716049253940582	0.24074074625968933	0.5757575631141663	1112	1187	1187	1212	1515
18.33269569713991	18.332696091879612	0	0	1	0	0.004084792762611515	0.1220747813153169	1224.8962294862226	1299.8962294862226	1299.8962294862226	1324.8962294862226	0.14606741070747375	0.2146596908569336	0.3827160596847534	0.3333333432674408	0.5757575631141663	1224	1299	1299	1324	1515
18.35261899921644	18.352618999216443	0	0	1	0	0.0037499999999987712	0.13923574432263952	1295.1703730012089	1370.1703730012089	1370.1703730012089	1395.1703730012089	0.15730337798595428	0.23560209572315216	0.43209877610206604	0.37962964177131653	0.5757575631141663	1295	1370	1370	1395	1515
18.366644100713884	18.366644100713888	0	0	1	0	0.0034049287480453347	0.15102137694970819	1343.432538609055	1418.432538609055	1418.432538609055	1443.432538609055	0.15730337798595428	0.2513088881969452	0.4691357910633087	0.4166666567325592	0.5757575631141663	1343	1418	1418	1443	1515
18.38268355889418	18.382683558894175	0	0	1	0	0.0030505248230672014	0.16209257146063383	1388.7690801312956	1463.7690801312956	1463.7690801312956	1488.7690801312956	0.15730337798595428	0.2670156955718994	0.4938271641731262	0.45370370149612427	0.5757575631141663	1388	1463	1463	1488	1515
18.399943157483378	18.399943552223075	0	0	1	0	0.0026877596215884214	0.1779446291852662	1453.6832565136651	1528.6832565136651	1528.6832565136651	1553.6832565136651	0.16853933036327362	0.28272250294685364	0.5308641791343689	0.49074074625968933	0.5757575631141663	1453	1528	1528	1553	1515
18.419202902126266	18.419203296865962	0	0	1	0	0.002317627457810748	0.19447687897996424	1521.3828194229536	1596.3828194229536	1596.3828194229536	1621.3828194229536	0.17977528274059296	0.3036649227142334	0.5679012537002563	0.5185185074806213	0.5757575631141663	1521	1596	1596	1621	1515
18.432750763327896	18.432750763327892	0	0	1	0	0.0019411428382675245	0.22428081956426738	1643.429956115675	1718.429956115675	1718.429956115675	1743.429956115675	0.1910112351179123	0.3403141498565674	0.6172839403152466	0.5925925970077515	0.5757575631141663	1643	1718	1718	1743	1515
18.449833123792345	18.44983312379234	0	0	1	0	0.0015593376811317945	0.23913265013352714	1704.2482022967936	1779.2482022967936	1779.2482022967936	1804.2482022967936	0.20224718749523163	0.3560209572315216	0.6419752836227417	0.6203703880310059	0.5757575631141663	1704	1779	1779	1804	1515
18.466654561315906	18.466654561315902	0	0	1	0	0.001173258487800315	0.25409310752594916	1765.5112753187618	1840.5112753187618	1840.5112753187618	1865.5112753187618	0.21348313987255096	0.376963347196579	0.6666666865348816	0.6388888955116272	0.5757575631141663	1765	1840	1840	1865	1515
18.48592299023217	18.485922990232165	0	0	1	0	0.0007839634745059725	0.26797328716476976	1822.3506109397322	1897.3506109397322	1897.3506109397322	1922.3506109397322	0.2247191071510315	0.3926701545715332	0.6913580298423767	0.6574074029922485	0.5757575631141663	1822	1897	1897	1922	1515
18.49974164286715	18.499741642867154	0	0	1	0	0.0003925196718206422	0.28574273587090815	1895.116503391369	1970.116503391369	1970.116503391369	1995.116503391369	0.24719101190567017	0.41361257433891296	0.7037037014961243	0.6851851940155029	0.5757575631141663	1895	1970	1970	1995	1515
18.516672423287275	18.51667242328727	0	0	1	0	-1.4406906524676981e-15	0.309816018724665	1993.6965966775033	2068.6965966775033	2068.6965966775033	2093.6965966775033	0.2921348214149475	0.43455496430397034	0.7283950448036194	0.7037037014961243	0.5757575631141663	1993	2068	2068	2093	1515
18.53264398623937	18.532643986239375	0	0	1	0	-0.00039251967182351964	0.3294856512180653	2074.2437417379774	2149.2437417379774	2149.2437417379774	2174.2437417379774	0.3258427083492279	0.45026177167892456	0.7407407164573669	0.7314814925193787	0.6060606241226196	2074	2149	2149	2174	1521
18.552626104531022	18.55262610453102	0	0	1	0	-0.0007839634745088382	0.35502262998101486	2178.8176697722556	2253.8176697722556	2253.8176697722556	2278.8176697722556	0.3483146131038666	0.47643980383872986	0.7654321193695068	0.7777777910232544	0.6060606241226196	2178	2253	2253	2278	1521
18.566672916711894	18.566672916711898	0	0	1	0	-0.0011732584878031609	0.35502262998101486	2178.8176697722556	2253.8176697722556	2253.8176697722556	2278.8176697722556	0.3483146131038666	0.47643980383872986	0.7654321193695068	0.7777777910232544	0.6060606241226196	2178	2253	2253	2278	1521
18.582676848319295	18.58268237467508	0	0	1	0	-0.0015593376811346127	0.3730263794407378	2252.5430238098215	2327.5430238098215	2327.5430238098215	2352.5430238098215	0.37078651785850525	0.4921466112136841	0.790123462677002	0.7962962985038757	0.6060606241226196	2252	2327	2327	2352	1521
18.599681839802784	18.599682234542488	0	0	1	0	-0.001941142838270308	0.3874349827513228	2311.546254366667	2386.546254366667	2386.546254366667	2411.546254366667	0.3932584226131439	0.5026177763938904	0.8024691343307495	0.8148148059844971	0.6060606241226196	2311	2386	2386	2411	1521
18.619288955380597	18.6192885606409	0	0	1	0	-0.0023176274578134886	0.4289602123551788	2481.592069594457	2556.592069594457	2556.592069594457	2581.592069594457	0.47191011905670166	0.5287958383560181	0.8395061492919922	0.8518518805503845	0.6060606241226196	2481	2556	2556	2581	1521
18.632631157199164	18.632631157199164	0	0	1	0	-0.002687759621591111	0.44445478400555327	2545.0423405027404	2620.0423405027404	2620.0423405027404	2645.0423405027404	0.49438202381134033	0.5392670035362244	0.8641975522041321	0.8611111044883728	0.6060606241226196	2545	2620	2620	2645	1521
18.64970878078723	18.64970878078723	0	0	1	0	-0.003050524823069834	0.4537884070021434	2583.263526673777	2658.263526673777	2658.263526673777	2683.263526673777	0.49438202381134033	0.5497382283210754	0.8765432238578796	0.8796296119689941	0.6060606241226196	2583	2658	2658	2683	1521
18.66675443045969	18.666754430459694	0	0	1	0	-0.003404928748047902	0.4626788213665103	2619.6697734958598	2694.6697734958598	2694.6697734958598	2719.6697734958598	0.5056179761886597	0.554973840713501	0.8888888955116272	0.8888888955116272	0.6060606241226196	2619	2694	2694	2719	1521
18.685926937629155	18.685926937629155	0	0	1	0	-0.003750000000001266	0.4757442546298938	2673.172722709415	2748.172722709415	2748.172722709415	2773.172722709415	0.5280898809432983	0.5654450058937073	0.9012345671653748	0.8981481194496155	0.6060606241226196	2673	2748	2748	2773	1521
18.700020723834186	18.700020723834186	0	0	1	0	-0.0040847927626139315	0.48886687207709834	2726.909841155718	2801.909841155718	2801.909841155718	2826.909841155718	0.550561785697937	0.5759162306785583	0.9135802388191223	0.9074074029922485	0.6060606241226196	2726	2801	2801	2826	1521
18.716691370792816	18.716691370792816	0	0	1	0	-0.0044083893921947346	0.4957854017329151	2755.241220096287	2830.241220096287	2830.241220096287	2855.241220096287	0.5617977380752563	0.5811518430709839	0.9259259104728699	0.9074074029922485	0.6060606241226196	2755	2830	2830	2855	1521
18.733142937218624	18.733143331958324	0	0	1	0	-0.004719902932874923	0.511802726429063	2820.832164727013	2895.832164727013	2895.832164727013	2920.832164727013	0.5955055952072144	0.5916230082511902	0.9382715821266174	0.9166666865348816	0.6363636255264282	2820	2895	2895	2920	1527
18.75257005149379	18.75257044623349	0	0	1	0	-0.0050184795476925295	0.5263771366994021	2880.5143747840516	2955.5143747840516	2955.5143747840516	2980.5143747840516	0.617977499961853	0.6073298454284668	0.9506173133850098	0.9259259104728699	0.6363636255264282	2880	2955	2955	2980	1527
18.76670765380539	18.76670765380539	0	0	1	0	-0.005303300858900148	0.5304950427929995	2897.377200237333	2972.377200237333	2972.377200237333	2997.377200237333	0.6292135119438171	0.6125654578208923	0.9506173133850098	0.9259259104728699	0.6363636255264282	2897	2972	2972	2997	1527
18.782659479772548	18.78265947977255	0	0	1	0	-0.005573586191081444	0.5396998151319181	2935.0707429652048	3010.0707429652048	3010.0707429652048	3035.0707429652048	0.6404494643211365	0.6178010702133179	0.9629629850387573	0.9351851940155029	0.6363636255264282	2935	3010	3010	3035	1527
18.799863420064227	18.799863814803924	0	0	1	0	-0.005828594710928212	0.5438176914231931	2951.933446377976	3026.933446377976	3026.933446377976	3051.933446377976	0.6516854166984558	0.6230366230010986	0.9629629850387573	0.9351851940155029	0.6363636255264282	2951	3026	3026	3051	1527
18.81920132316747	18.81920132316747	0	0	1	0	-0.006067627457812976	0.5507445707099592	2980.299017057283	3055.299017057283	3055.299017057283	3080.299017057283	0.6741573214530945	0.6282722353935242	0.9629629850387573	0.9351851940155029	0.6363636255264282	2980	3055	3055	3080	1527
18.832710105138915	18.832709710399218	0	0	1	0	-0.006290029259591488	0.5600064845528294	3018.2265542438363	3093.2265542438363	3093.2265542438363	3118.2265542438363	0.6853932738304138	0.6335078477859497	0.9753086566925049	0.9444444179534912	0.6363636255264282	3018	3093	3093	3118	1527
18.84986509770794	18.849865097707944	0	0	1	0	-0.006495190528384032	0.5641243757452656	3035.0893186768626	3110.0893186768626	3110.0893186768626	3135.0893186768626	0.6966292262077332	0.6387434601783752	0.9753086566925049	0.9444444179534912	0.6363636255264282	3035	3110	3110	3135	1527
18.86670666695614	18.86670666695614	0	0	1	0	-0.006682548931413433	0.5682422669377019	3051.952083109889	3126.952083109889	3126.952083109889	3151.952083109889	0.7078651785850525	0.6439790725708008	0.9753086566925049	0.9444444179534912	0.6363636255264282	3051	3126	3126	3151	1527
18.885845621251207	18.885854305524578	0	0	1	0	-0.006851590932320112	0.570499931786177	3061.1972206643945	3136.1972206643945	3136.1972206643945	3161.1972206643945	0.7078651785850525	0.6439790725708008	0.9753086566925049	0.9537037014961243	0.6363636255264282	3061	3136	3136	3161	1527
18.8998861175969	18.899886117596903	0	0	1	0	-0.007001853198729547	0.5746178229786132	3078.059985097421	3153.059985097421	3153.059985097421	3178.059985097421	0.7191011309623718	0.6492146849632263	0.9753086566925049	0.9537037014961243	0.6363636255264282	3078	3153	3153	3178	1527
18.91673202898179	18.916732423721488	0	0	1	0	-0.007132923872214114	0.5759267111755584	3083.4198822639114	3158.4198822639114	3158.4198822639114	3183.4198822639114	0.7191011309623718	0.6544502377510071	0.9753086566925049	0.9537037014961243	0.6363636255264282	3083	3158	3158	3183	1527
18.932699644536903	18.9326996445369	0	0	1	0	-0.007244443697168399	0.5816792274582969	3106.976436441726	3181.976436441726	3181.976436441726	3206.976436441726	0.7303370833396912	0.6544502377510071	0.9876543283462524	0.9537037014961243	0.6363636255264282	3106	3181	3181	3206	1527
18.95265215735114	18.952652552090836	0	0	1	0	-0.007336107005503854	0.5822019726855601	3109.1170781473684	3184.1170781473684	3184.1170781473684	3209.1170781473684	0.7415730357170105	0.6544502377510071	0.9876543283462524	0.9444444179534912	0.6363636255264282	3109	3184	3184	3209	1527
18.966800812374302	18.966801207114	0	0	1	0	-0.007407662554463767	0.5822019726855601	3109.1170781473684	3184.1170781473684	3184.1170781473684	3209.1170781473684	0.7415730357170105	0.6544502377510071	0.9876543283462524	0.9444444179534912	0.6363636255264282	3109	3184	3184	3209	1527
18.982625137418758	18.982625137418758	0	0	1	0	-0.007458914215262207	0.5822019726855601	3109.1170781473684	3184.1170781473684	3184.1170781473684	3209.1170781473684	0.7415730357170105	0.6544502377510071	0.9876543283462524	0.9444444179534912	0.6363636255264282	3109	3184	3184	3209	1527
18.999585918055985	18.999585918055985	0	0	1	0	-0.007489721510659382	0.5835108757836664	3114.477036334114	3189.477036334114	3189.477036334114	3214.477036334114	0.7415730357170105	0.6596858501434326	0.9876543283462524	0.9444444179534912	0.6363636255264282	3114	3189	3189	3214	1527
19.01915237544482	19.019152375444822	0	0	1	0	-0.0075	0.588606106745063	3135.342007121033	3210.342007121033	3210.342007121033	3235.342007121033	0.7528089880943298	0.6596858501434326	0.9876543283462524	0.9537037014961243	0.6363636255264282	3135	3210	3210	3235	1527
19.0327483948897	19.0327483948897	0	0	1	0	-0.007489721510659225	0.5891288519723261	3137.4826488266754	3212.4826488266754	3212.4826488266754	3237.4826488266754	0.7640449404716492	0.6596858501434326	0.9876543283462524	0.9444444179534912	0.6363636255264282	3137	3212	3212	3237	1527
19.049680359528914	19.049680359528917	0	0	1	0	-0.007458914215261892	0.5914150948393928	3146.8448133673137	3221.8448133673137	3221.8448133673137	3246.8448133673137	0.7640449404716492	0.6596858501434326	0.9876543283462524	0.9537037014961243	0.6363636255264282	3146	3221	3221	3246	1527
19.066706666956144	19.066706666956144	0	0	1	0	-0.007407662554463295	0.5891288519723261	3137.4826488266754	3212.4826488266754	3212.4826488266754	3237.4826488266754	0.7640449404716492	0.6596858501434326	0.9876543283462524	0.9444444179534912	0.6363636255264282	3137	3212	3212	3237	1527
19.085851147606988	19.085851147606988	0	0	1	0	-0.007336107005503227	0.5891288519723261	3137.4826488266754	3212.4826488266754	3212.4826488266754	3237.4826488266754	0.7640449404716492	0.6596858501434326	0.9876543283462524	0.9444444179534912	0.6363636255264282	3137	3212	3212	3237	1527
19.09981190653353	19.099811906533535	0	0	1	0	-0.007244443697167619	0.5891288519723261	3137.4826488266754	3212.4826488266754	3212.4826488266754	3237.4826488266754	0.7640449404716492	0.6596858501434326	0.9876543283462524	0.9444444179534912	0.6363636255264282	3137	3212	3212	3237	1527
19.11667637068426	19.11667637068426	0	0	1	0	-0.007132923872213181	0.5891288519723261	3137.4826488266754	3212.4826488266754	3212.4826488266754	3237.4826488266754	0.7640449404716492	0.6596858501434326	0.9876543283462524	0.9444444179534912	0.6363636255264282	3137	3212	3212	3237	1527
19.132739907986178	19.132740302725875	0	0	1	0	-0.007001853198728467	0.5891288519723261	3137.4826488266754	3212.4826488266754	3212.4826488266754	3237.4826488266754	0.7640449404716492	0.6596858501434326	0.9876543283462524	0.9444444179534912	0.6363636255264282	3137	3212	3212	3237	1527
19.152602814888795	19.15260281488879	0	0	1	0	-0.0068515909323188864	0.5827247326300196	3111.25778011993	3186.25778011993	3186.25778011993	3211.25778011993	0.7528089880943298	0.6544502377510071	0.9876543283462524	0.9351851940155029	0.6363636255264282	3111	3186	3186	3211	1527
19.166719890736054	19.16671989073605	0	0	1	0	-0.0066825489314120655	0.577580695446354	3090.19294785282	3165.19294785282	3165.19294785282	3190.19294785282	0.7528089880943298	0.6544502377510071	0.9753086566925049	0.9259259104728699	0.6363636255264282	3090	3165	3165	3190	1527
19.182742769848993	19.182742769848993	0	0	1	0	-0.006495190528382525	0.5762718072494089	3084.8330506863294	3159.8330506863294	3159.8330506863294	3184.8330506863294	0.7528089880943298	0.6492146849632263	0.9753086566925049	0.9259259104728699	0.6363636255264282	3084	3159	3159	3184	1527
19.19964986588719	19.19964986588719	0	0	1	0	-0.006290029259589846	0.5740141569341652	3075.587972645407	3150.587972645407	3150.587972645407	3175.587972645407	0.7528089880943298	0.6492146849632263	0.9753086566925049	0.9166666865348816	0.6363636255264282	3075	3150	3150	3175	1527
19.21932329773439	19.21932329773439	0	0	1	0	-0.006067627457811204	0.5667267667924261	3045.746110014985	3120.746110014985	3120.746110014985	3145.746110014985	0.7528089880943298	0.6492146849632263	0.9629629850387573	0.8981481194496155	0.6363636255264282	3045	3120	3120	3145	1527
19.232644973088618	19.23264497308862	0	0	1	0	-0.005828594710926315	0.5609597043838193	3022.1299894517397	3097.1299894517397	3097.1299894517397	3122.1299894517397	0.7528089880943298	0.6439790725708008	0.9629629850387573	0.8796296119689941	0.6363636255264282	3022	3097	3097	3122	1527
19.249732465169153	19.249732859908853	0	0	1	0	-0.005573586191079428	0.5420872388049025	2944.8472429060757	3019.8472429060757	3019.8472429060757	3044.8472429060757	0.7303370833396912	0.6387434601783752	0.9382715821266174	0.8518518805503845	0.6363636255264282	2944	3019	3019	3044	1527
19.266668377205363	19.26666837720536	0	0	1	0	-0.005303300858898017	0.4903416223824024	2732.948943655938	2807.948943655938	2807.948943655938	2832.948943655938	0.6966292262077332	0.6073298454284668	0.8765432238578796	0.75	0.6363636255264282	2732	2807	2807	2832	1527
19.285825884266266	19.285825884266266	0	0	1	0	-0.00501847954769029	0.4540167342229253	2584.198526642879	2659.198526642879	2659.198526642879	2684.198526642879	0.6629213690757751	0.5863874554634094	0.8271604776382446	0.6851851940155029	0.6363636255264282	2584	2659	2659	2684	1527
19.299725063799805	19.299725063799805	0	0	1	0	-0.00471990293287258	0.41667441566907826	2431.2817321648754	2506.2817321648754	2506.2817321648754	2531.2817321648754	0.6292135119438171	0.554973840713501	0.7777777910232544	0.6203703880310059	0.6363636255264282	2431	2506	2506	2531	1527
19.316756502843113	19.316756502843113	0	0	1	0	-0.004408389392192297	0.37774624950267377	2271.870891713449	2346.870891713449	2346.870891713449	2371.870891713449	0.584269642829895	0.5287958383560181	0.7283950448036194	0.5462962985038757	0.6363636255264282	2271	2346	2346	2371	1527
19.332656617909734	19.332657012649435	0	0	1	0	-0.004084792762611404	0.34248176462536106	2127.4628261408534	2202.4628261408534	2202.4628261408534	2227.4628261408534	0.5393258333206177	0.49738219380378723	0.6790123581886292	0.49074074625968933	0.6060606241226196	2127	2202	2202	2227	1521
19.35258663056114	19.352587025300842	0	0	1	0	-0.0037499999999986568	0.30282247375150106	1965.0580300123968	2040.0580300123968	2040.0580300123968	2065.0580300123966	0.47191011905670166	0.4712041914463043	0.6296296119689941	0.42592594027519226	0.6060606241226196	1965	2040	2040	2065	1521
19.366721469694845	19.366721864434545	0	0	1	0	-0.003404928748045217	0.27456794275804697	1849.3557255942023	1924.3557255942023	1924.3557255942023	1949.3557255942023	0.43820226192474365	0.4397905766963959	0.5802469253540039	0.37962964177131653	0.6060606241226196	1849	1924	1924	1949	1521
19.382621190021773	19.38262119002177	0	0	1	0	-0.0030505248230670804	0.25811825070579575	1781.9942366402336	1856.9942366402336	1856.9942366402336	1881.9942366402336	0.43820226192474365	0.4031413495540619	0.5432098507881165	0.35185185074806213	0.6060606241226196	1781	1856	1856	1881	1521
19.399694471473147	19.399694471473147	0	0	1	0	-0.002687759621588298	0.23637380200396896	1692.9507192062529	1767.9507192062529	1767.9507192062529	1792.9507192062529	0.40449437499046326	0.376963347196579	0.5061728358268738	0.32407405972480774	0.6060606241226196	1692	1767	1767	1792	1521
19.419571194265224	19.41957119426522	0	0	1	0	-0.002317627457810622	0.20256982522471123	1554.5234342951926	1629.5234342951926	1629.5234342951926	1654.5234342951926	0.3483146131038666	0.33507853746414185	0.45679011940956116	0.2777777910232544	0.6060606241226196	1554	1629	1629	1654	1521
19.432717210453497	19.432717210453497	0	0	1	0	-0.0019411428382673972	0.19081009616440814	1506.3673437932512	1581.3673437932512	1581.3673437932512	1606.3673437932512	0.33707866072654724	0.3141361176967621	0.43209877610206604	0.25925925374031067	0.6060606241226196	1506	1581	1581	1606	1521
19.449597464192173	19.449597464192173	0	0	1	0	-0.001559337681131665	0.17085202784368203	1424.639054019878	1499.639054019878	1499.639054019878	1524.639054019878	0.2921348214149475	0.2931937277317047	0.40740740299224854	0.24074074625968933	0.6060606241226196	1424	1499	1499	1524	1521
19.46666206137018	19.46666206137018	0	0	1	0	-0.0011732584878001843	0.1558546433536141	1363.22476453305	1438.22476453305	1438.22476453305	1463.22476453305	0.26966291666030884	0.27225130796432495	0.3827160596847534	0.21296297013759613	0.6060606241226196	1363	1438	1438	1463	1521
19.485813252595904	19.485813252595907	0	0	1	0	-0.000783963474505841	0.14764692933031642	1329.6141756076458	1404.6141756076458	1404.6141756076458	1429.6141756076458	0.26966291666030884	0.2513088881969452	0.3580246865749359	0.1944444477558136	0.6060606241226196	1329	1404	1404	1429	1521
19.499644142161557	19.499644142161554	0	0	1	0	-0.0003925196718205101	0.1299319805600393	1257.071460393361	1332.071460393361	1332.071460393361	1357.071460393361	0.23595505952835083	0.22513088583946228	0.3333333432674408	0.17592592537403107	0.6060606241226196	1257	1332	1332	1357	1521
19.516644396768662	19.516644396768662	0	0	1	0	1.5729989303233564e-15	0.11704936298398216	1204.3171414194069	1279.3171414194069	1279.3171414194069	1304.3171414194069	0.21348313987255096	0.2041884809732437	0.32098764181137085	0.15740740299224854	0.6060606241226196	1204	1279	1279	1304	1521
19.532679512812265	19.532679512812262	0	0	1	0	0.00039251967182365175	0.10385239421708103	1150.275554318947	1225.275554318947	1225.275554318947	1250.275554318947	0.1910112351179123	0.18324607610702515	0.29629629850387573	0.1388888955116272	0.6060606241226196	1150	1225	1225	1250	1521
19.55259176217723	19.552592156916926	0	0	1	0	0.0007839634745089697	0.08201954933330519	1060.8700545198847	1135.8700545198847	1135.8700545198847	1160.8700545198847	0.14606741070747375	0.1518324613571167	0.2716049253940582	0.1111111119389534	0.5757575631141663	1060	1135	1135	1160	1515
19.56666581139732	19.566665811397318	0	0	1	0	0.0011732584878032916	0.08201954933330519	1060.8700545198847	1135.8700545198847	1135.8700545198847	1160.8700545198847	0.14606741070747375	0.1518324613571167	0.2716049253940582	0.1111111119389534	0.5757575631141663	1060	1135	1135	1160	1515
19.582740401410803	19.5827407961505	0	0	1	0	0.0015593376811347424	0.06872281059367258	1006.4199093810892	1081.4199093810892	1081.4199093810892	1106.4199093810892	0.11235955357551575	0.13612565398216248	0.25925925374031067	0.10185185074806213	0.6060606241226196	1006	1081	1081	1106	1521
19.59979789327423	19.59979789327423	0	0	1	0	0.0019411428382704356	0.05407404778486907	946.4332256790389	1021.4332256790389	1021.4332256790389	1046.433225679039	0.08988764137029648	0.10994764417409897	0.2222222238779068	0.07407407462596893	0.6060606241226196	946	1021	1021	1046	1521
19.6191590860197	19.6191590860197	0	0	1	0	0.0023176274578136143	0.047932809836239265	921.2848562793998	996.2848562793998	996.2848562793998	1021.2848562793998	0.07865168899297714	0.09947644174098969	0.20987653732299805	0.06481481343507767	0.5757575631141663	921	996	996	1021	1515
19.63263589407555	19.63263589407555	0	0	1	0	0.0026877596215912347	0.038868270419660664	884.1655673685104	959.1655673685104	959.1655673685104	984.1655673685104	0.056179776787757874	0.0890052393078804	0.18518517911434174	0.0555555559694767	0.5757575631141663	884	959	959	984	1515
19.64975259689379	19.649752596893794	0	0	1	0	0.0030505248230699544	0.03417882095949122	864.9622718291166	939.9622718291166	939.9622718291166	964.9622718291166	0.04494382068514824	0.08376963436603546	0.17283950746059418	0.046296294778585434	0.5757575631141663	864	939	939	964	1515
19.666760351555176	19.666760351555176	0	0	1	0	0.00340492874804802	0.02954652741002911	845.9930297440692	920.9930297440692	920.9930297440692	945.9930297440692	0.033707864582538605	0.07853402942419052	0.16049382090568542	0.03703703731298447	0.5757575631141663	845	920	920	945	1515
19.68583417379994	19.685834173799943	0	0	1	0	0.003750000000001381	0.023662490933106392	821.8979003710707	896.8979003710707	896.8979003710707	921.8979003710707	0.02247191034257412	0.06806282699108124	0.14814814925193787	0.02777777798473835	0.5757575631141663	821	896	896	921	1515
19.69968795826812	19.699687958268118	0	0	1	0	0.0040847927626140425	0.016155195346776657	791.1555249450504	866.1555249450504	866.1555249450504	891.1555249450504	0.01123595517128706	0.052356019616127014	0.1111111119389534	0.009259259328246117	0.5757575631141663	791	866	866	891	1515
19.716694133970705	19.716694528710406	0	0	1	0	0.004408389392194842	0.014789139120432854	785.5615246981725	860.5615246981725	860.5615246981725	885.5615246981725	0.01123595517128706	0.04712041839957237	0.08641975373029709	0.009259259328246117	0.5757575631141663	785	860	860	885	1515
19.732717013083644	19.732717407823344	0	0	1	0	0.004719902932875025	0.010471204295754433	767.8795815911144	842.8795815911144	842.8795815911144	867.8795815911144	0.0	0.04188481718301773	0.07407407462596893	0.0	0.5757575631141663	767	842	842	867	1515
19.752561761960116	19.75256176196012	0	0	1	0	0.005018479547692628	0.009162303991615772	762.5196348456666	837.5196348456666	837.5196348456666	862.5196348456666	0.0	0.03664921596646309	0.06172839552164078	0.0	0.5757575631141663	762	837	837	862	1515
19.766655548165154	19.76665554816515	0	0	1	0	0.005303300858900241	0.007853402756154537	757.1596842864528	832.1596842864528	832.1596842864528	857.1596842864528	0.0	0.03141361102461815	0.06172839552164078	0.0	0.5757575631141663	757	832	832	857	1515
19.78273369083592	19.78273408557562	0	0	1	0	0.005573586191081533	0.006544502452015877	751.799737541005	826.799737541005	826.799737541005	851.799737541005	0.0	0.026178009808063507	0.04938271641731262	0.0	0.5757575631141663	751	826	826	851	1515
19.799666444954532	19.799666839694233	0	0	1	0	0.005828594710928295	0.006544502452015877	751.799737541005	826.799737541005	826.799737541005	851.799737541005	0.0	0.026178009808063507	0.03703703731298447	0.0	0.5757575631141663	751	826	826	851	1515
19.81937500863493	19.81937540337463	0	0	1	0	0.006067627457813053	0.005235602147877216	746.4397907955572	821.4397907955572	821.4397907955572	846.4397907955572	0.0	0.020942408591508865	0.02469135820865631	0.0	0.5757575631141663	746	821	821	846	1515
19.83257076202525	19.832570762025252	0	0	1	0	0.006290029259591559	0.005235602147877216	746.4397907955572	821.4397907955572	821.4397907955572	846.4397907955572	0.0	0.020942408591508865	0.02469135820865631	0.0	0.5757575631141663	746	821	821	846	1515
19.849692991199277	19.849693385938977	0	0	1	0	0.006495190528384097	0.003926701378077269	741.0798421432264	816.0798421432264	816.0798421432264	841.0798421432264	0.0	0.015706805512309074	0.02469135820865631	0.0	0.5757575631141663	741	816	816	841	1515
19.866760351555172	19.866760351555175	0	0	1	0	0.006682548931413494	0.003926701378077269	741.0798421432264	816.0798421432264	816.0798421432264	841.0798421432264	0.0	0.015706805512309074	0.02469135820865631	0.0	0.5757575631141663	741	816	816	841	1515
19.885852726565787	19.885852726565783	0	0	1	0	0.006851590932320166	0.003926701378077269	741.0798421432264	816.0798421432264	816.0798421432264	841.0798421432264	0.0	0.015706805512309074	0.02469135820865631	0.0	0.5757575631141663	741	816	816	841	1515
19.899801248561666	19.899801248561666	0	0	1	0	0.007001853198729595	0.003926701378077269	741.0798421432264	816.0798421432264	816.0798421432264	841.0798421432264	0.0	0.015706805512309074	0.02469135820865631	0.0	0.5757575631141663	741	816	816	841	1515
19.916676370684264	19.91667637068426	0	0	1	0	0.007132923872214154	0.002617801073938608	735.7198953977786	810.7198953977786	810.7198953977786	835.7198953977786	0.0	0.010471204295754433	0.012345679104328156	0.0	0.5757575631141663	735	810	810	835	1515
19.93266174952582	19.932662144265517	0	0	1	0	0.007244443697168434	0.002617801073938608	735.7198953977786	810.7198953977786	810.7198953977786	835.7198953977786	0.0	0.010471204295754433	0.02469135820865631	0.0	0.5757575631141663	735	810	810	835	1515
19.952596893793313	19.95259689379331	0	0	1	0	0.007336107005503881	0.002617801073938608	735.7198953977786	810.7198953977786	810.7198953977786	835.7198953977786	0.0	0.010471204295754433	0.012345679104328156	0.0	0.5757575631141663	735	810	810	835	1515
19.966761338404424	19.96676133840442	0	0	1	0	0.007407662554463788	0.002617801073938608	735.7198953977786	810.7198953977786	810.7198953977786	835.7198953977786	0.0	0.010471204295754433	0.012345679104328156	0.0	0.5757575631141663	735	810	810	835	1515
19.982638953308218	19.982639348047915	0	0	1	0	0.007458914215262221	0.002617801073938608	735.7198953977786	810.7198953977786	810.7198953977786	835.7198953977786	0.0	0.010471204295754433	0.012345679104328156	0.0	0.5757575631141663	735	810	810	835	1515
19.99972210325206	19.99972210325206	0	0	1	0	0.007489721510659389	0.002617801073938608	735.7198953977786	810.7198953977786	810.7198953977786	835.7198953977786	0.0	0.010471204295754433	0.012345679104328156	0.0	0.5757575631141663	735	810	810	835	1515
20.019195007332293	20.01919500733229	0	0	1	0	0.0075	0.002617801073938608	735.7198953977786	810.7198953977786	810.7198953977786	835.7198953977786	0.0	0.010471204295754433	0.02469135820865631	0.0	0.5757575631141663	735	810	810	835	1515
20.032668657470545	20.03266865747055	0	0	1	0	0.007489721510659218	0.003926701378077269	741.0798421432264	816.0798421432264	816.0798421432264	841.0798421432264	0.0	0.015706805512309074	0.012345679104328156	0.0	0.5757575631141663	741	816	816	841	1515
20.049809044670717	20.049809044670717	0	0	1	0	0.007458914215261878	0.002617801073938608	735.7198953977786	810.7198953977786	810.7198953977786	835.7198953977786	0.0	0.010471204295754433	0.012345679104328156	0.0	0.5757575631141663	735	810	810	835	1515
20.066757588377286	20.066757588377286	0	0	1	0	0.0074076625544632745	0.002617801073938608	735.7198953977786	810.7198953977786	810.7198953977786	835.7198953977786	0.0	0.010471204295754433	0.02469135820865631	0.0	0.5757575631141663	735	810	810	835	1515
20.08586891089343	20.085868910893435	0	0	1	0	0.007336107005503199	0.002617801073938608	735.7198953977786	810.7198953977786	810.7198953977786	835.7198953977786	0.0	0.010471204295754433	0.02469135820865631	0.0	0.5757575631141663	735	810	810	835	1515
20.099728221717392	20.099728221717395	0	0	1	0	0.007244443697167585	0.003926701378077269	741.0798421432264	816.0798421432264	816.0798421432264	841.0798421432264	0.0	0.015706805512309074	0.02469135820865631	0.0	0.5757575631141663	741	816	816	841	1515
20.11670281824408	20.11670281824408	0	0	1	0	0.0071329238722131405	0.006544502452015877	751.799737541005	826.799737541005	826.799737541005	851.799737541005	0.0	0.026178009808063507	0.02469135820865631	0.0	0.5757575631141663	751	826	826	851	1515
20.13275096069774	20.13275096069774	0	0	1	0	0.00700185319872842	0.011971292784437537	774.0224439522717	849.0224439522717	849.0224439522717	874.0224439522717	0.01123595517128706	0.03664921596646309	0.03703703731298447	0.0	0.5757575631141663	774	849	849	874	1515
20.1524397873932	20.1524397873932	0	0	1	0	0.006851590932318833	0.017398082185536623	796.2451465497725	871.2451465497725	871.2451465497725	896.2451465497725	0.02247191034257412	0.04712041839957237	0.04938271641731262	0.0	0.5757575631141663	796	871	871	896	1515
20.166673311451596	20.166673311451596	0	0	1	0	0.006682548931412006	0.022967762090640494	819.0529857611729	894.0529857611729	894.0529857611729	919.0529857611729	0.033707864582538605	0.057591624557971954	0.06172839552164078	0.009259259328246117	0.5757575631141663	819	894	894	919	1515
20.182680006236886	20.18268592733237	0	0	1	0	0.006495190528382459	0.024476707191174576	825.2321159478599	900.2321159478599	900.2321159478599	925.2321159478599	0.033707864582538605	0.0628272220492363	0.07407407462596893	0.018518518656492233	0.5757575631141663	825	900	900	925	1515
20.19977776154959	20.199778156289288	0	0	1	0	0.006290029259589774	0.030160700337672593	848.5080678827693	923.5080678827693	923.5080678827693	948.5080678827693	0.04494382068514824	0.07329843193292618	0.08641975373029709	0.02777777798473835	0.5757575631141663	848	923	923	948	1515
20.219243560315242	20.21924395505494	0	0	1	0	0.006067627457811127	0.03320717036248848	860.9833626343903	935.9833626343903	935.9833626343903	960.9833626343903	0.04494382068514824	0.08376963436603546	0.1111111119389534	0.03703703731298447	0.5757575631141663	860	935	935	960	1515
20.232641025691635	20.232641025691635	0	0	1	0	0.005828594710926231	0.03491616299589666	867.9816874681968	942.9816874681968	942.9816874681968	967.9816874681968	0.04494382068514824	0.0890052393078804	0.12345679104328156	0.046296294778585434	0.5757575631141663	867	942	942	967	1515
20.249908913814508	20.249908913814508	0	0	1	0	0.005573586191079339	0.03903405139436515	884.8444404599253	959.8444404599253	959.8444404599253	984.8444404599253	0.056179776787757874	0.09424083679914474	0.12345679104328156	0.046296294778585434	0.5757575631141663	884	959	959	984	1515
20.266703114298856	20.266703114298853	0	0	1	0	0.005303300858897924	0.03949129872601505	886.7168682830317	961.7168682830317	961.7168682830317	986.7168682830317	0.056179776787757874	0.09424083679914474	0.1358024626970291	0.0555555559694767	0.5757575631141663	886	961	961	986	1515
20.285887858398972	20.285887858398976	0	0	1	0	0.005018479547690192	0.04131460329581599	894.1833004963664	969.1833004963664	969.1833004963664	994.1833004963664	0.056179776787757874	0.09947644174098969	0.14814814925193787	0.06481481343507767	0.5757575631141663	894	969	969	994	1515
20.299579799590653	20.299579404850956	0	0	1	0	0.004719902932872478	0.04881303987300145	924.8893982799409	999.8893982799409	999.8893982799409	1024.889398279941	0.07865168899297714	0.10471203923225403	0.16049382090568542	0.07407407462596893	0.5757575631141663	924	999	999	1024	1515
20.316684660217938	20.316684660217934	0	0	1	0	0.004408389392192191	0.0548685458009687	949.6866950549668	1024.6866950549668	1024.6866950549668	1049.6866950549668	0.08988764137029648	0.11518324911594391	0.17283950746059418	0.0833333358168602	0.5757575631141663	949	1024	1024	1049	1515
20.332671223278588	20.332671223278588	0	0	1	0	0.004084792762611293	0.05891524242926227	966.257917747829	1041.257917747829	1041.257917747829	1066.257917747829	0.08988764137029648	0.1256544440984726	0.1975308656692505	0.10185185074806213	0.5757575631141663	966	1041	1041	1066	1515
20.352470971829398	20.3524709718294	0	0	1	0	0.0037499999999985423	0.0736497409265296	1026.5956890941386	1101.5956890941386	1101.5956890941386	1126.5956890941386	0.11235955357551575	0.1518324613571167	0.23456789553165436	0.12962962687015533	0.5757575631141663	1026	1101	1101	1126	1515
20.366687127341052	20.366687127341052	0	0	1	0	0.003404928748045099	0.0736497409265296	1026.5956890941386	1101.5956890941386	1101.5956890941386	1126.5956890941386	0.11235955357551575	0.1518324613571167	0.23456789553165436	0.12962962687015533	0.5757575631141663	1026	1101	1101	1126	1515
20.38267961149719	20.38267961149719	0	0	1	0	0.00305052482306696	0.08004818297411598	1052.7973092790048	1127.7973092790048	1127.7973092790048	1152.7973092790048	0.12359550595283508	0.16230367124080658	0.2469135820865631	0.1388888955116272	0.5757575631141663	1052	1127	1127	1152	1515
20.399888288665245	20.399888288665245	0	0	1	0	0.0026877596215881742	0.09170762881735417	1100.5427400070653	1175.5427400070653	1175.5427400070653	1200.5427400070653	0.14606741070747375	0.1780104786157608	0.2716049253940582	0.15740740299224854	0.5757575631141663	1100	1175	1175	1200	1515
20.419144875390543	20.419144875390547	0	0	1	0	0.002317627457810496	0.12053904832124873	1218.6074028755136	1293.6074028755136	1293.6074028755136	1318.6074028755136	0.20224718749523163	0.21989528834819794	0.3086419701576233	0.1944444477558136	0.6060606241226196	1218	1293	1293	1318	1521
20.432696683989157	20.43269668398916	0	0	1	0	0.0019411428382672693	0.1285181348844443	1251.2817623517994	1326.2817623517994	1326.2817623517994	1351.2817623517994	0.20224718749523163	0.2408376932144165	0.3333333432674408	0.21296297013759613	0.6060606241226196	1251	1326	1326	1351	1521
20.449800360397347	20.449800360397344	0	0	1	0	0.0015593376811315356	0.1410349228031419	1302.538008878866	1377.538008878866	1377.538008878866	1402.538008878866	0.2247191071510315	0.2565445005893707	0.3580246865749359	0.23148147761821747	0.6060606241226196	1302	1377	1377	1402	1521
20.466718509147107	20.466718903886804	0	0	1	0	0.0011732584878000535	0.1530087273567915	1351.5707385260612	1426.5707385260612	1426.5707385260612	1451.5707385260612	0.24719101190567017	0.27225130796432495	0.37037035822868347	0.25	0.6060606241226196	1351	1426	1426	1451	1521
20.48585272656578	20.485852726565785	0	0	1	0	0.0007839634745057094	0.16097895309131438	1384.2088129089325	1459.2088129089325	1459.2088129089325	1484.2088129089325	0.2584269642829895	0.28272250294685364	0.3827160596847534	0.26851850748062134	0.6060606241226196	1384	1459	1459	1484	1521
20.499700589938477	20.49970058993848	0	0	1	0	0.00039251967182037795	0.17095799295459102	1425.07298114905	1500.07298114905	1500.07298114905	1525.07298114905	0.2808988690376282	0.2931937277317047	0.395061731338501	0.2777777910232544	0.5757575631141663	1425	1500	1500	1525	1515
20.516665317972695	20.516665317972695	0	0	1	0	-1.7053072081790148e-15	0.18285174470243248	1473.777894556461	1548.777894556461	1548.777894556461	1573.777894556461	0.30337077379226685	0.3036649227142334	0.4197530746459961	0.29629629850387573	0.6060606241226196	1473	1548	1548	1573	1521
20.53266490744341	20.532664907443408	0	0	1	0	-0.0003925196718237839	0.20095844677201025	1547.924839531382	1622.924839531382	1622.924839531382	1647.924839531382	0.3258427083492279	0.3298429250717163	0.4444444477558136	0.3333333432674408	0.6060606241226196	1547	1622	1622	1647	1521
20.552590577958128	20.552590577958128	0	0	1	0	-0.0007839634745091013	0.20952881487519925	1583.0204969139409	1658.0204969139409	1658.0204969139409	1683.0204969139409	0.33707866072654724	0.3403141498565674	0.45679011940956116	0.35185185074806213	0.6060606241226196	1583	1658	1658	1683	1521
20.56667765358828	20.566677653588282	0	0	1	0	-0.0011732584878034224	0.2169045841361379	1613.2242720374848	1688.2242720374848	1688.2242720374848	1713.2242720374848	0.3483146131038666	0.34554973244667053	0.4691357910633087	0.37037035822868347	0.6060606241226196	1613	1688	1688	1713	1521
20.582655927115262	20.58265632185496	0	0	1	0	-0.0015593376811348716	0.2270124777844904	1654.6160965274883	1729.6160965274883	1729.6160965274883	1754.6160965274883	0.3595505654811859	0.36125653982162476	0.48148149251937866	0.3888888955116272	0.6060606241226196	1654	1729	1729	1754	1521
20.599921446799947	20.599921446799943	0	0	1	0	-0.0019411428382705633	0.2399921913873566	1707.7680237312252	1782.7680237312252	1782.7680237312252	1807.7680237312252	0.3820224702358246	0.37172773480415344	0.5061728358268738	0.40740740299224854	0.6060606241226196	1707	1782	1782	1807	1521
20.619190270455903	20.619190270455903	0	0	1	0	-0.00231762745781374	0.25469494245139	1767.9757893384422	1842.9757893384422	1842.9757893384422	1867.9757893384422	0.4157303273677826	0.3821989595890045	0.5185185074806213	0.42592594027519226	0.6060606241226196	1767	1842	1842	1867	1521
20.632678920702716	20.632678920702716	0	0	1	0	-0.0026877596215913587	0.27194998286763283	1838.6351798429564	1913.6351798429564	1913.6351798429564	1938.6351798429564	0.43820226192474365	0.4031413495540619	0.5432098507881165	0.45370370149612427	0.6060606241226196	1838	1913	1913	1938	1521
20.649737991524937	20.649738386264637	0	0	1	0	-0.0030505248230700754	0.281349118201085	1877.1246390334431	1952.1246390334431	1952.1246390334431	1977.1246390334431	0.449438214302063	0.41361257433891296	0.5555555820465088	0.4722222089767456	0.6060606241226196	1877	1952	1952	1977	1521
20.666679035177225	20.666679429916925	0	0	1	0	-0.003404928748048138	0.29086255526087523	1916.082163793284	1991.082163793284	1991.082163793284	2016.082163793284	0.4606741666793823	0.42408376932144165	0.5679012537002563	0.49074074625968933	0.6060606241226196	1916	1991	1991	2016	1521
20.685906016425122	20.68590641116482	0	0	1	0	-0.003750000000001496	0.3059513544587986	1977.8707965087804	2052.8707965087806	2052.8707965087806	2077.8707965087806	0.483146071434021	0.4397905766963959	0.5802469253540039	0.5185185074806213	0.6060606241226196	1977	2052	2052	2077	1521
20.699574273234873	20.69957466797457	0	0	1	0	-0.0040847927626141535	0.31737950938201465	2024.66909091935	2099.6690909193503	2099.6690909193503	2124.6690909193503	0.49438202381134033	0.45026177167892456	0.604938268661499	0.5370370149612427	0.6060606241226196	2024	2099	2099	2124	1521
20.716646370467153	20.716646370467153	0	0	1	0	-0.00440838939219495	0.33436849659839396	2094.238993570423	2169.238993570423	2169.238993570423	2194.238993570423	0.5280898809432983	0.46073299646377563	0.6172839403152466	0.5648148059844971	0.6363636255264282	2094	2169	2169	2194	1527
20.732743460643462	20.732743460643466	0	0	1	0	-0.0047199029328751285	0.34314458504503165	2130.1770757594045	2205.1770757594045	2205.1770757594045	2230.1770757594045	0.5393258333206177	0.4659685790538788	0.6296296119689941	0.5833333134651184	0.6363636255264282	2130	2205	2205	2230	1527
20.7525364986194	20.7525364986194	0	0	1	0	-0.005018479547692726	0.36084854160446156	2202.67477787027	2277.67477787027	2277.67477787027	2302.67477787027	0.550561785697937	0.48691099882125854	0.654321014881134	0.6203703880310059	0.6363636255264282	2202	2277	2277	2302	1527
20.76665002180937	20.76665002180937	0	0	1	0	-0.005303300858900336	0.36084854160446156	2202.67477787027	2277.67477787027	2277.67477787027	2302.67477787027	0.550561785697937	0.48691099882125854	0.654321014881134	0.6203703880310059	0.6363636255264282	2202	2277	2277	2302	1527
20.78266342716954	20.78266342716954	0	0	1	0	-0.005573586191081621	0.3740854568227574	2256.8799456891916	2331.8799456891916	2331.8799456891916	2356.8799456891916	0.5730336904525757	0.49738219380378723	0.6666666865348816	0.6388888955116272	0.6363636255264282	2256	2331	2331	2356	1527
20.79988355178886	20.799883551788863	0	0	1	0	-0.005828594710928378	0.38462769565316	2300.0504136996906	2375.0504136996906	2375.0504136996906	2400.0504136996906	0.584269642829895	0.5078533887863159	0.6790123581886292	0.6574074029922485	0.6363636255264282	2300	2375	2375	2400	1527
20.819148822787533	20.819148822787533	0	0	1	0	-0.006067627457813132	0.40461736769301737	2381.908120702906	2456.908120702906	2456.908120702906	2481.908120702906	0.617977499961853	0.518324613571167	0.7037037014961243	0.6851851940155029	0.6363636255264282	2381	2456	2456	2481	1527
20.832646157307714	20.832646157307718	0	0	1	0	-0.006290029259591632	0.4154739861598449	2426.365973324565	2501.365973324565	2501.365973324565	2526.365973324565	0.6292135119438171	0.5287958383560181	0.7160493731498718	0.7037037014961243	0.6363636255264282	2426	2501	2501	2526	1527
20.84963378024446	20.849633780244464	0	0	1	0	-0.006495190528384164	0.42064090212956096	2447.524494220552	2522.524494220552	2522.524494220552	2547.524494220552	0.6292135119438171	0.5340313911437988	0.7283950448036194	0.7129629850387573	0.6363636255264282	2447	2522	2522	2547	1527
20.866618245263616	20.866618640003317	0	0	1	0	-0.006682548931413554	0.4322119595173781	2494.9079742236636	2569.9079742236636	2569.9079742236636	2594.9079742236636	0.6404494643211365	0.5445026159286499	0.7530864477157593	0.7222222089767456	0.6363636255264282	2494	2569	2569	2594	1527
20.885849173908497	20.885849173908493	0	0	1	0	-0.00685159093232022	0.43807311094769297	2518.9093893308027	2593.9093893308027	2593.9093893308027	2618.9093893308027	0.6516854166984558	0.5497382283210754	0.7530864477157593	0.7314814925193787	0.6363636255264282	2518	2593	2593	2618	1527
20.899777564179743	20.89977756417974	0	0	1	0	-0.007001853198729643	0.44799232482910156	2559.528570175171	2634.528570175171	2634.528570175171	2659.528570175171	0.6629213690757751	0.554973840713501	0.7654321193695068	0.75	0.6363636255264282	2559	2634	2634	2659	1527
20.91673123950239	20.916736765858175	0	0	1	0	-0.007132923872214195	0.45238195438062334	2577.5041031886526	2652.5041031886526	2652.5041031886526	2677.5041031886526	0.6629213690757751	0.5654450058937073	0.7654321193695068	0.7592592835426331	0.6363636255264282	2577	2652	2652	2677	1527
20.932685828647443	20.932685828647443	0	0	1	0	-0.007244443697168468	0.4588432370267288	2603.9630556244547	2678.9630556244547	2678.9630556244547	2703.9630556244547	0.6741573214530945	0.5706806182861328	0.7777777910232544	0.7592592835426331	0.6363636255264282	2603	2678	2678	2703	1527
20.952549919769154	20.952550314508855	0	0	1	0	-0.007336107005503909	0.46709924191236496	2637.7713956311345	2712.7713956311345	2712.7713956311345	2737.7713956311345	0.6853932738304138	0.5811518430709839	0.8024691343307495	0.75	0.6363636255264282	2637	2712	2712	2737	1527
20.9666389690978	20.9666393638375	0	0	1	0	-0.007407662554463809	0.47353194653987885	2664.113321080804	2739.113321080804	2739.113321080804	2764.113321080804	0.6966292262077332	0.5863874554634094	0.8148148059844971	0.75	0.6666666865348816	2664	2739	2739	2764	1533
20.98265316393737	20.98265316393737	0	0	1	0	-0.007458914215262234	0.47353194653987885	2664.113321080804	2739.113321080804	2739.113321080804	2764.113321080804	0.6966292262077332	0.5863874554634094	0.8148148059844971	0.75	0.6363636255264282	2664	2739	2739	2764	1527
20.999582365398695	20.999582365398698	0	0	1	0	-0.007489721510659397	0.47996463626623154	2690.455185510218	2765.455185510218	2765.455185510218	2790.455185510218	0.7078651785850525	0.5916230082511902	0.8271604776382446	0.75	0.6666666865348816	2690	2765	2765	2790	1533
21.019540009829015	21.01954000982902	0	0	1	0	-0.0075	0.4812735393643379	2695.815143696964	2770.815143696964	2770.815143696964	2795.815143696964	0.7078651785850525	0.5968586206436157	0.8271604776382446	0.75	0.6666666865348816	2695	2770	2770	2795	1533
21.032547077643322	21.032547077643326	0	0	1	0	-0.007489721510659211	0.48964955035987145	2730.1149087236736	2805.1149087236736	2805.1149087236736	2830.1149087236736	0.7191011309623718	0.6020942330360413	0.8395061492919922	0.7592592835426331	0.6666666865348816	2730	2805	2805	2830	1533
21.049619964355003	21.049619964355006	0	0	1	0	-0.0074589142152618635	0.49330185622549205	2745.07110124339	2820.07110124339	2820.07110124339	2845.07110124339	0.7191011309623718	0.6073298454284668	0.8518518805503845	0.7592592835426331	0.6666666865348816	2745	2820	2820	2845	1533
21.066713772270717	21.066714167010417	0	0	1	0	-0.007407662554463255	0.49461075932359844	2750.4310594301355	2825.4310594301355	2825.4310594301355	2850.4310594301355	0.7191011309623718	0.6125654578208923	0.8518518805503845	0.7592592835426331	0.6666666865348816	2750	2825	2825	2850	1533
21.085778515502412	21.085778515502415	0	0	1	0	-0.007336107005503172	0.5017635885372274	2779.721895059946	2854.721895059946	2854.721895059946	2879.721895059946	0.7303370833396912	0.6125654578208923	0.8641975522041321	0.7685185074806213	0.6666666865348816	2779	2854	2854	2879	1533
21.099642957942457	21.099642957942457	0	0	1	0	-0.007244443697167551	0.5030724916353337	2785.0818532466915	2860.0818532466915	2860.0818532466915	2885.0818532466915	0.7303370833396912	0.6178010702133179	0.8641975522041321	0.7685185074806213	0.6666666865348816	2785	2860	2860	2885	1533
21.1167604502401	21.116760844979797	0	0	1	0	-0.0071329238722131	0.5030724916353337	2785.0818532466915	2860.0818532466915	2860.0818532466915	2885.0818532466915	0.7303370833396912	0.6178010702133179	0.8641975522041321	0.7685185074806213	0.6666666865348816	2785	2860	2860	2885	1533
21.132692539222326	21.132692539222322	0	0	1	0	-0.007001853198728373	0.5030724916353337	2785.0818532466915	2860.0818532466915	2860.0818532466915	2885.0818532466915	0.7303370833396912	0.6178010702133179	0.8641975522041321	0.7685185074806213	0.6666666865348816	2785	2860	2860	2885	1533
21.152521498510843	21.152521498510843	0	0	1	0	-0.006851590932318779	0.5074735014853982	2803.1039885827054	2878.1039885827054	2878.1039885827054	2903.1039885827054	0.7303370833396912	0.6178010702133179	0.8765432238578796	0.7777777910232544	0.6666666865348816	2803	2878	2878	2903	1533
21.166645284932983	21.166645284932983	0	0	1	0	-0.006682548931411946	0.510282489579728	2814.606794828986	2889.606794828986	2889.606794828986	2914.606794828986	0.7415730357170105	0.6178010702133179	0.8765432238578796	0.7777777910232544	0.6666666865348816	2814	2889	2889	2914	1533
21.18275224360176	21.18275224360176	0	0	1	0	-0.006495190528382392	0.5115913777766732	2819.9666919954766	2894.9666919954766	2894.9666919954766	2919.9666919954766	0.7415730357170105	0.6230366230010986	0.8765432238578796	0.7777777910232544	0.6666666865348816	2819	2894	2894	2919	1533
21.199681839802786	21.199682234542486	0	0	1	0	-0.006290029259589702	0.5115913777766732	2819.9666919954766	2894.9666919954766	2894.9666919954766	2919.9666919954766	0.7415730357170105	0.6230366230010986	0.8765432238578796	0.7777777910232544	0.6666666865348816	2819	2894	2894	2919	1533
21.219261323601685	21.219261323601682	0	0	1	0	-0.006067627457811049	0.5115913777766732	2819.9666919954766	2894.9666919954766	2894.9666919954766	2919.9666919954766	0.7415730357170105	0.6230366230010986	0.8765432238578796	0.7777777910232544	0.6666666865348816	2819	2894	2894	2919	1533
21.232654841581088	21.23265484158109	0	0	1	0	-0.005828594710926148	0.5115913777766732	2819.9666919954766	2894.9666919954766	2894.9666919954766	2919.9666919954766	0.7415730357170105	0.6230366230010986	0.8765432238578796	0.7777777910232544	0.6666666865348816	2819	2894	2894	2919	1533
21.249898255842638	21.249898650582338	0	0	1	0	-0.005573586191079251	0.5115913777766732	2819.9666919954766	2894.9666919954766	2894.9666919954766	2919.9666919954766	0.7415730357170105	0.6230366230010986	0.8765432238578796	0.7777777910232544	0.6666666865348816	2819	2894	2894	2919	1533
21.266686140491807	21.266686140491807	0	0	1	0	-0.00530330085889783	0.5087823896823434	2808.463885749196	2883.463885749196	2883.463885749196	2908.463885749196	0.7303370833396912	0.6230366230010986	0.8765432238578796	0.7777777910232544	0.6666666865348816	2808	2883	2883	2908	1533
21.28584404229241	21.28584404229241	0	0	1	0	-0.005018479547690093	0.5074735014853982	2803.1039885827054	2878.1039885827054	2878.1039885827054	2903.1039885827054	0.7303370833396912	0.6178010702133179	0.8765432238578796	0.7777777910232544	0.6666666865348816	2803	2878	2878	2903	1533
21.299914538855212	21.299914933594913	0	0	1	0	-0.004719902932872375	0.5074735014853982	2803.1039885827054	2878.1039885827054	2878.1039885827054	2903.1039885827054	0.7303370833396912	0.6178010702133179	0.8765432238578796	0.7777777910232544	0.6666666865348816	2803	2878	2878	2903	1533
21.31673913429637	21.316739134296366	0	0	1	0	-0.004408389392192083	0.5074735014853982	2803.1039885827054	2878.1039885827054	2878.1039885827054	2903.1039885827054	0.7303370833396912	0.6178010702133179	0.8765432238578796	0.7777777910232544	0.6666666865348816	2803	2878	2878	2903	1533
21.332673196977083	21.332673196977083	0	0	1	0	-0.004084792762611183	0.4989546004428975	2768.2190888136656	2843.2190888136656	2843.2190888136656	2868.2190888136656	0.7191011309623718	0.6125654578208923	0.8641975522041321	0.7685185074806213	0.6666666865348816	2768	2843	2843	2868	1533
21.352534130181205	21.352534130181205	0	0	1	0	-0.0037499999999984273	0.48871836839239524	2726.3017185668587	2801.3017185668587	2801.3017185668587	2826.3017185668587	0.6966292262077332	0.6020942330360413	0.8641975522041321	0.7592592835426331	0.6666666865348816	2726	2801	2801	2826	1533
21.366666995616413	21.366666995616416	0	0	1	0	-0.003404928748044981	0.48871836839239524	2726.3017185668587	2801.3017185668587	2801.3017185668587	2826.3017185668587	0.6966292262077332	0.6020942330360413	0.8641975522041321	0.7592592835426331	0.6666666865348816	2726	2801	2801	2826	1533
21.382721453905255	21.382721848644955	0	0	1	0	-0.0030505248230668384	0.4770044135990128	2678.3330736879575	2753.3330736879575	2753.3330736879575	2778.3330736879575	0.6853932738304138	0.5916230082511902	0.8518518805503845	0.7407407164573669	0.6666666865348816	2678	2753	2753	2778	1533
21.399857498968743	21.399857498968743	0	0	1	0	-0.0026877596215880506	0.46323020270440907	2621.927680074555	2696.927680074555	2696.927680074555	2721.927680074555	0.6629213690757751	0.5759162306785583	0.8395061492919922	0.7314814925193787	0.6666666865348816	2621	2696	2696	2721	1533
21.41912316470711	21.419123164707113	0	0	1	0	-0.0023176274578103704	0.44568370181809946	2550.0747589451175	2625.0747589451175	2625.0747589451175	2650.0747589451175	0.6404494643211365	0.5602094531059265	0.8271604776382446	0.7037037014961243	0.6666666865348816	2550	2625	2625	2650	1533
21.432705763002232	21.432705763002232	0	0	1	0	-0.0019411428382671415	0.4221045578424114	2453.5181643646747	2528.5181643646747	2528.5181643646747	2553.5181643646747	0.6067415475845337	0.5392670035362244	0.8024691343307495	0.6759259104728699	0.6666666865348816	2453	2528	2528	2553	1533
21.449795623520956	21.44979562352096	0	0	1	0	-0.0015593376811314063	0.3940589350955257	2338.671339216178	2413.671339216178	2413.671339216178	2438.671339216178	0.5617977380752563	0.518324613571167	0.7654321193695068	0.6481481194496155	0.6666666865348816	2338	2413	2413	2438	1533
21.466700351120963	21.466700351120963	0	0	1	0	-0.001173258487799923	0.3567918498080971	2186.0626249641573	2261.0626249641573	2261.0626249641573	2286.0626249641573	0.483146071434021	0.4921466112136841	0.7283950448036194	0.6203703880310059	0.6363636255264282	2186	2261	2261	2286	1527
21.485794699830066	21.485794699830063	0	0	1	0	-0.0007839634745055779	0.3158029195621346	2018.212955606941	2093.2129556069413	2093.2129556069413	2118.2129556069413	0.449438214302063	0.45026177167892456	0.654321014881134	0.5555555820465088	0.6363636255264282	2018	2093	2093	2118	1527
21.499644142161557	21.499644142161554	0	0	1	0	-0.00039251967182024584	0.2870625431202676	1900.5211140774957	1975.5211140774957	1975.5211140774957	2000.5211140774957	0.4157303273677826	0.4188481569290161	0.604938268661499	0.5185185074806213	0.6363636255264282	1900	1975	1975	2000	1527
21.51668387073854	21.51668387073854	0	0	1	0	1.8376154860346732e-15	0.2607227389125395	1792.6596158468492	1867.6596158468492	1867.6596158468492	1892.6596158468492	0.3820224702358246	0.38743454217910767	0.5679012537002563	0.48148149251937866	0.6363636255264282	1792	1867	1867	1892	1527
21.532666091662506	21.532666091662506	0	0	1	0	0.000392519671823916	0.23760654899761402	1697.9988181452295	1772.9988181452295	1772.9988181452295	1797.9988181452295	0.3483146131038666	0.36125653982162476	0.5308641791343689	0.45370370149612427	0.6363636255264282	1697	1772	1772	1797	1527
21.552547156591267	21.552547551330964	0	0	1	0	0.000783963474509233	0.2148389878236081	1604.7656551376754	1679.7656551376754	1679.7656551376754	1704.7656551376754	0.31460675597190857	0.3298429250717163	0.4938271641731262	0.43518519401550293	0.6363636255264282	1604	1679	1679	1704	1527
21.566693443176234	21.56669383791593	0	0	1	0	0.001173258487803553	0.18939128215328904	1500.5573004177186	1575.5573004177186	1575.5573004177186	1600.5573004177186	0.2584269642829895	0.3036649227142334	0.4691357910633087	0.4166666567325592	0.6363636255264282	1500	1575	1575	1600	1527
21.582674479881106	21.582674479881103	0	0	1	0	0.001559337681135001	0.1684812873586583	1414.9308717337058	1489.9308717337058	1489.9308717337058	1514.9308717337058	0.2247191071510315	0.27225130796432495	0.4444444477558136	0.39814814925193787	0.6363636255264282	1414	1489	1489	1514	1527
21.59966407651634	21.59966447125604	0	0	1	0	0.0019411428382706912	0.1563640848027008	1365.31092726706	1440.31092726706	1440.31092726706	1465.31092726706	0.2247191071510315	0.24607330560684204	0.40740740299224854	0.37962964177131653	0.6363636255264282	1365	1440	1440	1465	1527
21.619348561075114	21.619348561075114	0	0	1	0	0.002317627457813866	0.1217084448983885	1223.396081858901	1298.396081858901	1298.396081858901	1323.396081858901	0.16853933036327362	0.19895288348197937	0.3580246865749359	0.3333333432674408	0.6363636255264282	1223	1298	1298	1323	1527
21.632653657361992	21.632653657361995	0	0	1	0	0.002687759621591482	0.1064824357766796	1161.0455745055028	1236.0455745055028	1236.0455745055028	1261.0455745055028	0.14606741070747375	0.1780104786157608	0.3333333432674408	0.3055555522441864	0.6363636255264282	1161	1236	1236	1261	1527
21.649654701448497	21.649655096188194	0	0	1	0	0.0030505248230701964	0.0908849114934549	1097.1737125656978	1172.1737125656978	1172.1737125656978	1197.1737125656978	0.12359550595283508	0.15706805884838104	0.3086419701576233	0.26851850748062134	0.6060606241226196	1097	1172	1172	1197	1521
21.66668456153301	21.66668495627271	0	0	1	0	0.003404928748048256	0.07490184466313243	1031.7230538955273	1106.7230538955273	1106.7230538955273	1131.7230538955273	0.08988764137029648	0.14136125147342682	0.2839506268501282	0.24074074625968933	0.6060606241226196	1031	1106	1106	1131	1521
21.685933648204035	21.68593364820403	0	0	1	0	0.00375000000000161	0.06616569590717758	995.9485247398923	1070.9485247398923	1070.9485247398923	1095.9485247398923	0.07865168899297714	0.1256544440984726	0.2716049253940582	0.2222222238779068	0.6060606241226196	995	1070	1070	1095	1521
21.699645721120348	21.69964572112035	0	0	1	0	0.0040847927626142646	0.0629706513085524	982.8648171085221	1057.864817108522	1057.864817108522	1082.864817108522	0.07865168899297714	0.12041884660720825	0.25925925374031067	0.20370370149612427	0.6060606241226196	982	1057	1057	1082	1521
21.71670242350438	21.71670242350438	0	0	1	0	0.004408389392195056	0.05577202731591002	953.3864518586515	1028.3864518586515	1028.3864518586515	1053.3864518586515	0.06741572916507721	0.10994764417409897	0.2469135820865631	0.18518517911434174	0.6060606241226196	953	1028	1028	1053	1521
21.732705170892686	21.732705170892682	0	0	1	0	0.004719902932875231	0.05053959752611431	931.9596518694381	1006.9596518694381	1006.9596518694381	1031.9596518694382	0.056179776787757874	0.10471203923225403	0.23456789553165436	0.17592592537403107	0.6060606241226196	931	1006	1006	1031	1521
21.75245241906356	21.752452813803256	0	0	1	0	0.005018479547692824	0.03796565608825375	880.469361681399	955.469361681399	955.469361681399	980.469361681399	0.033707864582538605	0.0890052393078804	0.20987653732299805	0.1388888955116272	0.6060606241226196	880	955	955	980	1521
21.76671318016117	21.766713180161172	0	0	1	0	0.005303300858900429	0.03796565608825375	880.469361681399	955.469361681399	955.469361681399	980.469361681399	0.033707864582538605	0.0890052393078804	0.20987653732299805	0.1388888955116272	0.6060606241226196	880	955	955	980	1521
21.782651584978574	21.782651584978574	0	0	1	0	0.00557358619108171	0.032561757594771146	858.3403973505879	933.3403973505879	933.3403973505879	958.3403973505879	0.02247191034257412	0.08376963436603546	0.18518517911434174	0.12962962687015533	0.6060606241226196	858	933	933	958	1521
21.799698024130436	21.799698024130436	0	0	1	0	0.005828594710928461	0.023911343713810096	822.9169525080523	897.9169525080523	897.9169525080523	922.9169525080523	0.01123595517128706	0.06806282699108124	0.16049382090568542	0.10185185074806213	0.6060606241226196	822	897	897	922	1521
21.8192881659012	21.8192881659012	0	0	1	0	0.006067627457813209	0.018536023569481114	800.9050165170252	875.9050165170252	875.9050165170252	900.9050165170252	0.0	0.0628272220492363	0.1358024626970291	0.0833333358168602	0.6060606241226196	800	875	875	900	1521
21.832674578566028	21.832674578566028	0	0	1	0	0.006290029259591703	0.016455519338878094	792.3853516927059	867.3853516927059	867.3853516927059	892.3853516927059	0.0	0.057591624557971954	0.1111111119389534	0.07407407462596893	0.6060606241226196	792	867	867	892	1521
21.849921150745168	21.84992115074517	0	0	1	0	0.00649519052838423	0.014460747036955157	784.2167591163313	859.2167591163313	859.2167591163313	884.2167591163313	0.0	0.052356019616127014	0.09876543283462524	0.0555555559694767	0.6060606241226196	784	859	859	884	1521
21.866715351229516	21.866715351229516	0	0	1	0	0.006682548931413614	0.012780333198240741	777.3354644467959	852.3354644467959	852.3354644467959	877.3354644467959	0.0	0.04712041839957237	0.08641975373029709	0.046296294778585434	0.6060606241226196	777	852	852	877	1521
21.885746541586812	21.885746541586812	0	0	1	0	0.006851590932320274	0.011157075362216134	770.688223608275	845.688223608275	845.688223608275	870.688223608275	0.0	0.04188481718301773	0.07407407462596893	0.03703703731298447	0.6060606241226196	770	845	845	870	1521
21.89991295989642	21.89991295989642	0	0	1	0	0.0070018531987296895	0.008082026444975104	758.095898292173	833.095898292173	833.095898292173	858.095898292173	0.0	0.03141361102461815	0.04938271641731262	0.018518518656492233	0.6060606241226196	758	833	833	858	1521
21.91667123906818	21.916671239068176	0	0	1	0	0.007132923872214236	0.00796771460056482	757.6277912893129	832.6277912893129	832.6277912893129	857.6277912893129	0.0	0.03141361102461815	0.04938271641731262	0.009259259328246117	0.6060606241226196	757	832	832	857	1521
21.932998462488875	21.932998857228572	0	0	1	0	0.0072444436971685015	0.007853402756154537	757.1596842864528	832.1596842864528	832.1596842864528	857.1596842864528	0.0	0.03141361102461815	0.04938271641731262	0.0	0.5757575631141663	757	832	832	857	1515
21.952493866731928	21.95249386673193	0	0	1	0	0.007336107005503936	0.006544502452015877	751.799737541005	826.799737541005	826.799737541005	851.799737541005	0.0	0.026178009808063507	0.03703703731298447	0.0	0.5757575631141663	751	826	826	851	1515
21.966737654022495	21.966737654022495	0	0	1	0	0.00740766255446383	0.006544502452015877	751.799737541005	826.799737541005	826.799737541005	851.799737541005	0.0	0.026178009808063507	0.03703703731298447	0.0	0.6060606241226196	751	826	826	851	1521
21.982643295444902	21.982643295444902	0	0	1	0	0.007458914215262249	0.006544502452015877	751.799737541005	826.799737541005	826.799737541005	851.799737541005	0.0	0.026178009808063507	0.03703703731298447	0.0	0.5757575631141663	751	826	826	851	1515
21.99973276122393	21.999732761223928	0	0	1	0	0.007489721510659403	0.006544502452015877	751.799737541005	826.799737541005	826.799737541005	851.799737541005	0.0	0.026178009808063507	0.03703703731298447	0.0	0.5757575631141663	751	826	826	851	1515
22.0192238233303	22.0192238233303	0	0	1	0	0.0075	0.006544502452015877	751.799737541005	826.799737541005	826.799737541005	851.799737541005	0.0	0.026178009808063507	0.03703703731298447	0.0	0.6060606241226196	751	826	826	851	1521
22.03269392081127	22.03269392081127	0	0	1	0	0.0074897215106592046	0.00793913663946225	757.5107645385979	832.5107645385979	832.5107645385979	857.5107645385979	0.0	0.03141361102461815	0.03703703731298447	0.009259259328246117	0.5757575631141663	757	832	832	857	1515
22.04962904336808	22.04962904336808	0	0	1	0	0.0074589142152618505	0.00793913663946225	757.5107645385979	832.5107645385979	832.5107645385979	857.5107645385979	0.0	0.03141361102461815	0.03703703731298447	0.009259259328246117	0.6060606241226196	757	832	832	857	1521
22.066642719124943	22.06664271912494	0	0	1	0	0.007407662554463234	0.008082026444975104	758.095898292173	833.095898292173	833.095898292173	858.095898292173	0.0	0.03141361102461815	0.04938271641731262	0.018518518656492233	0.6060606241226196	758	833	833	858	1521
22.085763120654164	22.085771804927536	0	0	1	0	0.0073361070055031445	0.009505239524846623	763.923955854247	838.923955854247	838.923955854247	863.923955854247	0.0	0.03664921596646309	0.04938271641731262	0.02777777798473835	0.6060606241226196	763	838	838	863	1521
22.099734142812878	22.099734142812874	0	0	1	0	0.007244443697167517	0.01104276351780585	770.220116605415	845.220116605415	845.220116605415	870.220116605415	0.0	0.04188481718301773	0.06172839552164078	0.03703703731298447	0.6060606241226196	770	845	845	870	1521
22.11658242263595	22.116582422635954	0	0	1	0	0.007132923872213059	0.013803453902851502	781.525143732177	856.525143732177	856.525143732177	881.525143732177	0.0	0.052356019616127014	0.06172839552164078	0.046296294778585434	0.6060606241226196	781	856	856	881	1521
22.13261319654287	22.13261319654287	0	0	1	0	0.007001853198728325	0.016735612112001627	793.5323315986467	868.5323315986467	868.5323315986467	893.5323315986467	0.0	0.0628272220492363	0.07407407462596893	0.0555555559694767	0.6060606241226196	793	868	868	893	1521
22.152522682729938	22.15252307746964	0	0	1	0	0.006851590932318725	0.03605928155497759	872.6627579676333	947.6627579676333	947.6627579676333	972.6627579676333	0.04494382068514824	0.0890052393078804	0.12345679104328156	0.0833333358168602	0.6060606241226196	872	947	947	972	1521
22.16671475911997	22.166714759119966	0	0	1	0	0.006682548931411886	0.03605928155497759	872.6627579676333	947.6627579676333	947.6627579676333	972.6627579676333	0.04494382068514824	0.0890052393078804	0.12345679104328156	0.0833333358168602	0.6060606241226196	872	947	947	972	1521
22.182734480315318	22.182734480315318	0	0	1	0	0.006495190528382326	0.04399524480155548	905.1605274623697	980.1605274623697	980.1605274623697	1005.1605274623697	0.056179776787757874	0.10471203923225403	0.14814814925193787	0.10185185074806213	0.6060606241226196	905	980	980	1005	1521
22.19969131355556	22.19969170829526	0	0	1	0	0.00629002925958963	0.05456873136527826	948.4589549408145	1023.4589549408145	1023.4589549408145	1048.4589549408145	0.07865168899297714	0.12041884660720825	0.17283950746059418	0.1111111119389534	0.6060606241226196	948	1023	1023	1048	1521
22.219290139599693	22.219290139599693	0	0	1	0	0.0060676274578109705	0.07614437194313695	1036.8112031071457	1111.8112031071457	1111.8112031071457	1136.8112031071457	0.12359550595283508	0.1518324613571167	0.20987653732299805	0.1388888955116272	0.6060606241226196	1036	1111	1111	1136	1521
22.23270615774193	22.23270615774193	0	0	1	0	0.005828594710926065	0.07970524709595084	1051.3929868579187	1126.3929868579187	1126.3929868579187	1151.3929868579187	0.12359550595283508	0.16230367124080658	0.2222222238779068	0.14814814925193787	0.6060606241226196	1051	1126	1126	1151	1521
22.249749438976202	22.249749438976202	0	0	1	0	0.005573586191079162	0.08661808756831224	1079.7010685922387	1154.7010685922387	1154.7010685922387	1179.7010685922387	0.13483145833015442	0.17277486622333527	0.2469135820865631	0.15740740299224854	0.6060606241226196	1079	1154	1154	1179	1521
22.266675877259637	22.266676271999337	0	0	1	0	0.005303300858897737	0.09313084093140966	1106.3707936141227	1181.3707936141227	1181.3707936141227	1206.3707936141227	0.14606741070747375	0.18324607610702515	0.25925925374031067	0.1666666716337204	0.6060606241226196	1106	1181	1181	1206	1521
22.285810884157712	22.285810884157716	0	0	1	0	0.005018479547689995	0.09689175740828049	1121.7717465869086	1196.7717465869086	1196.7717465869086	1221.7717465869086	0.14606741070747375	0.19371727108955383	0.2716049253940582	0.17592592537403107	0.6060606241226196	1121	1196	1196	1221	1521
22.29971045843095	22.299710853170648	0	0	1	0	0.004719902932872272	0.10351882666301715	1148.9095951850552	1223.9095951850552	1223.9095951850552	1248.9095951850552	0.15730337798595428	0.2041884809732437	0.2839506268501282	0.18518517911434174	0.6060606241226196	1148	1223	1223	1248	1521
22.31660847545607	22.31660847545607	0	0	1	0	0.004408389392191976	0.11020304783872126	1176.2814808995636	1251.2814808995636	1251.2814808995636	1276.2814808995636	0.16853933036327362	0.2146596908569336	0.29629629850387573	0.1944444477558136	0.6060606241226196	1176	1251	1251	1276	1521
22.3326988550575	22.3326992497972	0	0	1	0	0.004084792762611071	0.11962506563752329	1214.8646437856578	1289.8646437856578	1289.8646437856578	1314.8646437856578	0.17977528274059296	0.23036649823188782	0.32098764181137085	0.21296297013759613	0.6060606241226196	1214	1289	1289	1314	1521
22.35253926179729	22.352539656536987	0	0	1	0	0.003749999999998313	0.12367176319713946	1231.4358702922862	1306.4358702922862	1306.4358702922862	1331.4358702922862	0.17977528274059296	0.2408376932144165	0.3333333432674408	0.2222222238779068	0.6060606241226196	1231	1306	1306	1331	1521
22.366688706299847	22.366688706299847	0	0	1	0	0.0034049287480448632	0.130584603117606	1259.7439497665964	1334.7439497665964	1334.7439497665964	1359.7439497665964	0.1910112351179123	0.2513088881969452	0.34567901492118835	0.23148147761821747	0.6060606241226196	1259	1334	1334	1359	1521
22.382692637907248	22.382692637907248	0	0	1	0	0.003050524823066718	0.1401724064212495	1299.0060042950167	1374.0060042950167	1374.0060042950167	1399.0060042950167	0.20224718749523163	0.27225130796432495	0.3580246865749359	0.24074074625968933	0.6060606241226196	1299	1374	1374	1399	1521
22.399624602546467	22.399624997286164	0	0	1	0	0.002687759621587927	0.15166607253154663	1346.0725670166835	1421.0725670166835	1421.0725670166835	1446.0725670166835	0.2247191071510315	0.28272250294685364	0.3827160596847534	0.25925925374031067	0.6060606241226196	1346	1421	1421	1446	1521
22.4191275068438	22.4191275068438	0	0	1	0	0.0023176274578102446	0.1601164390779708	1380.6768180242902	1455.6768180242902	1455.6768180242902	1480.6768180242902	0.23595505952835083	0.29842931032180786	0.395061731338501	0.26851850748062134	0.6060606241226196	1380	1455	1455	1480	1521
22.43272549998717	22.43272549998717	0	0	1	0	0.0019411428382670136	0.17607092910846944	1446.0104546991824	1521.0104546991824	1521.0104546991824	1546.0104546991824	0.26966291666030884	0.3141361176967621	0.4197530746459961	0.28703704476356506	0.6060606241226196	1446	1521	1521	1546	1521
22.449838650148124	22.449838650148127	0	0	1	0	0.0015593376811312766	0.19231171183335793	1512.5164599576008	1587.5164599576008	1587.5164599576008	1612.5164599576008	0.2808988690376282	0.3403141498565674	0.45679011940956116	0.32407405972480774	0.6060606241226196	1512	1587	1587	1612	1521
22.466686140491802	22.466686140491806	0	0	1	0	0.0011732584877997925	0.20608593148929266	1568.9218894486535	1643.9218894486535	1643.9218894486535	1668.9218894486535	0.30337077379226685	0.3560209572315216	0.48148149251937866	0.34259259700775146	0.6060606241226196	1568	1643	1643	1668	1521
22.485764699612957	22.485764699612957	0	0	1	0	0.0007839634745054463	0.22139767183831527	1631.623466177901	1706.623466177901	1706.623466177901	1731.623466177901	0.3258427083492279	0.376963347196579	0.5061728358268738	0.3611111044883728	0.6060606241226196	1631	1706	1706	1731	1521
22.49985927529739	22.499859275297386	0	0	1	0	0.00039251967182011373	0.23685798799141278	1694.9334608248355	1769.9334608248355	1769.9334608248355	1794.9334608248355	0.3483146131038666	0.3926701545715332	0.5308641791343689	0.3888888955116272	0.6060606241226196	1694	1769	1769	1794	1521
22.516743081693356	22.516743081693352	0	0	1	0	-1.9699237638903314e-15	0.24725734298366575	1737.5188195181113	1812.5188195181113	1812.5188195181113	1837.5188195181113	0.3595505654811859	0.4031413495540619	0.5555555820465088	0.40740740299224854	0.6060606241226196	1737	1812	1812	1837	1521
22.532676354894676	22.532676354894672	0	0	1	0	-0.00039251967182404813	0.2635033035563126	1804.0460280631	1879.0460280631	1879.0460280631	1904.0460280631	0.3932584226131439	0.41361257433891296	0.5802469253540039	0.42592594027519226	0.6060606241226196	1804	1879	1879	1904	1521
22.552023337010993	22.55202373175069	0	0	1	0	-0.0007839634745093646	0.2771060496507358	1859.7492733197632	1934.7492733197632	1934.7492733197632	1959.7492733197632	0.4157303273677826	0.4397905766963959	0.6172839403152466	0.46296295523643494	0.6060606241226196	1859	1934	1934	1959	1521
22.566640942796298	22.566640942796298	0	0	1	0	-0.0011732584878036837	0.28532512532312904	1893.4063881982133	1968.4063881982133	1968.4063881982133	1993.4063881982133	0.4157303273677826	0.4397905766963959	0.6172839403152466	0.46296295523643494	0.6060606241226196	1893	1968	1968	1993	1521
22.58273605927411	22.58273605927411	0	0	1	0	-0.0015593376811351306	0.3006997159288307	1956.3653367285617	2031.3653367285617	2031.3653367285617	2056.3653367285615	0.43820226192474365	0.4554973840713501	0.6419752836227417	0.48148149251937866	0.6060606241226196	1956	2031	2031	2056	1521
22.599679076624895	22.599679076624895	0	0	1	0	-0.001941142838270819	0.3091271941230267	1990.8758599337943	2065.8758599337943	2065.8758599337943	2090.8758599337943	0.449438214302063	0.4659685790538788	0.654321014881134	0.49074074625968933	0.6363636255264282	1990	2065	2065	2090	1527
22.61865658238316	22.61865697712286	0	0	1	0	-0.0023176274578139916	0.3337351210129196	2091.6453205479056	2166.6453205479056	2166.6453205479056	2191.6453205479056	0.483146071434021	0.48691099882125854	0.6913580298423767	0.5277777910232544	0.6363636255264282	2091	2166	2166	2191	1527
22.632662341635367	22.632662341635367	0	0	1	0	-0.0026877596215916055	0.348357816787618	2151.5252597452954	2226.5252597452954	2226.5252597452954	2251.5252597452954	0.516853928565979	0.4921466112136841	0.7037037014961243	0.5462962985038757	0.6363636255264282	2151	2226	2226	2251	1527
22.649732070429458	22.649732070429458	0	0	1	0	-0.003050524823070317	0.3571282209028759	2187.4400645972764	2262.4400645972764	2262.4400645972764	2287.4400645972764	0.5280898809432983	0.5026177763938904	0.7160493731498718	0.5555555820465088	0.6363636255264282	2187	2262	2262	2287	1527
22.66668179835512	22.666682193094818	0	0	1	0	-0.0034049287480483735	0.3648329010709377	2218.9907298854896	2293.9907298854896	2293.9907298854896	2318.9907298854896	0.5280898809432983	0.5130890011787415	0.7283950448036194	0.5740740895271301	0.6363636255264282	2218	2293	2293	2318	1527
22.68525232748395	22.685252327483948	0	0	1	0	-0.003750000000001725	0.37728987827685856	2270.002051543736	2345.002051543736	2345.002051543736	2370.002051543736	0.5393258333206177	0.5235602259635925	0.7530864477157593	0.5925925970077515	0.6363636255264282	2270	2345	2345	2370	1527
22.699762564071186	22.699762564071186	0	0	1	0	-0.004084792762614376	0.38958941107751244	2320.3686383624135	2395.3686383624135	2395.3686383624135	2420.3686383624135	0.5617977380752563	0.5287958383560181	0.7654321193695068	0.6111111044883728	0.6363636255264282	2320	2395	2395	2420	1527
22.716650317864143	22.716650317864143	0	0	1	0	-0.004408389392195164	0.39870275100194874	2357.68776535298	2432.68776535298	2432.68776535298	2457.68776535298	0.5730336904525757	0.5392670035362244	0.7777777910232544	0.6203703880310059	0.6363636255264282	2357	2432	2432	2457	1527
22.73268938130473	22.73268977604443	0	0	1	0	-0.004719902932875334	0.4078732500909723	2395.2409591225314	2470.2409591225314	2470.2409591225314	2495.2409591225314	0.584269642829895	0.5497382283210754	0.790123462677002	0.6296296119689941	0.6363636255264282	2395	2470	2470	2495	1527
22.752002810546657	22.752009521121533	0	0	1	0	-0.005018479547692923	0.4204585621577177	2446.777812035854	2521.777812035854	2521.777812035854	2546.777812035854	0.6067415475845337	0.5654450058937073	0.8148148059844971	0.6574074029922485	0.6363636255264282	2446	2521	2521	2546	1527
22.766662258740027	22.766662653479727	0	0	1	0	-0.005303300858900523	0.4350246132769211	2506.4257913689917	2581.4257913689917	2581.4257913689917	2606.4257913689917	0.617977499961853	0.5706806182861328	0.8271604776382446	0.6666666865348816	0.6363636255264282	2506	2581	2581	2606	1527
22.78263974278761	22.78264013752731	0	0	1	0	-0.005573586191081798	0.44445232833064097	2545.0322845139744	2620.0322845139744	2620.0322845139744	2645.0322845139744	0.6292135119438171	0.5811518430709839	0.8395061492919922	0.6759259104728699	0.6363636255264282	2545	2620	2620	2645	1527
22.799707892622905	22.799708287362606	0	0	1	0	-0.005828594710928545	0.447704537796767	2558.350082277761	2633.350082277761	2633.350082277761	2658.350082277761	0.6292135119438171	0.5863874554634094	0.8395061492919922	0.6851851940155029	0.6363636255264282	2558	2633	2633	2658	1527
22.818620661070575	22.81862066107057	0	0	1	0	-0.006067627457813286	0.45590906398593134	2591.947617022389	2666.947617022389	2666.947617022389	2691.947617022389	0.6404494643211365	0.5916230082511902	0.8518518805503845	0.6944444179534912	0.6363636255264282	2591	2666	2666	2691	1527
22.832690762893677	22.83269076289368	0	0	1	0	-0.006290029259591776	0.46417076341300234	2625.779276176245	2700.779276176245	2700.779276176245	2725.779276176245	0.6516854166984558	0.5968586206436157	0.8641975522041321	0.7037037014961243	0.6666666865348816	2625	2700	2700	2725	1533
22.84971114922542	22.84971154396512	0	0	1	0	-0.006495190528384297	0.47028911714861543	2650.83393472358	2725.83393472358	2725.83393472358	2750.83393472358	0.6629213690757751	0.6020942330360413	0.8641975522041321	0.7129629850387573	0.6363636255264282	2650	2725	2725	2750	1527
22.866685745752108	22.866685745752108	0	0	1	0	-0.0066825489314136744	0.48217452023132346	2699.5046603472692	2774.5046603472692	2774.5046603472692	2799.5046603472692	0.6741573214530945	0.6125654578208923	0.8888888955116272	0.7222222089767456	0.6363636255264282	2699	2774	2774	2799	1527
22.885257853839732	22.885257853839732	0	0	1	0	-0.006851590932320327	0.48348342332942984	2704.864618534015	2779.864618534015	2779.864618534015	2804.864618534015	0.6741573214530945	0.6178010702133179	0.8888888955116272	0.7222222089767456	0.6666666865348816	2704	2779	2779	2804	1533
22.899797301164682	22.89979769590438	0	0	1	0	-0.007001853198729737	0.4883500300041197	2724.7933728668704	2799.7933728668704	2799.7933728668704	2824.7933728668704	0.6853932738304138	0.6178010702133179	0.8888888955116272	0.7314814925193787	0.6666666865348816	2724	2799	2799	2824	1533
22.916694923450102	22.916694528710405	0	0	1	0	-0.007132923872214277	0.49191657578292425	2739.398377831075	2814.398377831075	2814.398377831075	2839.398377831075	0.6853932738304138	0.6230366230010986	0.9012345671653748	0.7314814925193787	0.6666666865348816	2739	2814	2814	2839	1533
22.932672012757983	22.932672012757987	0	0	1	0	-0.007244443697168536	0.49531166205054067	2753.3012560969637	2828.3012560969637	2828.3012560969637	2853.3012560969637	0.6853932738304138	0.6282722353935242	0.9012345671653748	0.7407407164573669	0.6666666865348816	2753	2828	2828	2853	1533
22.95195188912551	22.951951889125514	0	0	1	0	-0.007336107005503963	0.5004068855613566	2774.166196373755	2849.166196373755	2849.166196373755	2874.166196373755	0.6966292262077332	0.6282722353935242	0.9135802388191223	0.7407407164573669	0.6666666865348816	2774	2849	2849	2874	1533
22.96669265369684	22.966692653696835	0	0	1	0	-0.0074076625544638505	0.5038305632770061	2788.18615661934	2863.18615661934	2863.18615661934	2888.18615661934	0.6966292262077332	0.6335078477859497	0.9135802388191223	0.75	0.6666666865348816	2788	2863	2863	2888	1533
22.982665006128336	22.982665006128332	0	0	1	0	-0.007458914215262262	0.5038305632770061	2788.18615661934	2863.18615661934	2863.18615661934	2888.18615661934	0.6966292262077332	0.6335078477859497	0.9135802388191223	0.75	0.6666666865348816	2788	2863	2863	2888	1533
22.999720524293267	22.999720524293267	0	0	1	0	-0.00748972151065941	0.5074542798101902	2803.025275822729	2878.025275822729	2878.025275822729	2903.025275822729	0.6966292262077332	0.6387434601783752	0.9259259104728699	0.75	0.6666666865348816	2803	2878	2878	2903	1533
23.01860368726353	23.018603687263525	0	0	1	0	-0.0075	0.5137155236387612	2828.665069300727	2903.665069300727	2903.665069300727	2928.665069300727	0.7078651785850525	0.6439790725708008	0.9259259104728699	0.7592592835426331	0.6666666865348816	2828	2903	2903	2928	1533
23.032604314899643	23.032604314899647	0	0	1	0	-0.007489721510659197	0.5137155236387612	2828.665069300727	2903.665069300727	2903.665069300727	2928.665069300727	0.7078651785850525	0.6439790725708008	0.9259259104728699	0.7592592835426331	0.6666666865348816	2828	2903	2903	2928	1533
23.049703649171143	23.049703649171146	0	0	1	0	-0.007458914215261837	0.5160589150924304	2838.2612573035026	2913.2612573035026	2913.2612573035026	2938.2612573035026	0.7078651785850525	0.6439790725708008	0.9382715821266174	0.7592592835426331	0.6666666865348816	2838	2913	2913	2938	1533
23.066677061478735	23.066677456218432	0	0	1	0	-0.007407662554463213	0.5173678181905368	2843.6212154902482	2918.6212154902482	2918.6212154902482	2943.6212154902482	0.7078651785850525	0.6492146849632263	0.9382715821266174	0.7592592835426331	0.6666666865348816	2843	2918	2918	2943	1533
23.085263774935214	23.085263774935214	0	0	1	0	-0.007336107005503117	0.5188679031867602	2849.7640635497833	2924.7640635497833	2924.7640635497833	2949.7640635497833	0.7191011309623718	0.6439790725708008	0.9382715821266174	0.7592592835426331	0.6666666865348816	2849	2924	2924	2949	1533
23.099887696555697	23.099887696555697	0	0	1	0	-0.0072444436971674814	0.5188679031867602	2849.7640635497833	2924.7640635497833	2924.7640635497833	2949.7640635497833	0.7191011309623718	0.6439790725708008	0.9382715821266174	0.7592592835426331	0.6666666865348816	2849	2924	2924	2949	1533
23.116729265803897	23.116729265803897	0	0	1	0	-0.007132923872213018	0.5188679031867602	2849.7640635497833	2924.7640635497833	2924.7640635497833	2949.7640635497833	0.7191011309623718	0.6439790725708008	0.9382715821266174	0.7592592835426331	0.6666666865348816	2849	2924	2924	2949	1533
23.13264990733486	23.132649907334855	0	0	1	0	-0.0070018531987282775	0.5188679031867602	2849.7640635497833	2924.7640635497833	2924.7640635497833	2949.7640635497833	0.7191011309623718	0.6439790725708008	0.9382715821266174	0.7592592835426331	0.6666666865348816	2849	2924	2924	2949	1533
23.1519882051778	23.1519882051778	0	0	1	0	-0.006851590932318671	0.5137155236387612	2828.665069300727	2903.665069300727	2903.665069300727	2928.665069300727	0.7078651785850525	0.6439790725708008	0.9259259104728699	0.7592592835426331	0.6666666865348816	2828	2903	2903	2928	1533
23.16669107473804	23.16669107473804	0	0	1	0	-0.006682548931411825	0.5115721710026264	2819.888040255755	2894.888040255755	2894.888040255755	2919.888040255755	0.7078651785850525	0.6439790725708008	0.9259259104728699	0.75	0.6666666865348816	2819	2894	2894	2919	1533
23.182670927223818	23.182670927223814	0	0	1	0	-0.006495190528382261	0.5025019390797256	2782.7454405314766	2857.7454405314766	2857.7454405314766	2882.7454405314766	0.6853932738304138	0.6387434601783752	0.9259259104728699	0.7407407164573669	0.6666666865348816	2782	2857	2857	2882	1533
23.19995144701705	23.19995144701705	0	0	1	0	-0.006290029259589558	0.4892504706529106	2728.4806773236687	2803.4806773236687	2803.4806773236687	2828.4806773236687	0.6741573214530945	0.6230366230010986	0.9135802388191223	0.7222222089767456	0.6666666865348816	2728	2803	2803	2828	1533
23.218563818553953	23.21856381855395	0	0	1	0	-0.006067627457810893	0.48081733162885776	2693.9469730201727	2768.9469730201727	2768.9469730201727	2793.9469730201727	0.6629213690757751	0.6178010702133179	0.9012345671653748	0.7129629850387573	0.6666666865348816	2693	2768	2768	2793	1533
23.232651288923797	23.2326512889238	0	0	1	0	-0.005828594710925982	0.47038370154706044	2651.221257835213	2726.221257835213	2726.221257835213	2751.221257835213	0.6516854166984558	0.6125654578208923	0.8888888955116272	0.6944444179534912	0.6666666865348816	2651	2726	2726	2751	1533
23.249846939681802	23.2498469396818	0	0	1	0	-0.005573586191079074	0.4600643966011413	2608.9637040816733	2683.9637040816733	2683.9637040816733	2708.9637040816733	0.6404494643211365	0.6073298454284668	0.8765432238578796	0.6759259104728699	0.6666666865348816	2608	2683	2683	2708	1533
23.266666403506868	23.266666403506868	0	0	1	0	-0.005303300858897643	0.44454958805474565	2545.4305630841836	2620.4305630841836	2620.4305630841836	2645.4305630841836	0.6292135119438171	0.5968586206436157	0.8641975522041321	0.6388888955116272	0.6666666865348816	2545	2620	2620	2645	1533
23.28519114283064	23.285191537570338	0	0	1	0	-0.005018479547689897	0.41766996014646907	2435.3584867997906	2510.3584867997906	2510.3584867997906	2535.3584867997906	0.584269642829895	0.5811518430709839	0.8395061492919922	0.6018518805503845	0.6666666865348816	2435	2510	2510	2535	1533
23.299911380937623	23.299911380937626	0	0	1	0	-0.004719902932872169	0.3663643796761722	2225.262134773925	2300.262134773925	2300.262134773925	2325.262134773925	0.550561785697937	0.5392670035362244	0.7654321193695068	0.49074074625968933	0.6363636255264282	2225	2300	2300	2325	1527
23.316660581096308	23.316660975836008	0	0	1	0	-0.004408389392191869	0.34085030835181485	2120.7820127006817	2195.7820127006817	2195.7820127006817	2220.7820127006817	0.5280898809432983	0.518324613571167	0.7283950448036194	0.43518519401550293	0.6666666865348816	2120	2195	2195	2220	1533
23.332736750068584	23.332736750068587	0	0	1	0	-0.00408479276261096	0.31767393844683367	2025.8747779397838	2100.8747779397836	2100.8747779397836	2125.8747779397836	0.5056179761886597	0.5026177763938904	0.6913580298423767	0.37962964177131653	0.6363636255264282	2025	2100	2100	2125	1527
23.35203912659894	23.352039126598942	0	0	1	0	-0.0037499999999981984	0.3011589116213744	1958.2457430895283	2033.2457430895283	2033.2457430895283	2058.2457430895283	0.49438202381134033	0.4921466112136841	0.654321014881134	0.3333333432674408	0.6363636255264282	1958	2033	2033	2058	1527
23.366718706516956	23.366718706516956	0	0	1	0	-0.0034049287480447453	0.28241780848946263	1881.5009257643494	1956.5009257643494	1956.5009257643494	1981.5009257643494	0.47191011905670166	0.4712041914463043	0.6296296119689941	0.29629629850387573	0.6363636255264282	1881	1956	1956	1981	1527
23.38272421708315	23.38272421708315	0	0	1	0	-0.0030505248230665973	0.25490680337974236	1768.843359840045	1843.843359840045	1843.843359840045	1868.843359840045	0.4157303273677826	0.45026177167892456	0.5925925970077515	0.25925925374031067	0.6363636255264282	1768	1843	1843	1868	1527
23.399708682102307	23.399708682102304	0	0	1	0	-0.002687759621587804	0.23239075912185658	1676.6401586040029	1751.6401586040029	1751.6401586040029	1776.6401586040029	0.3820224702358246	0.42408376932144165	0.5555555820465088	0.2222222238779068	0.6363636255264282	1676	1751	1751	1776	1527
23.418616318933886	23.41862263476907	0	0	1	0	-0.0023176274578101184	0.2017298371850027	1551.083683272586	1626.083683272586	1626.083683272586	1651.083683272586	0.3483146131038666	0.37172773480415344	0.4938271641731262	0.17592592537403107	0.6363636255264282	1551	1626	1626	1651	1527
23.432688394455482	23.432688394455486	0	0	1	0	-0.001941142838266886	0.18170576305931352	1469.085099727889	1544.085099727889	1544.085099727889	1569.085099727889	0.31460675597190857	0.3403141498565674	0.45679011940956116	0.15740740299224854	0.6363636255264282	1469	1544	1544	1569	1527
23.449635359203256	23.449635359203256	0	0	1	0	-0.0015593376811311472	0.16245328147725724	1390.2461876493685	1465.2461876493685	1465.2461876493685	1490.2461876493685	0.2808988690376282	0.30890053510665894	0.43209877610206604	0.1388888955116272	0.6363636255264282	1390	1465	1465	1490	1527
23.46673587769385	23.46673587769385	0	0	1	0	-0.0011732584877996617	0.14305791506823962	1310.8221622044412	1385.8221622044412	1385.8221622044412	1410.8221622044412	0.24719101190567017	0.2774869203567505	0.395061731338501	0.12037037312984467	0.6060606241226196	1310	1385	1385	1410	1521
23.48530324890509	23.48530364364479	0	0	1	0	-0.0007839634745053146	0.12086809641171875	1219.9548548059884	1294.9548548059884	1294.9548548059884	1319.9548548059884	0.1910112351179123	0.2513088881969452	0.37037035822868347	0.1111111119389534	0.6060606241226196	1219	1294	1294	1319	1521
23.499821775026	23.4998221697657	0	0	1	0	-0.00039251967181998156	0.10409622043831113	1151.274022694884	1226.274022694884	1226.274022694884	1251.274022694884	0.15730337798595428	0.22513088583946228	0.3333333432674408	0.10185185074806213	0.6060606241226196	1151	1226	1226	1251	1521
23.516682686519438	23.516683081259142	0	0	1	0	2.1022320417459897e-15	0.09620855518271376	1118.9740334732128	1193.9740334732128	1193.9740334732128	1218.9740334732128	0.15730337798595428	0.19895288348197937	0.3086419701576233	0.09259258955717087	0.6060606241226196	1118	1193	1193	1218	1521
23.53275727653292	23.53275806601232	0	0	1	0	0.0003925196718241803	0.08438332397260784	1070.5497116678291	1145.5497116678291	1145.5497116678291	1170.5497116678291	0.13483145833015442	0.1780104786157608	0.29629629850387573	0.0833333358168602	0.6060606241226196	1070	1145	1145	1170	1521
23.552530972263618	23.552530972263614	0	0	1	0	0.0007839634745094961	0.0639222236362954	986.7615057906297	1061.7615057906296	1061.7615057906296	1086.7615057906296	0.08988764137029648	0.14659686386585236	0.25925925374031067	0.07407407462596893	0.6060606241226196	986	1061	1061	1086	1521
23.56669146947774	23.56669146947774	0	0	1	0	0.0011732584878038144	0.0639222236362954	986.7615057906297	1061.7615057906296	1061.7615057906296	1086.7615057906296	0.08988764137029648	0.14659686386585236	0.25925925374031067	0.07407407462596893	0.6060606241226196	986	1061	1061	1086	1521
23.582623558459964	23.58262355845996	0	0	1	0	0.0015593376811352598	0.053577360853375666	944.3992926945733	1019.3992926945733	1019.3992926945733	1044.3992926945734	0.06741572916507721	0.13089005649089813	0.2469135820865631	0.06481481343507767	0.6060606241226196	944	1019	1019	1044	1521
23.599796709055134	23.59979670905513	0	0	1	0	0.0019411428382709467	0.04102364702130637	892.9918345522495	967.9918345522495	967.9918345522495	992.9918345522495	0.033707864582538605	0.11518324911594391	0.23456789553165436	0.06481481343507767	0.6060606241226196	892	967	967	992	1521
23.619053295780432	23.61905329578043	0	0	1	0	0.0023176274578141174	0.028798324502361528	842.9291388371705	917.9291388371705	917.9291388371705	942.9291388371705	0.01123595517128706	0.09424083679914474	0.20987653732299805	0.046296294778585434	0.6060606241226196	842	917	917	942	1521
23.63268642075699	23.632686420756993	0	0	1	0	0.002687759621591729	0.025466074981498027	829.2835770492344	904.2835770492344	904.2835770492344	929.2835770492344	0.01123595517128706	0.08376963436603546	0.18518517911434174	0.03703703731298447	0.6060606241226196	829	904	904	929	1521
23.6496858858847	23.649686280624397	0	0	1	0	0.0030505248230704384	0.019439148414491667	804.6033127573434	879.6033127573434	879.6033127573434	904.6033127573434	0.0	0.07329843193292618	0.16049382090568542	0.02777777798473835	0.6060606241226196	804	879	879	904	1521
23.66669482476518	23.66669482476518	0	0	1	0	0.0034049287480484914	0.01770157781423201	797.4879611492801	872.4879611492801	872.4879611492801	897.4879611492801	0.0	0.06806282699108124	0.14814814925193787	0.018518518656492233	0.6060606241226196	797	872	872	897	1521
23.685793515610968	23.685793515610968	0	0	1	0	0.003750000000001839	0.016278364734360493	791.6599035872063	866.6599035872063	866.6599035872063	891.6599035872063	0.0	0.0628272220492363	0.12345679104328156	0.018518518656492233	0.6060606241226196	791	866	866	891	1521
23.699743221825948	23.699743616565645	0	0	1	0	0.004084792762614487	0.013346206553954892	779.6527158384453	854.6527158384453	854.6527158384453	879.6527158384453	0.0	0.052356019616127014	0.1111111119389534	0.009259259328246117	0.6060606241226196	779	854	854	879	1521
23.71666926536968	23.716669660109382	0	0	1	0	0.004408389392195271	0.010471204295754433	767.8795815911144	842.8795815911144	842.8795815911144	867.8795815911144	0.0	0.04188481718301773	0.07407407462596893	0.0	0.5757575631141663	767	842	842	867	1515
23.73270280245449	23.73270280245449	0	0	1	0	0.004719902932875436	0.009162303991615772	762.5196348456666	837.5196348456666	837.5196348456666	862.5196348456666	0.0	0.03664921596646309	0.07407407462596893	0.0	0.5757575631141663	762	837	837	862	1515
23.752561367220423	23.75256136722042	0	0	1	0	0.005018479547693022	0.007853402756154537	757.1596842864528	832.1596842864528	832.1596842864528	857.1596842864528	0.0	0.03141361102461815	0.06172839552164078	0.0	0.6060606241226196	757	832	832	857	1521
23.766688706299846	23.766689101039546	0	0	1	0	0.005303300858900616	0.006544502452015877	751.799737541005	826.799737541005	826.799737541005	851.799737541005	0.0	0.026178009808063507	0.06172839552164078	0.0	0.5757575631141663	751	826	826	851	1515
23.782646058622795	23.78264605862279	0	0	1	0	0.0055735861910818875	0.006544502452015877	751.799737541005	826.799737541005	826.799737541005	851.799737541005	0.0	0.026178009808063507	0.04938271641731262	0.0	0.5757575631141663	751	826	826	851	1515
23.79977026149531	23.799770261495315	0	0	1	0	0.005828594710928628	0.005235602147877216	746.4397907955572	821.4397907955572	821.4397907955572	846.4397907955572	0.0	0.020942408591508865	0.04938271641731262	0.0	0.5757575631141663	746	821	821	846	1515
23.81927513949114	23.81927513949114	0	0	1	0	0.006067627457813364	0.005235602147877216	746.4397907955572	821.4397907955572	821.4397907955572	846.4397907955572	0.0	0.020942408591508865	0.03703703731298447	0.0	0.5757575631141663	746	821	821	846	1515
23.832665894292653	23.832666289032353	0	0	1	0	0.006290029259591848	0.005235602147877216	746.4397907955572	821.4397907955572	821.4397907955572	846.4397907955572	0.0	0.020942408591508865	0.03703703731298447	0.0	0.5757575631141663	746	821	821	846	1515
23.85002259884775	23.850022598847755	0	0	1	0	0.006495190528384363	0.003926701378077269	741.0798421432264	816.0798421432264	816.0798421432264	841.0798421432264	0.0	0.015706805512309074	0.03703703731298447	0.0	0.5757575631141663	741	816	816	841	1515
23.866668771945058	23.86666916668476	0	0	1	0	0.006682548931413734	0.003926701378077269	741.0798421432264	816.0798421432264	816.0798421432264	841.0798421432264	0.0	0.015706805512309074	0.03703703731298447	0.0	0.5757575631141663	741	816	816	841	1515
23.885714172931515	23.885714172931515	0	0	1	0	0.006851590932320382	0.003926701378077269	741.0798421432264	816.0798421432264	816.0798421432264	841.0798421432264	0.0	0.015706805512309074	0.03703703731298447	0.0	0.5757575631141663	741	816	816	841	1515
23.899944539072322	23.899944539072322	0	0	1	0	0.007001853198729785	0.003926701378077269	741.0798421432264	816.0798421432264	816.0798421432264	841.0798421432264	0.0	0.015706805512309074	0.03703703731298447	0.0	0.5757575631141663	741	816	816	841	1515
23.91673163424209	23.916732028981787	0	0	1	0	0.0071329238722143175	0.003926701378077269	741.0798421432264	816.0798421432264	816.0798421432264	841.0798421432264	0.0	0.015706805512309074	0.03703703731298447	0.0	0.5757575631141663	741	816	816	841	1515
23.932722539439432	23.93272253943943	0	0	1	0	0.00724444369716857	0.003926701378077269	741.0798421432264	816.0798421432264	816.0798421432264	841.0798421432264	0.0	0.015706805512309074	0.03703703731298447	0.0	0.5757575631141663	741	816	816	841	1515
23.952486366677654	23.952486366677654	0	0	1	0	0.007336107005503991	0.003926701378077269	741.0798421432264	816.0798421432264	816.0798421432264	841.0798421432264	0.0	0.015706805512309074	0.03703703731298447	0.0	0.5757575631141663	741	816	816	841	1515
23.966690285258643	23.96669028525864	0	0	1	0	0.007407662554463871	0.003926701378077269	741.0798421432264	816.0798421432264	816.0798421432264	841.0798421432264	0.0	0.015706805512309074	0.03703703731298447	0.0	0.5757575631141663	741	816	816	841	1515
23.982657900813756	23.982657900813752	0	0	1	0	0.0074589142152622755	0.003926701378077269	741.0798421432264	816.0798421432264	816.0798421432264	841.0798421432264	0.0	0.015706805512309074	0.03703703731298447	0.0	0.5757575631141663	741	816	816	841	1515
23.999714208458087	23.999714208458084	0	0	1	0	0.007489721510659418	0.003926701378077269	741.0798421432264	816.0798421432264	816.0798421432264	841.0798421432264	0.0	0.015706805512309074	0.03703703731298447	0.0	0.5757575631141663	741	816	816	841	1515
24.0190631642729	24.019063164272897	0	0	1	0	0.0075	0.003926701378077269	741.0798421432264	816.0798421432264	816.0798421432264	841.0798421432264	0.0	0.015706805512309074	0.03703703731298447	0.0	0.5757575631141663	741	816	816	841	1515
24.032699447167047	24.03269944716705	0	0	1	0	0.00748972151065919	0.003926701378077269	741.0798421432264	816.0798421432264	816.0798421432264	841.0798421432264	0.0	0.015706805512309074	0.03703703731298447	0.0	0.5757575631141663	741	816	816	841	1515
24.049696938596263	24.049696938596266	0	0	1	0	0.007458914215261823	0.003926701378077269	741.0798421432264	816.0798421432264	816.0798421432264	841.0798421432264	0.0	0.015706805512309074	0.02469135820865631	0.0	0.5757575631141663	741	816	816	841	1515
24.066692061587283	24.066691666847586	0	0	1	0	0.007407662554463192	0.003926701378077269	741.0798421432264	816.0798421432264	816.0798421432264	841.0798421432264	0.0	0.015706805512309074	0.03703703731298447	0.0	0.5757575631141663	741	816	816	841	1515
24.085690488549588	24.085690488549584	0	0	1	0	0.007336107005503089	0.0066302363353235895	752.15081779315	827.15081779315	827.15081779315	852.15081779315	0.0	0.026178009808063507	0.03703703731298447	0.009259259328246117	0.5757575631141663	752	827	827	852	1515
24.09958374698764	24.099583746987644	0	0	1	0	0.007244443697167448	0.013623128621807049	780.7867117062999	855.7867117062999	855.7867117062999	880.7867117062999	0.01123595517128706	0.04188481718301773	0.04938271641731262	0.02777777798473835	0.5757575631141663	780	855	855	880	1515
24.11666571271239	24.116665712712393	0	0	1	0	0.007132923872212977	0.019421431488495032	804.5307619453872	879.5307619453872	879.5307619453872	904.5307619453872	0.02247191034257412	0.052356019616127014	0.06172839552164078	0.046296294778585434	0.5757575631141663	804	879	879	904	1515
24.13270319719419	24.132703986673587	0	0	1	0	0.00700185319872823	0.027971567283288687	839.5435680250672	914.5435680250672	914.5435680250672	939.5435680250672	0.04494382068514824	0.0628272220492363	0.07407407462596893	0.0555555559694767	0.5757575631141663	839	914	914	939	1515
24.15248676141735	24.152486761417354	0	0	1	0	0.006851590932318617	0.0419630381135184	896.8386410748578	971.8386410748578	971.8386410748578	996.8386410748578	0.06741572916507721	0.0890052393078804	0.12345679104328156	0.09259258955717087	0.5757575631141663	896	971	971	996	1515
24.166634232221412	24.166634232221416	0	0	1	0	0.006682548931411765	0.057225971205469184	959.3403520863963	1034.3403520863963	1034.3403520863963	1059.3403520863963	0.10112359374761581	0.10994764417409897	0.16049382090568542	0.1111111119389534	0.5757575631141663	959	1034	1034	1059	1515
24.182700137961525	24.182700532701222	0	0	1	0	0.006495190528382194	0.07136033123182783	1017.2205563943351	1092.220556394335	1092.220556394335	1117.220556394335	0.12359550595283508	0.13612565398216248	0.18518517911434174	0.1388888955116272	0.5757575631141663	1017	1092	1092	1117	1515
24.199675523967606	24.19967552396761	0	0	1	0	0.006290029259589486	0.08554299000802246	1075.298544082852	1150.298544082852	1150.298544082852	1175.298544082852	0.15730337798595428	0.1518324613571167	0.20987653732299805	0.15740740299224854	0.5757575631141663	1075	1150	1150	1175	1515
24.21913540163777	24.219135401637775	0	0	1	0	0.006067627457810815	0.09487927421096204	1113.5306278938897	1188.5306278938897	1188.5306278938897	1213.5306278938897	0.16853933036327362	0.16753926873207092	0.23456789553165436	0.18518517911434174	0.5757575631141663	1113	1188	1188	1213	1515
24.23269905242735	24.232699447167054	0	0	1	0	0.005828594710925898	0.11238532140340007	1185.2178911469232	1260.2178911469232	1260.2178911469232	1285.2178911469232	0.21348313987255096	0.18324607610702515	0.25925925374031067	0.20370370149612427	0.5757575631141663	1185	1260	1260	1285	1515
24.249947993044685	24.24994799304469	0	0	1	0	0.005573586191078985	0.1296721175312996	1256.0073212906718	1331.0073212906718	1331.0073212906718	1356.0073212906718	0.2247191071510315	0.21989528834819794	0.29629629850387573	0.25	0.5757575631141663	1256	1331	1331	1356	1515
24.26667035090385	24.266670350903855	0	0	1	0	0.00530330085889755	0.14429798580205322	1315.900251859408	1390.900251859408	1390.900251859408	1415.900251859408	0.24719101190567017	0.2408376932144165	0.32098764181137085	0.2777777910232544	0.5757575631141663	1315	1390	1390	1415	1515
24.285701146521454	24.285701146521458	0	0	1	0	0.005018479547689799	0.15715770746032343	1368.5608120500244	1443.5608120500244	1443.5608120500244	1468.5608120500244	0.26966291666030884	0.2565445005893707	0.34567901492118835	0.29629629850387573	0.6060606241226196	1368	1443	1443	1468	1521
24.29991374937582	24.299913749375815	0	0	1	0	0.004719902932872067	0.16729417266549862	1410.0696370652167	1485.0696370652167	1485.0696370652167	1510.0696370652167	0.2808988690376282	0.27225130796432495	0.3580246865749359	0.32407405972480774	0.5757575631141663	1410	1485	1485	1510	1515
24.316670844328478	24.31667084432848	0	0	1	0	0.004408389392191762	0.17674476990862065	1448.7698327758017	1523.7698327758017	1523.7698327758017	1548.7698327758017	0.2921348214149475	0.2879581153392792	0.37037035822868347	0.34259259700775146	0.5757575631141663	1448	1523	1523	1548	1515
24.33270911828967	24.332709118289674	0	0	1	0	0.00408479276261085	0.19304220230204905	1515.507818426891	1590.507818426891	1590.507818426891	1615.507818426891	0.3258427083492279	0.3036649227142334	0.395061731338501	0.3611111044883728	0.5757575631141663	1515	1590	1590	1615	1515
24.352411366134888	24.352411760874585	0	0	1	0	0.003749999999998084	0.22126247437187918	1631.0698325528451	1706.0698325528451	1706.0698325528451	1731.0698325528451	0.3595505654811859	0.3403141498565674	0.4444444477558136	0.4166666567325592	0.5757575631141663	1631	1706	1706	1731	1515
24.366690679998342	24.36669067999834	0	0	1	0	0.0034049287480446273	0.22126247437187918	1631.0698325528451	1706.0698325528451	1706.0698325528451	1731.0698325528451	0.3595505654811859	0.3403141498565674	0.4444444477558136	0.4166666567325592	0.5757575631141663	1631	1706	1706	1731	1515
24.38265592711526	24.382655927115263	0	0	1	0	0.0030505248230664763	0.2366370562622413	1694.0287453938781	1769.0287453938781	1769.0287453938781	1794.0287453938781	0.3820224702358246	0.3560209572315216	0.4691357910633087	0.4444444477558136	0.6060606241226196	1694	1769	1769	1794	1521
24.399939210086387	24.39993921008639	0	0	1	0	0.0026877596215876803	0.2523545660282931	1758.3919478858602	1833.3919478858602	1833.3919478858602	1858.3919478858602	0.40449437499046326	0.37172773480415344	0.4938271641731262	0.49074074625968933	0.6060606241226196	1758	1833	1833	1858	1521
24.419098296106085	24.41909829610609	0	0	1	0	0.002317627457809993	0.2794430974920319	1869.3194842298706	1944.3194842298706	1944.3194842298706	1969.3194842298706	0.43820226192474365	0.39790576696395874	0.5432098507881165	0.5185185074806213	0.6060606241226196	1869	1944	1944	1969	1521
24.432716026234395	24.4327160262344	0	0	1	0	0.001941142838266758	0.2989412615519438	1949.1644660552097	2024.1644660552097	2024.1644660552097	2049.1644660552097	0.47191011905670166	0.41361257433891296	0.5679012537002563	0.5462962985038757	0.6060606241226196	1949	2024	2024	2049	1521
24.44980786045162	24.449807860451624	0	0	1	0	0.0015593376811310177	0.30874047383059633	1989.292240336292	2064.292240336292	2064.292240336292	2089.292240336292	0.483146071434021	0.42408376932144165	0.5802469253540039	0.5648148059844971	0.6060606241226196	1989	2064	2064	2089	1521
24.466882720861797	24.466882720861793	0	0	1	0	0.001173258487799531	0.3176454201095389	2025.7579953485617	2100.757995348562	2100.757995348562	2125.757995348562	0.483146071434021	0.43455496430397034	0.604938268661499	0.5833333134651184	0.6060606241226196	2025	2100	2100	2125	1521
[truncated: 26,013 more rows]
