# Supplementary material for: Active inference under visuo-proprioceptive conflict: Simulation and empirical results
Source: Sci Rep. 2020 Mar 4;10:4010. doi: 10.1038/s41598-020-61097-w (PMC7055248; doi:10.1038/s41598-020-61097-w)
Supplement: Supplementary file 1 — Supplementary Information. [file 41598_2020_61097_MOESM1_ESM.zip › VariableCoding.txt]

	% format of csv files

        % 1 time since start
        % 2 time since last 16s block onset
        % 3 rest (1 = rest period, 0 = task)
        % 4 instruction (0 = off, 1 = on)
        % 5 modality (1 = virtual, 2 = real)
        % 6 delay - 0 or 30 frames (0 or 500 ms)
        % 7 target dot-phase
        % 8 fingerval
        % 9 index real
        % 10 middle real
        % 11 ring real
        % 12 pinky real
        % 13 thumb real
        % 18 index seen
        % 19 middle seen
        % 20 ring seen
        % 21 pinky seen
        % 22 thumb seen
